# Supplementary material for: Spin-Pure Stochastic-CASSCF via GUGA-FCIQMC Applied to Iron–Sulfur Clusters
Source: J Chem Theory Comput. 2021 Sep 1;17(9):5684–703. doi: 10.1021/acs.jctc.1c00589 (PMC8444347; doi:10.1021/acs.jctc.1c00589)
Supplement: Supplementary file 1 — ct1c00589_si_001.zip [file ct1c00589_si_001.zip]

Archive with 25 entries (25 files):
- SupportingInformation.pdf
- fe2s2_22in26_11tet.RasOrb
- fe2s2_22in26_9tet.RasOrb
- fe2s2_22in26_ROHF.orbitals
- fe2s2_22in26_quintet.RasOrb
- fe2s2_22in26_septet.RasOrb
- fe2s2_22in26_singlet.RasOrb
- fe2s2_22in26_singlet_fciqmc.input
- fe2s2_22in26_singlet_molcas.input
- fe2s2_22in26_triplet.RasOrb
- fe4s4_ROHF.orbitals
- fe4s4_singlet_fciqmc.input
- fe4s4_singlet_molcas.input
- fe4s4cas20in20_s0.RasOrb
- fe4s4cas20in20_s1.RasOrb
- fe4s4cas20in20_s2.RasOrb
- fe4s4cas20in20_s3.RasOrb
- fe4s4cas20in20_s4.RasOrb
- fe4s4cas20in20_s5.RasOrb
- fe4s4cas20in20_s6.RasOrb
- fe4s4cas20in20_s7.RasOrb
- fe4s4cas20in20_s8.RasOrb
- fe4s4cas20in20_s9.RasOrb
- geometry_Fe2S2.xyz
- geometry_Fe4S4.xyz
