# Supplementary material for: Spin-Pure Stochastic-CASSCF via GUGA-FCIQMC Applied to Iron–Sulfur Clusters
Source: J Chem Theory Comput. 2021 Sep 1;17(9):5684–703. doi: 10.1021/acs.jctc.1c00589 (PMC8444347; doi:10.1021/acs.jctc.1c00589)
Supplement: Supplementary file 1 — ct1c00589_si_001.zip [file ct1c00589_si_001.zip › fe2s2_22in26_11tet.RasOrb]

#INPORB 2.2
#INFO
* RASSCF average (pseudo-natural) orbitals (Not final)
       0       1       0
     140
     140
*BC:HOST pcal008 PID 11361 DATE Sun Sep  6 19:37:27 2020
#ORB
* ORBITAL    1    1
  7.07106810247176E-01  9.84340015455239E-06 -4.01121320970078E-06  3.63069047948001E-06 -2.53351765549042E-06
  3.76537484316059E-11  4.53477806774948E-10 -2.22765025275071E-09  2.48560106257562E-10 -7.92193335346609E-11
 -1.22489041143061E-09  4.76751672320498E-09  4.58214130280685E-10 -3.22696545408020E-06  4.08896349707232E-07
 -2.64625356516707E-07  5.44018081696213E-07 -3.12625716084655E-08  1.69536377830443E-07 -1.11219715358745E-08
 -7.44379966889589E-10 -3.88572976792015E-07 -6.80601212346181E-07  2.45718084781443E-09 -5.15867169893260E-11
 -4.54787886509867E-08  1.98865216705592E-08  7.07106810245576E-01  9.84338670032741E-06 -4.01144243972993E-06
  3.63077904858478E-06 -2.52540116746765E-06 -3.59053912077745E-11 -6.03349944210934E-10  2.36275452182559E-09
 -5.77758179228984E-10  5.73831990638710E-11  8.81425283316907E-10 -4.53392906514274E-09 -4.49471846924631E-10
  3.22696362162060E-06 -4.09006723478096E-07  2.64829467618114E-07 -5.42526211311849E-07 -3.18192359529763E-08
  1.69569016292021E-07 -6.79475825577701E-09 -1.39569957146768E-09 -3.90096053727565E-07 -6.81618905497626E-07
  3.15843982597326E-09  6.24684363348810E-10 -4.58991387590464E-08  1.96870907832651E-08  1.81712693661308E-08
  3.58077951235106E-08 -5.81047306661348E-07  1.48243494742898E-07  7.96002910436086E-07 -3.02644360917066E-07
 -1.62020524286875E-06  3.98063352426362E-10 -1.86098630310770E-08  1.81712231962064E-08  3.57953412989373E-08
 -5.81177333557378E-07 -1.48317952080015E-07 -7.91783450229576E-07  3.02659805950358E-07  1.61759409179279E-06
 -4.71078265138370E-10  1.49101149534523E-08  1.29430833128086E-08  5.30354575377665E-08 -3.31332067077161E-07
  8.82585332325498E-08  6.56701329416993E-07  5.77846093224871E-08  5.26875072524712E-07  9.18963668581522E-08
  6.86079535443040E-07  1.29625498501035E-08  5.31802053888673E-08 -3.29295386811368E-07 -8.83070739294913E-08
 -6.50280790579314E-07 -5.77686590406958E-08 -5.29672988469350E-07  9.19298991742105E-08  6.88769907866705E-07
  1.29362386430889E-08  5.29925476193319E-08 -3.31044754785732E-07 -8.82012153473291E-08 -6.54466093584137E-07
 -5.77372340693944E-08 -5.25833963143875E-07 -9.18513031683252E-08 -6.84942973422688E-07  1.29623561688602E-08
  5.31907462177151E-08 -3.29066475767778E-07  8.82181157970081E-08  6.48829645877288E-07  5.77127145858547E-08
  5.28425236848788E-07 -9.18632904315441E-08 -6.87703429405599E-07  3.33534894004535E-08  1.41116384869394E-07
  1.78111228241798E-07 -9.14845993277504E-08 -2.35429840049532E-07  3.33810249338799E-08  1.42456986195828E-07
 -1.78884038633448E-07  9.29876750450137E-08 -2.37223419322983E-07  3.33636275906349E-08  1.41274903049491E-07
 -1.78249311577490E-07  9.15324391957039E-08  2.35524987376489E-07  3.33905759858918E-08  1.42533762834261E-07
  1.78734638199391E-07 -9.26401317825628E-08  2.37105374540767E-07  1.15811313805202E-07  1.15341073724094E-07
  1.14927629421914E-07  1.14509990582146E-07  1.40857893371510E-08  1.30762393491646E-08  1.39539223614433E-08
  1.29998880028361E-08  3.03798463137454E-07  3.04771801247258E-07  3.02946051498130E-07  3.03752919984700E-07
* ORBITAL    1    2
  7.07106792061173E-01  9.72243696390746E-06 -4.28370715509287E-06  4.90896571833475E-06 -2.49208578961112E-06
  3.15400325963587E-11  4.42816869413202E-10 -1.85606052172838E-09  1.96383714429434E-10 -6.75968247566375E-11
 -1.28528199452704E-09  3.87504542425231E-09  3.64138120685861E-10 -3.23088009968578E-06  1.74133929293137E-08
 -2.81728489235098E-06  2.77307230300470E-07 -2.28516358836882E-07 -3.94259214282934E-07 -8.18384080868318E-09
 -4.62927677533237E-10  8.19256686629750E-07  1.57746936474907E-06 -2.82277838859554E-10 -4.47021340786496E-10
 -1.75883679914966E-07 -4.07201248135130E-07 -7.07106791999890E-01 -9.72199193553994E-06  4.28602496215259E-06
 -4.90380430426972E-06  2.48842888658134E-06 -3.56513805458283E-11 -7.61873362108047E-10  2.15656372441005E-09
  6.18592728406766E-10  5.96975830518813E-11  1.13395807041263E-09 -3.45960524950388E-09  1.75083488462484E-10
 -3.23083574067507E-06  1.83573627608759E-08 -2.81948239006731E-06  2.76343931260297E-07  2.27062201956298E-07
  3.93709444779237E-07 -7.06031780361999E-09 -1.11481540011856E-10 -8.22740668917774E-07 -1.57840720839458E-06
  4.89290737917348E-09 -1.83635747460428E-10  1.80449303263735E-07  4.07227749673430E-07  3.04750295725454E-12
  1.59340252912219E-11  5.60690895179586E-11 -1.11822576787320E-10  9.43030747001053E-09 -4.65074698396119E-11
 -9.26204960806270E-10 -2.82762898050185E-07 -1.28852531384462E-06 -1.78302659371526E-12 -1.78320687436345E-11
 -2.02359380660758E-11  2.96019114263724E-12 -2.64240176304791E-09 -2.42193629809344E-11  3.77077985841784E-09
 -2.83489011155255E-07 -1.25899311466422E-06  3.32734115795464E-08  2.07551849699812E-07  1.97557353765333E-07
  7.19816199514667E-08  5.45714228309211E-07  5.34769822744720E-08  5.33228180616509E-07  4.29614437107325E-08
  2.07718523168252E-07  3.32839292134070E-08  2.07626026616907E-07  1.99296992649498E-07 -7.20372531996280E-08
 -5.40239904875441E-07 -5.34954402193317E-08 -5.33825178353080E-07  4.30116335581844E-08  2.07463778242541E-07
 -3.32942742109556E-08 -2.07715864171101E-07 -1.99362439622840E-07  7.19497737332688E-08  5.39261316047508E-07
  5.34388537387729E-08  5.34547770847057E-07  4.29337670927727E-08  2.09822804922323E-07 -3.32949344428924E-08
 -2.07717510643370E-07 -1.98714189736894E-07 -7.19519711671285E-08 -5.42312612896289E-07 -5.34432935527622E-08
 -5.31615670023124E-07  4.29126516562047E-08  2.06106627070693E-07  4.77634606242733E-08  2.50072951337872E-07
  2.91761994895393E-07 -1.39890114861741E-07 -3.86687407231882E-07  4.78087161978196E-08  2.51421983871323E-07
 -2.92487052114806E-07  1.41034785294498E-07 -3.88337785790277E-07 -4.78332832967701E-08 -2.51738057124187E-07
  2.92128409436458E-07 -1.40835549640277E-07 -3.88726348167467E-07 -4.78008211937115E-08 -2.50713457044659E-07
 -2.91885402420417E-07  1.40145032169484E-07 -3.87545843539957E-07  2.37305918034031E-07  2.37381036808076E-07
 -2.37271490112922E-07 -2.37432517741581E-07 -1.20719179844069E-07 -1.21960305013408E-07  1.21637920103811E-07
  1.21361916461330E-07  1.68473773373052E-07  1.69334277092779E-07 -1.68724647524204E-07 -1.68133870679914E-07
* ORBITAL    1    3
 -5.13370966354599E-07 -3.49994591198401E-06 -1.14243444362928E-05 -3.34468029499906E-05 -1.39707430430803E-05
  5.32545006631185E-11  6.59828104937480E-11 -5.36857486443286E-09 -5.63768516271543E-10 -1.32138557603329E-10
 -1.70120675523658E-09  1.17930215398909E-08  7.92899132377461E-10  1.42917658179901E-07 -1.29046191922540E-06
 -6.52065673042907E-07  2.41182583805646E-06 -3.64166009352978E-06 -5.14458687178008E-06 -1.75706597842771E-08
 -1.53282930713779E-09 -1.31414787402719E-06  2.92808117203084E-06  5.70296914981649E-09  7.91936834589166E-12
 -2.48005197357868E-06 -3.94429321510828E-06 -5.13334111399414E-07 -3.49966239727010E-06 -1.14230110044950E-05
 -3.34282556142794E-05 -1.39701353690895E-05 -5.74764779883080E-11 -8.17481186353557E-10  3.55176226558212E-09
  7.33926436828723E-11  9.28678296134836E-11  1.17936593301032E-09 -1.05094831229192E-08 -9.88951609000154E-10
 -1.42897053249073E-07  1.29114691326313E-06  6.64608248397146E-07 -2.41032309805655E-06 -3.65116052783356E-06
 -5.14399863649262E-06 -1.45777375711711E-08 -4.39389935368399E-09 -1.31733028864693E-06  2.92941036888366E-06
  1.69481585250625E-09  5.11617521800931E-11 -2.48766374134178E-06 -3.94491107186462E-06  7.07107182368171E-01
  1.86432521035217E-06 -2.54256038362412E-04 -1.79715732262573E-05  5.95442563387917E-06  3.67111766543167E-05
 -1.17040861360887E-05  1.25552477518903E-09 -4.02708146190158E-08  7.07107182365963E-01  1.86427988397412E-06
 -2.54255665072934E-04  1.79714558284169E-05 -5.94255166477240E-06 -3.67111804981546E-05  1.17049523239669E-05
 -5.05260473532843E-10  1.44301986292060E-08  6.11193571331179E-09  2.36141118862391E-06  8.96708168963507E-06
 -1.40055127614202E-07  7.25122134374197E-07 -4.99906405056684E-08  3.37310450973005E-07 -2.56198773985198E-07
 -2.40965519326801E-06  6.15478637671708E-09  2.36173891691232E-06  8.97126087222456E-06  1.40024052581690E-07
 -7.15001840852186E-07  5.00166085649695E-08 -3.45281213514468E-07 -2.56161973643609E-07 -2.40200898502430E-06
  6.10678071912818E-09  2.36137844778429E-06  8.96548007260247E-06  1.40150797191585E-07 -7.28844761374878E-07
  5.00187212321591E-08 -3.41668078966816E-07  2.56227301221848E-07  2.40284057576731E-06  6.12474634713042E-09
  2.36151298135723E-06  8.96803639550681E-06 -1.40049119760691E-07  7.18535974186446E-07 -5.00375735826328E-08
  3.47359098683797E-07  2.56170394082463E-07  2.39730177433483E-06  1.71764246750999E-07  8.55565348911459E-07
 -3.23162525131360E-07 -9.22718813071295E-07 -4.41922974011120E-07  1.71814444912572E-07  8.58282897677538E-07
  3.21658311094574E-07  9.25828341261508E-07 -4.45410293670989E-07  1.71797389209146E-07  8.56132712464292E-07
  3.22314478406021E-07  9.24167258062707E-07  4.42423699073677E-07  1.71824756787798E-07  8.58297570683893E-07
 -3.21006382129843E-07 -9.26552572663209E-07  4.45558713428117E-07  4.51124000031503E-07  4.50116136750823E-07
  4.51007882657033E-07  4.50337824196920E-07  1.49037696006265E-06  1.48910075621190E-06  1.48942774517830E-06
  1.48787389832922E-06  4.49623561197273E-06  4.49809244460386E-06  4.49665121985393E-06  4.49811049655709E-06
* ORBITAL    1    4
  9.07481486511950E-11  6.49555655897270E-10  3.00487751534405E-09  9.90831414401038E-09  1.67852080826772E-09
 -1.53482552020977E-07 -5.64025368134308E-07 -9.33484625314081E-06 -7.34847658841623E-06  3.11784661305941E-07
  1.01907204376365E-06  1.80529980598822E-05  1.44599308204211E-05 -1.07417452141843E-10 -2.62105134549988E-09
 -5.28080806799773E-09 -7.55534799733288E-10 -1.38743266670023E-08 -1.97818240686704E-09  4.62513830429248E-06
  1.12165865276845E-05 -2.03465407470502E-08  1.46903809531889E-10 -2.52243491443908E-06 -5.72368675840545E-06
 -9.94397649352644E-09 -2.34177608038083E-09  1.28211433633684E-10  9.53244904881460E-10  5.05648872994269E-09
 -1.41625950455726E-08  3.23011823176623E-09 -1.53370297647961E-07 -5.62749036427068E-07 -9.33978911130239E-06
 -7.34810077248364E-06  3.11554243295509E-07  1.01611233568971E-06  1.80619146958463E-05  1.44592228373727E-05
  2.19780685172567E-10  3.95888594342692E-09 -1.82381136682596E-08 -9.46617101388131E-10  1.88028784294881E-08
  1.56532862683264E-09 -4.59307322611521E-06 -1.12145902606642E-05 -4.99331557016864E-09 -2.66538819667864E-09
  2.51303546522665E-06  5.72243691106818E-06  1.98105626800286E-08  1.86834253515522E-09  7.07107082547397E-01
  1.14240583689363E-06 -2.56643730024794E-04 -1.79633386014399E-05  4.07528683910688E-06  3.67248862513634E-05
 -7.65165370397996E-06 -1.46550720735831E-09  7.10800195723120E-08 -7.07107082277113E-01 -1.14024381440489E-06
  2.56661094070030E-04 -1.79625310671023E-05  4.03678853209128E-06  3.67235603064305E-05 -7.61634589999753E-06
 -3.76174029847614E-10  1.31317144249693E-08  9.06862841302575E-08 -1.48560268836155E-07 -6.21118368636016E-07
  1.35001048337446E-07  1.23701625078657E-06 -2.11246964861040E-07 -1.26154398053577E-06 -2.42398499967390E-08
 -9.16526653021120E-07 -9.06934604668634E-08  1.48539334155156E-07  6.17365368029377E-07  1.35270794220089E-07
  1.21966622942454E-06 -2.11168650214764E-07 -1.26817732992263E-06  2.40611760730910E-08  9.23732928669253E-07
 -9.06904189786838E-08  1.48529141703040E-07  6.25341462825424E-07  1.34911488067624E-07  1.24347976794505E-06
 -2.11127727000869E-07 -1.26241344934927E-06 -2.43851479605571E-08 -9.10548817936299E-07  9.06240594021323E-08
 -1.49062319426131E-07 -6.19939306417468E-07  1.35169532060117E-07  1.23701656038430E-06 -2.11077389448739E-07
 -1.27839837472151E-06  2.40124792953116E-08  9.43823726463796E-07 -2.62286139430387E-07 -1.69402132915460E-06
 -3.00997281707130E-07 -3.10993342268759E-07  1.33877451203848E-06  2.62282784892943E-07  1.69413755899258E-06
 -3.04464921963294E-07 -3.07434893745831E-07 -1.33879447032382E-06  2.62271434894068E-07  1.69512363685704E-06
 -3.03155053943331E-07 -3.08738066867716E-07  1.33892142538348E-06 -2.62416618404976E-07 -1.69751984024315E-06
 -3.04831827306613E-07 -3.04006782639076E-07 -1.34412549954686E-06  9.51155616197229E-07 -9.53642318368632E-07
 -9.55929612070893E-07  9.51835652688342E-07 -6.35292201055195E-07  6.32969757022303E-07  6.35016171899883E-07
 -6.29908069935117E-07 -2.58550205769178E-06  2.58781965109621E-06  2.58784745046548E-06 -2.58815884126314E-06
* ORBITAL    1    5
 -3.23157113602350E-07 -2.25674826197380E-06 -8.60444390368040E-06 -3.06394716277869E-05 -1.64006430821675E-05
  1.19063270579324E-11  1.80791460441040E-10 -5.76458650825601E-11  2.44478202733494E-10 -2.02200070869532E-11
 -3.12105427032021E-10  1.24174897028621E-09  9.81056202548570E-11 -2.86018768556061E-07 -2.56258881240632E-06
 -8.17472745916744E-06 -2.82103058632059E-06  1.59721848571126E-06  9.74111321431998E-07 -2.85624591766687E-09
 -4.58802209571040E-11  3.09921852003444E-07 -2.18188766064949E-07  1.12518890431489E-09  3.05414436884282E-10
  1.84126752076693E-06  3.46906192414982E-06 -3.23183461665469E-07 -2.25693664497486E-06 -8.60530882929529E-06
 -3.06432447052711E-05 -1.64029149178087E-05 -8.34826143092706E-12 -1.54175691391122E-10 -7.74704238931049E-11
 -1.62092568127233E-10  9.74083403933215E-12  1.53456349143420E-10 -7.84845589340442E-10  3.35344286790507E-11
  2.85987358764569E-07  2.56197665811265E-06  8.16978036388267E-06  2.81994262699020E-06  1.59761280856354E-06
  9.74743195705998E-07 -1.43344809813174E-09 -7.96740971858695E-11  3.09775506465798E-07 -2.18307404926715E-07
  8.36217078567841E-10  2.18509578141563E-10  1.84174232959474E-06  3.46961265789735E-06  8.40938950602119E-07
  3.07691091030083E-06  1.09382467840864E-05  4.70075601074540E-09  2.84504841935967E-06 -5.98139242814742E-08
 -4.80598699492379E-06  4.99539459882101E-11 -3.63589200714162E-09  8.40923673160802E-07  3.07678919883666E-06
  1.09376298256117E-05 -4.72937059627528E-09 -2.84388905616656E-06  5.98558366687225E-08  4.80382334492416E-06
 -1.29470609298446E-10  3.96451862393198E-09  5.00000255186507E-01  5.05332175198984E-06 -1.83240928274507E-04
 -5.93280694257009E-06 -2.02634578835395E-06 -4.41952861221618E-05  9.95508241714293E-06  5.97896386572954E-06
 -6.18817089430217E-06  5.00000255215540E-01  5.05354580704623E-06 -1.83239395342073E-04  5.93280860041719E-06
  2.02798704139556E-06  4.41953257165715E-05 -9.95476465998113E-06  5.97896164708759E-06 -6.18741857480559E-06
  5.00000255172472E-01  5.05321143903607E-06 -1.83241363053125E-04  5.93274339275429E-06  2.02540544444957E-06
  4.41952641942997E-05 -9.95530659391402E-06 -5.97900667614702E-06  6.18745187867821E-06  5.00000255185871E-01
  5.05331346556073E-06 -1.83240667399546E-04 -5.93275179917941E-06 -2.02682115044543E-06 -4.41952750007519E-05
  9.95577308976355E-06 -5.97898830950909E-06  6.18742041536511E-06  3.91429669138929E-07  5.56417893834163E-06
  2.98639565846296E-06 -3.96691328306565E-06 -2.73059171853179E-06  3.91479271740320E-07  5.56496909227485E-06
 -2.98672076420506E-06  3.96797792295326E-06 -2.73129487644229E-06  3.91478766985516E-07  5.56465909873604E-06
 -2.98666544089986E-06  3.96742125955661E-06  2.73071198011350E-06  3.91460526363758E-07  5.56468639811293E-06
  2.98654114477868E-06 -3.96739304297668E-06  2.73116092742754E-06  1.97521163512682E-07  1.97417305874938E-07
  1.97735141778154E-07  1.97355678473295E-07 -3.42995905323528E-06 -3.43029292471160E-06 -3.43004841782213E-06
 -3.43017553388702E-06 -5.59744255553980E-06 -5.59717303234580E-06 -5.59757329904818E-06 -5.59720031833219E-06
* ORBITAL    1    6
 -8.79553616419342E-07 -6.25042455908742E-06 -2.76643919815126E-05 -1.12666094336282E-04 -4.01266068882231E-05
 -6.48310911611304E-12 -8.81506418121819E-11  1.02555801777022E-09  2.44449497169003E-10  1.41191864577337E-11
  2.09801428054152E-10 -6.17233997379327E-10  1.11905192716448E-10  7.38868994684842E-08  4.10061745333356E-06
  2.96341541067671E-05  6.47148292686896E-06  2.42679632665950E-06  3.21663155035997E-06  2.10391170663962E-09
  3.54660170443092E-10 -2.07164976771469E-06 -4.29118432921634E-06 -1.20773583300471E-09  7.49576637519350E-11
  2.58285784231872E-06  5.16952823646861E-06  8.79543133757202E-07  6.25035069798316E-06  2.76640260856031E-05
  1.12663980753225E-04  4.01276188871183E-05  6.94090798454372E-12  8.10883488423240E-11  2.05761688632220E-10
  1.53556131375049E-10 -1.24169377417064E-11 -1.62451500328944E-10  8.04770623068685E-10 -7.21913011843966E-11
  7.38929949701191E-08  4.10075378810438E-06  2.96357983062184E-05  6.47166924987159E-06 -2.42706025184094E-06
 -3.21694067990085E-06  1.97437822620479E-09  2.51777859539862E-10  2.07152797261873E-06  4.29092948576848E-06
 -6.97132857049699E-11 -4.17805754588195E-11 -2.58267067939166E-06 -5.16974982664269E-06 -1.08353135834019E-11
 -8.12932278181995E-11 -3.31071072502785E-10 -1.69532016071789E-11  1.12680358857690E-09 -1.77584452440787E-11
  9.25597174374648E-10  1.14738604939218E-06  1.02475947523603E-05  9.46963220640847E-13  1.10454251352057E-11
  8.06076060747759E-11 -1.37166743233579E-11  2.08576942753920E-10 -1.98063740563576E-11  3.11908069502465E-10
  1.14755237040860E-06  1.02411980095890E-05  5.00000297868591E-01  5.35586741018251E-06 -1.82080133456490E-04
 -5.77578758809780E-06 -6.44782407332090E-07 -4.40713345203302E-05  1.18424388263270E-05  6.07753237761629E-06
 -4.65095316288791E-06  5.00000297891657E-01  5.35604613805711E-06 -1.82079226241829E-04  5.77580207672611E-06
  6.43765012203600E-07  4.40713588806388E-05 -1.18407580383667E-05  6.07751972822687E-06 -4.65208364005460E-06
 -5.00000297854230E-01 -5.35575678863932E-06  1.82080976150625E-04 -5.77575513499664E-06 -6.42488533671989E-07
 -4.40713181769710E-05  1.18421737868489E-05  6.07755517500813E-06 -4.65048293584474E-06 -5.00000297864572E-01
 -5.35583420236061E-06  1.82080278232390E-04  5.77574551575054E-06  6.44154281070998E-07  4.40713247750165E-05
 -1.18422231775569E-05  6.07754546062440E-06 -4.65104434510317E-06  3.87113445535691E-07  5.56222465014696E-06
  2.94481399018354E-06 -4.53639965097333E-06 -3.13390152593323E-06  3.87149510519274E-07  5.56251412287643E-06
 -2.94488827247430E-06  4.53688221679681E-06 -3.13405580158190E-06 -3.87118583285559E-07 -5.56218475115523E-06
  2.94507999010396E-06 -4.53658449357763E-06 -3.13395495826166E-06 -3.87120313704693E-07 -5.56236797629595E-06
 -2.94485698054278E-06  4.53666047244271E-06 -3.13440320178866E-06  2.33573252364652E-06  2.33585842706968E-06
 -2.33608066521065E-06 -2.33559799802553E-06 -2.22595107624514E-06 -2.22595164802546E-06  2.22559516249597E-06
  2.22602022168951E-06 -2.74568537479640E-06 -2.74574009362710E-06  2.74606605911132E-06  2.74558681011748E-06
* ORBITAL    1    7
  9.39325819877403E-12  6.74546491092094E-11  3.35884322169422E-10  1.51921607494247E-09  1.11890480070627E-09
 -3.48384161151776E-07 -3.72114680090202E-06 -2.16556988714638E-05 -9.22323089988980E-06 -2.38872880545513E-07
 -3.00651038584755E-06 -2.12176609456523E-05 -9.73584046280839E-06 -5.53579095315198E-12 -1.20660329233284E-10
  3.12067301070170E-10  9.00125107436331E-11 -1.25743724328127E-11  3.03739924080325E-10  2.60549882469138E-06
  4.12333443347359E-06  1.43582146453867E-11 -8.24219286338987E-11  5.00930545056023E-06  9.52885034975805E-06
  2.54763289698769E-10  3.01435318161359E-10 -1.40736611122206E-12 -9.20935347679522E-12 -3.65309779759961E-11
 -1.02152470414795E-09 -8.24800630647174E-10  3.48381115693678E-07  3.72106207648725E-06  2.16542128935034E-05
  9.22336536485488E-06  2.38868747444928E-07  3.00649533617788E-06  2.12171756207490E-05  9.73588182633387E-06
  2.07592994137077E-12  4.81282403128393E-11 -4.49525770876243E-10  8.83895018883034E-11 -7.60375668069789E-10
 -1.07455929171530E-10  2.60605910989061E-06  4.12362631438364E-06 -5.25681562788478E-10 -3.91618331250067E-10
  5.00863107638812E-06  9.52950312418232E-06  2.80722686511877E-10  1.98328610771856E-10  7.82204609471314E-12
  6.09540111652878E-11  3.84022771373302E-10 -1.99841064478265E-11  9.65821826740903E-10  3.11922807608192E-11
 -5.84633660612160E-10 -2.97275562712855E-07 -2.73736612018917E-06  1.25642936896610E-12  8.15973433388898E-12
  8.25198857174655E-11  2.99712593163154E-11 -1.12754179545457E-09 -1.32765882770574E-12 -1.80600419631792E-10
  2.97285198151310E-07  2.73765426743765E-06  5.00000129225770E-01  4.13148758826673E-06 -1.86052140696805E-04
 -5.94812223372527E-06 -4.33765356448533E-06 -4.41909212349126E-05  8.02178340182652E-06  5.83871661620921E-06
 -7.02506814495075E-06 -5.00000129262325E-01 -4.13176779336525E-06  1.86050724944720E-04 -5.94812858281640E-06
 -4.33798457762646E-06 -4.41909493052764E-05  8.02122050786761E-06 -5.83871070866435E-06  7.02424824488503E-06
  5.00000129231423E-01  4.13152988655790E-06 -1.86051982995773E-04  5.94810705030539E-06  4.33717770659073E-06
  4.41909195301980E-05 -8.02195411595447E-06 -5.83874605809477E-06  7.02387248263924E-06 -5.00000129218658E-01
 -4.13143311445628E-06  1.86052484135520E-04  5.94810220851132E-06  4.33732920023766E-06  4.41909213771306E-05
 -8.02201674948069E-06  5.83873068604880E-06 -7.02388764851384E-06  3.30692857191872E-07 -1.71953581697689E-06
 -8.04159749688845E-07  4.31668263058715E-06  3.60281218403744E-06 -3.30643089086850E-07  1.72005068359957E-06
 -8.04296841336467E-07  4.31728739719896E-06 -3.60301973502881E-06  3.30675873302318E-07 -1.71980904328398E-06
  8.04387842473434E-07 -4.31712795117239E-06 -3.60309978243103E-06 -3.30671566255712E-07  1.71976647597072E-06
  8.04422849803360E-07 -4.31680035696486E-06  3.60305403290568E-06  4.87226333825724E-06 -4.87275760088014E-06
  4.87250476580404E-06 -4.87264457022808E-06  4.77291111874768E-06 -4.77305767023261E-06  4.77304802600403E-06
 -4.77282095218395E-06 -6.41790366479948E-07  6.41508807457536E-07 -6.41466240452745E-07  6.41692874058687E-07
* ORBITAL    1    8
  5.04222684515840E-13  2.24900997844943E-12  2.03659830436244E-13  2.44071285847004E-09  4.33400097855084E-10
 -2.71262620686130E-07 -2.22499540479430E-06 -1.23459238458697E-05 -7.80274223413002E-06 -1.73343180212830E-07
 -1.75278295381050E-06 -1.32868297570571E-05 -8.06065745783460E-06  8.64610715577362E-12  1.40243379310624E-10
 -1.26189076594827E-09  3.35230790920759E-11 -9.45089118565916E-10  2.15188812692037E-10  8.07770867301231E-07
  4.98095229992265E-07 -4.57914961378765E-10  1.90644610325549E-10  2.26109043911450E-06  4.37277561309390E-06
 -8.99173299230529E-10  1.26522497817328E-10 -6.88869254815212E-12 -4.85177937063195E-11 -2.17640114645244E-10
 -1.72058043073699E-09 -2.32310000277978E-11 -2.71257034472484E-07 -2.22479052304169E-06 -1.23440742701224E-05
 -7.80268339289075E-06 -1.73341755235024E-07 -1.75291684404135E-06 -1.32864364703740E-05 -8.06069482419963E-06
 -3.41379968301897E-12 -1.05161182463386E-10 -9.48387024988672E-10 -4.31210097267962E-10  1.67576859625535E-09
  1.49004301504748E-10 -8.08310388418217E-07 -4.98642327669793E-07  9.51977412957344E-10  4.99996008490551E-10
 -2.26085511379738E-06 -4.37303621798303E-06  1.31570849881806E-09 -1.21483835874805E-10 -2.89524777132270E-07
 -1.00459010676498E-06 -3.55802931204533E-06  4.11731178920833E-07  2.71830594743204E-06  1.09818926429308E-07
  1.00968487559308E-06 -7.04529340186790E-11  2.67609846453791E-09  2.89517233979272E-07  1.00452851436168E-06
  3.55760013103907E-06  4.11706264096967E-07  2.71901511284285E-06  1.09848480337486E-07  1.00884573538056E-06
 -9.39702381512158E-11  3.01171782579365E-09  5.00000112805502E-01  4.00646919133669E-06 -1.86413245595753E-04
 -5.93990772797166E-06 -4.12833363203108E-06 -4.41975230610534E-05  8.00801422773094E-06  5.88131756931566E-06
 -6.75216458720168E-06 -5.00000112833981E-01 -4.00668704754616E-06  1.86411479241745E-04 -5.93989442404901E-06
 -4.12914048495727E-06 -4.41975485045620E-05  8.00615713718980E-06 -5.88133052153926E-06  6.75408767564436E-06
 -5.00000112804955E-01 -4.00646491997750E-06  1.86413018618288E-04 -5.93988847127991E-06 -4.12842223994727E-06
 -4.41975358274910E-05  8.00772570387606E-06  5.88135529267968E-06 -6.75160322358930E-06  5.00000112799367E-01
  4.00641989317299E-06 -1.86412909932528E-04 -5.93985938279783E-06 -4.12941776579140E-06 -4.41975230517065E-05
  8.00718243623927E-06 -5.88135513709451E-06  6.75301475772326E-06  3.38599433185824E-07 -1.67758434405445E-06
 -8.31983401379387E-07  4.28985048331119E-06  3.61390174627344E-06 -3.38536316142142E-07  1.67831938327976E-06
 -8.32229105614332E-07  4.29085848345218E-06 -3.61454270918536E-06 -3.38594395218161E-07  1.67771756088694E-06
 -8.32014055163636E-07  4.29029616511166E-06  3.61409699722525E-06  3.38569665827285E-07 -1.67791384570831E-06
 -8.32121811419696E-07  4.29019864888227E-06 -3.61416133761477E-06  4.92608535155292E-06 -4.92615204474289E-06
 -4.92584919565351E-06  4.92623905795458E-06  4.81673379920471E-06 -4.81729246042759E-06 -4.81687099571379E-06
  4.81716136212412E-06 -7.03929955103407E-07  7.03849108779707E-07  7.03794423309860E-07 -7.03917451712742E-07
* ORBITAL    1    9
 -1.05813262616920E-05  7.07099049141153E-01  7.24081180123483E-04 -5.68989128652636E-05  2.59629802395431E-05
  1.27262697837112E-08  1.63000874507252E-07 -7.38778027550890E-07 -3.54681611253751E-08 -2.68130412718683E-08
 -4.19310008640231E-07  1.50408536130662E-06  6.58727072549225E-09 -8.26560536792669E-04 -6.38523664714233E-06
 -4.05130465030992E-05 -3.80983346617205E-05 -2.24782603931193E-05 -8.21867352663027E-06 -3.78967526314835E-06
 -2.46579034008272E-07  4.17082494590502E-05  1.82241437744728E-05  6.16884426626200E-07  2.17259852265213E-08
 -1.86840760397931E-05 -1.42027624354820E-05 -1.05807102707563E-05  7.07099054167996E-01  7.24100794586405E-04
 -5.67089248899187E-05  2.57409885255551E-05 -1.04986114413763E-08 -1.84109980612878E-07  7.96377684704930E-07
  5.18970984730777E-08  1.64427637821413E-08  2.51648837016067E-07 -1.34091534494424E-06 -5.40444311267602E-08
  8.26561346424768E-04  6.37683845882116E-06  4.06392455362665E-05  3.80248229150938E-05 -2.24866923106855E-05
 -8.14408799089976E-06 -1.73388228174221E-06 -3.58972220615839E-07  4.15032775625497E-05  1.82954332250138E-05
  1.12980703077215E-06  1.64956749569195E-07 -1.84945319898525E-05 -1.42788002266525E-05 -1.21229771076420E-06
 -8.67140514440879E-06 -4.51444527385298E-05  9.53948716717662E-07 -6.74028539315089E-05 -1.51402895022577E-06
  1.35310462846665E-04  1.37253566616885E-07 -5.30699071280236E-06 -1.21639058828469E-06 -8.70799371566069E-06
 -4.53964693994815E-05 -9.91456100115742E-07  6.94313274849972E-05  1.53539711620677E-06 -1.36826044379151E-04
 -1.33451873319142E-07  5.36251942346199E-06  3.15296794211972E-07  2.79175701729027E-06  6.98638156190466E-06
 -1.30129009211856E-06 -1.61153139059807E-05 -7.27428356412222E-07  8.13685219070171E-06 -1.41821038825409E-06
  2.95247733643405E-05  3.19593906060241E-07  2.82307521327759E-06  7.62057090646193E-06  1.28131943956194E-06
  1.83744708260261E-05  7.33102295084714E-07 -8.86419663029600E-06 -1.40270243631321E-06  3.02241393316768E-05
  3.14184193513703E-07  2.78199907396138E-06  6.97496175114105E-06  1.28995025611859E-06  1.64282887813263E-05
  7.25472165456814E-07 -8.11562971616333E-06  1.41135037952380E-06 -2.94845941845823E-05  3.19470804136593E-07
  2.82274149998452E-06  7.51997365263424E-06 -1.28699808599639E-06 -1.81758311870256E-05 -7.32587940321876E-07
  8.97200873843175E-06  1.40522294812862E-06 -3.04937559603796E-05 -3.49649349421974E-08  2.28535890375570E-06
 -1.50419255648515E-06 -1.01726299380886E-06 -6.42002244938940E-06 -2.39669389994704E-08  2.72811973956385E-06
  1.22886582207326E-06  1.53412381061089E-06 -7.01319611120408E-06 -3.45673813501769E-08  2.30472655962502E-06
  1.44940497883951E-06  1.12403326575302E-06  6.47840647850568E-06 -2.34032145758144E-08  2.72403415861964E-06
 -1.30383069759512E-06 -1.46306237843758E-06  6.98474979634376E-06  6.98247446559040E-06  6.84064551500203E-06
  7.00548768940674E-06  6.90625980968203E-06 -3.56128286134870E-06 -3.92089840001733E-06 -3.60355468523201E-06
 -3.87324907038822E-06 -1.34772541952097E-06 -1.02988080646064E-06 -1.32519363454279E-06 -1.05895629612489E-06
* ORBITAL    1   10
 -9.17029976693804E-06  7.07109126687300E-01  7.71018212367035E-04  4.48767505783219E-05  6.96097053281825E-05
  9.46905971134864E-09  1.31923166817553E-07 -3.89474757542569E-07 -6.65004861865073E-09 -1.97387316722675E-08
 -3.63368923674294E-07  9.91717153176667E-07 -1.18054556360373E-08 -8.28595163294439E-04 -3.11675692378245E-05
 -4.74338718531388E-05 -4.76174899729371E-05 -3.00292943625240E-05 -8.65618390215686E-06 -2.53416186609647E-06
 -9.09392259895947E-08 -5.05365766461980E-06 -5.42570456582745E-06 -1.74120825717115E-07 -9.46442757305648E-08
 -1.90708968208974E-05 -1.34142615420981E-05  9.17609600324853E-06 -7.07109083948642E-01 -7.70783462651579E-04
 -4.50871045969258E-05 -6.93896550891281E-05 -7.12866990471550E-09 -1.74398472897894E-07  5.21014346718132E-07
 -6.89013337641909E-09  1.11800736309708E-08  2.36258187237411E-07 -7.72538076420979E-07 -1.63847940962329E-08
 -8.28585002216522E-04 -3.09535040447137E-05 -4.77442482570649E-05 -4.75385028748489E-05  2.97596583855219E-05
  8.52552433067152E-06 -1.17455999545778E-06  1.81590729415548E-08  4.49538733158053E-06  5.26637481350236E-06
  1.05791509970139E-06 -4.65157999841699E-08  2.01782039406897E-05  1.34639204108315E-05  6.31855855460089E-09
  5.05932093002091E-08  3.50548923475424E-07 -4.27819437779746E-08  2.79368585188131E-06  1.72390934641598E-08
 -3.25571396580610E-07 -2.43496117895849E-07  7.11357124139102E-05  2.73699966572705E-10  2.46937724008757E-09
  6.46111383088253E-08 -1.26525649205799E-09  5.21589067020599E-08 -1.00717007914577E-08 -8.15198076320247E-08
 -4.15671775449584E-07  7.82952566053000E-05 -2.32904174663677E-08  2.66956915886414E-07 -1.30189947986336E-06
 -1.49195449965765E-06  5.09138480774652E-06 -9.21308075995361E-07  1.12942597130083E-06 -1.02605102902100E-06
  1.13295256040229E-05 -2.10026697084403E-08  2.82669434901438E-07 -8.59358371567939E-07  1.47589418765647E-06
 -3.67925075084513E-06  9.17516774615544E-07 -1.15369523124212E-06 -1.01216030497158E-06  1.11050950691256E-05
  2.23127286694570E-08 -2.73628914351147E-07  1.13152836526283E-06 -1.48164028970461E-06  4.04497713542267E-06
 -9.19289603200822E-07  1.70403742624377E-06 -1.02092867545460E-06  1.21391790951853E-05  2.35648061056950E-08
 -2.63153562240038E-07  1.27091463052954E-06  1.47739725341235E-06 -4.54181549327695E-06  9.19845320584290E-07
 -8.92252786689772E-07 -1.02259436968480E-06  1.11240368201419E-05 -2.60735011276643E-07 -3.47295204875482E-07
  1.42223105701470E-06 -1.48032995824926E-06  3.46843363659318E-07 -2.48984909379116E-07 -1.89986248262868E-08
 -1.61854600287940E-06  1.78925908946478E-06 -5.85067508949337E-08  2.44280505206452E-07 -4.46329132977664E-08
  1.50218450957913E-06 -1.74489595686514E-06 -1.15499113994943E-07  2.51776399843225E-07  2.00534356700455E-07
 -1.47883741711245E-06  1.63419171364323E-06  1.44157207840981E-07 -5.04921935301950E-06 -5.02554423042594E-06
  4.93501153831117E-06  4.88900852381139E-06 -2.64330202290291E-06 -2.96428369636261E-06  2.90328020871006E-06
  2.86170069686158E-06 -9.92772620331570E-07 -7.91713866047937E-07  8.77822917220716E-07  1.00446578626548E-06
* ORBITAL    1   11
 -4.99485769551767E-10 -3.45228467413052E-09 -1.91564563986298E-08 -5.56515911235922E-08  6.99870742483983E-09
 -6.44596747011050E-01  4.81835198180065E-07 -1.75031179718941E-05 -5.13978632362152E-05 -2.90680233636391E-01
 -7.49569501505761E-07 -2.68996057555995E-06 -2.08093943260365E-05 -1.53882264640968E-10  3.36409665442652E-09
  2.28390182907423E-08 -3.78040047893433E-08  3.68575657248496E-07  9.73948939507596E-09  5.34205378044078E-05
 -3.41097531070902E-05  1.49692778629616E-07  5.50855004330987E-08  1.16585460505066E-04 -7.33079790085190E-05
 -2.25470368691387E-07 -2.56678674557241E-08 -1.07519943593114E-09 -7.93695881346031E-09 -3.78367661474946E-08
  7.57942190757468E-08 -3.77527054276581E-08  6.44596746781514E-01 -5.01447511942530E-07  1.75629901123474E-05
  5.11645497266856E-05  2.90680231882826E-01  7.06334156813831E-07  2.77615394694498E-06  2.07023737482298E-05
 -1.67360614191235E-09 -2.21184545097108E-08  1.08450684817914E-07 -2.69535608916217E-08  6.09760335219950E-08
  3.90333056863866E-08  5.37710077335492E-05 -3.40216318350945E-05 -6.30254276439678E-08 -3.03652630047436E-08
  1.17107310366078E-04 -7.31589239712928E-05 -3.54977244466547E-07 -5.58287341628671E-08 -2.25704877807133E-10
 -1.44262411885080E-09 -5.58695661364889E-08  2.70694780157089E-09 -3.64134840335953E-08 -6.80945333275601E-10
 -2.78991035100926E-08  4.90231675686464E-07 -2.04282739981432E-05 -1.73527877445695E-09 -1.33883400988127E-08
 -1.10664040556245E-07 -1.68703581311843E-08  9.56283670555934E-07  1.99975473775790E-10  8.68263027495823E-08
 -4.74921884722161E-07  1.99160703668290E-05  1.03351538754324E-06  7.85573518863742E-06  2.10796235492380E-05
 -1.81376590674192E-06  5.59656339742181E-06 -9.50598842496615E-07  1.88589208092065E-06 -2.10111453291571E-06
 -4.83848209514184E-06 -1.03339754179521E-06 -7.85527579121578E-06 -2.10698718226761E-05 -1.81760980986544E-06
  5.82521722425904E-06 -9.49763958664480E-07  1.99639540513222E-06  2.10077328899174E-06  4.74055619164661E-06
  1.03100830160634E-06  7.83645808201281E-06  2.10364597872628E-05  1.81018705805601E-06 -5.55964371847574E-06
  9.49913191430086E-07 -1.85844924632730E-06  2.09632693270850E-06  4.85558760011069E-06 -1.03157964451994E-06
 -7.84089879608045E-06 -2.11126425862841E-05  1.80965735459488E-06 -5.50583501464968E-06  9.47929939010291E-07
 -1.74385339070871E-06 -2.09517579950186E-06 -5.12676223681899E-06 -1.61231038833690E-07 -3.14970959460014E-06
 -2.97778409616869E-06  2.47197322721554E-06  4.81915147205972E-06  1.63626788911106E-07  3.18355004054611E-06
 -2.93498092067333E-06  2.47160732408261E-06 -4.84658335254640E-06 -1.58181022699178E-07 -3.10586979361625E-06
  2.90378805013986E-06 -2.38980400319697E-06 -4.75539292249272E-06  1.61797084396703E-07  3.16251743258939E-06
  2.92183216357831E-06 -2.44790453119681E-06  4.82314564704877E-06 -3.77732179216035E-06  3.80634848276020E-06
 -3.74008675392406E-06  3.78060711637743E-06 -2.05984706921195E-06  2.08310498215031E-06 -2.14489733577997E-06
  2.08900832550975E-06 -1.95674276503346E-06  1.91058891748753E-06 -1.91862995395787E-06  1.91706299934419E-06
* ORBITAL    1   12
 -4.81963697115640E-09 -3.52757347923127E-08 -1.86735039009039E-07  2.14464470527521E-07 -7.64248056147408E-08
 -6.44701647005616E-01  2.06311981675430E-06 -2.42895244097664E-05 -4.94651860582639E-05 -2.90447681597345E-01
  8.92731700572143E-07 -1.07582897599034E-05 -2.02315546992489E-05  7.64619570285374E-09  1.69328947314888E-07
 -3.77327030561137E-07 -4.18738417788782E-08 -3.04241101584014E-07 -1.24981583589291E-07  6.03193438650946E-05
 -2.81339330607745E-05  3.49781308547752E-07  1.73243897980025E-07  1.31312157862807E-04 -6.19765562497190E-05
 -3.29508603522872E-08 -5.88959578678343E-08 -6.01136682273964E-09 -4.41274050793593E-08 -2.21132456820013E-07
 -6.18779249282047E-08 -1.11974252960944E-07 -6.44701647039307E-01  2.03897592355661E-06 -2.42101647869055E-05
 -4.91822098441898E-05 -2.90447681376627E-01  9.41940878623559E-07 -1.07501140474756E-05 -2.01095164150839E-05
 -8.85944169332870E-09 -1.76435279374751E-07  1.62635934055422E-07  7.76692864061299E-09 -1.76512483308250E-07
 -1.91801961980476E-08 -6.03146543159868E-05  2.81027940590034E-05  6.21053245518108E-07  6.68283534980257E-08
 -1.31349817218125E-04  6.18834750689113E-05 -6.27261810932439E-08  3.55014186108870E-08  3.25294400849034E-08
  2.09655257173428E-07  1.45672168049084E-07  1.55591653757458E-06 -1.22716305341879E-05  8.82558857705863E-07
 -2.36829995539668E-05 -4.99480024421242E-09  1.28033398017101E-07 -4.62842754431041E-08 -3.19070559448247E-07
 -9.31372582966532E-07  1.53137804855641E-06 -1.17785753457520E-05  9.52403571055958E-07 -2.60883195593319E-05
 -5.30774243506821E-09  1.44752535983325E-07  1.03938222374379E-06  7.87221461737168E-06  2.44754599990366E-05
 -1.54261847841078E-06 -1.67717262148882E-06 -8.10375559859678E-07 -1.44542420770718E-06 -1.93207320158966E-06
 -1.27681850194340E-05 -1.03591997749932E-06 -7.84549495197013E-06 -2.44707873526906E-05 -1.53949107425474E-06
 -1.54401073633980E-06 -8.11305487227283E-07 -1.73955894770460E-06  1.92235337447773E-06  1.34182457579226E-05
 -1.03352025531860E-06 -7.82748680670866E-06 -2.43826747970753E-05 -1.53926208721860E-06 -1.48518589578547E-06
 -8.09987051323700E-07 -1.74428648833098E-06 -1.92125612133764E-06 -1.33684416363857E-05  1.03559851724227E-06
  7.84326003407165E-06  2.43926898928491E-05 -1.53839314321682E-06 -1.71749109479912E-06 -8.07626192590286E-07
 -1.55194705060357E-06  1.92550917705431E-06  1.28716172887983E-05 -5.77724911283642E-08 -1.40202724224410E-06
 -1.90487077101721E-06  1.79729578572130E-06  2.85293008223862E-06  5.92185441756002E-08  1.41849474555877E-06
 -1.87974920249771E-06  1.82490642523499E-06 -2.94849690235832E-06  5.66392392922502E-08  1.40180970288234E-06
 -1.86686120521753E-06  1.81235433505634E-06  2.93428684720453E-06 -5.62154640303197E-08 -1.39671145516223E-06
 -1.91279990876611E-06  1.81651388797472E-06 -2.85871541462697E-06 -4.67480296623249E-06  4.80128030320246E-06
  4.76956631515693E-06 -4.63956364014616E-06 -5.38213694255547E-06  5.30762526616366E-06  5.31846746305519E-06
 -5.35782955413167E-06 -8.78722876685576E-07  8.47711531850472E-07  8.45848052651812E-07 -8.77402742291993E-07
* ORBITAL    1   13
  3.37440043356138E-06  8.29585795980919E-04 -7.64558352128114E-06 -1.43712688594625E-05 -1.42968916048367E-05
 -1.68755461890533E-10  3.28903713252480E-09 -2.46165809014768E-08  2.54181370772617E-08  8.18478128621788E-10
  7.31737024853186E-09 -1.07223519463871E-08 -1.78804852647996E-09  7.07106268382967E-01  1.33983406121794E-05
  1.59153480338940E-05  4.05579865443648E-05 -5.03614653830716E-05  2.73594518956237E-06  3.43706128169114E-07
  1.38063983239462E-08 -7.13963977096873E-05  8.31373174994125E-05  1.31914491673740E-07  6.63085082663034E-08
 -3.24420682555315E-05  3.01736081040375E-06 -3.37596909679351E-06 -8.29597324543869E-04  7.57548032437030E-06
  1.44593453457415E-05  1.42898958875517E-05 -2.27611178069153E-09 -2.42685307056102E-08  5.84912941235439E-08
 -1.83894720407685E-08  4.67811171047307E-09  6.65303128574929E-08 -6.58141107814967E-08  1.22172316941722E-08
  7.07106265608662E-01  1.33375047172251E-05  1.59158483447684E-05  4.02244922120135E-05  5.01295272441965E-05
 -2.72274186950546E-06 -5.96869420425551E-07  4.68523196038567E-08  7.16296414755979E-05 -8.30241080358335E-05
  2.16876905188443E-08 -5.97383565336315E-08  3.26359606104917E-05 -2.95385878106825E-06 -1.99783301242586E-10
 -3.13398283685124E-09 -9.82314338481489E-08  5.99610882446710E-09 -4.68231758622578E-07 -1.15969544682797E-08
  7.66510673303948E-07  2.31583873279631E-06 -7.35284340785642E-05  2.33752280971262E-09  1.88572367669291E-08
  4.36651897887504E-08  1.00780583789912E-08 -5.14761140714987E-07 -2.47245775312801E-09  1.38792062172681E-07
  2.30357087046664E-06 -7.26648495721079E-05 -2.80823048470285E-07 -2.12499936582403E-06  3.24476692741896E-06
  1.69597218935342E-06 -3.12850960075235E-06  7.79464527865554E-07 -7.04385002911500E-06  3.11728000438963E-08
 -3.39763987311009E-05 -2.78962676448758E-07 -2.11039698343318E-06  3.31136659751696E-06 -1.69201944814386E-06
  3.25973670982482E-06 -7.77063175997996E-07  6.94549976747155E-06  2.83343989658587E-08 -3.38066960577798E-05
  2.78032452912290E-07  2.10399472646723E-06 -3.36899955197205E-06  1.69312134664476E-06 -3.32188510736133E-06
  7.76022793827893E-07 -7.05383271707158E-06  3.24581012791006E-08 -3.40246716302934E-05  2.77808312082027E-07
  2.10173441194406E-06 -3.30542604858253E-06 -1.68786494529935E-06  2.95518043398496E-06 -7.75957284519666E-07
  7.06192098380963E-06  2.85961387617471E-08 -3.40139508204754E-05  6.08952535973601E-07  1.32901016491155E-07
 -5.10024597411624E-06  3.37106766249700E-06  5.32300464052146E-06  6.08977688410018E-07  1.53159334958468E-07
  5.10965988890080E-06 -3.37238007991262E-06  5.30300512103796E-06 -6.10172178434869E-07 -1.77463288400533E-07
 -5.05575203495516E-06  3.31752977396020E-06  5.27728678880476E-06 -6.09335871414949E-07 -1.42155767071405E-07
  5.10212630212442E-06 -3.39429556641881E-06  5.33912237613906E-06 -1.00929866089877E-07 -1.29261097084900E-07
  1.50066438428701E-07  1.23279949146194E-07  1.21500740502735E-06  1.20663380691788E-06 -1.20483855222667E-06
 -1.25866834704666E-06 -6.98025410817045E-06 -6.95751505560808E-06  6.87726080159417E-06  6.92937032089331E-06
* ORBITAL    1   14
  3.97068650885508E-06  8.33157300258572E-04  1.86251530969556E-05 -1.34257631540465E-05  2.98435864267857E-05
  3.07508967736222E-09  3.87393648983047E-08 -1.47102265166735E-07  1.76286277297738E-08 -6.83049748027901E-09
 -1.27189503905671E-07  2.82985556700680E-07 -8.61093462683028E-09  7.07104789442015E-01 -2.00023901918361E-05
  7.09260066547465E-05  4.54304982626008E-05 -4.54152929610207E-05  4.90134581341387E-06 -7.05326930954081E-07
  7.48759848502681E-09 -1.26571691027340E-04  5.97388466821336E-05  4.54044217180432E-07  5.65268794423599E-08
 -3.08327325062166E-05  5.31163750794742E-06  3.97346633382543E-06  8.33177120726382E-04  1.87154379068918E-05
 -1.29473812443538E-05  2.99758092787053E-05 -1.15075012472960E-09 -2.11917741255768E-08  1.02610368565919E-07
  1.06407921230357E-08  2.40012124264406E-09  5.37910869024953E-08 -3.05475775955775E-07 -9.35494114420036E-09
 -7.07104786147825E-01  2.00561418694802E-05 -7.06692408461331E-05 -4.50377273427977E-05 -4.53930965640543E-05
  4.88110168538997E-06 -8.59691579857229E-08 -1.17184740743707E-07 -1.26557821211486E-04  5.97268841717962E-05
 -3.17637340539094E-07  4.52765994675985E-08 -3.09792087904353E-05  5.31524483562521E-06  1.91408721572226E-06
  1.46533634507819E-05  5.13293294216050E-05 -3.70405421569732E-06  8.07821337573664E-05  7.63095660135395E-06
 -1.77505021244334E-04  3.04825715320114E-08 -9.49115341444279E-07  1.91325295208083E-06  1.46443779279047E-05
  5.12466949888311E-05  3.69959572219775E-06 -8.06716757979561E-05 -7.61750777110567E-06  1.76638566626343E-04
 -2.18772602093497E-08  9.25545386952885E-07 -6.12389762353894E-07 -4.63671524946952E-06 -2.89764679192042E-06
  1.80835285918665E-06  1.93686299409156E-05  7.18561426869775E-07 -2.13603416214626E-05  5.27113600985064E-07
 -6.97968220338633E-05 -6.10417888795778E-07 -4.62134895892774E-06 -2.80867789213319E-06 -1.80553876824956E-06
 -1.92447835754967E-05 -7.16591960481979E-07  2.10713273091419E-05  5.24689861441885E-07 -6.94327363552053E-05
 -6.10550027055230E-07 -4.62247681010044E-06 -2.87982448629016E-06 -1.80326824050499E-06 -1.93711696628582E-05
 -7.14852017794005E-07  2.12279755814573E-05 -5.24795997675674E-07  6.95506643460011E-05 -6.09434695118147E-07
 -4.61427475368721E-06 -2.76233179010043E-06  1.80549923803759E-06  1.90278606668661E-05  7.16577017639571E-07
 -2.12769011115217E-05 -5.27669885459998E-07  6.96814657301574E-05  3.59241797651372E-07 -3.83060462842199E-06
 -2.25306453202892E-06  3.33191989620033E-06  1.38390876967756E-05  3.59769730702843E-07 -3.78395457363660E-06
  2.24739482550899E-06 -3.28326227674312E-06  1.37919792459730E-05  3.57622128173117E-07 -3.85861613990429E-06
  2.28343564391295E-06 -3.34290891869455E-06 -1.38680939690425E-05  3.60814643719668E-07 -3.76513510832112E-06
 -2.23481769388543E-06  3.28422913115988E-06 -1.37558181232527E-05 -1.30577823418331E-05 -1.31076229363948E-05
 -1.31020237796023E-05 -1.30704985850209E-05  4.25262456405511E-06  4.26752898115763E-06  4.32838026092714E-06
  4.23470883789380E-06 -6.81397362513488E-06 -6.78844653428818E-06 -6.81484118551757E-06 -6.76849189868952E-06
* ORBITAL    1   15
  4.80721121299686E-09  3.51452756369386E-08  1.59228482319387E-07  5.27582598345137E-07  9.74909218164665E-08
 -2.90679535430945E-01  3.22838666903707E-06 -2.98748517090814E-05 -1.81895943715796E-05  6.44595600948387E-01
 -7.13307001663272E-06  4.95069820027396E-05  3.47627851913699E-05 -3.58377945752273E-09 -4.55542478247273E-08
 -3.44284750698252E-07 -8.87112735380673E-08 -4.72876456439058E-07 -7.70888986224130E-08 -7.62663247762926E-05
  5.58094784805126E-05 -7.01929607842397E-07 -4.15912119619411E-08  1.72301733570756E-05 -2.51959563277611E-05
 -4.96376305724565E-07 -9.80308098403461E-08  3.45235670190503E-09  2.53088816955883E-08  1.32869188259217E-07
 -6.96697543754214E-07  8.05047950970259E-08  2.90679537279278E-01 -3.17720554054229E-06  2.98512122420794E-05
  1.80502844674110E-05 -6.44595601045287E-01  7.11683469146580E-06 -4.96717290162352E-05 -3.45028107352567E-05
  5.67128516890856E-09  7.33745558400886E-08 -7.13088049416143E-07 -3.16193123641567E-08  8.04714842904035E-07
  1.29576910967387E-07 -7.63992785347771E-05  5.57689852772833E-05 -7.21384846673927E-09 -1.28725014423722E-07
  1.67873122364352E-05 -2.52524829894328E-05  4.08024271113291E-07  1.01901935015380E-07  4.94036469551307E-09
  3.62852690332182E-08  4.78336450296085E-07 -1.19863546246147E-10 -6.35591648344977E-08  2.67830750747016E-08
 -1.09226127721518E-06  7.32649865151621E-06 -2.72312972295970E-04  3.78410809101034E-09  2.94915486009589E-08
  4.41320765733551E-07  1.51759308453249E-08 -4.28721532813730E-07 -2.40572699559710E-08  7.95799188827782E-07
 -7.39777008030748E-06  2.74999586114239E-04 -1.78840634108944E-07 -1.36909637432247E-06 -1.36560305280486E-05
  6.27699325192567E-07  3.13386021795986E-05 -7.79409298704068E-07 -1.78720193231992E-05 -7.74915368378080E-08
 -7.46474385015596E-06  1.79484773263929E-07  1.37543710430960E-06  1.35233016158194E-05  6.41911633860511E-07
  3.05600013668524E-05 -7.73651917889210E-07 -1.81688816886653E-05  7.02967336134720E-08  7.75764335980738E-06
 -1.80469178110769E-07 -1.38257169690907E-06 -1.35408414849216E-05 -6.37005984171960E-07 -3.08976513618910E-05
  7.75941462051482E-07  1.82906983487954E-05  6.75165182838390E-08  8.17328415762916E-06  1.77973952590474E-07
  1.36259505509522E-06  1.37071483035352E-05 -6.27572609236094E-07 -3.09025371333804E-05  7.76084129615482E-07
  1.77730869860988E-05 -8.18256434445152E-08 -6.97089435019121E-06  1.23337427002387E-08 -1.08147336739774E-05
 -6.38011214079283E-06  4.30034698049477E-06  1.49657244094490E-05 -8.65425984570964E-09  1.08735310850250E-05
 -6.53731739418032E-06  4.42984752130123E-06 -1.49930143590746E-05  6.26146477806872E-09 -1.09015006671149E-05
  6.48530519163332E-06 -4.48494133345349E-06 -1.50731210056831E-05 -9.26838640162763E-09  1.08535125980449E-05
  6.45413196994712E-06 -4.31473255167676E-06  1.49093277950334E-05 -3.54930732460907E-06  3.46475154368759E-06
 -3.55001042083132E-06  3.41867467145040E-06  3.87291456730695E-06 -4.00586582289779E-06  4.03568881082832E-06
 -3.87985929568566E-06 -8.77269995933208E-06  8.89237382464654E-06 -8.79277591663600E-06  8.83269787065175E-06
* ORBITAL    1   16
 -6.85785175231122E-09 -4.93909443383873E-08 -2.51263918127965E-07  1.42448106044369E-08 -1.42947956690522E-07
 -2.90447048861368E-01 -2.97154733056792E-06 -8.62646604715847E-06 -1.79836270641237E-05  6.44700536236397E-01
  4.34850386751351E-06  1.70424112221064E-05  3.53973171958672E-05  1.10909637902564E-08  2.49422167731013E-07
 -3.95313958427865E-07 -4.57959544849459E-08  4.74366706512378E-07  5.55316748478959E-08 -5.16261625651157E-05
  5.14167785328183E-05  6.34149119411149E-07  8.59626264122698E-08  1.38204065353940E-05 -2.34426443951553E-05
 -6.43036562013233E-07 -1.45349653983857E-07 -7.35558276242556E-09 -5.44274630947810E-08 -2.77729364419266E-07
  1.82048570065048E-07 -1.87484461930172E-07 -2.90447046616089E-01 -2.90291945634569E-06 -8.75014422043547E-06
 -1.78342690096303E-05  6.44700532191264E-01  4.21401641461438E-06  1.73072616515979E-05  3.51295345408407E-05
 -1.20829599703703E-08 -2.45187904640172E-07  5.56377997061626E-07 -3.97161178778041E-09  2.41095734529545E-07
  4.23201253587215E-08  5.20123771995129E-05 -5.13355135938366E-05  3.61562191594332E-07  8.99409239567731E-08
 -1.38883571506740E-05  2.34441644679778E-05 -8.98966490213017E-07 -4.61400937222304E-08  3.67593927548259E-07
  1.87654681136019E-06 -1.70918468985212E-05 -1.23881170295934E-06  1.18657614081237E-04  2.44839287677721E-06
 -2.48499178742610E-04 -6.10412753889459E-09  1.32043722522529E-07 -3.85912212457444E-07 -2.02493166680741E-06
  1.61617773454773E-05 -1.31869292188430E-06  1.22523528401620E-04  2.52233978867509E-06 -2.50205798338083E-04
  1.80801962964858E-08 -6.37793935624289E-07 -1.38137216587543E-07 -1.05369488662518E-06 -8.04330667820749E-06
  5.00176723562620E-07  2.36129650373513E-05 -5.25889128432945E-07 -1.65969180971533E-05  2.88095058756906E-08
 -9.49615221541495E-06  1.41096138864495E-07  1.07571079202457E-06  7.98931031697645E-06  4.99356696635475E-07
  2.38375017745339E-05 -5.22114835963984E-07 -1.68325732357242E-05 -3.56051155102058E-08  1.02023841398098E-05
  1.40358198118041E-07  1.07022012702770E-06  7.93443502704031E-06  4.99973003238437E-07  2.38297339586664E-05
 -5.23718416475461E-07 -1.68613674215507E-05  3.52599540812269E-08 -1.03407880291013E-05 -1.38340795242450E-07
 -1.05494426763248E-06 -8.09838720165848E-06  4.97738628277121E-07  2.36179448014237E-05 -5.25706412901857E-07
 -1.64772100357035E-05 -2.72494101372616E-08  9.26113461183529E-06  5.55283421601012E-07 -4.58029144718135E-07
 -6.62810297837565E-06  5.61913334623968E-06  6.07200524004301E-06 -5.44080522223372E-07  6.31763254700033E-07
 -6.59625786117561E-06  5.68688522250805E-06 -6.29933684954999E-06 -5.41199193453623E-07  6.70160354745153E-07
 -6.59754677669171E-06  5.72008334821056E-06  6.33471694798448E-06  5.52137353671673E-07 -4.85467538331073E-07
 -6.61152080467962E-06  5.58517178945485E-06 -6.05924611086074E-06  1.79692948554470E-07  3.96398843141112E-08
  5.39042299818529E-08  1.91360892515147E-07 -1.91630622150047E-06  1.79079425860891E-06  1.74310390591185E-06
 -1.91708120241262E-06 -7.26850891334929E-06  7.24083315097879E-06  7.22639422083402E-06 -7.26174396484278E-06
* ORBITAL    1   17
  9.37903709649331E-11  6.77409733660583E-10  3.19205977725271E-09 -1.02423141371810E-09  4.25767579047298E-09
  2.20326729135972E-06  4.91994839853574E-05  4.63290166603336E-04  1.88392958523038E-04 -4.03021301664630E-07
 -9.84937556384113E-06 -1.06087752433067E-04 -5.31461714231390E-05 -1.59812741906866E-10 -2.76533321184111E-09
  7.80301506360479E-09  7.01869148417252E-10  1.12763844913492E-08 -1.13801332043448E-09  5.98613927947807E-06
 -6.30441298605613E-06 -1.15615443481093E-08 -1.85380438696260E-09  5.07692666219421E-05  1.35459755099166E-04
 -9.53620624249841E-10 -2.39931155286484E-09  8.84892731947437E-11  6.31647375834872E-10  3.19817997659292E-09
 -4.24479485331970E-09  1.26731622990594E-09 -2.20328980401112E-06 -4.91997125567164E-05 -4.63298582307548E-04
 -1.88398498952948E-04  4.03007020269214E-07  9.84916570076801E-06  1.06088266857459E-04  5.31463461420556E-05
  1.31861820541115E-10  2.88222985922242E-09 -2.86479587915548E-09  1.23899136815674E-09  8.18672541471472E-09
  2.51585818928986E-09  5.99130538634393E-06 -6.30215388209524E-06 -1.19329512538089E-08 -2.54847780478280E-09
  5.07646887250759E-05  1.35456406317914E-04 -3.96615861849541E-09  2.77356577609838E-10  2.32603383346540E-10
  1.83630884644014E-09  1.14624663842828E-08 -9.85711947832318E-11 -5.10022715447390E-09  1.00769722390771E-09
 -2.44664654345024E-08 -8.50685551140975E-06 -8.96184782252627E-05  1.44193366521771E-11  1.49214104483714E-10
  4.45142667885816E-09  1.75143633820556E-10  2.91509335359828E-09 -5.11350909096359E-10  2.46677862747593E-08
  8.50689648899685E-06  8.96088969342856E-05  8.65772151913648E-06  4.91958478582488E-05  1.97110251420833E-04
  1.21049898853975E-05  1.28788241484203E-04 -1.97886443995405E-05 -8.90584906437183E-05  2.20566592988194E-05
  1.90149504261113E-04 -8.65783764728028E-06 -4.91967467791648E-05 -1.97113913449322E-04  1.21049498018527E-05
  1.28789931531447E-04 -1.97886498956267E-05 -8.90536909877323E-05 -2.20566566560389E-05 -1.90165097614350E-04
  8.65805425291913E-06  4.91984471599466E-05  1.97126083391572E-04 -1.21051565257973E-05 -1.28799711891443E-04
  1.97895091125264E-05  8.90794045110146E-05 -2.20572014162227E-05 -1.90166244580772E-04 -8.65809185855193E-06
 -4.91987595136094E-05 -1.97127334740836E-04 -1.21052227017623E-05 -1.28794096537604E-04  1.97896022787227E-05
  8.90837415860133E-05  2.20571697964331E-05  1.90178500512148E-04  5.00118684387625E-01  5.26147247327388E-04
 -6.36344429818176E-05  8.32969718821961E-05  6.23901726180620E-05 -5.00118683997747E-01 -5.26143304856595E-04
 -6.36288304393306E-05  8.33042125111990E-05 -6.23839870362539E-05  5.00118679662932E-01  5.26112908959417E-04
  6.35953579882252E-05 -8.32726632957518E-05 -6.23449895086214E-05 -5.00118676640388E-01 -5.26086454919812E-04
  6.36132231331567E-05 -8.32670291411896E-05  6.23441345098703E-05 -4.04837999493328E-04  4.04838583268625E-04
 -4.04818341829250E-04  4.04809417598010E-04 -4.70168851088731E-04  4.70160090704433E-04 -4.70103835123477E-04
  4.70104577407551E-04 -3.70007118586671E-04  3.70009923272106E-04 -3.69997205002847E-04  3.69972538493115E-04
* ORBITAL    1   18
 -6.16973297163182E-06 -4.44571144914235E-05 -2.19691312049676E-04 -1.40924130200662E-03 -8.11803957703356E-04
 -3.81727064879641E-11 -2.36054765596363E-10  1.05498812690602E-09 -5.43357305116678E-10  1.11157714740882E-10
  2.03119975324062E-09 -3.86978186850446E-09  1.51613061815559E-10 -1.99729987834868E-07 -1.15268332371904E-05
 -1.88850967212305E-04 -8.83211425936535E-05  1.50977992511664E-06  1.93948516945401E-05  1.74647093560516E-08
  1.28548030973634E-09 -1.17334997732733E-05 -5.35272681100052E-05  4.27070592332869E-09  1.99087225989600E-10
 -1.67247003409255E-05 -5.83735808742481E-05  6.16968844423536E-06  4.44567987978071E-05  2.19689743593494E-04
  1.40925928889395E-03  8.11810162452611E-04 -2.53015865830319E-12  5.46826225588760E-10  1.57001043421237E-10
  1.10421153794328E-09  4.53678355556098E-11  3.76661914332653E-10 -7.28413599209805E-10  2.22505994051872E-11
 -1.99888562608435E-07 -1.15304179881464E-05 -1.88857951634598E-04 -8.83286588436304E-05 -1.50030043539268E-06
 -1.93889617046563E-05 -8.55478556586353E-09 -4.92145583928738E-10  1.17409076561884E-05  5.35274175838930E-05
 -5.65800079445999E-09 -1.70328931993070E-09  1.67121237974975E-05  5.83681571357627E-05 -1.22014648177549E-10
 -9.79730249827986E-10 -7.42041882636482E-09  6.53132310509372E-10 -3.53329539433965E-08 -2.32782250435071E-10
  1.76130934138551E-08  4.34548955497599E-06  8.81914983183372E-05  5.14242276146616E-11  4.14409528803351E-10
  2.98783051518439E-10  1.39577567156182E-11 -3.44116584845267E-09 -2.12608788062547E-10  3.28931754089728E-09
  4.34585406640513E-06  8.81781372520230E-05 -3.98640708677575E-06 -1.49880499599924E-05 -6.13693036486390E-05
 -1.36337282583091E-05 -1.21490543396686E-04  2.34929953450542E-05  1.70964132936414E-04 -1.89203405647476E-05
 -1.55099506463771E-04 -3.98644448284642E-06 -1.49883248441490E-05 -6.13734027609724E-05  1.36339467894556E-05
  1.21484135049241E-04 -2.34930454298886E-05 -1.70970170561641E-04 -1.89205320398232E-05 -1.55096232613908E-04
  3.98656650398404E-06  1.49893189761649E-05  6.13787933070727E-05 -1.36342453729369E-05 -1.21496041136353E-04
  2.34938553778849E-05  1.70986836810393E-04 -1.89209030726669E-05 -1.55120316092386E-04  3.98657376465347E-06
  1.49893838343012E-05  6.13830223569860E-05  1.36343446238328E-05  1.21489235075911E-04 -2.34939965952142E-05
 -1.70995782913879E-04 -1.89211216480149E-05 -1.55120554567190E-04  5.00120775148946E-01  5.47422027528894E-04
 -4.21702446035698E-05  5.46746512046580E-05  3.28038255194033E-05  5.00120774719768E-01  5.47417196177389E-04
  4.21664882688533E-05 -5.46839856188577E-05  3.28007020525182E-05 -5.00120770523566E-01 -5.47387308738515E-04
 -4.21315073093472E-05  5.46511180521827E-05  3.27617759904363E-05 -5.00120767514093E-01 -5.47361530048314E-04
  4.21485588716264E-05 -5.46462129842712E-05  3.27621246683417E-05 -3.03458751129955E-04 -3.03462500072727E-04
  3.03439712265356E-04  3.03432566292428E-04 -4.12919178409962E-04 -4.12907291994633E-04  4.12852931445445E-04
  4.12852142917918E-04 -2.59271581140881E-04 -2.59276495721855E-04  2.59261676445104E-04  2.59234856171659E-04
* ORBITAL    1   19
 -1.55334473871434E-06 -1.13881914408857E-05 -6.23414301129879E-05 -5.23854413923666E-04 -3.13211962286287E-04
 -3.26444138660801E-11  1.80997160069929E-10  8.64010171115921E-10 -5.88025854603951E-10  1.18103970146012E-10
  1.87424321873485E-09 -7.86642714955939E-09 -3.29323753081079E-11 -1.58145406537989E-06 -4.02273577720125E-05
 -4.70949839303591E-04 -2.13735954678194E-04 -1.54087643978045E-05 -4.95169735746168E-06  1.77823416679485E-08
  2.86289463700760E-09 -3.05843090106008E-05 -8.60483114722003E-05  1.71199110372432E-08  8.43930563756354E-10
 -2.57200745963527E-05 -6.76977050883666E-05 -1.55336612708126E-06 -1.13883532726413E-05 -6.23421110074811E-05
 -5.23886234405691E-04 -3.13227888884045E-04  7.94225044526261E-11  1.70571661361808E-09 -5.83465476247796E-09
 -1.21091921388939E-09 -1.06910185245526E-10 -1.34164909540022E-09  5.87826731183686E-09  1.19431977024163E-10
  1.58158998368895E-06  4.02298797931851E-05  4.70957125132166E-04  2.13742946607651E-04 -1.54044426748182E-05
 -4.95143512203190E-06  5.93795634625338E-09 -1.71864552272138E-10 -3.05739352407551E-05 -8.60381120818009E-05
 -1.93602040868083E-08  4.22016625879082E-10 -2.57036466585137E-05 -6.76922736275432E-05 -1.42857835383848E-06
 -1.15439881608193E-05 -2.32877246373277E-05  6.37444494901646E-06  6.76516781280873E-05 -1.08989219478965E-05
 -1.26180239853507E-04 -1.09825314262008E-09  3.97261885297578E-08 -1.42856886371610E-06 -1.15439107909856E-05
 -2.32888230236408E-05 -6.37375738547958E-06 -6.76890111406241E-05  1.08992499072877E-05  1.26158668057133E-04
  1.62495406862035E-10 -1.35792334035291E-08 -5.54839254803741E-06 -2.63502828620670E-05 -1.07278993805246E-04
 -1.60055881940742E-05 -1.47160465593092E-04  2.12981258066830E-05  1.30324407782391E-04 -2.01551785425771E-05
 -1.78007582303142E-04 -5.54845267142643E-06 -2.63507198872083E-05 -1.07286366592885E-04  1.60059386748746E-05
  1.47145312761334E-04 -2.12981778787920E-05 -1.30328401530334E-04 -2.01554428929131E-05 -1.78004259283370E-04
 -5.54853256632286E-06 -2.63514006119015E-05 -1.07289173490325E-04  1.60061225658503E-05  1.47167421001039E-04
 -2.12990063498100E-05 -1.30352400884924E-04  2.01558264019429E-05  1.78018050913100E-04 -5.54856609642157E-06
 -2.63517065136042E-05 -1.07292586692362E-04 -1.60059489026723E-05 -1.47161884286932E-04  2.12992254908614E-05
  1.30346598319800E-04  2.01558999604515E-05  1.78040617294168E-04  5.00121474960061E-01  5.48172520005380E-04
 -4.55442023540526E-05  7.03361096413990E-05  4.46132759718592E-05  5.00121474538713E-01  5.48165946852233E-04
  4.55417887873603E-05 -7.03478550385808E-05  4.46131075218450E-05  5.00121470103643E-01  5.48135928626879E-04
  4.55082319103597E-05 -7.03140935450340E-05 -4.45698424825811E-05  5.00121467137803E-01  5.48109434940005E-04
 -4.55239480868009E-05  7.03086834753282E-05 -4.45707932040451E-05 -3.60273561315357E-04 -3.60277225453654E-04
 -3.60251981213928E-04 -3.60243758922531E-04 -4.42107922297376E-04 -4.42094011542559E-04 -4.42036864330045E-04
 -4.42038425357428E-04 -3.26768742597391E-04 -3.26775342615956E-04 -3.26757815320493E-04 -3.26731820290254E-04
* ORBITAL    1   20
 -1.77673733937379E-10 -1.29610251396233E-09 -6.58261058154299E-09  3.32427138697071E-09 -2.22583923316526E-09
  1.60578540640138E-06  3.71064088461749E-05  3.53280699083969E-04  1.46841730971169E-04  4.58580427717082E-08
 -1.31720315328716E-06 -5.96128317890020E-05 -4.13947796571988E-05  2.56705366318315E-10  5.28066634083795E-09
 -8.67731351187534E-09  8.81873761803198E-10 -5.46888363012323E-09  4.65171737420535E-10  1.71339413817337E-06
 -1.78539222973592E-05  2.00342076152741E-08  1.68991156867762E-09  6.45608356349559E-05  1.78837154423942E-04
 -1.00437116753182E-08 -6.67287550809946E-11 -1.63762519349119E-10 -1.20002718828047E-09 -6.11893586124750E-09
  5.95149719589614E-09 -3.75176873258260E-09  1.60590756921453E-06  3.71084278808657E-05  3.53298664168011E-04
  1.46850574907712E-04  4.57885905338947E-08 -1.31755504957469E-06 -5.96142246334961E-05 -4.13960333325750E-05
 -2.52302318568799E-10 -5.15671521054579E-09  8.66243835779097E-09 -9.11575248741462E-10 -5.17597577567743E-09
 -2.37255819117424E-09 -1.70461748458334E-06  1.78554739938171E-05  1.94622182535373E-08  1.94237063685110E-09
 -6.45622272520674E-05 -1.78832814340047E-04 -1.00067112950514E-08 -6.35358512595924E-10 -2.92685969507925E-06
 -2.19852956086068E-05 -8.57791154870462E-05 -1.84930020486435E-06 -3.21047393651230E-05 -2.12765070317470E-06
 -1.58269015030791E-05  1.28733508354398E-10  1.32722083650670E-08  2.92639538004975E-06  2.19815877470433E-05
  8.57504883283852E-05 -1.85051198986885E-06 -3.20564276850014E-05 -2.12558083991411E-06 -1.58902732201305E-05
 -1.20701155222646E-11 -1.14020373421756E-08  8.94068516451892E-06  5.13681505405758E-05  2.05583850940271E-04
  1.20253709417464E-05  1.27179356128962E-04 -2.01596559202303E-05 -9.28184237090427E-05  2.14212816950857E-05
  1.85032054975050E-04 -8.94068400406639E-06 -5.13681537021777E-05 -2.05587370408001E-04  1.20253995558686E-05
  1.27188258955150E-04 -2.01597162272295E-05 -9.28275191340178E-05 -2.14215268071392E-05 -1.85015838997224E-04
 -8.94088997866264E-06 -5.13697737903697E-05 -2.05597554648443E-04  1.20255325006025E-05  1.27200020032591E-04
 -2.01603749003983E-05 -9.28493880915185E-05  2.14220455736435E-05  1.85023753577031E-04  8.94094995574596E-06
  5.13702535470028E-05  2.05597126218706E-04  1.20255569099631E-05  1.27194379600726E-04 -2.01605096509040E-05
 -9.28486992521486E-05 -2.14219236040733E-05 -1.85048231827705E-04  5.00118488456010E-01  5.24344349082410E-04
 -6.52669764448451E-05  8.27815595744164E-05  6.49634217491296E-05 -5.00118487992282E-01 -5.24339412891514E-04
 -6.52601576597664E-05  8.27893579022937E-05 -6.49623200619617E-05 -5.00118483647866E-01 -5.24308055229165E-04
 -6.52271391020045E-05  8.27604285837739E-05  6.49237647845195E-05  5.00118480716979E-01  5.24283477526747E-04
 -6.52446689836402E-05  8.27526335488905E-05 -6.49200746886752E-05 -4.05093622050823E-04  4.05101272441451E-04
  4.05077127368313E-04 -4.05064810701181E-04 -4.71984483328968E-04  4.71972380143990E-04  4.71916137848575E-04
 -4.71919237550064E-04 -3.71281307066630E-04  3.71283654370227E-04  3.71272516169166E-04 -3.71247676145872E-04
* ORBITAL    1   21
 -2.44712109766555E-07 -4.59231802119731E-06 -7.70753705877522E-05 -5.62279302232341E-05  1.39205550509571E-04
 -2.24366663784017E-09  4.55814391934435E-09  2.18915009482492E-07  1.77453291650834E-08  5.92983720824479E-09
  6.33023551142854E-08 -5.02343523347609E-07 -2.64730506269812E-08  6.34065749610765E-06  1.32497981057765E-04
  2.35632838298614E-04  4.89948711015589E-05  2.50915382835783E-05  1.51764543762435E-04  7.71879193183197E-07
  5.34003964050207E-08  1.69463294935811E-04 -3.93258871608368E-07 -2.61117408523928E-07 -9.14740290052525E-09
 -4.13250102349651E-06  1.15186415888135E-04 -2.47183413470022E-07 -4.61141221344704E-06 -7.71732928992654E-05
 -5.67387786689951E-05  1.39206341852192E-04  2.50935983354152E-09  3.23415687228205E-08 -1.34365664343087E-07
 -3.04822308134801E-09 -4.30803068433916E-09 -5.42335033812404E-08  4.23680292073962E-07  3.82882427361248E-08
 -6.34373629625764E-06 -1.32558511056813E-04 -2.35910965773815E-04 -4.90338810176925E-05  2.51992447855814E-05
  1.51702717730013E-04  5.69994409977203E-07  1.12914744480031E-07  1.69435273709840E-04 -4.49284294450956E-07
 -1.06865672336956E-08  4.83638533488760E-08 -4.13395054095707E-06  1.15193905071092E-04  8.73047127595362E-06
  7.07099563079048E-01  5.13090491869968E-03 -3.00923448760003E-03 -5.16416247237950E-04  6.19445188583196E-03
  1.01677322495756E-03 -4.07217214952597E-08  1.16468690735782E-06  8.73317718634554E-06  7.07099585008387E-01
  5.13098081718131E-03  3.00923937433779E-03  5.16135793381564E-04 -6.19445728705638E-03 -1.01680750010999E-03
  3.11042719478957E-08 -1.24316787176453E-06 -4.02138449981466E-06 -5.59224456967593E-05 -1.29890415624475E-04
  3.57621734174889E-06 -4.43132150816196E-06  2.21351718300107E-06  4.61175136164312E-05  2.55158310827025E-06
  1.07561123589034E-04 -4.02347276539773E-06 -5.59385525097136E-05 -1.30064381183261E-04 -3.57553386215052E-06
  4.04109212704805E-06 -2.21540698174428E-06 -4.56946769218603E-05  2.55089566951741E-06  1.07126085716914E-04
 -4.02132226070345E-06 -5.59219664649453E-05 -1.29881909586249E-04 -3.57750226875733E-06  4.48737797192886E-06
 -2.21461322182819E-06 -4.60410045998840E-05 -2.55093406551441E-06 -1.07468337452940E-04 -4.02241851199507E-06
 -5.59301989545129E-05 -1.30028970630578E-04  3.57266988589063E-06 -3.93376819392373E-06  2.21539040211316E-06
  4.57880289921669E-05 -2.54770601733990E-06 -1.07237700856601E-04 -1.30176095565042E-06 -4.09853952629414E-06
 -7.26662818994942E-07  6.39085874004108E-06 -1.03868471356734E-05 -1.30433001698842E-06 -4.22073138782828E-06
  7.86546034159886E-07 -6.52583567601540E-06 -1.02434736592625E-05 -1.30218751292618E-06 -4.09936083222143E-06
  7.11591051973758E-07 -6.38391202712657E-06  1.04118691268617E-05 -1.30448485558378E-06 -4.21381440084532E-06
 -7.87597904651824E-07  6.51402902808544E-06  1.02511157279112E-05  1.98655980939906E-05  1.99257757492363E-05
  1.98771233041813E-05  1.99179468793887E-05 -2.92670490584735E-05 -2.92230705653559E-05 -2.92943315127284E-05
 -2.92073620728606E-05 -5.86206519293380E-05 -5.86912165113346E-05 -5.86050451177582E-05 -5.86897219699615E-05
* ORBITAL    1   22
 -2.97800589659748E-09 -2.12442837674539E-08 -9.44785755277976E-08 -3.99339983388586E-07 -5.76216140344404E-08
 -2.88493695974820E-06 -3.10841796196369E-05 -8.17105619983325E-05  3.60813601462435E-05  6.05935786039258E-06
  7.05613604406863E-05  1.76987200464770E-04 -7.12676790685475E-05  3.48155154555628E-09  9.24287720131124E-08
  1.93220503740434E-07  2.00988059944839E-08  8.24510435056797E-07  8.16341966232102E-08  5.86100413697121E-05
 -2.97597561629534E-04  9.85776462301232E-07  6.52992793591549E-08 -8.22231053443839E-06  1.47377811569761E-04
  3.75885577176700E-07  6.56875251221548E-08 -6.47828481802012E-09 -4.79296136992318E-08 -2.54938605190034E-07
  6.02836488493828E-07 -1.60627410353529E-07 -2.88924321916335E-06 -3.11394434245427E-05 -8.15647607707005E-05
  3.60700049115557E-05  6.06887632689689E-06  7.07017112549455E-05  1.76784171238138E-04 -7.12398001463297E-05
 -1.04732702239848E-08 -1.90354713698329E-07  8.11686692835440E-07  2.73262620637120E-08 -7.94809725335137E-07
 -6.87873766256771E-08 -5.96810632453110E-05  2.97585014688577E-04  1.62451025437575E-07  1.15026572534622E-07
  8.48330876656865E-06 -1.47354832618459E-04 -9.81279206061970E-07 -1.04514213081425E-07  1.31669583741875E-05
  7.07132971197489E-01  5.27856799921416E-03 -3.01472270948998E-03 -4.43668448746988E-04  6.20563494308255E-03
  8.68146531420269E-04  6.20591508170934E-08 -3.25514521904835E-06 -1.31800727815871E-05 -7.07133075223041E-01
 -5.27936391554746E-03 -3.01476463830515E-03 -4.41822581144778E-04  6.20569185485339E-03  8.66818467419596E-04
  2.73729858718488E-08 -1.01639011395311E-06  1.73823238496802E-07  1.45438672909305E-07  8.26077692258195E-06
 -5.50381837030956E-07 -1.77755051338899E-05  9.99936784741092E-07 -7.68225269031316E-06  5.07514033992217E-07
  1.33406465286794E-05 -1.73013830679345E-07 -1.40918003442819E-07 -8.04816806029165E-06 -5.63761596357986E-07
 -1.69691203417289E-05  9.97515051683770E-07 -7.30669998637038E-06 -5.00472789844763E-07 -1.38205075674648E-05
 -1.73027958509079E-07 -1.39469457602664E-07 -8.40485200692664E-06 -5.47854250950593E-07 -1.79391661952268E-05
  9.96541511001916E-07 -7.66833733049938E-06  5.14529568341769E-07  1.30477470678915E-05  1.75646961707143E-07
  1.60689049745256E-07  8.11689210948120E-06 -5.59274237233854E-07 -1.75916440184462E-05  9.93836247723324E-07
 -6.90143053779603E-06 -4.97434056461218E-07 -1.46458298122301E-05  4.50594786660717E-06  2.69228161007868E-05
  1.23205318191922E-06 -4.98270702361484E-06 -1.02409531095958E-05 -4.50567972453653E-06 -2.69242217192190E-05
  1.40052835983350E-06 -5.15342869838845E-06  1.02428890406605E-05 -4.50384413568757E-06 -2.69394581493008E-05
  1.31830622084928E-06 -5.04837466984972E-06 -1.02183394029246E-05  4.51116002135895E-06  2.70597916847187E-05
  1.39535101100410E-06 -5.28469240821071E-06  1.04659045406710E-05 -3.28882193497935E-05  3.29924308543408E-05
  3.30896858994764E-05 -3.29002555205630E-05  9.74109534544390E-07 -8.53627385962099E-07 -9.88756075083621E-07
  7.35964475298169E-07  1.99105548485157E-05 -2.00132008586388E-05 -2.00020908144106E-05  2.00236654051298E-05
* ORBITAL    1   23
 -8.41513334161711E-10 -6.08191199123095E-09 -3.07577790653748E-08 -8.54683232746448E-08 -6.34465689227436E-08
 -1.49699052604222E-07 -1.82366228361894E-05 -1.27398942690408E-04 -2.64274889881972E-05  1.13054915603299E-06
  1.59976323657731E-05  1.44598276102742E-04  6.69526968132714E-05  7.49646771724047E-10  1.60755610784545E-08
 -6.22432859223511E-08 -1.13755503021192E-08  8.59788928633844E-09 -2.53243666252495E-08 -3.05569213653909E-05
 -8.83970900357054E-05  3.84474111779979E-08  1.08298091199473E-08 -8.87906339900660E-05 -2.32142627812442E-04
 -3.59570252574798E-08 -2.34380658597885E-08 -4.10310335699004E-10 -3.05239779201934E-09 -1.59402011638029E-08
  5.73346398157298E-08  2.33851531397484E-08  1.49818974863034E-07  1.82397361934945E-05  1.27441470876518E-04
  2.64193077439214E-05 -1.13054237837885E-06 -1.60007921938274E-05 -1.44595232389102E-04 -6.69586595548991E-05
 -8.38134500401555E-10 -1.71752204069712E-08  5.03312596405341E-08 -8.39471454207518E-10  3.55218030888936E-08
  1.00497632413214E-08 -3.05607516897416E-05 -8.83950587558618E-05  4.52060055408262E-08  1.70445945250278E-08
 -8.87659527713973E-05 -2.32170244296881E-04 -3.61052885988085E-08 -9.81613170610410E-09 -9.23076153995254E-10
 -7.26509527164307E-09 -4.72710535363939E-08  2.82691644370640E-09 -1.10585605830699E-07 -3.56064693423169E-09
  7.96981016842725E-08  5.23357952743814E-06  6.35023255152155E-05 -8.08562109098009E-10 -6.34811603774536E-09
 -3.92280371051104E-08 -3.19025374004588E-09  1.24150449265705E-07  3.27393577756199E-09 -7.23189757098820E-08
 -5.23350735808011E-06 -6.35541423734094E-05  2.10260691651936E-06  4.99973326818252E-01  3.77144438224048E-03
 -1.04210497261231E-03 -7.47606795973106E-05 -6.62770131289163E-03 -5.09141223841153E-04  8.23755458398523E-04
  4.92141144986440E-05 -2.09992380376474E-06 -4.99973306258124E-01 -3.77134738516795E-03 -1.04210371762025E-03
 -7.47062505758495E-05 -6.62769942021929E-03 -5.09120572698488E-04 -8.23756881328972E-04 -4.91448077600273E-05
  2.10148330650405E-06  4.99973318220708E-01  3.77139912989696E-03  1.04210472611414E-03  7.47650715461391E-05
  6.62770091796464E-03  5.09133316242315E-04 -8.23755154313065E-04 -4.91924911988797E-05 -2.10199326673768E-06
 -4.99973322126614E-01 -3.77143418396169E-03  1.04210476875993E-03  7.47413863626287E-05  6.62770099964903E-03
  5.09168444320121E-04  8.23756081358741E-04  4.91250956225121E-05  5.64144598350027E-05  9.99217549409119E-05
  2.39006461460337E-05 -7.58675523370602E-05 -5.91063799989866E-05 -5.64159148059859E-05 -9.99362931384783E-05
  2.39097327681264E-05 -7.58978496079177E-05  5.91054508101706E-05  5.64165050732169E-05  9.99445406810236E-05
 -2.39097700164162E-05  7.58924062666404E-05  5.91206371147383E-05 -5.64154926238786E-05 -9.99280002577502E-05
 -2.39109779852354E-05  7.58695521348319E-05 -5.90999660002359E-05 -2.57515661884943E-05  2.57868145523560E-05
 -2.57677893142078E-05  2.57848992130148E-05 -1.51651263127441E-05  1.51691465901576E-05 -1.51770100954263E-05
  1.51593442456423E-05  2.15085286016221E-05 -2.14954705891226E-05  2.14888033632068E-05 -2.15013934478178E-05
* ORBITAL    1   24
  2.92680516327921E-07  1.19029270898641E-06 -2.11066064411857E-05 -8.32708488604356E-05  1.10307714471052E-04
 -5.49270444647334E-10 -9.80929778644771E-09 -1.44214754119846E-08 -1.37386890905461E-08  7.53163361557301E-10
  1.26832929063622E-08 -6.45411552276165E-08 -7.64038442938905E-09 -2.49000291282120E-07 -2.04661375794663E-05
 -2.71737047941080E-04 -9.22575313484502E-05 -2.90782606747225E-05 -6.50617532885442E-05  8.18717851109650E-08
 -8.01673283204796E-09 -2.37894839044130E-05 -5.38321076075466E-05 -7.41787360781792E-08 -2.75781622360495E-08
 -5.04114435747840E-05 -1.34771888622779E-04  2.93465996370475E-07  1.19592443434860E-06 -2.10814673489907E-05
 -8.31096479171037E-05  1.10410633540107E-04  4.26621916941050E-10  6.89903800903666E-09 -1.45640750292295E-08
  5.29842052433696E-09 -6.76777844250968E-10 -1.17632366748844E-08  3.96406602791711E-08 -6.87688764324188E-10
  2.49746823295538E-07  2.04805277638678E-05  2.71881290228537E-04  9.22760066394547E-05 -2.91020267743910E-05
 -6.50812990243766E-05  9.48643303912375E-08  4.82193621044746E-09 -2.37924583944818E-05 -5.38389084767598E-05
 -2.99100853085320E-08 -6.13779818604262E-09 -5.04470462183382E-05 -1.34788613313747E-04 -7.24612803224938E-06
 -1.87287781574521E-05 -1.91660701747449E-04  4.29054639498924E-06 -8.34238229441019E-07 -6.06404310983393E-06
  3.29307340914088E-06 -2.52346179958502E-09  1.38936460927189E-07 -7.24590062232374E-06 -1.87269517689231E-05
 -1.91656075076590E-04 -4.29059556964594E-06  9.01265484321413E-07  6.06365905007373E-06 -3.23362078308654E-06
  6.05913534195732E-09 -2.08776349912731E-07  1.35643633838510E-06  4.99968089023315E-01  3.75724387715925E-03
 -1.04370936780015E-03 -1.17145686266429E-04 -6.62774814455991E-03 -5.21921622457368E-04  8.24522470903153E-04
  7.68980673255147E-05  1.35436272583688E-06  4.99968072958423E-01  3.75715013494684E-03  1.04370786366047E-03
  1.17086529850599E-04  6.62774577315824E-03  5.21911620960759E-04  8.24523815991521E-04  7.68558733034467E-05
  1.35577479640457E-06  4.99968084002231E-01  3.75721574074556E-03  1.04371025677107E-03  1.17176628889317E-04
  6.62774811964911E-03  5.21928772661808E-04 -8.24522085987050E-04 -7.68726860530794E-05  1.35548354253129E-06
  4.99968081869272E-01  3.75719179680599E-03 -1.04371041324403E-03 -1.17095298232245E-04 -6.62774810304878E-03
 -5.21938033970774E-04 -8.24522186658002E-04 -7.68925698791914E-05 -6.21763543352694E-05 -1.34478414599485E-04
 -4.10007263291547E-05  7.36910826450366E-05  4.43847253641879E-05 -6.21787423598724E-05 -1.34516710039809E-04
  4.10159529452536E-05 -7.37363196213351E-05  4.44177437958436E-05 -6.21788439784653E-05 -1.34502994705703E-04
  4.10139350633887E-05 -7.37083573373073E-05 -4.43950319087838E-05 -6.21781222389594E-05 -1.34505335741692E-04
 -4.10121689118346E-05  7.37099108551746E-05 -4.44122248814437E-05 -1.69498875909996E-05 -1.69421818774562E-05
 -1.69559411085471E-05 -1.69479720025642E-05  1.11712273771105E-05  1.11797373980630E-05  1.11588617085102E-05
  1.11736656069128E-05  4.55824002408311E-05  4.55749971808345E-05  4.55869778433131E-05  4.55699607707377E-05
* ORBITAL    1   25
  6.91907155728096E-06  4.87541313314473E-05  2.06118663821551E-04  8.06070233861049E-04  2.90316999594631E-04
  2.72244910381795E-10  3.24868957546940E-09 -7.45106993790608E-08 -1.61888812431825E-08 -7.43216530036019E-10
 -1.18593470055475E-08  2.25893176873814E-08 -7.59595064571983E-09 -5.13652640444648E-06 -1.12245199055614E-04
 -7.21811466086530E-04 -1.72692987556196E-04 -3.14612090195207E-05 -7.93583550359289E-05 -9.90989968208443E-08
 -2.06680032222229E-08  2.03950039087901E-05  1.92883859044761E-05  5.74766426567670E-08 -1.24977288404401E-08
 -5.16295492836343E-05 -1.47020288566301E-04 -6.91876973777968E-06 -4.87520253884261E-05 -2.06108089232835E-04
 -8.06018976198946E-04 -2.90357114301174E-04 -4.17199845079944E-10 -4.53277309485593E-09  1.98318416479643E-08
 -1.74867308651736E-09  8.62215879175627E-10  1.14702717963531E-08 -4.49783573581560E-08  2.34415449047766E-09
 -5.13665599554478E-06 -1.12246891372843E-04 -7.21852579606249E-04 -1.72689447341472E-04  3.14673941890447E-05
  7.93621393879874E-05 -1.24518400401756E-07 -1.47197595651921E-08 -2.03918519221985E-05 -1.92798128678450E-05
  2.21280970781343E-08 -1.12655297001514E-09  5.16045126036569E-05  1.47024537612965E-04  1.41120014152029E-10
  1.00454498952700E-09  3.92603926426698E-09  1.20998490816532E-09 -7.45268622671470E-08  1.85814835038502E-10
 -3.02384372141517E-08 -1.58637867852608E-05 -1.10526700096715E-04  5.69972328791409E-11  3.41852781240566E-10
  3.41564044222018E-09  7.28936993716123E-10 -1.10430008865636E-08  4.09126388955314E-10  1.28790076332239E-08
 -1.58734747102511E-05 -1.10150187340178E-04  1.05749070139101E-06  4.99965979047313E-01  3.74938778771374E-03
 -1.04506173722580E-03 -1.26823753681142E-04 -6.62874182452616E-03 -5.36648924543550E-04  8.23794871828310E-04
  6.33825920323886E-05  1.05577215199081E-06  4.99965965748083E-01  3.74932439705022E-03  1.04506027239960E-03
  1.26881101608435E-04  6.62874020665689E-03  5.36557387678846E-04  8.23796389019323E-04  6.34504259673641E-05
 -1.05707176743872E-06 -4.99965975811370E-01 -3.74938812389602E-03 -1.04506167037356E-03 -1.26923827699977E-04
 -6.62874175412117E-03 -5.36616433114402E-04  8.23795335464390E-04  6.33932343844477E-05 -1.05699882013265E-06
 -4.99965975367951E-01 -3.74936742541759E-03  1.04506257257674E-03  1.26827513308329E-04  6.62874178986765E-03
  5.36631823949386E-04  8.23795021688586E-04  6.34027729489093E-05 -6.23506044569632E-05 -1.36584485206094E-04
 -3.97331810491820E-05  7.74190081699149E-05  4.70385716823091E-05 -6.23523770739041E-05 -1.36597796209627E-04
  3.97410596024488E-05 -7.74428371957325E-05  4.70406603188054E-05  6.23527770032373E-05  1.36598251632905E-04
 -3.97416927738673E-05  7.74279555602260E-05  4.70361362337957E-05  6.23520211737269E-05  1.36601698296653E-04
  3.97427295427647E-05 -7.74352196498088E-05  4.70582082284969E-05 -3.10341293923197E-05 -3.10424537569997E-05
  3.10445264739988E-05  3.10333359257065E-05  3.54419015043647E-06  3.54262074634206E-06 -3.53436554629948E-06
 -3.54883933630278E-06  2.62404352310917E-05  2.62512097451856E-05 -2.62623965379791E-05 -2.62419304929203E-05
* ORBITAL    1   26
 -1.01796769556861E-10 -6.96675939837462E-10 -3.56368459510600E-09 -1.17654976741775E-07 -3.16858011931887E-08
 -6.43347780275248E-07 -2.78442039521145E-05 -1.62670296923640E-04 -1.01381370661678E-05  3.91249715031638E-07
  1.61214837929991E-06  6.86687432318103E-05  5.89093382085318E-05 -4.39226249410673E-10 -7.80356806040245E-09
  1.54380513281094E-08 -1.08238830223138E-08  2.09605303885861E-08 -2.23309638689344E-08 -3.98764350040718E-06
 -5.51825795760768E-05  1.43139512671981E-08 -4.49161033379827E-09 -5.20275261939379E-05 -2.00108651566558E-04
  2.14075877941611E-08 -1.60739876143619E-08  1.76949168003776E-10  1.23983834266656E-09  4.98310972413698E-09
  6.10656706192167E-08  1.12198777213994E-08 -6.43230974066066E-07 -2.78451055269969E-05 -1.62741507501532E-04
 -1.01343147970827E-05  3.90727899204685E-07  1.60751071378900E-06  6.87086575152205E-05  5.89163812605320E-05
  2.83387036859800E-11  1.36981955761616E-09  2.99288090646906E-08  1.50930348391779E-08 -7.49335823964099E-08
 -1.31899366373223E-08  4.06550403315030E-06  5.52075261710487E-05 -3.17178147595138E-08 -2.14932287137203E-08
  5.19806219978984E-05  2.00109124993012E-04 -6.49926834529522E-08  2.00402976229806E-09  2.21621689246244E-06
  1.83896746037208E-05  6.20171789356555E-05 -2.47048190988354E-06 -8.95909425636600E-06  4.80157094801646E-08
  7.34461954521263E-06  6.92933303455734E-10 -3.57604124117044E-08 -2.21644204086318E-06 -1.83913002168074E-05
 -6.20133932125833E-05 -2.47018046501947E-06 -8.97046800301243E-06  4.79333035720374E-08  7.37217129903207E-06
  5.10710552799279E-09 -1.78046303360524E-07  1.96714355598697E-06  4.99972273294978E-01  3.76631921842193E-03
 -1.04185313531042E-03 -7.56604216034273E-05 -6.62740927039697E-03 -5.09269168017139E-04  8.23988387899322E-04
  4.85375552942265E-05 -1.96486435271487E-06 -4.99972255817500E-01 -3.76620595697477E-03 -1.04185254467288E-03
 -7.56102703027262E-05 -6.62740743465906E-03 -5.09181966928109E-04 -8.23988731776483E-04 -4.86185475850389E-05
 -1.96614691795937E-06 -4.99972265623083E-01 -3.76626623539487E-03 -1.04185290125977E-03 -7.56221430017934E-05
 -6.62740807726189E-03 -5.09258175100229E-04  8.23987987916429E-04  4.85240772246003E-05  1.96644859271601E-06
  4.99972268068291E-01  3.76626868889761E-03 -1.04185411827124E-03 -7.55822475428258E-05 -6.62740886144497E-03
 -5.09245242943253E-04 -8.23987662367055E-04 -4.85702661406777E-05  5.65067423247981E-05  1.00907528843941E-04
  2.54923011755685E-05 -7.63472516099703E-05 -6.07328442643225E-05 -5.65091591005814E-05 -1.00937165576510E-04
  2.55042259418324E-05 -7.63954148314761E-05  6.07583942051711E-05 -5.65083308949313E-05 -1.00921281619192E-04
  2.54951564151308E-05 -7.63640818174889E-05 -6.07412357237308E-05  5.65081215637510E-05  1.00917827026968E-04
  2.55016409163242E-05 -7.63576989163552E-05  6.07391620857314E-05 -2.56977063265093E-05  2.57019987212079E-05
  2.56948050774580E-05 -2.57065691766357E-05 -1.51836635679241E-05  1.52096669880866E-05  1.51850803246866E-05
 -1.51921045726034E-05  2.24688596908747E-05 -2.24567956267644E-05 -2.24515971016531E-05  2.24537121190395E-05
* ORBITAL    1   27
 -7.77435140885123E-09 -5.36394834180029E-08 -2.57743460028766E-07 -7.76823821278134E-07 -1.69944982695640E-07
 -6.63614493008682E-06 -5.25289200788572E-05 -1.47488211541245E-04 -4.96409579866731E-05  1.37333483999627E-05
  1.15296188742380E-04  2.90147057421506E-04  9.32064196011545E-05  1.09719774021479E-08  2.67223392570023E-07
  7.87702507378600E-08  4.62044522516078E-08  1.48793977030414E-06  2.16521519108644E-07  5.81598724697996E-04
 -1.10695433930570E-04  1.57707245332734E-06  2.71400836430564E-07 -2.57911134575535E-04  5.76292754669414E-05
 -4.51467151455126E-07  5.64216983101956E-08 -9.03962333442909E-09 -6.69033668019251E-08 -3.62703756784715E-07
  1.02442038908501E-06 -1.65023355097504E-07 -6.63717160147038E-06 -5.25310531705505E-05 -1.47475944635605E-04
 -4.96338250101823E-05  1.37357547528381E-05  1.15318976187081E-04  2.90306391497483E-04  9.32129469342861E-05
 -1.65457551002002E-08 -3.40537376395256E-07  1.32102072719580E-06  6.70470900112847E-08 -5.28132304858954E-07
 -4.10318587934330E-08 -5.81861743909848E-04  1.10924795408638E-04  6.82716357416949E-07  1.81533500622714E-07
  2.57828372373423E-04 -5.77009601804748E-05 -1.72253464409993E-06 -2.00460050822892E-07 -3.19440878053008E-05
 -6.82711199912428E-03  1.00478345134438E-03 -2.93120180939276E-01 -2.70239666100893E-03  6.43430167382537E-01
  5.83599222455979E-03  5.70703172024991E-08 -2.59794404241315E-06  3.19210545720960E-05  6.82692688486845E-03
 -1.00592114591140E-03 -2.93120287712889E-01 -2.69734622241030E-03  6.43430258691410E-01  5.83471816528513E-03
  5.75442288011859E-08 -2.02029654027911E-06  7.26683112789456E-08  4.62425585519068E-07  1.64758507961907E-05
  5.49842715458768E-06 -6.90354385537064E-05 -7.09565495593468E-06 -3.84773657582383E-06  1.12647467507682E-06
  4.35113300294320E-05 -7.02168253635620E-08 -4.45656273524816E-07 -1.62519283692708E-05  5.48162107972695E-06
 -6.84085901423419E-05 -7.09507776237985E-06 -3.53441142198525E-06 -1.12464877658493E-06 -4.38728453231952E-05
 -6.98099063663188E-08 -4.40786860946653E-07 -1.66046766383794E-05  5.49797589912683E-06 -6.91182013839346E-05
 -7.09153937809477E-06 -4.10525047955862E-06  1.13830158051432E-06  4.27408364415491E-05  7.26863376703002E-08
  4.63911742304667E-07  1.61439668439070E-05  5.48590823601522E-06 -6.88953080365093E-05 -7.09881678469217E-06
 -3.14589841440351E-06 -1.11510935669755E-06 -4.50050575652338E-05  2.03664068242622E-06  7.00329905438242E-06
  3.41018387877726E-06 -3.63101066651967E-05  4.25636972446581E-06 -2.02762210480590E-06 -6.86138476622592E-06
  3.57046604343322E-06 -3.64609342435812E-05 -4.40478453658022E-06 -2.02645113637875E-06 -6.82955344138162E-06
  3.47541673092038E-06 -3.62570777521134E-05  4.53086129998338E-06  2.04039723982268E-06  7.07366165151130E-06
  3.53008713679669E-06 -3.65778385109701E-05 -4.10552500938970E-06 -5.13202957558270E-05  5.15220480175648E-05
  5.16356035428508E-05 -5.13091698037728E-05 -7.66995417159966E-06  7.70625729618339E-06  7.51537773026234E-06
 -7.88622337195363E-06 -6.68629926711696E-06  6.62989655331247E-06  6.58946631549827E-06 -6.62292359941351E-06
* ORBITAL    1   28
 -1.09079899592245E-05 -8.00948708006215E-05 -3.47183777669546E-04 -2.06736144023713E-04 -1.02874264185716E-04
 -1.05982285352199E-08 -2.96368196733419E-08  4.01503899994280E-07 -6.90865496252569E-09  2.49098818898978E-08
  2.58357797046966E-07 -1.09044319345222E-06  3.39649253474258E-09  1.73592683425564E-05  3.17286157604381E-04
 -1.29611928847744E-04  7.09825330620779E-05 -1.93668692712672E-04  7.99460187813589E-05  3.24295432205608E-06
 -1.08331205708676E-07  6.10163105806018E-04  1.42133155239044E-04 -8.78379123985395E-07  8.82234474758617E-08
 -1.85190300511840E-04  4.87996873627886E-05 -1.09087656909557E-05 -8.01044434217183E-05 -3.47220951402677E-04
 -2.07971655376311E-04 -1.02542095179970E-04  5.34467144930839E-09  5.01453061832094E-08 -3.55395116349366E-07
 -7.91212004530239E-09 -9.68227757775239E-09 -7.36172853114532E-08  6.31044129018737E-07  1.71964363438700E-08
 -1.73635953748632E-05 -3.17344095055617E-04  1.28733814184925E-04 -7.10393562722679E-05 -1.92536697864087E-04
  8.00111875280249E-05  8.08674524624187E-07  5.81463099344100E-08  6.10772688377625E-04  1.42233919198305E-04
 -1.66975294010103E-07  4.48852029967118E-08 -1.84432292510554E-04  4.88743743253475E-05 -3.84904797296145E-05
 -6.87174488466026E-03  6.93748506092345E-04 -2.92948932349035E-01 -2.84602996645528E-03  6.43482316679775E-01
  6.16846562080541E-03 -1.16267768935782E-07  4.68582756341604E-06 -3.84766880880587E-05 -6.87162996186657E-03
  6.94271365461525E-04  2.92948977472471E-01  2.84419184487856E-03 -6.43482364569297E-01 -6.16604864046793E-03
  4.63630983658235E-08 -3.26819135159486E-06  6.53037076126517E-07  5.74648289239651E-06 -4.62615391457324E-05
  4.79972820352490E-06 -7.49465428312784E-05  3.02854658391602E-06  1.94539746113689E-04 -1.43564252738326E-07
  4.17957418470787E-04  6.45318655852897E-07  5.68761819364219E-06 -4.69067977480264E-05 -4.78951729856453E-06
  7.33280543446227E-05 -3.04244507310374E-06 -1.93224292693967E-04 -1.47734272018917E-07  4.16540123908258E-04
  6.50266471299253E-07  5.72559383696787E-06 -4.62594712355214E-05 -4.80368943629604E-06  7.51107582586971E-05
 -3.03224402666339E-06 -1.94098960435303E-04  1.42933628535281E-07 -4.17405804972814E-04  6.46054333025720E-07
  5.69344311370491E-06 -4.67247246984972E-05  4.79365112617635E-06 -7.32896105585155E-05  3.04181991349280E-06
  1.93339913482441E-04  1.52140693053323E-07 -4.16551875810325E-04  1.84876420942285E-06  3.34507614111685E-05
 -1.20612760536602E-05 -2.03872794619317E-05 -7.88484022842959E-05  1.84063628163187E-06  3.30674659485371E-05
  1.23002105131934E-05  1.98420726197207E-05 -7.83734364153280E-05  1.84263361865361E-06  3.33904652324852E-05
  1.20986771680819E-05  2.02438263830242E-05  7.88472822745444E-05  1.83642984609922E-06  3.30532333843805E-05
 -1.23168373252914E-05 -1.98623500961824E-05  7.83654239693974E-05  1.05410773135941E-04  1.05696701786424E-04
  1.05478893503257E-04  1.05628154947829E-04 -5.91953512699373E-05 -5.90059783576693E-05 -5.92268500975073E-05
 -5.89546263537929E-05 -2.51890433784553E-05 -2.54369520218854E-05 -2.52125907773491E-05 -2.54798496740301E-05
* ORBITAL    1   29
 -5.69718631374495E-07 -4.96282509835613E-06  4.18790090623038E-05  4.37503532941999E-04 -3.83783160777565E-05
 -4.28678568778908E-10  3.39201761202068E-08  2.41810191776273E-07  1.16122344645488E-08 -2.92018880601693E-09
 -2.30509470450035E-07 -3.20635708327294E-07 -6.12417269347122E-08  2.62031077985979E-06 -4.55253393622053E-05
 -4.66946328930982E-04 -4.13318918839539E-05 -3.48724911223725E-04 -5.74874599867360E-05 -3.07530370370563E-07
  1.52749202780713E-07 -1.22925501318750E-04  6.97301313001114E-05 -1.21481751538253E-06 -1.50601495206287E-07
 -2.84836138631376E-04 -4.73318653294227E-05  5.75492832418192E-07  5.00695807681897E-06 -4.16308862336969E-05
 -4.37348016651239E-04  3.83975810494407E-05  1.02151098279416E-09 -1.00905502114843E-07  4.32114171916270E-08
  2.88341097925452E-08 -3.09906308656813E-09  8.41460050858571E-08  3.14298089458664E-07 -9.20175410656608E-09
  2.63115295218860E-06 -4.53175733924504E-05 -4.67034616174867E-04 -4.12867586333788E-05  3.49004143807956E-04
  5.74512141588431E-05  1.66268557906816E-06  1.46167755882155E-07  1.22495619639467E-04 -7.00297226636176E-05
  5.55823702329259E-07  3.40285457284463E-07  2.84884205871872E-04  4.73296947946468E-05 -2.49743717000704E-09
 -1.24779065640366E-08 -2.07530861675897E-07 -3.34605365022322E-08  2.39183280637105E-06  7.99603343829739E-09
 -2.27352477224724E-07  7.07067896678153E-01  5.69229293553488E-03  2.07783149864675E-09  1.64737519117473E-08
 -2.58600103317343E-08 -3.24218894306807E-08  1.83832069179460E-06 -2.11385141277789E-08  8.41626180512185E-07
  7.07067941147393E-01  5.69093951698816E-03  1.31082703435942E-06  1.05466028557912E-05 -2.35306726839052E-05
 -1.16243838061744E-06  1.52141043015113E-04 -2.19334094791674E-06  1.30718621272412E-04 -5.09717734410185E-06
  2.15149991054470E-04  1.30803921274800E-06  1.05232468508360E-05 -2.35348869276096E-05  1.15352782730801E-06
 -1.52755261118688E-04  2.18139477372448E-06 -1.29639652682583E-04 -5.08730902713538E-06  2.13422103880102E-04
 -1.30956216086584E-06 -1.05377001329915E-05  2.38220375375317E-05 -1.17306309284390E-06  1.53623060195565E-04
 -2.18284025359308E-06  1.30380610672235E-04 -5.10536240185777E-06  2.14676025264003E-04 -1.31022360495326E-06
 -1.05398272899160E-05  2.33081563632176E-05  1.14050048212448E-06 -1.51326105437547E-04  2.18923185826323E-06
 -1.30180992515363E-04 -5.08867747422296E-06  2.14298110395393E-04  7.68114068252288E-07  1.60671758544296E-05
  3.53335235479504E-05 -4.69465854266979E-05 -2.83933227344730E-05  7.75606504230199E-07  1.60764181514847E-05
 -3.53437697615873E-05  4.68711816113616E-05 -2.83538958074148E-05 -7.71522055282287E-07 -1.60075350659153E-05
  3.51729803861417E-05 -4.66858830365064E-05 -2.82415961645234E-05 -7.72956295372391E-07 -1.61596450763351E-05
 -3.54949629390936E-05  4.71214726833863E-05 -2.85888743189635E-05  1.44290617628924E-05  1.46934874618498E-05
 -1.47084081579588E-05 -1.45281365694230E-05 -3.99034056567265E-05 -4.00400942316543E-05  3.98521229822152E-05
  4.01719798987385E-05  3.73416429448549E-05  3.72196096076215E-05 -3.71254268106003E-05 -3.73923433657653E-05
* ORBITAL    1   30
  2.93653196456676E-09  2.29385923056916E-08  1.76023425444301E-07 -5.40027121914683E-07  1.04784773186897E-07
 -4.83203939450423E-06 -7.55465712760840E-05  2.42753274222838E-04 -8.73393127543790E-06  9.51351474268777E-06
  1.55970388126245E-04 -4.42481756305189E-04  1.96833106873091E-05 -9.67927781037944E-09 -2.91719931999487E-07
  7.98996564220723E-07  3.20136744556478E-08  7.96690430398868E-07 -3.20710375775457E-08  7.19571186387105E-04
  1.46474714429397E-04  1.30752388809776E-07 -9.55162632778780E-08 -2.63669187017594E-04 -6.08177319623720E-05
  3.02885636927436E-07 -4.29823809640468E-08  2.33900349315046E-09  2.05059940831402E-08  1.22816667827595E-07
  4.00453551985360E-07  1.11357103201217E-07  4.82583766984896E-06  7.53557133331547E-05 -2.42323139356468E-04
  8.74048641194427E-06 -9.51132751541190E-06 -1.55916485818978E-04  4.42224454297465E-04 -1.97038083985316E-05
  4.49207911624029E-09  1.65410053515197E-07  3.34051900058756E-07  5.70489465818312E-08 -2.68370349527618E-07
 -5.41962588065683E-08  7.19941653030746E-04  1.46571434251301E-04 -9.07092552496456E-07  1.24993248443475E-07
 -2.62928354821294E-04 -6.08386047244776E-05 -1.75603336432587E-07  5.34565713675656E-08  6.22628539178977E-10
  1.23606158934489E-08 -3.10695055382728E-07 -2.90136576509748E-08  4.86582317163554E-07  1.35847949925975E-09
 -3.37438486971095E-07  7.07051457674598E-01  6.34537491759071E-03  7.17839833272191E-09  5.59756566907202E-08
  2.07424100898538E-07 -6.16145653553966E-09 -1.60675279036540E-08 -2.89459779161875E-08  8.51429657877392E-07
 -7.07051405019961E-01 -6.34898815741738E-03  4.40346545530264E-07  3.44866147579025E-06  6.21969933443295E-05
 -4.54163789163837E-06 -1.59413824271341E-04  7.77171320350463E-06  5.27729252795873E-05 -2.38470089816824E-06
  4.58360188052164E-05 -4.42678227375909E-07 -3.46804248543715E-06 -6.19702606065898E-05 -4.55848858783276E-06
 -1.58912330857295E-04  7.77086716415503E-06  5.36608104277186E-05  2.39761216013110E-06 -4.74068479425086E-05
  4.40962095267215E-07  3.45475833836272E-06  6.19956708808536E-05  4.55311484419835E-06  1.58590554245170E-04
 -7.76869830209915E-06 -5.35506014860965E-05  2.39713921614153E-06 -4.70192780780480E-05 -4.43004297276263E-07
 -3.46931783278706E-06 -6.22463793922355E-05  4.54136396593401E-06  1.59145818429075E-04 -7.76643027899618E-06
 -5.33596802232158E-05 -2.39114173839612E-06  4.66331006870093E-05  2.13562179515389E-06  5.85034444232078E-05
  1.14627207514751E-05 -3.50770271054961E-05 -5.83782123904152E-05 -2.14481269612675E-06 -5.86332412338067E-05
  1.15990662369032E-05 -3.52600775169629E-05  5.85835694571704E-05  2.13922720822812E-06  5.85811327080190E-05
 -1.16064026089171E-05  3.53000591511354E-05  5.84772159470094E-05 -2.13637658839349E-06 -5.85137593562533E-05
 -1.14480088458331E-05  3.50923162646199E-05 -5.84200101731898E-05  2.48933690210046E-06 -2.68259199750376E-06
  2.47338651986421E-06 -2.57582095900167E-06 -3.91467573100640E-05  3.94509645631083E-05 -3.92920751503293E-05
  3.91639323721853E-05  1.95895491636668E-05 -1.96668533353237E-05  1.95887870613261E-05 -1.95366161077455E-05
* ORBITAL    1   31
  2.42924408851466E-07  1.79145131539253E-06  7.42510357656156E-06  1.52446185920751E-05  1.33530551840946E-05
  5.24324272481829E-09  1.28774050198408E-07 -4.23844222166935E-07 -2.21634972956890E-08 -6.23883906402859E-09
 -1.54433749574039E-07  5.51999128360487E-07  2.70456205900407E-08 -4.15245135657040E-07 -8.52377800740117E-06
  2.09748419791352E-05 -9.68927435655000E-07 -3.20976502504019E-04 -5.36832047151129E-05 -1.23037972694981E-06
 -5.80968895444657E-09  7.45541623880331E-06 -3.29037119224320E-06  1.16769946890119E-06  2.48105773088637E-08
  4.27294391375658E-04  6.62538806594567E-05  2.41694772909185E-07  1.78808542004698E-06  7.38573990929236E-06
  1.49580040897640E-05  1.32864526520617E-05 -1.53488577165984E-09 -5.12610108995792E-08  2.08152697884154E-07
  3.38921679844889E-08  3.41553176972757E-09  1.63526706342890E-07 -4.28123942184597E-07 -6.17040809798061E-08
  4.18763926023220E-07  8.46445768046284E-06 -2.13213099616506E-05  9.44253329463458E-07 -3.21936396131595E-04
 -5.35631480376680E-05 -3.27227662449140E-07 -1.50240306836517E-07  7.53402769059590E-06 -3.20954359388072E-06
 -4.81882986459648E-07 -7.91378682673800E-08  4.28047881358779E-04  6.61230875029779E-05  1.19182769586316E-06
  1.73361571003380E-04 -2.02625393747268E-05  6.43524650658915E-01  5.32164632319827E-03  2.92972582170463E-01
  2.39949157847117E-03  3.34080825410061E-08 -7.40654182009349E-07  1.18406949371861E-06  1.73295774557193E-04
 -2.05244190135689E-05 -6.43524636605886E-01 -5.32318722751424E-03 -2.92972536316043E-01 -2.40159234069384E-03
 -5.49714248453806E-08  1.46031263680818E-06  2.14433133583242E-07  1.83280226937442E-06  2.12613486152821E-05
 -3.06736434190691E-06  6.91505266920014E-06  4.04488141379230E-06  1.67805020907968E-06 -1.98843710684382E-06
 -1.73396354541337E-05  2.13531591215321E-07  1.82696230978249E-06  2.11700361219733E-05  3.07425151449193E-06
 -7.25190977183479E-06 -4.04777141700621E-06 -1.97769766192199E-06 -1.98812599121956E-06 -1.68510578948971E-05
  2.14897146511614E-07  1.83727391799968E-06  2.11959478579737E-05  3.06895197364677E-06 -6.86648543855147E-06
 -4.04201928878036E-06 -1.94532647281697E-06  1.99222085905108E-06  1.69017624866409E-05  2.13961400450056E-07
  1.82883714210545E-06  2.13461056120372E-05 -3.06173656255044E-06  6.48034303965632E-06  4.05154019493120E-06
  1.47076201588729E-06  1.98281251666237E-06  1.77189851845503E-05 -2.56436407963966E-06 -3.90734931456918E-05
  3.95101238323192E-06  1.38906749971899E-05  3.40959767743229E-05 -2.55316360653076E-06 -3.89440526533504E-05
 -3.87920357491950E-06 -1.39144385878352E-05  3.40608120790847E-05 -2.56332498956766E-06 -3.91172388729116E-05
 -3.78547839504292E-06 -1.39873724956747E-05 -3.41987507646809E-05 -2.55444475230806E-06 -3.89654560521829E-05
  3.84880066263691E-06  1.39460694475478E-05 -3.40409204481071E-05 -1.28614480600015E-05 -1.28359538829266E-05
 -1.29144006990058E-05 -1.27566343679724E-05  1.31590884783687E-05  1.31895811891746E-05  1.33725905162225E-05
  1.31679996236262E-05  5.80383059234071E-06  5.78975603704252E-06  5.70082327536581E-06  5.75824747309298E-06
* ORBITAL    1   32
 -2.36397212936854E-09 -1.70889301967341E-08 -1.13976215962846E-07  1.34583743130676E-06 -1.91987040008351E-07
 -7.32404031447801E-07 -4.56528059509520E-05  8.19479331711783E-05  1.30186894308576E-05 -6.40953757809190E-07
 -2.47471967050610E-05  4.45466795346792E-05  2.80111120248993E-06  1.19660930111277E-08  2.17747197779035E-07
 -1.68147360601010E-06 -1.20896521079069E-07 -1.18723006438817E-06 -6.36015313246812E-08 -2.64558296630271E-04
 -3.32655397512031E-05 -1.07537305657992E-06  2.47714456206580E-08 -5.08360043142539E-04 -6.99492241990571E-05
 -1.51871229097372E-06 -3.40223947468193E-08  1.00348992137691E-09  8.93539963920550E-09  4.56689894512772E-08
 -1.25091195364008E-06  4.69555752991354E-08 -7.38734104760689E-07 -4.58479925609548E-05  8.23234578068923E-05
  1.30404247460168E-05 -6.31657917149382E-07 -2.44023787778907E-05  4.39627040487305E-05  2.78574839002195E-06
  1.13287998835309E-10 -1.01222350991265E-07 -6.24591548083045E-07 -3.30837097855241E-08  2.65138793430494E-06
  3.46994543423941E-07  2.64490038773417E-04  3.30702995667315E-05  8.82468159862184E-07  2.72947858048047E-07
  5.08850787664047E-04  7.00313897802648E-05  1.72019514044033E-06  2.66730295298540E-07  1.17919703029663E-06
  1.71619240358088E-04 -2.33027519546485E-05  6.43452961645391E-01  5.08371840735785E-03  2.93133489255551E-01
  2.29290404285852E-03 -6.69834401439775E-08  2.97272289389502E-06 -1.18611840295703E-06 -1.71683949335066E-04
  2.38363485420438E-05  6.43452923364723E-01  5.08550919500563E-03  2.93133517649435E-01  2.29412724391667E-03
 -1.39153153557637E-07  4.55431998137499E-06 -8.81582553880847E-08 -5.27348986963672E-08 -7.32162846489371E-05
 -1.04974205186436E-05  2.14259111369538E-04 -3.67989151172911E-06  1.65971626104810E-04  5.34076078578527E-07
  2.56892094844171E-04  9.28987624435866E-08  9.19346123099304E-08  7.26983268014981E-05 -1.04593580188383E-05
  2.12764068468128E-04 -3.67119312416879E-06  1.64656553100455E-04 -5.53077756804732E-07 -2.54558290667960E-04
  8.99036032833200E-08  6.61765477584775E-08  7.31233618988476E-05 -1.04953380155796E-05  2.14105685408644E-04
 -3.67029045635056E-06  1.65397189287974E-04  5.31297904425292E-07  2.56066992577093E-04 -9.17355241237129E-08
 -8.29464306087972E-08 -7.28177199242401E-05 -1.04726764269177E-05  2.13282480346605E-04 -3.66452402851732E-06
  1.64546752515283E-04 -5.55688549973511E-07 -2.54607839013146E-04 -1.07993558805235E-06 -2.17027278036458E-05
 -3.49212826243186E-05  3.88326125366957E-05  3.41789991036179E-05  1.10078714492229E-06  2.20208072755234E-05
 -3.52780637027960E-05  3.92611612503905E-05 -3.45171065547646E-05  1.08467665727064E-06  2.18295140477494E-05
 -3.50538686105767E-05  3.89626887409589E-05  3.43124805146574E-05 -1.08389073633704E-06 -2.18005621687308E-05
 -3.52432685887582E-05  3.93229393916199E-05 -3.44210686396234E-05 -1.91379606938648E-05  1.92752385778660E-05
  1.91118161640114E-05 -1.90531658518017E-05  6.07955718210698E-05 -6.13169849990374E-05 -6.09424930042007E-05
  6.11279474925897E-05 -2.06603874816385E-05  2.09305515669901E-05  2.07900840322431E-05 -2.08271320797253E-05
* ORBITAL    1   33
  6.38430597149061E-10  4.72142705933181E-09  2.50353046649119E-08  2.74840269780304E-08  3.44205024595411E-08
  4.72634276791453E-07 -2.24554303620145E-05 -1.89102885009705E-04 -5.03382274661806E-05  2.56607430088317E-06
  3.05439323250250E-05  2.55968055455844E-04  8.97832308587234E-05 -1.03198736888843E-09 -2.44509235356998E-08
 -1.71657322981698E-09 -7.86034362735405E-09 -1.48515705893030E-08  3.89114278485859E-09 -2.77905014792026E-05
 -3.63082907475894E-05 -4.73663574215994E-08 -2.16714398412921E-08 -7.22035928558778E-05 -1.35441246186439E-04
  7.92242673380317E-09 -1.30173672076860E-08  3.30315244861703E-10  2.54924049524147E-09  1.50527965802471E-08
 -3.70769159989344E-08 -1.08968458021340E-09 -4.72837653184019E-07  2.24496732694379E-05  1.89071863411547E-04
  5.03338672432199E-05 -2.56596960925684E-06 -3.05426073876366E-05 -2.55965103836289E-04 -8.97788550098014E-05
  7.09146810069139E-10  1.64510431389645E-08 -5.39683668454651E-08  9.49056707039024E-11  4.21587671062218E-09
 -4.44470714601704E-10 -2.77752088959276E-05 -3.63026157777245E-05 -3.79760750693848E-08 -1.30246536860030E-08
 -7.21936122647332E-05 -1.35425668550350E-04  4.38425038570545E-08  1.43023551542952E-08  6.32408364615977E-10
  5.17814002462135E-09  2.74400392293281E-08 -2.25953032504257E-09  8.74855344218444E-08  2.69297070302467E-09
 -7.38367847060413E-08  2.35040269167360E-05  1.04650106916199E-04  2.41344453490376E-10  2.05926921750663E-09
  1.71327866596018E-08  1.66972074175907E-09 -8.25577546567458E-08 -2.73149566976220E-09  8.81659414642647E-08
 -2.35061025113051E-05 -1.04627291366675E-04 -2.69426843809413E-05 -4.33078681749950E-03  5.04461433346193E-04
  2.10056295424580E-01  1.58447599697370E-03 -3.21530828713641E-01 -2.72173353487846E-03  3.20101366105098E-01
  2.47812047493870E-03  2.69434908469768E-05  4.33079331614442E-03 -5.04402702774475E-04  2.10056295499662E-01
  1.58444656509083E-03 -3.21530825397131E-01 -2.72161023661443E-03 -3.20101364330527E-01 -2.47813537638856E-03
 -2.69438601823178E-05 -4.33079607095702E-03  5.04404087630750E-04 -2.10056295889969E-01 -1.58447923416383E-03
  3.21530825777561E-01  2.72164754828297E-03 -3.20101365933165E-01 -2.47810158641551E-03  2.69434519350906E-05
  4.33079286667747E-03 -5.04409246830003E-04 -2.10056295619977E-01 -1.58446339422825E-03  3.21530826588266E-01
  2.72163583996770E-03  3.20101365029194E-01  2.47817341080560E-03  8.48229010066365E-05  1.38522444241689E-04
 -8.36124467226160E-06 -7.78979760204284E-05 -1.15449084303366E-05 -8.48298107937881E-05 -1.38595482365705E-04
 -8.34491914957712E-06 -7.79721337740610E-05  1.16004998788317E-05  8.48256648674537E-05  1.38549656803355E-04
  8.35579045077529E-06  7.79243238552520E-05  1.15581550198638E-05 -8.48249320409607E-05 -1.38545868208475E-04
  8.36147303041502E-06  7.79235371258852E-05 -1.15634812992797E-05  1.95506811523887E-05 -1.95708649846916E-05
  1.95546086775289E-05 -1.95760032048296E-05  3.83474256631962E-05 -3.83399766262273E-05  3.83493247659264E-05
 -3.83356009165641E-05  2.19847674613615E-05 -2.19821043386116E-05  2.19861460842487E-05 -2.19822561383487E-05
* ORBITAL    1   34
 -1.82584699580639E-07 -1.10184773874895E-06 -2.43256989454646E-05 -1.36059010617822E-04  2.31473191343364E-05
  4.04840060225759E-11 -8.01278599446293E-10 -1.34032066568539E-08 -2.53487950416788E-10  9.37685296050063E-11
  5.58143715910330E-09  3.16276694777466E-08  1.08632875681563E-08  1.62597298335763E-07 -2.69881418299682E-05
 -2.82656404576508E-04 -9.16441240724810E-05 -4.62880396479306E-06  2.66274843352801E-05 -2.04455516538927E-09
  5.69898349958558E-09 -3.91114080927483E-05 -9.34388238939969E-05  1.30372632129773E-08 -3.35273479133333E-09
 -6.38556275072247E-05 -1.53719325056551E-04 -1.82445340794732E-07 -1.10085241484483E-06 -2.43207190358192E-05
 -1.36027693120353E-04  2.31388933096881E-05 -2.12557723549890E-10 -1.91150006278221E-09 -4.58727937057383E-09
 -3.38466527051990E-09  2.21545181606266E-10  4.84585167071013E-10 -1.45037975221380E-08  1.41230355867831E-09
 -1.62602344306263E-07  2.69863663700149E-05  2.82644348413469E-04  9.16495721882679E-05 -4.62447883138794E-06
  2.66382221145716E-05 -2.94078711077394E-08 -1.06948246557730E-10 -3.91115632577719E-05 -9.34380602410107E-05
  1.47357797081147E-08  1.24599039198511E-09 -6.38454487643899E-05 -1.53712809888047E-04 -4.24706269307823E-06
 -3.24708415804034E-05 -1.08543632241454E-04  1.29048460173869E-05  4.47032399692296E-05 -6.08960067903519E-06
 -2.39086527403078E-05  1.07490959243265E-09 -3.06128108019050E-08 -4.24742427898928E-06 -3.24734704904295E-05
 -1.08554591529934E-04 -1.29040138651677E-05 -4.47837275342108E-05  6.08929473259720E-06  2.39346635217321E-05
 -1.27024509163975E-09  5.46248363867724E-08 -2.56250524913002E-05 -4.32161707823683E-03  5.47755598457808E-04
  2.10065348952673E-01  1.53924577599818E-03 -3.21626674022126E-01 -2.71478510177110E-03  3.19997314027372E-01
  2.48839032370577E-03 -2.56257638364383E-05 -4.32162275107574E-03  5.47712096687992E-04 -2.10065347928036E-01
 -1.53918868546993E-03  3.21626671345323E-01  2.71467158455862E-03  3.19997312358410E-01  2.48837070988370E-03
 -2.56261095677948E-05 -4.32162536584223E-03  5.47695324250262E-04 -2.10065348711883E-01 -1.53924395544989E-03
  3.21626671535276E-01  2.71470087289371E-03 -3.19997313417996E-01 -2.48838552778663E-03 -2.56255885541900E-05
 -4.32162138241472E-03  5.47728906109791E-04  2.10065348935582E-01  1.53918018998935E-03 -3.21626672362261E-01
 -2.71471534747428E-03 -3.19997313404854E-01 -2.48838121191834E-03 -8.29354418826791E-05 -1.26350510926333E-04
  9.48002563598861E-06  7.77027481020749E-05  1.01397220130053E-05 -8.29421807592732E-05 -1.26414558915767E-04
 -9.46307948620175E-06 -7.77698821235360E-05  1.01770849791865E-05 -8.29381729707559E-05 -1.26377999127527E-04
 -9.47356080881015E-06 -7.77345925615331E-05 -1.01554122608421E-05 -8.29380092782177E-05 -1.26370365147866E-04
  9.47881706040930E-06  7.77160287756925E-05 -1.01347378629969E-05 -3.68359081881777E-05 -3.68354076585231E-05
 -3.68305990728060E-05 -3.68414887034993E-05 -3.53265484545896E-05 -3.53292345591063E-05 -3.53182660357090E-05
 -3.53232717562851E-05 -1.95999985664522E-05 -1.95897539826878E-05 -1.96045513410152E-05 -1.95896461304353E-05
* ORBITAL    1   35
  2.82157619453326E-06  2.04692415885137E-05  7.77950692462485E-05  2.53832362702191E-04  6.32494081650532E-05
 -1.10148954681622E-10 -3.63642698273165E-09  7.75209315353988E-09  1.83371413212580E-09  2.33148438641635E-10
  6.38601894226114E-09  1.57789092714829E-08  1.09433351735624E-08 -2.20701042399078E-06 -6.85990068023579E-05
 -5.00276913005338E-04 -1.26590259927092E-04 -6.12211546928892E-06  2.79291767148307E-05 -6.43145839436157E-10
  4.71642210723422E-09 -1.48307749126047E-05 -5.21118010334405E-05 -4.09408902985636E-08 -1.54005907203078E-08
 -6.81731681600143E-05 -1.57741856419554E-04 -2.82160818857029E-06 -2.04694248208130E-05 -7.77957641018935E-05
 -2.53872783409889E-04 -6.32386132996249E-05  2.62682831660257E-10  3.86987657547748E-09  9.30170137996092E-10
  4.35534761945406E-09 -6.00373902946244E-10 -1.07730827422258E-08  1.67878320629231E-08 -3.90582530698751E-09
 -2.20667782248718E-06 -6.85913387264726E-05 -5.00261214986813E-04 -1.26589342079403E-04  6.11409406675407E-06
 -2.79383054233448E-05  6.52712938828318E-08  1.15077095522061E-09  1.48199742263321E-05  5.21097464248166E-05
 -1.17904924776860E-08 -8.50569194191479E-10  6.81775414417427E-05  1.57730334387188E-04  2.47759366678250E-10
  2.07057544247791E-09  1.03491766093367E-08 -1.28694075107844E-09  7.59354757410247E-08  7.17554510163112E-10
 -3.29232384904156E-08 -1.02119578800147E-05 -4.60938121756925E-05 -2.12434775503711E-10 -1.59444591829800E-09
 -9.48877101410600E-09 -9.70163181586629E-10  3.89000880846746E-08  8.61956972918428E-11 -2.34596975492190E-08
 -1.02093687213989E-05 -4.62504572006089E-05 -2.55870546054521E-05 -4.32126920994491E-03  5.48147868904351E-04
  2.10066788240191E-01  1.53571955037178E-03 -3.21625050252088E-01 -2.71602957312463E-03  3.19997786990904E-01
  2.48977922567504E-03 -2.55879253201278E-05 -4.32127617191856E-03  5.48098115240148E-04 -2.10066787757148E-01
 -1.53569457998414E-03  3.21625047172896E-01  2.71595323281087E-03  3.19997785534401E-01  2.48970070466576E-03
  2.55882751821207E-05  4.32127878067511E-03 -5.48078328308278E-04  2.10066788296348E-01  1.53573764452456E-03
 -3.21625047512519E-01 -2.71594978746412E-03  3.19997786396885E-01  2.48976396839009E-03  2.55878496562678E-05
  4.32127553301988E-03 -5.48107118911469E-04 -2.10066788640211E-01 -1.53569867313552E-03  3.21625048088336E-01
  2.71597227795093E-03  3.19997786542421E-01  2.48974557814088E-03 -8.31694903695513E-05 -1.27129185822940E-04
  1.10167879751196E-05  7.75926338480042E-05  8.73434537522264E-06 -8.31763723543727E-05 -1.27200289148485E-04
 -1.10004442972215E-05 -7.76624004676817E-05  8.77893957502383E-06  8.31711127952465E-05  1.27149213452979E-04
  1.10134000842797E-05  7.76255064320762E-05  8.75290770621209E-06  8.31705587179182E-05  1.27138182072925E-04
 -1.10158992613074E-05 -7.76086164797128E-05  8.73301433074435E-06 -3.61509784976206E-05 -3.61443550655321E-05
  3.61497150531001E-05  3.61556190634325E-05 -3.61148808515398E-05 -3.61173924450053E-05  3.61153697163505E-05
  3.61224807610435E-05 -2.10972865475694E-05 -2.10926393941529E-05  2.11080465836915E-05  2.10964343081499E-05
* ORBITAL    1   36
  3.73440190940097E-10  2.70860593943791E-09  1.37146490906672E-08  2.08254433436559E-08  2.38670647386395E-08
  4.92381474614815E-07 -2.15987758910884E-05 -1.67124280813891E-04 -3.27896870639200E-05  1.66291929704003E-06
  1.24183884714339E-05  1.54414262290137E-04  6.70910961089951E-05 -5.46676318346543E-10 -1.08018494483108E-08
 -1.98412223316401E-08 -7.94382892485189E-09  8.79033618482517E-09  1.50040570240772E-08 -1.62867444127367E-05
 -1.62064408360950E-06  8.08320693824004E-10 -2.20969392116914E-09 -7.35961206886303E-05 -1.29926447319777E-04
  4.60081304266067E-08 -8.60870781429348E-10 -1.18950241252826E-10 -8.95276945137716E-10 -3.79636153347617E-09
 -2.97546027264966E-08 -6.51697921351561E-09  4.92546647707138E-07 -2.15957949774644E-05 -1.67075744534141E-04
 -3.27815951165279E-05  1.66285715266576E-06  1.24182930880574E-05  1.54402822460403E-04  6.70864182387934E-05
  6.87323206858288E-11  3.82716348365754E-09 -9.21471453094327E-09 -6.69764027210209E-09 -3.95653546186477E-08
 -6.32951140250607E-09  1.62889514330898E-05  1.60774952684713E-06 -2.04397000739116E-08 -4.05083432971094E-10
  7.35976035688492E-05  1.29920842689789E-04  2.69843785396623E-08 -5.29597367739967E-09  3.64456336462253E-06
  2.80901032225021E-05  1.07173365107151E-04 -1.16115638523243E-06  2.22679339571737E-05 -4.27519568550154E-06
  5.73372421930032E-06  1.27074091906580E-09 -3.74235770570512E-08 -3.64455389551467E-06 -2.80897288172538E-05
 -1.07171869018789E-04 -1.15884451005172E-06  2.20876840062318E-05 -4.27598637210243E-06  5.74204040092470E-06
  2.10093832179180E-10 -4.18385637950992E-08 -2.70070153876075E-05 -4.33126840115184E-03  5.01686010478927E-04
  2.10056797091101E-01  1.58633202680471E-03 -3.21530167388862E-01 -2.71495826621323E-03  3.20101284778883E-01
  2.48110870160017E-03  2.70079013437577E-05  4.33127545711263E-03 -5.01622827874768E-04  2.10056796798670E-01
  1.58632505853502E-03 -3.21530164464366E-01 -2.71484476428038E-03 -3.20101282814512E-01 -2.48109802948570E-03
  2.70081980206872E-05  4.33127769412322E-03 -5.01621949743631E-04  2.10056797356860E-01  1.58631960244601E-03
 -3.21530164904762E-01 -2.71487080456657E-03  3.20101284243242E-01  2.48110666478076E-03 -2.70078703518083E-05
 -4.33127510558119E-03  5.01637757531334E-04  2.10056797091342E-01  1.58633348731329E-03 -3.21530165215051E-01
 -2.71488131871273E-03 -3.20101284102569E-01 -2.48110823591270E-03  8.48820324151685E-05  1.39271599916484E-04
 -7.47142943154021E-06 -7.60361930069603E-05 -1.33170780783970E-05 -8.48889104489636E-05 -1.39344318890988E-04
 -7.45103826320629E-06 -7.61162400399380E-05  1.33687089962582E-05 -8.48848043996675E-05 -1.39302580976218E-04
 -7.46469818281966E-06 -7.60697000692569E-05 -1.33378479072427E-05  8.48830761191641E-05  1.39283588799327E-04
 -7.46475376222365E-06 -7.60646875298489E-05  1.33236856120291E-05  1.85049101904649E-05 -1.85126732589297E-05
 -1.85167691390808E-05  1.85198326596326E-05  4.01222478961156E-05 -4.01165751985682E-05 -4.01165179696192E-05
  4.01174388291442E-05  2.37037865275942E-05 -2.37028583982630E-05 -2.37029522575038E-05  2.37094137516147E-05
* ORBITAL    1   37
  2.35026921171584E-10  1.69431596010327E-09  9.32980221605970E-09 -6.16028319385045E-08 -1.99265872913990E-08
  3.60846371594825E-06  2.19440821174361E-05  2.46527801568187E-04  1.01678760046464E-04  1.58594112308736E-06
  8.25516295094469E-06  1.14791684573026E-04  5.16897502445696E-05 -6.41001156987041E-10 -1.45636744219979E-08
  6.06539599145144E-08  2.73793524455551E-09 -2.22539518666186E-08  2.14814741751992E-09 -1.23467438511930E-05
  3.60409132145987E-05 -3.19276938064132E-08 -1.64414475965125E-08  6.36854050811678E-06  7.27479291837974E-05
  4.50510185359398E-08  1.64043909998296E-08  8.64287362908546E-10  6.30529425784813E-09  3.16267261136895E-08
  8.08099322673165E-08  3.36695265221268E-08 -3.60878726608147E-06 -2.19532023563344E-05 -2.46628078837969E-04
 -1.01687789939040E-04 -1.58629109939827E-06 -8.25934458284316E-06 -1.14837155987462E-04 -5.16988945749286E-05
  8.38472218201963E-10  1.77769094664030E-08 -2.03357149284151E-08  4.29531425860049E-09 -3.52371926803823E-08
 -6.32405792086444E-09 -1.23193318442144E-05  3.60527189241765E-05 -3.30602662118493E-08 -1.69878614012788E-08
  6.40303742180083E-06  7.28137027920795E-05  2.41842646399298E-08  1.11235506668219E-08  3.94300498943106E-10
  3.17735896383956E-09  2.60763171507710E-08 -2.28739539227562E-09  1.34945686593896E-07  2.34954671875526E-09
 -7.37471449104600E-08 -2.06277771565947E-06 -1.13852366324646E-05  7.36544650398522E-10  5.80728406892474E-09
  3.12491982018859E-08  2.85706959154926E-09 -8.50500567815302E-08 -2.42740346453355E-09  5.96629344579689E-08
  2.06492649993396E-06  1.13569121440033E-05  2.91021488753658E-05  5.13454661661445E-03 -6.09221187260657E-04
  2.66586199949171E-01  1.73445318136385E-03  3.72873272437627E-01  2.58441617140314E-03  1.99664125759197E-01
  1.28270339081784E-03 -2.91026108948527E-05 -5.13455035392545E-03  6.09208417119408E-04  2.66586200002551E-01
  1.73445104468490E-03  3.72873270475788E-01  2.58439075677801E-03 -1.99664125510946E-01 -1.28280887427161E-03
  2.91003803113207E-05  5.13453315335244E-03 -6.09286994348948E-04 -2.66586202071858E-01 -1.73450776089676E-03
 -3.72873272731975E-01 -2.58441520128318E-03 -1.99664128555220E-01 -1.28278460637495E-03 -2.91011319519194E-05
 -5.13453880376159E-03  6.09266963872961E-04 -2.66586201778948E-01 -1.73446347732125E-03 -3.72873272784011E-01
 -2.58443652732005E-03  1.99664127365782E-01  1.28280771072836E-03 -2.90075738900249E-05 -7.94991893850377E-05
  6.59224779325109E-06  7.64958405821179E-05  1.24823699137139E-05  2.90109646317144E-05  7.95294236810419E-05
  6.57870024367501E-06  7.65279091634933E-05 -1.24916388071962E-05 -2.90093930887464E-05 -7.95208589134484E-05
 -6.58190067746241E-06 -7.65201887834578E-05 -1.24994443315620E-05  2.90082198172242E-05  7.95045161849800E-05
 -6.58448871236638E-06 -7.65006779374310E-05  1.24826954436999E-05 -8.42145888006301E-06  8.40682603193799E-06
 -8.42325462476428E-06  8.38910933916544E-06 -1.66428337951607E-06  1.68128392517264E-06 -1.66917504365238E-06
  1.67199993947221E-06 -9.19991164753328E-06  9.21006311340056E-06 -9.20581454318234E-06  9.20180970271321E-06
* ORBITAL    1   38
  1.92434902756444E-06  1.45357698439536E-05  4.18782749223401E-05  3.67228318361997E-04  2.23060385635885E-04
 -4.11148460277567E-10 -8.03971219884114E-09  2.66189560960460E-08 -2.31490227547198E-09  6.27682815835962E-10
  1.36060773697108E-08 -6.45014589772897E-08 -8.38434830452867E-09  3.20083440634747E-06  1.64240668147412E-05
  1.70943030157067E-04  6.29403214059116E-05 -6.46563529692001E-06  4.92307652863877E-05  6.31577695578096E-08
  9.66101349600188E-09 -4.35882786983073E-06  7.62387993338295E-06 -3.67310479540008E-08 -5.25051166440579E-09
  1.86749305627383E-06  4.88042317200377E-05 -1.92497020490965E-06 -1.45402570080445E-05 -4.19020365537813E-05
 -3.67354219713368E-04 -2.23054835585555E-04  5.50540293706387E-10  1.11715602557104E-08  1.62944105586531E-08
  1.40381497389438E-08 -6.71341034945948E-10 -1.33193341733848E-08  5.84224200754165E-08  4.09310793246053E-09
  3.20084908282165E-06  1.64247876871478E-05  1.71038130006194E-04  6.29476865581442E-05  6.45274365217212E-06
 -4.92438606549655E-05  8.24469566737127E-08  9.60795779124762E-09  4.37035818125944E-06 -7.63484965660453E-06
 -4.76651561986747E-08 -7.36091319737898E-09 -1.87547417822972E-06 -4.88233085124688E-05 -3.19682907927822E-10
 -2.37674895520475E-09 -1.00599448565602E-08  5.72476210557108E-11  1.22479975866929E-08 -9.42362379376151E-10
  3.54666902181326E-08 -6.93904091141197E-07 -1.34369074442821E-05  1.29861433774645E-10  1.06299064957193E-09
  3.25347869208434E-09 -7.44111459629171E-10 -4.77349465997478E-09  4.42932238346673E-10 -3.15876263715646E-08
 -6.84560817867507E-07 -1.37693451732069E-05  2.81975974591674E-05  5.12667843178815E-03 -6.36518282760653E-04
  2.66548059737189E-01  1.74078945272958E-03  3.72825703149873E-01  2.57107298348276E-03  1.99800770827112E-01
  1.24670905750557E-03  2.81977341126713E-05  5.12667962108186E-03 -6.36512623748296E-04 -2.66548060450518E-01
 -1.74086139226685E-03 -3.72825701661684E-01 -2.57100127436422E-03  1.99800771729064E-01  1.24671872383762E-03
 -2.81956924141505E-05 -5.12666383712793E-03  6.36602556788501E-04  2.66548062607749E-01  1.74091124948591E-03
  3.72825703891484E-01  2.57105863252459E-03  1.99800773431431E-01  1.24675218319565E-03 -2.81966484023463E-05
 -5.12667111703571E-03  6.36557041632768E-04 -2.66548061828957E-01 -1.74084359199583E-03 -3.72825703622925E-01
 -2.57106667501169E-03  1.99800771956833E-01  1.24671735376181E-03  2.87118586655616E-05  7.29353235034333E-05
 -1.74066164997315E-05 -7.29309933041750E-05 -2.13713555338307E-06  2.87154056506522E-05  7.29614412558581E-05
  1.74037970294676E-05  7.29612709277538E-05 -2.14896697533503E-06 -2.87148189018859E-05 -7.29547725290465E-05
 -1.74001116298276E-05 -7.29490582595469E-05 -2.14072346463206E-06 -2.87133096006197E-05 -7.29497357045696E-05
  1.74045664978502E-05  7.29451876416523E-05 -2.15503939763897E-06 -2.50283616240886E-05 -2.50334846074571E-05
  2.50389253417058E-05  2.50480888680191E-05 -1.84309346714469E-05 -1.84206846980560E-05  1.84213371267883E-05
  1.84313473530438E-05 -3.01762025926463E-05 -3.01837485069750E-05  3.01997157184613E-05  3.01839513457399E-05
* ORBITAL    1   39
  1.25205562163212E-06  9.70403789818925E-06  1.83616991443075E-05  1.75921277218147E-04  8.47499410744932E-05
  2.83500064381626E-10  3.55412319930510E-09 -5.13299298269740E-09 -8.88980448133934E-11 -4.88381330419867E-10
 -3.77258546805110E-09 -1.77590601952869E-08 -9.94485774159923E-09  3.09686186954972E-06  1.61167328043868E-05
  2.21493154654735E-04  9.61450001397475E-05  9.87885845529761E-07  5.69861982116422E-05 -3.71791065833529E-08
  1.70255427538950E-09  1.52709207431338E-05  2.98540572695018E-05  7.92557539072599E-08  5.52063690013887E-09
  1.30023365471019E-05  5.35651892825602E-05  1.25220656358592E-06  9.70511256410356E-06  1.83700247183815E-05
  1.75956434254871E-04  8.47288327011520E-05 -1.09918322164982E-10 -3.08937511536514E-10 -3.77794086038076E-08
 -1.41025700954516E-08 -9.88889352651852E-11 -4.14338642780711E-09 -9.54907077604396E-09 -1.97350202160723E-09
 -3.09729916103096E-06 -1.61261980011789E-05 -2.21650730086479E-04 -9.61593661594540E-05  1.05255127828274E-06
  5.70224145826181E-05  2.20479039193612E-08  5.59234021440474E-09  1.52939296119429E-05  2.98644156236466E-05
 -1.98979001085997E-08  1.28330850111271E-08  1.30681903779294E-05  5.35874153172511E-05  1.73998674598644E-06
  1.29367677712814E-05  3.67063447337501E-05  1.40444581395399E-07 -2.45302506285443E-05 -1.12109186845904E-06
  6.90568772358625E-05 -1.70372405018457E-09  2.49146129193345E-08  1.73978699411315E-06  1.29349362900780E-05
  3.66927551922496E-05 -1.39374605611763E-07  2.44712525440523E-05  1.12398351983019E-06 -6.92218608188062E-05
 -1.87662069346913E-09  1.30689515748045E-07  2.86520528943903E-05  5.13000222167908E-03 -6.22423161084355E-04
  2.66555426462396E-01  1.74528132993728E-03  3.72823325395497E-01  2.58171022807139E-03  1.99797898613944E-01
  1.25148385253233E-03  2.86525215486849E-05  5.13000601170708E-03 -6.22396257516857E-04 -2.66555426837457E-01
 -1.74527631702226E-03 -3.72823323106228E-01 -2.58169219373018E-03  1.99797899345829E-01  1.25157280259051E-03
  2.86502057803009E-05  5.12998805202764E-03 -6.22490534057910E-04 -2.66555429925921E-01 -1.74534518192684E-03
 -3.72823326015815E-01 -2.58171966344209E-03 -1.99797901729750E-01 -1.25156116957932E-03  2.86513061598428E-05
  5.12999639235526E-03 -6.22438400067666E-04  2.66555429203295E-01  1.74526272536519E-03  3.72823325459739E-01
  2.58169965403281E-03 -1.99797900239858E-01 -1.25149117999457E-03  2.84501656328150E-05  7.28349792809389E-05
 -1.67900048867128E-05 -7.63342080436440E-05 -5.37744649498536E-06  2.84537786761928E-05  7.28723585366224E-05
  1.67838698306042E-05  7.63789904433487E-05 -5.40497051920027E-06  2.84524896280467E-05  7.28543711095103E-05
  1.67893605904275E-05  7.63518744947335E-05  5.38741420154403E-06  2.84510301878276E-05  7.28466914518795E-05
 -1.67926558400659E-05 -7.63473539979868E-05  5.39925725454777E-06 -8.12965425279170E-06 -8.14659120788768E-06
 -8.13941230456642E-06 -8.15242644143695E-06 -9.67148484857334E-06 -9.66511473736563E-06 -9.65306631139632E-06
 -9.66852904497678E-06 -1.18766298601473E-05 -1.18722933869949E-05 -1.18942548136154E-05 -1.18776475004231E-05
* ORBITAL    1   40
  5.33494208004368E-10  3.88766189123161E-09  2.04471016395182E-08  8.82070467961559E-09 -7.21056625045016E-09
  3.29161867743929E-06  1.46709906716847E-05  1.80372833332404E-04  7.19895982879017E-05  1.42461443059764E-06
  5.37553481124399E-06  7.84331663068584E-05  3.71365887491802E-05 -7.17164597085735E-10 -1.62196139000615E-08
  8.13476237100233E-09 -4.33331024245997E-09 -5.04950878459518E-09 -9.61097496996945E-10 -1.60357282281039E-05
  4.87346434088992E-05 -4.70334687721268E-08  3.57385179067785E-09  6.71478086379171E-07  9.73256239350041E-05
  4.08849276032954E-08  1.69513359264043E-08  4.45870631746199E-10  3.25654981094029E-09  1.73007373701505E-08
 -4.42433392320509E-08  7.94891196164578E-10  3.29170949398369E-06  1.46734658691380E-05  1.80522980657597E-04
  7.20091986799468E-05  1.42553546345662E-06  5.39626912424378E-06  7.84608038999862E-05  3.71513829648936E-05
  8.92269880809438E-10  2.01031924733126E-08 -1.26427377689210E-08  8.45454650786447E-10  1.44503998589611E-08
 -2.84943507974696E-09  1.59595381886311E-05 -4.87624775800135E-05 -4.42952358649296E-08  7.19730280134030E-09
 -6.62040579187150E-07 -9.73622641686020E-05  5.12889809792442E-08 -7.37091052833927E-09 -1.09040063812814E-07
 -8.45046486917377E-07 -2.55180214726660E-06  2.29810773465633E-06 -1.66552706894355E-05  2.66737858136035E-06
 -2.22650237986377E-05  9.92173626816556E-10 -5.25294222194302E-08  1.10148095572231E-07  8.53986742928059E-07
  2.61504609544677E-06  2.30220011704873E-06 -1.68927779976551E-05  2.66351167068031E-06 -2.20859364261679E-05
 -2.40486993767615E-09  1.13802399687102E-07  2.94807943675418E-05  5.13745240242702E-03 -5.98690454176023E-04
  2.66588681212621E-01  1.73354362494912E-03  3.72872713020284E-01  2.58724787997837E-03  1.99660223666217E-01
  1.28179283257775E-03 -2.94813335548175E-05 -5.13745668766339E-03  5.98665903449487E-04  2.66588681741827E-01
  1.73352198545378E-03  3.72872711143900E-01  2.58720044459849E-03 -1.99660223854178E-01 -1.28185561387302E-03
 -2.94791473948202E-05 -5.13743979866658E-03  5.98753440222261E-04  2.66588683897461E-01  1.73354177918584E-03
  3.72872713167958E-01  2.58726858274226E-03  1.99660226655929E-01  1.28192830477537E-03  2.94796347476691E-05
  5.13744349833318E-03 -5.98720085474333E-04  2.66588683337867E-01  1.73352687860719E-03  3.72872713228413E-01
  2.58724049127645E-03 -1.99660226211669E-01 -1.28182600552570E-03 -2.91916711048242E-05 -8.09434144632356E-05
  5.27478590750959E-06  7.81558198499236E-05  1.39855476743335E-05  2.91954469956075E-05  8.09789308279865E-05
  5.25709310814468E-06  7.81928388891828E-05 -1.40005799282151E-05  2.91935023559868E-05  8.09582422320844E-05
  5.25998385160378E-06  7.81713482473144E-05  1.39848143715346E-05 -2.91932888250744E-05 -8.09581118469587E-05
  5.26675177049204E-06  7.81634151051027E-05 -1.39961758397748E-05 -1.01177067000065E-05  1.01037346199920E-05
  1.01016994026551E-05 -1.01032276764535E-05 -1.91571675377522E-06  1.92148552701120E-06  1.92851750140298E-06
 -1.91396521942562E-06 -9.27212113868643E-06  9.28005479631758E-06  9.27141087382863E-06 -9.26410548409792E-06
* ORBITAL    1   41
 -1.05270603741081E-06 -7.59377345165637E-06 -3.56195366942805E-05 -1.59251168782875E-04 -3.23641454894797E-05
 -1.46009334086773E-10  9.40917859076110E-10  4.98095212578106E-08  9.11333297069799E-09  5.02843678757553E-10
  2.04707772026941E-09 -1.68207949903486E-08 -3.66027856918473E-09  1.18293403467562E-06  3.20521830819102E-05
  2.20585235033483E-04  6.36537512110541E-05 -5.37492988969426E-07 -5.82359655040491E-06  5.51435721843991E-08
 -6.46333109578078E-09  1.64146330825794E-05  5.97093399461212E-05 -5.10372846950943E-08 -3.33711784564952E-09
 -1.95731663393374E-05 -5.90393100019085E-05  1.05264720142280E-06  7.59340772673970E-06  3.56169820276176E-05
  1.59221621693077E-04  3.23824233975301E-05 -1.82936906838593E-10 -4.23388793000491E-09  2.64896696265280E-08
 -4.54383118582807E-10  7.38262342743170E-10  1.73032095766863E-08  3.50922427100280E-08  1.14539426444983E-08
  1.18306238948704E-06  3.20527679890882E-05  2.20612632378580E-04  6.36619595356636E-05  5.51460851654617E-07
  5.80727852200897E-06 -1.05183243698243E-07 -2.96724925229215E-08 -1.64247179304050E-05 -5.97049786335315E-05
  1.55030685502634E-08 -2.69320556069707E-08  1.95553386719439E-05  5.90331882692147E-05 -7.45044964466374E-10
 -6.00379561281570E-09 -1.97789342035383E-08  6.71298840001586E-10 -5.74512146296243E-08 -2.72291761080700E-09
  1.05988486875026E-07  7.77574997846798E-06  2.53358730689444E-05  3.34203525762758E-10  2.80354688312040E-09
  2.80528580986649E-08  5.96540973835574E-10 -4.22822745414691E-08 -2.81740793521158E-09  1.50654043871574E-07
  7.77674755311523E-06  2.53409940294878E-05 -1.18384361779709E-06 -1.62195665661707E-04  2.04960559907100E-06
 -3.67165288188277E-01 -2.14724606379749E-03  8.66563751833136E-02  5.15713851524677E-04  3.28129139867646E-01
  1.94661269462515E-03 -1.18352525179400E-06 -1.62193239131542E-04  2.05554780330434E-06  3.67165288440913E-01
  2.14719890614100E-03 -8.66563752590727E-02 -5.15681047979727E-04  3.28129138820513E-01  1.94655311802111E-03
  1.18479056708740E-06  1.62202981703366E-04 -2.00828774480257E-06 -3.67165286151664E-01 -2.14718772760353E-03
  8.66563757416465E-02  5.15700773128295E-04  3.28129141053279E-01  1.94662465711428E-03  1.18310925349335E-06
  1.62190021133123E-04 -2.08005395702494E-06  3.67165288694426E-01  2.14725735494483E-03 -8.66563749547604E-02
 -5.15694502706664E-04  3.28129139007046E-01  1.94659046046612E-03 -2.75085195606475E-06 -1.54721726024120E-05
  4.38727547111817E-05 -1.15690835669913E-05  4.80861402268840E-05 -2.75230559537484E-06 -1.54880414742350E-05
 -4.38455758358667E-05  1.15540225764033E-05  4.80779106811449E-05  2.75325736347654E-06  1.55007256251074E-05
  4.38435370105962E-05 -1.15571389391163E-05  4.80903682059757E-05  2.75236010063775E-06  1.54846192947042E-05
 -4.38729258287487E-05  1.15534628684121E-05  4.80867597738311E-05  7.30729575202642E-06  7.29726956027152E-06
 -7.31031664512600E-06 -7.31433916002666E-06 -2.69361122665412E-06 -2.68998382007547E-06  2.68675207133976E-06
  2.69341457126157E-06  1.50073231337855E-05  1.50261757402470E-05 -1.50212122048206E-05 -1.50009713114310E-05
* ORBITAL    1   42
  5.03143963409861E-10  3.65704375583830E-09  1.71069043519624E-08  4.53323354081097E-08  7.07133819147295E-09
 -7.08203777410949E-07 -2.00789530772687E-05 -1.66217348701075E-04 -5.63192536739657E-05  2.15643311069574E-07
  6.57120131736328E-06  3.46949872244471E-05  1.30590534694142E-05 -3.84073297320420E-10 -3.14998546381870E-09
 -5.70271426361321E-08 -1.69524511181060E-08  7.02773543901108E-08  1.29004824854798E-08  1.49689981438623E-05
  3.06098736062655E-05  1.34820962869125E-08 -8.42779856526129E-09  4.91538693731948E-06  9.81632616351890E-06
  1.75550332267660E-08  1.73038887194418E-08 -3.05523445614479E-10 -2.29109389054124E-09 -1.18112356388446E-08
  3.10601367780250E-08 -2.14386363968350E-08  7.08027667081827E-07  2.00774181500037E-05  1.66199940917321E-04
  5.63186191549911E-05 -2.15228402562728E-07 -6.56520511716018E-06 -3.47224055928620E-05 -1.30599915322242E-05
 -8.87595801764913E-10 -1.98334343757408E-08 -9.71671239868890E-08 -2.70198957538975E-08  1.29624418295595E-08
  1.73560718213729E-08  1.48868888934047E-05  3.06051584963346E-05  1.44741412111053E-09  9.36541782745628E-09
  4.95401550977067E-06  9.83350582936395E-06 -7.20143238427803E-08 -1.02576266739132E-08 -3.10040521736337E-10
 -2.72880151101858E-09 -6.75540060586036E-09  2.38220658263594E-09 -1.18218091110563E-07 -7.24589303193290E-10
  3.29585666000401E-08 -1.62689052437835E-06  4.73261950085358E-05  5.53551192772423E-10  4.39906807113947E-09
  1.73348280744747E-08  2.37353267626354E-11  4.45733159094829E-08 -1.89131010693431E-09  8.50923580917088E-08
  1.62930332181072E-06 -4.74898557921299E-05  2.69685166756577E-07 -1.49367126967637E-04  4.80646006231500E-05
 -3.67148111116234E-01 -2.17081104237149E-03  8.67991510314364E-02  5.00055558421080E-04  3.28111507168013E-01
  1.93302239031711E-03 -2.69405221381299E-07  1.49369211389418E-04 -4.80502879406069E-05 -3.67148110364187E-01
 -2.17076857519514E-03  8.67991514356801E-02  5.00069597239158E-04 -3.28111506296079E-01 -1.93301553140811E-03
  2.68191678198979E-07 -1.49378578137597E-04  4.79964595049516E-05  3.67148108377063E-01  2.17072628580358E-03
 -8.67991521086670E-02 -5.00067884667901E-04 -3.28111508098251E-01 -1.93305644449389E-03 -2.70349647957970E-07
  1.49361955044209E-04 -4.80973983093284E-05  3.67148112227025E-01  2.17082919468875E-03 -8.67991507034941E-02
 -5.00017575947486E-04  3.28111506765452E-01  1.93298061576529E-03 -9.71396868192127E-07 -9.26309863526127E-06
 -5.85256741336672E-05  5.27134656177589E-06 -4.48923034270766E-05  9.72896583633383E-07  9.27939254681410E-06
 -5.85215561105581E-05  5.25579604350713E-06  4.48783603035288E-05 -9.71690314368443E-07 -9.26540283086746E-06
  5.85230557362845E-05 -5.25448670942823E-06  4.48976186661161E-05  9.71342131037539E-07  9.26523753347626E-06
  5.85345608784312E-05 -5.26459751530870E-06 -4.48920663960025E-05 -1.39046351902560E-05  1.38947923044768E-05
 -1.38952861452584E-05  1.39027637873559E-05 -2.31017262113622E-06  2.31265379864323E-06 -2.31672622469669E-06
  2.30664912295593E-06  3.54877748361890E-05 -3.54884997958220E-05  3.54855630342292E-05 -3.55085925633465E-05
* ORBITAL    1   43
  2.59087494407556E-07  1.82794107204822E-06  9.25513573420735E-06  1.61956700156477E-05 -3.22099947644730E-05
  1.89523656446426E-10  1.45679797270230E-09  3.92628187696982E-08  1.36243174922681E-08 -4.18792875170722E-10
 -7.23593693389540E-09  3.26198054882306E-08  2.88612583224843E-10  2.67108974428819E-07  1.53028232053452E-05
  1.20004746335366E-04  4.69088144630154E-05  2.61658354766450E-06 -5.48073219466100E-06 -8.82154159942751E-08
 -2.04814882107879E-08  2.90119706395306E-05  7.43694346796980E-05 -5.73331090484927E-08 -3.59658448486461E-10
 -2.14219476617442E-05 -5.87939913329239E-05  2.59031057764208E-07  1.82750525218195E-06  9.25353668714149E-06
  1.62234504281933E-05 -3.22167945044355E-05 -5.31318019402875E-10 -1.09670465358397E-08 -1.04689097150491E-08
 -1.67310825256355E-09  4.05185231842965E-10  3.56757319531167E-09 -7.61466769538133E-08 -8.74584745658942E-09
 -2.67411304808830E-07 -1.53071188480042E-05 -1.20021299525711E-04 -4.69134668351238E-05  2.60618908084083E-06
 -5.47256231019063E-06 -1.53112985726188E-08  1.52068661372510E-08  2.89868916765476E-05  7.43562210900745E-05
  9.88320855626857E-08  3.59278561708642E-08 -2.14412985882674E-05 -5.87883960176192E-05  1.29887473916983E-06
  9.74135027850063E-06  3.75864584036696E-05 -3.64372390818259E-08 -5.14997818773346E-06  7.28840344158332E-07
  1.45331057190848E-05  3.75342831586124E-09 -1.38690979115564E-07  1.29969105087832E-06  9.74759168295144E-06
  3.76220075966472E-05  3.34747472807639E-08  5.27123473407064E-06 -7.31227757328620E-07 -1.44202758039094E-05
 -2.48880914896104E-09  9.69794049727540E-08 -1.05091690404544E-06 -1.61111384447464E-04  5.61235637306801E-06
 -3.67161753461481E-01 -2.14984816252755E-03  8.66623680071354E-02  5.17021422632584E-04  3.28131696181136E-01
  1.94957755866035E-03 -1.05018625184289E-06 -1.61105919822819E-04  5.65566865015769E-06  3.67161752615557E-01
  2.14991236963988E-03 -8.66623674023197E-02 -5.17008547495390E-04  3.28131695523084E-01  1.94952749017472E-03
 -1.05168850132108E-06 -1.61117439819271E-04  5.58897954526991E-06  3.67161751095098E-01  2.14982733807193E-03
 -8.66623682371784E-02 -5.16996448226954E-04 -3.28131697698999E-01 -1.94955876412293E-03 -1.04992384503601E-06
 -1.61103731373954E-04  5.65513187476431E-06 -3.67161754232515E-01 -2.14988403482232E-03  8.66623670517682E-02
  5.17040964921735E-04 -3.28131695149334E-01 -1.94960165626945E-03 -2.92304578052696E-06 -1.54971752540548E-05
  4.47258655500312E-05 -1.25103159130680E-05  4.61232120869165E-05 -2.92430860239591E-06 -1.54994202612307E-05
 -4.47149879995768E-05  1.25212006401261E-05  4.60937267792503E-05 -2.92408006591689E-06 -1.55073234145211E-05
 -4.47104100837927E-05  1.25116886517432E-05 -4.61171089013632E-05 -2.92355450938221E-06 -1.54930617695451E-05
  4.47357557340932E-05 -1.25107120036871E-05 -4.61160403208009E-05  1.12083981968488E-05  1.11858133701731E-05
  1.11994568097703E-05  1.11982742977990E-05 -1.80168723920103E-06 -1.81422421845989E-06 -1.81932506390318E-06
 -1.81460173705122E-06  1.79557818333247E-05  1.79853295852283E-05  1.79767829248663E-05  1.79550495254790E-05
* ORBITAL    1   44
 -6.27884126794538E-10 -4.53520094921122E-09 -2.26541434240377E-08  3.14941126561613E-09 -1.39506387216455E-08
 -3.64385759866632E-07 -1.31014705919226E-05 -1.33157454660126E-04 -5.41633099556480E-05  9.08198414197968E-08
  4.57844968179018E-06  2.12648118777836E-05  5.66493649864779E-06  7.37319876683236E-10  1.36842380954210E-08
 -5.32719420862925E-08 -1.05212355799146E-08 -3.12328208949757E-08 -4.65644065749182E-09  1.46716114564372E-05
  2.81332128885912E-05 -2.18007026697035E-09 -2.15856512604158E-08 -4.90871612292438E-06 -1.26026684126848E-05
 -3.42707093207835E-08  4.74431104164682E-09 -4.15396558098011E-10 -3.01043743108154E-09 -1.55991701206734E-08
 -6.84861294581804E-08  1.69059080919035E-08 -3.64405878202102E-07 -1.31035239325589E-05 -1.33143695960777E-04
 -5.41633597175833E-05  9.10484294933850E-08  4.58762266346084E-06  2.12822453217317E-05  5.66904096699564E-06
 -1.72675419797218E-11 -1.54622973399206E-10  9.44093224969417E-08  2.28600897300112E-08  3.31579977551749E-08
 -1.20980177623704E-08 -1.46894764119191E-05 -2.81396127437590E-05  3.75386199863700E-08 -3.09878657661141E-09
  4.90409272829325E-06  1.25979344708988E-05  4.95141339371112E-09 -2.71937696187495E-09  9.26892178734892E-07
  6.93016845500348E-06  2.85872964674407E-05 -7.85988684664111E-06  1.56028635587237E-05  8.81053454278603E-07
  1.96896014594266E-05 -1.71680334834362E-09  5.32382471521068E-08 -9.28786050125024E-07 -6.94474384737196E-06
 -2.86646517214683E-05 -7.86289026106527E-06  1.57412504834068E-05  8.85986556013518E-07  1.96022305525892E-05
 -1.94833935741037E-09  8.05504138256758E-08  3.72370360589727E-07 -1.48551201573356E-04  5.11832822586210E-05
 -3.67145851730691E-01 -2.17246941903463E-03  8.68020309312065E-02  4.98968996427532E-04  3.28113415502590E-01
  1.93110542142311E-03 -3.71837974567242E-07  1.48555304068217E-04 -5.11838946716324E-05 -3.67145850215249E-01
 -2.17245108783378E-03  8.68020313318950E-02  4.98934679709078E-04 -3.28113415727038E-01 -1.93100423497893E-03
 -3.70871450692654E-07  1.48562719424016E-04 -5.11336587737837E-05 -3.67145848828931E-01 -2.17238650502269E-03
  8.68020319128295E-02  4.98957491525188E-04  3.28113417108420E-01  1.93107490969063E-03  3.72967744441257E-07
 -1.48546597557484E-04  5.12204723326934E-05 -3.67145852222500E-01 -2.17250461109480E-03  8.68020301982324E-02
  4.98923064212066E-04 -3.28113415184048E-01 -1.93104922827028E-03 -1.01449495543354E-06 -9.82406802867171E-06
 -5.81265645392416E-05  5.73423288534063E-06 -4.47425349121323E-05  1.01614200029494E-06  9.84172813713216E-06
 -5.81264125276486E-05  5.73382443009473E-06  4.47188968383078E-05  1.01541314198911E-06  9.83504003518540E-06
 -5.81213673630740E-05  5.72601980162282E-06 -4.47312482851168E-05 -1.01418808477826E-06 -9.82162346296737E-06
 -5.81364704019925E-05  5.72881375392556E-06  4.47409982365978E-05 -1.43304122566633E-05  1.43270428785483E-05
  1.43320335675964E-05 -1.43250405383675E-05 -2.14454287206318E-06  2.13593812139743E-06  2.13798734181765E-06
 -2.13855832873928E-06  3.56843993215762E-05 -3.56813168001501E-05 -3.56786746490307E-05  3.56931931889897E-05
* ORBITAL    1   45
 -1.41463648631795E-05 -8.96872698689565E-04  7.06283254988009E-01 -7.37805893289160E-04  1.09828395110630E-03
  7.48008223631414E-08  1.14088346732074E-06 -3.72367194280533E-06  1.68117035471062E-07 -1.17981509797036E-07
 -9.97701685557076E-07  4.12611110339529E-06 -1.80773203971946E-07  2.82508735735661E-05 -5.26146769734363E-03
 -6.98493211282096E-04  1.43243691421760E-05 -5.17698605113995E-04 -2.44004705466247E-04 -9.34859296799621E-06
 -1.21733474528823E-07  4.41719683860209E-04  4.61474074061424E-04  1.66995803926420E-05 -9.20059966931338E-07
 -2.68070772904438E-04 -2.16977744280123E-04 -1.41501924546902E-05 -8.96885021164506E-04  7.06283004927990E-01
 -7.30170484347555E-04  1.09689453134596E-03  1.23753288110847E-08  4.82313133081606E-07 -1.02216882420567E-06
  3.53502019311614E-07 -2.75371991485695E-09 -5.54295828131482E-08 -3.49374739378917E-06 -3.55874459828548E-07
 -2.82559254087845E-05  5.26139488146155E-03  7.04506953277569E-04 -1.49123024242655E-05 -5.23895492043783E-04
 -2.45962548557043E-04 -1.43152862430557E-06 -1.48943618312489E-06  4.41938696697665E-04  4.59879151209131E-04
 -1.46242090147850E-05 -1.12597501928873E-06 -2.74475235326587E-04 -2.18687041488473E-04 -2.19048602824480E-05
 -3.54751405391153E-04  1.35393708409551E-03  1.78984485482548E-04 -1.04018319302652E-03 -3.72004559170370E-04
  2.23844374966779E-03  5.36895953033332E-07 -2.28107521963605E-05 -2.19938211054163E-05 -3.55493400123385E-04
  1.34911132915149E-03 -1.78826455715804E-04  1.03608965002649E-03  3.72703837945811E-04 -2.27577887904444E-03
 -3.70188275034260E-08  8.08947338863911E-06  4.06074844893785E-06 -1.64391434066181E-05  6.45076808006215E-04
  7.61757457595966E-05 -5.59038069408576E-04  4.25889356487980E-05 -2.45227004413982E-04  6.49482403667878E-05
 -3.22681250939190E-04  4.07163508999712E-06 -1.63424267256876E-05  6.46272521955548E-04 -7.61451708487509E-05
  5.64437223899968E-04 -4.25096161973039E-05  2.38088265990603E-04  6.49490811648136E-05 -3.13302996638315E-04
  4.06666826343781E-06 -1.63764146115799E-05  6.43087657136144E-04 -7.60392735513349E-05  5.56451422310341E-04
 -4.25305354397946E-05  2.40210919416053E-04 -6.48678570545262E-05  3.13441484196605E-04  4.07808417869205E-06
 -1.63021097347145E-05  6.45909978944482E-04  7.61870072667449E-05 -5.63087009672799E-04  4.25417430404903E-05
 -2.39540033284646E-04 -6.49582489278465E-05  3.15495064349128E-04  3.28857227331849E-06  1.33932992239138E-05
 -9.44705456912180E-06 -8.34048218966163E-07 -3.91667384964845E-05  3.29879306999139E-06  1.44237924331779E-05
  8.99325713670040E-06  2.45194394718590E-06 -4.06442555806419E-05  3.27701343790902E-06  1.30613564806183E-05
  9.55106679665140E-06  1.47112424860361E-06  3.88738914204719E-05  3.35492517996299E-06  1.53586328156644E-05
 -8.01665290214868E-06 -3.52951445479991E-06  4.17105872605747E-05 -3.32047318287975E-05 -3.45038366313864E-05
 -3.38971149577544E-05 -3.37873997860506E-05 -2.28294391185074E-05 -2.27878733446242E-05 -2.22737277691075E-05
 -2.43940943401034E-05 -5.96478310615616E-05 -5.86812855575286E-05 -5.93775013669768E-05 -5.85395599208308E-05
* ORBITAL    1   46
  1.73948382775964E-06 -7.80437841706062E-04  7.06990815813871E-01  8.39220392762150E-04  1.62426412747467E-03
  9.62979844953225E-09 -1.50698596325265E-07 -1.99160006278037E-06  3.00563789494625E-08 -4.46818315164605E-08
 -1.27296126697375E-06  7.04175865304822E-06  5.97812800805286E-07  7.46467389470814E-06 -5.36089546984994E-03
 -1.03821495353870E-03 -6.24783297616280E-05 -9.70410247848604E-04 -3.71254598778824E-04 -5.56556757198234E-06
 -1.17762344448154E-06 -1.10445905343886E-04  2.75468415283266E-04 -9.47879283559385E-06 -3.41021777612733E-06
 -6.46701302419253E-04 -3.12759637499963E-04 -1.49492848133597E-06  7.82216743693768E-04 -7.06981755143912E-01
 -8.44698024121842E-04 -1.61783634956686E-03 -1.26343900620643E-07 -2.37854071743080E-06  6.07390347870399E-06
 -4.44917656900367E-07  1.94019359247950E-07  2.71861018685949E-06 -8.20027623510363E-06  5.66374590495070E-08
  7.84040351698240E-06 -5.35321204190580E-03 -1.05385595416196E-03 -6.16067008269910E-05  9.61816750745504E-04
  3.69917428416123E-04 -2.00409596062164E-05 -9.52912839979533E-07  8.37469073158376E-05 -2.79310515308985E-04
  2.53585034652382E-05 -2.05873285111412E-07  6.74453838991885E-04  3.13993521129017E-04  7.54052369975249E-08
  5.85767232998187E-07  5.92919013968738E-06 -7.67856300658987E-07  4.01874246913412E-05  1.45616674182211E-07
  1.18516359302569E-05 -3.33207739990307E-04  2.50993792862536E-03  2.42029218854423E-07  1.93597948417875E-06
  1.45348598179452E-05  5.93442380891633E-07 -2.54794914079105E-05 -1.18844127086278E-06  4.05859065155441E-05
 -3.34621623655359E-04  2.56777939881146E-03  3.88431369455323E-06 -1.76802331689003E-05  5.82928817938251E-04
  7.03747703849515E-05 -2.75455371927367E-04  3.96863104060349E-05 -1.61537193987462E-04  5.80320944546008E-05
 -2.79373445792966E-04  3.89702069972613E-06 -1.76018943957036E-05  5.87999482246170E-04 -7.05656664815783E-05
  2.91109710674128E-04 -3.97562027038580E-05  1.64079576671019E-04  5.81963892132152E-05 -2.85722463224360E-04
 -3.92895061689784E-06  1.73489459394919E-05 -5.84271317347140E-04  7.04896114387093E-05 -2.92440246433451E-04
  3.96633332926082E-05 -1.52911093096966E-04  5.79820263212809E-05 -2.60497534073158E-04 -3.90919388487263E-06
  1.75171285217185E-05 -5.82947404281323E-04 -7.05585546244029E-05  2.86257014800273E-04 -3.97419488509265E-05
  1.62713094543412E-04  5.80094369633508E-05 -2.74425268981176E-04  6.56135197361134E-06  2.55964635348300E-05
  4.61154418101330E-05 -5.86218522659984E-05 -3.61662311845280E-05  6.72835240126196E-06  2.94629529058506E-05
 -4.84717821166724E-05  6.16097309525267E-05 -4.07044645698041E-05 -6.81918505696012E-06 -3.07368142805136E-05
  4.61884227442973E-05 -6.22140819457124E-05 -4.31698353678985E-05 -6.78366994451112E-06 -2.92210771800804E-05
 -4.61838453675675E-05  6.06337695440089E-05 -4.15606597822301E-05 -1.32569405401371E-04 -1.31811119252586E-04
  1.28893329701538E-04  1.27301354294841E-04 -1.06060602755465E-04 -1.10168864679206E-04  1.09990621409277E-04
  1.10304509633528E-04 -1.09678147261566E-04 -1.07352047230186E-04  1.09270134091126E-04  1.10429078731612E-04
* ORBITAL    1   47
  4.13272561245053E-05  3.23957384451448E-04  7.47218338155211E-03 -1.36175497403958E-03  7.68620912210039E-04
  1.45944544547475E-07  1.85724158784756E-06 -7.38622248032310E-06 -7.26407760529460E-08 -4.17496994873481E-07
 -9.53978191213992E-06  2.19412677735635E-05  5.22285212917667E-07 -9.20904264947523E-05  7.04881645703389E-01
 -1.27350763014108E-03  2.89468243323626E-03 -2.35886471872984E-03  6.16182367768837E-04 -5.41891683196530E-05
 -5.86471664811745E-06 -4.10970394945179E-03 -7.28447066420060E-04 -1.24009464345497E-05  2.10694257353444E-06
 -1.52923196686261E-03  6.23518501356459E-04  4.12853338559106E-05  3.23653482263395E-04  7.47071182085931E-03
 -1.36966699519714E-03  7.68719571510048E-04 -1.84287573863825E-07 -4.61616401735978E-06  1.52672538734065E-05
  2.88825128848991E-07  2.54069713354973E-07  5.66864940421468E-06 -1.98529624919206E-05 -3.28496795225640E-07
  9.20742247058307E-05 -7.04882830215117E-01  1.26537136009451E-03 -2.89562068089771E-03 -2.35809005294288E-03
  6.17821763621836E-04 -1.02679070716404E-05 -3.29290470655170E-06 -4.12082969814576E-03 -7.27591529787918E-04
  3.46623540000777E-05  4.47323467831270E-06 -1.52283450580650E-03  6.24387750080680E-04  8.65441550434536E-05
  1.14150135471765E-03 -4.69040112512012E-03 -4.36892714109261E-04  3.40145907631289E-03  8.97480102240602E-04
 -6.86066173409697E-03  1.87700284528142E-06 -6.76093512099800E-05  8.64757574948409E-05  1.14090842340502E-03
 -4.69250585921115E-03  4.35561068362973E-04 -3.34255886569657E-03 -8.97688232371476E-04  6.86779731190384E-03
 -2.14429081803500E-06  7.33876014568593E-05 -1.04928810128751E-05 -2.18607695402972E-04  1.98915831119255E-03
  1.96850951546741E-04 -1.57428950738131E-03  1.05432783666566E-04 -1.32621164965402E-03  1.42745159622547E-04
 -1.84791910336467E-03 -1.04363264931003E-05 -2.18216655023597E-04  1.99718878766566E-03 -1.97168220485009E-04
  1.59332519052799E-03 -1.05510381305998E-04  1.32405538314213E-03  1.42951149163040E-04 -1.85108493980539E-03
 -1.05315803165243E-05 -2.18946160570332E-04  1.99076913886008E-03 -1.97246438860399E-04  1.58187720002712E-03
 -1.05493337594459E-04  1.33021776628847E-03 -1.42931051779765E-04  1.85617852959404E-03 -1.04466786457607E-05
 -2.18262772058056E-04  1.99522033032893E-03  1.96916275565397E-04 -1.59335816450006E-03  1.05492023109171E-04
 -1.32089801991550E-03 -1.42868869796121E-04  1.84318100432262E-03 -5.14313300972708E-05 -2.58303998077281E-04
 -7.19126332772382E-05  1.47763053654335E-04  1.34551828071510E-04 -5.12438792848062E-05 -2.52524501449494E-04
  6.87421816660894E-05 -1.42382286200172E-04  1.27754710500985E-04 -5.14236383238290E-05 -2.57930620866158E-04
  7.08565372887728E-05 -1.45979582259586E-04 -1.33554930566805E-04 -5.12795447167025E-05 -2.53573829788743E-04
 -7.13330504193548E-05  1.45268646508170E-04 -1.29250193939084E-04 -3.25725838733734E-04 -3.25300859945276E-04
 -3.25496371425748E-04 -3.24833585525382E-04  2.56421787446494E-04  2.51652701604525E-04  2.55263611103090E-04
  2.53694702226946E-04 -1.91635915538937E-04 -1.89331686602082E-04 -1.92566178050339E-04 -1.90041462768813E-04
* ORBITAL    1   48
 -1.44949327021666E-05 -8.19937558946948E-05  4.38303606292757E-03 -9.03115445494643E-04  1.14728497396139E-03
  6.14145928584915E-08  1.33374563034882E-06 -7.51344474405862E-07  3.95598220250937E-07 -9.23195480803445E-08
 -1.55477901594320E-06 -1.60013332752150E-06 -4.99984747914655E-07 -1.28163985114325E-05  7.07485688718820E-01
 -3.05067063526112E-03  3.16206099299311E-03 -4.16654785961246E-03  4.45776369366050E-04 -5.45269582917589E-06
 -2.86419763035477E-08 -3.38659325222312E-03 -3.32485133031101E-05  6.12115251279893E-06  3.61723187174225E-06
 -3.03855125779850E-03  4.66958667448702E-04  1.41170117743850E-05  7.92604691849660E-05 -4.39706008064712E-03
  9.10248545889629E-04 -1.15612434999473E-03  7.76590164075365E-08  1.02603345794459E-06 -2.83330443900824E-06
  4.21674731005238E-07 -1.09792885188115E-07 -5.04929929818710E-07  4.81705959227589E-06 -4.88395587439211E-07
 -1.33966952557821E-05  7.07473151147301E-01 -3.02638262448223E-03  3.16227136309074E-03  4.16580412126491E-03
 -4.45089866488896E-04  9.30727363930442E-06  1.89477401415019E-06  3.43553533930763E-03  3.97780105434437E-05
 -2.35385907667455E-05 -1.50137735079489E-06  3.01973131259214E-03 -4.68304408332581E-04 -1.29099064290814E-07
 -1.02555036946432E-06 -9.15310533880668E-06  7.40120273713416E-07 -2.16341128986186E-05 -6.05490032868507E-07
  7.34646294063238E-06  4.56855308947021E-04 -1.18799165825074E-04 -3.63399507573241E-07 -2.87580961749244E-06
 -2.13320761856408E-05 -8.13500555250518E-07  2.87633578294735E-05  1.71249532759469E-06 -5.91804776225070E-05
  4.57241238703287E-04 -1.28242072808204E-04 -7.07201228122054E-06 -1.89799808350268E-04  1.72796965509991E-03
  1.83630905195130E-04 -1.25103631998125E-03  1.02440939365306E-04 -7.35882856056970E-04  1.26454471954901E-04
 -7.16925641758579E-04 -7.06822758164901E-06 -1.89764169688519E-04  1.72557956635979E-03 -1.83526881170379E-04
  1.24351917653804E-03 -1.02417110739687E-04  7.35418453911742E-04  1.26383413479410E-04 -7.14358570711495E-04
  7.17766390050450E-06  1.90607348986274E-04 -1.72648246625808E-03  1.83617557529918E-04 -1.23710924872434E-03
  1.02498418459508E-04 -7.46251063372892E-04  1.26668677554204E-04 -7.41369741612718E-04  7.11450112006576E-06
  1.90104948552433E-04 -1.72926093798031E-03 -1.83495924192762E-04  1.24215052615540E-03 -1.02345565159913E-04
  7.42151833691379E-04  1.26563525623437E-04 -7.35139145874897E-04 -4.47318199224008E-05 -1.32343509165940E-04
  2.04240389637465E-05  2.49993143345762E-05 -4.13837612051907E-05 -4.48133181124946E-05 -1.34162985573670E-04
 -1.91499060981411E-05 -2.64411146096096E-05 -3.92076242597816E-05  4.48783023860326E-05  1.35133591937681E-04
  2.12170925442686E-05  2.73288569302959E-05 -3.56939060481015E-05  4.49125582675261E-05  1.35191467780358E-04
 -2.12985492172194E-05 -2.60943681946627E-05 -3.59351472775067E-05 -1.44156798371175E-04 -1.44299570173944E-04
  1.49309400467260E-04  1.50702231433740E-04  2.05231678821280E-05  2.24563471979345E-05 -2.39714821471116E-05
 -2.42359336709999E-05 -1.98066160343358E-04 -1.99281489230989E-04  1.97592748393929E-04  1.97210160408696E-04
* ORBITAL    1   49
 -6.01894038753866E-07 -4.38921417487189E-06 -2.22021442154140E-05 -1.30260617912252E-07 -1.18755497454303E-05
  1.70889646392122E-05 -3.22680478180078E-01  1.59838302762655E-03 -1.44566881605016E-03 -3.45755087993043E-05
  6.28596468837821E-01 -3.42490322485151E-03  2.80540929684036E-03  9.17237956930066E-07  1.91398317291493E-05
 -2.40308885813097E-05  3.88233302685626E-07 -2.04394591330789E-05  3.11439434265370E-07  7.56918598805877E-03
 -1.99848915262092E-04  7.73171695861831E-05  1.02506338736624E-05 -3.29426508172415E-03  3.29836337145371E-05
  2.97831871510921E-06  2.19456671682129E-06 -6.15187121737263E-07 -4.49280520686702E-06 -2.34395787905727E-05
  2.49837713514810E-05 -1.33607029752071E-05  1.73756287754838E-05 -3.22674668878987E-01  1.57639622665068E-03
 -1.44553882772881E-03 -3.50802366293464E-05  6.28585934764194E-01 -3.38382474254011E-03  2.80584929313888E-03
 -9.64764542093910E-07 -1.99698712562303E-05  4.51377760447575E-05 -2.81577469635601E-07 -5.13945498020812E-05
 -3.04485182538666E-06 -7.49709906776322E-03  2.09194878613933E-04  5.81336018231578E-05  1.10758290340774E-05
  3.26465307793396E-03 -3.52202663539054E-05 -1.40972611198318E-05  2.11551694493738E-06  1.11214896631663E-05
  7.13595134228019E-04 -9.67268460798659E-03 -3.46303546956105E-04 -1.67355627583175E-03  7.46916505774120E-04
  2.35404404593125E-03 -1.08814936412884E-06  3.03143987843693E-05 -1.26528638859020E-05 -7.25813355176401E-04
  9.57848743786133E-03 -3.49160025935122E-04 -1.61333700765552E-03  7.55078436486885E-04  2.08316763366250E-03
  2.70693758616785E-06 -9.00539796602504E-05  6.44637600809355E-07 -1.37788572284811E-06  1.22603658515153E-04
  3.85346086622525E-05 -8.01590412147117E-04 -4.75849505098956E-05  4.08508647647043E-04  7.01888401661328E-06
  8.61275916516199E-05 -4.12477868823171E-07  3.13612742974080E-06 -1.20502850133454E-04  3.83798716632675E-05
 -7.68407682847356E-04 -4.78338702485488E-05  3.86652713971936E-04 -7.53660307152832E-06 -2.65198542848767E-05
 -3.64542659859202E-07  3.51845384604710E-06 -1.19001635901871E-04  3.85321717304481E-05 -7.58530910151409E-04
 -4.78488652988902E-05  3.73726312256394E-04  7.56463391119447E-06  7.45350951806781E-06  6.16432129666260E-07
 -1.56563615312361E-06  1.13380192634757E-04  3.82764181833953E-05 -7.81386315208356E-04 -4.76616604400393E-05
  4.11588307215518E-04 -6.78378277307215E-06 -9.80753229141575E-05 -3.98191300233816E-05 -2.14747906339240E-04
  1.68728595607897E-04 -6.17490177416331E-05 -2.95990272868250E-05  3.98980353922276E-05  2.15663764667655E-04
  1.75145071322693E-04 -6.31828942813620E-05  2.02663320540263E-05  4.00541441421574E-05  2.20485685536012E-04
  1.72385701819959E-04 -5.76845213734968E-05 -1.35804429569654E-05 -3.99430302518660E-05 -2.18856017533763E-04
  1.68558362393920E-04 -6.14936810898388E-05  2.58760746202445E-05 -1.52160099985084E-04  1.68539103394239E-04
  1.69854394280433E-04 -1.52256767070665E-04  1.03923371039682E-04 -1.08852365525360E-04 -1.14032749810518E-04
  1.04772817570315E-04 -2.61311974586996E-05  2.07055193711853E-05  2.34377956594325E-05 -2.79696776400053E-05
* ORBITAL    1   50
 -2.17576970087166E-07 -1.63330739557141E-06 -7.18855192157210E-06 -1.16898221500618E-05 -4.20814950914159E-06
 -1.00892515511425E-05  3.99731001254244E-01 -2.72844351626635E-03  1.67390918614033E-03  1.64587756258239E-05
 -5.83170580169292E-01  4.18302332845790E-03 -2.22994322267578E-03  2.09745830247162E-07  1.29425355052007E-06
  5.28340194230760E-06  1.56755228836290E-06 -1.01329843843921E-05  3.43141594766993E-07 -5.29196373867880E-03
  7.61775660318327E-04  1.75751241312490E-05  4.00088955103021E-06  1.50685345917893E-03 -1.52609373662304E-04
  4.96351947194069E-05  6.19471720043310E-06 -2.03189595291146E-07 -1.42824114425157E-06 -7.18751578399051E-06
  2.51611932468691E-05 -5.24569480853331E-06  1.01017535944011E-05 -3.99731627517906E-01  2.72831297989889E-03
 -1.67285032832411E-03 -1.65904735107455E-05  5.83171230559528E-01 -4.17548831956998E-03  2.22795793443846E-03
 -3.09545419281764E-07 -3.95595779826894E-06  2.60517166679051E-05 -1.34942644179125E-08 -6.90402856120938E-05
 -5.87871625857954E-06 -5.26272521560764E-03  7.61686222706080E-04  9.42348209723601E-06  5.23459549482816E-06
  1.47855209016483E-03 -1.53958971999077E-04  4.72663444806535E-06  3.26104831235661E-06 -1.45502501161459E-07
 -1.05992883919820E-06 -2.02135999392301E-05 -8.21464766389655E-07  6.18166421996781E-05 -1.51907131395166E-06
  5.81243092513178E-05 -6.43802047583765E-04 -1.28449170683057E-04 -4.02358813149276E-07 -3.21155160170505E-06
 -2.90549464539879E-05  1.01333918174643E-07 -4.23791247342747E-05  2.45639930849811E-06 -9.64682685775794E-05
  6.46006580467968E-04  3.34518785783862E-05 -4.26841416328865E-06 -4.86982928162187E-05 -3.57465672732692E-05
 -6.09034368100333E-06  1.18468304095272E-03  5.44531124293294E-05 -9.94717511562692E-04  1.81881533143478E-05
 -8.17726789554274E-04  4.33099794896306E-06  4.91443267305160E-05  4.36957038572250E-05 -6.37704930652305E-06
  1.21287850986170E-03  5.40758985262838E-05 -9.86798849052524E-04 -1.78963199561524E-05  8.09389729837269E-04
 -4.18524621275945E-06 -4.79852164154508E-05 -4.11747818944422E-05  6.62371341244230E-06 -1.21306126379396E-03
 -5.42865440612767E-05  9.67794930384142E-04 -1.75950190616426E-05  7.77700584196746E-04  4.32553516520998E-06
  4.91197895317380E-05  3.73909450660650E-05  6.14482266296347E-06 -1.21293497804563E-03 -5.40351097544724E-05
  9.90150733338619E-04  1.81448645190295E-05 -8.26437785505907E-04  2.16438656210120E-05 -1.13602350126451E-04
 -2.20134328540573E-04  1.64446324265617E-04  3.31894982604570E-04 -2.19767487991805E-05  1.07787654072324E-04
 -2.15156013250141E-04  1.58061431961120E-04 -3.27170345930780E-04  2.16213264258159E-05 -1.13027284494499E-04
  2.17998960735881E-04 -1.58603010199873E-04 -3.29686202294056E-04 -2.18380078153946E-05  1.09854907084129E-04
  2.19178029066735E-04 -1.62523113039749E-04  3.32354789531926E-04  2.68817688674076E-04 -2.66818157300632E-04
  2.68421499194726E-04 -2.64242857071578E-04  4.85716397133973E-05 -4.26134375477685E-05  4.66394614146854E-05
 -5.11899208925871E-05 -1.23342151171243E-04  1.20298162805039E-04 -1.24173567288597E-04  1.23499787559828E-04
* ORBITAL    1   51
 -9.79349825706126E-08 -7.08529312966732E-07 -3.75599711357538E-06  7.73478270369017E-07 -8.77699995490715E-07
 -1.62391327266549E-05  5.82862682028131E-01 -3.94129339573087E-03  2.97563473621579E-03 -1.42551069627594E-05
  3.99530035741572E-01 -2.59651784376314E-03  1.90645879969503E-03  1.93649046528005E-07  4.56864365232858E-06
 -7.60047313331287E-06  2.02489105969735E-07 -4.25787296880895E-07 -1.09299943451294E-06 -1.69081072803401E-03
  1.46275877365785E-04  7.20778676727469E-06  2.18593401291867E-06 -4.22751221219228E-03  8.59978422455609E-04
 -2.40898576545412E-06 -1.19826034428421E-06 -1.13453269035428E-07 -8.34997010523405E-07 -4.43870926897716E-06
  1.30524432970531E-06 -2.84160832459897E-06  1.61798521575832E-05 -5.82862988235835E-01  3.93908092317172E-03
 -2.97612315120675E-03  1.44506631335247E-05 -3.99527179553519E-01  2.59156892462634E-03 -1.90543654814457E-03
 -1.89682162030230E-07 -4.56861720370780E-06  6.15262485874963E-06 -1.46158283916587E-08  1.66339148365446E-06
 -1.65733118861774E-06 -1.72210229200732E-03  1.44036996934783E-04  8.04569523876993E-06  2.82295039834750E-06
 -4.22822336827539E-03  8.58285426544825E-04  4.89408546756903E-08 -5.47006446796517E-07 -2.20046547634458E-07
 -1.80860282977097E-06 -8.30504507254219E-06  7.47186478557409E-07 -3.14070707809986E-05 -9.53263718988080E-07
  3.69961299404447E-05  1.13326822667823E-04 -6.24093425502482E-04 -4.90200962717277E-08 -4.02413010123154E-07
 -7.67940695419480E-07  2.64728307930116E-08 -3.94731595309085E-06  3.18234549548275E-07 -2.31224901650204E-06
 -1.13286694334960E-04  6.21731600093698E-04 -2.82864279523334E-07 -1.72156259501972E-04  2.66386608013135E-03
  1.96486213400238E-04 -2.03206514357115E-03  1.02628404703093E-04 -1.11073683740617E-03  2.10920163505578E-04
 -2.07135758038400E-03  3.52819342179121E-07  1.72699823639892E-04 -2.66360387155928E-03  1.96600330846841E-04
 -2.03142881505388E-03  1.02662507123436E-04 -1.11755194239390E-03 -2.11118232064029E-04  2.08595624887611E-03
 -3.03725765823263E-07 -1.72314006057546E-04  2.66164315577033E-03 -1.96437976395270E-04  2.03055115441699E-03
 -1.02686998886212E-04  1.11082877395517E-03 -2.10941219302438E-04  2.06973188306640E-03  3.53238840637646E-07
  1.72690667143337E-04 -2.66272362630100E-03 -1.96436529165005E-04  2.02854226859554E-03 -1.02662798915299E-04
  1.11701851319034E-03  2.11047626904758E-04 -2.08346949362352E-03  3.48118113833204E-05  1.34859907154302E-04
  8.76789150380551E-05 -2.18907159664741E-05 -1.48539813083309E-04 -3.47388180185789E-05 -1.33550309437321E-04
  8.75841100494123E-05 -2.13279652858542E-05  1.45599258126100E-04  3.47950276278885E-05  1.34380573646312E-04
 -8.65080167817601E-05  2.01022397392623E-05  1.47726017124179E-04 -3.47458587815614E-05 -1.33580174267986E-04
 -8.71636243064712E-05  1.98357094692682E-05 -1.45590138733119E-04  2.27380071290461E-05 -1.96555699175572E-05
  2.34180010550948E-05 -2.00786502113464E-05 -1.92238816016553E-04  1.89652657606166E-04 -1.91344616211471E-04
  1.89559919077023E-04  6.44623222780701E-05 -6.44918363516479E-05  6.44230992781993E-05 -6.47444017744790E-05
* ORBITAL    1   52
  6.48813836707790E-09  5.98411085645687E-08  5.65991567306700E-07 -4.33105534858327E-06 -3.65653930938441E-07
 -2.49788751829924E-05  6.28345988525418E-01 -3.57441623927212E-03  3.07275127710381E-03 -1.52710770668282E-05
  3.22499384463872E-01 -1.83887193410401E-03  1.57447265136668E-03 -1.78140184470999E-09 -8.60285394458591E-08
 -1.46078016224561E-07  1.46134801790000E-07  1.52275456923775E-05  2.59293380294837E-06 -4.12257244479235E-03
 -1.85079703380055E-04  7.69267174993946E-06  1.65778958755835E-07 -8.40384098658698E-03 -1.79327554860342E-04
 -2.25559514841688E-06  7.31195437402280E-07 -3.85945450797260E-08 -2.78210455292303E-07 -1.61695438230781E-06
  4.54297368748899E-06 -5.88550502213135E-07 -2.50084815222144E-05  6.28346301773944E-01 -3.57101530497752E-03
  3.07293870732191E-03 -1.52165454019144E-05  3.22498719388150E-01 -1.84148550795026E-03  1.57419897498956E-03
 -6.87625549784328E-08 -1.54336430351522E-06  7.56787099949115E-06  4.69382483700230E-07 -4.06071021910781E-07
  1.70220796318569E-06  4.11736087271384E-03  1.85470528881917E-04 -2.65098517350031E-06 -5.62332414437740E-07
  8.41367864704224E-03  1.80812261312706E-04 -1.19798143008139E-05 -1.72881659131635E-06  2.98737984186507E-06
  4.00983103650684E-05 -2.41708046524029E-04 -2.20440102969318E-04  6.67302730699586E-03 -7.37962520225101E-05
  2.86857263663609E-03  6.22443175642200E-07 -2.88079484118075E-05 -3.05468825676892E-06 -4.06682700728756E-05
  2.40748364397365E-04 -2.21133152101725E-04  6.71252062963722E-03 -7.37440784109306E-05  2.88347270783608E-03
  2.14418409843065E-07 -1.27674645696246E-05  4.55389084594424E-06 -1.31328136176707E-04  2.28604236143938E-03
  1.58281567435858E-04 -8.79659594399256E-04  9.69529363882257E-05 -4.12854953785351E-04  1.93453842383756E-04
 -6.84328956597281E-04 -4.54972956047740E-06  1.31342498241183E-04 -2.28437580170722E-03  1.58189814302671E-04
 -8.72490359641758E-04  9.69847953628283E-05 -4.08147135965390E-04 -1.93364681544149E-04  6.78157645064105E-04
 -4.58306064713811E-06  1.31099306924546E-04 -2.28938650493614E-03  1.58292351674440E-04 -8.85562794408744E-04
  9.69540090441984E-05 -4.11837094214584E-04  1.93454616438737E-04 -6.85550989737751E-04  4.57974610637804E-06
 -1.31117382336439E-04  2.28527225239558E-03  1.58165659927450E-04 -8.80498026161746E-04  9.68648046286869E-05
 -4.05666520983307E-04 -1.93363599888053E-04  6.71572452457616E-04  2.50448347515351E-05 -3.44974676010213E-05
 -1.27037433530356E-04  2.06624083236060E-04  7.97069784142832E-05 -2.49260430328906E-05  3.62316638974692E-05
 -1.26029435856020E-04  2.05744830167585E-04 -8.06173060660636E-05 -2.49044275136283E-05  3.60621465389304E-05
 -1.26658095993890E-04  2.06362888953104E-04  8.07051986101000E-05  2.50615228878390E-05 -3.34241552506095E-05
 -1.25282288762273E-04  2.03522696793621E-04 -7.75725036097087E-05  1.14436738367039E-05 -1.04362391095136E-05
 -9.45028105845848E-06  1.09648431476390E-05  1.27821849027329E-04 -1.27111032455744E-04 -1.28260109305853E-04
  1.25271793694151E-04 -4.73520817231310E-05  4.66939340536033E-05  4.63644181598430E-05 -4.57027439089713E-05
* ORBITAL    1   53
 -7.65376516580441E-04 -5.57215186566084E-03 -3.06409523798087E-02 -8.16787681363024E-02 -6.44975086592733E-02
 -1.97087866060281E-08 -3.32075304592962E-07  8.45559217219009E-07  1.10092450719426E-07  4.39474100054001E-08
  9.30230826051560E-07 -2.36847436842697E-06 -1.55599031670070E-08 -3.84204044324250E-04 -1.18730235753741E-02
  2.25413386206579E-03 -3.22550863505536E-03  5.91873540629746E-03  4.53253917135513E-03  2.04761008776782E-06
  7.87631395866836E-07 -3.83691118339032E-04 -3.34693626127241E-03  9.89476627207254E-07  7.90945977723784E-07
  2.40046727610762E-03 -2.71020389355823E-03  7.65354157648259E-04  5.57198722990720E-03  3.06401041332408E-02
  8.16766681740673E-02  6.44983413047053E-02  2.93126733331271E-08  6.11321444795924E-07 -5.69208207358295E-07
 -4.80177091875027E-08 -5.46266436609173E-08 -1.07287663565075E-06  2.13211439434546E-06 -2.67443692537771E-09
 -3.84231603540934E-04 -1.18735656520416E-02  2.25344130091306E-03 -3.22573142117543E-03 -5.91959598227729E-03
 -4.53323095037643E-03  2.23515614336713E-06  7.33667851488902E-07  3.86704753787867E-04  3.34751738848510E-03
 -1.00775013170238E-06 -9.01150824560871E-08 -2.40022011379563E-03  2.71078456453859E-03  1.47081725116441E-08
  1.11340348730266E-07  4.82024262097481E-07  1.34637843808804E-08 -3.38852303300999E-06  2.54370659097257E-08
 -8.28688130575986E-07 -1.31419184453936E-04  1.37649681617036E-02  1.22968620027541E-08  9.10166198678537E-08
  3.95991804603035E-07  3.60561241864054E-08 -6.57791324144271E-07  4.83706044885094E-08 -4.65757918592704E-06
 -1.30998659673612E-04  1.37432074761248E-02 -8.40268722659422E-04 -1.04545007509125E-02  2.24391265886549E-01
 -1.16719464811896E-03 -1.63884335175292E-03  6.04768130641845E-03 -4.30625600969957E-02 -3.22889261089571E-03
  1.37480328466589E-02 -8.40260800701222E-04 -1.04544361195968E-02  2.24390626807786E-01  1.16722965575353E-03
  1.63560562984011E-03 -6.04764827036763E-03  4.30640500654938E-02 -3.22891895692107E-03  1.37484977261223E-02
  8.40262757603809E-04  1.04544552199418E-02 -2.24390917170999E-01 -1.16720041543856E-03 -1.63609617460290E-03
  6.04764184757057E-03 -4.30650712934320E-02 -3.22886584600304E-03  1.37475715888281E-02  8.40252130562479E-04
  1.04543704313593E-02 -2.24391686522176E-01  1.16720156019869E-03  1.63751603677878E-03 -6.04762567916451E-03
  4.30628326389454E-02 -3.22886454124430E-03  1.37503790054139E-02 -1.92786881571114E-02  2.82129216946561E-01
  1.01033449812537E-02 -1.70473292835081E-02 -1.51472399323435E-02 -1.92786663377585E-02  2.82128782302450E-01
 -1.01030692838259E-02  1.70470062277431E-02 -1.51464437169365E-02  1.92785565552031E-02 -2.82129606886368E-01
  1.01027942711704E-02 -1.70458024133650E-02 -1.51456594191746E-02  1.92785081638539E-02 -2.82130596256528E-01
 -1.01030127729031E-02  1.70464775252645E-02 -1.51463435880908E-02  6.77268780318481E-02  6.77266956847668E-02
 -6.77261740843879E-02 -6.77259695081223E-02  6.48894907038816E-02  6.48903698801446E-02 -6.48890854564725E-02
 -6.48887147755283E-02  6.91903491234038E-02  6.91897642343371E-02 -6.91893320157167E-02 -6.91894367226909E-02
* ORBITAL    1   54
 -4.40725153009056E-04 -3.26855111491860E-03 -2.08332657110265E-02 -8.97575161778276E-03 -2.82745676464808E-02
  8.53019635719883E-09  4.40384737380892E-07 -1.81692845992500E-06 -2.41590609821445E-08  9.45882983413751E-09
  1.39300733955332E-07  9.88882943316115E-07  1.36268335399317E-07 -4.04637049953892E-04 -1.10210722709996E-02
 -1.60807097755780E-02 -7.48504656604140E-03  6.07047298481055E-03  3.80231983280416E-03 -2.07579686508548E-08
  2.56921715365720E-07 -1.23982529769420E-03 -4.91947416932608E-03  4.42466763538067E-06  2.03383342097405E-06
  2.04374014533160E-03 -3.07553964801450E-03 -4.40719524036814E-04 -3.26851006540601E-03 -2.08330207637627E-02
 -8.97506597144213E-03 -2.82754914266477E-02 -2.81492313383510E-08 -2.76043640075281E-07  1.57336438990524E-07
 -9.29801373236246E-08  7.95205838742950E-08  1.49825046842210E-06 -3.53826919613668E-06  4.77819905891532E-08
  4.04642211802872E-04  1.10212712311899E-02  1.60805977261793E-02  7.48519165368181E-03  6.07047231664954E-03
  3.80337681623453E-03 -9.48514624408166E-06 -1.56255222709616E-06 -1.24120387218303E-03 -4.91957333895776E-03
 -2.65933145831523E-06 -1.12995034849430E-06  2.04044535686334E-03 -3.07637435015079E-03 -6.38839363915906E-05
 -1.17176520335878E-03  4.72733199123719E-02  5.07950126260873E-04  3.88072411803123E-04 -9.84372652817189E-04
 -5.80217989147162E-03  2.45825602685590E-07 -7.27888038377165E-06 -6.38405204433125E-05 -1.17140441192148E-03
  4.72750039123280E-02 -5.07485234856427E-04 -4.15766084459814E-04  9.84306137558074E-04  5.80973412147224E-03
 -2.10327133166232E-07  9.66296715824969E-06 -1.00802576958304E-03 -1.17228357845311E-02  2.21600495779202E-01
 -1.21722672848127E-03 -2.67870506639860E-03  5.90605068563043E-03 -4.60364773996654E-02 -3.23969823273397E-03
  9.39083822404854E-03 -1.00801187436249E-03 -1.17227189414840E-02  2.21599806191543E-01  1.21731622326553E-03
  2.67576500299767E-03 -5.90601682174489E-03  4.60333371649857E-02 -3.23973509163532E-03  9.39733150252922E-03
 -1.00801678750720E-03 -1.17227566647710E-02  2.21599281902498E-01  1.21731044979515E-03  2.67312872062866E-03
 -5.90600214752833E-03  4.60349548603426E-02  3.23972127024871E-03 -9.39605083678408E-03 -1.00800323914175E-03
 -1.17226637480743E-02  2.21602043109262E-01 -1.21719284756215E-03 -2.68022606510868E-03  5.90600144235801E-03
 -4.60370361755237E-02  3.23965505541154E-03 -9.39182755364613E-03 -1.92917731855652E-02  2.78440744398565E-01
  9.48155987640730E-03 -1.66721687871441E-02 -1.44588692459411E-02 -1.92917392734335E-02  2.78441231770297E-01
 -9.48102885668025E-03  1.66717338430859E-02 -1.44591019012210E-02 -1.92916371731219E-02  2.78441509064619E-01
 -9.48036373243392E-03  1.66699324477960E-02  1.44575134302583E-02 -1.92915601477330E-02  2.78442963046711E-01
  9.48155941701615E-03 -1.66718853903629E-02  1.44589061967970E-02  6.37520004350509E-02  6.37517013543758E-02
  6.37509768131737E-02  6.37510954672681E-02  6.27636641666984E-02  6.27647504653982E-02  6.27641857856128E-02
  6.27621853836847E-02  6.39745441716153E-02  6.39742681405520E-02  6.39734132452959E-02  6.39740248748458E-02
* ORBITAL    1   55
  5.42529138281664E-08  3.83934459660977E-07  1.99937310691176E-06  6.34228285329710E-06  6.12541278770760E-07
  5.12505774142030E-04  1.40822812677953E-02  1.19812637840146E-02  6.59601200662708E-03  4.36183352587256E-05
  1.94441744405629E-03 -2.39298170519402E-02 -4.82500102157871E-03 -6.00890536726437E-08 -1.73273227735272E-06
 -4.21607341859563E-06 -6.19648428564730E-07 -4.19997082783994E-06 -3.32088713573101E-07 -5.95706257275136E-03
 -2.74809175018629E-03 -4.38944119231116E-06 -1.33024920465293E-06 -1.16142332365984E-02  1.08456692529017E-03
 -2.10383326071117E-06  4.65988408664368E-08  2.82628043815927E-08  2.19334809148439E-07  1.28705492124659E-06
 -7.75460262452368E-06  8.28783422792463E-07 -5.12499507881509E-04 -1.40825934748434E-02 -1.19804036814109E-02
 -6.59597045216336E-03 -4.36520425194399E-05 -1.94463040356387E-03  2.39331627053993E-02  4.82513017195352E-03
  6.58997905339908E-08  1.32856787887427E-06 -9.18679945208805E-06 -4.36960396261141E-07  1.41587500607009E-06
  2.79287007444782E-07 -5.95050038914594E-03 -2.74800302139487E-03 -2.56880135952742E-06 -4.32504211185985E-07
 -1.16117525741984E-02  1.08600650871040E-03  5.50984390287111E-06  1.36082639246901E-06  7.92555202615323E-08
  6.33135306089102E-07  3.65041381696382E-06 -3.37028074617020E-07  1.44554292835564E-05  2.11238395465535E-07
 -8.54972627526681E-06 -6.47413368386858E-04 -5.87527825371600E-03  2.36111450377822E-08  1.66273576915527E-07
  2.18838724183933E-06  4.45301467868881E-08 -2.65434573895006E-06 -1.47769828668792E-07  3.36343748572388E-06
  6.46697902049551E-04  5.90115361642355E-03  1.22397785230439E-03  1.31755141255901E-02 -2.07801479825704E-01
  1.54866582353880E-03 -1.36429711048711E-04 -5.83366877753366E-03  4.81959275733405E-02  3.23768350479017E-03
 -1.53785026427608E-02 -1.22397067682275E-03 -1.31754484266488E-02  2.07800925787670E-01  1.54879458540485E-03
 -1.43648638766950E-04 -5.83361851352661E-03  4.81945478145817E-02 -3.23767597517589E-03  1.53798874788065E-02
  1.22396875273652E-03  1.31754345225531E-02 -2.07799287378786E-01 -1.54879405287829E-03  1.41587861530089E-04
  5.83359783930046E-03 -4.81931026719505E-02 -3.23772101498910E-03  1.53871845398962E-02 -1.22398442978588E-03
 -1.31755570193308E-02  2.07801674116221E-01 -1.54868872936501E-03  1.40242651246013E-04  5.83363122854222E-03
 -4.81995357098864E-02  3.23761064859549E-03 -1.53739172110870E-02 -2.00041992106742E-02  2.86772870705561E-01
  6.77167803843135E-03 -1.59722629243253E-02 -1.29484172865022E-02  2.00041630767877E-02 -2.86773254270340E-01
  6.77033879110496E-03 -1.59716786717248E-02  1.29492650548918E-02 -2.00040724285029E-02  2.86773769773185E-01
 -6.77066152640683E-03  1.59704282868292E-02  1.29471892537543E-02  2.00039480614241E-02 -2.86775460713192E-01
 -6.77134975367769E-03  1.59726244411040E-02 -1.29493951303526E-02  6.40994885802208E-02 -6.41006216128378E-02
  6.40982889473317E-02 -6.41001693125410E-02  6.52512661814092E-02 -6.52521693975471E-02  6.52515052103416E-02
 -6.52491128536803E-02  6.31913324843040E-02 -6.31898002091758E-02  6.31896781088850E-02 -6.31896345572428E-02
* ORBITAL    1   56
  6.23991615021739E-08  4.57912061758417E-07  2.26782883847728E-06 -2.32245638194119E-06  2.05462380790820E-06
  5.01951189159259E-04  1.39619233533110E-02  7.43405559723039E-03  6.00831544125889E-03  5.39506735222945E-05
  1.88175673346588E-03 -2.03706647451248E-02 -4.34335420619014E-03 -8.55859115340830E-08 -1.66727406833189E-06
  3.70296413655785E-06  1.23419033577390E-08  3.64348838942538E-06  1.76891122631687E-07 -5.06777477235820E-03
 -2.96768398449891E-03 -1.17970700802480E-05 -1.01472314479858E-06 -5.37652310362951E-03  3.35548026190839E-03
 -5.35645685308355E-07 -9.91868089619503E-07  9.07963931822052E-08  6.67309841051050E-07  3.38038406193022E-06
 -2.04972441125269E-06  1.53307193038960E-06  5.01933556605564E-04  1.39611827400427E-02  7.43575402484283E-03
  6.00841915399429E-03  5.39896221895836E-05  1.88348194159191E-03 -2.03755890416495E-02 -4.34371201060431E-03
  1.35481849293943E-07  2.59746195884252E-06 -4.59049444498160E-06 -1.31306584013289E-09  3.59731387150367E-07
  5.00671883372146E-07  5.06233363271003E-03  2.96713090006000E-03 -6.84054049005319E-06 -1.59411060588632E-06
  5.37684330961544E-03 -3.35604724958611E-03 -3.08272267062572E-06  3.77045853173045E-08 -3.33204152030649E-04
 -2.44296682868337E-03 -1.66862138317707E-02  3.36677023936867E-04 -6.35183017660322E-03 -1.96905184229044E-04
 -8.05762383289367E-03  1.03172102549301E-07  4.55153519930394E-06  3.33387052499518E-04  2.44438952030690E-03
  1.66999178645427E-02  3.36974955234790E-04 -6.35563194517932E-03 -1.97916009365472E-04 -8.02160923588875E-03
 -2.30646534866094E-07  1.17683969431231E-05  1.22506655423713E-03  1.31711354235979E-02 -2.06276818702009E-01
  1.59932467001719E-03 -2.03415795824160E-03 -5.83330106963868E-03  4.68419612173062E-02  3.25149475526109E-03
 -1.75877739586261E-02 -1.22508577119146E-03 -1.31712731024303E-02  2.06276653307011E-01  1.59937139116455E-03
 -2.04186575814460E-03 -5.83322470181567E-03  4.68442080577858E-02 -3.25145430392460E-03  1.75817685480702E-02
 -1.22506583562679E-03 -1.31711234331067E-02  2.06278463414186E-01  1.59933058901783E-03 -2.03766064574173E-03
 -5.83316831718660E-03  4.68464966880707E-02  3.25143290275186E-03 -1.75786934992857E-02  1.22505621029465E-03
  1.31710502809907E-02 -2.06276527453462E-01  1.59931860784247E-03 -2.03502867839298E-03 -5.83321306601097E-03
  4.68412797146384E-02 -3.25149454737500E-03  1.75935408487976E-02 -2.00282088050948E-02  2.87222202492560E-01
  6.90712436012826E-03 -1.61300114896973E-02 -1.30972106562146E-02  2.00281324072620E-02 -2.87222755048339E-01
  6.90609498976146E-03 -1.61300066786729E-02  1.30983917745000E-02  2.00280325939462E-02 -2.87223677567947E-01
  6.90584438745184E-03 -1.61287789749405E-02 -1.30979090893910E-02 -2.00279717600678E-02  2.87224096469649E-01
  6.90638550018627E-03 -1.61282438491839E-02  1.30962159297003E-02  6.45307628587959E-02 -6.45327287022001E-02
 -6.45328070015127E-02  6.45302872753472E-02  6.49181555300713E-02 -6.49182630260544E-02 -6.49164158415750E-02
  6.49178054687648E-02  6.34290504555354E-02 -6.34275284166396E-02 -6.34268462992228E-02  6.34275192554258E-02
* ORBITAL    1   57
 -1.35149972690464E-03 -9.95989346921972E-03 -6.06330233635705E-02  5.82500596048795E-02 -1.49417487939613E-02
 -2.53994004523426E-07 -4.15246632035377E-06  8.78924195876306E-07 -1.57421110377498E-06  2.21657892751427E-07
 -9.96847174753981E-07 -5.99332545261932E-06  9.82391171421826E-07  1.53295821475566E-03  4.25092048947774E-02
 -2.67589666955099E-02  2.85061232511487E-03 -2.94284741583501E-02 -1.03001612604926E-02  2.92939234709399E-05
  7.98507078515345E-06 -3.20354204063200E-03  2.09422885274031E-03  6.35883413983049E-06  7.23115089014789E-06
 -2.18390860018748E-02 -7.06686026134410E-03 -1.35158821103782E-03 -9.96054555922329E-03 -6.06337848827126E-02
  5.81477944413814E-02 -1.49391008564917E-02 -2.22617200232173E-07 -3.69401680671706E-06  4.15954672919132E-06
 -1.65349076902113E-06  5.03563324592409E-07  1.12100344133812E-05 -1.12297409224903E-05  2.03067470811086E-06
 -1.53282724697905E-03 -4.25071383192179E-02  2.66756530223424E-02 -2.85581198300621E-03 -2.93835965027583E-02
 -1.02829122868881E-02 -6.25825622318088E-05 -7.95942012177590E-06 -3.19721470086682E-03  2.09796724515668E-03
  2.48488368658108E-06 -2.43754903384547E-06 -2.17908779921108E-02 -7.06078561194468E-03 -1.19969640025423E-03
 -1.63933209798885E-02  6.29358260385050E-01  1.89048170513321E-03 -8.49450001994906E-03 -4.02933669834934E-03
  2.78251570752760E-02 -1.93457821432210E-06  1.12130403842095E-04 -1.19899031770438E-03 -1.63876935470416E-02
  6.29396459643615E-01 -1.88810957379430E-03  8.30412138433786E-03  4.02629138991600E-03 -2.76739316478265E-02
 -2.94095648622467E-06  9.30374092642278E-05  5.82091396310730E-05  2.50217431687720E-04  2.06400337833237E-02
  5.91380574146708E-04 -5.16410446266912E-03 -4.79168951485922E-04 -1.12133706532076E-03  1.04257841713340E-03
 -1.82708999456995E-02  5.81411803982639E-05  2.49790473126314E-04  2.06208535452815E-02 -5.90430703696338E-04
  5.07350175189434E-03  4.78959347236520E-04  1.09032785266761E-03  1.04192655613790E-03 -1.82301384909183E-02
  5.82201079174512E-05  2.50328552442769E-04  2.06478467725614E-02 -5.91336486884964E-04  5.14041737664658E-03
  4.79189872656538E-04  1.11119535715067E-03 -1.04245946112689E-03  1.82741875277131E-02  5.81387581840680E-05
  2.49625272972171E-04  2.06498157394229E-02  5.91822572261550E-04 -5.15471773702373E-03 -4.78876269752497E-04
 -1.15049015684464E-03 -1.04289707394753E-03  1.83348542878818E-02  2.61283309333383E-03 -4.73003181086334E-02
  2.03761142954934E-03 -3.99210733949501E-03 -3.47398557289806E-03  2.61274342288858E-03 -4.73045066551121E-02
 -2.02701777338807E-03  3.97816959901552E-03 -3.46329120568130E-03  2.61275654059383E-03 -4.73043432992544E-02
 -2.02417457031912E-03  3.97338591908074E-03  3.46185166649307E-03  2.61266103243134E-03 -4.73066403729740E-02
  2.02737912130241E-03 -3.97414605645029E-03  3.46298078753653E-03 -1.20985008076603E-02 -1.20967241615500E-02
 -1.21026723965573E-02 -1.20953821687883E-02 -1.30578785604223E-02 -1.30414506252725E-02 -1.30367476297762E-02
 -1.30436735771201E-02 -1.14136057198231E-02 -1.14236846031184E-02 -1.14214117509172E-02 -1.14215673195585E-02
* ORBITAL    1   58
 -4.17262196576129E-07 -3.06028033975140E-06 -1.55755119189255E-05  2.50052426421009E-05 -7.12390491578923E-06
 -7.68046386033602E-04 -2.14802820079474E-02  2.19381808618675E-02 -8.53176796541199E-04  1.66767920949623E-03
  4.67087990860381E-02 -4.79335009741080E-02  2.01804352766267E-03  7.30156590059632E-07  1.38119291257728E-05
 -3.67567270624661E-05 -1.44933369215308E-06 -1.30327390704139E-05  1.02545724674277E-06  3.95134988633416E-02
  1.11346763761186E-02  1.55484103987943E-05  2.87017002344789E-07 -2.05601821186856E-02 -5.82724250433640E-03
 -2.53363250929801E-05 -3.87837957687917E-06 -3.14408405454572E-07 -2.24857839974442E-06 -1.12307371215797E-05
 -1.24361957605588E-06 -1.30433594824727E-05 -7.67550556018981E-04 -2.14744592265187E-02  2.18985641412446E-02
 -8.54221726335139E-04  1.66670162162173E-03  4.66965757546915E-02 -4.78534224031940E-02  2.02025687970981E-03
 -4.98925367771934E-07 -1.16504337913911E-05  1.22759138523085E-05 -6.47884459757042E-07  1.12926968564405E-05
 -2.95123010199799E-07 -3.94111024903661E-02 -1.11136489261993E-02  2.69424045213321E-05  5.15994868196236E-06
  2.05260954523650E-02  5.82693719215154E-03  7.24257955540695E-06 -2.94211322756511E-06 -1.12568794455139E-03
 -1.57351504105726E-02  6.59170880632274E-01  1.27816367206399E-03  1.37750392367063E-03 -2.68319385447069E-03
  4.39120842692205E-03 -4.25349883013027E-06  1.89242157362543E-04  1.12460131815077E-03  1.57263591258678E-02
 -6.59224580507815E-01  1.27447578709980E-03  1.55536620470612E-03 -2.67873144091003E-03  4.28465782473725E-03
  2.33418119904167E-06 -6.70846838044972E-05  4.05451741550827E-05  5.00572589327443E-04 -1.49824461048990E-02
 -2.48471955237141E-04  4.59465708173627E-03  3.03403781572540E-04 -5.52362636182106E-05 -3.90308132228421E-05
 -8.49915726131721E-04 -4.05229855012751E-05 -5.00392171826515E-04  1.49648705541622E-02 -2.48092586125523E-04
  4.59294151232812E-03  3.03437566266848E-04 -9.28582392572218E-05  3.85485142207499E-05  9.34842296936072E-04
 -4.03151680862004E-05 -4.98841495741196E-04  1.49918609580273E-02 -2.48771872267158E-04  4.66824202128207E-03
  3.03607923517857E-04 -1.06563807931076E-04 -3.90348346365059E-05 -9.38863549728234E-04  4.04799701762096E-05
  5.00039362960996E-04 -1.49890732484092E-02 -2.48442926517269E-04  4.63315532318491E-03  3.03670015065534E-04
 -1.00722295946325E-04  3.90423358685052E-05  9.12987909734801E-04  2.64678735908524E-05  1.68626442456873E-03
 -3.45138579150221E-04 -1.82079408574815E-03  6.16439363113934E-04 -2.58505178744406E-05 -1.67662871886660E-03
 -3.47247455783412E-04 -1.81016244897443E-03 -6.31294777888615E-04 -2.56628389928596E-05 -1.66703049573646E-03
 -3.49346562712036E-04 -1.80321953328256E-03  6.42467815791638E-04  2.60366850210202E-05  1.67165475380567E-03
 -3.56029896474013E-04 -1.80050509580820E-03 -6.35200311106376E-04 -2.01047346593646E-04  2.14568772292210E-04
  2.08165579717719E-04 -1.95857690766962E-04  9.24140973344895E-04 -9.38228541019210E-04 -9.39315804118504E-04
  9.38480466941993E-04  7.36494255351620E-05 -7.51138576361342E-05 -6.81879455870255E-05  6.34900176133587E-05
* ORBITAL    1   59
  3.85025318960955E-04  2.86447271247957E-03  1.89603636365948E-02 -1.00218029881933E-01 -1.72755527906804E-02
  8.33946459882643E-08  1.61518826996835E-06 -4.11328632660077E-06 -2.90297693762091E-07 -1.59921659920263E-07
 -3.32926229603156E-06  8.49483920300737E-06  8.87490117741301E-08  6.71221870156785E-04  1.78059564459285E-02
 -2.61881276648386E-02 -6.23998635020669E-04 -1.45819626667833E-02 -5.50421821993014E-03 -1.00634111337755E-05
 -2.44746601763548E-06 -5.14934504603836E-04 -1.79482653191664E-03  2.93817378193005E-06 -7.36593318266608E-07
 -8.37115313882830E-03 -3.86517168242796E-03 -3.84963768348274E-04 -2.86401740356047E-03 -1.89579797870393E-02
  1.00225654858958E-01  1.72737084898617E-02 -9.36889742120769E-08 -1.78547997842264E-06  2.88640360066426E-06
  2.32413108761607E-09  1.80868540677077E-07  3.56031259844265E-06 -8.75876650495618E-06 -1.61325151105151E-07
  6.71294306865801E-04  1.78074225407313E-02 -2.61893149486545E-02 -6.24037590441911E-04  1.45844533522311E-02
  5.50502477989011E-03 -1.05061661475892E-05 -2.94596141987129E-06  5.07872616782465E-04  1.79393442285736E-03
  9.77277569646384E-07  5.10491524987492E-08  8.36996318204959E-03  3.86407840802725E-03 -3.42001178926838E-08
 -2.43305373551903E-07 -1.89273427960026E-06  2.13512055701721E-08  2.97007726242620E-06  3.12406662851356E-08
 -2.07792201245559E-06  1.26834674318906E-03 -2.02207535850210E-02 -2.97439307271543E-08 -2.15809875432624E-07
 -1.81109893788006E-06 -3.36269123582223E-09 -2.01032676642057E-06 -7.13508720152697E-08  7.68671370625600E-06
  1.26669548038848E-03 -2.01436270648993E-02  7.23585643835227E-04  9.31274697203691E-03 -3.61657651995160E-01
 -1.53768894716568E-03  1.82404517518880E-02 -8.97171222710059E-04  8.78616497833923E-03 -1.14672879082783E-03
  1.28759722452738E-02  7.23585709542103E-04  9.31274314844048E-03 -3.61655197240059E-01  1.53763733183802E-03
 -1.82305923870505E-02  8.97131014295453E-04 -8.79241993986337E-03 -1.14667462672687E-03  1.28793523316265E-02
 -7.23628737909826E-04 -9.31307691560740E-03  3.61653828058565E-01 -1.53772221242010E-03  1.82295552449439E-02
 -8.97128121347586E-04  8.79317178994106E-03 -1.14679006687808E-03  1.28780975115905E-02 -7.23607476377453E-04
 -9.31291747328947E-03  3.61656629240347E-01  1.53776377582091E-03 -1.82385487675988E-02  8.97148288472162E-04
 -8.78698407966049E-03 -1.14681100471974E-03  1.28743590129902E-02 -8.35051145176737E-03  1.71017964579161E-01
 -3.30642306061674E-02  9.51280202069365E-02  5.79140270687609E-02 -8.35049989603572E-03  1.71020115689301E-01
  3.30633237500196E-02 -9.51268100498988E-02  5.79111141068661E-02  8.35024934476414E-03 -1.71022360263255E-01
 -3.30633826689745E-02  9.51264546959498E-02  5.79108980226384E-02  8.35021126304591E-03 -1.71020644731058E-01
  3.30640606642099E-02 -9.51278780399441E-02  5.79137478471114E-02  7.85472420986330E-02  7.85469762734314E-02
 -7.85462878083302E-02 -7.85465676095510E-02  8.23050109881252E-02  8.23031046180051E-02 -8.23022278527108E-02
 -8.23039169105064E-02  7.05398616404660E-02  7.05412857587196E-02 -7.05406555785368E-02 -7.05390327162946E-02
* ORBITAL    1   60
  3.31003693536312E-04  2.44106641062198E-03  1.52520347063445E-02 -5.41947175529543E-02 -4.20158897319283E-03
 -1.37738108044324E-07 -2.89168196663955E-06  7.33492006911256E-06 -2.59299483561658E-07  1.24368830305287E-07
  5.33707195710776E-07 -9.35013919886774E-06 -1.84706232490968E-07  8.18680945244760E-04  2.19591779562431E-02
 -4.76691698186168E-02 -3.62274885424152E-03 -2.53567210342264E-02 -7.90795330633420E-03  1.72585777277487E-05
  2.17746051594508E-06 -4.99181166867183E-03 -2.69476975464715E-03 -8.99786253558529E-06 -1.74280309285106E-06
 -1.77533859008262E-02 -5.88009724806727E-03  3.30956779362595E-04  2.44071568014118E-03  1.52510071620850E-02
 -5.42331577492559E-02 -4.20001056117841E-03  1.63773556328665E-08 -1.25000922845388E-07 -1.09272809086842E-06
 -3.62180088160821E-07 -5.53107147725945E-08 -5.21270845751568E-07  8.08755568643816E-06  8.96316878641302E-07
 -8.18640392593156E-04 -2.19587347634311E-02  4.76446276035892E-02  3.62109567458125E-03 -2.53387018785853E-02
 -7.90437081021678E-03  2.52914984408001E-06  1.09350721515856E-06 -4.98542943171520E-03 -2.69323504215645E-03
  4.21287126682810E-06  1.47636850229946E-06 -1.77305548009333E-02 -5.87586084606659E-03 -7.14263360316760E-05
 -1.39348876571271E-03  9.64676697121837E-02  1.87309418437705E-04  1.88788048280003E-03 -6.46473515627213E-04
 -5.68685954547591E-03 -1.58760461319608E-06  6.65861727918500E-05 -7.12528726974081E-05 -1.39213486842570E-03
  9.64780176538688E-02 -1.87515737565161E-04 -1.88736491281422E-03  6.45485781902617E-04  5.72794402285364E-03
 -1.66528481859734E-07 -5.14810356281427E-06  6.56766240929650E-04  8.79429871446385E-03 -3.63651425777559E-01
 -1.57828736407233E-03  1.83114566939769E-02 -1.01188739938356E-03  9.09701832760304E-03 -1.06261366459060E-03
  1.34233485166033E-02  6.56711824576727E-04  8.79388919498465E-03 -3.63657060241614E-01  1.57842455422811E-03
 -1.83381913806172E-02  1.01176667331454E-03 -9.09655801020149E-03 -1.06279281527021E-03  1.34183617469039E-02
  6.56808427194562E-04  8.79460569231440E-03 -3.63643658713292E-01  1.57817395460215E-03 -1.83043736655036E-02
  1.01182770415749E-03 -9.09563213817661E-03  1.06263200747810E-03 -1.34088520664707E-02  6.56732116020661E-04
  8.79402304482476E-03 -3.63650958717048E-01 -1.57825063785721E-03  1.83218599668414E-02 -1.01175018920872E-03
  9.08477166656520E-03  1.06261838122429E-03 -1.33986035515289E-02 -8.27398925107908E-03  1.67998835231565E-01
 -3.30865054684172E-02  9.54681840880971E-02  5.74003082672095E-02 -8.27413730128164E-03  1.67994955133297E-01
  3.30891219695288E-02 -9.54732308195392E-02  5.74057420419969E-02 -8.27379916574230E-03  1.67999914395908E-01
  3.30891848210622E-02 -9.54720388678027E-02 -5.74029865512258E-02 -8.27388174415477E-03  1.67996113094938E-01
 -3.30907777262294E-02  9.54761991126116E-02 -5.74069506638822E-02  7.70749027818612E-02  7.70761559283133E-02
  7.70736359709277E-02  7.70759252228393E-02  8.01377720970863E-02  8.01416900752783E-02  8.01403277204422E-02
  8.01434796461975E-02  6.82776439052143E-02  6.82738452561466E-02  6.82755730137171E-02  6.82725462534643E-02
* ORBITAL    1   61
 -1.15208357600852E-07 -8.31665560536642E-07 -3.99647198980189E-06 -1.53487606827553E-05 -8.93450202526976E-07
 -6.39861783984384E-04 -1.77181742044931E-02  4.44876054439950E-02  3.01232090082288E-03 -4.57047085161501E-04
 -1.22302264010322E-02  2.02170071787974E-02 -9.52778287313853E-04  9.23965230406985E-08  1.86437006025447E-06
  1.20793995774802E-05  1.50386450318099E-06  6.96357904582243E-06  5.74383220684707E-07  1.70934813651047E-02
  5.14538606412263E-03  8.56793735469482E-06  2.60101669211556E-06  3.40170898079232E-02  1.01160424998539E-02
  1.05565792930278E-05  9.22642814393275E-07 -5.97514298647667E-08 -4.37084287806096E-07 -2.45909641613241E-06
  1.92435554768247E-05 -2.19294838344212E-06  6.39814379030656E-04  1.77178507235694E-02 -4.44891068833657E-02
 -3.01264882792055E-03  4.57132490092202E-04  1.22317343183184E-02 -2.02221327366763E-02  9.52654253972566E-04
 -1.29273722743338E-07 -1.96297926419364E-06  2.20091287633432E-05  1.11961283201695E-06 -1.03148116134826E-05
 -1.62550218381421E-06  1.70773009559239E-02  5.14435099233725E-03  4.80904393435741E-06  6.52032975374579E-07
  3.40095455539263E-02  1.01136720087890E-02 -1.05083487905729E-05 -2.43408860316685E-06 -1.71294036118919E-07
 -1.33941934821099E-06 -1.07988357092674E-05  4.65632422860819E-07 -1.73639558551812E-05 -6.30504899017128E-07
  2.45358704397331E-05  1.84732845310046E-04 -1.01768669822088E-02 -6.24399695891914E-08 -4.50324839354556E-07
 -6.91936287756982E-06 -7.68722098517752E-10 -4.22077396105784E-06  4.04074307652081E-07 -1.18144729015224E-05
 -1.82980100260650E-04  1.01041161676314E-02 -5.52907224007150E-04 -8.15005203152445E-03  3.80509236899150E-01
  9.63484420848420E-04 -1.50874654368709E-02  9.02907521401195E-04 -9.53681030242080E-03  9.58534001614363E-04
 -1.15845144079132E-02  5.52890390329026E-04  8.14989604183198E-03 -3.80506160041485E-01  9.63157666930003E-04
 -1.50683730881332E-02  9.02761127060114E-04 -9.52914773759720E-03 -9.58463004055285E-04  1.15729204393147E-02
 -5.52873149325338E-04 -8.14975156785583E-03  3.80503575526938E-01 -9.63081439934153E-04  1.50692107777329E-02
 -9.02758847893697E-04  9.52420940796350E-03 -9.58336289564747E-04  1.15564716760069E-02  5.52935994849445E-04
  8.15025146399307E-03 -3.80508449525239E-01 -9.63381749094360E-04  1.50745380688653E-02 -9.02832732648260E-04
  9.53794740232566E-03  9.58595800258501E-04 -1.15896397746320E-02 -8.14724669147131E-03  1.54479081818373E-01
 -2.51838355994414E-02  1.00125046419626E-01  5.94097543070346E-02  8.14721282127537E-03 -1.54479886010262E-01
 -2.51800736932956E-02  1.00122706027222E-01 -5.94094930968202E-02 -8.14700939778766E-03  1.54481564918082E-01
  2.51821632461258E-02 -1.00122637566819E-01 -5.94081987091531E-02  8.14707543219387E-03 -1.54479962185861E-01
  2.51838873042900E-02 -1.00126965953053E-01  5.94123589466573E-02  7.04977229578844E-02 -7.04963278435218E-02
  7.04979127690476E-02 -7.04942748561154E-02  7.28689255043409E-02 -7.28651864831147E-02  7.28651477630251E-02
 -7.28704454031508E-02  7.36754881374757E-02 -7.36788157450324E-02  7.36764469567594E-02 -7.36757040929231E-02
* ORBITAL    1   62
 -1.07081021204077E-07 -7.90260558484303E-07 -3.78848897189964E-06  3.42721924171421E-06 -3.41235088119612E-06
 -7.40160828425083E-04 -2.00156515369307E-02  4.23278604216208E-02  1.61775314613293E-03 -3.97371606859580E-04
 -1.06704659368036E-02  1.47241897700336E-02 -1.74235887364846E-03  1.42918976860268E-07  2.62285572524104E-06
 -6.27784130328749E-06 -6.60106637539122E-09 -4.65273039557791E-06  1.25667432130515E-07  1.41449219653976E-02
  5.41301161746879E-03  2.40578487064592E-05  1.68194482466189E-06  2.01890185613924E-02  8.71735305920616E-03
  3.74461760220329E-06  2.88553048613985E-06 -1.80249122470194E-07 -1.31868152897035E-06 -6.70456761893985E-06
  6.25125050038359E-06 -3.23080152591970E-06 -7.40140715063694E-04 -2.00142312912881E-02  4.23270624567887E-02
  1.61793088655719E-03 -3.97426131448792E-04 -1.06739676436542E-02  1.47306616562350E-02 -1.74198874094164E-03
 -2.70918437214374E-07 -5.21001255059836E-06  1.02896835509149E-05  4.51462590453247E-09 -1.31928179017234E-06
 -1.79231239956651E-06 -1.41368662148386E-02 -5.41144762823850E-03  1.06364348012186E-05  3.28587074595244E-06
 -2.01879065769250E-02 -8.71658947791846E-03  7.20153696516140E-06 -3.66710331631407E-07 -1.11408018689041E-04
 -1.05660464849372E-03  2.08026179710611E-02 -7.47120225515996E-04  2.36631785859114E-02 -6.35285867782822E-04
  5.48594506029380E-03  7.06322134892148E-08 -1.98732925511367E-05  1.11042973527425E-04  1.05377279589862E-03
 -2.08292259516328E-02 -7.47615848271155E-04  2.36633757039880E-02 -6.33325112001236E-04  5.41600697512000E-03
  4.91707609876054E-07 -2.74779083371810E-05 -5.23479750887629E-04 -7.92317793518161E-03  3.80474928203718E-01
  7.84508990474843E-04 -1.04969667303388E-02  9.04334754356312E-04 -6.05124635503354E-03  8.36308736541182E-04
 -6.04997247963947E-03  5.23510725420934E-04  7.92339331876854E-03 -3.80473744634344E-01  7.84401965654351E-04
 -1.04792229400503E-02  9.04171755942616E-04 -6.05357171276276E-03 -8.36340195842124E-04  6.05817737269071E-03
  5.23469052301878E-04  7.92308090781968E-03 -3.80479267906401E-01  7.84506692700707E-04 -1.04931985024141E-02
  9.04063494416512E-04 -6.05936212176820E-03  8.36431034062739E-04 -6.06626908137633E-03 -5.23476138763413E-04
 -7.92313837687210E-03  3.80473018044382E-01  7.84496394158990E-04 -1.04964928965343E-02  9.04206383611057E-04
 -6.04565347282309E-03 -8.36279856907488E-04  6.03424561536465E-03 -8.14761506761843E-03  1.53527596618026E-01
 -2.57467858937348E-02  1.01442224554380E-01  6.02330593212823E-02  8.14773369330352E-03 -1.53526898449405E-01
 -2.57443097052959E-02  1.01441852055338E-01 -6.02346943714856E-02  8.14745167200671E-03 -1.53529162157188E-01
 -2.57449467237200E-02  1.01441718277818E-01  6.02351607419699E-02 -8.14743585618027E-03  1.53529679239213E-01
 -2.57450733460687E-02  1.01438849224907E-01 -6.02312828497200E-02  7.03056333339662E-02 -7.03018276002095E-02
 -7.02990172320516E-02  7.03040204519563E-02  7.39137882585487E-02 -7.39131390000462E-02 -7.39139777580331E-02
  7.39105153573149E-02  7.35557693020309E-02 -7.35587948617196E-02 -7.35583614209476E-02  7.35568012077955E-02
* ORBITAL    1   63
 -6.32700124913883E-04 -4.58199036185293E-03 -2.38297408919727E-02 -2.98876528714632E-02 -3.13538566206461E-02
  2.48102449829006E-08  6.53538386127260E-07 -3.87475690197149E-06 -2.90386527917810E-07 -6.11413253154474E-09
  2.53587826143968E-07  4.48496375687039E-07 -7.25010217655278E-08 -4.50637582097589E-04 -1.03348131785161E-02
  4.45353711219221E-03 -1.96979132740868E-03  1.92594492329213E-03  6.28377089925782E-04 -1.64093758749585E-06
 -3.18701325483071E-07  5.38474986644806E-03  8.94367235191618E-04  7.61349149263783E-06  2.00365865600733E-06
  2.44859287004073E-03  1.13150011878639E-03  6.32680089480914E-04  4.58185785368119E-03  2.38291184920398E-02
  2.98838075345268E-02  3.13558646944945E-02  9.88850984332383E-09  3.87535794625949E-07  8.69434072334439E-07
  6.62433309979663E-08 -1.36984732467571E-08 -4.11881409449072E-08 -1.50705147055504E-06 -1.29648981609881E-07
 -4.50662081637625E-04 -1.03353379757114E-02  4.45093377093857E-03 -1.97029023707308E-03 -1.92850239160967E-03
 -6.29674578683009E-04 -7.11497622727044E-06 -6.15713102429915E-07 -5.38048395510013E-03 -8.93389587678428E-04
 -4.22983524285182E-06 -1.10342791265389E-06 -2.44689610432947E-03 -1.13118861802464E-03  4.29996507565493E-08
  3.29743168654157E-07  1.60196851657852E-06  1.55428374199897E-07 -1.05259396420706E-05  1.96239709343057E-07
 -7.80461278130229E-06 -5.71134015484058E-04  1.65193402610724E-02  1.97709456468850E-08  1.57616943177821E-07
  1.78378692590675E-07  2.42781179565163E-07 -1.46710337160950E-05  1.49956741965701E-07 -1.38003128268292E-05
 -5.71403024389382E-04  1.65226689379997E-02  1.11387285801023E-04  1.10677308535900E-03 -3.72723317501395E-02
  3.99758412432652E-03 -7.83994737542509E-02  1.17734580773078E-03 -2.66237746274721E-02  1.43970686720715E-03
 -2.47886642741497E-02  1.11353405912099E-04  1.10652286202996E-03 -3.72752246605209E-02 -3.99753324365488E-03
  7.83967249404601E-02 -1.17733453331283E-03  2.66198201167456E-02  1.43971438702441E-03 -2.47798145263448E-02
 -1.11362133248111E-04 -1.10656854068887E-03  3.72733480422965E-02  3.99764251751613E-03 -7.84026552151207E-02
  1.17735996466577E-03 -2.66228799851207E-02  1.43979676408063E-03 -2.47853522413205E-02 -1.11366408686498E-04
 -1.10662052166278E-03  3.72756443687202E-02 -3.99750239729134E-03  7.83945367878223E-02 -1.17733211767133E-03
  2.66174302733909E-02  1.43969266380227E-03 -2.47775344667443E-02  3.20007099253188E-04  5.01573606836218E-03
  2.35739127799876E-01  1.37822990277426E-01 -8.03677338407914E-02  3.19992177981596E-04  5.01529472225911E-03
 -2.35738071954423E-01 -1.37823604218154E-01 -8.03672270855837E-02 -3.20238850558858E-04 -5.01797346647650E-03
  2.35741888926228E-01  1.37823172775139E-01 -8.03685621512063E-02 -3.20213011037464E-04 -5.01727536668656E-03
 -2.35740397659010E-01 -1.37824432401628E-01 -8.03670799080035E-02  2.90537820781532E-02  2.90531376554686E-02
 -2.90544873567326E-02 -2.90537867569918E-02 -1.93062916781452E-01 -1.93061310869401E-01  1.93062331989781E-01
  1.93060775105628E-01  1.80643511038625E-01  1.80643673513639E-01 -1.80640844535653E-01 -1.80640149247103E-01
* ORBITAL    1   64
 -3.32340141604810E-04 -2.41919912979446E-03 -1.30808262992868E-02 -7.09313126381537E-03 -1.07974621570751E-02
  5.05456171636199E-08  1.22304068829900E-06 -3.99794318077953E-06 -9.56513439904182E-08 -3.82187267390909E-08
 -1.00728383054263E-07  1.58423208615118E-06 -1.37009183757717E-07 -5.68595590389457E-04 -1.27820728683433E-02
  3.12004633026015E-03 -3.32311778550109E-03  5.58224831185408E-03  1.19639642181853E-03 -5.75357461788825E-06
 -8.62393623798008E-07  3.22803135416157E-03 -8.39312795652218E-04  6.23583142668619E-06  1.55667559939630E-06
  4.47432545861967E-03  1.49894751931622E-03 -3.32322888317176E-04 -2.41907405275197E-03 -1.30804985355710E-02
 -7.07579417153130E-03 -1.08011397767431E-02  3.14598142579032E-09  3.17315771877241E-07 -9.47412668311314E-07
  3.53006972155248E-09  1.42249359250366E-08  7.42793182491737E-08 -2.04469484409814E-06 -1.85909572539656E-07
  5.68577506529543E-04  1.27821584314440E-02 -3.10460365994199E-03  3.32438505203591E-03  5.57439850888821E-03
  1.19554680903495E-03 -2.79686315189547E-06 -8.68204017719995E-07  3.22367503101380E-03 -8.40528502701065E-04
 -4.75886473516346E-06 -1.20198648865154E-06  4.46308477813729E-03  1.49676790581031E-03  5.02386565722691E-05
  4.52158531486865E-04 -1.52077788925323E-02 -1.73850119918881E-05  3.13680926994158E-03 -2.66109616911351E-05
 -9.99714009934323E-03  6.83832991295172E-07 -2.82271138457593E-05  5.01604346845571E-05  4.51547616402939E-04
 -1.52119680574204E-02  1.76589901780505E-05 -3.14746738494826E-03  2.71133222350107E-05  9.97564927621253E-03
  2.56537467668267E-07 -4.64467834685261E-06  1.58125706067646E-05  3.76406486817496E-04 -3.73679493604581E-02
  3.98797739887373E-03 -7.63000677333876E-02  1.10217014298503E-03 -2.59234695390911E-02  1.11639879684493E-03
 -2.11885559149211E-02  1.57962069290510E-05  3.76279883942837E-04 -3.73683994939968E-02 -3.98801381908581E-03
  7.63072358944191E-02 -1.10213395763785E-03  2.59217552955535E-02  1.11647173054825E-03 -2.11837817115127E-02
  1.58013311815807E-05  3.76326476000224E-04 -3.73725914892853E-02 -3.98784777542050E-03  7.62945357598626E-02
 -1.10216057842269E-03  2.59184265893092E-02 -1.11638133850148E-03  2.11772556090473E-02  1.58265471492881E-05
  3.76513226402811E-04 -3.73694169863591E-02  3.98793939752402E-03 -7.63013875309775E-02  1.10213218710877E-03
 -2.59170588764417E-02 -1.11640081574800E-03  2.11772912461173E-02  2.04776738002229E-04  4.80517264165505E-03
  2.44436546399738E-01  1.31047486634455E-01 -6.88663672494492E-02  2.04755533609869E-04  4.80548075636722E-03
 -2.44436710953221E-01 -1.31046690299197E-01 -6.88676632776482E-02  2.04995622462790E-04  4.80724265585584E-03
 -2.44440282438301E-01 -1.31046680487279E-01  6.88671247685551E-02  2.05060144506887E-04  4.80888595676041E-03
  2.44440969303398E-01  1.31044861566802E-01  6.88687461034988E-02  1.53456382964485E-02  1.53449733759057E-02
  1.53463421212309E-02  1.53456146291213E-02 -1.90203068848060E-01 -1.90203430124282E-01 -1.90203129708324E-01
 -1.90204960993531E-01  1.85810824353961E-01  1.85812162697755E-01  1.85808674977178E-01  1.85809741440047E-01
* ORBITAL    1   65
  6.69075237191175E-08  4.52403720607431E-07  2.70723880157889E-06  1.36187866593810E-05  9.65101269827998E-07
  4.77043925161348E-04  1.08097649745643E-02 -1.98507270594481E-03  2.50847422930211E-03 -6.40182429842170E-05
 -1.85735882384960E-03 -9.48094838582962E-03 -2.66469569281108E-03 -7.90898644094698E-08 -3.61495567626599E-06
 -6.61869823133343E-06 -7.47510198202733E-07 -1.12031858742207E-05 -1.56777668140012E-06 -3.26691853546566E-03
 -1.48537418527442E-03 -5.13409473334283E-06 -1.65143932495624E-06 -1.42373253703771E-02 -1.67188853636546E-03
  2.32215843835123E-08  9.39014415082155E-07  1.56922844562406E-08  1.65930884900186E-07  1.30913362647303E-06
 -1.44634170573591E-05  3.06345028836596E-07 -4.77072216871559E-04 -1.08113638951258E-02  1.98844339879802E-03
 -2.50851251538915E-03  6.39867640175338E-05  1.85798729691188E-03  9.48912905148753E-03  2.66507339634167E-03
  9.68623055357704E-08  2.51123798465056E-06 -1.25134476811001E-05 -6.56912896066517E-07 -3.24919547807327E-06
  1.62869084233567E-07 -3.26089950724341E-03 -1.48557940372988E-03 -3.26341188518795E-06 -1.75322853307262E-07
 -1.42323272297898E-02 -1.66982156773613E-03  1.10491905917271E-05  3.01290631635384E-06  9.96665359910828E-08
  8.26868892004964E-07  5.36089958681480E-07 -7.61550855861816E-07  3.66157713148713E-05 -3.49289652715787E-08
 -3.03068172430854E-07  2.75191123253598E-04 -1.22669144679020E-02 -1.01947067798530E-09 -4.55725016469004E-08
 -8.49930240718079E-08  7.01833482965037E-08 -1.25188945113800E-05 -2.30412528160048E-08 -3.43052618008632E-06
 -2.76532310689890E-04  1.23082070497328E-02  3.08710545167423E-05  1.73069599304801E-04  7.80422754292681E-03
 -1.37947950983404E-03  2.09549194869665E-02 -2.24416117691615E-03  4.38145006822763E-02 -2.70852116814351E-03
  4.78491051155745E-02 -3.08940772747931E-05 -1.73232354305892E-04 -7.80648845968823E-03 -1.37932096719009E-03
  2.09441075776659E-02 -2.24417264393832E-03  4.38117298055290E-02  2.70855999409599E-03 -4.78479735624384E-02
  3.09515272617811E-05  1.73686258417545E-04  7.81163135306805E-03  1.37940367961388E-03 -2.09490737547852E-02
  2.24413760575253E-03 -4.38113061994891E-02  2.70856400947507E-03 -4.78385704195632E-02 -3.09233169280231E-05
 -1.73470550820307E-04 -7.80603382504419E-03  1.37948338476656E-03 -2.09545391519924E-02  2.24423564972420E-03
 -4.38216780416951E-02 -2.70867325439487E-03  4.78588823768009E-02  4.17629364186755E-04  6.46865454617041E-03
  1.31484760299546E-01  1.54186119889989E-01 -2.07881304539613E-01 -4.17676936209820E-04 -6.46964505899907E-03
  1.31482666046247E-01  1.54187341149884E-01  2.07883519968141E-01  4.17729736857966E-04  6.46991955000518E-03
 -1.31484562209412E-01 -1.54188146214890E-01  2.07882297178586E-01 -4.17896830658433E-04 -6.47243252974761E-03
 -1.31485466380292E-01 -1.54184945775135E-01 -2.07885352973027E-01  1.36445166216705E-01 -1.36447548987618E-01
  1.36443019748316E-01 -1.36446057351321E-01 -2.26544988392560E-01  2.26544110689186E-01 -2.26541390068666E-01
  2.26545687874207E-01  8.15946726130648E-02 -8.15930176043567E-02  8.15922528512665E-02 -8.15920534654593E-02
* ORBITAL    1   66
  4.60757329114045E-08  3.35881112155152E-07  1.56317486535004E-06  1.70846276772332E-06  2.39573167679390E-06
  4.69984147583275E-04  1.06766697847585E-02 -1.76840645470862E-03  2.88612154856399E-03  3.19747332307006E-05
  4.18325833207073E-04 -1.16642327820121E-02 -2.45365575580449E-03 -1.94329894227891E-08 -2.78302053463605E-07
  4.97599761819598E-08 -1.36205551270049E-07  3.69693948873364E-06  3.30862835300443E-07 -2.93247027892326E-04
 -4.73599477819349E-04 -1.49524194376036E-05 -1.25399830013825E-06 -7.70905337522042E-03 -7.35893112968054E-04
 -4.71904439150314E-06 -1.42822189907222E-06  8.30841886815428E-08  6.26852953174527E-07  3.12167974975609E-06
 -2.78592972514686E-06  8.51533616606648E-07  4.69987265622971E-04  1.06756889486077E-02 -1.76887311837366E-03
  2.88621793573810E-03  3.19541252420812E-05  4.20177272481042E-04 -1.16677536740654E-02 -2.45421655981217E-03
  1.03156932640541E-07  1.40424867088480E-06 -6.06107973748017E-06 -1.85999713435796E-07  3.71256879307673E-06
  1.18568853455144E-06  2.95271722916363E-04  4.75120804022868E-04 -6.62855327216580E-06 -1.43319289212525E-06
  7.70659157530554E-03  7.34691853078024E-04 -2.17525136872409E-06  1.76659931180600E-07 -1.03126629962236E-04
 -8.69545599944104E-04  1.47880676926798E-02  5.96106072540789E-04 -1.11762961865809E-02 -5.35182297714106E-05
 -1.49872610878707E-02 -1.92639282596198E-07  2.29286808832631E-05  1.03246577363479E-04  8.70406878795106E-04
 -1.47731974812412E-02  5.96062563558907E-04 -1.11582892042671E-02 -5.43742124355965E-05 -1.49496683527565E-02
 -2.72471646760541E-07  1.20816358900956E-05  2.16924822319573E-05  1.03385940629659E-04  7.60730715134779E-03
 -1.34901594914644E-03  1.98316224246907E-02 -2.16321964294596E-03  4.18150879933556E-02 -2.72823302131489E-03
  4.66154868393772E-02 -2.17409775874850E-05 -1.03741230435426E-04 -7.61110443186719E-03 -1.34889201992066E-03
  1.98188074568000E-02 -2.16313286922825E-03  4.18123337533617E-02  2.72823024999965E-03 -4.66128201967341E-02
 -2.17239174992810E-05 -1.03623617928093E-04 -7.60734262158199E-03 -1.34907004301213E-03  1.98311544195338E-02
 -2.16304870323004E-03  4.18133388713906E-02 -2.72833433581969E-03  4.66167310864166E-02  2.16945383994368E-05
  1.03392841391248E-04  7.60860482157579E-03 -1.34901154664868E-03  1.98340597073977E-02 -2.16309118576880E-03
  4.18074425890169E-02  2.72819680692453E-03 -4.66005418076049E-02  4.15319014717893E-04  6.74673013658247E-03
  1.30638745462537E-01  1.55161920398915E-01 -2.08299299546668E-01 -4.15267657985849E-04 -6.74539380420431E-03
  1.30636508491112E-01  1.55163693839682E-01  2.08298875749969E-01 -4.15404147270352E-04 -6.74640577939312E-03
  1.30637638591537E-01  1.55165211869942E-01 -2.08300043406171E-01  4.15493297824724E-04  6.74728347334903E-03
  1.30637784106161E-01  1.55166391498136E-01  2.08298049896485E-01  1.37858586525908E-01 -1.37859839029626E-01
 -1.37860352643743E-01  1.37858490966216E-01 -2.26750492412966E-01  2.26747970326391E-01  2.26748323668679E-01
 -2.26747350808754E-01  8.14599753550675E-02 -8.14582804339190E-02 -8.14566265588126E-02  8.14572609160315E-02
* ORBITAL    1   67
  2.51025276152512E-04  1.81941503831833E-03  9.53947520213228E-03  6.77796744841613E-03  8.01508614708177E-03
  8.62925875196933E-08  1.66709677551521E-06 -5.36463645508681E-06 -2.32873326177666E-07 -1.65785560306874E-07
 -3.19992294237588E-06  9.83224780756293E-06  3.14496860293960E-07 -1.59854844129348E-05 -2.72362012238851E-04
 -9.38044036939213E-03 -1.73622210412165E-03 -2.42315174095500E-03 -1.59858782746769E-03 -1.00326790309954E-05
 -1.58915694307613E-06  5.50601590835418E-03 -2.67200210028307E-04  6.93925154053284E-06  1.26520789795393E-06
 -6.70708035648764E-03 -6.09026237362704E-04 -2.50969238770095E-04 -1.81900690149098E-03 -9.53749404244318E-03
 -6.77679577380138E-03 -8.01618681808710E-03 -8.42784615799341E-08 -1.41609160805358E-06  4.02069551019456E-06
 -1.38766322393147E-09  1.68661555336726E-07  3.07387192143076E-06 -1.32211911854526E-05 -6.27243716232848E-07
 -1.59239047540862E-05 -2.71259344052059E-04 -9.38201852387954E-03 -1.73630492577045E-03  2.42019737551734E-03
  1.59962980505231E-03 -1.06481791379418E-05 -1.67386745466962E-06 -5.50816847099273E-03  2.66988420965396E-04
 -4.70340601334212E-07 -7.28429251594592E-09  6.70853789850794E-03  6.08366939691091E-04 -2.21483480378114E-09
 -1.02228985782525E-08  7.21566816351521E-07  6.95554114188731E-09  4.02831510512849E-06  1.12425658915921E-07
 -4.23852171149443E-06  4.88033063665243E-04 -1.02624213691240E-02  2.69685651891408E-08  1.98947065624095E-07
  2.12833708906922E-06  1.40339522337108E-07 -8.55193378382517E-06 -3.04348499504334E-08  2.80259857298133E-06
  4.86167449270993E-04 -1.01842329953087E-02 -3.19615579511596E-05 -2.42422584617553E-04 -2.64278170090422E-03
  1.72805737374982E-03 -3.22780361967579E-02 -1.33351346654752E-03  2.54173050637627E-02 -3.27721991680341E-03
  5.99264787999787E-02 -3.19055723406963E-05 -2.41988664201404E-04 -2.63831118506659E-03 -1.72803074482453E-03
  3.22893762894976E-02  1.33356261656112E-03 -2.54250805505233E-02 -3.27720302556480E-03  5.99345910260830E-02
  3.18915733439151E-05  2.41884338608469E-04  2.63762562062363E-03  1.72804065369599E-03 -3.22926867302499E-02
 -1.33353341270714E-03  2.54239357516262E-02 -3.27723743110333E-03  5.99337030693676E-02  3.19732651483270E-05
  2.42509386806857E-04  2.64394889489193E-03 -1.72804166655270E-03  3.22790331989688E-02  1.33354342144557E-03
 -2.54182401707186E-02 -3.27725733914394E-03  5.99305972592024E-02 -2.35272637519229E-05 -2.96296070824916E-03
  1.38688947417419E-01 -1.02595192532417E-01  2.33274688308085E-01 -2.34431448287800E-05 -2.95980937670405E-03
 -1.38690085024620E-01  1.02597906775811E-01  2.33271362508970E-01  2.34555436660027E-05  2.95950924158097E-03
  1.38692758200765E-01 -1.02599389505325E-01  2.33273112842792E-01  2.35420364283554E-05  2.96316931864585E-03
 -1.38690565912080E-01  1.02595935533080E-01  2.33276654649674E-01 -2.20789894176552E-01 -2.20790684262282E-01
  2.20786451367302E-01  2.20787114649770E-01  9.55346210992764E-02  9.55326751140421E-02 -9.55313551173576E-02
 -9.55346661486150E-02  1.22032786085369E-01  1.22034492115706E-01 -1.22031532489573E-01 -1.22029776268401E-01
* ORBITAL    1   68
  1.27672959105339E-04  9.31465465338694E-04  5.09715604518843E-03  1.35901972061912E-03  9.69276526660092E-03
 -3.81304374903057E-08 -5.82755662314525E-07  1.76480400971373E-06 -5.73168679596857E-08  5.76791164506372E-08
  5.93990096117740E-07 -4.50469025588457E-06 -1.40709067065624E-07  5.14851408688782E-05  1.23610021875846E-03
 -6.21047073843781E-03 -1.52148660930094E-03 -5.58730328669566E-03 -2.87380388691836E-03  3.94812054132905E-06
  1.30475224269527E-06  1.72376911505972E-03 -1.17265419885813E-03 -2.54094630170171E-06 -1.10664197337516E-06
 -5.48397524713348E-03 -4.51817515394923E-04  1.27688620574500E-04  9.31580109051282E-04  5.09778758622239E-03
  1.35807356205740E-03  9.69488328700020E-03  6.38684648256333E-08  8.29304648634787E-07 -2.05540843938840E-06
  1.01395096218777E-07 -1.21061123440840E-07 -1.75924888284891E-06  8.48419233757129E-06  3.34364116592436E-07
 -5.14686384493902E-05 -1.23572948233072E-03  6.21014194204448E-03  1.52159470161779E-03 -5.59144148315291E-03
 -2.87337453609569E-03  1.03664319568054E-05  1.53708418352769E-06  1.72418751353799E-03 -1.17298416985881E-03
 -1.44942564760001E-06 -1.20653784913727E-07 -5.47584998540245E-03 -4.51367317369642E-04 -3.51631405246441E-05
 -3.61580522041008E-04  2.46917760687909E-02  2.01500580793676E-04  7.91064004600249E-03  1.10714514962618E-04
 -7.31150132711626E-03 -5.97830046911268E-07  2.67193749707242E-05 -3.52448153223271E-05 -3.62235289385111E-04
  2.46887911409175E-02 -2.01750504263717E-04 -7.89691400497297E-03 -1.10532708675580E-04  7.30042055738441E-03
  4.54275138658373E-07 -1.94472877126691E-05 -4.58814750165709E-05 -3.43161136924245E-04 -2.75718410358610E-03
  1.55098381230650E-03 -3.02505422453235E-02 -1.46465961816590E-03  2.47879807264868E-02 -3.22621524093692E-03
  5.54996508623248E-02 -4.59204741931761E-05 -3.43461891935926E-04 -2.75971549717675E-03 -1.55098934420327E-03
  3.02429549584609E-02  1.46459875173864E-03 -2.47825424557888E-02 -3.22619506862877E-03  5.54931898276946E-02
 -4.58590833592381E-05 -3.42990658410480E-04 -2.75454488740989E-03 -1.55098998715332E-03  3.02546296072226E-02
  1.46466623109002E-03 -2.47863853938963E-02  3.22620943343397E-03 -5.54954200589134E-02 -4.59283729893432E-05
 -3.43517159662720E-04 -2.75997896875498E-03  1.55094989153371E-03 -3.02399851533776E-02 -1.46461898236084E-03
  2.47827827203304E-02  3.22622244488959E-03 -5.54928485769899E-02 -1.10289266030563E-04 -4.08735176679634E-03
  1.24033415433178E-01 -1.08384241985906E-01  2.40403337349061E-01 -1.10235395650424E-04 -4.08824972896877E-03
 -1.24032764839214E-01  1.08382923762228E-01  2.40405577508694E-01 -1.10285890708145E-04 -4.08718712202423E-03
 -1.24036301551415E-01  1.08385546673669E-01 -2.40406072565180E-01 -1.10306848171943E-04 -4.08928529800713E-03
  1.24034172039577E-01 -1.08382227611041E-01 -2.40408324608486E-01 -2.23195462196153E-01 -2.23194367999227E-01
 -2.23192119975797E-01 -2.23191984680699E-01  1.08733863768336E-01  1.08734092512455E-01  1.08732366077260E-01
  1.08734984059399E-01  1.11691880394406E-01  1.11690544720285E-01  1.11689687807501E-01  1.11688123942325E-01
* ORBITAL    1   69
  2.52053598577419E-08  1.84894260679615E-07  8.95129416096961E-07  2.76201149675664E-06  4.27462844500559E-07
 -1.51433157763281E-05 -4.21545953605953E-04 -7.24403663608781E-03 -1.84501661806944E-03  2.77808426451557E-05
  5.71250638391782E-04 -1.56039076900934E-03 -2.36476185275985E-04 -1.95895973065277E-08 -2.90265459065020E-07
 -2.33366178332387E-06 -3.05518711259004E-07 -1.04111853878445E-06  1.68197296848001E-08 -2.11013402900920E-03
 -8.38101678970215E-04 -1.92568298737949E-06 -5.86999077570426E-07 -4.05862346029856E-03 -9.08733065072330E-04
 -7.89715631329360E-07  6.34286746523200E-08  1.16187629899675E-08  8.30636758149184E-08  4.58635607450319E-07
 -2.24689326808823E-06  3.75866456983088E-07  1.51573261200207E-05  4.21815400264048E-04  7.24429958451233E-03
  1.84515267997899E-03 -2.77938954231790E-05 -5.71613865795723E-04  1.56151918148287E-03  2.36607598608520E-04
  1.82567318822586E-08  2.16105749848437E-07 -4.37670299134900E-06 -3.11259648742574E-07  1.37873869182933E-06
  2.66230282334400E-07 -2.10885459379147E-03 -8.38486474672335E-04 -9.61277165043830E-07 -3.82740073324072E-07
 -4.05706760317586E-03 -9.08149286272253E-04  2.41805867756697E-07  8.78081033837294E-09  1.66299128644648E-08
  1.22226943297043E-07  1.87689448374332E-06 -4.03615795955572E-08  1.13098482152695E-06  1.09103097066788E-07
 -5.35435904799657E-06 -1.59471314503834E-04  2.48652117162964E-03  1.10930847449011E-08  8.11680827326094E-08
  1.43035957583687E-06  1.17478323211189E-08  8.81597851672759E-07 -1.00900101231443E-07  2.89196041567691E-06
  1.59251828201359E-04 -2.47564692321623E-03  3.31937911658889E-05  2.88697317329890E-04 -5.58969485482720E-03
 -2.64687221438171E-03  4.34040271476172E-02 -2.85704207576625E-04  4.32470009280007E-03  1.68352875947677E-03
 -3.06796224966891E-02 -3.31932697562880E-05 -2.88688848930284E-04  5.58914680296623E-03 -2.64680317961775E-03
  4.34009878875410E-02 -2.85680302334509E-04  4.32321131383316E-03 -1.68353451797652E-03  3.06815372696503E-02
  3.31866738388532E-05  2.88637697595110E-04 -5.58879619309327E-03  2.64680737941028E-03 -4.34006322141890E-02
  2.85682757858245E-04 -4.32205030237460E-03 -1.68357925236428E-03  3.06837603805023E-02 -3.32088012838661E-05
 -2.88807983387058E-04  5.58913893469032E-03  2.64689373270582E-03 -4.34002247265856E-02  2.85670226915969E-04
 -4.32484253618180E-03  1.68351274838143E-03 -3.06790920180892E-02  2.21621377212598E-04  8.28658275166582E-03
  2.64974039979801E-01 -2.50785093325065E-02  1.44899789631389E-01 -2.21570280878321E-04 -8.28602394982287E-03
  2.64973146107129E-01 -2.50782170619119E-02 -1.44899884256477E-01  2.21605313919385E-04  8.28627155716074E-03
 -2.64977007829064E-01  2.50779651059170E-02 -1.44902560117598E-01 -2.21762110158416E-04 -8.28786832017859E-03
 -2.64976999767017E-01  2.50789465779305E-02  1.44901205171712E-01 -1.81447644385622E-01  1.81447293002325E-01
 -1.81444705102057E-01  1.81444875237659E-01 -3.59924105116123E-02  3.59917340493950E-02 -3.59918607169483E-02
  3.59929445135756E-02  2.11019363119879E-01 -2.11019125187779E-01  2.11015414639481E-01 -2.11015737313916E-01
* ORBITAL    1   70
  3.06457805976742E-08  2.23069213093259E-07  1.12303830401519E-06 -8.75985853992038E-07  1.08643067617268E-06
 -6.66894250499807E-06 -2.39096513557437E-04 -8.26835936279636E-03 -2.34823505902604E-03 -1.42401069870819E-05
 -4.76520193503769E-04  1.49711316095213E-04 -2.02404489982765E-04 -5.04589760506965E-08 -1.05626790816841E-06
  2.04071110935715E-06 -1.50027127109246E-08  5.12608634069561E-07 -2.55526285987903E-07 -1.95350679255711E-03
 -1.37688127851125E-03 -3.93890661268912E-06 -5.39250043727567E-07 -1.20759119245759E-03 -4.74150203060393E-04
  4.00118307355066E-07 -9.22253441124719E-08  3.24545287536588E-08  2.38099249456060E-07  1.22863089023278E-06
 -2.36710768434987E-06  7.59781241473813E-07 -6.69906504953577E-06 -2.39670830648674E-04 -8.26743311280076E-03
 -2.34830024877935E-03 -1.41866018780657E-05 -4.75458262002184E-04  1.45304819314083E-04 -2.02622492892194E-04
  6.26112957331435E-08  1.32348643908828E-06 -1.88876882536140E-06  8.01538991047990E-08 -4.94526094603273E-08
 -1.97010896374425E-08  1.94773908315747E-03  1.37645319822566E-03 -2.49985263127451E-06 -6.23886284846658E-07
  1.20785744821995E-03  4.74014721268773E-04 -4.15265461466467E-07  2.36619885547505E-07  3.32748502835479E-05
  2.88728141009417E-04 -7.25913636798818E-03 -1.58914469918076E-04 -6.62951586189906E-04  1.62424239882316E-04
 -4.16434044122649E-06  1.34685105343364E-07 -4.73381269296675E-06 -3.31785430622775E-05 -2.87958684734039E-04
  7.26463945618171E-03 -1.58698276775613E-04 -6.68356729562605E-04  1.61965862103297E-04  9.79879484861916E-06
 -1.89791865085981E-07  8.30321218913097E-06  4.76610022270547E-05  4.07361859182091E-04 -5.48161780125071E-03
 -2.60533990394191E-03  4.04095563149494E-02 -3.47948849337751E-04  3.62537128181557E-03  1.71931113373208E-03
 -3.31913073045423E-02 -4.76691679850807E-05 -4.07420981971291E-04  5.48192674497624E-03 -2.60533023851411E-03
  4.04078846499041E-02 -3.47930255537925E-04  3.62691385819386E-03 -1.71929424061979E-03  3.31876062349441E-02
 -4.76716337772909E-05 -4.07441289530871E-04  5.48160716703684E-03 -2.60533768183310E-03  4.04061517287762E-02
 -3.47926844867121E-04  3.62839476026330E-03  1.71931079644554E-03 -3.31850287166712E-02  4.76799306201215E-05
  4.07504162073260E-04 -5.48023290820949E-03 -2.60537357600233E-03  4.04062233120956E-02 -3.47932441272178E-04
  3.62658982830655E-03 -1.71930924352080E-03  3.31918746013260E-02  2.48605008424913E-04  8.43261036389595E-03
  2.66098861748345E-01 -2.59515781998937E-02  1.43023090897645E-01 -2.48615169657718E-04 -8.43282954435343E-03
  2.66098449846599E-01 -2.59519353324294E-02 -1.43022404865355E-01 -2.48626261625462E-04 -8.43326374633847E-03
  2.66102222633871E-01 -2.59521563895317E-02  1.43024266363835E-01  2.48757389378292E-04  8.43429620400708E-03
  2.66102048728032E-01 -2.59520355049158E-02 -1.43024495201191E-01 -1.81239880622055E-01  1.81238713582385E-01
  1.81235749998222E-01 -1.81237718444910E-01 -3.79810658717061E-02  3.79815643713231E-02  3.79818852750050E-02
 -3.79813591382082E-02  2.11193706119007E-01 -2.11193771877842E-01 -2.11189934610913E-01  2.11190433691876E-01
* ORBITAL    1   71
 -1.01918192634472E-03 -7.37320148054872E-03 -3.86294995505475E-02  1.10501430492650E-01 -4.81551421520447E-02
 -2.43203098769467E-07 -4.81822358170802E-06  9.09646115945859E-06  3.37562126065884E-07  5.64765795164526E-07
  1.29555432389252E-05 -2.88214682857812E-05 -5.30345968487490E-07 -3.72443815700108E-04 -8.64756623391676E-03
  6.35729563024398E-02  4.95129102486573E-03  3.63597128180531E-02  1.01738846456562E-02  3.68821737923593E-05
  5.55718579327361E-06 -1.22018857794482E-02 -5.31603461523916E-04 -8.99529064548391E-06  1.44563450560703E-06
  5.04647180569054E-03  5.10151560050529E-03  1.01890175053607E-03  7.37118608274207E-03  3.86194626771811E-02
 -1.10521809213156E-01  4.81618621999703E-02  2.52246284308060E-07  5.26984889062737E-06 -1.28613770184181E-05
 -1.79549832535936E-07 -5.08161482743245E-07 -1.01712580261314E-05  3.14589428589485E-05  1.20533611268881E-06
 -3.72791451336550E-04 -8.65451576271378E-03  6.35850305121450E-02  4.95133339246224E-03 -3.63519533934644E-02
 -1.01708901644278E-02  9.67066149356161E-06  5.44749741350070E-06  1.22175176683249E-02  5.34439806777812E-04
 -4.06364880065477E-06 -1.75081540282887E-06 -5.06623771522506E-03 -5.10614150811413E-03  1.96231534605000E-09
 -1.25927096944879E-07  1.09795072213214E-06  1.04258008062622E-06 -6.76952574384221E-05 -2.31918765892249E-07
  2.69769177105427E-06 -3.20701559849638E-03  7.97543808164390E-02 -3.24714144320783E-09 -2.19727732112081E-08
 -1.13054466878452E-06 -2.13179622581675E-07  5.30069356233746E-06  2.32536815590964E-07 -1.92442259763971E-05
 -3.20185032760597E-03  7.95265192857639E-02  9.92324953843037E-04  7.66998480882619E-03  1.09307822238111E-01
  5.14078895920864E-03 -1.31326026595634E-01 -7.41744735429554E-03  1.60295677242954E-01  7.53331171822264E-03
 -1.96010867942751E-01  9.92122750681800E-04  7.66844192641254E-03  1.09289146957851E-01 -5.14068873871450E-03
  1.31291668617983E-01  7.41734626223474E-03 -1.60286866049008E-01  7.53318344064332E-03 -1.96010373414364E-01
 -9.92031032444081E-04 -7.66769055352815E-03 -1.09290476350758E-01  5.14103614690286E-03 -1.31301032891284E-01
 -7.41718277621325E-03  1.60285886867002E-01  7.53347578639041E-03 -1.96023419552721E-01 -9.92110072465884E-04
 -7.66832578066381E-03 -1.09294953357245E-01 -5.14077112687999E-03  1.31308774336928E-01  7.41697906087753E-03
 -1.60312469677273E-01  7.53339278737251E-03 -1.96002156953823E-01 -2.91715883623813E-03 -7.92062269793607E-02
 -9.44265197156575E-02  1.99924503341466E-01  1.57867340228154E-01 -2.91745754967529E-03 -7.92163794126906E-02
  9.44322867179412E-02 -1.99934130540966E-01  1.57879872373126E-01  2.91698983795396E-03  7.92124615485663E-02
 -9.44287309067231E-02  1.99927883494837E-01  1.57876882465467E-01  2.91702821301553E-03  7.92066096054737E-02
  9.44277944966982E-02 -1.99927008491681E-01  1.57869366723608E-01  3.62788112137948E-02  3.62789989382253E-02
 -3.62758249191899E-02 -3.62767049411507E-02  1.05873582138451E-01  1.05881104239480E-01 -1.05880005623246E-01
 -1.05878235024924E-01  2.70846169776620E-02  2.70801465436496E-02 -2.70807053115515E-02 -2.70834771345766E-02
* ORBITAL    1   72
 -6.09832124930121E-04 -4.42445415808926E-03 -2.39364346097952E-02  1.12638332968260E-01 -2.90622780258851E-02
  3.66561167508426E-07  7.18606025884736E-06 -3.23611405430976E-05 -1.25362134198179E-06 -4.94561494759727E-07
 -5.67496148222663E-06  4.40565859143802E-05  1.99209389321284E-06 -3.15692033792384E-04 -6.94858505743669E-03
  6.55373436565647E-02  5.48180196122785E-03  4.73675757782270E-02  1.30466288998852E-02 -5.21096859211238E-05
 -4.66269402340693E-06  5.47529237152041E-04  2.33369939820706E-03  3.59873826949915E-05  5.47640789211026E-06
  2.81499291276671E-02  1.05823249750608E-02 -6.09824990829996E-04 -4.42437950577408E-03 -2.39369332872514E-02
  1.12676912544986E-01 -2.90718183131984E-02 -3.15132218107416E-07 -3.62942680008896E-06  1.68334599061766E-05
  4.21744365003012E-07  6.58017933641011E-07  1.05494728625982E-05 -4.73121598101078E-05 -2.48798895195737E-06
  3.15596734829221E-04  6.94694218665220E-03 -6.55178488811640E-02 -5.48016949645346E-03  4.73333728863741E-02
  1.30457708165468E-02 -5.71952248440144E-05 -9.56531722717771E-06  5.38990745239190E-04  2.33209744703936E-03
  4.53943238345604E-06 -2.92849307637271E-06  2.81255360486364E-02  1.05750572616278E-02 -3.74675280162914E-04
 -2.76114825119975E-03 -7.84991726369228E-02  8.42682480216498E-04 -2.34885758199552E-03 -8.30596535269668E-04
  4.00897720723658E-02  4.91592909293538E-06 -1.91598742188052E-04 -3.74790712002413E-04 -2.76198773899920E-03
 -7.85073280554630E-02 -8.40932424962954E-04  2.23437705201866E-03  8.31652717531897E-04 -4.01312902556964E-02
 -2.82783638352655E-06  1.22956569040118E-04  1.09302009532230E-03  8.43271798443235E-03  1.26001798536949E-01
  4.94223200190498E-03 -1.08417951256353E-01 -7.72858341002562E-03  1.77308198604119E-01  7.53917464069706E-03
 -2.02117024976366E-01  1.09311076523770E-03  8.43344140773046E-03  1.26011134440083E-01 -4.94222834329146E-03
  1.08468238133936E-01  7.72869739401719E-03 -1.77347794050107E-01  7.53945596556822E-03 -2.02061881242191E-01
  1.09279008678121E-03  8.43098584989264E-03  1.25976808017597E-01 -4.94190383586719E-03  1.08383566542589E-01
  7.72835139289388E-03 -1.77335314527969E-01 -7.53903582997006E-03  2.02074474555678E-01  1.09311049186104E-03
  8.43338790031024E-03  1.26010833296695E-01  4.94238171304241E-03 -1.08477757531514E-01 -7.72854363355020E-03
  1.77352449909620E-01 -7.53931682288973E-03  2.02070053295771E-01 -3.08900916832063E-03 -8.13862101930423E-02
 -8.84030987303785E-02  2.14316279228591E-01  1.55284647140412E-01 -3.08846403781239E-03 -8.13715967944264E-02
  8.84001847804367E-02 -2.14305621009646E-01  1.55269843722266E-01 -3.08819264795308E-03 -8.13790828964464E-02
  8.84033665115666E-02 -2.14312490470810E-01 -1.55281331780176E-01 -3.08791385936202E-03 -8.13640723056045E-02
 -8.83923951694401E-02  2.14294009965608E-01 -1.55261404311577E-01  4.20818565932193E-02  4.20762470026610E-02
  4.20801278140841E-02  4.20756766105662E-02  9.54749704043213E-02  9.54679035512175E-02  9.54770270306638E-02
  9.54600469021947E-02  3.64139871509386E-02  3.64238401370399E-02  3.64124582479809E-02  3.64255237243877E-02
* ORBITAL    1   73
 -1.31866402930892E-07 -9.41385372949096E-07 -5.68325282264322E-06  2.05088563462527E-05 -1.94035386042179E-06
  7.11481443908461E-04  1.64120800651156E-02 -7.64994596113598E-02 -3.26317615610800E-03  9.35934582296818E-04
  2.11395364702594E-02 -4.54651884653028E-02  9.47278933867559E-04  3.24528875570094E-07  7.65816596727557E-06
 -2.02605556993821E-05 -9.45055718609639E-07 -1.28215075990492E-05 -1.04945732716914E-06 -2.41957717728922E-02
 -1.02623776156124E-02 -1.93462792674739E-05  8.05171304082621E-07 -2.43461532325818E-02 -9.92464345872822E-03
 -2.50930042099929E-05 -7.99829637127279E-06 -1.04880688092489E-08 -9.17599717855857E-08 -2.87257300984410E-07
 -2.07581939231003E-05 -1.02215535384363E-06  7.11564162963342E-04  1.64103411803008E-02 -7.65097047544771E-02
 -3.26391716362685E-03  9.35797786782021E-04  2.11440930612972E-02 -4.54560727346405E-02  9.47226857553398E-04
 -2.38952203617152E-08 -1.54973083693380E-06 -1.05701021824068E-05 -7.56403056850020E-07  1.43255283072983E-05
  6.44900359145888E-06  2.42128182852734E-02  1.02637655414113E-02  1.28614552812620E-05  1.51474445683548E-07
  2.43386311500619E-02  9.92388560413686E-03 -4.48177323229276E-06  1.78795769433304E-06 -1.85545613666402E-04
 -1.35663154240170E-03 -2.83161869169493E-02  2.33959168238944E-03 -7.82885691468271E-02  9.97137746776963E-04
 -1.45336806397495E-03 -2.02115740386986E-06  1.05641201218600E-04  1.85374179083507E-04  1.35502989076159E-03
  2.83175815094558E-02  2.33815636396809E-03 -7.81996747074001E-02  9.97751230089539E-04 -1.45293998817700E-03
 -1.07110505206683E-06  5.09051136448132E-05 -1.26163684682492E-03 -9.69423649559688E-03 -1.48078212923573E-01
 -4.21506588242660E-03  1.05845831137845E-01  8.35090930638178E-03 -1.99787221191797E-01 -7.41488673911564E-03
  1.74643270193332E-01  1.26160378198584E-03  9.69402270265846E-03  1.48062963567867E-01 -4.21466733844876E-03
  1.05813040461901E-01  8.35109330644269E-03 -1.99813405459805E-01  7.41453332417749E-03 -1.74598370507108E-01
  1.26166629249239E-03  9.69444774118047E-03  1.48079882187333E-01 -4.21517017427980E-03  1.05871710682450E-01
  8.35114604124722E-03 -1.99807794852617E-01 -7.41485464497133E-03  1.74621912078765E-01 -1.26155011206270E-03
 -9.69357836120001E-03 -1.48066880385469E-01 -4.21491193539905E-03  1.05854653380303E-01  8.35097078372734E-03
 -1.99826889693056E-01  7.41464110184623E-03 -1.74592903748710E-01 -2.52986170425531E-03 -7.03906741042056E-02
 -5.37158064693717E-02  2.28152428698190E-01  1.49775946421372E-01  2.53007303585913E-03  7.03955024932325E-02
 -5.37221145159641E-02  2.28160837319116E-01 -1.49784127655948E-01  2.52943175312469E-03  7.03908579560869E-02
 -5.37182715679932E-02  2.28155136511192E-01  1.49781296838496E-01 -2.52946084135037E-03 -7.03907232530755E-02
 -5.37214659402064E-02  2.28163534899647E-01 -1.49782503151668E-01  4.59612272869826E-02 -4.59579203725866E-02
 -4.59629437163908E-02  4.59641940041974E-02  6.77980854936051E-02 -6.78070574875566E-02 -6.78039522666782E-02
  6.78087727239226E-02  6.13746776893112E-02 -6.13705545469239E-02 -6.13671059931749E-02  6.13656121618286E-02
* ORBITAL    1   74
  1.79052930901270E-07  1.38862579550412E-06  5.38387747523101E-06  3.71787559444258E-05  2.86033911639221E-06
  3.36368530655607E-04  8.08874091846523E-03 -6.92173980682941E-02 -5.50325000137148E-03  9.90252276897319E-04
  2.23071729825868E-02 -6.55546328428205E-02 -1.89376503237870E-03  3.25064574370190E-09  4.64256307467789E-06
 -3.22052388041563E-05 -2.93413942013924E-06 -7.37884489721647E-07 -6.02318565970937E-08 -2.97513026489442E-02
 -8.64644031363690E-03 -1.38569679282523E-05 -2.96180898755269E-06 -4.77310769815887E-02 -1.35183197056452E-02
 -3.60093824773618E-05 -7.18258277108752E-06  7.88661498312316E-08  4.72700556850156E-07  2.48116879284534E-06
 -4.75298007499194E-05  2.30597258910119E-06 -3.36163266193842E-04 -8.08354820245296E-03  6.92126387673917E-02
  5.50357275979412E-03 -9.90368612594538E-04 -2.23129936231411E-02  6.55538961595318E-02  1.89402550637155E-03
  1.73390399560374E-07  7.21078450175626E-08 -4.44913891118445E-05 -2.47635658162854E-06  4.50578811936329E-05
  6.73555881448845E-06 -2.97310359223475E-02 -8.64458615455041E-03 -4.13989827797919E-06 -1.00394600208666E-06
 -4.77226504553294E-02 -1.35171829535540E-02  1.17114483008043E-05  2.31338573265886E-06  2.70154979055256E-07
  1.99610899806280E-06  2.87481244421896E-05  6.41477567270600E-07 -5.11752691890139E-05  1.72926654694085E-06
 -6.69533878619858E-05 -2.06158046215622E-03  5.82746736947481E-02  1.60597093735405E-07  1.22629143968025E-06
  1.92759959504284E-05 -1.77399566899546E-07  4.12812635616461E-05 -1.08125746079807E-06  3.97741716125174E-05
  2.05774765151964E-03 -5.80725171563640E-02 -1.25969862101844E-03 -9.67333022783219E-03 -1.51833410145088E-01
 -4.52867979249221E-03  1.12672581178190E-01  8.46389617870507E-03 -2.04867295862240E-01 -7.42553862115738E-03
  1.68069309308562E-01  1.25961256200944E-03  9.67272741786469E-03  1.51814341131942E-01 -4.52798400678258E-03
  1.12629843275383E-01  8.46420682565350E-03 -2.04902189975466E-01  7.42503731529565E-03 -1.68010404134256E-01
 -1.25969966027948E-03 -9.67343675579279E-03 -1.51813917896270E-01  4.52763285740672E-03 -1.12617980817373E-01
 -8.46393836604610E-03  2.04918898100734E-01  7.42463694610390E-03 -1.67994885283616E-01  1.25961755420223E-03
  9.67272710046541E-03  1.51828154311975E-01  4.52839830470620E-03 -1.12639748718170E-01 -8.46398086677031E-03
  2.04890400640714E-01 -7.42522869373342E-03  1.68067453129828E-01 -2.50611348530072E-03 -6.85729982303020E-02
 -5.57087870319651E-02  2.34779899142929E-01  1.43814086924316E-01  2.50658408666685E-03  6.85813068448812E-02
 -5.57184523625301E-02  2.34792099875905E-01 -1.43824756750685E-01 -2.50554962345343E-03 -6.85703173106753E-02
  5.57132951699250E-02 -2.34786696353431E-01 -1.43817251095627E-01  2.50582976369681E-03  6.85716001143492E-02
  5.57061217002719E-02 -2.34777048753659E-01  1.43811409345059E-01  5.48067353991540E-02 -5.48033054951241E-02
  5.48028481682882E-02 -5.48068514783548E-02  6.36070591127827E-02 -6.36212000314696E-02  6.36153609953624E-02
 -6.36054996936933E-02  6.05481865880303E-02 -6.05436837173688E-02  6.05463783130831E-02 -6.05476716247284E-02
* ORBITAL    1   75
  2.11040499039572E-03  1.52175320937269E-02  7.64084647043932E-02 -1.57411483186827E-02  1.28822546758405E-01
  2.94697868566121E-07  4.63848565496352E-06 -7.95364810878230E-06  1.79369110782263E-07 -7.83399815226484E-07
 -1.65641991003316E-05  4.79919362812489E-05  1.92125697406811E-06  9.44238875674103E-04  1.96806561761779E-02
 -6.88236934934599E-02 -3.29348284252701E-03 -8.83273869438922E-03  2.20325454195449E-03 -4.38044359591657E-05
 -8.32770352102859E-06 -3.57446038175880E-03 -1.60711679000158E-03 -3.23229791450808E-06 -3.60572561570441E-06
 -2.41508682987077E-02 -4.46365480408486E-03 -2.10983603542700E-03 -1.52134429094720E-02 -7.63881447157977E-02
  1.57792893695723E-02 -1.28822020885130E-01 -3.94441214091967E-07 -7.80819258138442E-06  2.17592000493491E-05
  8.38585017841534E-07  7.88710853437527E-07  1.38233887048333E-05 -5.30988998573956E-05 -2.13372134366101E-06
  9.44924545730014E-04  1.96938293924030E-02 -6.88481990185324E-02 -3.29368981361912E-03  8.82514293492668E-03
 -2.20106388836853E-03 -1.13709162250812E-05 -4.96940454863281E-06  3.53476832499048E-03  1.59890299567483E-03
  1.62676892626171E-05  6.28834046615232E-06  2.41622237342829E-02  4.46410184154006E-03 -9.35503350034858E-08
 -6.11792762721757E-07  1.89008765136458E-06 -1.68039822855692E-06  1.06823932611943E-04  2.95778233773282E-07
  3.03489472691489E-07  3.72620741921025E-03 -1.25836098159059E-01  4.79381431641704E-08  3.48034950055290E-07
  1.13427606311832E-05 -7.38458802220921E-08  2.12347593669865E-05 -1.36763605266665E-06  8.22255260216843E-05
  3.71845523688579E-03 -1.25492859362318E-01  1.40786160621469E-03  1.07606391293160E-02  1.60798344295046E-01
 -2.71621973060036E-03  2.03558657025045E-01 -5.62660816897670E-03  2.96042143219250E-01 -9.08130955036218E-04
  1.33784076107909E-01  1.40830890691298E-03  1.07640383004597E-02  1.60835563217937E-01  2.71603832990766E-03
 -2.03487376758789E-01  5.62678212998836E-03 -2.96054848427431E-01 -9.08063539673988E-04  1.33773422731961E-01
 -1.40849394112541E-03 -1.07655229576345E-02 -1.60831001715992E-01 -2.71677967724680E-03  2.03495870158176E-01
 -5.62673509029537E-03  2.96076179449291E-01 -9.08751266790038E-04  1.33812565849049E-01 -1.40823794005014E-03
 -1.07634743588687E-02 -1.60820326225873E-01  2.71615797880091E-03 -2.03513873295999E-01  5.62678003134070E-03
 -2.96020113525418E-01 -9.08483730752356E-04  1.33753275495250E-01 -5.07838753300380E-04 -2.51012771787348E-02
  2.83885722823748E-02  1.16918653279992E-01  5.37754930939380E-03 -5.07584695109849E-04 -2.50859524218395E-02
 -2.83989303107636E-02 -1.16901538016837E-01  5.35709176859822E-03  5.07050086179156E-04  2.50810374941991E-02
  2.83947694579207E-02  1.16904832895209E-01  5.35658318267588E-03  5.07218154226734E-04  2.50931678543286E-02
 -2.83939593878136E-02 -1.16911588045575E-01  5.36840698209893E-03  5.50214787725509E-02  5.50206486222649E-02
 -5.50237558266101E-02 -5.50267695155308E-02 -8.03127523878060E-02 -8.03290727426889E-02  8.03235269940423E-02
  8.03199315037178E-02  7.42975752103648E-02  7.43077357190027E-02 -7.43028797288345E-02 -7.42960820140880E-02
* ORBITAL    1   76
  1.28011867704566E-03  9.26581383327237E-03  4.81602938830977E-02 -1.13870328899329E-01  7.09511491974527E-02
 -4.40884292591234E-07 -9.25032496271599E-06  4.46539963384878E-05  1.87151577490846E-06  3.90308359657011E-07
  1.52516655435264E-07 -3.58910971915440E-05 -7.90084156861427E-07  1.19069358725597E-03  2.34587893610275E-02
 -6.58485957253932E-02 -5.65049362323994E-05 -5.19639902514036E-02 -6.87835808553612E-03  4.32914584795377E-05
  5.83806125201825E-06 -9.14294980314872E-03 -1.38533948777490E-03 -4.73511176834289E-05 -1.37765588484924E-05
 -5.01202328239928E-02 -1.07700879729854E-02  1.28003841735952E-03  9.26520071758023E-03  4.81586420039832E-02
 -1.13960586787033E-01  7.09650351147427E-02  4.55766390597127E-07  3.94855265964027E-06 -1.39590697588717E-05
  3.64557220120619E-07 -1.00058987085386E-06 -1.36880403527306E-05  6.90773911514370E-05  2.91052491171494E-06
 -1.19056970387778E-03 -2.34575969428888E-02  6.58128656265182E-02  5.39417408523120E-05 -5.19392845804909E-02
 -6.87499056289675E-03  6.82865012739040E-05  1.43578971250308E-05 -9.11932992030798E-03 -1.38277055227041E-03
  1.18254364490181E-05  7.46077427133121E-06 -5.00412335280842E-02 -1.07579723813825E-02  3.50249605440963E-04
  2.70263983936266E-03  7.99703896648686E-02 -8.25224828652539E-04  2.64161955681949E-02  2.36969282975238E-03
 -1.76245683790812E-02 -6.53243770370983E-06  2.69984072281972E-04  3.50041555855979E-04  2.70085008150477E-03
  7.99707403607482E-02  8.20999376793350E-04 -2.61743379543671E-02 -2.37083416050517E-03  1.76368896769742E-02
  2.46181442552958E-06 -1.52165162475548E-04  1.56770504643991E-03  1.19467346663577E-02  1.50995180596453E-01
 -2.99319280931103E-03  1.80603198284235E-01 -5.00501141308294E-03  3.05452238874294E-01 -1.67753327759918E-03
  2.10098243584513E-01  1.56773699484974E-03  1.19469529869248E-02  1.50992250925217E-01  2.99331417900531E-03
 -1.80679740695783E-01  5.00466715702002E-03 -3.05398263716873E-01 -1.67806470426307E-03  2.10011216546861E-01
  1.56827824846295E-03  1.19510662558981E-02  1.51047490983473E-01  2.99292337819611E-03 -1.80534971447743E-01
  5.00516171928794E-03 -3.05424529475469E-01  1.67771558933874E-03 -2.10022494333095E-01  1.56762550999056E-03
  1.19461453859841E-02  1.50985476092368E-01 -2.99375408602424E-03  1.80693595128351E-01 -5.00465469681397E-03
  3.05400262369758E-01  1.67801809079433E-03 -2.10019327510743E-01  1.18545775304403E-04 -1.92209392350576E-02
  2.59846399867388E-02  9.33218450213819E-02 -8.81928740397040E-03  1.18242709237214E-04 -1.92350508052540E-02
 -2.59809498100566E-02 -9.33323842217834E-02 -8.80006318321534E-03  1.18572714318556E-04 -1.92185692491663E-02
 -2.59900769690337E-02 -9.33182345423664E-02  8.82038219925139E-03  1.18234493687679E-04 -1.92415029695057E-02
  2.59707046809355E-02  9.33531115667254E-02  8.78972191340286E-03  6.19669945475650E-02  6.19770406480409E-02
  6.19686811266104E-02  6.19772130811258E-02 -8.35232868437984E-02 -8.35181737755963E-02 -8.35289665636388E-02
 -8.34999724713783E-02  6.40930211340967E-02  6.40794594008649E-02  6.40947204893318E-02  6.40723114225351E-02
* ORBITAL    1   77
  2.76110777343289E-07  2.02046366883313E-06  1.21643588882656E-05 -5.60044451483358E-05 -4.58149680118683E-07
 -2.07240643443603E-03 -4.36669645575523E-02  1.21986330922068E-01  8.76938458343502E-05 -7.48368132373544E-04
 -1.54573986134405E-02  3.62556318074636E-02 -1.72179351661066E-03 -9.13805868429320E-07 -2.01594240107162E-05
  5.96066082480663E-05  3.03360746259647E-06  1.14112218623738E-05  6.64783689781833E-07  1.32807875804627E-02
 -2.87410966646488E-03  6.55684426142605E-05  1.28397123394259E-06  4.63133052998041E-02  6.43126288492296E-03
  6.67205175322115E-05  1.65114129511471E-05  2.03485735538114E-08  1.96487110022296E-08  2.74978369154537E-07
  3.98594569723017E-05  4.84661917583324E-06 -2.07245976340641E-03 -4.36576735738773E-02  1.22011284612450E-01
  8.98617385378405E-05 -7.48122488311120E-04 -1.54747549044485E-02  3.62517843165007E-02 -1.72067792429777E-03
  1.66381816726794E-07  9.04066252226178E-06  2.41045378313690E-05  1.84832351985225E-06 -5.06816301597610E-05
 -1.49168485936188E-05 -1.33188139725937E-02  2.86752830078466E-03 -1.46973843228958E-05 -7.75256779016189E-07
 -4.62996738658140E-02 -6.42690910783716E-03 -2.91136890520476E-06 -4.50471928315631E-06 -3.55095815282282E-04
 -2.68661700916250E-03 -2.30250575309263E-02 -3.83074251774033E-03  1.59784888600889E-01 -2.20325210966653E-03
  9.89905203384535E-02  4.18924620490014E-06 -2.50817879960120E-04  3.55756787797341E-04  2.69266100031598E-03
  2.30051306463020E-02 -3.82614864431042E-03  1.59478858964696E-01 -2.20465456343467E-03  9.89406420777723E-02
  3.07483068408405E-06 -1.30275758380122E-04 -1.58572750407745E-03 -1.20655708314067E-02 -1.22583097389006E-01
  1.15813590484941E-03 -1.28362321250125E-01  3.70345291438026E-03 -2.96918596095307E-01  2.61538881281798E-03
 -2.62145912394607E-01  1.58588203963615E-03  1.20666236779072E-02  1.22627773820041E-01  1.15679266577284E-03
 -1.28269690575463E-01  3.70285042377371E-03 -2.96848056769388E-01 -2.61458292763400E-03  2.62012382536091E-01
  1.58572689899846E-03  1.20655588538951E-02  1.22584622251448E-01  1.15855210175293E-03 -1.28410495974208E-01
  3.70227745243718E-03 -2.96862977108011E-01  2.61580016205449E-03 -2.62054876900714E-01 -1.58578050410728E-03
 -1.20658869009669E-02 -1.22600480880605E-01  1.15783907895022E-03 -1.28382985699100E-01  3.70249992436444E-03
 -2.96828382436610E-01 -2.61496141542083E-03  2.61989394858957E-01  8.99879490574907E-04 -7.73327067930573E-03
  1.32057046894387E-02  8.22897767049137E-02 -2.17622428191900E-02 -9.00485968206348E-04  7.71748433674221E-03
  1.32222988999168E-02  8.22664043153658E-02  2.17858003794784E-02 -9.00435372570093E-04  7.71475093499966E-03
  1.32183429504525E-02  8.22678612969744E-02 -2.17867253587198E-02  9.00007872968943E-04 -7.72134803955027E-03
  1.32258628375029E-02  8.22530129383153E-02  2.17882339752638E-02  7.83413625907121E-02 -7.83513767867368E-02
 -7.83320408053141E-02  7.83274276608936E-02 -7.75737139919996E-02  7.76056578632964E-02  7.75918995347513E-02
 -7.75979816371941E-02  3.64203108763217E-02 -3.64336539765303E-02 -3.64381026373178E-02  3.64384186351343E-02
* ORBITAL    1   78
  6.51239993372786E-07  4.59358524023984E-06  2.23354625102983E-05  1.61545972359455E-04  1.20140258077732E-05
  1.67823624398093E-03  3.44889195995041E-02 -1.14105343034118E-01 -2.26355300526271E-03  7.88718518103252E-04
  1.57881526841092E-02 -4.02607024899086E-02  1.06962018215048E-03 -3.44587344465196E-07 -1.15427752790753E-05
 -1.03738230915803E-04 -9.64661722623156E-06 -7.19679388037496E-05 -1.31226377663240E-05 -4.68342833973453E-02
 -5.93527327956967E-03 -4.82354176574427E-05 -1.30178568516993E-05 -1.25510870796814E-01 -2.07351990749597E-02
 -5.66165132640233E-05 -7.20200798803452E-06  1.45806289419314E-07  1.19504005236367E-06  8.88758990572361E-06
 -1.78145253610371E-04  2.18020664607337E-06 -1.67810165464087E-03 -3.44898002518133E-02  1.14126481542689E-01
  2.26551010070422E-03 -7.89077463999533E-04 -1.57929012284693E-02  4.02965881365066E-02 -1.06845370449154E-03
  7.83395736619973E-07  1.38315271470141E-05 -1.52193628619395E-04 -9.13018657656751E-06  5.09707268842569E-05
  1.34586820670021E-05 -4.67733604733583E-02 -5.92863295969533E-03 -2.27912144655554E-05 -2.23338704527849E-06
 -1.25472284539512E-01 -2.07265193318928E-02  7.92227837078953E-05  2.23982121892202E-05  8.30398170764988E-07
  6.57427205705506E-06  3.96399262222642E-05 -3.35199789997750E-06  1.36062862317122E-04  2.14378719995705E-06
 -8.69591985134710E-05  3.84590590412328E-04  1.52870937784942E-02  2.43282337642219E-07  1.62795915715801E-06
  2.98896022614222E-05  2.86692198218253E-07 -2.79614074571662E-05 -1.44126237252294E-06  2.70476906865545E-05
 -4.00036806611190E-04 -1.46591039640995E-02  1.49855083087040E-03  1.14040401339726E-02  1.08616601856037E-01
 -2.30457059793243E-03  2.25586552795379E-01 -3.42586576181667E-03  3.02153429112511E-01 -2.93881837777243E-03
  2.57904854024284E-01 -1.49889686497371E-03 -1.14064974175134E-02 -1.08669184829051E-01 -2.30244099964596E-03
  2.25447626901987E-01 -3.42547209198103E-03  3.02072441197514E-01  2.93817917235154E-03 -2.57783026900856E-01
  1.49905297307264E-03  1.14076997255174E-02  1.08693064954054E-01  2.30246419165764E-03 -2.25467558345475E-01
  3.42554275794493E-03 -3.02055504141043E-01  2.93784426528760E-03 -2.57707093200082E-01 -1.49889096168544E-03
 -1.14065884478834E-02 -1.08628563986448E-01  2.30420735772690E-03 -2.25539124717209E-01  3.42599476066158E-03
 -3.02168488199093E-01 -2.93942185201489E-03  2.57950755218125E-01 -9.74627356866793E-04  6.38158708122895E-03
 -2.56431631368099E-02 -6.38235196244332E-02  2.53222116428193E-02  9.74675314503646E-04 -6.37763333660492E-03
 -2.56702385996540E-02 -6.37938979911181E-02 -2.53280086065958E-02 -9.74657352463492E-04  6.37817012893251E-03
  2.56608784307666E-02  6.37975055909316E-02 -2.53368866413288E-02  9.74199463085233E-04 -6.39078590419685E-03
  2.56437819423219E-02  6.38358505407473E-02  2.53067911835497E-02 -6.22583267013979E-02  6.22507235169680E-02
 -6.22669198829218E-02  6.22439056182010E-02  8.67918828783863E-02 -8.68219038194115E-02  8.68221549951421E-02
 -8.67808174540406E-02 -4.98789150997085E-02  4.98979857592314E-02 -4.98895557522248E-02  4.98874272727812E-02
* ORBITAL    1   79
 -5.66202563579171E-04 -4.07823503764339E-03 -2.00383407490473E-02 -1.22995782589377E-02  2.75656993751972E-04
  2.34358324596648E-07 -4.84600658637549E-07 -2.19559281600146E-05 -1.45057665706088E-06 -6.55433054267627E-07
 -7.58913086757070E-06  6.44458365481501E-05  3.63039325192882E-06  1.48895871555162E-03  3.10245336039472E-02
 -1.06418765201667E-01 -6.99004545396190E-03  1.21437839270760E-02  5.23302850902348E-03 -5.12643894077962E-05
 -7.81121655373242E-06 -3.44106383438752E-02 -1.12840598256666E-02  4.71963704698820E-06  4.36628661392091E-06
  2.93234275035254E-02  1.24182668655788E-02 -5.66428698538120E-04 -4.07981003594785E-03 -2.00444710635589E-02
 -1.23977668793580E-02  2.60519376178243E-04 -8.92814172911636E-07 -1.31259306483195E-05  4.94714903213338E-05
  4.30487354094417E-07  1.65526200915356E-06  2.50073142779373E-05 -1.04924948361553E-04 -3.47824683922307E-06
 -1.48881300065831E-03 -3.10237710300799E-02  1.06351322378496E-01  6.98540022324995E-03  1.21933254129676E-02
  5.24092300064178E-03 -1.03894688813698E-04 -1.64942683891984E-05 -3.44139999049431E-02 -1.12819351056434E-02
  5.27480033669118E-05  4.30232673915074E-06  2.93007844237537E-02  1.24238290687133E-02 -1.36820529445609E-03
 -1.03846111870171E-02 -8.23106632565919E-02  1.52320214731773E-03 -8.56157954529897E-02 -4.06811139290832E-03
  1.13240752609533E-01  4.91666271231041E-06 -1.86742158895798E-04 -1.36701858491391E-03 -1.03752000088485E-02
 -8.22605020676147E-02 -1.52186243772915E-03  8.54953092535892E-02  4.06354186213289E-03 -1.12971191409597E-01
 -8.34718246917549E-06  3.43187793105680E-04  5.10141413620996E-04  3.86611380124675E-03  1.89311347030187E-02
 -3.13133794917163E-03  3.62122286161461E-01  1.06258311126379E-05 -5.71899190355698E-02  9.07913322214881E-04
 -2.56973690059771E-01  5.10613650733106E-04  3.86975862266919E-03  1.89654347410438E-02  3.13138530856310E-03
 -3.62050666592806E-01 -1.02075616572799E-05  5.71206503672137E-02  9.07752759211012E-04 -2.56902397996339E-01
  5.10188247889318E-04  3.86641464649917E-03  1.89383103637254E-02  3.13090796694760E-03 -3.62135436717665E-01
 -1.06911307864286E-05  5.72019929178121E-02 -9.07860740066648E-04  2.57008537706960E-01  5.10855893357985E-04
  3.87153575358619E-03  1.89936617085281E-02 -3.13062624138894E-03  3.61973198512681E-01  1.01434168558527E-05
 -5.71596370170929E-02 -9.08401524394942E-04  2.56959056657395E-01  2.01368642160421E-03  3.21917693404112E-02
  8.92148070375611E-02 -4.47355062132146E-03  3.04863243672910E-02  2.01388505252781E-03  3.22118616216753E-02
 -8.92226638555463E-02  4.49273860519667E-03  3.04604345342774E-02  2.01348178966318E-03  3.21861784295423E-02
 -8.92036592924208E-02  4.45497633055768E-03 -3.04967911665473E-02  2.01484186317743E-03  3.22204472368878E-02
  8.92225547222334E-02 -4.49359760644811E-03 -3.04607387108895E-02 -8.05977666394515E-02 -8.06073928459393E-02
 -8.05973411933261E-02 -8.06088017203689E-02 -2.31985986635664E-02 -2.32074579666459E-02 -2.31809401831782E-02
 -2.32084311143686E-02  1.01608836889523E-01  1.01622663031410E-01  1.01599382330443E-01  1.01622645103598E-01
* ORBITAL    1   80
  2.38351979679025E-04  1.70948085249569E-03  7.95277706557474E-03  6.04449024228060E-02 -3.52509172166182E-03
 -9.71491654367137E-07 -1.95790690151060E-05  7.08054823773995E-05  3.65529802216064E-06  1.54205371713005E-06
  2.68394307840343E-05 -9.63371855796390E-05 -2.79195000409436E-06  1.21325495434303E-04  3.21725721903185E-03
 -9.48013081945813E-02 -1.01524903204623E-02  6.52701726827630E-03  1.31789050295931E-03  7.45875515332818E-05
  1.83557803901092E-05 -6.60625260688783E-02 -1.80314801485273E-02 -9.54457742102067E-05 -2.14132730006199E-05
  4.90877144155106E-02  1.53062745071377E-02 -2.38902824360693E-04 -1.71359958649887E-03 -7.97312927875061E-03
 -6.04353134550238E-02  3.52686287101763E-03  7.76597316474888E-07  1.15261496922140E-05 -4.79364166414049E-05
 -1.27429382461084E-06 -1.58112582343160E-06 -2.96828804551022E-05  1.34760063573076E-04  6.84177127514715E-06
  1.20647535117290E-04  3.20462942449952E-03 -9.47739889298821E-02 -1.01520241193402E-02 -6.47713490352386E-03
 -1.31717909133288E-03  1.25619041670066E-04  2.33343504695466E-05  6.60663861420774E-02  1.80363723022033E-02
  2.90862377279539E-05  8.66312994814981E-06 -4.91250620382925E-02 -1.53078195328563E-02 -1.20893905294361E-07
 -1.01753598323239E-06 -1.14944678916919E-05 -6.51797380776066E-07  3.48566921522325E-06 -2.01878536967637E-06
  8.15748469721873E-05 -2.02180667487628E-03  3.60905411224774E-02 -4.43745012981885E-07 -3.46990436731098E-06
 -2.10908892162991E-05 -3.47413458826074E-06  2.31097899913538E-04 -2.95050815358011E-07  5.36961392759410E-05
 -2.00293607939038E-03  3.53225993677874E-02  3.17089479243724E-04  2.39605164697296E-03  9.37368051839950E-03
 -2.48686571298282E-03  3.40318716304564E-01  3.10842690570877E-04 -9.74617510639018E-02  1.54568986075585E-03
 -3.14222054181583E-01  3.16751897118743E-04  2.39335268713982E-03  9.34776169797686E-03  2.48630770985609E-03
 -3.40412626355451E-01 -3.11363879795882E-04  9.75638801801074E-02  1.54550277021478E-03 -3.14357996752471E-01
 -3.16660123955374E-04 -2.39279384052415E-03 -9.33261151496563E-03 -2.48715935864397E-03  3.40485289492787E-01
  3.11079106555387E-04 -9.75312476151577E-02  1.54521566924031E-03 -3.14322207172826E-01 -3.17416027460822E-04
 -2.39847376797093E-03 -9.41226836591586E-03  2.48610057823133E-03 -3.40291188632110E-01 -3.11156489737470E-04
  9.75158164309270E-02  1.54626547231438E-03 -3.14337006362129E-01  1.63491639681108E-03  2.66283424040176E-02
  8.30780877512738E-02 -7.05100304121453E-03  4.45954663601084E-02  1.63404461003988E-03  2.65986754205772E-02
 -8.30718586809940E-02  7.02933798866055E-03  4.46266375846121E-02 -1.63329180854501E-03 -2.65834358854271E-02
  8.30648113460201E-02 -7.01090152003163E-03  4.46486883200220E-02 -1.63540982884752E-03 -2.66338195746996E-02
 -8.30905208387761E-02  7.05572598921387E-03  4.45967302161652E-02 -9.39160464874002E-02 -9.39023664254011E-02
  9.39176095679164E-02  9.39188153122495E-02 -4.05734700877770E-03 -4.04965776400368E-03  4.02594948974745E-03
  4.07178279629249E-03  9.53241755723300E-02  9.53076041161474E-02 -9.53062437215517E-02 -9.53335679523665E-02
* ORBITAL    1   81
  3.22058289653290E-07  2.66771896028784E-06  1.10886309296227E-05  3.92057401562359E-05  1.08503209197968E-05
 -3.01696655663506E-04 -6.97432142392154E-03  7.04830729866436E-02  7.03305190534221E-03  7.51472209234221E-04
  1.56539053723931E-02 -5.75201631865340E-02 -2.89613467989730E-03 -5.80767265695554E-08  9.79981863783604E-06
 -4.02871996650731E-05 -3.93070044428151E-06  5.33937885134971E-06  6.36529310708380E-07 -2.68229374436323E-02
 -6.86552915947961E-03 -1.99119528723906E-05 -3.12839644989315E-06 -3.18316560538028E-02 -7.46522468856370E-03
 -4.15056372478526E-05 -1.15934767705567E-05  1.84956589416437E-07  1.13515741860438E-06  6.15444783156101E-06
 -5.09565078477752E-05  6.90847328593766E-07  3.02068248383055E-04  6.98618443856238E-03 -7.05006012343389E-02
 -7.03315223831959E-03 -7.51335800127097E-04 -1.56622374503805E-02  5.75059820327162E-02  2.89744365683698E-03
  2.62273368101893E-07 -1.45738350807963E-06 -6.31036296627909E-05 -3.70763389080985E-06  7.04963447746608E-05
  1.17075597501341E-05 -2.68202896634038E-02 -6.86723452014075E-03 -1.34580554647029E-06 -4.99457717292994E-06
 -3.18285871008880E-02 -7.46495816217824E-03  1.91031107879884E-07 -2.20446031473590E-06  2.87852471438994E-07
  1.92979011514748E-06  5.08307171552610E-05  2.45596686349919E-06 -1.66688226492119E-04  2.89714795522206E-06
 -1.21208655685795E-04 -4.16782156170549E-03  1.09780687862563E-01  3.67897076732999E-07  2.88183573702208E-06
  3.94108081149252E-05  2.84255904935212E-07  3.65641308132479E-05 -2.49086928813895E-06  9.97991467275069E-05
  4.16433456176130E-03 -1.09513270763467E-01 -8.03196634486383E-06 -6.52782669892931E-05  1.48346260638758E-02
 -1.83431616832604E-03  3.89075304694878E-01  1.38589572879775E-04 -2.45619870947197E-02  1.91609782114631E-03
 -2.80608877991801E-01  7.96428732024771E-06  6.48635481856689E-05 -1.48572430378328E-02 -1.83322530158443E-03
  3.89019933627879E-01  1.39257260573765E-04 -2.46122976883544E-02 -1.91704865657830E-03  2.80700617501169E-01
 -8.35871886484478E-06 -6.79700831299528E-05  1.48424342698138E-02  1.83263844122172E-03 -3.89003032550105E-01
 -1.38990517692747E-04  2.46323396568542E-02 -1.91771270422154E-03  2.80714988448651E-01  8.13167879269217E-06
  6.60968354756489E-05 -1.48261215835721E-02  1.83409703642348E-03 -3.89018498667928E-01 -1.39362760337632E-04
  2.45904969865769E-02  1.91647585046104E-03 -2.80613339994651E-01  1.64682372090923E-03  3.49828974968883E-02
 -1.16618626975340E-02  1.24309953635840E-03 -4.56657938832380E-02 -1.64612936994924E-03 -3.49705601256042E-02
 -1.16733435426811E-02  1.25738624245086E-03  4.56495793940185E-02  1.64673794691536E-03  3.49759115274376E-02
  1.16727632558516E-02 -1.26445378484153E-03  4.56545020121898E-02 -1.64676199205281E-03 -3.49785175045820E-02
  1.16620629412871E-02 -1.24569011702171E-03 -4.56648296051334E-02  7.97659046920648E-02 -7.97594618933437E-02
  7.97604277496833E-02 -7.97669025647453E-02 -1.83219088735809E-02  1.82980783874152E-02 -1.83075691554474E-02
  1.83230472241658E-02 -7.11122463151794E-02  7.11167005014714E-02 -7.11098227959160E-02  7.11090667799681E-02
* ORBITAL    1   82
  1.83610860385643E-08  1.40674843191565E-07 -4.87350462951110E-07  2.49548146834072E-05  6.39470742115986E-06
  1.89720043044139E-04  3.26273919641053E-03  8.46557395863971E-03  3.51454299552654E-03  6.78198511128757E-04
  1.39604785044362E-02 -4.22191057188392E-02 -8.14450530371919E-04  4.01578056882226E-08  2.11833689146318E-06
 -1.24668612193873E-05 -1.07614135487418E-06 -1.87068671888358E-05 -4.04336875493801E-06 -2.81192503403512E-02
 -1.07094299658314E-02 -4.03187787056300E-05 -2.28833980040042E-06 -1.98729004376987E-02 -3.12584463124963E-03
 -2.48599086751659E-05 -1.13022726998758E-05  1.45566126119269E-07  1.01086424970376E-06  6.01672666967214E-06
 -4.56878528375047E-05  5.88831984181314E-06  1.89671357967715E-04  3.25656851073238E-03  8.45156763772397E-03
  3.51298911363157E-03  6.78289060074247E-04  1.39733838177124E-02 -4.22236670817864E-02 -8.14901400845796E-04
  3.63110274145530E-07  7.79088227779391E-06 -2.88084444069689E-05 -1.07445015283990E-06  1.54013150884235E-05
  5.25831483387092E-06  2.81124113430587E-02  1.07072043599422E-02  4.13638987301918E-07 -2.65628454047060E-06
  1.98557733084065E-02  3.12474786822013E-03 -2.07213495720328E-06  3.40626019230784E-06 -7.09784897225329E-04
 -5.38841621230818E-03 -4.21478760609550E-02  5.11242164177270E-04 -1.11811279670466E-01 -6.53589338124779E-04
  1.58070412792509E-02 -2.18693352678107E-06  1.13824519059332E-04  7.10142502256180E-04  5.39109086836558E-03
  4.21741914338226E-02  5.10889539020024E-04 -1.11721370286547E-01 -6.55717781953832E-04  1.58909559757053E-02
 -2.17790230549427E-06  1.04188021247293E-04  2.56581515918003E-04  1.96350190516409E-03  2.59803679769993E-02
 -2.26250622927717E-03  4.36398816104394E-01 -2.64519911696678E-04  1.21664831574544E-02  9.66821572257882E-04
 -2.37132594638460E-01 -2.56702489734225E-04 -1.96435408128266E-03 -2.59974191902833E-02 -2.26204738141140E-03
  4.36351184914464E-01 -2.64129491460847E-04  1.21479858124268E-02 -9.67109095692122E-04  2.37162846446588E-01
 -2.56538348506667E-04 -1.96315370049872E-03 -2.59711857366192E-02 -2.26258170805118E-03  4.36428235456255E-01
 -2.63929667107430E-04  1.21630434098117E-02  9.66725656855462E-04 -2.37128236198208E-01  2.56728524528443E-04
  1.96458618830257E-03  2.59971953526001E-02 -2.26245012804029E-03  4.36401344544726E-01 -2.64160533072093E-04
  1.21255255808406E-02 -9.66868225429453E-04  2.37209037928935E-01  1.22727077911762E-03  2.80214252652255E-02
 -1.69719507230577E-02 -2.94242846287343E-03 -2.97982071830716E-02 -1.22744523457626E-03 -2.80208745543881E-02
 -1.69788145540115E-02 -2.93530222114483E-03  2.97944613390992E-02 -1.22729783521566E-03 -2.80187768190777E-02
 -1.69769558444804E-02 -2.93661127292270E-03 -2.97957044646151E-02  1.22761717206226E-03  2.80211170096710E-02
 -1.69802730343644E-02 -2.92730316625546E-03  2.97899140551056E-02  6.72446482207067E-02 -6.72483647548581E-02
 -6.72556881449679E-02  6.72500777078742E-02  1.48326375747778E-03 -1.49085210538423E-03 -1.48476800174689E-03
  1.49560366511482E-03 -7.90004371881734E-02  7.90058417770210E-02  7.90081188306528E-02 -7.90100156158822E-02
* ORBITAL    1   83
 -1.30666726277290E-04 -9.44369231051105E-04 -4.59671670549398E-03  4.28307829880912E-02  1.45701883759827E-02
  1.91474204178755E-06  3.80322288834260E-05 -1.67852216811937E-04 -1.90028487525020E-06 -4.08936141568857E-06
 -8.64341656277304E-05  2.35873296095287E-04  7.83908922604291E-06  1.00355429783369E-03  2.33892880216449E-02
 -1.15923387550197E-01 -2.66368298934324E-03  6.92457143500320E-01 -8.33030289296483E-02  2.29626020517371E-03
 -2.79148354437695E-04 -1.34275775697678E-01  1.51830455279123E-02 -7.96084933720782E-04  8.96071630231035E-05
  6.43280174082751E-01 -8.00278037039137E-02 -2.54017809221637E-04 -1.82111280765574E-03 -8.66951523773568E-03
 -6.37558138846087E-02 -1.30342728408839E-02  9.35245522296860E-07  1.56038530156911E-05  1.59742225238602E-05
  8.37256379210978E-06 -2.18663374308928E-06 -3.57260083330344E-05 -4.04619440095914E-05 -1.91739844617148E-05
 -3.16707672858330E-04 -5.99517606022083E-03 -7.23273548453273E-03 -6.67633790836883E-04  1.75098570550570E-02
  1.82057199639089E-02  9.51821508658524E-05  1.14280108298405E-04  1.53254101603841E-02  2.29800894483475E-02
 -3.02665247866774E-05 -2.18073594002521E-05  1.31439806747883E-02  1.20820459732706E-02  2.22627390910536E-04
  2.03272992842245E-03  4.44433803282963E-02 -2.45309485943540E-04 -2.68883305126021E-02  5.39936037342341E-04
  2.97536932342961E-02  1.20906817550909E-04  1.67120039005004E-01  2.21499401055166E-04  2.02629248714890E-03
  4.46622464540503E-02  2.47389785604515E-04  2.76047714733894E-02 -5.45247815015964E-04 -3.09370168604381E-02
  1.24218309789284E-04  1.67631624783401E-01 -2.83187044888388E-04 -2.32064126238313E-03 -5.10743799295317E-02
 -3.53607649872191E-04  2.89704903708113E-03  6.79086518500834E-04  5.78292279077342E-02  8.14228909986826E-04
  1.52466867738992E-01 -2.81139066042128E-04 -2.30429805336916E-03 -5.08871901522413E-02  3.57603505539850E-04
 -2.57153852480413E-03 -6.79426888546120E-04 -5.80307682239282E-02  8.15405489082328E-04  1.52645970867227E-01
  1.96488295800869E-04  1.49960283152329E-03  1.26522782202207E-02 -8.71276971234416E-05  1.48816093388865E-02
 -2.13911737998847E-05  4.83333723494143E-03  2.04004945749408E-05  7.88676062822087E-03  1.97525760631894E-04
  1.50767461011512E-03  1.26997273817947E-02  8.44388146767475E-05 -1.49047199319797E-02  2.24274855532769E-05
 -4.82331294316375E-03  2.09871048812707E-05  7.87569296223134E-03  4.89408163706557E-04  1.33030385540994E-02
  7.52462305050851E-03 -1.78819179691866E-02 -1.92839102453498E-02  4.94270148171328E-04  1.34332712821553E-02
 -7.58692930480261E-03  1.80155787825370E-02 -1.93923913493169E-02  2.72979297088423E-04  2.95653920766531E-03
  2.87406994649040E-03 -6.31377577546789E-03  2.13388867709734E-03  2.76658515279540E-04  3.00845671579941E-03
 -2.87545194604937E-03  6.31777577532146E-03  2.16112424522891E-03  2.05938752081276E-02  2.05605657815667E-02
  4.97587642237354E-03  4.98616272789653E-03 -2.52111923617672E-02 -2.52876566005218E-02  5.41782833038578E-04
  5.15941387323227E-04 -2.30607842971475E-04 -1.62366268143080E-04  3.39219167938502E-04  3.58412746795212E-04
* ORBITAL    1   84
  2.15775367193091E-06  1.71618972121602E-05  7.63087232566308E-05  1.64945846818076E-04  4.50688885152519E-05
  1.03679669493948E-03  2.50972668485342E-02 -8.38416141701247E-02  3.02668922917666E-03 -1.04072802169721E-03
 -2.36422398281745E-02  2.48306452664259E-02 -1.37280260993813E-03 -3.56742264350648E-06 -5.86443559845052E-05
 -1.67641896169013E-05 -1.75501739224345E-05 -2.57549936748568E-03  2.40844128093505E-04  9.10022255342211E-01
 -1.10866872805477E-01  3.44671810535794E-03 -3.51877054180549E-04  2.45046650120780E-01 -3.77875177996300E-02
  3.10503717510694E-04 -4.49797111334926E-05  2.56015599182660E-07  2.19359130955142E-06  3.45094213529342E-06
 -1.69050557947526E-04  2.55992256364608E-05  1.58342994538060E-04  3.32968103144421E-03  1.61246594711137E-02
  4.35917357356199E-03 -5.12847039164148E-04 -8.93078841186143E-03  2.50212613962326E-02 -1.75455440158319E-03
 -2.14544934460235E-07 -2.36625786329373E-05 -2.19072391447765E-04 -3.58145171702866E-06  4.05159316851301E-05
  4.02942970409750E-05  3.90435739378464E-02  3.98257751529460E-02 -8.60917257431657E-05 -4.59373897766616E-05
  5.38500441028393E-03  3.79666484058558E-03 -2.12920242131256E-05 -2.85324751209841E-05  1.69182458301026E-04
  9.40815301413140E-04 -2.95290382298108E-02  5.22478722396957E-04  1.93567619781121E-01 -6.99544941777604E-04
 -1.30352944468615E-01 -1.51177452568470E-03 -9.40850054238941E-02 -1.70123764141603E-04 -9.50559820811056E-04
  2.94769264985580E-02  5.21209324125671E-04  1.93823474720568E-01 -6.93812428303290E-04 -1.29294575811794E-01
  1.50229770130540E-03  9.40780952641086E-02 -3.98357576470371E-04 -3.27529694805144E-03 -6.05649752338757E-02
  1.14964237060978E-03  1.46158592946997E-01  6.68093041689421E-04  2.29406920197497E-02 -4.80434828319702E-07
  3.54657750175107E-02  4.01859882709157E-04  3.30313509216039E-03  6.08887249825794E-02  1.14926883014145E-03
  1.45797911171299E-01  6.72462816623827E-04  2.31010944805043E-02 -5.95453514728348E-06 -3.63835164225814E-02
  4.48971755329244E-05  3.50516913667724E-04  4.45305980124258E-03 -2.81266623613002E-04 -5.95688248976698E-03
  1.06519524800921E-04  6.17776691914969E-03  1.33286429804389E-04  1.46946467496541E-02 -4.63352478894034E-05
 -3.61726737570196E-04 -4.48511144179875E-03 -2.79123136911127E-04 -5.91706278681468E-03  1.06792882625610E-04
  6.09259887621692E-03 -1.34146572219362E-04 -1.45297301550958E-02 -7.58287948978767E-04 -1.84095145946895E-02
 -1.19813504006449E-02  2.32439233389488E-02  2.05899538962906E-02  7.54112416515978E-04  1.82680218418385E-02
 -1.19369241685445E-02  2.30469864281209E-02 -2.03776905572525E-02 -1.82302462974680E-04 -3.16171107273227E-03
 -1.91410401866072E-03  4.44909501802144E-03 -2.83778217827400E-03  1.83579485095103E-04  3.18318706086360E-03
 -1.90520566325316E-03  4.43525365180765E-03  2.84194077997789E-03  9.50404616127063E-04 -1.08035958897516E-03
 -5.01478920233470E-04  4.65295561719875E-04  2.55496653570121E-02 -2.54097025712095E-02  7.47269439147952E-04
 -7.37421426370334E-04 -2.13910237918577E-02  2.14588798229866E-02 -3.19656053834677E-03  3.18878828616835E-03
* ORBITAL    1   85
 -5.22847057232759E-05 -3.70933756924588E-04 -1.65816200413335E-03 -9.86334609694119E-03 -1.75753655982267E-03
  3.84418418902456E-06  3.70645287887362E-05  1.51651582896794E-03 -6.12635327411986E-05 -7.28681587515334E-05
 -1.70664845722543E-03  4.21911603158251E-03 -1.92906232820308E-04  7.72146906671706E-05  1.89993169881384E-03
 -1.85272690267936E-02 -9.04044336390786E-04  6.57524092726148E-01 -7.17400268390609E-02  1.43442746403365E-02
 -1.41888501371236E-03 -5.66411261570402E-02  3.44860934430143E-03 -4.78959565793037E-02  5.69625275353706E-03
 -7.19130409770364E-01  7.86822772030769E-02 -1.34792848241686E-05 -9.62976247867124E-05 -4.01673307335885E-04
  2.22630630114823E-03  2.52803492722203E-03  1.67114362612875E-05  2.52845794010251E-04 -1.66406460561767E-03
 -7.51346383575081E-05 -2.24332335703761E-05 -4.10439805875888E-04  4.56206334681484E-05 -2.38942430736456E-04
 -2.67555082268293E-05 -4.12710592461406E-04 -2.76799090327614E-03 -3.59606195772587E-04 -1.15356497903601E-02
 -1.48513981373671E-02  9.03995669653441E-04  9.06513271838468E-04  2.32340952677167E-03  2.15341295489042E-03
 -1.96245086529241E-03 -1.95451725388036E-03  1.65472883862743E-02  1.99162366100387E-02  3.37986167936664E-06
  3.64669963242525E-05  8.27997524312588E-04  3.98869128600208E-04  1.50660490545105E-01  1.75774762391900E-04
  6.80692355950878E-02 -5.74720866637598E-05  4.50331070944388E-03 -1.96169527078066E-05 -1.05906110417788E-04
  3.02089948231686E-03 -3.79470046481204E-04 -1.55611904404869E-01 -2.48053310226970E-04 -9.13647148885573E-02
  7.80824223895599E-05  1.19766701578774E-02 -1.52740739400011E-04 -1.23818142504577E-03 -1.68199785497187E-02
  4.99602720987719E-05  1.77456102742578E-02 -5.51945104252426E-05 -2.63579173974508E-02 -1.25447375880941E-04
 -1.45846504093077E-02 -1.47926654171366E-04 -1.21440894156858E-03 -1.94984056910734E-02 -1.21248659936825E-04
 -2.52957989627777E-02 -4.45362638753409E-05  1.72419350903476E-02 -6.58324657215826E-05 -4.28803039229709E-03
  4.97815155458126E-05  3.97696571649866E-04  4.99418383891962E-03  6.81643101135130E-05  7.31016491441727E-03
 -9.88591130502500E-05 -9.08499825737540E-03 -5.91162706485307E-05 -6.38857022941005E-03  6.05856375207637E-05
  4.83718730290428E-04  5.92536138073920E-03 -5.91113778654832E-05 -7.25621822058041E-03  1.12218830015230E-04
  9.01178852642976E-03 -4.69135584784435E-05 -5.23105977484156E-03  6.83012907089168E-04  1.60529444221212E-02
  1.09097051979351E-02 -1.95732142861510E-02 -1.26325328582631E-02  6.98797126214239E-04  1.74291436518235E-02
 -1.15336747366081E-02  2.07776303343085E-02 -1.35403861058982E-02 -4.03276624663505E-04 -7.53118949964723E-03
  2.15632619880644E-03 -5.15202954811760E-03 -6.31530316609279E-03 -3.70714773150561E-04 -6.98347053745229E-03
 -1.81335062220077E-03  4.84194491603311E-03 -5.88998579824932E-03 -5.11203336699638E-03 -6.18660772804103E-03
  2.31351050850045E-04  3.27904812623405E-04 -8.45539105519898E-03 -7.64160949754404E-03  2.49462953476793E-03
  2.19795042792926E-03  3.63297857475884E-03  3.13848058079677E-03 -3.36463283833138E-04 -2.16847866325416E-04
* ORBITAL    1   86
  4.83356506714105E-06  3.50353784783062E-05  1.69185431497714E-04  7.26939981399177E-04  1.27145530871915E-04
  2.52879015106460E-05 -3.85028385562741E-04  3.17724244252435E-02 -1.39180979492133E-03 -1.33132837942012E-03
 -3.11693131400185E-02  7.95709827442367E-02 -3.41193811886678E-03 -6.13127345093097E-06 -1.48295352975548E-04
  9.29826357540091E-04  3.33527855304016E-05 -3.52823568081744E-02  3.83490415930120E-03  2.33795151533949E-01
 -2.22563046051524E-02  6.63744753802328E-03 -5.23581423421432E-04 -9.17917251009766E-01  1.09711694412043E-01
  3.71406049016563E-02 -4.06245384193029E-03  7.97737695711064E-07  5.95083246141105E-06  2.41007772003204E-05
 -3.79207983540856E-04 -4.25976967849289E-05  3.14705084412972E-04  4.94534192594080E-03 -3.16234578691700E-02
 -1.50905755923155E-03 -4.01379172243906E-04 -7.74844047724445E-03 -7.59019997183632E-04 -4.56349590416025E-03
  1.38470412395841E-06  1.64517864793275E-05 -5.10250686423767E-05  3.17306304156742E-05  6.38889232604371E-04
  8.02381323493123E-04  1.53261418574949E-02  1.54268469293848E-02 -1.91318045282279E-04 -1.41060280471653E-04
 -3.78952443655647E-02 -3.72026255063335E-02 -8.49865485717487E-04 -1.02315412161450E-03  2.12358375243533E-04
  1.31989607557915E-03 -1.96685274349195E-02  1.41829861400656E-04 -6.27801677234549E-02 -6.58105418721165E-04
 -2.19843072160152E-01 -1.19437433056258E-03 -6.67593092465042E-02 -2.10909129486391E-04 -1.31299596863642E-03
  1.95110931805651E-02  1.81815156446491E-04 -4.70224425913412E-02 -6.34990345485243E-04 -2.10734805652538E-01
  1.18432386557868E-03  6.62329342677664E-02 -2.24058684350900E-05 -3.37297872055787E-05  2.87916820716477E-02
 -7.22327598554632E-04 -7.83936227205186E-02 -9.75925376299149E-04 -8.61928148327909E-02 -5.64408722771823E-04
 -9.87629544024714E-02  3.83506364694517E-05  1.64021163806369E-04 -2.68032971401507E-02 -7.18100228870833E-04
 -7.67346619007809E-02 -9.75448641955065E-04 -8.83857383677228E-02  5.70393717630671E-04  9.90686217991272E-02
 -1.04219658936915E-04 -8.30048920360733E-04 -9.15417873781525E-03  9.76054491470268E-05  3.67491404602104E-04
  1.34238642294677E-04 -3.04237687609949E-04 -1.11697156004717E-04 -1.11249751816529E-02  9.83459659230767E-05
  7.83278542617454E-04  8.63458321659108E-03  1.03675347709424E-04  1.03542735647207E-03  1.22513149450775E-04
 -1.35141973798230E-03  1.18268329068416E-04  1.19354566769934E-02 -1.66363018002360E-04 -1.33220213499926E-02
 -5.98085153543540E-03  1.16043605313538E-02  8.50456771570382E-03  9.29656446843989E-05  1.15037716487496E-02
 -4.80841698171842E-03  9.38623419126956E-03 -7.00581430179561E-03 -2.79003532430666E-04 -4.69459627728092E-03
  3.23879371700426E-03 -2.88083580668358E-03 -3.64689771325542E-03  3.19747500367424E-04  5.45678077013244E-03
  3.44533688233220E-03 -3.39529360432582E-03  4.26664908648403E-03  1.03184344576953E-02 -9.86344648417678E-03
 -9.63381254089570E-04  9.11278012441506E-04 -8.17374782871430E-03  9.07925505519146E-03  2.71018515918151E-03
 -2.93710190498715E-03  5.42158358529066E-03 -5.69351283720447E-03 -1.05914902708118E-03  1.06639028296505E-03
* ORBITAL    1   87
 -4.90912023965684E-04 -3.53468986804492E-03 -1.75670089472846E-02 -5.56165074014305E-02 -1.56496931732682E-02
  3.05025262917895E-06  6.19682586332409E-05 -2.05286895118682E-04 -1.23855826452633E-07 -7.92514776689880E-06
 -1.58735759179179E-04  3.47527449998473E-04 -1.04346541667884E-05  2.34976186619917E-04  2.78468507689566E-03
  5.88623165957080E-02  3.32847655387816E-03 -1.18523318346755E-01  2.30135312725110E-02  3.66504044677924E-03
 -4.43291746326727E-04 -9.71494122017404E-01  9.49634390040089E-02 -2.50477421461268E-03  2.42164359314836E-04
 -3.69100796351389E-02  9.67209347328553E-03 -5.72394174617017E-05 -4.07247078681483E-04 -1.38360445381901E-03
  8.29358787474679E-02 -8.94620444295480E-03  1.25200957212496E-06  1.59074509403062E-05 -8.04898655705714E-05
  1.30930568642995E-05 -3.00887698302072E-06 -4.36028581167854E-05  5.92338342471856E-05 -2.49634758519460E-05
  4.74500926437251E-05  2.60597206006277E-03  5.51054115652395E-02  3.13105451743344E-03 -1.87863848724718E-02
 -1.53380113656026E-02  1.89812993120938E-04  1.64503984038391E-04  1.29059645239954E-02 -1.24272211469090E-03
 -1.33935657584219E-04 -1.01758106071384E-04 -1.63375107032065E-02 -1.37243285054049E-02 -2.70183283118832E-04
 -2.06419975706797E-03 -2.68975442865387E-02  1.12083766054582E-04 -4.64641158846370E-02 -2.12045582015872E-04
  8.82895544837248E-02  9.22451044687886E-04 -1.23726377786875E-01 -2.72661391579233E-04 -2.07915976733927E-03
 -2.65859157804767E-02 -1.07773321876556E-04  4.73125812183142E-02  2.03749730828141E-04 -9.06029596595734E-02
  9.39411486336074E-04 -1.22687771171956E-01 -4.88849024727447E-05 -3.65958041565845E-04  3.67362154645917E-03
 -3.83639823378674E-04 -8.16622305707643E-02  4.89392360957105E-06 -5.41802523523756E-03  3.68517638513521E-04
  3.68106802751432E-02 -4.75382539584375E-05 -3.55141335894986E-04  3.80272753949639E-03  3.83464039046677E-04
  8.20265683026724E-02 -8.37224148532460E-06  4.94139440129096E-03  3.75183335584706E-04  3.73290676653099E-02
 -1.97175157835228E-05 -1.69481657810341E-04 -1.07019289738476E-02  1.22471498040565E-04 -1.66513502220553E-02
  3.47370392661992E-06 -1.36114932648077E-02  2.51153080658134E-05 -2.45367039080972E-02 -1.87732400438617E-05
 -1.62196854055660E-04 -1.06372428173966E-02 -1.23758004400974E-04  1.65444573451799E-02 -2.17352109442620E-06
  1.36030177092002E-02  2.56479385904981E-05 -2.44930401905359E-02  1.77988566668051E-05  3.42249268534695E-03
 -4.01231389621558E-03 -6.33699220284199E-03 -8.92158734439810E-03  2.59883423485601E-05  3.64846373225844E-03
  3.89275360575832E-03  6.56844002991264E-03 -9.11393702753603E-03  1.22644047627420E-04  1.18468764824767E-03
 -2.09987953435782E-03  5.28959756701063E-03  1.66703045140765E-03  1.24775099970450E-04  1.23109415565069E-03
  2.11709796731476E-03 -5.28100393790763E-03  1.71591502249284E-03  1.04711735488188E-02  1.03928886676789E-02
  4.95093605209209E-04  5.06981006723242E-04  1.02783793951586E-03  9.20519214374104E-04 -3.54701535638511E-03
 -3.57674434785017E-03 -1.25255441099245E-02 -1.24296302655323E-02  1.52177599295292E-03  1.55615968037594E-03
* ORBITAL    1   88
  2.66584084352077E-03  1.92553778364277E-02  9.58301128605025E-02  4.32714919544068E-01  8.84093700189183E-02
 -1.22922964993911E-06 -1.25579299223134E-05  2.10484416510665E-03  2.21230228893697E-04  7.34900302115807E-06
  1.22202608946903E-04 -1.11547061866434E-03  4.42621917361403E-04 -3.58322147531889E-03 -7.12759001895376E-02
 -3.69454184113850E-01 -5.91203348295998E-02 -8.94471175972903E-02 -5.41659222875274E-01 -1.08319946285620E-03
 -8.00688357757092E-03  1.41577112828541E-01  9.06325405404358E-01 -5.39547473325606E-06  5.99152660531188E-04
 -9.48665544542594E-02 -5.89671518458906E-01 -4.98939121111669E-03 -3.57160386045444E-02 -1.67076576399854E-01
 -4.71182232840670E-01  2.47040577187934E-02 -1.96445725003028E-06 -3.90826881314496E-05  2.75847344402251E-04
  8.53662297404507E-05 -7.46458259069569E-06 -1.35858671195328E-04 -1.53069281642836E-03 -3.09710825150557E-04
 -4.45345399045382E-03 -7.87099351336167E-02 -2.49476829315174E-01 -3.20368116872180E-02  2.02788468236066E-03
  2.33259251065331E-02 -2.32677906928040E-04 -7.26790333020401E-04 -7.40988782290050E-02 -9.48241007471661E-02
 -1.63664610784692E-04 -2.08278556101151E-04  5.26000892973510E-04  2.40628909348519E-02 -6.76582659101656E-03
 -5.17568981233274E-02 -1.92896443502075E-01  7.04703821527951E-03  8.12215314069783E-02 -1.10678458847461E-02
 -9.52010589527164E-02 -9.80228463931639E-03 -5.95341299082796E-02 -6.84389825515033E-03 -5.23547611597020E-02
 -1.94503486133594E-01 -7.19618852003545E-03 -8.37372559730560E-02  1.12201704432257E-02  9.62514172453448E-02
 -9.95072159237716E-03 -5.93909690756871E-02  4.32466963982639E-03  3.34711413373696E-02  1.52587157360991E-01
  1.77231694436323E-03  1.25340349632138E-01 -2.72601790774032E-03 -4.13501026809050E-02 -1.61073237149644E-02
 -2.64798251681346E-01  4.27781142489359E-03  3.31076212559109E-02  1.50847811571080E-01 -1.91992481282847E-03
 -1.27876625680192E-01  2.78339637989689E-03  4.28428119909454E-02 -1.60914033014579E-02 -2.65768306681393E-01
 -2.29576227725467E-04 -1.72526109589146E-03 -2.47912466386168E-03  9.71438441016362E-05  6.57494617113395E-03
  6.22851435664875E-06  3.89535863903674E-03 -5.95202016824724E-04  1.59619809600654E-03 -2.34480534151238E-04
 -1.76343327462341E-03 -2.66719528810939E-03 -9.50212868362877E-05 -6.72857972124944E-03  1.09567170517517E-05
 -3.48816776438686E-03 -5.96923987652179E-04  1.48287180251147E-03  2.73120940429652E-04 -2.05545087246322E-02
 -2.48821698380626E-02  2.44598334579970E-02  1.54304934489138E-02  2.54198665772863E-04 -2.13025344114800E-02
  2.54288363137175E-02 -2.47997944488111E-02  1.62431008346290E-02 -2.94585929123405E-04 -3.39161342330503E-03
 -5.45300793885897E-04  1.91890649792788E-03 -6.02770174781411E-04 -3.18484600138581E-04 -3.56631201593007E-03
  6.41191192099044E-04 -1.75377969989069E-03 -4.43137998702491E-04 -3.79538677002799E-02 -3.83025445735208E-02
 -3.79139188041344E-03 -3.79108403466168E-03  2.56536586492887E-02  2.60496920490136E-02  1.96888067312200E-03
  2.20832056686697E-03 -3.86918999786094E-02 -3.99699846747893E-02  2.80869364967485E-03  2.90562195600367E-03
* ORBITAL    1   89
 -3.50682729210702E-04 -2.53125364418198E-03 -1.23454297714846E-02 -8.08073212701558E-02 -3.98665183582238E-02
 -3.76489001859222E-04 -8.02110055529646E-03 -2.56714423843825E-01 -4.87037411724310E-02 -3.03318217174600E-04
 -6.56550980753080E-03 -1.75440796782797E-01 -3.33695572587791E-02  2.48675605893564E-04  4.78486659500904E-03
 -2.87265495349969E-04 -1.05660417827674E-03  6.55600142735925E-02  5.16012819755218E-01  5.43006673331091E-02
  3.29473383293216E-01 -1.01219365852056E-02 -8.04236413865931E-02  1.00465829560388E-01  7.10729690143664E-01
 -7.35320562034201E-02 -5.69825959676188E-01  5.02516677020027E-04  3.59691462720560E-03  1.68610626189628E-02
  5.83823239682937E-02  1.17060245167624E-02  9.41077050369585E-04  1.71011481093578E-02  5.64057769514985E-02
  1.94679535156732E-02  5.87132449410868E-04  1.09107671675481E-02  4.50352817164040E-02  1.08274463530966E-02
  3.87119103748459E-04  6.98178151874653E-03  2.65753123612360E-02  4.26913677747107E-03  5.79903416488380E-03
 -8.29556378192240E-03  3.47545097631878E-02  8.11812136514200E-02  5.48039009355366E-03  8.47312555985004E-03
  6.30720086822734E-02  1.46108686276166E-01 -8.97826787505876E-03  3.60429384326233E-03  1.72261032770351E-04
  1.29650314634130E-03  6.47885184353364E-04  1.65444663485885E-02  4.00073076564342E-01  8.41419278733799E-03
  1.94342433512447E-01 -5.80406599465656E-04 -1.94895685708788E-02  4.87119179687939E-04  3.70339830408993E-03
  1.74054984731060E-02 -1.61258544126487E-03  9.38628354395842E-03 -1.21079144648096E-03  3.48827956847182E-03
  1.63615312805156E-03  2.55865659107362E-02 -4.77257890657555E-03 -3.67910417973199E-02 -1.37783998173034E-01
  1.20888321148842E-02  1.40921195381914E-01 -8.98410444116650E-04 -5.08040930552407E-02  5.25900262433891E-03
 -1.98408692955569E-02  3.14863657062634E-03  2.38537188113847E-02  5.17217836671102E-02  5.70992384121130E-03
  6.66588449166994E-02  9.46546681023040E-03  9.50275742056149E-02 -2.79103495362248E-03 -4.43710851226540E-03
 -1.27761489027411E-03 -9.85676466021436E-03 -4.89033721664345E-02 -1.98402802875563E-03 -1.98077941237352E-02
 -1.29494704351636E-03 -2.07753575156965E-02 -1.33652363863332E-03 -2.94025404342110E-02  1.18030504055907E-03
  9.11466599619154E-03  4.46568826929561E-02 -2.21679720800225E-03 -2.66734781505863E-02 -1.12289793079003E-03
 -1.04332858290818E-02  1.74059766055298E-03  3.72677150388190E-02  7.70180906712881E-03  9.64499622944636E-02
  4.30566061736534E-02 -6.09601851208499E-02 -6.86905695530550E-02 -1.29071558194058E-03  1.06910315855051E-02
  4.96379527216258E-03  1.86667696390378E-02 -1.73466048915621E-02  9.61713575680482E-04  5.05020910429271E-03
 -2.59093888146653E-03  3.61008719496600E-03  2.42133316201736E-04 -6.86419018509507E-05  1.87968324747205E-03
 -3.88716808181998E-03 -3.29825797096041E-03 -2.46289049193604E-04  3.98855478624911E-02  1.38416702721317E-02
 -4.18634113613105E-03 -1.31747255145021E-03 -9.18135949532184E-03 -1.93479241662876E-02  5.50003661780900E-03
 -9.15934994156530E-03 -4.86384249677530E-03  2.63309637468030E-02 -2.64445838405551E-03 -4.05844543033529E-05
* ORBITAL    1   90
  1.62422198381522E-05  1.17668324463745E-04  6.01014003349809E-04  2.98945334636097E-03 -4.76470739331162E-05
  1.14041798803241E-03  2.26367169413135E-02  1.08240432603473E-03 -1.04465807757081E-02 -2.54640080720528E-03
 -5.05718593428805E-02 -1.24772156149686E-01  6.63577598054485E-04 -1.98039631441414E-05 -4.09649571427305E-04
 -2.12163651350945E-03 -2.45235707371696E-04 -9.79181932665976E-04 -5.99163824872892E-03  1.77709073526850E-01
  1.09844212713849E+00  7.02438898918465E-04  5.18168495547954E-03 -7.63735743355455E-02 -4.98451604641720E-01
 -5.42361504315847E-04 -2.71098910587254E-03 -1.93942532158633E-05 -1.37518516316898E-04 -6.00660422261169E-04
 -7.31566187968077E-04 -8.39375943001650E-04 -7.19764792452685E-04 -1.37125815353109E-02 -1.69766485648692E-01
 -1.44554493962363E-02  1.68613810769118E-03  3.22735816071076E-02  3.59880522895447E-01  3.35841508764113E-02
 -1.76063474310286E-05 -2.73609027036612E-04  3.87767158442204E-04 -3.00602989189884E-04 -1.78733301970494E-04
 -3.31704863364974E-04  3.22863582077132E-02  1.05681390691770E-01 -4.37375459321945E-04 -7.95422397395435E-04
 -1.39466054382910E-02 -5.38796185344198E-02 -9.52591183435276E-05 -1.84076670151895E-04 -8.51057010931970E-03
 -6.53653599365496E-02 -2.21599253934420E-01  9.01252762573801E-03  1.04398045421775E-01 -1.70769127219829E-02
 -1.78533200943790E-01 -2.13820389446303E-02 -1.63193981604927E-01  8.35101618142638E-03  6.41354881431214E-02
  2.16263803811702E-01  8.91957428170899E-03  1.03605685098096E-01 -1.67775482130648E-02 -1.74623758168918E-01
  2.12724928477942E-02  1.62665788837070E-01 -1.23439924637484E-03 -9.75505110166841E-03 -6.69881087141630E-02
  5.26984122518909E-03  1.05241159517302E-01 -5.24702374104711E-03 -9.02433304619112E-02 -1.15859450693865E-03
 -6.47741567260864E-02  1.31011904646832E-03  1.03393596559845E-02  6.95820420846427E-02  5.27322985548342E-03
  1.03647419632283E-01 -5.23960962609956E-03 -9.02705572943894E-02  9.37494218659134E-04  6.15728273384360E-02
  2.77919379747853E-04  2.16628934345613E-03  1.43859710171567E-02  8.64676965550233E-04  2.18152320539601E-02
 -9.38293361414111E-04 -2.07810336101060E-02  4.31270682015091E-05 -1.02184473683655E-02 -2.64344467288143E-04
 -2.06399850375640E-03 -1.40375136679336E-02  8.50305200540644E-04  2.18323554972107E-02 -9.43639681509675E-04
 -2.07169152512129E-02 -5.52484947683556E-05  9.74524380322763E-03 -5.03533927843185E-03 -8.01718620176039E-02
 -3.95293433690946E-02  3.55895084315270E-02  6.19874172363019E-02  5.02594057867791E-03  7.95970573468083E-02
 -3.91273848543691E-02  3.50768641359397E-02 -6.15416800409033E-02  1.84132301588149E-04  8.73838924642504E-03
 -5.93263137821827E-03  6.21276237818117E-03  9.69844769992131E-03 -1.96240214389012E-04 -8.85620857189694E-03
 -5.88586467376414E-03  6.11759489467423E-03 -9.69192035580064E-03 -1.94207462106884E-02  1.87415471141459E-02
  6.88780768561758E-03 -6.72626062130028E-03  3.24939959344210E-02 -3.19604388344872E-02 -2.89698019629874E-03
  2.98435220748736E-03 -8.14341351102911E-02  8.10397412992996E-02  9.67180228786076E-03 -9.29027399494393E-03
* ORBITAL    1   91
 -3.22413499145614E-04 -2.32651745340153E-03 -1.13071430436021E-02 -7.56980552511093E-02 -4.12803804753718E-02
  3.78478497601717E-04  8.05586159499179E-03  2.56113401934627E-01  4.86317374902424E-02  2.96135903074360E-04
  6.42636576475572E-03  1.75113952917798E-01  3.33495538916085E-02  2.29078428354586E-04  4.40358149137206E-03
 -3.37779449934927E-03 -9.63884878548846E-04  6.58676571551878E-02  5.18486969884916E-01 -5.37406518084897E-02
 -3.25785505201992E-01 -1.00321207746283E-02 -8.22391803754919E-02 -1.00597105460409E-01 -7.11563887617410E-01
 -7.33402443335695E-02 -5.68334894711641E-01  4.86723715117028E-04  3.48181567560168E-03  1.62559898115943E-02
  5.47797764978087E-02  1.22540229631534E-02 -9.41336008806964E-04 -1.71038495914118E-02 -5.65900386683244E-02
 -1.94585157180810E-02 -5.81297070693738E-04 -1.07943405219912E-02 -4.37856948704289E-02 -1.08345920591241E-02
  3.74848457085280E-04  6.73589826728711E-03  2.43249398178636E-02  4.29599193897476E-03  5.65113442853998E-03
 -9.10848273331784E-03 -3.46266564927022E-02 -8.07929099607477E-02  5.05529951614478E-03  6.77680040451783E-03
 -6.30905767498161E-02 -1.46226458714797E-01 -9.08176894383641E-03  2.97665450872664E-03  4.65156661982703E-04
  3.53301286931496E-03  1.66432981742128E-02  1.64611793376004E-03 -8.73044060111775E-03  1.17712106154563E-03
 -3.97076547593436E-03  1.54339151458535E-03  2.42893387913336E-02  1.96493069892165E-04  1.48026260710482E-03
  9.94423310906219E-04 -1.65119738980213E-02 -3.99749416182868E-01 -8.46807063489971E-03 -1.94613447536404E-01
 -5.53384641874693E-04 -1.99630003008870E-02  3.12365302234994E-03  2.36582215712335E-02  5.05950736869618E-02
 -5.68052697013216E-03 -6.62879500913656E-02 -9.47058646407728E-03 -9.50332820187908E-02 -2.72215895260884E-03
 -3.21362029784432E-03 -4.78576889248108E-03 -3.68947542379935E-02 -1.38473244737564E-01 -1.20692713381340E-02
 -1.40429560473881E-01  8.71925883872705E-04  5.01085745849352E-02  5.33060729869455E-03 -1.81163861442410E-02
  1.19328562840328E-03  9.21555246617847E-03  4.52184960642995E-02  2.23948953972882E-03  2.71493862877851E-02
  1.13305317597594E-03  1.06274749432940E-02  1.76018448244078E-03  3.76569976825413E-02 -1.27043069497885E-03
 -9.80088142140295E-03 -4.86052025648472E-02  1.96925013109134E-03  1.95130970098431E-02  1.28393584530545E-03
  2.05566709401533E-02 -1.32334937785879E-03 -2.90442407768424E-02 -1.29443500269929E-03  1.06648506261627E-02
 -4.90999608091085E-03 -1.87575720762115E-02 -1.73413667267092E-02  7.71568488916548E-03  9.67961432362502E-02
 -4.32904359123483E-02  6.11500147317263E-02 -6.90208974832443E-02 -5.87870681712090E-05  1.98584879202795E-03
  3.84653759731880E-03  3.38441194808161E-03 -2.38871288404662E-04  9.66091193614048E-04  5.06017889815322E-03
  2.57883672478372E-03 -3.63145626635166E-03  1.70345850185347E-04  1.40075323839924E-02  4.01460968847646E-02
 -1.38468647656231E-03 -4.24874717102985E-03 -1.93722586137528E-02 -9.39544655353571E-03 -9.15280873784315E-03
  5.53622512769979E-03  2.62459780182345E-02 -4.38175763689989E-03 -4.77090563606102E-05 -2.67826985072054E-03
* ORBITAL    1   92
  4.50375087518704E-04  3.25294325581143E-03  1.60648210347982E-02  7.31206330741814E-02 -2.78826673085024E-02
 -7.53614519651844E-07 -1.36875844782015E-05 -1.08884979481813E-04  9.29182648918089E-05  8.28127970458071E-06
  1.81749421888203E-04  1.92294040730507E-03  1.43843669659682E-04 -5.48932215992761E-04 -9.25928809179087E-03
  1.54065446078289E-01  3.00861355613487E-02 -7.40228374129489E-02 -6.00285214966013E-01 -1.82939513473661E-04
 -3.99485206696597E-04 -7.85432295610005E-02 -6.53686658602775E-01  1.94540778930474E-04  5.19885944592560E-04
 -5.52367130344711E-02 -4.55233403166621E-01 -2.58125791925593E-04 -2.16935302156992E-03 -2.07185493635571E-02
 -2.56991599825283E-01  1.79087882468823E-01  4.06140895296351E-06  8.83914650366718E-05  7.99589023766433E-04
 -7.56068330390322E-05 -4.03665182299511E-06 -7.55576504087880E-05 -4.63488553676368E-04  8.65905582777463E-05
  2.91312681828429E-05 -7.44367521465249E-03 -3.47632056432971E-01  5.86073278553828E-03  9.49338096782229E-02
  1.30672841310810E-01 -1.78711790018911E-04 -7.14482049435378E-04  7.95183605705542E-02  1.12648274275711E-01
 -5.82126847206892E-05 -2.00824351853948E-04  7.11394995907418E-02  8.95252067829184E-02  7.03818640800780E-04
  5.65845381861505E-03  6.56932193519753E-02 -5.12311265726113E-03 -1.47309485343033E-01  1.04116510344172E-02
  3.03594590331842E-01 -2.70569783113077E-02 -4.57001507089401E-01  6.80014499313547E-04  5.47594167579008E-03
  6.48024978902703E-02  5.10533695949366E-03  1.46903551453936E-01 -1.03897498818572E-02 -3.03487997303981E-01
 -2.71615139982605E-02 -4.58558194906983E-01  3.16749166702326E-03  2.42710925879116E-02  8.30346807210374E-02
 -5.51518783441309E-03 -3.04577581040247E-02 -3.39719419171032E-03 -1.79114897201532E-02 -3.75802030383268E-03
 -3.46776569206188E-02  3.18915286461842E-03  2.44381898717308E-02  8.38992347472421E-02  5.54413328356436E-03
  3.09109757792815E-02  3.40133174541683E-03  1.79075332149652E-02 -3.78601152802207E-03 -3.50432941184275E-02
 -2.13115345253520E-03 -1.61136047572762E-02 -5.49085188915347E-02 -3.04741132266101E-03 -4.33718554773594E-02
 -9.76471293276189E-04  1.17954468115424E-02  1.56883761528241E-04  4.63781271257533E-02 -2.15032532239960E-03
 -1.62617842190845E-02 -5.56615132533828E-02  3.07119805687410E-03  4.36472698537444E-02  9.92465120240562E-04
 -1.15047529658052E-02  1.35414746849120E-04  4.60859490268862E-02  1.45973536698693E-03  7.60229881503685E-03
  8.98376910934548E-03 -2.41972357744601E-02  1.25920719966607E-03  1.45553379739449E-03  7.68366909727565E-03
 -9.00039920471575E-03  2.42923679169541E-02  1.14614236537849E-03 -2.01114167062592E-03 -1.99019690743784E-02
  6.01330079869657E-03 -8.28779329928346E-03 -1.41904902577471E-02 -2.02407245860979E-03 -2.00695571677970E-02
 -5.98301277882683E-03  8.46161633474106E-03 -1.41549868055003E-02 -3.79874297526804E-02 -3.79724884763811E-02
 -1.09259506753421E-02 -1.09524527825431E-02  1.74589034271580E-02  1.73235911014839E-02 -5.94418604235173E-03
 -5.69980078317304E-03  7.22973550385124E-03  7.34049084208701E-03 -2.81599929118004E-02 -2.82087197089900E-02
* ORBITAL    1   93
  2.53800663437616E-04  1.81985706159500E-03  8.66353880800571E-03  6.37250157758894E-02  1.30862706242195E-02
 -2.08861960110096E-06 -3.74163934494263E-05  1.66805744622291E-05 -2.71044367379950E-05  3.71803734483364E-06
  7.28902988045219E-05  1.40139235076641E-05  5.45053038542255E-05 -3.16477933422412E-04 -5.98839736508071E-03
 -7.15206404958321E-03 -6.79327491825594E-04 -1.74979508076936E-02 -1.81902703933093E-02  1.81344203751085E-04
  1.89799447131129E-04 -1.53245703904126E-02 -2.29611625948421E-02 -7.66203727030757E-05 -1.08408561244864E-04
 -1.31442181667237E-02 -1.20744933883059E-02  1.30713516797931E-04  9.44670390640711E-04  4.59604934419882E-03
 -4.28299839289476E-02 -1.45491008773441E-02 -3.86135553250679E-06 -8.30317173921555E-05  1.99537200863496E-04
 -6.34063903902538E-06  7.60815565869561E-06  1.56311321568140E-04 -5.51668278992928E-04 -8.14235253859940E-06
  1.00376367188902E-03  2.33889742240643E-02 -1.15941476151800E-01 -2.66675702194613E-03 -6.92549080175339E-01
  8.33015755841686E-02  4.20021071619294E-03 -4.96644890065458E-04  1.34349573098416E-01 -1.51596526705532E-02
 -2.11832931998663E-03  2.79858619740061E-04 -6.43155000364827E-01  8.00239205865552E-02 -2.23332224906658E-04
 -2.03661505106664E-03 -4.43843729367417E-02  2.43525703024714E-04  2.66872152359067E-02 -5.36349857870090E-04
 -2.91270783735704E-02  1.19265570777387E-04  1.66891529882689E-01 -2.19318023912691E-04 -2.01029003915411E-03
 -4.46951702921747E-02 -2.45946535330128E-04 -2.77270078294124E-02  5.44709491273437E-04  3.15470221150403E-02
  1.27509215411033E-04  1.67878804903401E-01 -1.98059775242033E-04 -1.51188493835156E-03 -1.27158448657610E-02
 -8.35896524712619E-05  1.48779556186845E-02 -2.26755439073598E-05  4.77161305101876E-03  2.10392053758033E-05
  7.84072613085384E-03 -1.97210294990238E-04 -1.50490849930571E-03 -1.26815651497659E-02  8.65934584431997E-05
 -1.49215344990221E-02  2.06952225747215E-05 -4.87020441340618E-03  2.04334006531440E-05  7.91971610257913E-03
  2.78764990893239E-04  2.28606370639928E-03  5.07672745986562E-02 -3.59848152884455E-04  2.44016473236130E-03
  6.78965404355896E-04  5.81186915331960E-02  8.15460004393470E-04  1.52726641327972E-01  2.85031872659446E-04
  2.33487105005924E-03  5.11793143378500E-02  3.52092096719348E-04 -3.08083893303071E-03 -6.78873906799294E-04
 -5.76964547812407E-02  8.15041029099443E-04  1.52345403700638E-01 -2.78055248828118E-04 -3.02764964984302E-03
  2.86981508780514E-03 -6.31630453415097E-03  2.17375061878020E-03 -2.73077730905790E-04 -2.94912280437627E-03
 -2.87688927714965E-03  6.31428549419059E-03  2.12144819618856E-03 -4.95421020454750E-04 -1.34937685386976E-02
  7.63031121348683E-03 -1.80878809565421E-02 -1.94471539398339E-02 -4.86826534715497E-04 -1.32361185995762E-02
 -7.49691560242073E-03  1.78129496283035E-02 -1.92273689701445E-02 -4.99003502018797E-03 -4.97805808596745E-03
 -2.05334188805337E-02 -2.06143610533261E-02 -5.18026178022750E-04 -5.41345222475225E-04  2.53218644136824E-02
  2.51679913056657E-02 -3.72936168569456E-04 -3.46140107546009E-04  1.18481779265497E-04  2.48053295401629E-04
* ORBITAL    1   94
  1.17171070789376E-06  7.50563252727211E-06  3.42443613079572E-05  9.54689872044930E-05  6.13708862992657E-05
  1.58049054862910E-04  3.31651087616772E-03  1.61450851781541E-02  4.36205314635726E-03 -5.12429704235400E-04
 -8.91066586359580E-03  2.50351168081115E-02 -1.75925937065493E-03 -1.44834315355274E-06 -2.44417969783127E-05
  3.85096853321061E-05 -1.27026792912312E-06 -8.32132009132009E-05 -9.32850316671064E-05 -3.90324301471346E-02
 -3.98038456262904E-02 -7.94494876604447E-05 -4.60656467542623E-05 -5.39836236212050E-03 -3.80945611982051E-03
  5.31687418187978E-05  9.26438588953590E-05  6.02974880651284E-07  4.37326948550340E-06  2.03283648721528E-05
 -1.97675878524651E-04 -1.58635748162277E-05  1.03671003459799E-03  2.50885789164659E-02 -8.38606684867378E-02
  3.02051180500196E-03 -1.04040484340087E-03 -2.36122453897424E-02  2.46982777695766E-02 -1.36383794410905E-03
  3.39201481430635E-06  7.01872390362766E-05 -2.90759382758569E-04  7.05307749026129E-06  8.67114962317756E-04
 -7.83280664929815E-05 -9.09917787947112E-01  1.10848115008746E-01  2.03887700430379E-03 -2.28128098925509E-04
 -2.45436491671148E-01  3.78787479113689E-02 -5.89871750999979E-03  6.70094054918675E-04  1.68812991280690E-04
  9.37999826674526E-04 -2.96006041424418E-02  5.25043374838764E-04  1.94670925357961E-01 -6.97426514764754E-04
 -1.29607817418619E-01  1.51033046956377E-03  9.44361505145263E-02 -1.68058866248223E-04 -9.33834211541604E-04
  2.94394730130195E-02  5.20737857066127E-04  1.92790439291602E-01 -6.98459038023992E-04 -1.29871730309128E-01
 -1.50635698462537E-03 -9.37489048225037E-02 -4.59877945102057E-05 -3.58871433050561E-04 -4.46707850765666E-03
 -2.80653863505327E-04 -5.94051192179720E-03  1.07135146507719E-04  6.16032869307797E-03  1.34401146832322E-04
  1.46138517061603E-02  4.57955636058696E-05  3.57687477980395E-04  4.49487391124315E-03 -2.79245770172244E-04
 -5.91957798014789E-03  1.06517939693900E-04  6.11351214801009E-03 -1.33557598332957E-04 -1.46207734821804E-02
  3.99766696273978E-04  3.28691462285178E-03  6.08004416214670E-02  1.14640524693856E-03  1.45720647360162E-01
  6.72853152695305E-04  2.33907246562453E-02  6.29301876927420E-06  3.66888733430824E-02 -3.98773369001660E-04
 -3.27876277901885E-03 -6.06023923131245E-02  1.15110356748092E-03  1.46221259844414E-01  6.67623416714679E-04
  2.27166507240018E-02  2.40146896306062E-06 -3.52364177805594E-02  1.79295365130065E-04  3.11759342697416E-03
 -1.91764328852391E-03  4.46111755673594E-03 -2.79605518052774E-03 -1.85860030486178E-04 -3.21718707144571E-03
 -1.90853297164612E-03  4.43352006624463E-03  2.87765032124243E-03  7.57767660271005E-04  1.83575055204067E-02
 -1.19894203430879E-02  2.31555389541333E-02  2.04514200345819E-02 -7.54376715164536E-04 -1.83012507317143E-02
 -1.19133388332343E-02  2.31189338575614E-02 -2.05042106259923E-02  4.64932579614548E-04 -5.05890454892302E-04
 -1.14267575783995E-03  8.74056238273843E-04 -7.18440804124189E-04  7.58310033869891E-04 -2.54194069810091E-02
  2.55406054239802E-02  3.19335718055993E-03 -3.18763357530439E-03  2.14662302087546E-02 -2.13858845332010E-02
* ORBITAL    1   95
 -1.26105338542699E-05 -8.97681741092627E-05 -3.65254244214314E-04  2.30887267047276E-03  2.49977375791503E-03
 -1.52021924295302E-05 -2.43300396663785E-04  1.39604229474631E-03  5.00087730330621E-05  2.11652404911538E-05
  4.05315424527698E-04 -6.08879377017121E-05  2.17928466642521E-04  2.62753709516603E-05  4.03116664362903E-04
  2.74306001098390E-03  3.75499238662430E-04 -1.15287488515080E-02 -1.48102643778181E-02  9.03283950511637E-04
  9.13901538340609E-04  2.34540621764625E-03  2.22538138538157E-03 -1.73986040135693E-03 -1.71411882334790E-03
  1.65515044985859E-02  1.99493484677655E-02 -5.31290426761386E-05 -3.77149708160349E-04 -1.69916124137099E-03
 -1.00659623084426E-02 -1.73749522129094E-03 -6.32666137236114E-06 -1.20293336006166E-04 -1.06638581230274E-03
  4.33832361403973E-05  6.73308690432291E-05  1.59788672672927E-03 -3.81802098966071E-03  1.73702045832450E-04
 -7.79319302494522E-05 -1.92796357096462E-03  1.84091325803712E-02  8.83128832019642E-04  6.57778839469583E-01
 -7.17549874298266E-02  1.54415388391344E-02 -1.58301055537787E-03 -5.67200150758895E-02  3.42795422056028E-03
 -4.17129553682898E-02  4.92855319730781E-03 -7.19277882455349E-01  7.87138857695823E-02 -1.58061897147911E-05
 -7.77647228941635E-05  3.12345940911469E-03  3.78249360896757E-04  1.54757314363903E-01  2.49545148388133E-04
  9.04943083739323E-02 -7.49379605850307E-05 -1.18525846457410E-02  4.18333411413354E-06  4.35560924931805E-05
  9.25261636064807E-04 -3.99419314304675E-04 -1.51562849475543E-01 -1.80686942558802E-04 -6.90580967227364E-02
  5.13026822883541E-05 -4.70691550260775E-03  5.01320248768654E-05  4.00539358266400E-04  5.05109406371923E-03
 -6.55372432652520E-05 -7.27145991710311E-03  9.94635178454367E-05  9.09906635298383E-03  5.82126968802845E-05
  6.31305308570431E-03  5.94581920551385E-05  4.74859350117380E-04  5.85175188239533E-03  5.92413333830241E-05
  7.28819952954636E-03 -1.12471522639855E-04 -9.05813687398959E-03  4.86108714819141E-05  5.36145730752922E-03
 -1.53396893934541E-04 -1.24451215803981E-03 -1.71428572546219E-02 -5.74403025958721E-05 -1.85991512588720E-02
  4.81748626617285E-05  2.57663227630102E-02  1.22612725564655E-04  1.38681618262363E-02 -1.47079645407153E-04
 -1.20647762519165E-03 -1.91583860716008E-02  1.13980698007793E-04  2.44205972547206E-02  3.67875825839522E-05
 -1.78245203514112E-02  6.90622905372787E-05  4.97095398886623E-03 -4.02867156277219E-04 -7.52224350000916E-03
 -2.13873325574214E-03  5.13079397843305E-03  6.30134026022852E-03 -3.72129355670289E-04 -7.00700028470123E-03
  1.84428725724754E-03 -4.87781188318034E-03  5.90030922891049E-03  6.80434032538247E-04  1.60668886039142E-02
 -1.09047696189220E-02  1.95697785498745E-02  1.26265061350138E-02  6.99133396443834E-04  1.73982716833355E-02
  1.15264529311250E-02 -2.07752977545045E-02  1.35528604193767E-02  2.42216431011162E-04  3.36025846276962E-04
 -5.16512477013377E-03 -6.12008139038455E-03  2.48821975001277E-03  2.20701047273130E-03 -8.33164695296302E-03
 -7.76702292829709E-03 -3.42273599165835E-04 -2.08586603647364E-04  3.54513582855653E-03  3.23794563237976E-03
* ORBITAL    1   96
 -3.40164164682661E-07 -3.41082094893207E-06 -1.33663605903400E-05  8.83810331064689E-05  2.28033867513532E-04
  3.14606207379121E-04  4.93349038842764E-03 -3.16989712350610E-02 -1.51116473129302E-03 -4.01361927356002E-04
 -7.74250474112645E-03 -7.12714065640520E-04 -4.56882044821269E-03  6.47078632145675E-07  2.96487604379592E-06
  1.48241115141002E-04  3.70701994024534E-06 -5.92275658426945E-04 -7.23854142325214E-04 -1.53562562592715E-02
 -1.54590389513541E-02  2.46567322258037E-05  3.68703107756660E-05  3.79021539297374E-02  3.72039326308001E-02
  7.64239934900166E-04  9.11877340388550E-04 -1.62077231454186E-06 -1.15766457543313E-05 -3.59454361936823E-05
 -5.31908132948906E-04 -6.71840644962743E-05  2.56250592332988E-05 -3.96259513276158E-04  3.17584592133541E-02
 -1.40518967442429E-03 -1.33230401598815E-03 -3.11664765150635E-02  7.95620746719459E-02 -3.39318067365307E-03
 -3.09286198791360E-08  1.46945114096139E-05  6.02481762190666E-04  1.01638178682894E-04  2.86124999429395E-02
 -3.11444488958583E-03 -2.34161615513553E-01  2.23078062973892E-02 -7.06627204503920E-04 -2.18539367555571E-05
  9.18122765462223E-01 -1.09718625092816E-01 -3.57225693629761E-02  3.92331017316686E-03  2.11095611096319E-04
  1.31220876951637E-03 -1.96032562767232E-02  1.80701845695371E-04 -4.75482028361568E-02 -6.37762253621654E-04
 -2.11870263991598E-01  1.19412598866779E-03  6.65516859645131E-02 -2.13529769719753E-04 -1.33002939591845E-03
  1.95469799698100E-02  1.43034608936649E-04 -6.21578366997318E-02 -6.55030885934207E-04 -2.18902321200024E-01
 -1.18931022623753E-03 -6.65730318623092E-02  1.04285861212153E-04  8.30705677841215E-04  9.16899946863221E-03
  9.55435193464652E-05  3.59521959864013E-04  1.31892379927668E-04 -4.37961450660654E-04 -1.14189031605731E-04
 -1.12884248494182E-02 -9.93704687201504E-05 -7.91047803403342E-04 -8.66308302397987E-03  1.04716657144593E-04
  1.02794868946161E-03  1.23720616621694E-04 -1.25393414639728E-03  1.17277564714638E-04  1.18130304080451E-02
  2.45957059741433E-05  5.16432032881281E-05 -2.84689194217106E-02 -7.25655376086506E-04 -7.86338172619593E-02
 -9.72741858168994E-04 -8.60675229401657E-02 -5.59989989664915E-04 -9.79211858695332E-02 -3.60087392311706E-05
 -1.44946924240035E-04  2.71127916100251E-02 -7.15758811024217E-04 -7.64276215749341E-02 -9.78593336863524E-04
 -8.85139900913202E-02  5.76448830739537E-04  9.99587752609790E-02  2.80446662302525E-04  4.72906438492739E-03
  3.26053610050358E-03 -2.92011908277206E-03 -3.65912441697493E-03 -3.18560649000379E-04 -5.42514972826583E-03
  3.42574941306645E-03 -3.35762976848815E-03  4.25444251006572E-03  1.63344273931541E-04  1.31808558885797E-02
 -5.90759979670384E-03  1.13894942536197E-02  8.29381869853780E-03 -1.00229887539946E-04 -1.16960753161653E-02
 -4.88837552827798E-03  9.63830885239167E-03 -7.23418134733580E-03  9.37192075830866E-04 -9.37955199190172E-04
 -1.04469507302158E-02  9.74464266607183E-03 -2.72329081777743E-03  2.93136429155735E-03  8.31419750850225E-03
 -8.90667370682422E-03  1.04290890101624E-03 -1.08034933741825E-03 -5.38258148964225E-03  5.72187672334139E-03
* ORBITAL    1   97
 -5.73748267274721E-05 -4.08445622157852E-04 -1.39299152928207E-03  8.29283997768217E-02 -8.95881302255312E-03
  3.80562057180734E-07  4.55544298310610E-06 -6.19332066618408E-06  9.40052428884237E-06 -1.76912137913898E-06
 -1.62413943194723E-05  5.06736323070625E-05 -1.17197734560530E-05 -4.73674772027580E-05 -2.59620968228399E-03
 -5.50523241209716E-02 -3.12787750459054E-03 -1.87851459583471E-02 -1.53524271181774E-02 -9.31939618645808E-05
 -9.47076522314349E-05  1.29131022961711E-02 -1.22540136009552E-03  6.40990872804872E-05  6.76808096111791E-05
 -1.63338191861674E-02 -1.37194751702875E-02 -4.90565269773112E-04 -3.53225252235030E-03 -1.75429653357374E-02
 -5.55569666822821E-02 -1.56353289224172E-02  1.99599729812227E-06  4.18709935526837E-05 -6.10911809184859E-05
  5.47962688163326E-06 -3.97931362483718E-06 -7.41801113586464E-05  1.75695483470699E-04 -8.51187164226539E-06
 -2.34840425422461E-04 -2.75588580708662E-03 -5.89052028002414E-02 -3.30624061517111E-03 -1.18402997665499E-01
  2.29869846083890E-02 -2.06641764671992E-03  2.45029024677475E-04 -9.71504393883511E-01  9.49724223149555E-02
  9.52008258335745E-04 -1.06034904713232E-04 -3.71118042901224E-02  9.69780048899976E-03 -2.70747052995924E-04
 -2.06700078659993E-03 -2.68620735029768E-02  1.10059177142966E-04 -4.65759210351575E-02 -2.09180079190841E-04
  8.88970732574960E-02 -9.25985485762452E-04  1.23510519966655E-01 -2.71896472890800E-04 -2.07421774295448E-03
 -2.66721070844293E-02 -1.08583615869541E-04  4.71348290715780E-02  2.05356938375775E-04 -9.00385651066290E-02
 -9.35256091488648E-04  1.22946423384964E-01 -1.97991300466498E-05 -1.70199295091899E-04 -1.06824369144947E-02
 -1.22082554338246E-04  1.65310326665960E-02 -1.30781899057681E-06  1.36089386306746E-02 -2.47626461517430E-05
  2.45087608521104E-02 -1.94380354888787E-05 -1.67372259255323E-04 -1.06865551157320E-02  1.22500493665809E-04
 -1.66277402946788E-02  2.75571760177793E-06 -1.36449786584109E-02 -2.62322679678677E-05  2.45354692672907E-02
 -4.74680864415733E-05 -3.54619604684507E-04  3.80282372913907E-03  3.84252786697471E-04  8.19964717617837E-02
 -6.89962204202043E-06  5.09787256570840E-03 -3.72221228766629E-04 -3.71268656992475E-02 -4.99008234706118E-05
 -3.73762277951038E-04  3.63003054336050E-03 -3.81397655100483E-04 -8.16562782268453E-02  7.07343299415995E-06
 -5.25239185626324E-03 -3.71778070901211E-04 -3.70131477435280E-02  1.26384228127423E-04  1.23551950188674E-03
  2.10567594173823E-03 -5.29004721339305E-03 -1.70885914402300E-03  1.24138032191181E-04  1.20322894058927E-03
 -2.09669712261365E-03  5.29514733658240E-03 -1.67865722491971E-03  2.31105311497912E-05  3.58708929662472E-03
  3.91509309567671E-03  6.51339669474740E-03  9.06964353342623E-03  2.13337863212057E-05  3.49181508101187E-03
 -3.98276013664224E-03 -6.39672635258405E-03  8.96678547151082E-03  5.06449800836743E-04  4.93893722965885E-04
  1.04127506200207E-02  1.04437657630005E-02 -3.57925353292861E-03 -3.55395847019822E-03  9.36414114645958E-04
  1.00906898188432E-03  1.54191227906945E-03  1.51595940063435E-03 -1.24553586564323E-02 -1.25187597806530E-02
* ORBITAL    1   98
  2.37449478485100E-04  2.01919571018031E-03  1.99376186494028E-02  2.52979805729240E-01 -1.77409544303568E-01
 -3.12703392154132E-06 -7.03498538094854E-05 -7.74913239713406E-04 -1.14979005669436E-04  6.98572316480801E-06
  1.54424912961446E-04  1.65875130676394E-03  3.36164951515483E-04  4.50116567360736E-05 -7.09687512811648E-03
 -3.44589945136911E-01  5.71772059645032E-03 -9.45725258410645E-02 -1.29675959154848E-01 -2.55106806406154E-04
 -5.72906221800677E-04 -7.94216330399749E-02 -1.11512136778485E-01  1.10775343948332E-04  2.23353035911089E-04
 -7.08535076075607E-02 -8.86368377265321E-02 -4.52998967981148E-04 -3.27259520162568E-03 -1.61892985030536E-02
 -7.38633532426668E-02  2.93595458578938E-02  1.29678109077023E-06  2.12070722945211E-05  1.89981648694293E-05
 -6.81124781004344E-05 -3.68796476403787E-06 -6.99667253590558E-05 -3.73148412250027E-04 -1.41071892341671E-04
 -5.50914324783582E-04 -9.33692908085582E-03  1.52904178787476E-01  3.02220781149041E-02  7.44124870518783E-02
  6.01757743983179E-01 -6.32905751909033E-05 -3.87356654482601E-04  7.88499213023359E-02  6.55232062057640E-01
  2.46857910035439E-05  1.01310385390705E-04  5.55172633980403E-02  4.56284752125737E-01 -6.00440321113275E-04
 -4.85794633682406E-03 -6.16507113490088E-02  5.04602051717476E-03  1.46047624548170E-01 -1.02544567462908E-02
 -3.01236381783672E-01 -2.70432100242220E-02 -4.56743219040536E-01 -6.38710873002774E-04 -5.15151959595462E-03
 -6.30689225302725E-02 -5.06389268435125E-03 -1.46194564830452E-01  1.02985393468461E-02  3.01719118992734E-01
 -2.71378126654026E-02 -4.58071784771928E-01  2.12638530957675E-03  1.60796519540482E-02  5.49733360666380E-02
 -3.04205754379935E-03 -4.34495557185059E-02 -9.84260608423186E-04  1.13868840992901E-02  1.38751612169142E-04
  4.56279702923519E-02  2.13034191422140E-03  1.61108223416126E-02  5.52185084065882E-02  3.04825759105951E-03
  4.36255478558608E-02  9.76653248561920E-04 -1.14732755973328E-02  1.41374041771960E-04  4.58368147969310E-02
 -3.19824806990763E-03 -2.45055294508541E-02 -8.39958431856756E-02 -5.54909072378170E-03 -3.07517179154821E-02
 -3.40686130657078E-03 -1.78099257041119E-02 -3.78094806164842E-03 -3.47404737555209E-02 -3.19663157983801E-03
 -2.44933480264287E-02 -8.39616768001704E-02  5.54984590879808E-03  3.08193289264094E-02  3.40556020681773E-03
  1.77750896570218E-02 -3.77669549233494E-03 -3.46436491577801E-02  1.98222449238347E-03  1.96130365543620E-02
  5.90912852646251E-03 -8.17547147894334E-03 -1.40035782227566E-02  2.02005405185036E-03  2.00532942292774E-02
 -5.90817334367832E-03  8.33865450370340E-03 -1.41480868014832E-02 -1.47418040354607E-03 -7.76281753576041E-03
  9.05566377045182E-03 -2.43284220922621E-02  1.16613451421892E-03 -1.48196635032966E-03 -7.85186047606728E-03
 -9.03316810081825E-03  2.43511829754586E-02  1.13718087971412E-03  1.08921228068108E-02  1.09002178624361E-02
  3.79760745704125E-02  3.79718053615026E-02  5.89032968001615E-03  5.66672803447602E-03 -1.74762536420009E-02
 -1.74137345156126E-02  2.79539586526989E-02  2.80056258597587E-02 -7.47495766359800E-03 -7.51847780940834E-03
* ORBITAL    1   99
 -5.10773392837857E-04 -3.65529715332036E-03 -1.71118555876262E-02 -5.88025238826110E-02 -1.25489760705623E-02
 -9.44808185285548E-04 -1.71825752026835E-02 -5.74928269252631E-02 -1.93409695923039E-02 -5.78754003857913E-04
 -1.07348975415155E-02 -4.30918388260295E-02 -1.10601761091688E-02  3.95788084559595E-04  7.12249086134515E-03
  2.66143763627090E-02  4.62019796635211E-03 -5.85963665030920E-03  8.22052235151681E-03  3.44650501199275E-02
  8.04866570063658E-02 -5.66798981997160E-03 -8.76585424489819E-03  6.31511071220121E-02  1.46346468743489E-01
  8.94485814642421E-03 -3.61924741756871E-03  3.60440538930963E-04  2.60168538213598E-03  1.26965728219841E-02
  8.23913574384253E-02  3.98902688576733E-02  3.77282574511723E-04  8.02666144603130E-03  2.55834843912680E-01
  4.87341108991180E-02  2.97262712651183E-04  6.45275760823520E-03  1.75420476644429E-01  3.31905517171536E-02
  2.58178938351067E-04  4.97828574141608E-03  5.78828911796058E-04 -1.03956668631455E-03 -6.59408197415964E-02
 -5.18319396321412E-01  5.39183372871555E-02  3.26460702175701E-01  1.04496136797165E-02  8.28388909993715E-02
  1.00629197151245E-01  7.11773790435152E-01  7.32384021582935E-02  5.68142819784612E-01 -2.05779390848109E-04
 -1.55452736201515E-03 -1.50085881316357E-03 -1.64987399216514E-02 -3.99389551056122E-01 -8.48905681941142E-03
 -1.95155976577051E-01 -4.88017809797897E-04 -1.88152626942101E-02 -5.15682508342705E-04 -3.92624575798307E-03
 -1.86825421734510E-02  1.60169237742976E-03 -9.43968969716270E-03  1.26350762234410E-03 -2.56373210409983E-03
  1.59293784979134E-03  2.50814336659483E-02 -1.17774825768090E-03 -9.09633281912991E-03 -4.46366311926839E-02
  2.22024855222059E-03  2.68343312038577E-02  1.12279346501562E-03  1.04802313814418E-02  1.74222077232565E-03
  3.72439127921287E-02  1.27858688239005E-03  9.86326324028441E-03  4.89154417990637E-02  1.98194837004376E-03
  1.97882560604400E-02  1.28535866127297E-03  2.04947072690281E-02 -1.32771124754351E-03 -2.91354204019549E-02
 -3.13337014582041E-03 -2.37354324155957E-02 -5.11762096744187E-02 -5.70023686519715E-03 -6.67795526455300E-02
 -9.47995539498192E-03 -9.53741259642457E-02 -2.74907071558320E-03 -3.96641108933486E-03  4.78653309349133E-03
  3.68981793151805E-02  1.38228725628147E-01 -1.20694227523378E-02 -1.40154269624824E-01  8.76764380630106E-04
  5.04238323009188E-02  5.31795409638435E-03 -1.86876731109457E-02  7.29819490738956E-05 -1.88557985725283E-03
  3.84414106236091E-03  3.30677596385803E-03 -2.44287923836447E-04 -9.49766311936972E-04 -4.90742393195937E-03
  2.55804056656235E-03 -3.51821421338825E-03  1.14550930658180E-04  1.30260788298178E-03 -1.05703399348729E-02
 -4.95449218484875E-03 -1.86446547881881E-02 -1.72270929772436E-02 -7.71310387115493E-03 -9.67473521101396E-02
 -4.32623577605892E-02  6.10964244727097E-02 -6.89179098249179E-02  1.30232117220691E-03  4.22993912215104E-03
 -1.39192326627663E-02 -4.01095953529642E-02  9.18923203084949E-03 -5.48902509344499E-03  1.93598299640634E-02
  9.36272910967645E-03  1.37051693884512E-04  2.78193322152551E-03 -2.61532072713321E-02  4.54458957092417E-03
* ORBITAL    1  100
 -1.04306214106373E-06 -8.70149697676719E-06 -8.08800746093651E-05 -1.14726501413917E-03  5.62786910326881E-04
 -7.20302760617571E-04 -1.37419012454201E-02 -1.70553520801064E-01 -1.45555770410528E-02  1.67694713427583E-03
  3.20706460931552E-02  3.57661517169262E-01  3.35296448044545E-02  2.07675518419504E-06  6.62164590140973E-05
  1.13690696304325E-03  5.59596631284218E-05  1.35822995228459E-04  3.02212363203721E-04 -3.22842795695963E-02
 -1.05719035273121E-01  5.77872118103774E-05  3.78592481981028E-04  1.35080259556005E-02  5.26482419220788E-02
  8.20528571461763E-05  1.60666265528357E-04  4.97604303476341E-06  3.59409842124434E-05  1.82453804025267E-04
  7.58917367766976E-04 -7.03587310490653E-04  1.13525760963271E-03  2.25252879504621E-02 -3.35601708368658E-04
 -1.05427386521022E-02 -2.54036064779972E-03 -5.04439194218302E-02 -1.23614311709755E-01  5.07298760304254E-04
  7.49881490377072E-07  2.05414805764373E-06 -1.08417940889475E-04 -6.31538175327633E-04  2.14972369436358E-04
  1.31510608418008E-03 -1.77607337111358E-01 -1.09863459717597E+00 -6.64166369208196E-05 -8.06531159449118E-04
  7.61910252314033E-02  4.97463525597897E-01  3.39441835193263E-05  7.83298012590641E-05 -8.40817258839566E-03
 -6.45772421713282E-02 -2.18168697288205E-01  8.98000867437849E-03  1.04608038215808E-01 -1.68829079220073E-02
 -1.75844427952230E-01  2.12949993280832E-02  1.62647834133354E-01  8.45975370055720E-03  6.49719814116292E-02
  2.19853725761166E-01  8.99363505328460E-03  1.04574147883320E-01 -1.69623027251819E-02 -1.76815263742953E-01
 -2.12383368029795E-02 -1.61237279184379E-01 -2.47908011727771E-04 -1.93506530967455E-03 -1.32000400398605E-02
  8.27723344671905E-04  2.13480796674455E-02 -9.53749881847683E-04 -2.09798127863366E-02  5.51973165309515E-06
 -1.08712693026145E-02  2.42664844350699E-04  1.89693946143433E-03  1.32525131505420E-02  8.14192096221659E-04
  2.12681458575440E-02 -9.53605359723644E-04 -2.07449262246282E-02 -1.58929879226479E-05  1.03756353557895E-02
  1.26376735619146E-03  9.98129727306236E-03  6.79286420189396E-02  5.26703827620843E-03  1.04459892514349E-01
 -5.24627649173052E-03 -9.03337489028072E-02 -1.07910847312965E-03 -6.38310772849486E-02 -1.28626699293290E-03
 -1.01557423737589E-02 -6.87619491067889E-02  5.29980660882268E-03  1.04818562934367E-01 -5.24158733291243E-03
 -9.03171337051504E-02  1.02017002796415E-03  6.29028359967479E-02 -2.14852567476279E-04 -8.95615532846163E-03
 -5.83902339726429E-03  6.28303153673113E-03  9.71529154353387E-03  2.00737106507495E-04  8.80733726030528E-03
 -5.82355837380332E-03  6.12026360918229E-03 -9.61136476319230E-03  5.01709533364932E-03  7.98418148378154E-02
 -3.93921797209632E-02  3.53578012336085E-02  6.18835661465174E-02 -5.04037367235837E-03 -7.99557906719173E-02
 -3.93280900427641E-02  3.53805385658580E-02 -6.17340976283337E-02 -6.82552312167971E-03  6.80873883977252E-03
  1.92169772370780E-02 -1.90218066955358E-02  2.92545462538668E-03 -2.89452158889613E-03 -3.21963159077103E-02
  3.22253503362523E-02 -9.59856710091522E-03  9.38268097451302E-03  8.13597684860963E-02 -8.12238975093789E-02
* ORBITAL    1  101
 -4.97902595390939E-03 -3.56413238554954E-02 -1.66712682218029E-01 -4.69539147745655E-01  2.50928324149114E-02
 -3.55429318221601E-06 -7.10000917770222E-05 -7.46879408346089E-04  2.71260245988429E-04  1.12281571379050E-05
  2.35131471090747E-04  2.34678642518180E-03 -5.45699315704200E-04  4.44327922652420E-03  7.85269624327139E-02
  2.48437104226082E-01  3.21676226718725E-02  2.19257732177759E-03  2.40884213862032E-02 -1.85939070448843E-04
 -2.13450227041177E-04 -7.37503465856090E-02 -9.35420594644304E-02  1.30970005953436E-04  2.34646477843550E-04
  6.28988315426449E-04  2.47470804389762E-02  2.64543817752985E-03  1.91076109136123E-02  9.50800957394436E-02
  4.29128588619117E-01  8.94482339632786E-02  6.66124961765614E-06  1.45939631767384E-04  1.29908274408705E-03
  1.03305520146138E-04 -1.12108026430354E-05 -2.39983495291234E-04 -2.22617725077472E-03  1.81386962629126E-04
  3.56650729486675E-03  7.09383424742790E-02  3.67106841827708E-01  5.92600343471115E-02 -8.91538770888426E-02
 -5.40064206572133E-01 -4.56379630904373E-04 -1.71965157559272E-03  1.41370578951111E-01  9.06012314998597E-01
  1.12496115146202E-04  2.20752757184499E-04 -9.49454610799808E-02 -5.90791168386653E-01 -6.79520622805148E-03
 -5.19781164010871E-02 -1.93131799696415E-01  7.13374978357369E-03  8.26958069644016E-02 -1.11107519486155E-02
 -9.49550919120955E-02  9.94505887679145E-03  6.05100662065342E-02 -6.75747320552546E-03 -5.16898076778642E-02
 -1.92044088638345E-01 -7.10617948979502E-03 -8.24723045837768E-02  1.10575339703480E-02  9.45037463383093E-02
  9.75111627554476E-03  5.74261098966638E-02 -2.48003623221230E-04 -1.86689934219050E-03 -3.15057464046725E-03
 -7.62807073487614E-05 -6.40561636355993E-03  6.44965484699178E-06 -3.71955487958246E-03  6.08010127814377E-04
 -1.45082112331715E-03 -2.38265784500206E-04 -1.79161528227056E-03 -2.74738364894624E-03  9.71539315453798E-05
  6.82792100555810E-03 -1.49463353351449E-05  3.43607779226119E-03  5.93864453126969E-04 -1.61712411497542E-03
  4.30270281912804E-03  3.33015916949720E-02  1.51841874994147E-01 -1.84458236703889E-03 -1.26472545682369E-01
  2.77664575499034E-03  4.25743816869438E-02  1.61112473106474E-02  2.65748123079376E-01  4.28913203390716E-03
  3.31978342280092E-02  1.51453053261274E-01  1.86400564872800E-03  1.26620113076230E-01 -2.76476393224805E-03
 -4.24180458531778E-02  1.60924893115539E-02  2.65461177466132E-01 -2.92949191825341E-04 -3.38689920911161E-03
  4.99069147836603E-04 -1.88078136901695E-03  5.73002136610583E-04 -3.11526071099114E-04 -3.46181390338234E-03
 -6.11994362526153E-04  1.87298394131115E-03  4.44110424183825E-04  2.59642629879832E-04 -2.09281901362272E-02
  2.51550234495424E-02 -2.46608926297836E-02 -1.58658340982962E-02  2.65194230170651E-04 -2.08406144254731E-02
 -2.51039185655276E-02  2.45879853391771E-02 -1.56995912918108E-02 -3.81017306705092E-03 -3.79213572282645E-03
 -3.81581998937334E-02 -3.80995154852995E-02  1.97613195029915E-03  2.01352745237082E-03  2.57722214588903E-02
  2.58894359562403E-02  2.70871470484153E-03  2.82067976587554E-03 -3.94154501650992E-02 -3.94582751711728E-02
* ORBITAL    1  102
  4.77675896815394E-04  3.41600535013104E-03  1.59120727329998E-02  5.29807514407781E-02  1.29400218362583E-02
 -9.41008806255151E-04 -1.70984664166262E-02 -5.64792447609417E-02 -1.93635220667042E-02 -5.84892441604984E-04
 -1.08648102853739E-02 -4.44785507535908E-02 -1.09082932522099E-02 -3.66802832723776E-04 -6.56178875558914E-03
 -2.29275905272395E-02 -4.50667331234769E-03  5.84507473246858E-03 -8.53718059687088E-03  3.46851939365688E-02
  8.09936271607879E-02  5.06113367095086E-03  7.14731971110540E-03  6.31079356737200E-02  1.46287909253572E-01
 -8.93536963245957E-03  3.39376543106798E-03 -3.24485162954614E-04 -2.34201891747806E-03 -1.14008577033992E-02
 -7.64467298121239E-02 -4.07242211301348E-02  3.75107857418653E-04  7.98037888310713E-03  2.55711329155201E-01
  4.88359200554133E-02  3.02054088002512E-04  6.55087882371598E-03  1.75910668951165E-01  3.32415723418402E-02
 -2.30704511061144E-04 -4.45679235128597E-03  2.39304213634513E-03  8.78649795202641E-04  6.59974926041995E-02
  5.18518390229247E-01  5.41262165325985E-02  3.27668854184163E-01 -9.79249870015488E-03 -8.07876498648014E-02
  1.00561344928311E-01  7.11399647848648E-01 -7.32072610452076E-02 -5.67879828896158E-01  5.19355513379006E-04
  3.95288085468193E-03  1.86915334268537E-02  1.59493836864629E-03 -9.58432747282210E-03  1.26386183034456E-03
 -2.64709874650298E-03 -1.58211428256647E-03 -2.47262347452681E-02  2.15475141457670E-04  1.62858061656565E-03
  1.94170336878358E-03 -1.65006948597753E-02 -3.99452359363702E-01 -8.49226526221592E-03 -1.95231235279335E-01
  6.02265943482670E-04  2.05213583292365E-02 -1.27428686249787E-03 -9.82919461904406E-03 -4.85913688332520E-02
  1.97490123436159E-03  1.94960858910109E-02  1.28546430309391E-03  2.04231711425588E-02  1.32377145915127E-03
  2.88924671087355E-02  1.18868735281720E-03  9.18113295728444E-03  4.51598202549569E-02  2.23204409167270E-03
  2.70930651592212E-02  1.13498609506401E-03  1.07880502115879E-02 -1.75956236530136E-03 -3.78199627756753E-02
 -4.79840786863009E-03 -3.69910314470462E-02 -1.38808071640093E-01 -1.21003553606855E-02 -1.40876923168366E-01
  8.65831122170509E-04  5.01847472795103E-02 -5.32841189401024E-03  1.83928633402296E-02  3.12511497713676E-03
  2.36712177444359E-02  5.07828501482491E-02 -5.68113644453768E-03 -6.62833480018486E-02 -9.46461454670245E-03
 -9.50748149199137E-02  2.73574670442593E-03  3.50412121065830E-03  9.54199512093706E-04  4.96450010700213E-03
  2.58139910020013E-03 -3.54492563045058E-03 -1.53561523065596E-04 -7.60156147817397E-05  1.81824326823209E-03
  3.88232576818856E-03  3.26150246121158E-03  3.31062935145321E-04  7.69096263084979E-03  9.65055427163439E-02
 -4.31839044620246E-02  6.09687909814183E-02  6.89035984673914E-02 -1.30830047790101E-03  1.05438734806828E-02
 -4.97241956768027E-03 -1.86551533784705E-02  1.73066798869202E-02 -4.22443357519373E-03 -1.35820505258896E-03
  4.01153673779011E-02  1.39899098362587E-02  5.55384979003064E-03 -9.14227608318579E-03 -9.29078787648908E-03
 -1.94107750389103E-02 -2.72709720084126E-03 -1.30337341875308E-04 -4.58924008477594E-03  2.62531411779771E-02
* ORBITAL    1  103
  2.25082418932405E-03  1.64221242724002E-02  8.33609316906511E-02 -4.71446767500118E-02  5.00168420119258E-02
 -2.53092363031116E-06 -3.26818134613526E-05 -1.39007921488036E-05 -1.51362671965021E-07  6.01142694441770E-08
  1.45963779899663E-04  3.95678329771085E-05  6.48716026594448E-07 -3.37732773040953E-03 -6.87241808649302E-02
  1.30765065078455E-01 -2.48447650170576E-04  5.65950461393897E-02 -6.62855692318772E-04 -4.18780072606048E-06
 -1.04896940918233E-05 -1.39551430746598E-01 -4.88534674248866E-02  2.00379932176237E-05  3.18801168380196E-06
  6.41196065775041E-02  5.69068065762986E-03  2.25183167397505E-03  1.64314631829842E-02  8.34799933970531E-02
 -4.70947224193272E-02  5.00082252213470E-02 -2.42621681980371E-06 -1.41496858102286E-04 -2.64197889020835E-05
 -5.09493385571334E-06  3.20264878897078E-06  2.23696834994516E-04 -2.09600146601350E-05  7.86019524174548E-06
  3.37854557865881E-03  6.88583798515772E-02 -1.30685609720041E-01  2.54817853134616E-04  5.65929753523658E-02
 -6.75727506327683E-04  2.07498326254294E-05  4.60386840440928E-06 -1.39522452664854E-01 -4.88236409077781E-02
  5.04715293737923E-05  8.81791475952953E-06  6.41020894833364E-02  5.68723770932859E-03  2.82755570991582E-03
  2.25137478879958E-02  1.74678729794191E-01 -7.16204012939800E-03  2.32743176860830E-01  1.38392396853471E-02
 -4.47356833176973E-01 -4.42476847217485E-07  2.01030211194935E-05  2.82642076767801E-03  2.25034980540952E-02
  1.74392157812192E-01  7.15943875128322E-03 -2.32746698168058E-01 -1.38318685831073E-02  4.47304420282190E-01
 -7.03920120543282E-07  6.04739343490909E-05 -3.75998544068487E-04 -2.84590754554939E-03  8.73327436915932E-03
 -2.43379496714147E-05  5.57081721604556E-02 -2.24712009642809E-04 -5.17438270975213E-02  1.06113737798986E-03
 -1.41854392330755E-01 -3.75767701391828E-04 -2.84320795236272E-03  8.64882240079117E-03  2.49936868385954E-05
 -5.58980148405966E-02  2.25759815460482E-04  5.16690510844101E-02  1.06145904507189E-03 -1.41851668584386E-01
 -3.75736886155265E-04 -2.84310936994609E-03  8.68231467958422E-03  2.41565087568048E-05 -5.56974799286100E-02
  2.25634394564694E-04  5.16929253017864E-02 -1.06137692071467E-03  1.41807967222526E-01 -3.75187522370677E-04
 -2.83953016632857E-03  8.73843776522603E-03 -2.64005417923558E-05  5.58384071294770E-02 -2.25737037163426E-04
 -5.15782205756134E-02 -1.05867372075054E-03  1.41684089851161E-01 -5.57465272971955E-04 -8.79901603012106E-03
  8.63539483188744E-03  6.66287588254964E-03  2.51178647699698E-02 -5.57141666652516E-04 -8.78344808377597E-03
 -8.65343830269131E-03 -6.64898066600659E-03  2.50840657009137E-02 -5.54997884631668E-04 -8.77110593510032E-03
 -8.65349024962174E-03 -6.65308268921231E-03 -2.50646795003131E-02 -5.56864686901240E-04 -8.79018244779480E-03
  8.62587163695390E-03  6.66698911337874E-03 -2.51033379845908E-02 -3.32701566108480E-02 -3.32599544823668E-02
 -3.32343053783356E-02 -3.32466397190231E-02  1.49474938670018E-02  1.49318679420547E-02  1.48854641683268E-02
  1.49480313778151E-02  1.02407751939380E-02  1.02195242251014E-02  1.02345195657750E-02  1.02140339822230E-02
* ORBITAL    1  104
  5.60821808760233E-07  6.62004222500221E-06  1.68145340340380E-05 -4.06000844077351E-05  1.72027173896242E-05
 -1.18872153730963E-03 -1.55650351749967E-02  1.33276889604072E-02 -4.53972481210775E-03  2.49742920066680E-03
  3.62427175920281E-02 -3.56265172713907E-02  8.43984580180218E-03 -8.84358475563559E-07  3.05809823920887E-05
  4.13784500207271E-05  4.83535390375754E-06  5.05095088767042E-06  5.49581539934539E-06  2.89264279684596E-01
  3.37401381505213E-02  4.01091979510675E-06  1.29029774757067E-05 -1.12426643653845E-01 -1.07715510441628E-02
  3.58193629125445E-06  1.93645858291113E-06  4.56025330067371E-07  3.71519933598218E-06  6.02552480375302E-05
 -3.58740225080271E-05  2.26059340376365E-05 -1.18876497076647E-03 -1.55590091382873E-02  1.33318953815044E-02
 -4.53847454534585E-03  2.49796935338032E-03  3.63315867156626E-02 -3.54840622394903E-02  8.44436830243174E-03
 -7.14575968468245E-07  2.69563209252051E-05 -3.90107366699151E-05 -6.98181865947000E-06  5.02885860717731E-06
  1.01395305971983E-05 -2.89252584728872E-01 -3.37327872422489E-02  2.40314452671715E-06 -3.37368519601211E-06
  1.12386165473451E-01  1.07296910818508E-02 -1.58429277614286E-06  8.95260632796030E-06 -2.27840838466540E-03
 -1.84681568228163E-02 -9.97821279250017E-02  5.54469811673567E-03 -2.93552156480710E-01 -9.90828050414525E-03
  5.15731203413572E-01 -1.41027976579508E-06 -2.72756165824254E-05  2.28090018376799E-03  1.84897740399226E-02
  9.96581149356622E-02  5.54461583825672E-03 -2.93608149516085E-01 -9.91197628764112E-03  5.15806653893725E-01
  3.86602960527966E-06  1.71692204085349E-05  2.28466948051093E-05  1.18564018771072E-04  6.86619579698883E-03
  7.11605066690737E-04 -3.57852196998397E-02 -5.17441015196486E-04  1.88859819307078E-03  2.01908380536154E-04
  3.00491353585955E-03 -2.30093733142853E-05 -1.19889838061457E-04 -6.84433814494930E-03  7.10389997463741E-04
 -3.56780106658729E-02 -5.17184180053569E-04  1.83991542607819E-03 -2.03330708380437E-04 -2.86686100144435E-03
 -2.20111100894805E-05 -1.11905231427640E-04 -6.82044303002986E-03  7.12135897585044E-04 -3.56617479092816E-02
 -5.16275633485753E-04  1.78598907143314E-03  2.04665177011609E-04  2.80801690031243E-03  2.18736224850932E-05
  1.10939574943012E-04  6.84201868211752E-03  7.12942955418552E-04 -3.58033191868960E-02 -5.17142312476501E-04
  1.84227434276126E-03 -2.04264443621566E-04 -2.94279478174673E-03 -3.28918375652324E-04 -3.83927399797800E-03
  4.37924624687948E-03 -1.19264362445535E-02  1.45960020294341E-04  3.27414739435768E-04  3.81669690114075E-03
  4.39779816688691E-03 -1.19336498232836E-02 -1.64369016683057E-04  3.26477611307541E-04  3.81005276218078E-03
  4.40014438216406E-03 -1.19319516378035E-02  1.57890221636133E-04 -3.28731098490437E-04 -3.84429096832268E-03
  4.36757259555664E-03 -1.19123844369786E-02 -1.52275844938983E-04 -7.97112662215490E-03  8.00030369449294E-03
  7.99332699495170E-03 -7.95888612010713E-03 -1.19074702294015E-03  1.17966329089581E-03  1.19611420189645E-03
 -1.19267218445990E-03  8.99702016030186E-04 -9.25736286765531E-04 -9.24670661178914E-04  8.97224595251360E-04
* ORBITAL    1  105
  1.86658960395404E-04  1.45740653490598E-03  1.07218984174766E-02 -1.82320053925294E-01  9.01768884216603E-03
  1.39777598929129E-06 -5.91568395493114E-06 -1.00489326097750E-04  2.76018149626613E-06  2.78408725432485E-06
  3.62119489997648E-05 -1.34954767309747E-04 -1.13262931965477E-05 -6.84678854750105E-04 -9.37361108028833E-03
  1.53189828185250E-01  9.74175000719345E-03  2.05339565176546E-01  3.32834823496518E-02 -5.00382284468828E-05
 -1.22416064685101E-05  1.15635387921251E-01  1.11924849414167E-02 -1.16926458955392E-04 -3.58910491218877E-05
  1.65588812535574E-01  2.81477984502774E-02 -1.86445985872721E-04 -1.45591949064405E-03 -1.07382244402300E-02
  1.82336930657178E-01 -9.05269193728496E-03  2.56897632482001E-08  2.78655020815002E-05 -1.34993633343365E-05
 -2.34268793183161E-06 -2.40888476614951E-06 -1.08368342135123E-04  5.84773383646840E-05  4.70439016260524E-06
 -6.85712886196425E-04 -9.40757823417766E-03  1.53327868163390E-01  9.74484976471623E-03 -2.05384443416191E-01
 -3.33105777116959E-02 -2.79338955391173E-05 -2.19660166080963E-05 -1.15664153409439E-01 -1.12366443366388E-02
 -6.39881407585889E-05 -3.84624485096267E-06 -1.65614892381607E-01 -2.81697542948813E-02 -1.59861160779002E-06
 -1.75749300726878E-05  1.50966770448475E-04  9.50317570928888E-06 -7.32270387677031E-05 -1.73993930524425E-06
 -6.22748471297261E-05  1.31898047481703E-02 -5.04301294274636E-01 -7.92648500841249E-07 -3.43048135489413E-06
  3.94887823581167E-05  7.58779502194823E-06 -9.19283106233959E-05  6.69577639084375E-07 -1.59168491737407E-05
  1.31995059424423E-02 -5.04328287156353E-01 -1.28425314008692E-04 -1.15008074590149E-03  3.23270199142517E-02
  1.77062254419367E-03 -6.92197170590471E-02  4.23460337282721E-04 -6.96105207135093E-02  1.34725349781803E-03
 -1.28907688651095E-01 -1.31338842613980E-04 -1.17309813572429E-03  3.22681806476964E-02 -1.77988041612172E-03
  6.99700786547278E-02 -4.25310569348650E-04  7.00232843439213E-02  1.35666933716448E-03 -1.29263567679182E-01
  1.31209146250712E-04  1.17223388220472E-03 -3.22890526171972E-02  1.77955949081055E-03 -6.98582053175784E-02
  4.25325142775468E-04 -6.99186536088222E-02  1.35369572434417E-03 -1.29158910264378E-01  1.30679332282311E-04
  1.16759914614954E-03 -3.22898652692369E-02 -1.77708924376616E-03  6.96518828942036E-02 -4.24807796119063E-04
  6.97986289092759E-02  1.35218563466837E-03 -1.29047027135081E-01 -4.82353664752694E-04 -7.82196629711190E-03
 -1.57682803379157E-02  2.57745581549711E-02  1.43269279982410E-02 -4.81977882107339E-04 -7.82385039175982E-03
  1.57115874212571E-02 -2.57636676197460E-02  1.42644848643207E-02  4.85019138261723E-04  7.86148445135641E-03
 -1.57602533902305E-02  2.57822795659535E-02  1.42954140843278E-02  4.82722017401683E-04  7.83442969434941E-03
  1.57817574937761E-02 -2.57739937275440E-02  1.43055417675481E-02 -3.49531650590080E-03 -3.47004115763415E-03
  3.47498482883431E-03  3.47467997848389E-03  2.31139303128541E-02  2.29841510417475E-02 -2.30631599371956E-02
 -2.30758189316162E-02 -7.67673037562269E-03 -7.58145334705141E-03  7.65516637504032E-03  7.67923206385178E-03
* ORBITAL    1  106
  2.22346699724878E-07 -7.79643796701104E-07 -3.11330870907142E-06  1.98180094968286E-04 -7.45018952014501E-05
 -4.80631622406042E-04 -1.78136449847529E-02  3.64367543345406E-02  2.52519041973054E-03  5.80486700138501E-05
 -3.72381990228884E-03  1.86143386850004E-02  2.99517647768952E-03 -7.59685708128338E-07 -5.45012137769505E-05
 -1.26342964209866E-04 -2.52583309310558E-05  1.06525152717483E-06 -2.52735181211736E-05 -8.64255199045466E-02
 -1.93099026207696E-02  2.95001533875954E-05  1.15272150411752E-05 -2.43228167134583E-01 -4.82847860735113E-02
 -8.71051096297794E-06 -2.29005989897552E-05 -8.26915911877623E-07 -5.26656207483290E-06  1.50641218426338E-05
 -5.22078720474654E-05 -2.14228046240204E-05 -4.81160016479887E-04 -1.78371933979351E-02  3.63647004340415E-02
  2.52309906410545E-03  5.67441769389066E-05 -3.72056622181597E-03  1.85915936758627E-02  2.99175094348621E-03
 -7.90780209236548E-07  4.42431554842321E-05 -4.95481975068200E-05 -1.11452250561331E-05  9.89146001597983E-07
 -3.03576957601620E-05  8.64348619608962E-02  1.93156038535822E-02 -3.64281425221178E-05 -6.62476159995587E-05
  2.43249767318480E-01  4.83113251254350E-02  1.28498629981443E-05 -2.34571506861201E-05 -1.29029666767073E-04
 -9.92004486091291E-04 -1.14660748165848E-02 -6.87153062629507E-03  4.55695610699294E-01 -4.24993026791693E-03
  2.75348210923769E-01 -5.35878379753548E-06 -7.13914769209192E-07  1.25197971782759E-04  9.60978198690848E-04
  1.14154530415187E-02 -6.87791232129094E-03  4.55663983119681E-01 -4.24398117329321E-03  2.75411316156849E-01
 -3.89424271684855E-06 -2.92434115623826E-05 -8.80314950214992E-05 -4.20655216059812E-04 -3.88082078963559E-02
 -2.02390997645438E-03  9.89480392376949E-02 -4.18695222150417E-04  8.65774456736459E-02 -1.26039541530858E-03
  1.41913560182766E-01  8.88604841462918E-05  4.26697033777713E-04  3.88141956367071E-02 -2.02704497988658E-03
  9.93218279042303E-02 -4.18856914396537E-04  8.66697000895428E-02  1.26215681888873E-03 -1.41901119020486E-01
  8.78252752288346E-05  4.18445292224739E-04  3.88076512840379E-02 -2.02616685883515E-03  9.90462589867220E-02
 -4.19792437555814E-04  8.67001343064948E-02 -1.26389885591020E-03  1.42084399717364E-01 -8.71494589949369E-05
 -4.13695371434538E-04 -3.87618054922875E-02 -2.02667332795422E-03  9.91859337055798E-02 -4.20444545305953E-04
  8.66200946942195E-02  1.26186094087171E-03 -1.41860126343984E-01 -7.55785624878583E-04 -1.34318812483227E-02
 -1.86404815914803E-02  1.98822164426112E-02  1.89062470276285E-02  7.56018137284989E-04  1.34242332063709E-02
 -1.85853368582096E-02  1.98711099114404E-02 -1.88905887600606E-02  7.55980307419548E-04  1.34249685212045E-02
 -1.86169691858203E-02  1.98564082613099E-02  1.88802992580469E-02 -7.55515229184540E-04 -1.34274825892863E-02
 -1.86001123333414E-02  1.98692636017490E-02 -1.89191833465165E-02 -9.95767318598994E-03  9.99256007842962E-03
  9.96715779215127E-03 -1.00210626058418E-02  3.26313798343411E-02 -3.25701077419392E-02 -3.25947177138252E-02
  3.26140627805521E-02 -9.38768948500195E-03  9.32554626631871E-03  9.37759393578327E-03 -9.33225939550318E-03
* ORBITAL    1  107
  8.24289019446048E-07 -4.99529773346799E-06 -2.46494326001358E-05  1.25235166299991E-04 -2.70000302544952E-05
  1.27710108140617E-03  2.02171439196218E-02 -8.28977710415542E-02 -2.22243763895463E-03 -2.37614941440925E-03
 -3.86078192134065E-02  1.49277933443596E-01  3.66459341648001E-03 -2.58465869797984E-06 -9.84732457519407E-05
 -1.29310241541789E-04 -1.72326614785241E-05 -3.46679709875137E-05 -2.45546453287708E-05 -1.63781103437307E-01
 -3.02050564593008E-02 -2.63511005869089E-05 -3.34479336544527E-06  4.73343605883211E-02  6.12687349801265E-03
 -8.43838761798828E-06 -1.02405295206663E-05  1.08160987082158E-06  5.47108975676566E-06  5.96227808011486E-05
 -1.91281824079044E-04  7.44968243202492E-05 -1.27735427898215E-03 -2.03080782006097E-02  8.28682956621191E-02
  2.22160158857301E-03  2.37840156694218E-03  3.87740227534057E-02 -1.49270221064144E-01 -3.65823976754103E-03
 -8.70545184355621E-08  8.19179119451098E-05 -8.16322776602400E-05 -1.16464056705588E-05 -6.21591263998938E-05
 -2.68436866124197E-05 -1.63808131389467E-01 -3.02064449851557E-02  4.86947690233974E-05 -1.32943357707869E-05
  4.73445725077653E-02  6.11242912678916E-03 -8.56149279290548E-05 -3.90462565812436E-05  2.67728951823060E-09
 -1.64667792950026E-06  2.32878199620347E-04 -3.91263424573329E-06  3.82364437825627E-05  4.51810820430799E-06
 -6.18295298598796E-05  1.33792939926511E-02 -5.82525952548021E-01 -7.15486400008654E-07 -7.60401512840354E-07
 -1.15892256469715E-04  3.78549749098284E-06 -9.24636439992732E-05 -5.30172577951376E-06  9.92123858536130E-05
 -1.33857112121087E-02  5.82645545764266E-01 -3.13861994637640E-04 -2.38656680647728E-03 -3.54941432304028E-02
 -4.69409683970329E-04  1.17755920729687E-01  2.61182198629957E-04 -4.65476800355829E-02 -5.71609034213319E-04
 -5.14892806746076E-02  3.14307285497185E-04  2.38983201758182E-03  3.54824782468878E-02 -4.66347898226126E-04
  1.17618535146095E-01  2.59657898417260E-04 -4.65059590155673E-02  5.70467321586035E-04  5.14490575892902E-02
 -3.13777216738845E-04 -2.38496519645182E-03 -3.55100415476875E-02  4.68609993845815E-04 -1.17402774462983E-01
 -2.59476026581816E-04  4.63655941631059E-02  5.76299453138206E-04  5.09978180953826E-02  3.14121635666878E-04
  2.38954062985699E-03  3.54645457021245E-02  4.66399429774102E-04 -1.17835073195060E-01 -2.60962014129417E-04
  4.67917778467376E-02 -5.63509987077871E-04 -5.21024090821996E-02 -7.13502672246789E-04 -2.57936794792307E-02
 -1.27197817259196E-02  2.53062166207603E-02  3.13397757469021E-02  7.17249669467345E-04  2.58368040357815E-02
 -1.27497982029673E-02  2.53682953429206E-02 -3.13580726546683E-02 -7.16651314018163E-04 -2.58095578972393E-02
  1.27518192955912E-02 -2.53042920111324E-02 -3.12479035978412E-02  7.13781518020331E-04  2.58058398660350E-02
  1.26873505039790E-02 -2.53506399028621E-02  3.14159749178644E-02  7.88871782543768E-03 -7.92209926734945E-03
  8.01473954179599E-03 -7.80806198255329E-03  1.82933341854179E-02 -1.83098074792434E-02  1.82137708920550E-02
 -1.83410526363016E-02 -1.84632793156529E-02  1.84687428660599E-02 -1.85209697097095E-02  1.83919149204978E-02
* ORBITAL    1  108
 -7.00115518268926E-05 -5.03609413487367E-04 -2.58921333338045E-03  1.18167264051390E-02  1.29091008442077E-03
 -8.83384363337430E-07 -9.58435291236878E-06 -7.00346610599713E-05 -6.63084162468995E-06  2.65817089582286E-06
  7.71624495927335E-05  4.12097662457776E-05  1.11697184577413E-05  1.29915148915971E-04  2.36627993097919E-03
  1.97297242668585E-03  9.28505096954306E-04 -1.24197940743609E-01 -2.84408564493150E-02 -2.45753386452092E-05
 -3.53541352464626E-05  8.87106079353225E-03  2.91354146178468E-03 -1.00709788058111E-05  1.03417316687382E-05
  1.54314849537645E-01  3.68082397977676E-02 -7.01912319550799E-05 -5.02386633761401E-04 -2.54227178397425E-03
  1.17422439376480E-02  1.31033834911442E-03  1.16233948696735E-06  1.12110668768825E-04 -3.96411736683200E-05
  6.17097618683977E-06  1.76674465420675E-06 -1.07233012081722E-04  2.72204247105479E-05 -6.55856192964023E-06
 -1.30740194847196E-04 -2.35490732712492E-03 -2.03134527140840E-03 -9.35330384599386E-04 -1.24201450189689E-01
 -2.84460736316910E-02  7.34098335538108E-06  1.25861780080102E-05  8.88544754223007E-03  2.89604695312429E-03
  1.16569993387492E-05 -7.96482874561326E-06  1.54292960471393E-01  3.68031743591641E-02 -1.29335850311716E-04
 -9.31427625223064E-04 -1.30874123209197E-02 -7.07742450322200E-03  5.65707716251269E-01 -3.89367181717672E-03
  2.94153933222342E-01 -2.93991292386787E-07  7.30949403635149E-05 -1.32722679370187E-04 -9.57578063714838E-04
 -1.33171341135159E-02  7.07767201573686E-03 -5.65836514727698E-01  3.90416880932043E-03 -2.94150668191989E-01
 -1.06887414660217E-06 -5.08240989405329E-05  1.45945621060116E-04  1.18161493857478E-03  1.06193796388383E-02
 -4.36036644082023E-04 -3.28113948216277E-03  7.26367920883373E-04  9.67327945735378E-03  6.75939052064929E-05
  8.52389024548836E-03  1.45827535241880E-04  1.18041262441571E-03  1.06562037596754E-02  4.32643665214594E-04
  3.58880576302526E-03 -7.24808638572773E-04 -9.65264904765498E-03  7.06834520608461E-05  8.58004029927802E-03
  1.45280430085915E-04  1.17621977248627E-03  1.06099831436474E-02  4.34352101776016E-04  3.51609148797200E-03
 -7.27658148238923E-04 -9.59424332312327E-03 -6.85273841774467E-05 -8.54235325476538E-03  1.46043895726517E-04
  1.18220796773780E-03  1.06491443250728E-02 -4.34066001508290E-04 -3.51433769757879E-03  7.24442708467943E-04
  9.80667824648390E-03 -6.72173355836938E-05 -8.77968571272581E-03 -1.25657232346074E-03 -1.98230445633792E-02
  4.45782645903453E-04  8.14028905287471E-03  1.55824974899065E-02 -1.25255937869823E-03 -1.97718906602168E-02
 -4.69266689016604E-04 -8.08087889719477E-03  1.55409672938973E-02 -1.25377080546130E-03 -1.97961540889641E-02
 -4.42548853377634E-04 -8.12371776928882E-03 -1.55366207524553E-02 -1.25399391328831E-03 -1.97859013921297E-02
  4.51760133595067E-04  8.06832947440308E-03 -1.55288312603457E-02 -4.62392863006372E-03 -4.65741102863932E-03
 -4.59203823324013E-03 -4.64967905816204E-03  5.61369337172284E-03  5.55664806868676E-03  5.56124505750898E-03
  5.57769696918618E-03  1.71966373582951E-03  1.75878562037077E-03  1.71674125906535E-03  1.71615267549337E-03
* ORBITAL    1  109
  1.07537187306881E-03  7.33417660616340E-03  2.16632027591596E-02 -5.32843154310044E-01 -5.24104582867307E-01
  8.27923145190698E-07  1.59434604817242E-05  1.53721051110329E-04  2.77680744905479E-05 -6.54420727923657E-07
 -1.24463337635105E-05 -1.51825614064510E-05  4.37301825381318E-06 -5.83462126490722E-04 -8.77473982742674E-03
 -2.74965147864260E-02 -4.22478438299420E-03  1.02983754975149E-02  2.90068091774284E-02  1.83951371561357E-05
  7.33340319662874E-05 -1.81634349772249E-02 -4.24725117779585E-02 -9.06327613029898E-05 -4.14125919398610E-04
  1.31363358334537E-02  3.32460322329835E-02  1.07746568222656E-03  7.34945679284277E-03  2.17444519409663E-02
 -5.32344351565658E-01 -5.24205521622917E-01 -8.86717584194851E-07 -1.67990201472529E-05 -1.03618044160911E-04
 -1.64469054552622E-05  7.52482033872756E-07  1.51208021733806E-05  2.87741565404681E-05 -1.04639425750412E-05
  5.85095924232225E-04  8.80958725160587E-03  2.77549458776167E-02  4.21720296809525E-03  1.01408396858466E-02
  2.84504948243236E-02  5.90621178357303E-05  2.27508713449123E-04 -1.82313569247988E-02 -4.28205741613278E-02
 -5.52871978402438E-05 -4.11523817784890E-04  1.31373560062769E-02  3.32899018479574E-02  1.09768996778500E-02
  8.31885858460050E-02  4.36062984923186E-01 -3.07306291414039E-04  2.48942329728517E-03  9.10721940578700E-05
 -1.00947623323063E-02  6.87613324413087E-06  2.00154476812460E-04  1.09742952288466E-02  8.31685765335251E-02
  4.35983482790162E-01  3.02698572308249E-04 -2.58441007167587E-03 -8.70275261501603E-05  1.00996025784271E-02
  2.39556213345741E-05  3.34881794189257E-04  7.18759308484800E-03  5.47085012178363E-02  3.07216285826048E-01
 -1.49466261615738E-03 -3.02939681272916E-02 -1.37534049917205E-03 -2.11861147753563E-02 -1.05023647825040E-03
 -6.09425966182541E-02  7.18434761505460E-03  5.46838008358400E-02  3.07140924282284E-01  1.48821687228658E-03
  3.02357161045966E-02  1.36995008107642E-03  2.11385467518735E-02 -1.04592520977843E-03 -6.09099604480176E-02
  7.18954105199979E-03  5.47233601472494E-02  3.07258634356438E-01  1.49881663368479E-03  3.03390923423520E-02
  1.37479094233590E-03  2.11561008444622E-02  1.05095861024432E-03  6.09168124440692E-02  7.18703431387804E-03
  5.47042849157729E-02  3.07210629048337E-01 -1.49527584761846E-03 -3.03346514348739E-02 -1.36868923336981E-03
 -2.10774889271659E-02  1.04672302129995E-03  6.08472843143767E-02  1.68348302985751E-02  1.32435879480543E-01
 -9.11634648475383E-04  1.12320105120759E-01  2.61065182063568E-02  1.68408698313825E-02  1.32501739062102E-01
  8.79731453806940E-04 -1.12289569400411E-01  2.60656007166339E-02  1.68355275076543E-02  1.32425388147956E-01
  9.14543581186186E-04 -1.12315034993385E-01 -2.61235052074832E-02  1.68419150456185E-02  1.32502142135034E-01
 -8.78235727417560E-04  1.12280347389671E-01 -2.60716034668289E-02  4.16451505153599E-03  4.17660809467306E-03
  4.14162993926190E-03  4.15426310668181E-03 -2.25784634849408E-02 -2.25865774239333E-02 -2.25608769253132E-02
 -2.25740581310076E-02  1.27539347137098E-02  1.27675773786590E-02  1.27499787478855E-02  1.27900761112243E-02
* ORBITAL    1  110
 -6.95379547626424E-03 -4.99673643210768E-02 -2.41338903230940E-01 -1.55878854931758E+00 -1.07044484390137E+00
 -7.57666177617393E-08 -1.48621697393803E-06 -9.92691878369890E-05 -1.95307799499860E-05 -3.22178858505679E-07
 -6.69445959630302E-06 -5.01097489941027E-05 -4.72705383675633E-06  2.33218597121265E-03  3.91769899063007E-02
  8.46379726270736E-02  1.26277174710614E-02 -1.11091817370091E-03 -1.62895943824589E-02  3.55018953643081E-05
  2.35433814053393E-04  9.89729878439299E-04 -9.87612322677950E-03  1.64437734978449E-05  1.36341733070603E-04
  6.15196937969633E-03  5.03082284558711E-03  6.95420121865064E-03  4.99703116692065E-02  2.41351814759769E-01
  1.55878766137036E+00  1.07043393068402E+00  2.15474640976654E-07  3.50527438377553E-06 -1.84965945474202E-05
  1.62411173801235E-06  1.62727124558411E-07  2.97754208033164E-06  5.30988013584910E-05  8.70875628463984E-06
  2.33239575451955E-03  3.91798975845197E-02  8.45974332641911E-02  1.26233408499453E-02  1.12525275673948E-03
  1.64196455755152E-02  1.52701860084367E-05 -5.48441324422324E-05 -9.91127366822791E-04  9.75492736507088E-03
  2.48813594768381E-05  1.15756487475217E-04 -6.15821194583503E-03 -5.07223021994329E-03 -1.10479817556306E-06
 -8.47986630045150E-06 -2.34118333449914E-05  4.63192491359820E-06  8.42356225582095E-05 -3.43623282339050E-07
  8.23203918248240E-06  7.12906210358547E-03  1.87544912187194E-01  2.97464391509570E-06  2.28232161297060E-05
  8.19449345265711E-05  3.74198801584431E-06  4.70021457842019E-05 -5.65799790111073E-06 -4.86744225859112E-05
  7.13215532329963E-03  1.87575842834679E-01  1.02564988917288E-02  7.76453879789609E-02  3.75848605606488E-01
 -1.44334701153137E-03 -2.25690744141648E-02 -1.09854270253199E-03  1.60038390390233E-02  9.08889860103563E-04
  6.20560950165092E-02  1.02587890600952E-02  7.76630983473570E-02  3.75905831360548E-01  1.44962751371264E-03
  2.26513778916209E-02  1.09916649804052E-03 -1.60195096861008E-02  9.07404600222819E-04  6.20885392649044E-02
 -1.02589387472376E-02 -7.76642744636424E-02 -3.75923141245331E-01 -1.44746532006767E-03 -2.26162879156137E-02
 -1.09965065372066E-03  1.59929436912073E-02  9.05275307163299E-04  6.20261738996716E-02 -1.02577489761032E-02
 -7.76551352745025E-02 -3.75887085731435E-01  1.44627401020656E-03  2.26133484879773E-02  1.09703705785683E-03
 -1.60399692786073E-02  9.07337250399442E-04  6.20839219652334E-02  3.25229663910032E-02  2.56152767894937E-01
  2.47275387140976E-02  1.58591869239151E-01  5.12256224249966E-02  3.25220931446054E-02  2.56152522632579E-01
 -2.47256493560527E-02 -1.58594938050972E-01  5.12227131204613E-02 -3.25207484162954E-02 -2.56125635864782E-01
  2.47126890239142E-02  1.58607633099281E-01  5.12407939566667E-02 -3.25226379936504E-02 -2.56149021564416E-01
 -2.47252989761747E-02 -1.58598316471393E-01  5.12236092063216E-02 -3.35428219832663E-03 -3.35391734551796E-03
  3.36074474494324E-03  3.35526886319538E-03 -5.25212037728943E-02 -5.25320405502009E-02  5.25200412180138E-02
  5.25182340094914E-02 -1.85045306156564E-02 -1.84734376907269E-02  1.85030687830859E-02  1.84874802796270E-02
* ORBITAL    1  111
 -1.00623812923706E-06 -7.29072728548927E-06 -3.71999298100265E-05 -1.63566712932615E-04  5.55891688007075E-05
 -1.88443059103472E-04 -3.40753486210924E-03 -5.28279988429568E-02 -3.89940673942343E-03 -3.32568379485493E-04
 -5.87634010881570E-03 -1.20820860762933E-02  1.12950320211370E-02  9.52459249314814E-07  1.92857105542470E-05
  1.02439900577516E-04 -1.58225927293984E-06  5.61027348393912E-05  1.98397345628600E-04 -3.94499995786924E-02
 -8.75050323500170E-02  3.01889693829504E-05  1.37475809597418E-04  3.03502077943601E-02  8.93547016390454E-02
  2.97739681686900E-05  1.57677412324941E-04  7.20835777500138E-07  5.27673451178849E-06  2.80416604257715E-05
  1.55381092215812E-04 -3.86772901352696E-05 -1.88607976010205E-04 -3.41052989288179E-03 -5.28690222374848E-02
 -3.90243269213788E-03 -3.32544421061653E-04 -5.87601789920824E-03 -1.20937054523876E-02  1.12843043966821E-02
  7.84313514549623E-07  1.63758370385860E-05  1.08911589545805E-04 -1.57778046006361E-06 -6.31017145964600E-05
 -1.96995606165850E-04  3.94414878122921E-02  8.74954546165164E-02 -1.57093468616547E-05 -5.64549196409516E-05
 -3.03885770231735E-02 -8.94964369281866E-02 -5.87323285563915E-05 -3.01384318771526E-04  3.40484628792167E-03
  2.61383813539245E-02  1.26369371079694E-01 -1.18104219147104E-03 -2.36790768584769E-02  5.80284158652188E-03
  6.32033940626308E-02  1.46013402714813E-05  2.42385483880506E-04 -3.40629751339485E-03 -2.61494631437261E-02
 -1.26412269945766E-01 -1.18513551123284E-03 -2.37064593343234E-02  5.80376554898014E-03  6.31965405727368E-02
  1.57884343833283E-05  2.39435381443294E-04 -4.32923541536231E-03 -3.43474084351459E-02 -2.52197325399385E-01
 -3.58422944936559E-03 -1.18993016585886E-01  1.29288044060342E-02  4.21587049471226E-01 -7.50412420586107E-03
 -2.67594383551192E-01  4.32613970405374E-03  3.43238524427441E-02  2.52110810411625E-01 -3.58833971370235E-03
 -1.19023709476787E-01  1.29265446649538E-02  4.21579241473875E-01  7.50725644932949E-03  2.67610525836687E-01
  4.33038184173226E-03  3.43562815445822E-02  2.52230723010026E-01 -3.58351114542058E-03 -1.18996275342866E-01
  1.29311741416773E-02  4.21614615698671E-01 -7.50156955755697E-03 -2.67549930864286E-01 -4.32670572235461E-03
 -3.43281321093858E-02 -2.52128667868971E-01 -3.58632175963080E-03 -1.18976476378768E-01  1.29267465587902E-02
  4.21573667521056E-01  7.50812877980666E-03  2.67633510073185E-01 -3.60609820263119E-02 -3.64750365874873E-01
 -9.78990440320400E-02  3.29259616186031E-01  2.24139088049342E-01  3.60591980186236E-02  3.64737976562125E-01
 -9.78947946116076E-02  3.29247159380447E-01 -2.24133938418613E-01  3.60604308601360E-02  3.64747005296487E-01
 -9.78974121841575E-02  3.29264042894423E-01  2.24139563809091E-01 -3.60582787453559E-02 -3.64728884110122E-01
 -9.78923701304052E-02  3.29245972989804E-01 -2.24128144250036E-01  4.57079488718061E-02 -4.56934441871283E-02
 -4.57134018800836E-02  4.56947349896188E-02 -5.61980796302176E-03  5.60591616203735E-03  5.61867177260757E-03
 -5.60357008861959E-03  3.50923212990095E-02 -3.51079233276894E-02 -3.50989803211208E-02  3.51066887142946E-02
* ORBITAL    1  112
  1.91967737693971E-07  1.28363500927074E-06  2.73195900084697E-06 -7.67122046840123E-05  6.95563923865481E-05
 -3.51064380750384E-04 -5.62122743461999E-03 -2.67701076875621E-02  3.66307852997959E-03 -3.67191377747260E-04
 -7.61001412832558E-03 -3.61848292856080E-02 -1.44262357479437E-03 -6.14658455685056E-07 -9.84970664785983E-06
  4.17337531726719E-05 -1.81124449333500E-05  2.13297951911631E-06 -2.95253013213861E-05 -1.85838178592829E-02
 -3.35383893787614E-02  5.03432869299257E-05  1.99665384724544E-04  3.88984568815848E-02  9.54301887651142E-02
 -2.12295842453559E-05 -1.28043915338980E-04 -3.92807560887398E-07 -2.76406982433775E-06 -1.10291963477654E-05
  2.88753624502699E-05 -2.54620795408269E-05  3.51321918251432E-04  5.62717422237454E-03  2.67824634686175E-02
 -3.65822470582268E-03  3.67226845252559E-04  7.61108230333980E-03  3.62638387488628E-02  1.44542418081106E-03
 -5.44382935590257E-07 -9.12852086782556E-06 -1.57966134019716E-05 -1.64571507933777E-05  2.08867897773674E-05
 -1.30040055329957E-05 -1.86150293205328E-02 -3.37567389315983E-02 -4.53845462773227E-05 -2.43366063825602E-04
  3.89087683124330E-02  9.54468796848638E-02  1.32545172245388E-05 -1.34486300350299E-05 -1.71943082108023E-06
 -1.31075595068481E-05 -3.37975429045134E-05  2.39050468761233E-06  2.63446530486046E-06 -1.24670849908868E-06
  1.91381553163570E-05  1.43889599028079E-03  5.33132660720626E-02  1.29806461967990E-06  1.00390925842119E-05
  4.04621751027871E-05  1.33097960159351E-06  1.82151507064930E-05 -4.71585287885163E-06 -7.60761168070725E-05
 -1.42890127392479E-03 -5.31086791785932E-02 -4.86205892279507E-03 -3.84619161949490E-02 -2.72576749511552E-01
 -2.98710484803679E-03 -1.14333613580512E-01  1.34788998448398E-02  4.34697213327231E-01 -6.99999872002060E-03
 -2.56304978522764E-01  4.86305088624463E-03  3.84698294732318E-02  2.72625920044433E-01 -2.98892649458252E-03
 -1.14378802580907E-01  1.34804947328010E-02  4.34736614669018E-01  6.99282186149685E-03  2.56138791644787E-01
 -4.86144225542192E-03 -3.84573562538734E-02 -2.72569653483671E-01  2.99198264675733E-03  1.14413357625484E-01
 -1.34799077695508E-02 -4.34737267724328E-01  6.99572414045711E-03  2.56168290497645E-01  4.86093887435896E-03
  3.84533163080461E-02  2.72530247016291E-01  2.98969447181036E-03  1.14369028066366E-01 -1.34805542461071E-02
 -4.34724566087232E-01 -6.99997818319318E-03 -2.56271999746502E-01 -3.35058461991943E-02 -3.43699221775014E-01
 -1.05330919519377E-01  3.42491496978191E-01  2.27574121777891E-01  3.35074675191427E-02  3.43708285552186E-01
 -1.05317357930899E-01  3.42487158275861E-01 -2.27571073136877E-01 -3.35061268090140E-02 -3.43687032500524E-01
  1.05311329923519E-01 -3.42473643175399E-01 -2.27559678517223E-01  3.35065428620159E-02  3.43697544357670E-01
  1.05323752236987E-01 -3.42496810836670E-01  2.27568839948406E-01  3.25806309926750E-02 -3.26016221495836E-02
  3.25969408025306E-02 -3.25941154298955E-02 -1.73127080414632E-02  1.73145921737540E-02 -1.73255765522988E-02
  1.73193896638589E-02  2.45281253127610E-02 -2.45556789993000E-02  2.45675274164843E-02 -2.45528620085689E-02
* ORBITAL    1  113
  2.10312583548305E-03  1.52121447360991E-02  7.71441159366268E-02  3.06797269636671E-01 -3.28289525579871E-01
 -1.25159219032692E-06 -2.52581357065014E-05 -1.82490190871976E-04 -1.62049976760514E-05  2.31961582158614E-06
  4.63252291447005E-05  1.74885435962377E-04 -6.16544711546605E-06 -4.40471749092867E-05  2.34774151659508E-03
  1.15546380632512E-01  1.11300002295980E-02 -2.95685343215848E-02 -1.16064143231152E-01 -1.16417038627552E-04
 -6.36902597948975E-04  1.33598211189075E-02 -1.92300074248443E-02  8.76694757805669E-05  5.42282458140110E-04
  2.53072925871236E-02  5.49850754577303E-02  2.10190163695986E-03  1.52027010252490E-02  7.70795417695525E-02
  3.06071310610954E-01 -3.28012685089142E-01  1.18919019580377E-06  2.30632803590621E-05  1.47806364396358E-04
  1.16246703370032E-05 -1.88441480316022E-06 -3.75273499438473E-05 -3.21256433893138E-04 -1.70626036265836E-05
  4.42112568392934E-05 -2.35614560896913E-03 -1.15850725439511E-01 -1.10693676294904E-02 -2.93017570872834E-02
 -1.14783999792554E-01 -8.67773925389507E-05 -3.12215445886768E-04  1.36534554839667E-02 -1.78761603435069E-02
  6.79148794593289E-05  1.63820390864659E-04  2.53334914349235E-02  5.46826709998627E-02 -1.07967881683740E-03
 -9.36774807208971E-03 -9.04961775191572E-02  1.30634007407960E-03  6.83765774057258E-02 -9.42448871672440E-03
 -1.94223083970076E-01 -1.47529721965322E-05 -4.37456034330726E-04 -1.08664737744585E-03 -9.42125858369580E-03
 -9.06698778561998E-02 -1.30778870016553E-03 -6.83334729987931E-02  9.44114007701260E-03  1.94439555516004E-01
 -5.68256066286811E-05 -8.42669846592370E-04 -3.94656670041869E-03 -3.18553646229592E-02 -2.53520122504197E-01
  1.18042153238669E-03 -1.42132821684893E-03  1.46489639641172E-02  4.60001930075177E-01 -3.61677075676213E-03
 -1.49763275568432E-01 -3.94633369355497E-03 -3.18540165545476E-02 -2.53568756200798E-01 -1.18159866257606E-03
  1.35509511673101E-03 -1.46413958129125E-02 -4.59905787644710E-01 -3.61960958667215E-03 -1.49803483771915E-01
 -3.95149711602512E-03 -3.18930760343982E-02 -2.53661473889082E-01 -1.19673458254648E-03  1.19026894305955E-03
 -1.46433503823736E-02 -4.59835961400738E-01  3.62135542169115E-03  1.49968012343896E-01 -3.95126530182976E-03
 -3.18913249656097E-02 -2.53651091822577E-01  1.19699621969178E-03 -1.18446388793661E-03  1.46424787482107E-02
  4.59820054401788E-01  3.62270024206197E-03  1.50018876382652E-01  4.12952041874697E-02  3.94066486537678E-01
  9.13323167703352E-02 -2.59950798057153E-01 -1.93453746905638E-01  4.12866889739167E-02  3.93948538680812E-01
 -9.12668425139637E-02  2.59893927990500E-01 -1.93366789869833E-01  4.12916036204892E-02  3.94037693064110E-01
 -9.12899707822211E-02  2.59912799783693E-01  1.93443832054201E-01  4.12890254896110E-02  3.94010580432161E-01
  9.12792949986430E-02 -2.59900500611415E-01  1.93433916457695E-01 -6.64160808660475E-02 -6.64436986474943E-02
 -6.63875551409841E-02 -6.63836307336392E-02 -1.17558900331881E-02 -1.17191465480842E-02 -1.17714144625901E-02
 -1.17629365652303E-02 -4.96881908493618E-02 -4.97700532065303E-02 -4.97717761150651E-02 -4.97911212044385E-02
* ORBITAL    1  114
  2.23790443386656E-03  1.61798715391978E-02  8.11063848947253E-02  4.65750169068145E-01  7.39408529708086E-02
 -7.67779381993572E-07 -1.44821004890727E-05 -1.91150902374255E-04 -2.97300117757130E-05  2.06763309213248E-07
  4.83710979739024E-06  7.44825021571598E-05 -7.47212545148988E-06 -8.45431894303431E-04 -1.66677149921119E-02
 -8.61853132636324E-02 -8.61521549840426E-03  3.65257692186789E-02  1.00274238296427E-01  3.75909934343716E-05
  2.27787765904628E-04 -1.39259564698733E-02 -2.86829707450068E-02  8.25396156967717E-05  3.34966537833842E-04
 -3.29162971772652E-02 -7.82591484539888E-02 -2.23813595525513E-03 -1.61815160350189E-02 -8.11140729659593E-02
 -4.65768407268163E-01 -7.39322160672213E-02  9.03342583721895E-07  1.76438577873521E-05  1.65681499327708E-04
  2.55953924018410E-05 -4.04215142206922E-07 -8.79213487941299E-06 -2.20336949401215E-06  2.29279509536789E-05
 -8.45712672442660E-04 -1.66729110475705E-02 -8.61741882847743E-02 -8.59785182545392E-03 -3.65078468287307E-02
 -1.00167557912681E-01  1.69820602677759E-06 -4.13955450756498E-05  1.39161278473605E-02  2.87500116738978E-02
  9.01901896465104E-05  4.63930746452741E-04  3.29217189466585E-02  7.83020539290238E-02 -1.60582926638713E-06
 -1.23049611472476E-05 -3.74322525657949E-05  2.55689614370036E-06  2.60316145292950E-05 -4.35204576694941E-06
 -5.57230761861456E-05 -5.42956673817015E-03 -9.21102352990942E-02  2.96721212331164E-06  2.28514104656128E-05
  7.97817474475292E-05  1.84752513850443E-06  1.66578301399895E-05 -5.14463802176719E-06 -4.32354757795544E-05
 -5.44025873970497E-03 -9.22314009326806E-02  2.02710195283853E-03  1.67077830199567E-02  1.53132310311035E-01
  5.35289383982930E-03  1.76364296594490E-01 -1.25041403858365E-02 -4.17525844787546E-01  9.36572548607450E-03
  2.94053148665643E-01  2.03247415869264E-03  1.67491788454851E-02  1.53300289938239E-01 -5.34145081143438E-03
 -1.76215767760298E-01  1.25074466736993E-02  4.17529476021462E-01  9.36062358037764E-03  2.94042434005255E-01
 -2.03239609079906E-03 -1.67484761782574E-02 -1.53285129949614E-01  5.34247256051501E-03  1.76247697605246E-01
 -1.25091874467743E-02 -4.17548293159815E-01  9.35966996274099E-03  2.94012209319275E-01 -2.02823677559804E-03
 -1.67166224766651E-02 -1.53178343237883E-01 -5.35034344857920E-03 -1.76331535843836E-01  1.25028327280302E-02
  4.17488109015848E-01  9.36486703035702E-03  2.94045083450283E-01 -4.43484522051646E-02 -4.28557226395077E-01
 -1.22797973613163E-01  2.92501720870897E-01  2.08092364128747E-01 -4.43507281864509E-02 -4.28561712343775E-01
  1.22807038956207E-01 -2.92500598910888E-01  2.08089731757717E-01  4.43514353261356E-02  4.28583797148301E-01
 -1.22819885012411E-01  2.92511844689403E-01  2.08113351266204E-01  4.43463109582873E-02  4.28528394709070E-01
  1.22785797171752E-01 -2.92485650113330E-01  2.08075612591334E-01  6.08086109849969E-02  6.08063402757638E-02
 -6.07910767158883E-02 -6.08088841046652E-02 -5.56709919116708E-03 -5.59167812160100E-03  5.57773617225852E-03
  5.57664005105567E-03  7.99278118525447E-02  7.99634139834042E-02 -7.99407908261327E-02 -7.99551211935674E-02
* ORBITAL    1  115
  4.50052280934804E-03  3.25955229757625E-02  1.66238696195157E-01  7.97131264345356E-01 -4.63490503613013E-01
 -1.33724760785328E-06 -2.66516186082413E-05 -1.44081402736082E-04 -1.01391499832330E-05  2.96415093208286E-06
  5.89601589624057E-05  1.39047445140103E-04 -5.84458670458407E-06  4.01780096296218E-04  1.39443331361831E-02
  3.65871693214053E-01  2.58069133209238E-02  4.17425418140812E-02  5.59244638779649E-02 -1.62082423863310E-04
 -1.02349786798750E-03 -9.97773746812244E-03 -9.53506932563724E-02  1.03257009514024E-04  7.56385144674462E-04
 -7.54255700934858E-03 -5.96771758611557E-02  4.50221614020873E-03  3.26068937932873E-02  1.66270471785184E-01
  7.96678069480998E-01 -4.63112394557219E-01  1.15857435628702E-06  2.17234000172196E-05  1.39184403803589E-04
  7.30455720950422E-06 -2.24059627405626E-06 -4.43973441057841E-05 -5.03155296271895E-04 -3.83727468865955E-05
 -3.98676186288227E-04 -1.39010587286216E-02 -3.65984790736382E-01 -2.56979475471722E-02  4.20525117869147E-02
  5.73801432093680E-02 -8.25245467868829E-05 -1.86378782946843E-04 -9.54231014657692E-03 -9.33347470813625E-02
  6.44651091530397E-05 -2.42752325972403E-05 -7.50543870558064E-03 -5.99881521218725E-02 -1.51149000089206E-03
 -1.32904812668628E-02 -1.51123403052816E-01  6.26486855146241E-03  1.31514231287692E-01 -8.08733410352858E-03
 -2.30229309538003E-01 -1.80264877863107E-05 -5.54492424421582E-04 -1.52733255635699E-03 -1.34120796966636E-02
 -1.51510002790553E-01 -6.27169908723265E-03 -1.31464824127418E-01  8.12458643512430E-03  2.30663644873457E-01
 -6.86244045923935E-05 -1.03376765348402E-03 -2.40989000363743E-03 -1.88918471141731E-02 -1.08113021144570E-01
  1.35933518432503E-02  3.49690002117595E-01  2.59964345190190E-04 -5.33988485895214E-02  1.21722834567488E-02
  3.07559001616423E-01 -2.41021388641612E-03 -1.88949440067751E-02 -1.08209369967405E-01 -1.35979861612295E-02
 -3.49840875853436E-01 -2.47132045946042E-04  5.35751827434171E-02  1.21683802705630E-02  3.07485478580311E-01
 -2.41634113757754E-03 -1.89412070967803E-02 -1.08325301910686E-01 -1.36166525889480E-02 -3.50070364600932E-01
 -2.50304947408227E-04  5.36312977438245E-02 -1.21636692389175E-02 -3.07267511022421E-01 -2.41551692940465E-03
 -1.89346991947995E-02 -1.08256064205129E-01  1.36158299564698E-02  3.50033580302256E-01  2.52908832075839E-04
 -5.36113115633016E-02 -1.21626261379079E-02 -3.07202790884943E-01 -1.58846869289427E-02 -1.65585550074681E-01
 -7.43438419213248E-02  1.54075639638229E-01  8.03481192754972E-02 -1.58970224824702E-02 -1.65767890064680E-01
  7.44388844422768E-02 -1.54158685820281E-01  8.04880208426008E-02 -1.58938912219811E-02 -1.65696832855565E-01
  7.44290817919611E-02 -1.54171580200416E-01 -8.04152862159976E-02 -1.58922699418316E-02 -1.65660499982136E-01
 -7.44035977642402E-02  1.54150288223367E-01 -8.03802031339240E-02  4.57026027219648E-03  4.52160816697542E-03
  4.58367516631788E-03  4.60821086075193E-03 -1.67126026173356E-02 -1.66458771709967E-02 -1.67024177733599E-02
 -1.67165973872363E-02  5.72441304591645E-02  5.70922950087533E-02  5.70819425714541E-02  5.70926921356154E-02
* ORBITAL    1  116
 -1.60125754405336E-06 -1.13575597803508E-05 -4.95578672231604E-05 -5.46384784287221E-05 -1.13339022507642E-04
  3.04197218024714E-03  7.00227458956936E-02  8.91998924532310E-01  8.54990768233868E-02 -1.20139100284081E-05
  2.76501852269143E-03  1.23686089138989E-01  1.47131296175173E-02  2.10940117636708E-06  3.76212068666976E-05
  7.09313842093918E-05  4.78234516710029E-05  1.30231707476164E-05  2.15114007467772E-04  7.50910510619353E-02
  1.50928402738672E-01 -1.11045697828990E-04 -5.20797503560931E-04  5.35083251835557E-02  1.34055807176850E-01
  2.13244778734267E-05  2.62433438611716E-05  1.79261208160854E-06  1.27347853333250E-05  5.62832087685551E-05
  7.97408685841237E-05  8.37483197301090E-05 -3.04175281075702E-03 -7.00187858672041E-02 -8.92096143131307E-01
 -8.55252428363606E-02  1.18167552766569E-05 -2.77000949501406E-03 -1.23648729820763E-01 -1.46977740692014E-02
  2.20191587195423E-06  3.91902085571146E-05  7.02566391500427E-05  3.00095392709245E-05 -2.39488893994449E-05
 -2.92392122560518E-04  7.50510446584042E-02  1.50611564107781E-01  7.99109697745494E-05  5.30434131512543E-04
  5.35301960892314E-02  1.34041878560397E-01  8.91538845130561E-06 -1.17610388788068E-05 -2.37447913741235E-06
 -1.83543340040323E-05 -6.48732507242569E-05  3.62278352516900E-06  6.38080169218765E-05 -4.54013146080772E-06
 -3.91021987699371E-05 -1.09993098007782E-02 -1.98029183991427E-01  1.74809808921395E-06  1.33750021312670E-05
  4.48305448957242E-05  4.68369317128126E-06  6.13331330092773E-05 -2.42578847751888E-06 -1.72145237246144E-05
  1.09893250456649E-02  1.97695521126317E-01 -9.43713274354574E-03 -7.25933104099818E-02 -3.53598271828498E-01
  1.01519961658025E-02  1.27949250514400E-01  7.05306618880037E-03  9.38356706032661E-02  1.30355212227278E-02
  2.47095637098529E-01  9.43415093370238E-03  7.25698682304691E-02  3.53451433280938E-01  1.01541866088287E-02
  1.28040292239428E-01  7.05337214014650E-03  9.37948846736071E-02 -1.30214450813021E-02 -2.46840051303720E-01
 -9.43302774022432E-03 -7.25611845573922E-02 -3.53420389515291E-01 -1.01507949317134E-02 -1.28000427407258E-01
 -7.05526139524540E-03 -9.38582854101286E-02 -1.30205264472598E-02 -2.46874170272477E-01  9.43635742432520E-03
  7.25872434348424E-02  3.53571351091917E-01 -1.01489946202718E-02 -1.27912379804014E-01 -7.05315752373730E-03
 -9.38443065571612E-02  1.30360584265623E-02  2.47147178078113E-01  4.70106415350440E-02  3.77786254829398E-01
 -1.20342442389026E-01  1.83089917660762E-01 -7.81794058688890E-02 -4.70069438140585E-02 -3.77723208555771E-01
 -1.20378269107356E-01  1.83156563838493E-01  7.81320994356953E-02  4.70096574844448E-02  3.77754320790316E-01
  1.20376838890940E-01 -1.83139873406813E-01  7.81479538223681E-02 -4.70102782210587E-02 -3.77794482757660E-01
  1.20336194944389E-01 -1.83089301929249E-01 -7.81872487826708E-02 -3.32490148393863E-01  3.32522043741684E-01
 -3.32526480412007E-01  3.32481541872820E-01 -9.15160670435159E-02  9.14926235971653E-02 -9.15032062589783E-02
  9.15270245661506E-02 -9.29493605873325E-02  9.30047956236286E-02 -9.29755392256643E-02  9.29238607102460E-02
* ORBITAL    1  117
  1.71012875282279E-07  1.14061679387810E-06  2.31217566441832E-06 -3.72529715600492E-06  1.72971538116851E-04
 -9.86094379484845E-04 -2.53273257807740E-02 -3.49684350157735E-01 -5.58974661262169E-02  1.40214388274493E-03
  3.61339361287742E-02  4.73511383109358E-01  7.08868482240796E-02 -7.31010240721186E-07 -1.21337823874029E-05
  2.53611736390646E-05 -3.17671341693689E-05  3.32004356054058E-05 -1.04141678420241E-04 -1.00509367374619E-01
 -2.44122407970462E-01  1.35117184124044E-04  6.64744625091062E-04  3.12516979024085E-02  4.79877948033840E-02
  5.87687123755152E-06 -7.01254722510630E-05 -1.87288298738113E-06 -1.32827176021920E-05 -5.87577164052045E-05
 -8.39654525105036E-05 -3.57866282086737E-05 -9.87400660188939E-04 -2.53511848282746E-02 -3.49977551052417E-01
 -5.59490046911180E-02  1.40183094990965E-03  3.61269195613235E-02  4.73372954381590E-01  7.08410466851655E-02
 -1.33439939726969E-06 -2.12008133274988E-05 -6.32427956758618E-05 -2.71101109619763E-05 -8.05224175488081E-05
 -3.21565911078116E-04  1.00450355022595E-01  2.43958096530040E-01 -7.55460287245111E-05 -2.47877083288569E-04
 -3.14363831392562E-02 -4.88373654529878E-02 -9.93039978404958E-05 -6.20477162248496E-04  1.80718283430161E-02
  1.38793117091241E-01  6.46318531500925E-01 -9.81929008927395E-03 -5.74310304425117E-02  2.29224873516512E-02
  2.51202460310336E-01  1.70051810351692E-05  3.64532696421994E-04 -1.80813753287393E-02 -1.38865927711009E-01
 -6.46563833393143E-01 -9.83138157434761E-03 -5.74773324776248E-02  2.29295069387367E-02  2.51098653153027E-01
  2.10959067985096E-05  3.41782971136937E-04  2.58778537588250E-03  1.99296907672123E-02  9.23605426158632E-02
 -4.47103561019970E-04  3.07947703040871E-02 -5.42363563964761E-03 -1.24580199381096E-01  5.50709176229298E-04
  6.61969810891444E-03 -2.58775340991267E-03 -1.99288095995736E-02 -9.23195346100590E-02 -4.54741053671237E-04
  3.06019630744588E-02 -5.42481203518328E-03 -1.24550518187641E-01 -5.65082367329002E-04 -6.90614316996099E-03
 -2.58029100972997E-03 -1.98719674924563E-02 -9.21369548992121E-02 -4.39650632330626E-04  3.07878493840587E-02
 -5.41371525789592E-03 -1.24464337961372E-01  5.68636250589497E-04  6.88482818415953E-03  2.58628847555095E-03
  1.99179004819598E-02  9.23037003543241E-02 -4.44148104801108E-04  3.08244170295594E-02 -5.42316639025788E-03
 -1.24565526637015E-01 -5.57592899353119E-04 -6.71452374981567E-03 -4.46120193199163E-02 -3.71240698732159E-01
  1.99125402180994E-01 -2.65540748771400E-01  8.02365035572570E-02  4.46077192708786E-02  3.71174462479374E-01
  1.99163316471803E-01 -2.65592115470489E-01 -8.01954664965812E-02  4.46061746530004E-02  3.71168385216163E-01
  1.99164311411853E-01 -2.65567671348384E-01  8.01956764822548E-02 -4.46023382283231E-02 -3.71134288525682E-01
  1.99178029434646E-01 -2.65612541841794E-01 -8.01707090313464E-02  4.19403047516123E-01 -4.19440620278751E-01
 -4.19455861426870E-01  4.19412550818221E-01  1.64349505868925E-01 -1.64336623234908E-01 -1.64331314554026E-01
  1.64361773264578E-01  5.10034570206199E-02 -5.10845687345564E-02 -5.10365672424532E-02  5.10482829556170E-02
* ORBITAL    1  118
 -2.47931554483688E-03 -1.74639299043900E-02 -7.13185919422672E-02 -1.34859650368485E-01 -5.90127319031090E-01
 -2.70464994320316E-06 -5.17974859431544E-05 -6.59179717107241E-04 -1.02572794307356E-04  8.10753556153257E-07
  1.78903204499366E-05  1.66692284213426E-04 -4.30978371180961E-05  4.92357499147057E-03  1.00954895911855E-01
  8.74116268552547E-01  7.16243191496585E-02  5.77353086642171E-02  1.49632110304035E-01  1.21904947464874E-04
  5.34576204476871E-04 -1.01191097286501E-02  3.21709196753942E-02  2.91242848764499E-04  1.17567231224004E-03
  4.20072969667562E-02  1.17704150024203E-01  2.47971194504617E-03  1.74667821669974E-02  7.13279782286332E-02
  1.34773024247701E-01  5.90093239563159E-01  2.96512842008747E-06  5.77512278643697E-05  5.52331420196272E-04
  9.27675310465116E-05 -1.44014396291364E-06 -3.15316212050714E-05 -5.15484976022910E-05  7.41358957203370E-05
  4.92335124888518E-03  1.00946980965266E-01  8.74091875090094E-01  7.16647162178340E-02 -5.76733295144755E-02
 -1.48984530557630E-01  8.15739826548394E-06 -2.71887943686248E-05  1.00895884432528E-02 -3.23550327900889E-02
  3.05135466275697E-04  1.43651715877159E-03 -4.19406283034694E-02 -1.17406825832144E-01  6.75092576363202E-07
  5.17377643418336E-06  4.17386247641114E-05  4.15795528558965E-06  9.72913772123303E-05 -2.31826626979008E-06
 -7.10714833713975E-05  5.53547977795090E-03 -7.69218747721096E-02  1.05102243573051E-05  8.08033740836816E-05
  3.01444459529306E-04  6.40987305514431E-06  4.57520735001347E-05 -1.73323565613058E-05 -1.46994048973042E-04
  5.49941767996009E-03 -7.73523310638297E-02 -6.34001632343167E-03 -4.98654212132508E-02 -3.03520653258944E-01
  1.39573098304076E-02  2.81521465035222E-01  1.02240996098148E-02  2.20553441374452E-01  1.05340101204393E-02
  1.88872866737968E-01 -6.32485334616028E-03 -4.97489348751788E-02 -3.03072394110365E-01 -1.39237363131614E-02
 -2.81085355516655E-01 -1.02126614280019E-02 -2.20519262885987E-01  1.05187652478370E-02  1.88836203579385E-01
  6.32242722259896E-03  4.97302512440149E-02  3.03013879789969E-01  1.39252326735983E-02  2.81211541438298E-01
  1.02084266457613E-02  2.20472146445433E-01  1.05079848281192E-02  1.88653226841551E-01  6.33602902248866E-03
  4.98344495752363E-02  3.03374167646421E-01 -1.39519937373733E-02 -2.81509088942630E-01 -1.02271026839122E-02
 -2.20631675830032E-01  1.05247584003780E-02  1.88775068033140E-01  1.23366829855359E-02  1.03447446087203E-01
 -2.37541077686496E-01 -4.40479626136191E-03 -1.39463086361299E-01  1.23251166249851E-02  1.03372220392213E-01
  2.37592492819661E-01  4.37143814309885E-03 -1.39435384308670E-01 -1.23235104204390E-02 -1.03313903655006E-01
 -2.37631751119188E-01 -4.34996819351422E-03 -1.39377880499070E-01 -1.23402977986896E-02 -1.03483254251893E-01
  2.37524696510481E-01  4.43172348657341E-03 -1.39487305111941E-01 -2.09428803506601E-01 -2.09442216906768E-01
  2.09505228811194E-01  2.09456599226640E-01 -9.16188686090675E-02 -9.16689712344645E-02  9.16364515133385E-02
  9.16187640752322E-02  2.17702068674626E-01  2.17788650813897E-01 -2.17720046354446E-01 -2.17736687272294E-01
* ORBITAL    1  119
  1.13514526304852E-04  9.15283835696559E-04  8.03167543060448E-03  1.28672404053710E-01  1.60699725049527E-02
 -8.89056760112355E-07 -1.75926597961784E-05 -1.19055490244538E-04 -1.65856812205356E-05  1.23710318145056E-06
  2.44827741871136E-05  6.39942883641008E-05 -3.86910718804437E-06 -3.04893731722391E-04 -9.45486540124250E-03
 -1.38493209618815E-01 -2.54383292500347E-02 -2.70493886370316E-02 -8.08083430108259E-02 -6.31388605953567E-05
 -3.53962110695755E-04 -5.05457398798725E-03 -4.35954210756479E-02  7.04253099868801E-05  4.13464874332105E-04
 -2.62202715553782E-02 -7.92481675124022E-02  1.13208916702677E-04  9.12725373962797E-04  8.00741209427581E-03
  1.28300333361103E-01  1.62594131679395E-02  7.96459025112775E-07  1.51792916555767E-05  1.06568350009803E-04
  1.33481442042087E-05 -1.02909718710268E-06 -2.01981513875538E-05 -1.47904359920744E-04 -3.55167410843003E-06
  3.05311611160415E-04  9.45529737140834E-03  1.38325249835514E-01  2.54863411821217E-02 -2.68788842559808E-02
 -8.00689376549146E-02 -3.87766306875825E-05 -1.78468198830650E-04 -4.87828621630511E-03 -4.27094469712821E-02
  3.41402843512502E-05  2.56883842683823E-04 -2.62003380395100E-02 -7.93063694601775E-02 -5.66917403790224E-03
 -4.35504758835690E-02 -2.08437164649297E-01  3.45794509906498E-03  4.15848436582486E-02 -6.56356665315136E-03
 -9.21153269487338E-02 -1.06357871023158E-05 -3.00871268515999E-04 -5.67253396801619E-03 -4.35762745089413E-02
 -2.08520118658980E-01 -3.45908884278617E-03 -4.15897853101544E-02  6.57153098133584E-03  9.22190276856689E-02
 -3.49738311046917E-05 -5.05042245108803E-04  1.67843183384792E-03  1.29313044577009E-02  6.56821359813699E-02
  8.00476676264472E-04  1.44928745272578E-02 -2.92067357090290E-03 -4.52361029926480E-02 -1.15410240099005E-03
  1.67020410225190E-02  1.67972610218743E-03  1.29410181419283E-02  6.56850811269412E-02 -7.99154462581169E-04
 -1.45176647168368E-02  2.92686912810505E-03  4.53099646179308E-02 -1.15719801371693E-03  1.66633366790976E-02
  1.67485408840914E-03  1.29040138657534E-02  6.55830748348407E-02 -8.10922675212598E-04 -1.46379671126923E-02
  2.92253390574057E-03  4.53183428775250E-02  1.15620154403996E-03 -1.65822886324064E-02  1.67670088776732E-03
  1.29181097511247E-02  6.56332377657025E-02  8.08264153628131E-04  1.46132365014067E-02 -2.92565440639211E-03
 -4.53544869733934E-02  1.15907126828258E-03 -1.65338889088790E-02  2.77554253736427E-02  2.21963110423735E-01
  4.07798904063171E-01  6.22349717610249E-02  3.63138470735491E-01  2.77491417027758E-02  2.21880445672196E-01
 -4.07756137421060E-01 -6.22735068285642E-02  3.63198017518236E-01  2.77529167074943E-02  2.21939083223865E-01
 -4.07771212204573E-01 -6.22660758793045E-02 -3.63148455467967E-01  2.77492882800296E-02  2.21900866255478E-01
  4.07755801822443E-01  6.22805142600793E-02 -3.63170539671369E-01  2.77264398788883E-01  2.77245811065721E-01
  2.77283219912113E-01  2.77279352413193E-01 -9.97304363308317E-02 -9.97073602885588E-02 -9.97368029492765E-02
 -9.97326634450018E-02 -5.91366705389089E-01 -5.91419646434767E-01 -5.91422893691648E-01 -5.91441301267852E-01
* ORBITAL    1  120
  8.13017041636402E-07  5.85993490367595E-06  2.87828994078010E-05  1.24127784739805E-04  2.87618831823356E-05
 -6.96761464683020E-05 -2.62327450508738E-03 -6.59305651810004E-02 -1.74731383520926E-03  6.27898705514529E-04
  1.55553846795000E-02  1.84522793949427E-01  1.79691886071245E-02 -1.03041339165618E-06 -2.02402641931756E-05
 -9.91317356783185E-05 -1.61946241539704E-05 -2.20260178095330E-05 -1.43512480084422E-04 -3.86755104514435E-03
  9.52813890451995E-04  3.73178451584717E-05  2.49778336285020E-04  5.05441331241738E-03  3.90656672397039E-03
 -1.69483001562537E-05 -1.20709473949398E-04 -1.35180153591098E-06 -9.67458034705103E-06 -4.51570848840091E-05
 -1.27295866209607E-04 -3.29499564709792E-06 -6.98670107986576E-05 -2.62685378660494E-03 -6.59976443885034E-02
 -1.76168836688424E-03  6.27530825320959E-04  1.55482252126968E-02  1.84472276340272E-01  1.79598088161140E-02
 -1.22333759823357E-06 -2.17255992710099E-05 -7.35138553356599E-05 -9.66664330789599E-06 -3.77497724841400E-06
  9.75539207212617E-06  3.83284023512163E-03 -1.10233168486611E-03 -2.35814386701559E-05 -5.81638179552402E-05
 -5.08083036725543E-03 -4.04928789824888E-03 -1.14345520449712E-05 -4.27037514863860E-05  4.03325911312729E-03
  3.10173264794321E-02  1.47773741702168E-01 -2.38101713936041E-03 -2.66039456820936E-02  4.20097331531184E-03
  4.33043860976509E-02 -3.10700518079274E-07  1.26269310157522E-05 -4.03690414086635E-03 -3.10452338933654E-02
 -1.47878208851584E-01 -2.38503207708543E-03 -2.66428692088475E-02  4.20643348842016E-03  4.33481399110666E-02
 -2.33417440198525E-06 -8.05070688949130E-06 -8.23182518778670E-04 -6.21250149669391E-03 -2.03950278977729E-02
  1.54089131159164E-03  2.35216435618994E-02  8.42351051118511E-04 -8.17090138636053E-04  2.48148706775476E-03
  6.55975000351523E-02  8.25221981917444E-04  6.22832726398259E-03  2.04694489675605E-02  1.53985069755180E-03
  2.34579724689526E-02  8.43253577644738E-04 -8.00711020155226E-04 -2.48964066931391E-03 -6.57312933176701E-02
  8.25363978575848E-04  6.22933068294066E-03  2.04656711601354E-02  1.54294768756904E-03  2.35228573848372E-02
  8.43984950169032E-04 -8.03374846534004E-04  2.48643964419942E-03  6.56650687746344E-02 -8.25277622942625E-04
 -6.22869201856283E-03 -2.04649154368253E-02  1.54284701642675E-03  2.35241712388421E-02  8.43170696426635E-04
 -8.12443404564274E-04 -2.48669597908021E-03 -6.56641927334113E-02  4.54092742436324E-02  3.70225861268674E-01
 -1.78506370104917E-01 -1.57126260234020E-01  4.77854782505850E-01 -4.54096069543797E-02 -3.70242349992360E-01
 -1.78491672426982E-01 -1.57142987094670E-01 -4.77842605638047E-01 -4.54100076622074E-02 -3.70234492937990E-01
 -1.78497909433339E-01 -1.57132592603252E-01  4.77849577475701E-01  4.54103411286158E-02  3.70239170509432E-01
 -1.78494854620684E-01 -1.57139330530559E-01 -4.77844836624435E-01  1.51280423171236E-01 -1.51300583201913E-01
 -1.51293034627049E-01  1.51291368033188E-01 -6.43556994159220E-01  6.43570777870200E-01  6.43560338221106E-01
 -6.43558740182023E-01 -1.21783835704812E-01  1.21760948175928E-01  1.21783824853411E-01 -1.21778814371847E-01
* ORBITAL    1  121
 -1.98614523406375E-07 -1.34597177213505E-06 -3.60547193771268E-06  6.17452190382740E-05 -6.43345219884197E-05
 -1.29734751786143E-04 -4.49097520644155E-03 -1.09697255248689E-01 -4.80868167684021E-03 -6.63413119815442E-04
 -1.41590652218091E-02 -1.60486864882313E-01 -1.24347235061126E-02  6.44020869801455E-07  1.08313903318170E-05
 -2.18083713801907E-05  2.05052018640799E-05  3.52716913388003E-06  7.28582612029460E-05  1.92515915317867E-02
  3.87988158227561E-02 -4.56656670009856E-05 -2.30636327995424E-04 -3.14365759213525E-02 -7.49126049478528E-02
  2.41764482779384E-05  1.21915327519180E-04  5.05145284336209E-07  3.56154965471918E-06  1.45500589936290E-05
 -2.31836026690086E-05  2.38313584716257E-05  1.29561805600923E-04  4.48721719160861E-03  1.09707670302388E-01
  4.80724915199982E-03  6.63445195569847E-04  1.41598099036999E-02  1.60429499602226E-01  1.24319266645513E-02
  6.83971954771691E-07  1.14948121611052E-05  5.33161142868927E-06  1.25714508930798E-05 -1.85698368206365E-05
 -1.67556167986875E-05  1.92809680280840E-02  3.90133790380316E-02  4.28211910615432E-05  2.09847395787989E-04
 -3.14489297595168E-02 -7.49604087840768E-02 -1.39228030842098E-05 -2.19098550684378E-05  2.13828365424971E-06
  1.63201087981322E-05  4.91071076812904E-05 -2.44620795270731E-06 -1.23483093774737E-05  2.77271453380225E-06
  4.50078466916929E-06 -4.76126306700939E-03 -8.26143189669099E-02 -1.25677795138969E-06 -9.72598556337971E-06
 -3.79769071353812E-05 -1.48867514098199E-06 -2.05728580576957E-05  3.77880944113271E-06  5.40168884672742E-05
  4.75410631377315E-03  8.24487543482864E-02  1.37589131217713E-03  1.07265542237879E-02  6.54773773268923E-02
 -1.80827063508264E-03 -3.14705670598106E-02  8.50773776401717E-04  1.62976773818439E-02 -1.18829455024318E-03
  4.54702891547615E-03 -1.37747814038824E-03 -1.07390019906025E-02 -6.55502309040155E-02 -1.80672267526467E-03
 -3.14228350687710E-02  8.49378634312669E-04  1.62543301278092E-02  1.19643907314157E-03 -4.37547287547280E-03
  1.37622021434649E-03  1.07292210751971E-02  6.55034465287271E-02  1.80448167873659E-03  3.13962099966532E-02
 -8.49401094860161E-04 -1.62451507541311E-02  1.19413118524357E-03 -4.39571860353857E-03 -1.37538259910802E-03
 -1.07226387833585E-02 -6.54548600286053E-02  1.80637488712200E-03  3.14356837704804E-02 -8.49229642500676E-04
 -1.62647596259780E-02 -1.18936940250023E-03  4.51087250434666E-03  4.26324877948037E-02  3.56949732156892E-01
 -1.96872449632324E-01 -1.50801363013790E-01  4.63875913548787E-01 -4.26329728899085E-02 -3.56944656157703E-01
 -1.96888745275702E-01 -1.50786773595406E-01 -4.63885118283592E-01  4.26322693458331E-02  3.56929085940319E-01
  1.96895684575697E-01  1.50776833972704E-01 -4.63896285921271E-01 -4.26324303593704E-02 -3.56938206786214E-01
  1.96882903453001E-01  1.50796506566344E-01  4.63887566045042E-01  1.42604905930854E-01 -1.42583265454625E-01
  1.42586842929510E-01 -1.42593816781709E-01 -6.57108300004922E-01  6.57100280994101E-01 -6.57093619417787E-01
  6.57102043258155E-01 -8.77371372942859E-02  8.77651331713888E-02 -8.77768445668975E-02  8.77617064710561E-02
* ORBITAL    1  122
  1.42745274854047E-04  9.92298655207309E-04  3.61286664049166E-03 -4.96102655597236E-02 -3.29947559280623E-02
  8.24869446901975E-08  1.53529457003172E-06  1.62683422499981E-05  2.01134076611744E-06 -6.56650201792225E-08
 -1.20961592481544E-06 -2.14060903801121E-05 -1.18346743823508E-06 -1.83298673268075E-05 -1.03754198065640E-03
 -4.49478551432922E-02  1.24241772325644E-03  1.65947750238071E-02  4.52745848241494E-02  1.18013652525362E-06
 -1.57598166914592E-05 -7.61944135452325E-03 -2.16851100170160E-02 -4.86223016990543E-06  2.44155419479578E-06
 -1.68270669392169E-03 -7.10414114756977E-03  1.43170163360147E-04  9.95354619861870E-04  3.62744455302842E-03
 -4.95553683956057E-02 -3.29857553139893E-02 -9.76009451766098E-08 -2.04892743644352E-06 -7.49365071936274E-06
 -5.79631732449793E-07  1.20798293525108E-07  2.30223802521937E-06 -1.35456878072169E-05 -3.57859852274176E-06
  1.87180531618009E-05  1.04471518580917E-03  4.49799068581973E-02 -1.23726870787868E-03  1.65923573111285E-02
  4.52733136514660E-02  1.38656168056012E-05  7.77280816024905E-05 -7.60912561529675E-03 -2.16250253353202E-02
 -1.00020942494190E-06 -6.96501405457984E-05 -1.67870534932256E-03 -7.08828805871355E-03  7.43819915844574E-04
  5.65196817905122E-03  2.53253304591442E-02  8.87846216179304E-04  1.25893573925026E-02  2.64426538298874E-04
 -5.70780368257916E-04 -1.46399363942522E-06 -1.45933066657817E-05  7.42172216749799E-04  5.63932154747983E-03
  2.52843080104934E-02 -8.88997724005131E-04 -1.25905053839321E-02 -2.60679881144182E-04  6.08628679531144E-04
  7.36288327768608E-07  5.42380700869432E-07  2.18755371841647E-04  1.73838748357542E-03  1.61254211167519E-02
  1.19724372778549E-03  3.30955778309164E-02  1.27216537256369E-03  1.87745610889667E-02  1.75595527477940E-03
  4.65924509449667E-02  2.18661507221793E-04  1.73765575357467E-03  1.61204563813127E-02 -1.19763524191515E-03
 -3.31029725341593E-02 -1.27184326385790E-03 -1.87670295408219E-02  1.75597880720512E-03  4.65910316504107E-02
  2.18588126528091E-04  1.73708574829431E-03  1.61146625143284E-02 -1.19793015319868E-03 -3.31131319099173E-02
 -1.27163306654052E-03 -1.87635444025624E-02 -1.75550862787854E-03 -4.65831406891669E-02  2.18651843210800E-04
  1.73764295390002E-03  1.61269058222697E-02  1.19750525564602E-03  3.30969616170896E-02  1.27282879402560E-03
  1.87801497296359E-02 -1.75584713445772E-03 -4.65904532384675E-02 -2.87633834834989E-02 -2.38443823002658E-01
  3.75256990368882E-01  2.14201318031812E-01 -3.81797119411453E-01 -2.87634249860407E-02 -2.38446472275819E-01
 -3.75255489521768E-01 -2.14202397265937E-01 -3.81793711562089E-01 -2.87643876460409E-02 -2.38457627022451E-01
 -3.75249693522478E-01 -2.14208800734486E-01  3.81786238632858E-01 -2.87629622310507E-02 -2.38437470052521E-01
  3.75259622241199E-01  2.14199235622987E-01  3.81800708874512E-01 -9.41115438135821E-02 -9.41136344733371E-02
 -9.41155181539220E-02 -9.41109362726572E-02  6.58502966996528E-01  6.58504556042611E-01  6.58508343500860E-01
  6.58501182715974E-01 -1.56994681916269E-01 -1.56999544214714E-01 -1.57007291022703E-01 -1.56994019870499E-01
* ORBITAL    1  123
 -5.43441877267499E-04 -3.89825686329297E-03 -1.85391689839547E-02 -1.20893051894735E-01 -7.65344374290370E-02
 -1.94384221776981E-07 -3.62966923138688E-06 -4.09868770179233E-05 -6.73119561528537E-06  1.28366110598243E-07
  2.56769976009696E-06  1.54292310976582E-05 -1.96206328148575E-06  6.04224118787210E-04  1.09842152884934E-02
  4.60067128809870E-02  8.30382805926499E-03  2.34693589430603E-02  5.75629380716320E-02  4.91613657552979E-06
 -1.81678620607000E-06 -8.95344962001726E-03 -1.99428975621335E-02  2.30711452118965E-05  9.59541218291690E-05
  3.91109238254444E-03  7.89166301347647E-03  5.43370054553085E-04  3.89775906601162E-03  1.85373522732029E-02
  1.20902234020785E-01  7.65304045827926E-02  2.20813591617051E-07  4.26838403986552E-06  3.64343748080437E-05
  5.94040006323526E-06 -1.61375256115622E-07 -3.18222412749112E-06 -6.98403978662542E-06  2.21994813948303E-06
  6.04156635280862E-04  1.09834365610846E-02  4.60246574717967E-02  8.30668195465862E-03 -2.34696509176798E-02
 -5.75472505763581E-02 -6.85851355049562E-06 -3.43688168753509E-05  8.95115136973531E-03  1.99829729722301E-02
  2.20210134793463E-05  1.06387752946124E-04 -3.91427187398672E-03 -7.91556071304717E-03 -5.04609299872792E-07
 -3.87693485344640E-06 -1.58746094965411E-05  1.00427562793561E-06  1.82685165096678E-05 -1.09144479297440E-06
 -1.39199701066791E-05  2.17950767974854E-03  2.52815595314333E-02  4.24011069524480E-08  3.24123150581670E-07
 -1.43052708860678E-06 -3.78241453825744E-07 -4.87619724524001E-06  1.36605950331153E-08  2.81825348462821E-06
  2.17538472676157E-03  2.52527217798301E-02 -5.45637871622243E-05 -4.24653987999090E-04  2.43247297844981E-03
  2.09547784649505E-03  5.02206511325100E-02  1.66573394009314E-03  2.49657047504918E-02  3.24135653602945E-03
  7.75657989214934E-02 -5.35704850330053E-05 -4.17030877308381E-04  2.46076751914591E-03 -2.09353086637049E-03
 -5.01958342468258E-02 -1.66454133991098E-03 -2.49546142532306E-02  3.24020223967777E-03  7.75572380611032E-02
  5.37122343695240E-05  4.18118387606527E-04 -2.45492187440286E-03  2.09348307323781E-03  5.01961968868011E-02
  1.66456429583523E-03  2.49539586494467E-02  3.24043918108827E-03  7.75592317389843E-02  5.45052245176345E-05
  4.24177236840125E-04 -2.43585446150580E-03 -2.09484505636546E-03 -5.02098824356971E-02 -1.66606176108931E-03
 -2.49714834603642E-02  3.24153176382667E-03  7.75691879847843E-02 -2.05349035554660E-02 -1.73178375265076E-01
  2.91431228358404E-01  2.69992893677347E-01 -4.31614365518697E-01 -2.05359239533333E-02 -1.73187895950283E-01
 -2.91425190117490E-01 -2.69996775517500E-01 -4.31608355866082E-01  2.05359974324769E-02  1.73189339293506E-01
  2.91423827363191E-01  2.69996749438550E-01 -4.31604803450637E-01  2.05347694196606E-02  1.73175086129998E-01
 -2.91432860918446E-01 -2.69990244477825E-01 -4.31615287367336E-01 -2.26001031848805E-01 -2.26003571294005E-01
  2.26006722304815E-01  2.26002747071262E-01  6.31407333769759E-01  6.31405124223287E-01 -6.31406654602223E-01
 -6.31406121367239E-01 -1.17396188079911E-01 -1.17395625142657E-01  1.17398437642133E-01  1.17392844183459E-01
* ORBITAL    1  124
  1.42910310798357E-03  1.00904652597979E-02  4.19726375586046E-02  9.52315028220676E-02  3.01979655974038E-01
  1.24822073126442E-06  2.38892745607624E-05  3.00464080425517E-04  4.52844087660406E-05 -4.43201307401811E-07
 -9.85626509412106E-06 -8.79431565823181E-05  2.13849768018939E-05 -2.93891899616886E-03 -6.04613284072794E-02
 -5.30155439833593E-01 -3.41638996265650E-02 -3.28449755286655E-02 -8.75445523203783E-02 -5.22795535952427E-05
 -2.36289096084492E-04  4.01087607880547E-03 -2.72562062370744E-02 -1.35743687774985E-04 -5.48070052413847E-04
 -1.30047275258664E-02 -3.39576661054021E-02 -1.42908949853432E-03 -1.00903799291691E-02 -4.19704220787772E-02
 -9.51783325701027E-02 -3.01976901145038E-01 -1.38949649714239E-06 -2.71695448366013E-05 -2.63040752222167E-04
 -4.21318355868476E-05  7.13328183802835E-07  1.58033910749187E-05  4.78938934119786E-05 -3.52104949421220E-05
 -2.93869368484588E-03 -6.04558303207408E-02 -5.30146681434944E-01 -3.41888728114880E-02  3.28211636938346E-02
  8.72768796888085E-02 -2.28989809951969E-06 -1.83306318632405E-05 -3.99471142083437E-03  2.72904172707087E-02
 -1.40193548818582E-04 -6.41032562524623E-04  1.29705461257743E-02  3.38059757800748E-02 -5.18436080584345E-07
 -3.99934246915498E-06 -2.52307456951344E-05 -1.40063916834933E-06 -3.04909405504124E-05  8.46619522129269E-07
  3.42741946818952E-05 -3.56196409998665E-03  5.26535032610750E-02 -4.38766886273469E-06 -3.37726903633247E-05
 -1.29406989918423E-04 -2.86145659728913E-06 -2.54138403728160E-05  6.75231270527384E-06  5.66388111053548E-05
 -3.54473198929556E-03  5.28758663334573E-02  3.60635335624923E-03  2.82855286476640E-02  1.59035056981661E-01
 -1.08422392674847E-02 -2.07395708695918E-01 -5.19295216451912E-03 -1.07874182325923E-01 -3.72127991586920E-03
 -6.90738440178250E-02  3.59923050297301E-03  2.82308084758252E-02  1.58823842051418E-01  1.08266552489343E-02
  2.07196223333018E-01  5.18752359507168E-03  1.07856808966766E-01 -3.71398876799954E-03 -6.90545681742736E-02
 -3.59829481798549E-03 -2.82236169925449E-02 -1.58803768026372E-01 -1.08272006826645E-02 -2.07247246570795E-01
 -5.18583792001918E-03 -1.07841601257247E-01 -3.70977387890930E-03 -6.89811038628080E-02 -3.60466418104345E-03
 -2.82724398995341E-02 -1.58977228308286E-01  1.08399041012976E-02  2.07392355232312E-01  5.19389905536166E-03
  1.07906378487493E-01 -3.71742693443315E-03 -6.90322250307534E-02  4.30660390792479E-03  3.57456348212776E-02
 -4.38046014760822E-01  8.73369566208693E-02 -2.68248858287237E-01  4.31205395117448E-03  3.57815629370307E-02
  4.38022249991349E-01 -8.73211211738733E-02 -2.68262393093989E-01 -4.31194976994694E-03 -3.57965823004385E-02
 -4.38006621110990E-01  8.73190618356956E-02 -2.68280453199911E-01 -4.30477676328724E-03 -3.57274605425153E-02
  4.38051524548852E-01 -8.73527884007909E-02 -2.68236860212775E-01 -4.56260294622246E-01 -4.56253376526562E-01
  4.56228655849534E-01  4.56248399485942E-01 -5.37079166842185E-02 -5.36857334343413E-02  5.36971720361770E-02
  5.37078334840019E-02  4.18500229052170E-01  4.18462098831063E-01 -4.18489090149149E-01 -4.18486914056156E-01
* ORBITAL    1  125
 -2.21637251218232E-07 -1.62322511661711E-06 -8.82789394748230E-06 -6.07394945911153E-05  9.70887893110703E-06
  7.79993993731396E-04  1.86668642819947E-02  2.69450829373440E-01  1.37174224842053E-02  4.78502613069661E-04
  1.09147275171481E-02  1.36782041994264E-01  9.31239213909357E-03  1.44287728734878E-07  3.37692829987458E-06
  3.19867776622953E-05 -2.35414313463211E-06  7.90314348016392E-06  5.27510330155334E-05  1.20430562838413E-03
  5.26992065927587E-03 -8.70494521745900E-07  1.55914043264093E-06  1.95174558906711E-02  4.58238631473138E-02
 -2.56920336328629E-07 -4.60449329665678E-06  2.97113904188540E-07  2.14831570619251E-06  1.08803118772456E-05
  5.55158535723304E-05 -1.01012918924833E-05 -7.79886023870546E-04 -1.86647341057462E-02 -2.69474936391143E-01
 -1.37211526600045E-02 -4.78577969992559E-04 -1.09166471238603E-02 -1.36755891493251E-01 -9.30852369751954E-03
  1.85401010629803E-07  3.66605385351566E-06  2.99760949832733E-05  1.80258909136373E-07  5.38270185552385E-06
 -1.26003798531252E-05  1.18347247756371E-03  5.11852975321138E-03 -1.07722437052781E-05 -4.46020672435988E-05
  1.95266809087619E-02  4.58552232650865E-02  9.45646899533570E-06  2.57726506647927E-05 -8.35452498744895E-07
 -6.40548988666886E-06 -1.99944849142783E-05  1.37307999698344E-06  1.61653917864578E-05 -1.46485017782090E-06
 -1.20834863556781E-05  6.90967535708949E-04  2.35474070165141E-02  1.60669929637633E-06  1.23442745663806E-05
  4.49087832319336E-05  1.86129386951509E-06  1.98758559164026E-05 -3.03558746756082E-06 -2.81721190211868E-05
 -6.86673513440764E-04 -2.34811556801793E-02 -2.78060192781600E-03 -2.14226442379465E-02 -9.94119598573935E-02
  2.28614829024249E-04 -4.62296856962143E-02  1.90545083736993E-03  3.06794484197930E-02  6.03206086838466E-03
  1.30495299807476E-01  2.78025768469879E-03  2.14200219004225E-02  9.94042558867758E-02  2.28090186756610E-04
 -4.62234413988615E-02  1.90575894992417E-03  3.06912863706266E-02 -6.03167368389629E-03 -1.30502274244939E-01
 -2.78005800158670E-03 -2.14184524708933E-02 -9.93969145244115E-02 -2.26656854345708E-04  4.62527259321729E-02
 -1.90639594766031E-03 -3.07088648063863E-02 -6.03233578677009E-03 -1.30530413807265E-01  2.77993714060530E-03
  2.14174918630373E-02  9.93862790261617E-02 -2.27490706436135E-04  4.62385661453883E-02 -1.90606357095301E-03
 -3.06944663259574E-02  6.03109842271937E-03  1.30491048076716E-01  8.70399325510871E-03  6.40375384480860E-02
  5.21295741727844E-01  2.89800011343335E-02  2.30880662344186E-01 -8.70358039243911E-03 -6.40305732429339E-02
  5.21295774122860E-01  2.89825437359725E-02 -2.30884362445106E-01  8.70420937648190E-03  6.40439223865083E-02
 -5.21300243978118E-01 -2.89751474171449E-02 -2.30873030345949E-01 -8.70419187962892E-03 -6.40426075475620E-02
 -5.21297980835886E-01 -2.89780842617916E-02  2.30873934665742E-01  3.50827124906671E-01 -3.50823877305879E-01
  3.50830340800440E-01 -3.50828232863374E-01  1.35788344020440E-01 -1.35791878514404E-01  1.35785027221385E-01
 -1.35787663624234E-01 -5.69525539827050E-01  5.69524689548477E-01 -5.69511838985138E-01  5.69515746490781E-01
* ORBITAL    1  126
 -1.87007633613496E-07 -1.34346888447275E-06 -6.41913110109573E-06 -2.69125872947158E-05 -1.54501262448777E-05
 -3.70521031950632E-06  8.59855672420601E-04  5.39385450394340E-02  1.00977050550664E-04 -3.23160875745848E-04
 -7.60368056822501E-03 -6.43398483221910E-02 -1.48633468787614E-02  2.68493828327364E-07  5.16065505453328E-06
  1.48374216472553E-05  4.91900317624123E-06  4.98376846250413E-06  5.37566205380627E-05  6.02781192608635E-04
  4.29336571771505E-03 -1.43164867049950E-05 -7.48398611572426E-05 -5.62367347282269E-03 -8.81343018660975E-03
  6.66157681708524E-06  4.59140102885375E-05  3.90512875359843E-07  2.79467550485249E-06  1.30723206620598E-05
  3.63045299519468E-05 -5.79646924189761E-07 -3.60583891490052E-06  8.61746890953887E-04  5.39725894382883E-02
  1.07519205706937E-04 -3.23017501889827E-04 -7.60079028679803E-03 -6.43156304880430E-02 -1.48582959023742E-02
  3.27845062540385E-07  5.83537249881948E-06  2.40681095811280E-05  3.49616086641748E-06  2.89443944756677E-06
  6.22507430429389E-06 -5.86700249626779E-04 -4.23288297662154E-03  6.78996021058763E-06  2.22152391933164E-05
  5.63973866663545E-03  8.88903589046491E-03  5.58393820289147E-06  3.63488760056080E-05 -1.90239438906298E-03
 -1.46097931256442E-02 -6.59836627080420E-02  5.92150016929911E-04  1.38666322787237E-03 -2.26711254812788E-03
 -2.42991315519632E-02 -2.91703106494095E-07 -1.14821329705159E-05  1.90367922542419E-03  1.46196022751444E-02
  6.60172276104099E-02  5.93534619153525E-04  1.39347729786664E-03 -2.26822685681380E-03 -2.42904542308869E-02
  4.03662413844945E-07 -2.89160598596424E-06 -4.62811286213480E-04 -3.55188727003950E-03 -7.80616086372271E-03
 -3.80180849665512E-03 -1.13036959641916E-01  1.17418849293621E-03  2.93199576986876E-02  1.52159469861063E-04
  2.65893894524125E-02  4.62157719639275E-04  3.54679944022271E-03  7.78174157650762E-03 -3.80144895767839E-03
 -1.13012306024466E-01  1.17380874959807E-03  2.93121941405633E-02 -1.49320016170260E-04 -2.65401035164591E-02
  4.61869575336129E-04  3.54462610831846E-03  7.77635019887072E-03 -3.80284648547278E-03 -1.13039001801116E-01
  1.17327604505431E-03  2.93109418534379E-02  1.50054959005339E-04  2.65582188164621E-02 -4.62048098087276E-04
 -3.54599992733975E-03 -7.78073832967377E-03 -3.80272420882909E-03 -1.13043146064232E-01  1.17384908839848E-03
  2.93175862559133E-02 -1.50433604283304E-04 -2.65684806472548E-02  3.04041503336384E-02  2.43587434960632E-01
  5.05426910881525E-01  2.02292896054144E-01  1.53312433957326E-01 -3.04038507273030E-02 -2.43579894292184E-01
  5.05422120402371E-01  2.02298538072411E-01 -1.53317593336846E-01 -3.04037527465795E-02 -2.43582171333768E-01
  5.05421641984569E-01  2.02294681994246E-01  1.53314271193176E-01  3.04034820354715E-02  2.43578824880818E-01
  5.05420310544834E-01  2.02298463675053E-01 -1.53316687742825E-01  1.05493096752848E-01 -1.05484546474408E-01
 -1.05487453915326E-01  1.05490006388868E-01  1.35745234468772E-01 -1.35750067424877E-01 -1.35746765753350E-01
  1.35745579839812E-01 -6.73378963204105E-01  6.73387674807067E-01  6.73381122127132E-01 -6.73381902852281E-01
* ORBITAL    1  127
  5.11621413580755E-04  3.54588414158186E-03  1.25187327237148E-02 -1.41810739900571E-01 -2.16572756396183E-01
  4.41115840440320E-07  8.71058782454337E-06  7.68674798454155E-05  1.25870075349414E-05 -4.13922721338991E-07
 -8.06521275693619E-06 -2.23926568363557E-05  1.42196664392832E-06  3.82979079102236E-05  4.15013916906820E-03
  9.65692185445286E-02  2.08742883111328E-02  1.52977837854239E-02  5.37146885828764E-02  1.48907013557761E-05
  8.00903327592880E-05  4.88134499075078E-03  2.70094464786991E-02 -3.73362977244354E-05 -1.91006906451905E-04
  1.36949385880413E-02  3.35868373656356E-02  5.12152430014311E-04  3.54984545480700E-03  1.25432492082763E-02
 -1.41593107421770E-01 -2.16654769801817E-01 -4.22366462168180E-07 -8.01428989924515E-06 -5.09851111887211E-05
 -7.63679275850715E-06  4.12725833280429E-07  8.11399805228400E-06  2.46139068794620E-05 -4.03430694142854E-06
 -3.80913979891711E-05 -4.14295081552733E-03 -9.64664311316139E-02 -2.08921319933844E-02  1.52065055851063E-02
  5.33259164554367E-02  1.74428083029143E-05  1.19358536798425E-04  4.81119106804543E-03  2.66540442994413E-02
 -2.17820401010864E-05 -1.91745101296747E-04  1.36850382686170E-02  3.35980035357086E-02  5.53174479357453E-03
  4.19604961645520E-02  1.83961529657676E-01 -7.77089610226272E-04 -2.04329657519670E-02  1.78154513381222E-03
  6.86856522693241E-03  6.15908429102791E-06  1.54063787475068E-04  5.53127917876446E-03  4.19569215546438E-02
  1.83949682522359E-01  7.75756024618789E-04  2.04210246982619E-02 -1.78087409001788E-03 -6.87037799647855E-03
  1.59511461986897E-05  2.27423733230251E-04 -7.24692616427350E-04 -5.87648880375008E-03 -3.24908867819256E-02
  1.52865920946239E-03  4.06741258527648E-02  3.69227693145802E-03  6.93438810720436E-02 -2.99274042328898E-03
 -9.66054735222896E-02 -7.25763438122728E-04 -5.88464072434402E-03 -3.25091735905825E-02 -1.53075760960053E-03
 -4.06852631238442E-02 -3.69473212567286E-03 -6.93658868797471E-02 -2.99116274934125E-03 -9.65949109935024E-02
 -7.22894430544042E-04 -5.86279185721822E-03 -3.24445804259073E-02 -1.52448695950303E-03 -4.06265630116952E-02
 -3.69228033333348E-03 -6.93669888637465E-02  2.99292480357569E-03  9.65734611784161E-02 -7.24005282611378E-04
 -5.87121670102616E-03 -3.24670693479216E-02  1.52596025683155E-03  4.06329182315706E-02  3.69510331949895E-03
  6.94012582206496E-02  2.99098667131191E-03  9.65409514146311E-02 -6.49274975681794E-02 -5.21979843156775E-01
  1.56792142275330E-01 -3.91614318770195E-01  1.01150488200260E-01 -6.49248291338421E-02 -5.21948664914943E-01
 -1.56808890359938E-01  3.91629239308273E-01  1.01129596097329E-01 -6.49273233584448E-02 -5.21984166692685E-01
 -1.56795652301303E-01  3.91619053417060E-01 -1.01156841242950E-01 -6.49242150572666E-02 -5.21947475150807E-01
  1.56812430189571E-01 -3.91634757882719E-01 -1.01133536709307E-01  6.39552939954256E-01  6.39558729122501E-01
  6.39538511898417E-01  6.39544943836104E-01  1.45900776383947E-01  1.45895268299505E-01  1.45910923041975E-01
  1.45904457625477E-01  2.38427042022320E-01  2.38438610023118E-01  2.38437668947357E-01  2.38456258972590E-01
* ORBITAL    1  128
  1.25255741914534E-06  8.95371399446845E-06  4.14912567223139E-05  1.10569589743024E-04  4.42288074000357E-05
 -2.20508173197958E-03 -5.04189293036075E-02 -6.15840152436968E-01 -4.24003922912891E-02 -4.98924597270025E-04
 -1.23326731644915E-02 -1.33644806532393E-01 -2.70649039358375E-02 -1.44702973452949E-06 -2.68200162499875E-05
 -9.34994364841840E-05 -2.56492265705050E-05 -1.63682043614181E-05 -1.57743761094646E-04 -4.52173139277789E-02
 -8.69416237048372E-02  5.87781160900840E-05  2.92494291146089E-04 -4.84899073865211E-02 -1.16334493975967E-01
 -1.50103480948294E-05 -3.54586927332946E-05 -1.37078994250916E-06 -9.78252794480595E-06 -4.48540582135341E-05
 -1.09501352805899E-04 -3.90208405210138E-05  2.20487494265884E-03  5.04149224810079E-02  6.15895135971383E-01
  4.24142006991840E-02  4.99066595831931E-04  1.23360771000953E-02  1.33602996739054E-01  2.70550512960485E-02
 -1.54315826105260E-06 -2.79265773884345E-05 -7.00423361439168E-05 -1.70089927244590E-05  1.22801112955312E-05
  2.00809646784884E-04 -4.51845333190833E-02 -8.66863980266118E-02 -4.02604398642746E-05 -2.55747546381204E-04
 -4.85071867102752E-02 -1.16344290866156E-01 -4.28347621727942E-06  3.66501877877450E-05  1.74238151244387E-06
  1.34162896925531E-05  4.32216158666238E-05 -2.42184265952223E-06 -3.19766157985090E-05  2.83703129623874E-06
  1.73709357712101E-05  5.16676275100426E-03  7.37062944356274E-02 -1.82658357442026E-06 -1.40208935245729E-05
 -5.09850270285161E-05 -3.61392437475097E-06 -4.86704959227574E-05  3.49049658963331E-06  3.90643631031892E-05
 -5.16782368267695E-03 -7.36179354589408E-02  5.34813687913625E-03  4.12698183042835E-02  2.12968933305112E-01
 -8.94644726604496E-03 -1.45228566102576E-01 -3.55590890681444E-03 -5.22841502755178E-02 -1.23828667024986E-02
 -2.13047783207595E-01 -5.34599265473501E-03 -4.12530933245365E-02 -2.12877279601290E-01 -8.94726574453625E-03
 -1.45284427558453E-01 -3.55592008366061E-03 -5.22677838037292E-02  1.23745956774953E-02  2.12915576983515E-01
  5.34509657434190E-03  4.12461424908549E-02  2.12850117489494E-01  8.94439007755241E-03  1.45246148383746E-01
  3.55709923167838E-03  5.23077397183171E-02  1.23739387434675E-02  2.12938124177212E-01 -5.34729017015586E-03
 -4.12632275602131E-02 -2.12937396231805E-01  8.94418869377877E-03  1.45201870611117E-01  3.55636127841887E-03
  5.22976832753176E-02 -1.23827394061027E-02 -2.13076958373322E-01  5.54959549097391E-02  4.52496931375432E-01
[truncated: 44,440 more chars]
