# Supplementary material for: Spin-Pure Stochastic-CASSCF via GUGA-FCIQMC Applied to Iron–Sulfur Clusters
Source: J Chem Theory Comput. 2021 Sep 1;17(9):5684–703. doi: 10.1021/acs.jctc.1c00589 (PMC8444347; doi:10.1021/acs.jctc.1c00589)
Supplement: Supplementary file 1 — ct1c00589_si_001.zip [file ct1c00589_si_001.zip › fe2s2_22in26_9tet.RasOrb]

#INPORB 2.2
#INFO
* RASSCF average (pseudo-natural) orbitals (Not final)
       0       1       0
     140
     140
*BC:HOST pcal008 PID 11210 DATE Sun Sep  6 19:37:00 2020
#ORB
* ORBITAL    1    1
  7.07106810344092E-01  9.84410563161758E-06 -4.00803067517428E-06  3.58770075393566E-06 -2.49024348531292E-06
 -1.34769115891934E-10 -1.88104845202251E-09  2.11859514323164E-09  9.53641321690171E-10  2.92319137290372E-10
  4.92661470297102E-09 -7.88502995580478E-09 -1.80046895621362E-09 -3.22751865587083E-06  3.97211057178019E-07
 -2.54057815458670E-07  5.53857872785825E-07 -5.18701910216990E-08  1.43136676857749E-07  3.87586699615918E-08
  3.62803826071998E-09 -4.00372000664389E-07 -6.96833186911416E-07 -7.90844394676923E-09  3.73934376379660E-10
 -5.12304371741803E-08  1.14723694779118E-08  7.07106810303073E-01  9.84380819049069E-06 -4.00958449658345E-06
  3.58096609803108E-06 -2.48521998544122E-06 -7.33095725793122E-11 -7.01085698186455E-10 -2.35147743609458E-09
 -1.10115749671119E-09  1.82262251442583E-10  2.68388291215346E-09  1.42307378555341E-09  1.70440355176093E-09
  3.22749505885139E-06 -3.97690185098986E-07  2.49091684875198E-07 -5.55375466253893E-07 -5.21317273081099E-08
  1.43181247599903E-07 -3.06301086844083E-08 -8.65305891075711E-10 -4.00151656704125E-07 -6.98661339770695E-07
  2.23163359103106E-09  9.39025660831219E-10 -4.90988930936318E-08  1.18912391148450E-08  1.82399031948495E-08
  3.64160107588351E-08 -5.66897565329473E-07  1.47177596261618E-07  7.84549314406242E-07 -3.00961945529633E-07
 -1.59910847254080E-06 -4.88951207991692E-10  1.39166264390410E-08  1.86562268444892E-08  3.98158563821965E-08
 -5.49506886683356E-07 -1.45893517235569E-07 -8.52506180359507E-07  2.99234586629732E-07  1.69047566857181E-06
  3.06266728291697E-10 -1.40158738753376E-08  1.31549935453048E-08  5.47354125335875E-08 -3.13801743562001E-07
  8.76479520771607E-08  6.37427747417411E-07  5.73019518230079E-08  5.11959733462372E-07  9.13388534904924E-08
  6.51108009856043E-07  1.31414190855471E-08  5.46515993322521E-08 -3.17391643563386E-07 -8.74264746867304E-08
 -6.50750335993040E-07 -5.73569461221592E-08 -5.10948271839122E-07  9.12305059141063E-08  6.51856566170287E-07
  1.31327622879742E-08  5.45936775948077E-08 -3.15764961540878E-07 -8.74227451178914E-08 -6.44429170092135E-07
 -5.73653609256737E-08 -5.11578523935472E-07 -9.12389236533693E-08 -6.51864220897513E-07  1.31363418515058E-08
  5.45980353917652E-08 -3.14988710649711E-07  8.76216113104834E-08  6.39858130959002E-07  5.72586186807420E-08
  5.08629637229140E-07 -9.12848030534022E-08 -6.47584659778141E-07  3.33111405301852E-08  1.40231110733575E-07
  1.79624143697236E-07 -9.18137174110078E-08 -2.32767436742866E-07  3.33299861521647E-08  1.39404359247826E-07
 -1.77595770983206E-07  8.78980087263255E-08 -2.30737994803221E-07  3.33622858803171E-08  1.40559207192649E-07
 -1.77930982568510E-07  8.85375149279833E-08  2.32013990965735E-07  3.32569430066749E-08  1.38743682620108E-07
  1.78828912616681E-07 -9.04603847367339E-08  2.31046466259125E-07  1.04050605807557E-07  1.05175031173921E-07
  1.04763630848887E-07  1.03170868609412E-07  1.66071447083076E-08  1.82284679714486E-08  1.76533349015358E-08
  1.75171894337453E-08  3.01901464499966E-07  3.00604166200612E-07  3.00582791920657E-07  3.00112733415648E-07
* ORBITAL    1    2
  7.07106791542546E-01  9.71865820226704E-06 -4.30328738747706E-06  4.84327069777395E-06 -2.43555184029485E-06
 -8.03705122443233E-11 -1.65593699854807E-09  1.68995649720686E-09  1.01737689609948E-09  1.13375315681920E-10
  1.59258595860124E-09 -7.95495038570893E-10 -1.67525373820246E-09 -3.23041182910335E-06  2.57768637893031E-08
 -2.77629804050251E-06  2.91860062012265E-07 -2.71068651289491E-07 -4.25389255893438E-07  9.80842152134350E-09
  1.24233438400720E-09  7.97102284161770E-07  1.54256367508536E-06 -2.05527704003059E-08 -8.61544403935435E-10
 -2.11380015881175E-07 -4.20013180062708E-07 -7.07106791535866E-01 -9.71861216709630E-06  4.30340587416882E-06
 -4.83907833436861E-06  2.43212111075416E-06 -6.57464583836190E-11 -1.32859412199816E-09  8.12366511388573E-10
  2.06956205393341E-10  9.49165771455072E-11  1.26745409347720E-09 -2.61779933675883E-10 -3.04068402027031E-11
 -3.23043298741589E-06  2.50801041140886E-08 -2.77572295045201E-06  2.92947656800241E-07  2.70543411445941E-07
  4.24654476244014E-07 -8.47508784534091E-09 -1.95466679036812E-09 -7.93923580415562E-07 -1.54256001530221E-06
  1.41484785121430E-08  1.94306049847928E-09  2.13149314609660E-07  4.19449903464325E-07 -1.58097026032495E-10
 -1.26665686516710E-09 -6.20969107749728E-09  4.75597693255656E-11  3.14510529057668E-09 -7.04052578544735E-10
  3.08861901091739E-08 -2.83862388583311E-07 -1.24372240341347E-06  9.32166117761771E-11  7.48544147343192E-10
  3.51222731495346E-09 -1.30468110886089E-11 -8.53228500296231E-10 -4.67041977410664E-10  2.96153375612806E-08
 -2.83754822575732E-07 -1.24777395125124E-06  3.34120534331925E-08  2.08737682034178E-07  2.07261839542909E-07
  7.11677161827572E-08  5.33604588019523E-07  5.29670188846722E-08  5.28337638197825E-07  4.20717229819539E-08
  1.97649685132236E-07  3.34058481718159E-08  2.08673775034013E-07  2.07951043338920E-07 -7.12665321540496E-08
 -5.32279234206620E-07 -5.30472785179444E-08 -5.23145833296206E-07  4.21530347291245E-08  1.89747435217538E-07
 -3.34048083287076E-08 -2.08687698198858E-07 -2.07167402858470E-07  7.11482778918507E-08  5.33020665926073E-07
  5.29290119267245E-08  5.27642578698889E-07  4.20444637390082E-08  1.97548245591003E-07 -3.34045022854179E-08
 -2.08671960991842E-07 -2.08720645108113E-07 -7.12140307851025E-08 -5.29660656727038E-07 -5.30238321602839E-08
 -5.22380256837614E-07  4.21241593785375E-08  1.88983108288578E-07  4.79155852654538E-08  2.51045445491893E-07
  2.91722295651548E-07 -1.39974644641126E-07 -3.85240054735905E-07  4.80088359376204E-08  2.52242609690222E-07
 -2.92389590368725E-07  1.40058047213529E-07 -3.86183470435632E-07 -4.79201526825251E-08 -2.51021735632091E-07
  2.91548521314204E-07 -1.39787359557769E-07 -3.85170605649732E-07 -4.80069016127304E-08 -2.52405791255177E-07
 -2.92412703677735E-07  1.39946442290512E-07 -3.86605040868475E-07  2.27945524652483E-07  2.28787600547250E-07
 -2.27377070599202E-07 -2.28698778681641E-07 -1.22143103180938E-07 -1.23917878403983E-07  1.22054221594314E-07
  1.24026811158203E-07  1.61318775120794E-07  1.61504262487143E-07 -1.60491560647308E-07 -1.61179256340589E-07
* ORBITAL    1    3
 -5.11402172080618E-07 -3.48591815071135E-06 -1.13633729201689E-05 -3.36517012394214E-05 -1.40357939370271E-05
  2.54952777509016E-10  4.58984863156023E-09 -1.64828752787017E-08 -2.68448028221307E-10 -4.66070326623849E-10
 -8.05049824993928E-09  1.79007632726733E-08 -4.54741873067999E-10  1.42279025379132E-07 -1.29434418502615E-06
 -3.61150106847123E-07  2.55177883318145E-06 -3.22589879718718E-06 -5.02043105227715E-06 -5.06330267951060E-08
 -7.65306574995936E-09 -8.12851516498132E-07  2.85293718799254E-06  3.69494183627234E-08  1.38933299030802E-09
 -2.18688732665644E-06 -3.83733133511831E-06 -5.11445573756637E-07 -3.48622007759080E-06 -1.13648718179814E-05
 -3.36536955918084E-05 -1.40387791860452E-05 -3.65638718016315E-11 -8.49414896562785E-10  3.38344219163526E-09
 -5.86727798482353E-10  1.02610774303104E-10  2.79899847654878E-09 -1.48142478327856E-08 -5.93666267712128E-10
 -1.42267062087823E-07  1.29491576946529E-06  3.62289404532766E-07 -2.55184735870951E-06 -3.22783502389392E-06
 -5.02018261978464E-06 -1.98380731745996E-08  5.88606304245581E-10 -8.16893014413467E-07  2.85348127496880E-06
 -1.36012253845428E-08 -2.53505398605393E-09 -2.19004922682877E-06 -3.83733175822403E-06  7.07107195632080E-01
  1.96640182898555E-06 -2.53712354353758E-04 -1.79806923875124E-05  5.97003232788462E-06  3.67320449909026E-05
 -1.18839501123023E-05  1.81717728024737E-09 -8.04855450597310E-08  7.07107195131444E-01  1.96240162646939E-06
 -2.53732585245646E-04  1.79805329045674E-05 -5.96395452429294E-06 -3.67297918389251E-05  1.17891963543095E-05
 -1.50929253664326E-09  6.79738278723436E-08  4.39438904514749E-09  2.34812296257407E-06  8.92595393273336E-06
 -1.36050913655441E-07  8.22138717164792E-07 -4.73336621060902E-08  3.62224419644300E-07 -2.53726414888021E-07
 -2.45453789624804E-06  4.34390019230955E-09  2.34773856891564E-06  8.92777894163800E-06  1.35855050366760E-07
 -7.97404066686143E-07  4.74428100028623E-08 -3.76556912804834E-07 -2.53501423247853E-07 -2.43328626839700E-06
  4.32772488540444E-09  2.34761825166893E-06  8.92149001370304E-06  1.36042588784901E-07 -8.19719909782276E-07
  4.73888514179790E-08 -3.67879668979598E-07  2.53695612113239E-07  2.44166141393998E-06  4.42916322952309E-09
  2.34837960426774E-06  8.93158744152949E-06 -1.35870121383718E-07  7.98215735053771E-07 -4.73522542287017E-08
  3.72254272224544E-07  2.53553673881362E-07  2.44111230677328E-06  1.71507392410729E-07  8.54703247289152E-07
 -3.17140419407925E-07 -9.15031937127187E-07 -4.36797321806645E-07  1.71588756475322E-07  8.58682615172299E-07
  3.15452064000228E-07  9.20109679600962E-07 -4.42433102616358E-07  1.71414324998851E-07  8.53136706350285E-07
  3.17807882870136E-07  9.15613093730818E-07  4.36221909489331E-07  1.71750383974494E-07  8.61030641426739E-07
 -3.14785331933744E-07 -9.20940098742510E-07  4.44265429491388E-07  4.66473978654633E-07  4.64000536285102E-07
  4.65490594639236E-07  4.65620124627494E-07  1.48800078918304E-06  1.48607397702991E-06  1.48988514617933E-06
  1.48375416024063E-06  4.50265629840534E-06  4.50612605422475E-06  4.50277668471878E-06  4.50626847441021E-06
* ORBITAL    1    4
  1.02000720056752E-10  7.44978639849270E-10  3.77707795453454E-09  5.79561858378924E-09  3.69117043746460E-09
 -1.52362278703265E-07 -5.49077307255888E-07 -9.56418211299132E-06 -7.36410802115143E-06  3.09668157948926E-07
  9.91818686151726E-07  1.85332506586802E-05  1.45033629122471E-05 -1.46419268422077E-10 -3.31506042969702E-09
  3.73689654733952E-09 -4.59271021797354E-10 -3.52648879166145E-08 -1.52655514776112E-09  4.70533170549035E-06
  1.09205681333391E-05 -1.60163841999898E-08  1.20902859396633E-09 -2.51080813159260E-06 -5.59105200645707E-06
  4.17970370166073E-08  3.71092186072022E-09  7.55413416710429E-11  5.61001973877546E-10  3.05277607026189E-09
 -7.22870167581949E-09  1.95150248276497E-10 -1.52394974641619E-07 -5.50289694050895E-07 -9.56555423703229E-06
 -7.36453148751226E-06  3.09727380637438E-07  9.94470729104193E-07  1.85366430780331E-05  1.45039933497188E-05
  1.43958609340697E-10  3.01601101643780E-09 -1.13357777129910E-08 -1.34252827222966E-09 -3.60110506862032E-08
 -1.87114698581228E-09 -4.70417461100138E-06 -1.09192459599444E-05  1.60344063741759E-09  7.76799899515469E-10
  2.50694173968553E-06  5.59289550023102E-06  6.22000769051842E-08  3.23610890179941E-09  7.07107099223837E-01
  1.27098523075130E-06 -2.56089513220093E-04 -1.79773915332001E-05  4.39591972592961E-06  3.67508578663528E-05
 -8.11446527838508E-06 -2.63734736789991E-10  9.43827433307317E-09 -7.07107098930154E-01 -1.26861463092664E-06
  2.56102515348078E-04 -1.79743079695319E-05  4.20638850125258E-06  3.67508513569153E-05 -8.16155704500373E-06
 -2.70469766656871E-10  9.51086268281951E-09  9.01584077290493E-08 -1.52640291705382E-07 -6.57788870508939E-07
  1.35704456673911E-07  1.32881211411298E-06 -2.11787136157806E-07 -1.32902387241927E-06 -2.39238214494484E-08
 -9.54142988267353E-07 -9.01791706192007E-08  1.52514110420385E-07  6.60092481631098E-07  1.35870170539279E-07
  1.32305206988957E-06 -2.11998152125415E-07 -1.33054247567391E-06  2.40101402659822E-08  9.50278785885298E-07
 -9.01442855100090E-08  1.52776774494465E-07  6.63723021454940E-07  1.35741785932520E-07  1.33123740365649E-06
 -2.11988705888602E-07 -1.33146750519993E-06 -2.40615040038332E-08 -9.48540564688006E-07  9.01833248655090E-08
 -1.52462800979755E-07 -6.56185191283344E-07  1.35748882790847E-07  1.33002056148637E-06 -2.11700484387121E-07
 -1.33438127371437E-06  2.39075879292126E-08  9.64475793703038E-07 -2.60102119233323E-07 -1.69681783448448E-06
 -3.17111336087633E-07 -2.80995700745772E-07  1.36204475264667E-06  2.59648336209418E-07  1.68962820768067E-06
 -3.18354107412489E-07 -2.83798472486955E-07 -1.35518029074915E-06  2.59677602108378E-07  1.68984991492444E-06
 -3.17806503955391E-07 -2.83898588370478E-07  1.35521521429770E-06 -2.60170866167559E-07 -1.69844364859522E-06
 -3.18811258125428E-07 -2.78065212514697E-07 -1.36396466762864E-06  9.37977217813529E-07 -9.42045688415733E-07
 -9.43132616606995E-07  9.39355492960821E-07 -6.26149264691575E-07  6.28227890951086E-07  6.29316431816344E-07
 -6.24093896659017E-07 -2.60329250936525E-06  2.60406033806824E-06  2.60484111210106E-06 -2.60392791182852E-06
* ORBITAL    1    5
 -3.23022000757431E-07 -2.25576872312283E-06 -8.59930224971312E-06 -3.06251676664531E-05 -1.64256174419732E-05
 -5.45933688293572E-12 -1.14898541185212E-10 -1.79487640256937E-09 -3.54764532366787E-10 -4.28589755934659E-12
 -1.69150973303143E-10 -6.18261166277246E-10 -2.86828826398456E-11 -2.86168980610303E-07 -2.56661424401942E-06
 -8.17848129950286E-06 -2.83881063956249E-06  1.55142637178703E-06  9.83299419340060E-07  1.95795638486757E-10
 -2.12332049606206E-10  2.29961245071917E-07 -2.24663770037911E-07 -8.79169061242567E-10 -6.77981066126136E-10
  1.81980257003354E-06  3.48926908650168E-06 -3.23053218409154E-07 -2.25599329937066E-06 -8.60035561212610E-06
 -3.06299660530287E-05 -1.64257374413816E-05 -1.73256257244375E-12 -8.78657112209594E-11 -2.55900007478986E-10
 -1.52693345718027E-10 -2.03942185023982E-12  3.58237925528816E-11  1.85329029674623E-10  5.46452329454299E-11
  2.86131628539183E-07  2.56588854636081E-06  8.17291109678826E-06  2.83727648740763E-06  1.55314966842156E-06
  9.84247966558486E-07  1.74950159104811E-09  3.31161813296674E-11  2.30619451306995E-07 -2.25874707207259E-07
  6.02083024263940E-10 -4.93149548684713E-11  1.82088804789454E-06  3.48966036614891E-06  8.40848006071793E-07
  3.07618966686674E-06  1.09288972350486E-05  4.45365200566834E-09  2.86045521328933E-06 -6.04233500446598E-08
 -4.81505668999054E-06 -7.81729911680868E-11  1.43322605211004E-09  8.40833134112665E-07  3.07607433898696E-06
  1.09283258436945E-05 -4.45793675018664E-09 -2.85891956786906E-06  6.04485112344900E-08  4.81515228177963E-06
 -6.28186473813024E-11  2.05203439599283E-10  5.00000255526009E-01  5.05593343621456E-06 -1.83224980864671E-04
 -5.93282195287836E-06 -2.02634440043081E-06 -4.41956708684168E-05  9.94152924751877E-06  5.97965749240624E-06
 -6.17107719202746E-06  5.00000255477820E-01  5.05556213032327E-06 -1.83226791253346E-04  5.93277031683870E-06
  2.02537916400398E-06  4.41956282892491E-05 -9.94161753703223E-06  5.97973592708447E-06 -6.17022866077714E-06
  5.00000255465334E-01  5.05546417145436E-06 -1.83227153809550E-04  5.93274541108830E-06  2.02592641546656E-06
  4.41956123347406E-05 -9.94220866098410E-06 -5.97972644766343E-06  6.17115082772651E-06  5.00000255470726E-01
  5.05550658200715E-06 -1.83226993808666E-04 -5.93276206865687E-06 -2.02548860502007E-06 -4.41956116618519E-05
  9.94183949433432E-06 -5.97970901619525E-06  6.17181522628270E-06  3.90752763229159E-07  5.55596852615797E-06
  2.98560253541934E-06 -3.94799445589567E-06 -2.72700451353947E-06  3.90780598423030E-07  5.55613261940700E-06
 -2.98591291572077E-06  3.94814304709231E-06 -2.72662069096784E-06  3.90795465727602E-07  5.55641550924292E-06
 -2.98578931268229E-06  3.94888249007490E-06  2.72676640655683E-06  3.90804023198124E-07  5.55641980719914E-06
  2.98544260730076E-06 -3.94857649149709E-06  2.72679787505261E-06  1.92946416523642E-07  1.93735391851496E-07
  1.93586769449916E-07  1.93321808584685E-07 -3.42449976485055E-06 -3.42450115201277E-06 -3.42478143552168E-06
 -3.42480499895485E-06 -5.59654633942770E-06 -5.59689453567582E-06 -5.59680234114742E-06 -5.59667837420499E-06
* ORBITAL    1    6
 -8.79933925037154E-07 -6.25320620834383E-06 -2.76786083594818E-05 -1.12650060323535E-04 -4.01806525508794E-05
  5.20077645460832E-12  1.67415428198058E-10 -2.89374105520103E-09 -4.24422906906508E-10 -1.78415248303861E-11
 -4.01515890872036E-10  2.93533718014348E-10 -9.05629557193906E-12  7.44903223699630E-08  4.10993696202078E-06
  2.96019001379206E-05  6.45864604672304E-06  2.36350485519936E-06  3.21831985643515E-06 -7.96723526408444E-10
 -2.13924781274029E-10 -2.12794663461266E-06 -4.30808600945463E-06  2.26884266282658E-09 -9.01614853089840E-11
  2.53660249199486E-06  5.18444751240242E-06  8.79942176287402E-07  6.25326723309180E-06  2.76789348630757E-05
  1.12649729579190E-04  4.01804359032238E-05 -2.77445103262920E-13  3.05389340809193E-11  8.61637425845354E-10
  3.42508066114147E-10  1.49789615637432E-11  4.38901369158242E-10 -8.99464267580891E-10 -1.14422177293585E-10
  7.45092255631170E-08  4.11039961282515E-06  2.96021488787504E-05  6.45903287696527E-06 -2.36394879078232E-06
 -3.21887018219041E-06 -2.91804147972138E-09 -2.43682176473929E-10  2.12666177656347E-06  4.30796822931169E-06
 -2.59511028398815E-09 -1.64562137158059E-10 -2.53666149125583E-06 -5.18466975354188E-06 -1.27532328117982E-12
 -6.31358394760350E-12  7.91612311645264E-11  3.96864770991126E-11 -1.22058944724337E-09  4.14626162296053E-11
 -2.33345950104369E-09  1.14335306938653E-06  1.04640785855531E-05 -7.35624721422178E-12 -5.27395018847923E-11
 -2.60615373598691E-10  7.28695278083005E-11 -4.17581387289097E-09  2.92342858192443E-11 -1.15403461123913E-09
  1.14314812566415E-06  1.04693500691120E-05  5.00000298183423E-01  5.35831175918428E-06 -1.82082003015931E-04
 -5.77613205477640E-06 -6.00079054839504E-07 -4.40715998786942E-05  1.18646379908048E-05  6.07798265863982E-06
 -4.57420190313683E-06  5.00000298138221E-01  5.35796762391917E-06 -1.82084047904376E-04  5.77611580082800E-06
  5.98468599033055E-07  4.40715636510757E-05 -1.18663384894115E-05  6.07804428492886E-06 -4.57091045889413E-06
 -5.00000298134838E-01 -5.35793638635894E-06  1.82083958489340E-04 -5.77609310328571E-06 -5.99849899276514E-07
 -4.40715436497394E-05  1.18658823575057E-05  6.07803584767552E-06 -4.57313587901043E-06 -5.00000298148308E-01
 -5.35804457361473E-06  1.82083978786107E-04  5.77613929981410E-06  5.98613162953841E-07  4.40715713194276E-05
 -1.18668014849380E-05  6.07798472550382E-06 -4.57178239374301E-06  3.86591453855221E-07  5.55696692401886E-06
  2.95157214691932E-06 -4.52858264168952E-06 -3.13612518485975E-06  3.86608490952505E-07  5.55710922853611E-06
 -2.95164211860719E-06  4.52861665757214E-06 -3.13571487691055E-06 -3.86645020483044E-07 -5.55767433237077E-06
  2.95190682644363E-06 -4.52948296248977E-06 -3.13646856709040E-06 -3.86590991525062E-07 -5.55700057706569E-06
 -2.95130663514560E-06  4.52911436221901E-06 -3.13628187098418E-06  2.33772903621778E-06  2.33843240590811E-06
 -2.33852176323434E-06 -2.33794861913402E-06 -2.23219593348962E-06 -2.23185973411338E-06  2.23242753017756E-06
  2.23183344868412E-06 -2.73688157511995E-06 -2.73717284185998E-06  2.73699845116368E-06  2.73672488145699E-06
* ORBITAL    1    7
  3.42593950633195E-12  2.50022206012564E-11  1.06303473509891E-10 -5.02075499315723E-10  1.06786961162037E-09
 -3.48343330946863E-07 -3.71954699244139E-06 -2.16104474982170E-05 -9.21649914610726E-06 -2.38675508782506E-07
 -3.00322515871054E-06 -2.12421176466849E-05 -9.74438286015354E-06 -1.51522773168162E-11 -3.31257526265862E-10
 -6.16073215373519E-10  1.27922533782608E-10 -2.79788116805853E-09 -5.89470987815017E-10  2.64472152228502E-06
  4.12358416033571E-06 -1.29276091623425E-09  3.88390624074599E-10  5.01480739113697E-06  9.53369542905683E-06
  1.31900659761698E-09 -3.90561484233244E-10  4.19288862956886E-12  3.15301296629760E-11  1.85265687794151E-10
 -9.93444307997107E-10 -1.31507123653147E-10  3.48344293687407E-07  3.71951326534050E-06  2.16098596888885E-05
  9.21631791628777E-06  2.38664319948193E-07  3.00302266704292E-06  2.12418003548093E-05  9.74414010849730E-06
  1.19248291882416E-11  2.52804690632004E-10 -3.07114489206789E-10  2.18326966715503E-10 -1.40002046114036E-10
  2.97573180430284E-10  2.64641743200615E-06  4.12407857720628E-06  2.55949270728037E-09 -1.46890325412638E-10
  5.01587044193772E-06  9.53418304815517E-06  3.32910891070389E-09  6.63787987851246E-10  7.64548017933847E-12
  6.73516308802735E-11  4.41125649802846E-10 -9.41270024430906E-11  6.39195861231661E-09  2.53274151305163E-11
 -4.17968272095184E-10 -2.99603523754585E-07 -2.70012547535563E-06  2.82258258609251E-12  2.50187199436586E-11
  3.34523932187997E-10  6.42343106781548E-11 -4.40555014280715E-09  4.94735963834503E-12 -1.09851366635611E-09
  2.99504361156355E-07  2.70153982245961E-06  5.00000129175842E-01  4.13114273570296E-06 -1.86048767392515E-04
 -5.94774838494720E-06 -4.33811825797846E-06 -4.41910618191422E-05  8.01599838642735E-06  5.83956735253942E-06
 -6.99852386297769E-06 -5.00000129154802E-01 -4.13097515031854E-06  1.86049960675784E-04 -5.94769254291420E-06
 -4.33765749635653E-06 -4.41910401150920E-05  8.01665710149996E-06 -5.83962229264097E-06  6.99673576480657E-06
  5.00000129146509E-01  4.13091118048587E-06 -1.86049938223808E-04  5.94769843510831E-06  4.33804994274710E-06
  4.41910183067994E-05 -8.01669425763029E-06 -5.83962396916350E-06  6.99856007082025E-06 -5.00000129140895E-01
 -4.13086894569352E-06  1.86050569064977E-04  5.94770045025612E-06  4.33809445905220E-06  4.41910317008661E-05
 -8.01726137177093E-06  5.83959236800352E-06 -6.99720739943940E-06  3.32348608077719E-07 -1.70101378660708E-06
 -7.93390794055849E-07  4.29806047863419E-06  3.59790615130095E-06 -3.32400684209306E-07  1.70039147219818E-06
 -7.93390700973609E-07  4.29832508336374E-06 -3.59715213258452E-06  3.32316760174573E-07 -1.70142785873996E-06
  7.93288966351805E-07 -4.29899997189282E-06 -3.59806915986804E-06 -3.32331158579039E-07  1.70106769820214E-06
  7.93269880790195E-07 -4.29832947708856E-06  3.59765612283583E-06  4.88130317659132E-06 -4.88123459342934E-06
  4.88119019581227E-06 -4.88166023978629E-06  4.76926080182015E-06 -4.76929794168575E-06  4.76966427690692E-06
 -4.76917121580065E-06 -6.46053631796712E-07  6.46216978906135E-07 -6.46220431153995E-07  6.46420936982211E-07
* ORBITAL    1    8
  1.09036271534243E-11  8.22374463859367E-11  4.24598993621614E-10 -1.84041974432203E-09  1.32056001529791E-09
 -2.71090517122368E-07 -2.22050214772359E-06 -1.23221594500666E-05 -7.79864086280687E-06 -1.73305582663834E-07
 -1.75169769477294E-06 -1.32928083818055E-05 -8.06695688077479E-06 -2.39082634720802E-11 -3.72728610211841E-10
  3.58278039058700E-10  5.81690609408980E-11  2.75637500306324E-09 -6.94287155127491E-10  8.50068362038772E-07
  4.91764462513593E-07  3.56573162532962E-09  7.27305813718251E-10  2.33709015684619E-06  4.38066928578209E-06
  5.24932703923211E-09 -5.46075864876226E-10 -1.51636589060843E-11 -1.10511790470830E-10 -5.80392098692676E-10
  1.02089434509247E-10 -2.33975712821832E-10 -2.71077418611643E-07 -2.22024546340775E-06 -1.23218880109270E-05
 -7.79838527481695E-06 -1.73324358345043E-07 -1.75202077805208E-06 -1.32906794705222E-05 -8.06654544392814E-06
 -1.74239918200110E-11 -2.90153630150739E-10  5.11125046554580E-10 -3.37161593562043E-10 -4.85757365534414E-09
 -2.66722766965602E-10 -8.48171148506503E-07 -4.91896975424547E-07 -2.89873687663359E-09  3.73191352616724E-10
 -2.33793145060053E-06 -4.38132739732469E-06 -4.72619024307282E-10  1.47029978885294E-10 -2.89749372614368E-07
 -1.00629447751004E-06 -3.56805508916615E-06  4.11879136403711E-07  2.73049764471451E-06  1.09961399120241E-07
  1.00110955096755E-06  8.48868632310232E-11 -4.61861463315036E-09  2.89756790480706E-07  1.00635439951624E-06
  3.56886026725755E-06  4.12017336551694E-07  2.72036260926486E-06  1.09984252547614E-07  9.97414003080372E-07
  2.18928005177421E-10 -9.71286454408559E-09  5.00000112696530E-01  4.00564390976913E-06 -1.86414615007690E-04
 -5.93930534123591E-06 -4.11576710165635E-06 -4.41975672521412E-05  7.99749070737446E-06  5.88225845531489E-06
 -6.73168643578478E-06 -5.00000112672426E-01 -4.00545892036705E-06  1.86416726593075E-04 -5.93930542106037E-06
 -4.11315735686774E-06 -4.41975548733910E-05  8.00028566885488E-06 -5.88228208257972E-06  6.72613749147877E-06
 -5.00000112656817E-01 -4.00533428169913E-06  1.86416688783856E-04 -5.93926751725254E-06 -4.11476868369903E-06
 -4.41975391153128E-05  7.99807185067587E-06  5.88230153541620E-06 -6.73064751779797E-06  5.00000112657302E-01
  4.00534442370325E-06 -1.86417251294521E-04 -5.93930982866997E-06 -4.11217763204144E-06 -4.41975307925890E-05
  8.00012300203478E-06 -5.88226376486206E-06  6.72790201950626E-06  3.40278041775036E-07 -1.66009897231379E-06
 -8.21689468051424E-07  4.27303114332801E-06  3.61144388705877E-06 -3.40352488137561E-07  1.65918601289731E-06
 -8.21156809112208E-07  4.27249667884824E-06 -3.61029596991930E-06 -3.40304368501167E-07  1.65997061645831E-06
 -8.21894898792804E-07  4.27388041181124E-06  3.61113856558210E-06  3.40264612286924E-07 -1.66040796651227E-06
 -8.21325980212857E-07  4.27323581839105E-06 -3.61128428826708E-06  4.93568947643618E-06 -4.93560765292267E-06
 -4.93539321935552E-06  4.93564194998081E-06  4.81492565992667E-06 -4.81422516610880E-06 -4.81521177956733E-06
  4.81471266614074E-06 -7.10981938157346E-07  7.10936185626757E-07  7.11360128779027E-07 -7.10978856007202E-07
* ORBITAL    1    9
 -1.05904948238718E-05  7.07098981802308E-01  7.23699649627883E-04 -5.21796434676499E-05  2.31920798434858E-05
 -3.94451728602702E-08 -5.98081247570722E-07  7.33847820692562E-07 -1.56330882843789E-07  8.17643272707857E-08
  1.38153443188994E-06 -2.03876148062627E-06  2.32399869091563E-07 -8.26527824710175E-04 -5.65310656475545E-06
 -4.19496771567531E-05 -3.72138582608674E-05 -3.46728701490523E-05 -1.51388519799457E-05  9.98992777194646E-06
  9.30190340637847E-07  5.22895238947254E-05  2.01039387749715E-05 -3.14312605372330E-06  8.51773838195025E-08
 -2.60978048007351E-05 -1.63413459502266E-05 -1.05932596210355E-05  7.07098961985445E-01  7.23601920855723E-04
 -5.23794808928083E-05  2.29866499415469E-05 -1.92702577790793E-08 -2.02677899780773E-07 -4.40161447234510E-07
 -7.32742558204692E-08  4.60468009066457E-08  6.43535984439895E-07  4.07495812388429E-07  2.55816429756226E-07
  8.26527485862039E-04  5.65628538813628E-06  4.16897843742549E-05  3.71791354236359E-05 -3.53252808062645E-05
 -1.52277082921909E-05 -7.78482963119123E-06 -3.94363417782383E-07  5.19433379798844E-05  1.99236325463386E-05
  1.54155299474359E-06  3.93654760233041E-07 -2.57465270596383E-05 -1.63933612387815E-05 -1.46416275022130E-06
 -1.06742229229868E-05 -5.55939243291563E-05  1.24425435552417E-06 -7.47777523781055E-05 -2.29552566166487E-06
  1.51986299009361E-04 -9.71025208791274E-08  4.24502181240044E-06 -1.35450638020021E-06 -9.77574772764830E-06
 -5.08900866790081E-05 -9.36735091902682E-07  5.89623732235886E-05  1.79737113777230E-06 -1.25960577814454E-04
  1.10061948185547E-07 -4.34601596035466E-06  3.64808813822375E-07  3.16985926290750E-06  9.19032234276100E-06
 -1.25965828976491E-06 -1.74874760616553E-05 -7.29210526094250E-07  9.78402838537162E-06 -1.52218064849290E-06
  2.90460408317383E-05  3.62410302924965E-07  3.15542362029400E-06  8.40090149403089E-06  1.31341354417946E-06
  1.42301681759676E-05  7.05132293628879E-07 -9.15904126496750E-06 -1.54649676806328E-06  2.84706987353881E-05
  3.65473751601816E-07  3.17892348889597E-06  8.85943633406471E-06  1.30705979681882E-06  1.56335171023798E-05
  7.01566421550846E-07 -9.70869676783923E-06  1.53639272983247E-06 -2.91269685748786E-05  3.62774734960741E-07
  3.15374466697554E-06  8.73990330961179E-06 -1.26426064636927E-06 -1.62367257587807E-05 -7.30424759085591E-07
  9.32523175634969E-06  1.52922272988641E-06 -2.86740761721806E-05 -1.56230952421855E-08  2.32784497926709E-06
 -1.52330567092850E-06 -1.68569961944263E-06 -6.50825179615724E-06 -1.74789808705042E-08  2.09036299920777E-06
  1.95252070488532E-06  6.97109468217069E-07 -6.04602958152625E-06 -7.28582361676802E-10  2.48712631876863E-06
  1.82358457495270E-06  1.00404077116408E-06  6.47004294330356E-06 -3.79560492722862E-08  1.85373154588977E-06
 -1.68683069165953E-06 -1.36820190084285E-06  6.07451205032515E-06  6.54309333728595E-06  7.03827205968272E-06
  7.02936826494347E-06  6.60634261394237E-06 -3.82350313056716E-06 -3.48256968181665E-06 -3.73239676125934E-06
 -3.53378208662601E-06 -1.00353525577236E-06 -1.26631517520807E-06 -1.04210438407200E-06 -1.22402646140734E-06
* ORBITAL    1   10
 -9.15146277113557E-06  7.07109264578078E-01  7.71763907645355E-04  4.54528547009089E-05  6.18073161170087E-05
 -1.80388004762808E-08 -4.26824252512850E-07  3.34804217283909E-07 -1.16216054760180E-07  1.96263924827864E-08
  2.28715373602790E-07  2.94534922058296E-07  2.22349118721423E-07 -8.28632441851362E-04 -3.20711061864850E-05
 -4.77024232689431E-05 -4.61535128787011E-05 -4.91851514801585E-05 -1.56423346941804E-05  1.00930862691806E-06
  1.74561131963368E-07 -2.33096258975540E-05 -2.67387603038306E-06 -6.15856521152342E-06 -2.17661125607577E-07
 -3.57836864180444E-05 -1.60824278982425E-05  9.14882376084256E-06 -7.07109283988925E-01 -7.71903662145208E-04
 -4.56010936776599E-05 -6.17375237373873E-05 -1.90028491674243E-08 -4.18600324790231E-07  5.70488451599728E-07
 -6.67099221982055E-08  2.54630374119367E-08  3.44972105770377E-07 -5.13398358397725E-07  8.00279755072239E-08
 -8.28633921279503E-04 -3.21704417853409E-05 -4.76184146797478E-05 -4.61615644611860E-05  5.06429638428390E-05
  1.57233309755261E-05 -1.81318565650985E-06 -5.98031522986193E-07  2.38803940794949E-05  2.68076758131453E-06
  4.52262321474431E-06  7.59663478582827E-07  3.42456343563015E-05  1.56820278373973E-05 -2.75521913630998E-08
 -2.23342008037347E-07 -1.12777460818903E-06  1.97432142908919E-09  6.17427082746024E-07 -1.45769373510904E-07
  7.25083070004112E-06 -8.60018844873677E-07  5.43182248707931E-05  2.53748022864035E-08  2.04818962977797E-07
  1.08410472078545E-06 -4.84658098739687E-08  3.48504451842438E-06 -1.60350426271190E-07  8.22909170697180E-06
 -9.12038161199089E-07  5.60687981286991E-05  6.37189066826003E-08  9.33820424455864E-07  2.24987671788286E-06
 -1.53394837239049E-06  3.75364318214713E-06 -9.47098659449539E-07  1.31357975253971E-06 -1.14229159594067E-06
  9.18177886452458E-06  6.39250760593858E-08  9.29120602824140E-07  2.76893839402503E-06  1.49541416539472E-06
 -2.32916319507418E-06  9.18602001845543E-07  1.63955207204843E-07 -1.11004060561854E-06  6.62913732685094E-06
 -6.61311251436541E-08 -9.52234641231212E-07 -2.37864234404408E-06 -1.53365182950521E-06  3.41908826857193E-06
 -9.42010508231965E-07  1.74885492828514E-06 -1.13844718119672E-06  9.79430978639762E-06 -6.24547725612726E-08
 -9.18866889325287E-07 -2.77282493376796E-06  1.50145293115304E-06 -2.38468038894019E-06  9.12541890774644E-07
  2.70374319925292E-07 -1.10813049929052E-06  6.60606443676589E-06 -2.26341517484370E-07 -3.39873856955215E-07
  8.88800467659070E-07 -1.42058363672413E-06  6.56452350222745E-07 -2.04166129167725E-07  1.05573342369575E-07
 -1.25523350028806E-06  1.67738168522500E-06  1.47160790847339E-07  2.37221811111983E-07  4.29381200261076E-07
  8.95814237276647E-07 -1.42750855118253E-06  6.63441799835632E-07  2.14993208091945E-07  1.22155901682957E-07
 -1.19905907455148E-06  1.51751814160083E-06  3.12519853785377E-07 -5.01806030999025E-06 -4.66353546528561E-06
  5.03857135940374E-06  4.59583488188466E-06 -1.73213738100445E-06 -2.40761947705813E-06  1.73540331253329E-06
  2.34241956983864E-06 -5.18791342038928E-07 -2.82302235154331E-07  4.88719937315327E-07  3.11978040106244E-07
* ORBITAL    1   11
  1.88979752374580E-08  1.38097968522333E-07  7.15682154723726E-07 -6.80412374861097E-07  3.56388661090236E-07
 -6.44596768523924E-01  5.43989892858679E-08 -1.47966897582077E-05 -4.29161615745304E-05 -2.90680184995392E-01
  1.91154030719174E-07 -4.95175575581447E-06 -1.82992345839845E-05 -3.20802072499878E-08 -6.63226262502909E-07
  1.41760779407278E-06  7.87662117001431E-08  1.43046845109809E-06  7.15921470438135E-08  5.76751935037333E-05
 -3.19589695953211E-05 -2.10693803171261E-06 -4.24476709127594E-07  1.10511359891734E-04 -7.00806816018114E-05
  1.65063600271349E-07 -2.30394329540807E-07  2.03653081314974E-08  1.48845004272059E-07  7.55559460073300E-07
  3.62380444717828E-08  4.02455126682803E-07  6.44596761925123E-01 -1.69206802981654E-07  1.50116526206538E-05
  4.26816223617653E-05  2.90680197339968E-01  4.15209354230837E-11  4.87574359092243E-06  1.82544429372300E-05
  3.29064964594038E-08  6.78624766810964E-07 -9.34082337467070E-07  1.14762600387510E-07  8.55844066041963E-07
 -3.05559379070234E-08  5.64500438833941E-05 -3.19748365183976E-05 -2.10622834901339E-06 -3.43919566361674E-07
  1.11695865606900E-04 -6.99443301717859E-05 -1.47513525841107E-07 -3.89058930517411E-08  1.86240026874291E-08
  1.49057315044616E-07  1.09241987960993E-06 -3.34171209624489E-08  7.28298104305590E-08  1.07776873044537E-07
 -3.27243287115081E-06  2.17324026286746E-07 -1.08720153908391E-05  2.75518904073016E-08  2.22765375301213E-07
  1.49905347997874E-06  4.49118914740541E-08 -6.31026732010227E-07 -1.59284965832011E-07  6.28042116101317E-06
 -1.90188363590860E-07  9.53056370310630E-06  9.56024695354659E-07  7.26937575319762E-06  1.99158805610900E-05
 -1.74493612599887E-06  3.82802579706253E-06 -9.32511317175386E-07  1.23088463392278E-06 -1.98558648738790E-06
 -5.77142522242342E-06 -9.63775902535717E-07 -7.32974469186302E-06 -1.97265432809899E-05 -1.75576679302979E-06
  3.21319266952261E-06 -9.22466513535860E-07  2.65314814108938E-06  2.01221669074033E-06  2.59285467074633E-06
  9.54733125330567E-07  7.25982929804550E-06  1.98347739681822E-05  1.74843793566970E-06 -4.02668860176416E-06
  9.28071347143993E-07 -1.23732673717933E-06  1.98542884599620E-06  5.75855081751880E-06 -9.62669104432283E-07
 -7.32096257117102E-06 -1.98233859427187E-05  1.74960060831664E-06 -3.01497993224183E-06  9.20484497846860E-07
 -2.22943160417434E-06 -2.00722771786886E-06 -3.22204879480792E-06 -1.09191309241659E-07 -2.49941741896971E-06
 -2.54708373361108E-06  1.89929568821444E-06  4.27447520133258E-06  1.04210940254391E-07  2.42942248556281E-06
 -2.64297707052303E-06  1.78662039492891E-06 -3.85198370336301E-06 -1.03631737437533E-07 -2.43521072506707E-06
  2.49508113943434E-06 -1.86287040440256E-06 -4.21441017471568E-06  1.01002300464017E-07  2.38652786543577E-06
  2.66252987901615E-06 -1.85483859505198E-06  3.83238472345216E-06 -3.45135002893316E-06  2.85021985307493E-06
 -3.37567505402176E-06  2.77641619047734E-06 -2.00125749697504E-06  2.38587337550566E-06 -2.11918605127887E-06
  2.37798728097929E-06 -1.49245879865232E-06  1.61018732142837E-06 -1.46318321234394E-06  1.63266414741236E-06
* ORBITAL    1   12
  9.11032336286706E-09  6.47478906128582E-08  3.04898894474178E-07  1.19898725977394E-07  1.61122179265657E-07
 -6.44701618659448E-01  3.28443231874937E-06 -2.75366753709493E-05 -4.24517340751225E-05 -2.90447655189618E-01
  1.68591929854732E-06 -1.23724562838373E-05 -1.81959836143188E-05 -1.47464416363046E-08 -2.72348879089090E-07
  2.14619577764709E-07  2.45324928809977E-08  2.73394670391462E-07  2.46282221169320E-07  7.05580642499828E-05
 -2.55297414259035E-05 -7.50395547648770E-07 -3.89932549889571E-08  1.53336842925816E-04 -5.62407464336604E-05
 -1.06214649825845E-07 -1.14640844349131E-07  7.46520802926519E-09  5.48208220231970E-08  2.90266288206535E-07
 -4.16998667696986E-07  1.21803930914988E-07 -6.44701623460863E-01  3.19268135933713E-06 -2.72066287191706E-05
 -4.21737663977929E-05 -2.90447645311115E-01  1.87160553523676E-06 -1.29698530796230E-05 -1.81082212628364E-05
  1.31010798739857E-08  2.74338471261755E-07 -6.26616685344788E-07 -9.73855771508724E-08  1.25988142823175E-06
  1.48028870296564E-07 -7.14559293210355E-05  2.54333925943136E-05 -2.44547416065744E-07 -3.68159084381237E-07
 -1.52946602908803E-04  5.61909892932793E-05 -3.30162159464049E-07  7.38782562130558E-08  3.28167842564654E-08
  2.13219732655688E-07  9.70508216754797E-07  2.04925829952345E-06 -4.37938931110070E-05  1.18660320180783E-06
 -3.82193963118124E-05  1.72288259682954E-08 -6.59477624290218E-07 -8.65282378124606E-09 -2.02818103541816E-08
  2.16781299011562E-07  2.05394045714045E-06 -4.21097290817247E-05  1.06085056487529E-06 -3.31820038227351E-05
 -3.85998310159220E-08  1.62026556990022E-06  9.67246973803390E-07  7.30676721648891E-06  2.47055437833548E-05
 -1.33174530048585E-06 -7.26507239691945E-06 -7.54545767990669E-07 -7.25436114462596E-06 -1.75028616293687E-06
 -2.18366628901197E-05 -9.72295766886815E-07 -7.34555326078389E-06 -2.47686089909832E-05 -1.33572760550048E-06
 -7.71159125929048E-06 -7.47620781073828E-07 -6.85495053778059E-06  1.75932581587438E-06  2.09159576823628E-05
 -9.72034271497045E-07 -7.34424887068113E-06 -2.48312358420202E-05 -1.33569797254342E-06 -7.93660770614081E-06
 -7.49387943510987E-07 -6.59612657362451E-06 -1.75981457144759E-06 -2.05365179063052E-05  9.65968085141122E-07
  7.29681218244295E-06  2.48056949739060E-05 -1.32776626286358E-06 -7.77673674171182E-06 -7.52470359542031E-07
 -7.25010531768481E-06  1.74182798578689E-06  2.19032608922734E-05  2.72693387416275E-08 -2.64233381761829E-07
 -4.32230892564041E-07  1.93477526417317E-07  1.50692529975126E-06 -2.63940242746336E-08  2.92552824570409E-07
 -4.99070959819732E-07  2.02769184973261E-07 -1.41330287426825E-06 -2.93688221358357E-08  2.04063574609408E-07
 -4.33696487805555E-07  9.89223598675908E-08  1.28506609347857E-06  3.36275227973249E-08 -1.37671870332587E-07
 -4.08908013861118E-07  1.21256949921966E-07 -1.40151795721255E-06 -3.63227152535988E-06  3.44351407350099E-06
  3.41792913866687E-06 -3.64812142891602E-06 -7.12906463269986E-06  7.19932617242265E-06  7.29037546273622E-06
 -7.14960735805574E-06 -2.68035339661923E-07  3.13902863191668E-07  2.54497751817687E-07 -2.09684410091805E-07
* ORBITAL    1   13
  3.45794780892319E-06  8.30155453323755E-04 -5.45843707827107E-06  3.74780347052023E-05 -1.10727386080258E-05
 -5.00284107865341E-09 -7.74069847280366E-08  2.65703349266791E-07 -9.45993044592044E-08  9.38517303906810E-09
  1.40843092854720E-07 -3.92054597299615E-07  2.17977811161086E-08  7.07106318277622E-01  1.35626123169951E-05
 -2.80340179273073E-05  2.70172529279519E-05 -7.45044444564308E-05 -4.45546930325775E-06  5.56590890361094E-07
 -1.09427250526842E-07 -6.28259999878392E-05  8.01947708600340E-05 -5.51156389121612E-07  1.24005790694849E-07
 -5.10236826073554E-05 -2.72153397568906E-06 -3.47099725693597E-06 -8.30252841300682E-04  4.95594788858931E-06
 -3.71304797113300E-05  1.08269375774751E-05  8.95322460875417E-10  5.58840849786474E-09 -1.03905259638915E-07
  3.40011087298834E-08 -3.28373985535919E-09 -6.40056944151359E-08  3.27051709473751E-07 -3.03212889546854E-08
  7.07106294196380E-01  1.30868379001210E-05 -2.72431341098864E-05  2.68584363680858E-05  7.25495147963179E-05
  4.11763011200869E-06 -5.86511881941215E-08  1.75382892704651E-07  6.45885076717085E-05 -8.00392619889049E-05
  4.01783082885301E-07 -1.57357652236303E-07  5.32822289698590E-05  3.05300517975087E-06 -6.74446489690320E-09
 -5.53435228089697E-08 -4.88559862770279E-07 -1.80876618551692E-08  1.86651822523825E-06 -6.66598422362045E-08
  3.56382276044120E-06 -2.06316763609687E-07  3.54936098485004E-05 -9.01262411912083E-09 -6.89410503079641E-08
 -4.44529271579855E-07  1.89089454459934E-08 -2.04879506403085E-06  4.89800226816277E-08 -1.79699966243801E-06
 -1.54393752582791E-07  3.22639372082318E-05 -2.10543324242637E-07 -1.56066711657967E-06 -2.14030450260361E-06
  1.24192484042278E-06  1.43018565274168E-05  6.56186975288277E-07  7.91282577587708E-06 -2.27691005185562E-07
 -7.10178335966695E-06 -2.13053403005687E-07 -1.58014759910263E-06 -2.35220056869792E-06 -1.24176950691007E-06
 -1.49513671163851E-05 -6.58289786260925E-07 -7.44435906816085E-06 -2.29560380013674E-07 -7.65783836653888E-06
  2.17463089217333E-07  1.61434249558563E-06  2.43816767713639E-06  1.24550299624834E-06  1.54748736598985E-05
  6.49764442082651E-07  7.07921393452431E-06 -2.21477076231011E-07 -8.66722849635963E-06  2.13571906824978E-07
  1.58483856510008E-06  2.16154166368186E-06 -1.24817582775140E-06 -1.47553293269432E-05 -6.45577992848737E-07
 -7.17620031587719E-06 -2.20124800026834E-07 -8.55860080116369E-06  6.81862288446131E-07  1.61431930845515E-06
 -1.24632464780514E-06 -1.54290336862426E-06  2.34068910560181E-06  6.78004533322771E-07  1.46669361254239E-06
  1.33407330037571E-06  1.36963566543091E-06  2.52460215008900E-06 -6.87418253106253E-07 -1.62537961178637E-06
 -1.24665889521591E-06 -1.44939229081180E-06  2.52756397337417E-06 -6.93722369890214E-07 -1.79337290191467E-06
  1.18199466491144E-06  1.58839836257363E-06  2.35379214624300E-06  3.27928701366880E-07  4.22728769206061E-07
 -2.03509314971010E-07 -1.49352186647730E-07 -3.90703368619407E-06 -3.85020059690328E-06  3.73465302131698E-06
  3.89604954560015E-06 -3.60571986866410E-06 -3.72318175555176E-06  3.62831126383048E-06  3.54185084427569E-06
* ORBITAL    1   14
  4.27068460242128E-06  8.35345386675373E-04  2.98988313828727E-05 -1.88200473699784E-05  3.37251463061240E-05
  2.47141969691819E-08  4.88423217078313E-07 -1.20347525013673E-06 -1.17206089521470E-07 -4.31680358890836E-08
 -7.66421996919298E-07  1.54897245375373E-06 -1.27964779313475E-08  7.07104296677033E-01 -3.06075592848190E-05
  9.07550095677481E-05  3.62849626592262E-05 -4.70008990045991E-05  2.86274850957486E-06 -3.53016954403147E-06
 -4.07453686511779E-07 -1.76087861317317E-04  4.86724689260431E-05  3.60394698779844E-06  3.77640776218351E-07
 -2.84258273409081E-05  4.04111850536882E-06  4.27203240645966E-06  8.35354295293594E-04  2.99474004384712E-05
 -1.87812429310341E-05  3.37950699399813E-05  1.53663960979309E-09  1.56224251240140E-08  4.02174649444555E-07
  2.09033206046865E-08  3.99141696271763E-10  1.53820395595214E-07 -1.33521337240236E-06 -9.47260626419682E-08
 -7.07104296842040E-01  3.06267880213867E-05 -9.08367451500612E-05 -3.61155205976524E-05 -4.66013122302543E-05
  2.87198250117778E-06 -4.16600238265135E-08 -1.95613699850662E-07 -1.75765842630941E-04  4.85364425674802E-05
 -2.28969026164299E-06 -1.21669945229059E-07 -2.81290607397142E-05  4.16476014267227E-06  2.20575151309580E-06
  1.70375069199030E-05  7.09053238245341E-05 -4.68284104240196E-06  1.09707957132158E-04  9.63652547217897E-06
 -2.37890591337152E-04  1.28197363399586E-07 -4.92376765874451E-06  2.16973242583547E-06  1.67445879844625E-05
  6.92946954949259E-05  4.68158717476496E-06 -1.09679859074998E-04 -9.42602269387564E-06  2.26313989403208E-04
 -1.35343236751583E-07  5.49501182065528E-06 -6.04769377586853E-07 -4.58455145315535E-06 -4.29617561524185E-07
  1.71468004125657E-06  2.43925498004781E-05  6.55832111607191E-07 -2.90841963100079E-05  7.00494936966670E-07
 -8.75075753032359E-05 -6.01542377717706E-07 -4.55761303938001E-06 -1.87449422049779E-07 -1.70482892439210E-06
 -2.30915928064921E-05 -6.42797754432738E-07  2.75892641138141E-05  6.99438235990673E-07 -8.53753389173893E-05
 -6.06805855676717E-07 -4.59807847979346E-06 -7.33454476670091E-07 -1.70187518608745E-06 -2.46085092711667E-05
 -6.44074606208669E-07  2.82591044804235E-05 -6.94815697286073E-07  8.61170851442506E-05 -6.00288936347553E-07
 -4.55054353685601E-06  1.14651971173479E-07  1.71794388992544E-06  2.27400422318585E-05  6.57321486881581E-07
 -2.85823230068582E-05 -7.12672554006556E-07  8.70679186182075E-05  2.76865148465937E-07 -5.05041875891787E-06
 -1.01407070331344E-06  3.65177698004417E-06  1.68314576751635E-05  2.79183482226652E-07 -4.81862348247567E-06
  1.00243063708616E-06 -3.34478306791592E-06  1.65475786703047E-05  2.63567097542406E-07 -5.25980954950070E-06
  1.15057038942420E-06 -3.69603826972640E-06 -1.70419939272059E-05  2.93826677706880E-07 -4.59087112859245E-06
 -8.76839857087065E-07  3.33395695187815E-06 -1.63590786439582E-05 -1.69675001508793E-05 -1.72262368950428E-05
 -1.72085395074288E-05 -1.70264733593821E-05  6.83369733415774E-06  6.84788106667194E-06  7.18097429455518E-06
  6.55332460763810E-06 -4.58356185493647E-06 -4.36343404916894E-06 -4.61554973427058E-06 -4.31454971976591E-06
* ORBITAL    1   15
  1.07855777695541E-09  7.32323383855409E-09  4.96555377374082E-08 -3.73160944954442E-07  1.01215069024577E-08
 -2.90679539238690E-01  2.45002525639456E-06 -3.14989024744486E-05 -8.70699201067207E-06  6.44595616694366E-01
 -5.31097371160463E-06  5.47124864009120E-05  1.69698583850394E-05 -1.93355020017095E-09 -5.87414146785905E-08
  4.23669811265865E-07  4.23745731453788E-08  4.88955008028299E-07  3.05211681929982E-07 -5.00503352462901E-05
  5.21551380839200E-05 -1.65277343313596E-07  2.67976856240842E-07  4.18328686873905E-06 -2.40555812764933E-05
 -4.17133311405828E-07  1.80106455976252E-07  3.15052277365460E-10  2.41727106721802E-09 -4.34371368991933E-09
  3.97794317923993E-07 -9.36936593130108E-09  2.90679536993435E-01 -2.42317372359342E-06  3.14121335608377E-05
  8.54999926061310E-06 -6.44595607385269E-01  5.50574179257125E-06 -5.48570041390452E-05 -1.67835208804727E-05
  6.82371634091872E-10  3.58176967875557E-08  2.14388411212229E-07  1.12310270081125E-07 -7.91961461333747E-07
  2.31556596768641E-07 -5.18575766545895E-05  5.19446877169097E-05 -1.19842728954666E-06  1.19442500719427E-07
  2.81913017932253E-06 -2.40444196420494E-05 -9.84783733580188E-07 -2.86712578973429E-08 -1.21807157592433E-10
 -3.23417594869742E-09 -5.32109693990761E-09  3.53927831110010E-08 -2.41329794826564E-06  6.80236206853236E-09
 -5.24865074630268E-07  7.13414609717512E-06 -2.71303657398880E-04  5.79316166677647E-09  4.94072788474826E-08
  1.32035561449130E-07  1.51826977606339E-08 -5.97105154990300E-07 -1.96856653734232E-08  8.68735568773700E-07
 -7.06677769726863E-06  2.69336495205969E-04 -1.98674196278856E-07 -1.52503826781311E-06 -1.50161534365711E-05
  5.90937450689354E-07  3.49446186633405E-05 -6.66364043000445E-07 -2.02146428961687E-05 -7.66541855570960E-08
 -1.14090575682081E-05  1.93294808460928E-07  1.48217088037928E-06  1.50143601287177E-05  5.72381153292420E-07
  3.55849799297812E-05 -6.68392008684034E-07 -1.99265382750264E-05  8.26414510510128E-08  1.11266610925950E-05
 -1.97542334311774E-07 -1.51323657631934E-06 -1.53088834336946E-05 -5.63900941111965E-07 -3.60599010746920E-05
  6.67265159831000E-07  1.96223151766766E-05  8.93887491714924E-08  1.04682669049618E-05  1.95221881012741E-07
  1.49602192357156E-06  1.51007462862613E-05 -5.68173049481510E-07 -3.58677372039850E-05  6.63292349088198E-07
  1.98040800930409E-05 -8.68908294194347E-08 -1.09498303661950E-05 -8.05375060807527E-08 -1.20284870040227E-05
 -6.98592950290975E-06  6.03758972015686E-06  1.54969424231951E-05  7.92939198656160E-08  1.20239589624518E-05
 -6.85825939085100E-06  5.97591174877166E-06 -1.55257811904707E-05 -7.88894308362773E-08 -1.20215584556947E-05
  6.99875160635884E-06 -6.08248963508221E-06 -1.55468812091147E-05  8.45373847757962E-08  1.21241484729552E-05
  7.06696647829950E-06 -6.23916661669561E-06  1.56679389553475E-05 -1.18750302342012E-06  1.25657578080270E-06
 -1.17196393676870E-06  1.20110331865795E-06  5.00051204664140E-06 -4.91620659055560E-06  5.07312681299881E-06
 -5.17175023364307E-06 -8.76720350009277E-06  8.60616247250483E-06 -8.72996732116470E-06  8.73201315145047E-06
* ORBITAL    1   16
 -9.04023238163008E-11 -4.13838624131245E-10 -1.33513586059385E-08  9.24053038365749E-07 -2.59205536557994E-08
 -2.90447128003685E-01 -4.46893328556733E-06 -1.08558198763280E-05 -9.23514337156032E-06  6.44700705083101E-01
  7.60442182552266E-06  2.27730763071546E-05  1.86635654609989E-05  2.83323682564258E-09  5.84935372460541E-08
 -8.04325288327837E-07 -5.73108127807489E-08 -1.20243440383635E-06  1.16807366019162E-07 -6.61802297624762E-05
  4.87616117992567E-05 -7.47239886508168E-07  3.37329821872105E-07  2.28583270465587E-05 -2.17804504932004E-05
 -5.27473853228783E-07  2.23682486151257E-08 -3.52803447787892E-09 -2.51967142648727E-08 -1.17075413811907E-07
 -8.13300255056391E-07 -2.27823380849408E-08 -2.90447125300726E-01 -4.43896981415698E-06 -1.09896251849257E-05
 -9.05352986382351E-06  6.44700701453890E-01  7.57863801394833E-06  2.31580656835211E-05  1.84677879210798E-05
 -3.78627355327083E-09 -8.49411042226120E-08 -5.92835987729207E-07 -1.58264656650603E-07  6.30181685677053E-07
 -1.73246244461737E-08  6.66423098501954E-05 -4.85247877759193E-05  7.17110113119180E-07 -5.51285507231323E-08
 -2.33019240643671E-05  2.20108943102010E-05  9.46781965942453E-07  9.65684766563682E-08  4.23682332401518E-07
  2.38152995104171E-06 -1.03275801887962E-05 -1.44551205480682E-06  1.05758020975327E-04  2.79451991891680E-06
 -2.13967711019332E-04 -5.53179580190183E-08  2.16068818882751E-06 -4.26079109746396E-07 -2.40188754716403E-06
  1.01136410913429E-05 -1.44857870302461E-06  1.05620459891661E-04  2.82258616084988E-06 -2.14810576696511E-04
 -2.81863507837941E-08  8.19481398580690E-07 -1.30137316629854E-07 -9.89457722511679E-07 -7.29821197959989E-06
  4.64554999291269E-07  2.15734980957819E-05 -4.62493028139863E-07 -1.42823584652558E-05  6.01220438045206E-08
 -7.14632722037837E-06  1.29918916578827E-07  9.88884321665158E-07  7.08866772599673E-06  4.74279984672455E-07
  2.13049682696863E-05 -4.61510559782370E-07 -1.47936948280823E-05 -6.95671081695945E-08  8.14316555516695E-06
  1.29323002150454E-07  9.83273353300463E-07  7.35493199905091E-06  4.57899237764838E-07  2.20628738731982E-05
 -4.62515746350888E-07 -1.45118584703332E-05  5.80378681449036E-08 -7.52662236997960E-06 -1.30349487547427E-07
 -9.92000297262903E-07 -7.20699157391156E-06  4.69752476164352E-07  2.16148526533068E-05 -4.56274479811944E-07
 -1.48285824619024E-05 -6.59814668659105E-08  8.11325037236565E-06  5.34699592194672E-07 -2.65204563036240E-08
 -5.90685117400968E-06  4.35328664086990E-06  5.28078979256232E-06 -5.30765688292634E-07  7.87703133509711E-08
 -5.98645128184936E-06  4.49421370364421E-06 -5.40451342230761E-06 -5.31429094982469E-07  9.40434972754637E-08
 -5.93546400266131E-06  4.43915038639955E-06  5.38583565413957E-06  5.27411961582298E-07 -1.62604427214209E-07
 -6.05724101287133E-06  4.60366679237338E-06 -5.48481415611324E-06  9.68441973310984E-07 -8.96168833211877E-07
 -9.90022116318267E-07  9.96711539300185E-07 -1.97853792406379E-06  1.81415321746265E-06  1.89913045074695E-06
 -1.78187976181708E-06 -5.86409545481962E-06  5.85981021378927E-06  5.87116617431284E-06 -5.93391911997107E-06
* ORBITAL    1   17
 -4.52339058619684E-10 -3.30011773239845E-09 -1.67978924161069E-08 -7.12758073600791E-09 -1.34068305800283E-08
  2.20329936623531E-06  4.92024357135990E-05  4.63302154742897E-04  1.88236719881854E-04 -4.03420501085512E-07
 -9.85691997949114E-06 -1.06061165850476E-04 -5.30965225944876E-05  6.73588479969128E-10  1.39070452585180E-08
 -2.66466511810764E-08 -1.94456462145482E-09 -2.32946536900745E-09 -2.09018457833998E-09  6.20295736864166E-06
 -6.17060305349028E-06  4.16861281561609E-08  6.45774015919046E-09  5.06757309412402E-05  1.35319370084604E-04
 -1.17718362750497E-08 -1.56855489890244E-09 -4.13407552501715E-10 -3.04308024987341E-09 -1.59129054964736E-08
  1.14201549281714E-08 -8.12802250593295E-09 -2.20331231321032E-06 -4.92017556857499E-05 -4.63301764703130E-04
 -1.88235549086202E-04  4.03539916536236E-07  9.85925509185190E-06  1.06067246062494E-04  5.30979173589611E-05
 -7.11057366698014E-10 -1.47049454924471E-08  2.68914577493795E-08  5.35462853753261E-10 -2.29631157780945E-08
 -2.40523359291559E-09  6.17987782848689E-06 -6.17901605529660E-06  1.56599498887561E-08  4.41689253959495E-09
  5.06584124782010E-05  1.35323072731167E-04 -1.66377685856941E-08 -3.83338492481174E-09 -5.90493131959987E-10
 -4.76331467060562E-09 -2.91032787950199E-08  1.61091275174284E-09 -5.93757821398925E-08 -2.79140632263889E-09
  8.92629554203313E-08 -8.50967725723007E-06 -8.95458234713210E-05 -4.60834298137836E-10 -3.70356314502467E-09
 -2.59920644077279E-08 -1.08390574536916E-09  2.88281509821318E-08  2.45048049393637E-09 -8.65988281203804E-08
  8.51045571259476E-06  8.95393054643237E-05  8.65103788674295E-06  4.91426525399312E-05  1.96690562366817E-04
  1.21040221509224E-05  1.28717166072716E-04 -1.97684356687995E-05 -8.83765549063248E-05  2.20461051722855E-05
  1.89826981900092E-04 -8.65106648350467E-06 -4.91429620541253E-05 -1.96707295386597E-04  1.21046208810553E-05
  1.28747993227451E-04 -1.97694242548620E-05 -8.84267321282352E-05 -2.20471904975137E-05 -1.89788157686340E-04
  8.65100544656387E-06  4.91424201097505E-05  1.96686038432547E-04 -1.21038119596193E-05 -1.28723678411109E-04
  1.97683136345046E-05  8.83644477740937E-05 -2.20457147197980E-05 -1.89828733006921E-04 -8.65090339468437E-06
 -4.91416622018770E-05 -1.96695209181497E-04 -1.21041551078718E-05 -1.28744464401782E-04  1.97685457404456E-05
  8.84005027397733E-05  2.20467151552122E-05  1.89776252077877E-04  5.00118663164201E-01  5.25868011748809E-04
 -6.45615446488730E-05  8.34390738065892E-05  6.32284944176504E-05 -5.00118667131707E-01 -5.25893875427415E-04
 -6.45457879862464E-05  8.34762650157586E-05 -6.32919705195839E-05  5.00118665200784E-01  5.25881321714750E-04
  6.45613320854815E-05 -8.34534852316339E-05 -6.32800820866839E-05 -5.00118663054568E-01 -5.25859313433142E-04
  6.45716734524037E-05 -8.34847561710104E-05  6.32588035915285E-05 -4.04715631934665E-04  4.04725619805724E-04
 -4.04697474826349E-04  4.04746824057662E-04 -4.71201232774711E-04  4.71231062904576E-04 -4.71241691319116E-04
  4.71203050585103E-04 -3.69476623997709E-04  3.69531970132629E-04 -3.69506871725092E-04  3.69485536900954E-04
* ORBITAL    1   18
 -6.17033359690781E-06 -4.44617293813618E-05 -2.19718595359516E-04 -1.40905640369219E-03 -8.11378806171760E-04
 -4.27632816725990E-11 -5.62285112808052E-10  6.37314660308108E-09  2.16064850302433E-09  2.12641910096493E-10
  5.01200554053833E-09 -4.43221542807892E-09 -8.54609001495758E-10 -1.97535387208992E-07 -1.14917160533258E-05
 -1.88598296958309E-04 -8.81619253988591E-05  1.24001297087408E-06  1.93720444684608E-05  2.66301188512398E-08
  3.99155732299712E-10 -1.18862224691037E-05 -5.34538024941995E-05  4.76161343658250E-09  1.58527534069362E-09
 -1.69766156558677E-05 -5.83668525820000E-05  6.17020797552762E-06  4.44608148303730E-05  2.19713981497496E-04
  1.40905574516400E-03  8.11374095795378E-04 -1.99628918683885E-12  1.12705369638696E-09 -2.05510000110489E-09
 -2.53089141234871E-10  1.14975549736282E-10  9.87402347571191E-10  3.10911772075795E-09  1.39777294386252E-09
 -1.97665356720712E-07 -1.14939285262097E-05 -1.88587377932593E-04 -8.81586342303538E-05 -1.24791290388867E-06
 -1.93790141346749E-05 -2.31988760528960E-08 -1.89384933003032E-09  1.18975450507590E-05  5.34585528602884E-05
 -6.43501179016303E-09 -3.60277519539374E-09  1.69668461210213E-05  5.83668500702231E-05 -2.49398136514307E-10
 -1.96873228543476E-09 -1.22001629850601E-08  8.09160575578376E-10 -4.70582109567696E-08 -7.68627778664831E-10
  2.22434497647784E-08  4.34344100230920E-06  8.86554028688765E-05 -4.22313062672207E-11 -2.57571973265070E-10
 -2.52119741319648E-09  2.77121231687490E-10 -1.51189604827011E-08  4.87386140574784E-11  1.56013258908420E-08
  4.34419190196441E-06  8.86505899881932E-05 -3.98304004142911E-06 -1.49596886059366E-05 -6.10949461247371E-05
 -1.36301255907432E-05 -1.21260553658159E-04  2.34704482420289E-05  1.70268617883178E-04 -1.89138698439195E-05
 -1.54771145334877E-04 -3.98330886682156E-06 -1.49617888852220E-05 -6.11120347455430E-05  1.36308220583934E-05
  1.21269918693961E-04 -2.34712659922203E-05 -1.70305674048447E-04 -1.89145733223901E-05 -1.54774281475099E-04
  3.98309465708372E-06  1.49600751113910E-05  6.10925232848882E-05 -1.36300655954944E-05 -1.21260658144199E-04
  2.34702099254164E-05  1.70262326426488E-04 -1.89134186894449E-05 -1.54766493821636E-04  3.98314780491106E-06
  1.49604915524499E-05  6.11009633935112E-05  1.36305104076270E-05  1.21249023681187E-04 -2.34705302994252E-05
 -1.70273520177201E-04 -1.89140630490835E-05 -1.54776425121617E-04  5.00120755388076E-01  5.47155444778488E-04
 -4.31043463202047E-05  5.48205107761876E-05  3.36569529253500E-05  5.00120759364441E-01  5.47182674047310E-04
  4.30930199054823E-05 -5.48558369356869E-05  3.37105646710883E-05 -5.00120757348843E-01 -5.47167216221812E-04
 -4.31020203545682E-05  5.48342374630679E-05  3.37124407780806E-05 -5.00120755558727E-01 -5.47150075830001E-04
  4.31165787508806E-05 -5.48654660240297E-05  3.36813180098583E-05 -3.03400891810580E-04 -3.03396952711996E-04
  3.03385066550808E-04  3.03419733949698E-04 -4.14015583813427E-04 -4.14048882045306E-04  4.14056855309016E-04
  4.14024524163382E-04 -2.58802443703441E-04 -2.58859024881754E-04  2.58833311326880E-04  2.58816007212177E-04
* ORBITAL    1   19
 -1.55228157341562E-06 -1.13804171635695E-05 -6.23018369809718E-05 -5.23870367043445E-04 -3.12999401781200E-04
  1.75180406500276E-10  2.45150955635312E-09 -3.59016723479973E-09  1.99339811253550E-09 -2.94990637328649E-10
 -4.05619833234845E-09  1.80120866476299E-08  6.96425057110699E-11 -1.58394013362117E-06 -4.02801291758204E-05
 -4.70703141407886E-04 -2.13533241748054E-04 -1.56362526670875E-05 -4.94907608119603E-06 -3.88520773628216E-08
 -6.66249748727265E-09 -3.08380980656105E-05 -8.58816219054902E-05  1.39540467956016E-08  4.02795064744913E-09
 -2.59382959318628E-05 -6.76598487701097E-05 -1.55221402271481E-06 -1.13799530620990E-05 -6.22993889520480E-05
 -5.23854631793538E-04 -3.12994713220093E-04 -7.62089058788543E-12 -1.07066749438993E-10  5.38190654552788E-09
 -1.22830845715207E-10 -4.98905774607270E-11 -1.37169567492630E-09 -1.44430599765161E-08 -1.94249068081296E-09
  1.58392640602630E-06  4.02807587613874E-05  4.70708477457851E-04  2.13533171190879E-04 -1.56368777836822E-05
 -4.94048984126793E-06  9.30039398567244E-09 -2.64593448021867E-09 -3.08394211473770E-05 -8.58833777773061E-05
  6.07170283756468E-09  3.08128678423878E-09 -2.59413831866020E-05 -6.76654991547083E-05 -1.42462408133470E-06
 -1.15131824637151E-05 -2.31230489402279E-05  6.36459922124143E-06  6.79166406700626E-05 -1.08856500056477E-05
 -1.26333724371325E-04  1.22708775771793E-09 -4.89221606360903E-08 -1.42486214842775E-06 -1.15151649835143E-05
 -2.31331496581087E-05 -6.36546369486565E-06 -6.78731070733918E-05  1.08869072418509E-05  1.26261518857039E-04
 -1.06237039476295E-09  4.30750394212866E-08 -5.54380110300450E-06 -2.63128284234483E-05 -1.06926382829165E-04
 -1.60011865979017E-05 -1.46969879211711E-04  2.12762780755988E-05  1.29548085710400E-04 -2.01473736517805E-05
 -1.77874202024320E-04 -5.54399292849633E-06 -2.63143777311255E-05 -1.06933481346879E-04  1.60015335602999E-05
  1.47011066189735E-04 -2.12770018364739E-05 -1.29588587344830E-04 -2.01478601347345E-05 -1.77877551860687E-04
 -5.54383672521902E-06 -2.63130818877871E-05 -1.06924939671526E-04  1.60011186826298E-05  1.46973673843064E-04
 -2.12760185065388E-05 -1.29544006524757E-04  2.01470187081561E-05  1.77861321884616E-04 -5.54380074087161E-06
 -2.63128248398747E-05 -1.06923917202566E-04 -1.60013479635447E-05 -1.46992324929563E-04  2.12761655585607E-05
  1.29562288426745E-04  2.01475609861263E-05  1.77865103587392E-04  5.00121455803408E-01  5.47900417456352E-04
 -4.64899447492754E-05  7.05079247248944E-05  4.54847410449891E-05  5.00121459882742E-01  5.47932108363326E-04
  4.64744233311178E-05 -7.05352966433639E-05  4.55318987591398E-05  5.00121457582967E-01  5.47911352472524E-04
  4.64886903070876E-05 -7.05186991526877E-05 -4.55362574789859E-05  5.00121455926838E-01  5.47899133102379E-04
 -4.64994670409638E-05  7.05436622995847E-05 -4.54986149307799E-05 -3.60221696485181E-04 -3.60220145330498E-04
 -3.60203465102328E-04 -3.60240991225360E-04 -4.43150871022885E-04 -4.43189275427386E-04 -4.43192773123842E-04
 -4.43165471941223E-04 -3.26273663817429E-04 -3.26326657934791E-04 -3.26302880640772E-04 -3.26282003497822E-04
* ORBITAL    1   20
 -1.51513015242025E-11 -9.12636428119728E-11 -1.58781461064414E-10 -2.09928904024882E-08 -6.86535682975785E-09
  1.60466968696925E-06  3.70872643098464E-05  3.53358523572481E-04  1.46717115353452E-04  4.74346448941257E-08
 -1.29599403500013E-06 -5.96448617918086E-05 -4.13609305891140E-05 -9.66693833374961E-11 -2.16463197835574E-09
  4.34576823693203E-09 -9.74647693851538E-10  1.72641759680579E-08  4.20570470539130E-10  1.79205001133645E-06
 -1.77484784359424E-05 -5.50048524312388E-09 -1.82702567608983E-09  6.43232011315513E-05  1.78674668115148E-04
 -1.07092037500403E-08  1.19853966214065E-10  1.33279597341087E-10  9.72121109943797E-10  4.85622199867283E-09
  1.26545332885232E-08  6.32047658936137E-09  1.60452748483174E-06  3.70844823829890E-05  3.53361663983581E-04
  1.46716291028669E-04  4.76358386474825E-08 -1.29207322749259E-06 -5.96655065255679E-05 -4.13635491469424E-05
  1.24966625617442E-10  2.65443443577844E-09  2.13185052959926E-09  1.38894306824067E-09  6.23232710630232E-09
  2.73414026446869E-09 -1.80700415929985E-06  1.77518549156623E-05 -1.51531656090042E-08 -2.00790386474031E-09
 -6.43220496378116E-05 -1.78683442906427E-04 -8.50814393885551E-09 -2.85652112035029E-09 -2.93003831709211E-06
 -2.20106385993353E-05 -8.58696011398937E-05 -1.84726669089885E-06 -3.22803382885539E-05 -2.14149969255699E-06
 -1.53722634004243E-05  8.60044431092143E-10 -2.72961062677187E-08  2.93020470213673E-06  2.20119408837440E-05
  8.58803508145652E-05 -1.84781069490624E-06 -3.22222952721142E-05 -2.14265651801888E-06 -1.53102023575623E-05
 -3.38591178337816E-10  2.28674051915639E-08  8.93422400426081E-06  5.13168537065276E-05  2.05179695143665E-04
  1.20230853569979E-05  1.27109384905582E-04 -2.01398343009468E-05 -9.21129635197007E-05  2.14108124426257E-05
  1.84732312308930E-04 -8.93446366179917E-06 -5.13187872720142E-05 -2.05194407408934E-04  1.20235229042654E-05
  1.27118099479448E-04 -2.01407236331590E-05 -9.21357832901321E-05 -2.14112457585608E-05 -1.84762099889798E-04
 -8.93421746683446E-06 -5.13167886039661E-05 -2.05179739001298E-04  1.20231852081734E-05  1.27098277233954E-04
 -2.01394938201732E-05 -9.20973751988168E-05  2.14105335899705E-05  1.84737874610983E-04  8.93421480890385E-06
  5.13168103479645E-05  2.05182023215651E-04  1.20232201966889E-05  1.27106354180161E-04 -2.01399064559916E-05
 -9.21110399445086E-05 -2.14110264237709E-05 -1.84742634135325E-04  5.00118468198900E-01  5.24075891087779E-04
 -6.61947106447771E-05  8.29099097775577E-05  6.58067250641658E-05 -5.00118472269728E-01 -5.24103537691108E-04
 -6.61821641526030E-05  8.29453592724933E-05 -6.58596421670405E-05 -5.00118470175440E-01 -5.24089282869191E-04
 -6.61921501940806E-05  8.29234270258292E-05  6.58571442405292E-05  5.00118468494244E-01  5.24074406749043E-04
 -6.62034507061910E-05  8.29491216831716E-05 -6.58244599628703E-05 -4.04997487790980E-04  4.04993493749489E-04
  4.04976414160876E-04 -4.05014532231612E-04 -4.73010336926643E-04  4.73047526063351E-04  4.73052802929091E-04
 -4.73023785260712E-04 -3.70736794166878E-04  3.70796447441780E-04  3.70767643649378E-04 -3.70750158285916E-04
* ORBITAL    1   21
 -1.84124694704753E-07 -4.13526887997358E-06 -7.41572759195558E-05 -4.45532398528878E-05  1.42427847238002E-04
 -1.26324498559108E-08 -1.91884592043861E-07  7.40804105915696E-07  6.50780359606555E-11  2.51285652048630E-08
  4.44663659167564E-07 -8.44023912495521E-07  2.86012538602951E-08  6.12815757579681E-06  1.27439922999079E-04
  2.30528810459231E-04  4.37917027800252E-05 -2.38261268476077E-06  1.47574424985870E-04  3.22339057625026E-06
  3.58102443517961E-07  1.22865437148018E-04 -4.78847522046930E-08 -1.18152741508289E-06 -1.41036140203418E-08
 -2.33763657350449E-05  1.12022282657330E-04 -1.80868249639779E-07 -4.11264936266254E-06 -7.40465431840465E-05
 -4.45298848045299E-05  1.42653424238252E-04  5.24824324783351E-10  5.98909792518568E-08 -1.97976795216268E-07
  6.07263399290637E-09 -1.52682832163629E-10 -5.37593207237039E-08  5.05369872032049E-07  4.13199371104891E-08
 -6.12759060702390E-06 -1.27466350571979E-04 -2.30704873638754E-04 -4.37711666915112E-05 -1.98711481562053E-06
  1.47650384295898E-04  7.86846478839993E-08 -2.12127392921983E-07  1.23279415344777E-04 -3.43738552457082E-08
 -1.71163110491455E-08  8.13382447919212E-08 -2.28930568942522E-05  1.12079051601755E-04  8.24316035713894E-06
  7.07095856006615E-01  5.11064428200777E-03 -3.00916882527646E-03 -5.04775807373986E-04  6.19421184996289E-03
  9.97537970688817E-04 -8.96010983034467E-08  3.85394849498835E-06  8.27474273772570E-06  7.07096109549949E-01
  5.11190251339397E-03  3.00922956467832E-03  5.00849190038001E-04 -6.19433533080042E-03 -9.92855767726347E-04
  5.47854614786142E-08 -2.60574728787371E-06 -3.97899847148959E-06 -5.55937006222844E-05 -1.27558186643348E-04
  3.42639595097883E-06 -7.27564267665526E-06  2.08962682992348E-06  4.09672107380615E-05  2.55517803280548E-06
  1.00294132808344E-04 -3.97663977485608E-06 -5.55737748763220E-05 -1.27821270626064E-04 -3.40436657589145E-06
  5.49309208789170E-06 -2.09256172887447E-06 -4.08877539955068E-05  2.53551369238482E-06  1.00220862563332E-04
 -3.97705868409127E-06 -5.55774029098548E-05 -1.27544862201851E-04 -3.41417139706974E-06  6.52930144336486E-06
 -2.09193839833271E-06 -4.11059406277791E-05 -2.54724397033601E-06 -1.00329314248801E-04 -3.98097912480673E-06
 -5.56085853296071E-05 -1.27762611521275E-04  3.42192058537860E-06 -6.35253493450328E-06  2.08946662861735E-06
  4.04822222574710E-05 -2.54967398454430E-06 -9.95939399311102E-05 -1.32644972965340E-06 -4.72213552635927E-06
 -6.61905435438316E-07  6.22494982179437E-06 -8.91371731193532E-06 -1.33195822534604E-06 -4.93732677719741E-06
  8.44628609071433E-07 -6.56773261308177E-06 -8.57365830187897E-06 -1.32503490450891E-06 -4.71310323604758E-06
  7.79477421605602E-07 -6.43427199910545E-06  8.80591154563886E-06 -1.33857676942054E-06 -5.01037947620590E-06
 -7.82038469145408E-07  6.50211132198730E-06  8.56794937924703E-06  1.71617042728656E-05  1.72227799805981E-05
  1.71698867641095E-05  1.71649692819185E-05 -2.80137088898616E-05 -2.77348657047288E-05 -2.78822545029677E-05
 -2.77959802998924E-05 -5.84849939767603E-05 -5.86974217290159E-05 -5.85633034667086E-05 -5.86598793780292E-05
* ORBITAL    1   22
  1.33507830247068E-09  9.62850288987840E-09  5.60887828756920E-08 -2.13234828081733E-07 -7.03761153938947E-08
 -2.86739923514442E-06 -3.06714626667860E-05 -7.06854735054374E-05  3.66132269174894E-05  6.00975553488268E-06
  6.92401300068381E-05  1.55370049203939E-04 -7.25208169483125E-05 -2.70576074835525E-09 -5.66572846223251E-08
  4.16638242895771E-08  1.29747040198978E-08  1.87770303129104E-06  8.16609309125883E-08  4.96097372766085E-05
 -2.86962888010679E-04  4.14750981079422E-08 -1.05750767004213E-07 -8.71621745363002E-06  1.42268661411921E-04
 -1.91441592457805E-06 -2.02226184893444E-07  1.30334338791889E-09  9.21332832461097E-09  4.36847174080351E-08
  1.61316895431776E-07  7.18465329320617E-08 -2.86844392308699E-06 -3.06780322446569E-05 -7.04435397179250E-05
  3.66513752127382E-05  6.01127386749595E-06  6.92278854167162E-05  1.54917287829353E-04 -7.25862431899144E-05
  1.77736673130898E-09  4.43023822356992E-08  1.93834018552877E-07  5.08172996136211E-08  2.15824188815375E-06
  1.36725653313178E-07 -4.98924035786905E-05  2.86890882664835E-04 -6.84877014609412E-07 -9.70013018680613E-08
  9.11610180696717E-06 -1.42343257466225E-04 -2.89918101644133E-06 -1.74909799214375E-07  1.24703059840958E-05
  7.07127633667771E-01  5.25486936787093E-03 -3.01432398060910E-03 -4.41548391200071E-04  6.20482304948691E-03
  8.58880991776713E-04  2.20104327795021E-08 -9.04901884947930E-07 -1.24721978459741E-05 -7.07127647450507E-01
 -5.25483793741725E-03 -3.01444963197647E-03 -4.32683761502358E-04  6.20475017154113E-03  8.63883304968875E-04
 -3.97906713196402E-09 -8.64269931329198E-08  1.90266614654736E-07  2.76043876530103E-07  9.18663705675704E-06
 -6.23698154892216E-07 -1.93805770874283E-05  1.05738868501453E-06 -4.97368895493900E-06  4.85559343171729E-07
  1.46167077354560E-05 -1.91705677728407E-07 -2.88778850657186E-07 -9.28823085587071E-06 -6.32846991453146E-07
 -1.92267826147128E-05  1.06922944617299E-06 -4.62790550081298E-06 -4.83805351425040E-07 -1.50561572715895E-05
 -1.94077882830133E-07 -3.06815424513995E-07 -9.51210429426497E-06 -6.29186714331387E-07 -1.97125506835045E-05
  1.06995646561664E-06 -4.57117166200631E-06  4.86077520327033E-07  1.49518980449523E-05  1.89431375468244E-07
  2.70226720161012E-07  9.14945948277873E-06 -6.26177019450033E-07 -1.95178957598258E-05  1.05488653293168E-06
 -4.71840923325495E-06 -4.85405160834067E-07 -1.50883775087149E-05  4.40874228341480E-06  2.70082110587277E-05
  1.68025391352577E-06 -5.49879007390884E-06 -1.11577756840798E-05 -4.38812941193682E-06 -2.66809548347984E-05
  1.71193068065495E-06 -5.37186343365776E-06  1.09199755867571E-05 -4.38966612444484E-06 -2.67125679896911E-05
  1.70159216529571E-06 -5.36975932196074E-06 -1.09554219042253E-05  4.41213504588959E-06  2.71123754461404E-05
  1.76988041785210E-06 -5.64921089854219E-06  1.12870840832625E-05 -3.17504891670357E-05  3.18066008826578E-05
  3.18423601683734E-05 -3.17824887637252E-05  8.88849107806517E-07 -9.10598574504636E-07 -9.55332496244247E-07
  7.71912310928033E-07  2.06143025492336E-05 -2.06414183452756E-05 -2.06917439121735E-05  2.06705288175266E-05
* ORBITAL    1   23
 -1.16645046271128E-10 -8.13151130757264E-10 -2.33726890140026E-09 -8.88573181455414E-08 -5.46654449343161E-08
 -1.39665068497363E-07 -1.80521168541188E-05 -1.27189496652393E-04 -2.63518898001675E-05  1.11924843024780E-06
  1.58264464612629E-05  1.46840604439992E-04  6.72989577486786E-05  1.57570636946955E-10  4.98279759017523E-09
  7.89455019387990E-08 -2.15256216620166E-09  2.33990335228587E-07  2.98978204746879E-08 -3.26095901075516E-05
 -8.83892228942957E-05  7.92270580382807E-08 -1.61671698193972E-08 -8.78238487909469E-05 -2.31912875779136E-04
 -6.00459630311615E-08  1.18187518063240E-08  1.90938720103797E-10  1.32610704834616E-09  5.06607234300517E-09
  1.12764353648933E-07  1.74434655489181E-08  1.39713309683364E-07  1.80530790130108E-05  1.27201143190209E-04
  2.63534095767889E-05 -1.11920695784233E-06 -1.58254592726362E-05 -1.46832099959249E-04 -6.72942868770756E-05
 -1.75566661100333E-10 -2.88091867431583E-09  4.50901804382352E-08  7.42962038502136E-10  5.31777517772288E-09
 -1.96548647776299E-08 -3.26181890215671E-05 -8.83991711009392E-05 -2.51849527535654E-07 -1.26104437902461E-08
 -8.78682846840124E-05 -2.31910353718307E-04 -2.50427939775887E-07 -4.88071614692085E-08  8.05288405554056E-11
  4.07299041936763E-10  7.10107482091590E-09  4.38540103388629E-09 -3.34581565966513E-07  1.95156859412977E-09
 -1.15361478264442E-07  5.36556504692946E-06  6.02642446657700E-05  1.15588941033629E-10  7.17653170451431E-10
  2.84975567504187E-09 -4.60465033511037E-09  3.57901388170234E-07 -2.16260120101183E-09  1.21943102236534E-07
 -5.35299549476784E-06 -6.05179502053234E-05  2.07715854806890E-06  4.99973128936140E-01  3.77016372502173E-03
 -1.04209101740594E-03 -7.40232022122243E-05 -6.62767297063633E-03 -5.08626061148787E-04  8.23761485038654E-04
  4.87328792141661E-05 -2.07769614724326E-06 -4.99973133481018E-01 -3.77018315807710E-03 -1.04209399142678E-03
 -7.40095636875732E-05 -6.62767382415546E-03 -5.08607210505679E-04 -8.23759141818171E-04 -4.87854384719785E-05
  2.07784081652686E-06  4.99973134516656E-01  3.77018210061482E-03  1.04209322338862E-03  7.40053116318773E-05
  6.62767513722761E-03  5.08634677853305E-04 -8.23759693722918E-04 -4.88069568816590E-05 -2.07812657164201E-06
 -4.99973136604807E-01 -3.77022584672874E-03  1.04209206415446E-03  7.40457106897565E-05  6.62767342704682E-03
  5.08665265693202E-04  8.23761142319306E-04  4.87130316043819E-05  5.63427122062771E-05  9.90568740200236E-05
  2.33804308213798E-05 -7.51640786117407E-05 -5.86601055427062E-05 -5.63390796973444E-05 -9.90150016788419E-05
  2.33856682322705E-05 -7.51702477210410E-05  5.86350045447283E-05  5.63437955925153E-05  9.90734197604334E-05
 -2.33922748298446E-05  7.52112920801196E-05  5.86726283391327E-05 -5.63421539217054E-05 -9.90430467454790E-05
 -2.33799522538967E-05  7.51727987588242E-05 -5.86461778899229E-05 -2.58224988306709E-05  2.58241360748475E-05
 -2.58184078172788E-05  2.58277310542445E-05 -1.50134970053433E-05  1.50239067024256E-05 -1.50443989346435E-05
  1.50105575119743E-05  2.17316479047958E-05 -2.17330184764847E-05  2.17328283607988E-05 -2.17414786897254E-05
* ORBITAL    1   24
  2.84437586073337E-07  1.12996166346298E-06 -2.14228466761636E-05 -8.12452245236085E-05  1.10328433408273E-04
  3.61554672603584E-11  2.07617560602233E-09  3.30779111273813E-08  2.25205434910675E-09  2.74161457442936E-10
  8.82708048969985E-09  2.54088046528019E-09 -1.10550424446597E-09 -2.18450310740348E-07 -1.97564037058052E-05
 -2.71174967625433E-04 -9.15072547340652E-05 -2.68082143230169E-05 -6.53416003697630E-05  9.92858039011288E-09
  1.83653626047243E-08 -1.99098722039090E-05 -5.39462564758148E-05  5.06591397473170E-08  4.70444281390376E-09
 -4.88747021138550E-05 -1.35362014121361E-04  2.84449750391167E-07  1.13006552123637E-06 -2.14235639961174E-05
 -8.12254661032927E-05  1.10302711382983E-04  2.24253100764094E-12  4.05916816941853E-09 -1.02772524428371E-08
  5.26022822573777E-09  2.66423628965195E-10  1.22744384865463E-09 -1.25760579309526E-08 -3.06277462335299E-09
  2.18616161510833E-07  1.97586728198515E-05  2.71218306100829E-04  9.15108719672728E-05 -2.68753612795545E-05
 -6.53629407076531E-05 -1.43912179873028E-07 -1.12018329452768E-09 -1.99557162055539E-05 -5.39221039795544E-05
 -4.55529783315705E-08  4.08389329755897E-09 -4.89204050798626E-05 -1.35368158544011E-04 -7.25827287482643E-06
 -1.88292712932276E-05 -1.92461799367414E-04  4.33359323438725E-06 -2.59083314134391E-06 -6.12408891250145E-06
  6.62250975342824E-06  1.58320914152345E-09 -6.78198605953094E-08 -7.25711210716546E-06 -1.88201031129040E-05
 -1.92418642598173E-04 -4.33023232664769E-06  2.40471609527899E-06  6.12180157595835E-06 -6.59644175529468E-06
  1.09729977803878E-09 -2.02547577420684E-08  1.32520697150682E-06  4.99967846517275E-01  3.75558839315579E-03
 -1.04367883913645E-03 -1.16775815521021E-04 -6.62770795757009E-03 -5.20500713897803E-04  8.24519992859787E-04
  7.78346475901359E-05  1.32609219184802E-06  4.99967853475171E-01  3.75561691824351E-03  1.04368010958822E-03
  1.16763635163949E-04  6.62770914604817E-03  5.20480810795576E-04  8.24518494576839E-04  7.78752978182401E-05
  1.32627676797481E-06  4.99967854956532E-01  3.75562249120289E-03  1.04368017092415E-03  1.16729952033739E-04
  6.62770932376156E-03  5.20500639947316E-04 -8.24518830785418E-04 -7.78998540573686E-05  1.32632544529033E-06
  4.99967855200075E-01  3.75563145947973E-03 -1.04367919220875E-03 -1.16774312292027E-04 -6.62770944627223E-03
 -5.20502587430642E-04 -8.24519260003865E-04 -7.78850343944973E-05 -6.21342583252720E-05 -1.33989777414122E-04
 -4.08934535311749E-05  7.29436901241952E-05  4.38903941722018E-05 -6.21332777503139E-05 -1.33979034388696E-04
  4.09059276728182E-05 -7.29426171262787E-05  4.38759758772810E-05 -6.21360289456250E-05 -1.34009175208393E-04
  4.09063426387610E-05 -7.29696077535818E-05 -4.38891892319570E-05 -6.21356888901385E-05 -1.34003714176114E-04
 -4.08914727758075E-05  7.29590846963397E-05 -4.38925323503893E-05 -1.67643816394797E-05 -1.67911656748792E-05
 -1.67764282643085E-05 -1.67716244779666E-05  1.09400832260085E-05  1.09465967039407E-05  1.09536734232590E-05
  1.09410840603826E-05  4.53438556499176E-05  4.53523782102891E-05  4.53537970048965E-05  4.53450622885400E-05
* ORBITAL    1   25
  6.92868953274108E-06  4.88246330473519E-05  2.06490146784312E-04  8.08172958113383E-04  2.90966301965058E-04
 -5.35322777515261E-10 -1.27309007632771E-08  8.23917581110576E-08  5.19230348242700E-09  1.02818886234740E-09
  1.94444540867478E-08 -2.87815568695222E-08 -8.63860621809802E-10 -5.14024802511945E-06 -1.12260578774248E-04
 -7.21342369395254E-04 -1.72097194176748E-04 -2.89079870767078E-05 -7.95371525903515E-05  4.68588059572891E-08
 -8.76990735255165E-09  2.29644888057738E-05  1.93654683379925E-05 -1.25186934425151E-07 -1.33324648621860E-08
 -4.99816206429633E-05 -1.47608301782957E-04 -6.92850018787593E-06 -4.88234089186473E-05 -2.06486258910050E-04
 -8.08178557823515E-04 -2.90950657896337E-04 -1.83358663736718E-10 -4.49456056502373E-09 -6.33146105101789E-09
 -9.46883181599766E-09 -1.92878966507362E-10 -1.16571032825614E-08  2.88204784859424E-08  7.67115378244577E-09
 -5.14006747007286E-06 -1.12261698862423E-04 -7.21362054523775E-04 -1.72100212389731E-04  2.89791203203030E-05
  7.95533392068354E-05  8.01839860661257E-08  1.81610650839635E-09 -2.29553181365171E-05 -1.93729393220986E-05
  1.52634796927153E-07  5.15860549510961E-09  4.99849923795147E-05  1.47617014479043E-04 -2.60671241405803E-11
 -3.45217191924538E-10  6.13683475541866E-10 -1.70436729244521E-09  4.10300662792816E-08 -1.43040349647460E-09
  1.05957052575732E-07 -1.58557988042040E-05 -1.11502348877993E-04  7.35348967605798E-10  5.79464860114339E-09
  3.86578689449041E-08 -2.16514815494966E-09  1.52233933502669E-07 -4.30609569569671E-09  2.22666064203078E-07
 -1.58492026870436E-05 -1.11694187080110E-04  1.02926164480638E-06  4.99965759850759E-01  3.74812862787951E-03
 -1.04503835924391E-03 -1.26667542540447E-04 -6.62870988573780E-03 -5.35877200455990E-04  8.23794678662624E-04
  6.29373451179940E-05  1.03003476021523E-06  4.99965765657628E-01  3.74817926382430E-03  1.04503731376030E-03
  1.26720375520401E-04  6.62871083721707E-03  5.35961217968871E-04  8.23794242329013E-04  6.28184740914246E-05
 -1.03033366379612E-06 -4.99965768223630E-01 -3.74817288758151E-03 -1.04503864557663E-03 -1.26674362588917E-04
 -6.62871162760655E-03 -5.35906358507493E-04  8.23793613057985E-04  6.29679120897903E-05 -1.03013559331788E-06
 -4.99965766462954E-01 -3.74818519641207E-03  1.04503715756169E-03  1.26727266662714E-04  6.62871040767578E-03
  5.35956227749430E-04  8.23794993016053E-04  6.28759720378406E-05 -6.23073611037017E-05 -1.36110465746788E-04
 -3.96326132898587E-05  7.68136708861827E-05  4.66860415935894E-05 -6.23064407999549E-05 -1.36101451410036E-04
  3.96315864466714E-05 -7.68036774393386E-05  4.66642953897607E-05  6.23093653714163E-05  1.36136074093945E-04
 -3.96443930397880E-05  7.68364336729152E-05  4.66846489509956E-05  6.23080641514515E-05  1.36116692738540E-04
  3.96246334552142E-05 -7.68291696155405E-05  4.66778966735963E-05 -3.11921371821193E-05 -3.12104873809301E-05
  3.12097738869090E-05  3.11860781117837E-05  3.55687363039553E-06  3.53926010662856E-06 -3.56635996430868E-06
 -3.53881333223299E-06  2.60209869652473E-05  2.60314591550805E-05 -2.60239494900741E-05 -2.60175003429620E-05
* ORBITAL    1   26
 -1.17375262452145E-09 -8.58572819175025E-09 -4.36991312536847E-08  5.07633590950662E-08 -8.00844928633473E-08
 -6.44688181034407E-07 -2.79099427507566E-05 -1.61913052475299E-04 -1.01285199191296E-05  3.92502450110251E-07
  1.62733479999197E-06  6.95842642475215E-05  5.91103492726991E-05  1.92494474026732E-09  3.16962378879787E-08
 -7.85791993263731E-08 -9.09637750251120E-09 -1.26771431611083E-07  2.23255883954771E-08 -5.51361151914244E-06
 -5.48202689120206E-05 -1.25447533504029E-07 -1.35806902220200E-08 -5.40301843922097E-05 -1.99877230784293E-04
 -3.31343698171632E-07  1.12884661592584E-09  2.39943246796923E-10  1.71643910305255E-09  9.28975373724965E-09
 -9.67400049766359E-09  1.18388091084024E-08 -6.45196614844875E-07 -2.79192700850894E-05 -1.61903170174567E-04
 -1.01320373496014E-05  3.93422084057927E-07  1.64340005846338E-06  6.95251744927811E-05  5.91044851790507E-05
  3.60121862189990E-11 -2.89468758523190E-09 -3.32835413078032E-09  1.16060011659201E-08  2.72022900780954E-07
 -4.17667164732339E-10  5.42191045402447E-06  5.48177680645210E-05  2.03359242647824E-07 -2.09183838928163E-08
  5.40788784669500E-05  1.99894742084215E-04 -2.26415799940650E-08 -2.48444528362665E-08  2.22415506907418E-06
  1.84505862578959E-05  6.23629680558895E-05 -2.50666654155773E-06 -8.40554880341071E-06  3.09792860735361E-08
  8.37547511290582E-06 -5.07070021587352E-09  2.74688097951947E-07 -2.22593844444171E-06 -1.84648971312213E-05
 -6.24595792153905E-05 -2.51952280155578E-06 -7.58240296343181E-06  3.47165195049601E-08  8.46060609359345E-06
 -1.02918857760378E-08  5.04686272313989E-07  1.94662276512803E-06  4.99972114790002E-01  3.76523187872852E-03
 -1.04185330461510E-03 -7.53207734060765E-05 -6.62738571820414E-03 -5.08123471414132E-04  8.23983088300940E-04
  4.89058053045012E-05 -1.94660368764957E-06 -4.99972114646455E-01 -3.76530687206465E-03 -1.04185191732306E-03
 -7.54119505286680E-05 -6.62738559857595E-03 -5.08290646905409E-04 -8.23984637448169E-04 -4.85856153812265E-05
 -1.94723183665220E-06 -4.99972119698116E-01 -3.76529601974705E-03 -1.04185367884474E-03 -7.53231442647020E-05
 -6.62738635690369E-03 -5.08175826321478E-04  8.23983618973078E-04  4.88148298209984E-05  1.94741817325875E-06
  4.99972120794285E-01  3.76532035042640E-03 -1.04185177524904E-03 -7.54830777702597E-05 -6.62738699112110E-03
 -5.08254837360945E-04 -8.23984230126923E-04 -4.87261160496410E-05  5.64342694072525E-05  1.00123618127151E-04
  2.49732026186991E-05 -7.57230633356231E-05 -6.04217510396643E-05 -5.64295577149684E-05 -1.00061801733741E-04
  2.49485331692976E-05 -7.56699691041737E-05  6.03453366352019E-05 -5.64324485287840E-05 -1.00102140020173E-04
  2.49808073277499E-05 -7.57364524842479E-05 -6.03880858165950E-05  5.64347625675376E-05  1.00133033107384E-04
  2.49510593782002E-05 -7.57180151055338E-05  6.04153101175572E-05 -2.58171826869727E-05  2.58488778753128E-05
  2.58379275683190E-05 -2.58295954454227E-05 -1.50737607581223E-05  1.50231786995734E-05  1.50703663266774E-05
 -1.50519260666114E-05  2.27923454461691E-05 -2.27811365197781E-05 -2.28086043823751E-05  2.27837073103011E-05
* ORBITAL    1   27
  4.15679734762385E-09  2.93317585530915E-08  1.70517404087125E-07  9.61463387914911E-07 -2.72829266831233E-07
 -6.47487447552156E-06 -4.99821040201259E-05 -1.40490600614314E-04 -5.31707206047019E-05  1.33786005469477E-05
  1.08895369987887E-04  2.81000016195969E-04  1.01385852024468E-04 -8.33789348516928E-10 -8.71379376880167E-08
 -1.05861577751611E-06 -9.73441711083666E-08  4.95769369514411E-06  6.76795311306129E-07  5.40770712819056E-04
 -1.00233737609776E-04 -9.95023503039357E-07  1.12763503283015E-07 -2.49343834757132E-04  5.17297771774153E-05
 -6.19124373845090E-06 -8.04075832818515E-07 -4.77775000401874E-09 -3.51543046258262E-08 -1.64145576217594E-07
 -1.18620320941948E-06 -3.06757706719566E-07 -6.48944722737358E-06 -5.03436672446469E-05 -1.40204216086762E-04
 -5.32206362215658E-05  1.34031862828392E-05  1.09525077745507E-04  2.80994449771678E-04  1.01540782947062E-04
 -2.42888874189604E-09  1.41421120595575E-08  2.42828222649558E-08 -5.14812725662882E-08  7.37303852451214E-06
  6.24921861292724E-07 -5.40300358855637E-04  1.00439566280946E-04  5.87976590148979E-07  8.33342951798703E-08
  2.50598747418101E-04 -5.17925944117421E-05 -9.22592478597930E-06 -2.85139143400974E-07 -3.21628392775450E-05
 -6.82868585560689E-03  9.97854356982623E-04 -2.93120380560308E-01 -2.67024249486747E-03  6.43430517586259E-01
  5.76081551444748E-03 -5.17620256676891E-09 -2.21072701490788E-06  3.21579427521257E-05  6.82865538181770E-03
 -9.98284986924163E-04 -2.93120779336116E-01 -2.64580550691136E-03  6.43430355961347E-01  5.77269961610203E-03
 -5.64095093584983E-08  2.20070572437614E-06  5.20759657116204E-08  3.13849731064855E-07  1.45445771643113E-05
  5.43192484824252E-06 -6.38920513368568E-05 -7.10124864573540E-06 -3.98448549360752E-06  1.10260212524353E-06
  4.53641669660234E-05 -6.12673482556358E-08 -3.88664993404823E-07 -1.54037932826894E-05  5.40655652889805E-06
 -6.31499276225340E-05 -7.06471789181249E-06 -3.93858449166792E-06 -1.10633844903693E-06 -4.39257619120115E-05
 -6.26496847072466E-08 -3.99772963911551E-07 -1.55151766557769E-05  5.39710065550140E-06 -6.37630298488390E-05
 -7.06677119195199E-06 -3.81835155624044E-06  1.11136816463898E-06  4.43415755188126E-05  5.59601868516976E-08
  3.44033910502949E-07  1.49072535760469E-05  5.43019984846241E-06 -6.41148429753273E-05 -7.10156705584445E-06
 -4.34259206978451E-06 -1.09853222755119E-06 -4.47200393743124E-05  1.98483803219938E-06  6.86623199139763E-06
  2.75682829357582E-06 -3.60611246442615E-05  4.69651321550361E-06 -1.92555344941451E-06 -5.83358689588689E-06
  2.81262557249117E-06 -3.54014076453160E-05 -5.76921679865111E-06 -1.93176853915076E-06 -5.93536524216508E-06
  2.79565789033567E-06 -3.54432850305170E-05  5.66328587881785E-06  1.99732856338852E-06  7.08531380459231E-06
  2.78999636566680E-06 -3.61316578316471E-05 -4.56348970193214E-06 -4.90922092664508E-05  4.96804878521075E-05
  4.95916968710470E-05 -4.90910943664493E-05 -7.71880844088824E-06  7.30018652777365E-06  7.43149838406135E-06
 -7.83510756114863E-06 -7.44058600335753E-06  7.20416118759278E-06  7.19066533844927E-06 -7.32454141956961E-06
* ORBITAL    1   28
 -1.04623198145839E-05 -7.68402090722158E-05 -3.29840342172413E-04 -1.81834651963792E-04 -1.25772222060631E-04
 -8.36331606461740E-09 -1.32144013344670E-07  1.16555980543185E-06  7.90493639752712E-08  1.00616162179357E-08
  1.79417941192806E-07 -6.00110910804835E-07 -9.38508153761413E-09  1.66613652697101E-05  3.01606947150852E-04
 -1.30229354861643E-04  7.00003120240559E-05 -2.37000251784159E-04  8.03073351575769E-05  2.40778720233961E-06
  4.72036507702404E-07  5.05781100386200E-04  1.40210025333156E-04 -1.67215477341025E-06 -1.28002107805636E-07
 -2.09540041578341E-04  5.17720649677280E-05 -1.04669773462779E-05 -7.68738622413598E-05 -3.29981098321999E-04
 -1.85063133989361E-04 -1.25627158979198E-04 -2.44354192995126E-09 -5.89058837451758E-09 -3.09787320655292E-07
 -4.95157564559201E-08  3.82035168832905E-11 -6.38963884964396E-08  1.35740853616215E-06  2.35071103404235E-07
 -1.66687187334588E-05 -3.01853332801052E-04  1.27809811107182E-04 -7.02518827567151E-05 -2.36141083055018E-04
  8.10567923071475E-05  8.06083297002297E-07 -3.69609165477530E-07  5.07289117231322E-04  1.39910996258228E-04
  1.24032179923825E-06  3.07479861495594E-07 -2.05237826027690E-04  5.17119855002583E-05 -3.87494235378005E-05
 -6.87366405311552E-03  6.77237579972341E-04 -2.92949348169792E-01 -2.78997302503675E-03  6.43482514157160E-01
  6.08522747851328E-03 -1.65704357066823E-07  4.44977450791735E-06 -3.87281893595243E-05 -6.87349584541834E-03
  6.78193973936228E-04  2.92949331059327E-01  2.78938714095181E-03 -6.43482644295597E-01 -6.08297381348831E-03
 -2.48051844161595E-08  5.94195163318865E-07  7.41692540916881E-07  6.39068968332478E-06 -4.00682756993819E-05
  4.77287053195374E-06 -7.31641809473677E-05  3.07787947778567E-06  1.86291199493717E-04  1.70287071548345E-07
  3.95703112532268E-04  7.54330358400987E-07  6.48937834355591E-06 -3.97233369835604E-05 -4.75317966929881E-06
  7.18438868427817E-05 -3.07065113971401E-06 -1.86574519582489E-04  1.43491295712679E-07  3.95825471842578E-04
  7.49941353074906E-07  6.45384809681857E-06 -3.92982421123287E-05 -4.77947259885832E-06  7.32415257683042E-05
 -3.08317954215582E-06 -1.86320882640036E-04 -1.74479011494327E-07 -3.94839415534450E-04  7.43604678841201E-07
  6.40489182441135E-06 -3.97564702844973E-05  4.78181943791879E-06 -7.28054175029036E-05  3.06878237932675E-06
  1.85464948504632E-04 -1.72613575907547E-07 -3.94157654801537E-04  1.79493757267424E-06  3.18343097217923E-05
 -1.11985667502142E-05 -2.08864839863715E-05 -7.58070603644589E-05  1.79415695550566E-06  3.17892719116428E-05
  1.12298458360234E-05  2.08983170336417E-05 -7.56189475439652E-05  1.79760420950884E-06  3.19089792952847E-05
  1.12989809526627E-05  2.06917709688351E-05  7.56726721432271E-05  1.77491452671991E-06  3.14467958040283E-05
 -1.14425146329921E-05 -2.04112800348726E-05  7.53205237153184E-05  1.02566746406589E-04  1.02501112011796E-04
  1.02540787418274E-04  1.02552219114433E-04 -5.34806442780972E-05 -5.32962298776475E-05 -5.32412719372491E-05
 -5.30576500224278E-05 -2.02821496931565E-05 -2.04533177214125E-05 -2.02922402316223E-05 -2.04878302199530E-05
* ORBITAL    1   29
 -1.26038429820257E-06 -9.96010145953179E-06  1.67232077308552E-05  3.22873112792310E-04 -5.88879750483550E-05
  1.55248699575467E-08  4.72783345962350E-07 -6.66777321461741E-07 -7.48547215005892E-08 -1.03338232030941E-08
 -1.86068850682009E-07 -4.54438033085247E-07 -6.98299175446978E-08  3.14130945134633E-06 -3.65043437286247E-05
 -4.10482134275332E-04 -3.17583572225377E-05 -4.17637469604929E-04 -4.49983419878401E-05  2.30477219282262E-06
  7.75315335033413E-07 -2.02286729711023E-04  7.16362504895810E-05  5.06840747975915E-06  5.76237241156484E-07
 -3.38667974522438E-04 -3.77564044081900E-05  1.27828300558737E-06  1.00904258415156E-05 -1.60753709991099E-05
 -3.23214839000742E-04  5.88284382559952E-05  7.28273376301133E-10  1.45440391076902E-07 -8.25174753938310E-07
 -1.28532054720472E-07  1.68653692315915E-08  4.84710740146075E-07 -1.28196980623729E-07  1.08474368153602E-07
  3.17551079969019E-06 -3.57254768596836E-05 -4.11278758589413E-04 -3.17692161743941E-05  4.23062962120084E-04
  4.51206835476848E-05 -2.02094695003068E-06 -2.56352081455476E-07  2.00304761794865E-04 -7.18789554961817E-05
 -5.45128782888408E-06 -8.36258008118564E-07  3.33630313816539E-04  3.75679946159243E-05  1.11337510278436E-08
  9.44578162046807E-08  4.93675063787153E-07  1.49328613587060E-07 -9.31709742140435E-06  1.44885427803868E-07
 -6.76965913235111E-06  7.07068559871674E-01  5.73286007957770E-03  1.06725679278094E-08  9.14456205161275E-08
  2.59131551053307E-07  1.00512830967295E-07 -5.34633019787449E-06 -2.00766033322866E-08 -6.65379588063624E-07
  7.07068540908067E-01  5.73736056771694E-03  1.48637416049937E-06  1.19086859926664E-05 -1.41348657967112E-05
 -1.19233311220596E-06  1.48341724195057E-04 -2.17969197503683E-06  1.30692766373700E-04 -5.31120635910277E-06
  2.10500192218338E-04  1.48919658481974E-06  1.19398329805923E-05 -1.49841511158281E-05  1.27351757745002E-06
 -1.50929404910881E-04  2.19379760318493E-06 -1.33254496415983E-04 -5.35462483969269E-06  2.14821965101989E-04
 -1.49333706182809E-06 -1.19638366318443E-05  1.38024404233704E-05 -1.20628598376009E-06  1.48187661564960E-04
 -2.17043260134008E-06  1.31045837866952E-04 -5.31291097986501E-06  2.10962807273418E-04 -1.49296929722038E-06
 -1.19707031285281E-05  1.49788296923496E-05  1.28610590255763E-06 -1.51295704852066E-04  2.18845648705229E-06
 -1.33898382651432E-04 -5.36372551097503E-06  2.15540362740081E-04  9.75601336282610E-07  1.77230038879531E-05
  3.58623733085791E-05 -4.73517472115286E-05 -3.01935339187209E-05  9.65882591117380E-07  1.75117874617995E-05
 -3.52711415681468E-05  4.67760963932749E-05 -2.97213336274477E-05 -9.71225371532239E-07 -1.76280625598551E-05
  3.58560622688085E-05 -4.72095647416389E-05 -3.01158186285656E-05 -9.37164650111932E-07 -1.70409327956623E-05
 -3.52263857217893E-05  4.64735009391828E-05 -2.94165631221709E-05  1.61317788500441E-05  1.59002049153150E-05
 -1.62636603779895E-05 -1.58924216196783E-05 -3.89666083876378E-05 -3.81078810003570E-05  3.91254842414878E-05
  3.79845329233572E-05  3.92929065893822E-05  3.91254428888113E-05 -3.93992680909035E-05 -3.91188177194223E-05
* ORBITAL    1   30
  9.09009209583519E-09  7.10097804293627E-08  3.58182887322555E-07  1.61521970499800E-07  1.10414773918705E-07
 -5.20746800165249E-06 -8.17607345448847E-05  2.32002103163525E-04 -1.31524773604149E-05  1.02462092844492E-05
  1.68435209480183E-04 -4.11584830694180E-04  2.92068222554955E-05 -1.88352190424711E-08 -2.23788914303263E-07
  6.39873704549475E-07  6.61350067230915E-08  2.17812559091554E-07 -6.34969597189346E-07  6.40806380051355E-04
  1.33921694683025E-04  2.93755583612743E-06 -2.02796884030389E-07 -2.31139704843500E-04 -5.31681153166965E-05
  3.36516196336562E-06 -1.78980869064663E-07 -4.36128395243413E-09 -3.44632624735850E-08 -1.49190949480840E-07
 -1.26191471938624E-07  6.51114730335857E-08  5.19972754887335E-06  8.16216093339298E-05 -2.32014774357931E-04
  1.29909911159029E-05 -1.02340406162156E-05 -1.68327470021874E-04  4.11479227060767E-04 -2.90345887718906E-05
 -9.73231214466888E-09 -1.35873840112737E-07 -4.85599488708547E-08 -5.30300327061566E-08 -6.10902866578883E-06
 -5.96025601362268E-08  6.38653058395308E-04  1.33989057764847E-04  5.20572376501428E-07 -1.53298155961316E-07
 -2.28740787084319E-04 -5.25798387682103E-05  4.03214259575459E-06  1.02173056737086E-07 -6.29805343364043E-09
 -5.02986120352189E-08 -4.37432896412666E-07 -6.20772096667127E-08  3.64005794512362E-06 -7.75399573146027E-08
  3.34978932748866E-06  7.07052703046157E-01  6.47606920159818E-03  7.51357902981555E-09  5.44533804515034E-08
  5.89149480735179E-07  7.15605902591455E-08 -3.73689051450023E-06 -2.56275902730578E-08  1.17451472033094E-06
 -7.07052617400806E-01 -6.48298363272322E-03  5.20744068474194E-07  4.07497954987390E-06  7.07184648195663E-05
 -4.41263863540524E-06 -1.80454271519002E-04  7.51133164529318E-06  5.84948665516847E-05 -2.21711165782021E-06
  5.67245926180155E-05 -5.17509475809943E-07 -4.05027689044723E-06 -7.01873048041771E-05 -4.42562986607106E-06
 -1.80967160074136E-04  7.49395021251013E-06  5.98578130941099E-05  2.23769078976153E-06 -6.04583655457220E-05
  5.19712759730299E-07  4.06834086390821E-06  7.07348582818727E-05  4.42066976547908E-06  1.80665040611630E-04
 -7.51232638921796E-06 -5.94937800442831E-05  2.22158884630414E-06 -5.84588983818888E-05 -5.11186702543295E-07
 -3.99801085581702E-06 -7.03779720429379E-05  4.38800908937865E-06  1.82189520711790E-04 -7.50523269892650E-06
 -5.83642080124041E-05 -2.20529840623583E-06  5.78973377554645E-05  2.59649731855948E-06  6.61903593328632E-05
  1.38635055769273E-05 -4.25005624581874E-05 -6.39652342377950E-05 -2.61256675490058E-06 -6.65315378869807E-05
  1.39312888755819E-05 -4.30293420099084E-05  6.46656707097429E-05  2.60356475711984E-06  6.62981194998901E-05
 -1.41062472631059E-05  4.27648574966419E-05  6.43018518015159E-05 -2.62968451941005E-06 -6.68021299634195E-05
 -1.39451257099792E-05  4.30077616497842E-05 -6.47232966788566E-05 -1.31644366766244E-06  7.21957388932763E-07
 -1.07932032291871E-06  8.88189117617790E-07 -4.44729058994896E-05  4.50508358528293E-05 -4.49643282747826E-05
  4.49503834064851E-05  2.29304767987087E-05 -2.27853083940370E-05  2.31143089029525E-05 -2.28042933459697E-05
* ORBITAL    1   31
  1.95191434395218E-07  1.44443486961606E-06  5.57728357281470E-06  1.45128389958786E-05  1.25346222885111E-05
  5.76425601840741E-09  1.19450466476601E-07 -6.42584054177440E-07 -6.85251841378615E-08 -1.02438821441870E-08
 -2.46103818059323E-07  1.42448520981321E-06  1.43513847631674E-07 -3.50148049343510E-07 -7.04941110676215E-06
  1.98809939871188E-05 -7.22140719457828E-07 -3.14100249403846E-04 -6.46855201331016E-05 -3.37285942454286E-06
 -1.89184135197733E-07  5.96805099123991E-06 -3.05717993511556E-06 -8.53820693388001E-08 -1.12346514748483E-08
  4.14281648659344E-04  8.02272765164642E-05  2.01015759369398E-07  1.48702897393334E-06  5.79642363230730E-06
  1.46895092683024E-05  1.29037155721029E-05 -1.91157533377494E-08 -3.30432391498551E-07  1.33169124310033E-06
 -1.06482029083685E-08  3.84493928473025E-08  6.73066159261462E-07 -2.26235748447114E-06  6.01671378862435E-09
  3.56910615169969E-07  7.15402462331801E-06 -2.01472698848203E-05  8.02013373644453E-07 -3.13476471356829E-04
 -6.44871661325712E-05 -5.45677972683397E-06 -1.01532426980392E-06  7.58802570661897E-06 -2.92943035906464E-06
  3.42461768353050E-06  3.43594700032413E-07  4.13496705891578E-04  8.03370789493889E-05  1.15087699397032E-06
  1.73020557494908E-04 -2.28383961307821E-05  6.43524502703049E-01  5.30056174047977E-03  2.92972179907451E-01
  2.40673120666294E-03  1.64006273558669E-07 -5.23973260623017E-06  1.19734682633554E-06  1.73390806836591E-04
 -2.10829163120089E-05 -6.43524440844275E-01 -5.30406589439983E-03 -2.92972338185697E-01 -2.40063666950947E-03
 -2.06291494643428E-07  7.48390900273663E-06  2.33656840737442E-07  1.98356026396027E-06  2.14411956022336E-05
 -3.16020216829068E-06  5.45324950264709E-06  4.15374029093285E-06  3.94873717207089E-06 -2.03008944874396E-06
 -1.45848392607004E-05  2.33738068618339E-07  1.98271918583454E-06  2.16879260789851E-05  3.14526591126843E-06
 -4.41095971613026E-06 -4.16116775401179E-06 -4.67236532753125E-06 -2.01682774123914E-06 -1.38930702167454E-05
  2.29543849423831E-07  1.95134442147119E-06  2.13329233627343E-05  3.15080842780081E-06 -6.02336981253031E-06
 -4.16244491903657E-06 -3.37148541466876E-06  2.02432750482498E-06  1.55098661715125E-05  2.35204870872955E-07
  1.99434290451937E-06  2.20706712733584E-05 -3.13669755402825E-06  3.40164899950389E-06  4.14638493041848E-06
  4.26741410090063E-06  2.01590184186288E-06  1.44793935451128E-05 -2.66214966251578E-06 -4.01543224240657E-05
  3.73266327953018E-06  1.34778320386971E-05  3.47042714369373E-05 -2.64523541789637E-06 -3.96851348945559E-05
 -3.84013467283036E-06 -1.32900822407450E-05  3.41704647580649E-05 -2.66349608052183E-06 -4.01881058306678E-05
 -3.59269936956721E-06 -1.38089501368379E-05 -3.48066746045048E-05 -2.66155677241511E-06 -3.98481233418349E-05
  3.79986152723757E-06  1.32642136592495E-05 -3.42796587060728E-05 -1.15782459384185E-05 -1.15545063850213E-05
 -1.15410498906207E-05 -1.17356444644686E-05  1.30674054196894E-05  1.28220050544816E-05  1.32091581955544E-05
  1.29021072729455E-05  5.67933160346104E-06  5.86413625994070E-06  5.55775589044063E-06  5.86365910660095E-06
* ORBITAL    1   32
 -2.49799107747826E-08 -1.76151542284018E-07 -8.57437254517601E-07  6.11265678970197E-07 -7.04813621126581E-07
 -7.02189479169459E-07 -4.49229122715405E-05  1.05347491417651E-04  2.06925451459312E-05 -5.90295767687528E-07
 -2.36183573679738E-05  5.64617906247222E-05  6.66778318418260E-06  3.99245034570261E-08  7.53303800176687E-07
 -1.68788688345406E-06 -2.74409112045732E-09 -1.56154553611603E-06 -3.80166490351738E-07 -2.57173573208641E-04
 -3.65659299110885E-05  3.96791653840873E-06  9.01292910675001E-07 -5.04019904925314E-04 -7.65323178328807E-05
 -7.30121943661378E-08  5.78345736936852E-08 -2.82322712797825E-08 -2.09171386897007E-07 -1.10490686825436E-06
  7.81852528032602E-07 -5.39367255092108E-07 -6.82460703100204E-07 -4.45587193094698E-05  1.04703185059729E-04
  2.07672953700913E-05 -6.31705519620738E-07 -2.43670762655978E-05  5.80781954789913E-05  6.54887145490929E-06
 -4.67285674940518E-08 -8.97416316989308E-07  2.35872803938942E-06  4.78273119117739E-08 -1.58309899037686E-06
 -5.74276064983998E-08  2.62784848606725E-04  3.74048799866576E-05  2.25213851682623E-06  7.82263205192419E-07
  5.02655789823156E-04  7.63220322359666E-05  3.05007352597953E-07  1.49476504022086E-07  1.17983500778610E-06
  1.71624544491861E-04 -2.48806509858293E-05  6.43452225301218E-01  5.08587017831525E-03  2.93132984854451E-01
  2.30037108331562E-03 -9.33758752792913E-08  3.58011157093239E-06 -1.26667414119137E-06 -1.72303473098332E-04
  2.01397845393947E-05  6.43452121533224E-01  5.08503083010706E-03  2.93133385285295E-01  2.28749624486440E-03
  1.20217939010648E-07 -6.21677456287636E-06 -3.27173003103388E-07 -1.89051170163074E-06 -8.42897321071624E-05
 -1.03237660471889E-05  2.17955199543717E-04 -3.56469267688234E-06  1.70699259072767E-04  8.89818438909810E-07
  2.71039689751195E-04  3.43270824680100E-07  2.01348681618826E-06  8.44400341305109E-05 -1.03292734826670E-05
  2.20129892618568E-04 -3.58136072256057E-06  1.69175000757470E-04 -9.36214701041313E-07 -2.67050282096949E-04
  3.44482834188576E-07  2.02326868762478E-06  8.45848942889787E-05 -1.03315875636715E-05  2.20912279617304E-04
 -3.56909252286902E-06  1.68254243424409E-04  9.28874770396513E-07  2.65538570372213E-04 -3.30026430905431E-07
 -1.91078026034032E-06 -8.47655097988005E-05 -1.03509594218943E-05  2.19390934630419E-04 -3.55915416843268E-06
  1.70440350411903E-04 -8.83826237847607E-07 -2.71125126573574E-04 -9.29679907484946E-07 -2.12342033033913E-05
 -3.61463378682860E-05  4.02777872774274E-05  3.43053465788583E-05  9.26337905546324E-07  2.11670373843573E-05
 -3.57547607277119E-05  4.02744299527015E-05 -3.48647959278170E-05  9.31069863309343E-07  2.14662066114156E-05
 -3.59728658737636E-05  4.06754997996535E-05  3.52765383116862E-05 -9.36026921590094E-07 -2.14527467407368E-05
 -3.61439055400706E-05  4.04487186725629E-05 -3.45693051307118E-05 -1.93153754996152E-05  2.02733530454680E-05
  2.02333698518756E-05 -1.91433454779642E-05  6.31845518145855E-05 -6.34495300409808E-05 -6.37835413916458E-05
  6.31757913769131E-05 -2.15262284150586E-05  2.11156709412601E-05  2.13057408468332E-05 -2.15585684170287E-05
* ORBITAL    1   33
 -7.63853672178411E-10 -5.52206308569287E-09 -2.85674965586024E-08 -1.85633522785647E-08 -2.81850332852762E-09
  4.54810918633953E-07 -2.27821867564845E-05 -1.87194257433162E-04 -5.00942532070014E-05  2.59318454317212E-06
  3.10770039896442E-05  2.51948417885120E-04  8.88320010943034E-05  8.07646642666190E-10  1.70354545645527E-08
 -6.47120928244664E-08 -1.33900678891682E-09 -1.36969837085965E-07 -3.10026457071571E-08 -2.48873049591560E-05
 -3.56250926188364E-05  3.93749405107605E-08  1.26673141760513E-08 -7.32147250801695E-05 -1.34849644702979E-04
  9.25266526723165E-08 -1.71590982954129E-09 -5.94119058284176E-10 -4.29931146748852E-09 -2.07988291614235E-08
 -9.61047613334003E-09  5.67046029043744E-09 -4.54940089924091E-07  2.27777594087212E-05  1.87177214225565E-04
  5.00942892695506E-05 -2.59348394278649E-06 -3.10851859666747E-05 -2.52005701442930E-04 -8.88500497144714E-05
 -7.92356177307020E-10 -1.54252004853511E-08  5.44179953598017E-08  5.17953495955226E-09 -1.18645961520057E-07
  1.46686679020775E-09 -2.48596802405792E-05 -3.56109794065085E-05  1.58615478294848E-07  1.78812075297954E-08
 -7.31382874510528E-05 -1.34847503004092E-04  1.21822730802936E-07  1.84681168744210E-08 -1.38983521602985E-09
 -1.08087572718135E-08 -6.19534009894495E-08 -1.58643312893460E-09  2.23369341471244E-07 -6.17609953886836E-09
  2.33399947193186E-07  2.32309694124576E-05  1.12450771626194E-04 -5.87593913370263E-10 -4.76778677181699E-09
 -3.07662072986362E-08  1.59895222353003E-09 -1.69664611979568E-07  5.09331946270491E-09 -1.99647296893048E-07
 -2.32337810063940E-05 -1.12425773413840E-04 -2.69650834980957E-05 -4.33096495949915E-03  5.03448525143134E-04
  2.10056277381962E-01  1.58249793884865E-03 -3.21530744000532E-01 -2.71864151422536E-03  3.20101336909756E-01
  2.47740877586031E-03  2.69664027583779E-05  4.33097525148404E-03 -5.03405705042498E-04  2.10056279748871E-01
  1.58254130858453E-03 -3.21530744014986E-01 -2.71867410512694E-03 -3.20101339051789E-01 -2.47734875027198E-03
 -2.69650325993279E-05 -4.33096444408088E-03  5.03476188846454E-04 -2.10056279890197E-01 -1.58252223623685E-03
  3.21530746299712E-01  2.71873974638729E-03 -3.20101340017984E-01 -2.47745438378312E-03  2.69657831688627E-05
  4.33097031503344E-03 -5.03444486560601E-04 -2.10056281024695E-01 -1.58256123546068E-03  3.21530746642573E-01
  2.71876322505593E-03  3.20101341059315E-01  2.47740948779016E-03  8.46775454943344E-05  1.37281022475391E-04
 -8.39666394747253E-06 -7.63018164785249E-05 -1.07597173294995E-05 -8.46785959265157E-05 -1.37296315988671E-04
 -8.39525645299089E-06 -7.62962134964437E-05  1.07701303484201E-05  8.46842316678306E-05  1.37347347006679E-04
  8.38153440952719E-06  7.63678068699908E-05  1.08056842429644E-05 -8.46853850759248E-05 -1.37365851267150E-04
  8.37187929454420E-06  7.63824588345395E-05 -1.08095958364740E-05  1.98844253594698E-05 -1.98597300462165E-05
  1.98736880760175E-05 -1.98664236103211E-05  3.81309363551345E-05 -3.81402706411507E-05  3.81333649373288E-05
 -3.81319634072984E-05  2.19673786787642E-05 -2.19622994823175E-05  2.19661177144952E-05 -2.19614393705345E-05
* ORBITAL    1   34
 -1.75725567266253E-07 -1.05223239183302E-06 -2.40752434357863E-05 -1.36062243305200E-04  2.23382433574670E-05
 -7.45404358690484E-11 -5.84491146264850E-10 -3.17011935948248E-08 -4.44126047266585E-09 -1.36489597410666E-10
 -5.78907448434181E-09 -2.46635390143642E-08 -4.31925987083126E-09  1.55363401421128E-07 -2.71387052272564E-05
 -2.81892631570797E-04 -9.17775408641993E-05 -5.86043346536553E-06  2.65358256150512E-05 -1.17475908255148E-08
 -2.23834190277107E-08 -4.02213211583150E-05 -9.33015601192561E-05 -8.85455168317310E-10  3.71812476870091E-09
 -6.37625529782881E-05 -1.52586850941231E-04 -1.75028110723668E-07 -1.04717980695053E-06 -2.40504699520040E-05
 -1.35930299706858E-04  2.23647815564765E-05 -7.16089363754003E-12 -1.27300750955466E-09  1.78737436251688E-08
 -9.36528655151697E-10  9.66945520678659E-11  5.12005283392851E-09  7.56743313574828E-09  1.39634440054785E-09
 -1.54928963990748E-07  2.71472670702497E-05  2.81965284410134E-04  9.18011237636450E-05 -5.84268843028489E-06
  2.65587828780451E-05  8.50875632059312E-09 -4.93073338744566E-09 -4.02180252961226E-05 -9.33174654309748E-05
 -5.00061605050050E-09 -8.84163595161686E-09 -6.37753810754508E-05 -1.52604704005819E-04 -4.22848678264498E-06
 -3.23284781284306E-05 -1.08014489836321E-04  1.28648620165122E-05  4.54558880651238E-05 -6.08133784453413E-06
 -2.49870871028731E-05  1.34949296757762E-09  5.69088425938380E-09 -4.22882658013787E-06 -3.23311022629204E-05
 -1.08024707723742E-04 -1.28647936710029E-05 -4.54832901225600E-05  6.08232501911887E-06  2.49859580980013E-05
  6.32643301951837E-10 -8.19467559953814E-09 -2.56480556348946E-05 -4.32180088246132E-03  5.46481762579780E-04
  2.10065335148735E-01  1.53864297117457E-03 -3.21626592038647E-01 -2.71235593805086E-03  3.19997284550292E-01
  2.48687839930552E-03 -2.56490592888644E-05 -4.32180861927833E-03  5.46436661702531E-04 -2.10065336206408E-01
 -1.53868900271492E-03  3.21626591503270E-01  2.71236232986390E-03  3.19997285870177E-01  2.48689473633718E-03
 -2.56476119802201E-05 -4.32179723552378E-03  5.46508391033509E-04 -2.10065335851232E-01 -1.53868456539734E-03
  3.21626594984973E-01  2.71243843439747E-03 -3.19997286725110E-01 -2.48696289078982E-03 -2.56480959226896E-05
 -4.32180098695935E-03  5.46490240566745E-04  2.10065336438244E-01  1.53870523727046E-03 -3.21626594392024E-01
 -2.71245263964250E-03 -3.19997287443363E-01 -2.48694590376479E-03 -8.27593424241570E-05 -1.24583917804724E-04
  9.91165015709333E-06  7.59399050344105E-05  9.06766964199599E-06 -8.27593313340391E-05 -1.24589646934888E-04
 -9.90566986682092E-06 -7.59400884375895E-05  9.08627016743948E-06 -8.27658754610592E-05 -1.24651747829407E-04
 -9.89586005442695E-06 -7.60096911990165E-05 -9.11753044310650E-06 -8.27666845481716E-05 -1.24660316581998E-04
  9.88672042157410E-06  7.60100353037669E-05 -9.11513733682905E-06 -3.69897844481491E-05 -3.69718147468297E-05
 -3.69826677029029E-05 -3.69766385653782E-05 -3.52727310753190E-05 -3.52735552496547E-05 -3.52755446505375E-05
 -3.52738767922525E-05 -1.95146677837877E-05 -1.95219425272210E-05 -1.95206667200473E-05 -1.95091599233722E-05
* ORBITAL    1   35
  2.79658854271253E-06  2.02902126872216E-05  7.69504522024290E-05  2.48901560014159E-04  6.10819037725305E-05
  8.19147498533458E-10  1.41517665980067E-08 -6.26048028518290E-08 -2.22924226184920E-09 -2.04625869391792E-09
 -4.02425034158649E-08  3.68716977213913E-08 -5.82658092507373E-09 -2.18937582021219E-06 -6.82504611759382E-05
 -4.96775476329099E-04 -1.26251760746532E-04 -7.07028324550701E-06  2.79525049241950E-05 -1.99599010215710E-07
 -1.06365736810916E-08 -1.66057152521946E-05 -5.22189356750418E-05  5.47497417788194E-08 -2.08657800073735E-09
 -6.85883709906649E-05 -1.56407759174928E-04 -2.79691801735132E-06 -2.02924908622361E-05 -7.69600791042909E-05
 -2.48935134270150E-04 -6.10900562162972E-05  4.70770383553360E-11 -3.60407942593949E-09  6.19581650337214E-09
  5.01375981382309E-09 -2.15473832543609E-10  4.95294584309021E-09 -3.13776003970355E-08 -4.17634897085482E-09
 -2.18965279235773E-06 -6.82535155394828E-05 -4.96762801634166E-04 -1.26257889046626E-04  7.04302803371035E-06
 -2.79773897996440E-05  4.46365924405279E-08  1.32684434563823E-08  1.66281649646450E-05  5.22478022336204E-05
 -5.54467013801758E-08  1.03522147014889E-08  6.85543638471056E-05  1.56418113615509E-04  7.83534810163369E-10
  6.37380255305785E-09  3.20695091266104E-08 -1.61057270399372E-09  9.04424025179398E-08  3.16122278969870E-09
 -2.08536520644407E-07 -1.01227664838620E-05 -4.86908515017072E-05 -8.17557430615284E-10 -6.79743533462349E-09
 -3.83847932829214E-08 -2.24687842690162E-09  1.44406262397925E-07  4.87368634502899E-09 -2.37081556016347E-07
 -1.01311394225405E-05 -4.83621593134200E-05 -2.56072121227529E-05 -4.32143292409574E-03  5.47062534722620E-04
  2.10066789312487E-01  1.53479659098739E-03 -3.21624960436427E-01 -2.71371653878484E-03  3.19997764249917E-01
  2.48803976657291E-03 -2.56079241554054E-05 -4.32143846010162E-03  5.47043535450704E-04 -2.10066790718415E-01
 -1.53476980794382E-03  3.21624959952424E-01  2.71369372226796E-03  3.19997766018691E-01  2.48808495703647E-03
  2.56068340353548E-05  4.32142985346804E-03 -5.47099459517015E-04  2.10066790493562E-01  1.53481828639612E-03
 -3.21624962441390E-01 -2.71380056812995E-03  3.19997767376730E-01  2.48809825068095E-03  2.56072193301991E-05
  4.32143282240219E-03 -5.47082794679385E-04 -2.10066791494355E-01 -1.53481713026889E-03  3.21624963085448E-01
  2.71379398924270E-03  3.19997767677695E-01  2.48811779341246E-03 -8.29918892563072E-05 -1.25364386570298E-04
  1.13593921614933E-05  7.58849795737241E-05  7.66201662139876E-06 -8.29913142949742E-05 -1.25353797337363E-04
 -1.13625658908891E-05 -7.58618383800103E-05  7.66154216316518E-06  8.29966176366432E-05  1.25409479634676E-04
  1.13452089504896E-05  7.59542165802732E-05  7.70311968873233E-06  8.29981466127605E-05  1.25431219087030E-04
 -1.13389688547982E-05 -7.59447555190747E-05  7.71006006916728E-06 -3.61132854239327E-05 -3.61022539442642E-05
  3.61112146488318E-05  3.61250797670888E-05 -3.59488068221902E-05 -3.59609801448169E-05  3.59604604312805E-05
  3.59508734683964E-05 -2.09556759299485E-05 -2.09490071701134E-05  2.09572843959469E-05  2.09479418197222E-05
* ORBITAL    1   36
 -1.91547945579646E-12 -1.11952152924780E-10 -1.99871361265237E-09 -6.10414701493788E-09  1.34101647361582E-08
  4.90322378748362E-07 -2.15540957735633E-05 -1.66127762845227E-04 -3.26580132535101E-05  1.67076176882479E-06
  1.25081545965069E-05  1.52553364499160E-04  6.63933143066356E-05 -1.07484279337604E-10  1.44766378324069E-09
 -3.69295041360384E-08 -3.46224587963289E-09 -3.35770311549881E-08 -2.50707222560239E-08 -1.43362333026112E-05
 -1.51156128861061E-06  5.12329718463372E-08  1.11734097216072E-08 -7.31153702987566E-05 -1.29316825764832E-04
  8.14605872153542E-08 -9.59794891205956E-09 -5.65598484072958E-10 -4.06656265657466E-09 -2.00844678137893E-08
 -6.70030479964591E-10 -2.47573681509742E-08  4.90538590066027E-07 -2.15510967279742E-05 -1.66111192284274E-04
 -3.26569939867378E-05  1.67103993781425E-06  1.25173120306068E-05  1.52661776403407E-04  6.64195836559867E-05
 -8.58652991307881E-10 -1.70546955745500E-08 -5.44117070684785E-09 -6.43744586674807E-09 -1.03809234903317E-07
  1.32958914408593E-08  1.43691276071080E-05  1.50896829888687E-06 -1.69867208688953E-08  2.08883785738131E-08
  7.30732055022133E-05  1.29324825701368E-04  2.02018613657970E-08  1.94919171492128E-08  3.59604825166475E-06
  2.77136173481536E-05  1.05419268124164E-04 -1.09321655554827E-06  1.95175663359485E-05 -4.34232912959078E-06
  7.55923132574967E-06 -8.73733085553015E-10 -9.45498155592944E-08 -3.59658183983862E-06 -2.77180019603172E-05
 -1.05448647178622E-04 -1.09132092191494E-06  1.92842577801718E-05 -4.33700056714508E-06  7.33176436485118E-06
  2.82679974134652E-09 -1.35646697399598E-07 -2.70329021763662E-05 -4.33147426628754E-03  5.00392111562213E-04
  2.10056784892007E-01  1.58505805209593E-03 -3.21530083295763E-01 -2.71258476125625E-03  3.20101256442397E-01
  2.47955371682268E-03  2.70339768491570E-05  4.33148255311591E-03 -5.00336709272357E-04  2.10056786089503E-01
  1.58511684442234E-03 -3.21530082914353E-01 -2.71255684665178E-03 -3.20101257713628E-01 -2.47961540483355E-03
  2.70330589837686E-05  4.33147531235865E-03 -5.00397367756187E-04  2.10056786814865E-01  1.58512274726599E-03
 -3.21530086053422E-01 -2.71269156662845E-03  3.20101259405237E-01  2.47960196480955E-03 -2.70333638471689E-05
 -4.33147759977473E-03  5.00373939030591E-04  2.10056787216428E-01  1.58517287204442E-03 -3.21530085098419E-01
 -2.71263943972612E-03 -3.20101259540697E-01 -2.47968259020024E-03  8.47267500361727E-05  1.37735351323050E-04
 -7.54688852670477E-06 -7.43194816140823E-05 -1.22175027807840E-05 -8.47276751108770E-05 -1.37749344602809E-04
 -7.53854165484395E-06 -7.43250162296348E-05  1.22374340174187E-05 -8.47338825903026E-05 -1.37807549204596E-04
 -7.53137027461851E-06 -7.43905720938734E-05 -1.22631538139674E-05  8.47331348246493E-05  1.37797477371423E-04
 -7.52448002775784E-06 -7.43933866465444E-05  1.22611851664515E-05  1.88634376354035E-05 -1.88527138903336E-05
 -1.88551670694299E-05  1.88657453583400E-05  4.00314513009105E-05 -4.00253954455500E-05 -4.00378869857490E-05
  4.00290174783500E-05  2.35430406703335E-05 -2.35409056750445E-05 -2.35342437333308E-05  2.35383321087317E-05
* ORBITAL    1   37
  3.04843425667275E-10  2.19690076693204E-09  9.02246116151204E-09 -6.11403410425418E-08  4.55475585347381E-08
  3.60807926519462E-06  2.20000847136315E-05  2.49708583056666E-04  1.02197744430968E-04  1.60858918311766E-06
  8.66087579694391E-06  1.14885136825355E-04  5.19123274887993E-05 -1.65296974027883E-09 -3.82187195132289E-08
 -1.43442751910691E-07 -1.84903382983651E-08 -2.89369454344842E-07 -6.64289648122767E-08 -9.55385531760092E-06
  3.67504479712427E-05 -1.79697850469389E-07 -1.23324219322214E-08  5.39376528078260E-06  7.38982976547609E-05
  1.05838928883230E-07 -2.62038864389378E-08  5.91352310091999E-10  4.44257084255611E-09  2.51941068334361E-08
 -1.22716630546770E-07  4.30392148017761E-08 -3.60783318064195E-06 -2.19961227825659E-05 -2.49741103523735E-04
 -1.02181363392668E-04 -1.60913911126700E-06 -8.66880248583948E-06 -1.14864077515503E-04 -5.18938650157545E-05
  1.51789149244111E-09  3.09156014689463E-08 -9.97276274948940E-08 -1.62134055685958E-09  3.05142120635525E-08
  1.32569397913784E-08 -9.50443460862737E-06  3.67396468033782E-05  1.50267168362340E-07  6.83955228693948E-09
  5.40729883377457E-06  7.38647971198260E-05  3.19534920424723E-07  5.00168399024191E-08  1.01431797239445E-09
  8.50787266541606E-09  5.99340397854513E-08 -7.88727673422967E-09  4.94208066129017E-07  3.10022484352872E-09
 -5.71059284713993E-08 -2.18827243699276E-06 -7.22906976400075E-06  5.98903547338107E-11  1.00437463098806E-09
  2.75363275702499E-08  8.08962114035081E-09 -5.21952333779745E-07 -5.73799498725080E-10 -7.89257699105788E-08
  2.17278554272811E-06  7.60444045072342E-06  2.90829645424173E-05  5.13440245737555E-03 -6.09445740391613E-04
  2.66586253785444E-01  1.73456669442629E-03  3.72873254401726E-01  2.58367954732898E-03  1.99664206490272E-01
  1.28472128514092E-03 -2.90788821273824E-05 -5.13437055613760E-03  6.09623001881082E-04  2.66586262037110E-01
  1.73460123019175E-03  3.72873258000428E-01  2.58373603867351E-03 -1.99664210949354E-01 -1.28479569466088E-03
  2.90808234245295E-05  5.13438569218166E-03 -6.09520298243344E-04 -2.66586257972553E-01 -1.73457677825488E-03
 -3.72873257317075E-01 -2.58369577847189E-03 -1.99664209466007E-01 -1.28467155524247E-03 -2.90812175447333E-05
 -5.13438876152644E-03  6.09565132612465E-04 -2.66586257058692E-01 -1.73462532640947E-03 -3.72873255529693E-01
 -2.58378304124324E-03  1.99664207556417E-01  1.28491640781354E-03 -2.88777619548676E-05 -7.81507421880329E-05
  7.13542566528605E-06  7.51964608194182E-05  1.18735742353760E-05  2.88734684957759E-05  7.80958425436278E-05
  7.12696013436852E-06  7.51877199311510E-05 -1.18217364298426E-05 -2.88771299729958E-05 -7.81463389436980E-05
 -7.11889417381077E-06 -7.52109029566451E-05 -1.18823175677223E-05  2.88755560910403E-05  7.81125256534579E-05
 -7.13552618751857E-06 -7.51747231789925E-05  1.18323904793438E-05 -8.14460702986871E-06  8.13351234744232E-06
 -8.15925740077244E-06  8.11349213208634E-06 -1.80638866690221E-06  1.81474898094638E-06 -1.78834182360942E-06
  1.83161085324315E-06 -9.35274858569065E-06  9.39802188464663E-06 -9.37154791149323E-06  9.37790821090863E-06
* ORBITAL    1   38
  1.91473833818019E-06  1.44683393303156E-05  4.16064476290851E-05  3.64138003965797E-04  2.22166469074059E-04
  1.38639208116586E-10 -1.71076674782025E-09 -1.63103163475406E-07 -1.80922236589053E-08 -1.46788979651679E-09
 -2.18620876137506E-08 -4.20188904648332E-08 -1.20353404005576E-08  3.21134792617039E-06  1.66493896604984E-05
  1.75853533076480E-04  6.32838897478393E-05 -7.68754862193093E-06  5.09661760352701E-05 -1.33622064200513E-07
 -6.75289964492832E-09 -7.45890651816011E-06  7.46426954280298E-06  5.75277813297967E-08 -2.77802599027589E-08
  1.15140951094917E-06  4.99570712799992E-05 -1.91540060530471E-06 -1.44729458317652E-05 -4.16267506648452E-05
 -3.64158382621485E-04 -2.22104734252546E-04  6.49601271373217E-10  1.24260299831628E-08  4.55939950410507E-09
  1.81015806978414E-08 -9.38367066899761E-10 -1.39503857173796E-08  7.99337570038790E-09 -4.67858514203676E-09
  3.21098298501246E-06  1.66463798063913E-05  1.75867354194047E-04  6.32606397251002E-05  7.59675433286921E-06
 -5.09607392127905E-05  8.50856410864514E-08  2.69037085200322E-08  7.49454717118246E-06 -7.43943339616079E-06
 -1.15699592575215E-07  4.46786765465042E-09 -1.20330094241196E-06 -4.99655768748676E-05  5.99306231978529E-10
  5.10157762104762E-09  2.02381533461032E-08 -2.14427355643285E-10  4.43481910563223E-08  4.59181855594643E-09
 -2.04253264440038E-07 -5.38378856432655E-07 -2.06324749913760E-05 -1.11916265906674E-09 -9.00793843681126E-09
 -5.75575744970911E-08 -3.91293701391470E-10  4.22779299484422E-08  5.56079001061758E-09 -3.34498745259533E-07
 -5.38950827375231E-07 -2.05673028442507E-05  2.81927410216372E-05  5.12664197060196E-03 -6.35952456492668E-04
  2.66548120880240E-01  1.74058002303629E-03  3.72825685242670E-01  2.56915624325489E-03  1.99800837621282E-01
  1.24634209006519E-03  2.81889859633926E-05  5.12661304545559E-03 -6.36111788173116E-04 -2.66548124501407E-01
 -1.74062695434536E-03 -3.72825687938946E-01 -2.56927664621195E-03  1.99800842506934E-01  1.24651155972088E-03
 -2.81909815704081E-05 -5.12662819850579E-03  6.36028238660576E-04  2.66548122912394E-01  1.74060819969466E-03
  3.72825687677247E-01  2.56921877502455E-03  1.99800841166642E-01  1.24638197771741E-03 -2.81910547477608E-05
 -5.12662885990584E-03  6.36033752788031E-04 -2.66548123143209E-01 -1.74064437539400E-03 -3.72825686589098E-01
 -2.56923199075941E-03  1.99800840889599E-01  1.24644404003913E-03  2.86325487996067E-05  7.20289983336310E-05
 -1.79134001756270E-05 -7.14503477725521E-05 -1.46036230499308E-06  2.86311007387926E-05  7.20086114814771E-05
  1.79261253417236E-05  7.14478440707840E-05 -1.43438340468489E-06 -2.86330720827907E-05 -7.20325499067842E-05
 -1.78989642019015E-05 -7.14379564123091E-05 -1.45181596692584E-06 -2.86329449432330E-05 -7.20268907436833E-05
  1.79136119880823E-05  7.14534348931954E-05 -1.45272945550483E-06 -2.52329875134549E-05 -2.52208715614393E-05
  2.52212556356483E-05  2.52383268806454E-05 -1.81319716851153E-05 -1.81212788697900E-05  1.81206642334873E-05
  1.81065650076910E-05 -3.04234694844584E-05 -3.04142933025766E-05  3.04195563178641E-05  3.04104400486790E-05
* ORBITAL    1   39
  1.26340874703157E-06  9.78641151505847E-06  1.87867457498691E-05  1.77175246128274E-04  8.48143412449647E-05
 -2.50478028819941E-10 -7.56199589916612E-09 -1.39762903939947E-07 -1.61935057629165E-08 -5.11892734636289E-10
 -7.04257480404939E-09 -4.14665425606628E-08 -9.41561683897787E-09  3.08809137716816E-06  1.59175632630935E-05
  2.23060791129678E-04  9.60386347607648E-05 -3.80462588651814E-07  5.84048890079498E-05 -5.21016692749636E-08
 -6.07898882284411E-08  1.25518998074708E-05  3.00376111330450E-05 -1.13420003226450E-08 -3.24930200462375E-08
  1.11532159387151E-05  5.44468531347050E-05  1.26204783253440E-06  9.77662218561336E-06  1.87412824251834E-05
  1.76948638938705E-04  8.46391380950033E-05 -6.43454496768594E-12  1.78765710255262E-09  1.96508121201563E-08
 -6.39298600732564E-09  2.23758568498183E-10  3.52516533528795E-09 -1.29348108123317E-08  3.88375382419539E-09
 -3.08916758448354E-06 -1.59344077924157E-05 -2.23163782508812E-04 -9.60491526260513E-05 -3.68379347323577E-07
  5.84086983786021E-05  1.58260634060007E-08 -1.06215618500719E-08  1.25631452450257E-05  3.00045934631745E-05
 -4.70983252665928E-08 -7.93820369868000E-09  1.11723063554702E-05  5.44564806473815E-05  1.76415957845708E-06
  1.31232084464689E-05  3.73266785227502E-05  1.21810541943200E-07 -2.42502118977816E-05 -1.05858104802451E-06
  6.80341340468550E-05  1.26638641773437E-09 -1.17767861900357E-07  1.76302709286874E-06  1.31143819793027E-05
  3.72854531090313E-05 -1.20395652968965E-07  2.41644067655296E-05  1.06267552599136E-06 -6.81086577059288E-05
 -1.97664155907519E-09  5.31412618698784E-08  2.86456698064903E-05  5.12995628830608E-03 -6.22301522251294E-04
  2.66555461894291E-01  1.74603066687493E-03  3.72823298046196E-01  2.58041493567001E-03  1.99797949564820E-01
  1.25222883470854E-03  2.86416792309524E-05  5.12992551870786E-03 -6.22463121731416E-04 -2.66555466508325E-01
 -1.74608017888733E-03 -3.72823300672309E-01 -2.58051790129652E-03  1.99797954657910E-01  1.25237524853971E-03
  2.86441495758736E-05  5.12994433927209E-03 -6.22385744881300E-04 -2.66555464357261E-01 -1.74611087930755E-03
 -3.72823300583191E-01 -2.58050745691654E-03 -1.99797952403628E-01 -1.25233407010909E-03  2.86442377248912E-05
  5.12994499185402E-03 -6.22362552359105E-04  2.66555465664197E-01  1.74605868052870E-03  3.72823300141701E-01
  2.58049538739157E-03 -1.99797953573930E-01 -1.25234051825534E-03  2.83763799087131E-05  7.20372858941892E-05
 -1.70695096173750E-05 -7.51442684583853E-05 -4.82855796163128E-06  2.83751006131347E-05  7.20201753588064E-05
  1.70814232712529E-05  7.51395001665219E-05 -4.80594684392926E-06  2.83759018852710E-05  7.20246796503812E-05
  1.70649741044308E-05  7.51265839324921E-05  4.81471515935097E-06  2.83768865424850E-05  7.20443191312951E-05
 -1.70634524983825E-05 -7.51591036011875E-05  4.84574428590895E-06 -8.47696599180496E-06 -8.46012905460336E-06
 -8.44891686408422E-06 -8.45829682557732E-06 -9.65477230231256E-06 -9.64827023654413E-06 -9.63084095460609E-06
 -9.64482680087913E-06 -1.20560643875837E-05 -1.20529601981367E-05 -1.20484072629864E-05 -1.20233890973601E-05
* ORBITAL    1   40
  1.77636964186315E-09  1.27796129857646E-08  6.20672667076493E-08 -8.58048151554675E-08  8.58683266784878E-08
  3.30415355401834E-06  1.49934474953401E-05  1.82189885331298E-04  7.23611955780348E-05  1.42732475034828E-06
  5.48580424678507E-06  7.98134622311690E-05  3.73328153909438E-05 -3.58878493491686E-09 -6.93519068558506E-08
 -5.95635412907439E-08 -2.06641533888477E-08  2.36711480540857E-08 -5.57554477951507E-08 -1.46931981688115E-05
  4.92897467065408E-05 -5.53007767231565E-08 -1.26435543523385E-08  2.67156571106406E-06  9.86739445117736E-05
  1.80763789487342E-07 -2.50069288459282E-08  6.16788714351364E-10  4.62071631836161E-09  2.54717811527862E-08
 -9.41340414637447E-08 -1.37071115139939E-08  3.30439365134395E-06  1.49978501334447E-05  1.82205130614330E-04
  7.23443571986966E-05  1.42699862000778E-06  5.48044295395815E-06  7.97803575207425E-05  3.73083656431061E-05
  1.56783759647263E-09  3.41182228100573E-08 -1.14481557124543E-07 -7.50394556163373E-09 -2.72630306229094E-08
  3.09112795053687E-08  1.47292683473714E-05 -4.92923248957664E-05 -1.72189955822194E-07  7.74897817999527E-10
 -2.76063792429698E-06 -9.86498958532542E-05  1.15655004381183E-07  3.67176983140477E-08 -1.00511277693243E-07
 -7.78651798433380E-07 -2.27706328897101E-06  2.30969109426922E-06 -1.90347351969564E-05  2.69983226730783E-06
 -2.50212482078252E-05  7.52963660550163E-10 -1.33876549184926E-07  1.03835234420864E-07  8.05755159769265E-07
  2.47970494447769E-06  2.32349392599106E-06 -1.97873762769636E-05  2.68570927621759E-06 -2.45818263828124E-05
  2.60866482463604E-10 -2.02673623790650E-07  2.94617730163251E-05  5.13730777992036E-03 -5.98898731249472E-04
  2.66588743827546E-01  1.73388512786842E-03  3.72872696517213E-01  2.58559426920944E-03  1.99660305524965E-01
  1.28250223066895E-03 -2.94583658130316E-05 -5.13728135255401E-03  5.99104745728523E-04  2.66588748965083E-01
  1.73396555329598E-03  3.72872700274183E-01  2.58580415260263E-03 -1.99660307290881E-01 -1.28288326470607E-03
 -2.94605893766983E-05 -5.13729849384097E-03  5.99003216983016E-04  2.66588745609413E-01  1.73387339485784E-03
  3.72872698438924E-01  2.58573362376953E-03  1.99660304701773E-01  1.28275732315601E-03  2.94598932678455E-05
  5.13729319153796E-03 -5.99003366314721E-04  2.66588746567058E-01  1.73400939434868E-03  3.72872699156381E-01
  2.58568880906957E-03 -1.99660307671146E-01 -1.28263210032206E-03 -2.90649918993035E-05 -7.97244429674630E-05
  5.82990795327619E-06  7.69506367013217E-05  1.35276694793651E-05  2.90606751801911E-05  7.96684199751139E-05
  5.83907024964001E-06  7.69060633684998E-05 -1.34444423409344E-05  2.90625135970599E-05  7.96864548505166E-05
  5.82048113554481E-06  7.69174662266747E-05  1.34681329511481E-05 -2.90656047435679E-05 -7.97261232224558E-05
  5.84359241502866E-06  7.69353801957866E-05 -1.35218253922890E-05 -9.76642836639980E-06  9.72446987447101E-06
  9.71944166120901E-06 -9.75010419961098E-06 -2.07954718694224E-06  2.12734220775342E-06  2.11682718376484E-06
 -2.09579291747220E-06 -9.52218502190760E-06  9.55754117257060E-06  9.54761847266787E-06 -9.52395531222961E-06
* ORBITAL    1   41
 -1.08462862607525E-06 -7.82095426047617E-06 -3.66316607546347E-05 -1.62379646971628E-04 -3.38312700683674E-05
 -5.84541145681828E-10 -2.02333011594569E-08 -6.94833606639488E-08 -1.18579785042604E-08 -2.35204569787183E-10
  4.08071328080624E-09 -4.74301341526991E-08 -1.10249541652503E-08  1.23802921420074E-06  3.31967774672605E-05
  2.31727209146030E-04  6.58370699129085E-05  1.06916657757544E-06 -4.50471953400977E-06 -8.96194588553148E-08
 -4.52525042424651E-08  1.75921886599308E-05  6.02553589166612E-05 -1.04718811680421E-07 -5.66974478479223E-08
 -1.96432128776317E-05 -5.95841301564399E-05  1.08426794552901E-06  7.81825713231735E-06  3.66178616667965E-05
  1.62379017927946E-04  3.38200820085703E-05  2.36920014100698E-10  7.26468970042709E-09  1.15872809884554E-07
  1.92055359611472E-08 -1.17638311476336E-10 -1.37732852734668E-08  5.14528836800067E-08  1.01312734475394E-08
  1.23710034714754E-06  3.31781298431987E-05  2.31686400409229E-04  6.58125235044569E-05 -1.05132922114775E-06
  4.50596990060012E-06  5.11823766390505E-08 -4.93200618181565E-09 -1.74592323411692E-05 -6.02077929530267E-05
  9.79544334841053E-08 -1.78565386008510E-08  1.95582279000544E-05  5.95457794869311E-05  2.70895459469163E-10
  2.05431825065830E-09  3.37277905211569E-09 -1.53459954796801E-09  4.18486885230784E-08 -1.14708942220972E-09
  6.47154151890097E-08  7.92901398552598E-06  2.28812343892826E-05  1.17107091950493E-10  6.65383351894141E-10
  3.24568673289440E-09 -4.85136700652374E-09  2.17114676400283E-07 -3.31604767506005E-10  1.96217264115092E-08
  7.93029477005836E-06  2.30141575300793E-05 -1.25730164853759E-06 -1.62763532672795E-04 -7.13549929518221E-07
 -3.67165130866027E-01 -2.14466276129387E-03  8.66564384813412E-02  5.16238839508250E-04  3.28129197472567E-01
  1.94659552395518E-03 -1.26034209078936E-06 -1.62787206749350E-04 -8.05878046142734E-07  3.67165125090606E-01
  2.14475290401683E-03 -8.66564404104435E-02 -5.16299414038239E-04  3.28129201853417E-01  1.94662191507992E-03
  1.25980341448733E-06  1.62782862783234E-04  7.99564204869782E-07 -3.67165128513055E-01 -2.14472505794687E-03
  8.66564398448929E-02  5.16325026235351E-04  3.28129202025576E-01  1.94668875521858E-03  1.25733944337559E-06
  1.62764064813298E-04  6.95715198978191E-07  3.67165130358026E-01  2.14473653398697E-03 -8.66564390318913E-02
 -5.16193222768114E-04  3.28129199010476E-01  1.94649260619637E-03 -2.80264046158287E-06 -1.59695425626779E-05
  4.40112271742553E-05 -1.17109965334446E-05  4.84682150902319E-05 -2.80514390239356E-06 -1.59895980159764E-05
 -4.40009225691937E-05  1.17177861386498E-05  4.84547293210083E-05  2.80308968760759E-06  1.59743726601947E-05
  4.40005230012041E-05 -1.17110787774555E-05  4.84637908446650E-05  2.80229191985383E-06  1.59666463212523E-05
 -4.40129040793478E-05  1.17070200042962E-05  4.84552240653269E-05  7.68697680045150E-06  7.67094707362336E-06
 -7.65294614817358E-06 -7.65906030648678E-06 -2.63263810258348E-06 -2.65037406237467E-06  2.62935944146002E-06
  2.63962985227167E-06  1.42496513999220E-05  1.42876821572771E-05 -1.42836779059919E-05 -1.42693427906026E-05
* ORBITAL    1   42
 -1.37213967394740E-09 -1.01792840315195E-08 -5.52243349764788E-08  4.11976991007120E-08 -1.29432195952695E-08
 -6.84143253177765E-07 -1.96186376200803E-05 -1.67663609392654E-04 -5.67578853967405E-05  1.83459974755143E-07
  6.01055125675414E-06  4.06034892537227E-05  1.39756745291470E-05  2.03213564680704E-09  4.02307801359226E-08
 -3.03584738721931E-07 -3.79072900510468E-08 -4.62789666811200E-08 -3.40441265044997E-08  1.24723560143105E-05
  3.15265077007835E-05  1.79438290880587E-07  2.74654910146768E-08  7.83669203016833E-06  1.20468845691437E-05
 -2.14096355953416E-07 -3.30437978343248E-08 -1.97778541274082E-09 -1.43762011850289E-08 -7.16727590970197E-08
 -1.31022152213890E-08 -5.10319684157365E-08  6.82830321242325E-07  1.95976669753907E-05  1.67578725193037E-04
  5.67217706824285E-05 -1.81210498781330E-07 -5.97490341526192E-06 -4.06179037048074E-05 -1.39638946426042E-05
 -3.50061913810127E-09 -7.42266573860679E-08 -5.94660346381827E-08 -2.62266691269345E-08  1.62892469978257E-07
  4.40998645066695E-08  1.21664166605905E-05  3.14864983062353E-05  1.97628020529727E-07  5.38481712980842E-09
  7.98628818975793E-06  1.20688019717534E-05 -7.08369642786164E-08  2.48301252674291E-08 -2.73266380168991E-09
 -2.23243550402693E-08 -1.30719471677340E-07  1.13948235497985E-08 -5.16165240013484E-07 -1.31912044612553E-08
  4.61466569721593E-07 -1.28537518364084E-06  3.82496205520425E-05 -1.49410431322785E-09 -1.16220341514801E-08
 -8.01978695760404E-08 -4.89380239288647E-09  2.64308699168794E-07  5.00569721360506E-09  1.59653944805155E-08
  1.27611384368809E-06 -3.80073067057512E-05  2.25293221667955E-07 -1.49709403346982E-04  4.59125114700520E-05
 -3.67148040144320E-01 -2.16775837042480E-03  8.67991646071068E-02  4.99509267285685E-04  3.28111544759249E-01
  1.93306143465394E-03 -2.21035513539307E-07  1.49742351430042E-04 -4.57951055941696E-05 -3.67148034200783E-01
 -2.16764161675887E-03  8.67991689786009E-02  4.99461467871584E-04 -3.28111550577834E-01 -1.93279125328704E-03
  2.21012542812904E-07 -1.49742490208106E-04  4.57443669617996E-05  3.67148035108052E-01  2.16767199937383E-03
 -8.67991698027084E-02 -4.99557619819227E-04 -3.28111549907384E-01 -1.93307878819525E-03 -2.23470385954606E-07
  1.49723302829588E-04 -4.58788100069891E-05  3.67148040007098E-01  2.16763776025711E-03 -8.67991670539804E-02
 -4.99449330378714E-04  3.28111547938334E-01  1.93283611417138E-03 -1.03655348718844E-06 -1.02799117353289E-05
 -5.99311183638109E-05  5.46275037755527E-06 -4.48111611175496E-05  1.03676294316676E-06  1.02935590665379E-05
 -5.99159427847057E-05  5.45608761548449E-06  4.47587753271513E-05 -1.03339317472320E-06 -1.02490315479614E-05
  5.99093924023885E-05 -5.46796027627402E-06  4.48031175461341E-05  1.03629907236823E-06  1.02907320391540E-05
  5.98992189849690E-05 -5.48213328126789E-06 -4.47412968237643E-05 -1.43667341432300E-05  1.44259956840690E-05
 -1.43430912995637E-05  1.43891353880565E-05 -1.95571781998152E-06  1.91720129579141E-06 -1.94598224912640E-06
  1.91822728740005E-06  3.65001838363886E-05 -3.64838863871860E-05  3.64436669894518E-05 -3.64849839010381E-05
* ORBITAL    1   43
  2.82897993105856E-07  1.99998422206463E-06  1.01160380362099E-05  2.11106488614413E-05 -3.33547171127804E-05
 -1.57179839658707E-09 -3.39343784485864E-08 -8.09470548796151E-10 -4.44330243199605E-09  2.30551694675228E-09
  5.08563399419382E-08 -1.58832777854918E-07 -7.53479430893091E-09  2.83379021208693E-07  1.57458394741475E-05
  1.26374814943905E-04  4.85480703124915E-05  3.23029613631454E-06 -4.51849241062833E-06  2.03255923868932E-07
 -4.17615704423059E-09  3.08893337544239E-05  7.55753617603338E-05 -1.29817012696486E-07 -5.66537760520029E-08
 -2.12705894311812E-05 -5.93379601328858E-05  2.83819473816571E-07  2.00661842309407E-06  1.01484700798174E-05
  2.12295067269049E-05 -3.33341923777033E-05  3.34829301101165E-10  1.00611492607984E-08 -1.45725595090640E-07
 -1.45281878051121E-08 -1.41968703636567E-09 -3.99662865748578E-08  5.23591701910480E-08  1.16153554966506E-09
 -2.82301435866938E-07 -1.57248468326098E-05 -1.26240876450787E-04 -4.85076660590562E-05  3.30153002732435E-06
 -4.50850956345286E-06  9.76896929992900E-08  4.27214434288957E-09  3.09120056351880E-05  7.55415556188118E-05
 -1.57567974032824E-08  3.75256333023766E-08 -2.11689912402272E-05 -5.92954829876288E-05  1.35351599232262E-06
  1.01519710412501E-05  3.88721682978647E-05 -4.39968082940685E-08 -4.61226967431662E-06  8.03034831261401E-07
  1.57614585221655E-05 -1.07853550796520E-08  4.22482322761956E-07  1.35523636583511E-06  1.01656374990279E-05
  3.89378791747464E-05  4.79321834360401E-08  4.50536518227367E-06 -8.08094168910390E-07 -1.54883751317012E-05
  1.04335480281454E-08 -3.24724841334235E-07 -1.12078621032921E-06 -1.61650891757529E-04  2.82206461923569E-06
 -3.67161610807739E-01 -2.14697959167576E-03  8.66624281536921E-02  5.18047845897007E-04  3.28131746300699E-01
  1.95030894115274E-03 -1.12397892962460E-06 -1.61675529922929E-04  2.66835781694536E-06  3.67161607682848E-01
  2.14685548941481E-03 -8.66624304789180E-02 -5.18085209813804E-04  3.28131748643822E-01  1.95033531074071E-03
 -1.12329395395617E-06 -1.61670318876701E-04  2.71753991793301E-06  3.67161609367137E-01  2.14697650595611E-03
 -8.66624308498152E-02 -5.18086133475422E-04 -3.28131750330058E-01 -1.95035785590645E-03 -1.12092665905800E-06
 -1.61652043369844E-04  2.79492728000403E-06 -3.67161611606692E-01 -2.14695721863133E-03  8.66624276174198E-02
  5.18032703580231E-04 -3.28131746381775E-01 -1.95029560333098E-03 -2.98032224426146E-06 -1.60210080369201E-05
  4.49945748241563E-05 -1.27931028676663E-05  4.64089493022016E-05 -2.98421542429365E-06 -1.60823574897398E-05
 -4.49565311028655E-05  1.27490551372567E-05  4.64485932159801E-05 -2.97994725575267E-06 -1.60238738696876E-05
 -4.49672720345669E-05  1.27621010165634E-05 -4.64110614532043E-05 -2.98093984858301E-06 -1.60461924387011E-05
  4.49758846627486E-05 -1.27612740374846E-05 -4.64269618253198E-05  1.16420396707119E-05  1.16352072975622E-05
  1.16367722144337E-05  1.16096297520423E-05 -1.87861733412659E-06 -1.85518242958731E-06 -1.87374406539263E-06
 -1.85378183577083E-06  1.73065802891863E-05  1.73186221170089E-05  1.73256241381889E-05  1.73008723346409E-05
* ORBITAL    1   44
  7.60611479383836E-10  5.52395087203482E-09  2.85258278881056E-08 -1.41581654309517E-07  3.35555730085057E-08
 -3.48708240566852E-07 -1.28012212634305E-05 -1.32650574927958E-04 -5.46591641542589E-05  8.41432064217676E-08
  4.56533586291923E-06  2.45527146356047E-05  6.15273641866528E-06 -2.29361422242380E-09 -4.89456725495030E-08
 -3.94370218368985E-08 -2.94904524717717E-08  1.29530666998550E-07 -1.77110554584134E-08  1.42158185633215E-05
  2.95733983726449E-05 -1.09949860772201E-07 -3.60052068136488E-08 -2.78562986310294E-06 -1.09485965758074E-05
 -6.24497320349585E-08 -2.02697662197020E-08  6.51007092233923E-10  4.77001097385603E-09  2.49317088817013E-08
 -1.16346651240036E-07  3.79274729159637E-08 -3.48628641894444E-07 -1.27972471510601E-05 -1.32497642829216E-04
 -5.46212125707098E-05  8.47503661215482E-08  4.57366405734492E-06  2.44782825380200E-05  6.14251911207970E-06
  2.04144488131048E-09  4.57205282995817E-08  2.13410407958259E-08  1.90118904822908E-08  9.71478480407376E-08
 -2.99943176980277E-08 -1.42862033034820E-05 -2.95748368038866E-05 -6.24407980972884E-08 -1.97321589683121E-08
  2.82469992957406E-06  1.09492247557447E-05 -1.67627638744399E-07 -4.47685764220218E-08  9.80147626970218E-07
  7.34363469044987E-06  3.07429744338289E-05 -7.87957028294060E-06  1.69260131811505E-05  9.78854927266204E-07
  1.60686330050715E-05  4.57663906356538E-09 -1.24739702503563E-07 -9.79182889679249E-07 -7.33492639765220E-06
 -3.06219528687827E-05 -7.88115353878903E-06  1.72330999878263E-05  9.63831816194628E-07  1.68266196099790E-05
 -2.39068741139656E-09  2.97937432674858E-08  3.34027676180207E-07 -1.48847863984943E-04  4.96475992956639E-05
 -3.67145779528837E-01 -2.17098186437470E-03  8.68020438023075E-02  4.98790777726529E-04  3.28113462210907E-01
  1.93125813867431E-03 -3.31086544685134E-07  1.48870547962430E-04 -4.94952419040989E-05 -3.67145775546826E-01
 -2.17091815732923E-03  8.68020481643178E-02  4.98954131230533E-04 -3.28113462922999E-01 -1.93147178687379E-03
 -3.30672174751938E-07  1.48873733042571E-04 -4.94965095029193E-05 -3.67145775418109E-01 -2.17099054336816E-03
  8.68020487532268E-02  4.98967016202793E-04  3.28113465443700E-01  1.93151911242198E-03  3.32923970015485E-07
 -1.48856319383490E-04  4.96068057419528E-05 -3.67145778745743E-01 -2.17098922715409E-03  8.68020450028384E-02
  4.98848169775974E-04 -3.28113463001578E-01 -1.93130601354002E-03 -1.06877275681000E-06 -1.04451433141743E-05
 -5.93692541292391E-05  5.68348482819829E-06 -4.51054271088227E-05  1.06731307271127E-06  1.04328134874022E-05
 -5.93603169690938E-05  5.64758815562143E-06  4.51288462676440E-05  1.06626233330562E-06  1.04189208396290E-05
 -5.93368818220158E-05  5.65996201139503E-06 -4.51227735640454E-05 -1.06639317927623E-06 -1.04161608820334E-05
 -5.93349102695323E-05  5.65835170486576E-06  4.51029927311342E-05 -1.48595953518198E-05  1.48298695242955E-05
  1.48125306887788E-05 -1.48351579982277E-05 -2.05023340019549E-06  2.07897817060457E-06  2.07661025320628E-06
 -2.06520824244348E-06  3.69462579812051E-05 -3.69113226656334E-05 -3.68926618316663E-05  3.69231152871674E-05
* ORBITAL    1   45
 -1.48318546675496E-05 -9.01880723754359E-04  7.06256351887884E-01 -5.43317360146928E-04  9.73585890243471E-04
 -5.83517975881192E-07 -8.80458996267955E-06  1.72381774034498E-05 -5.37667889667571E-07  1.26029753009681E-06
  2.28011622075173E-05 -4.63924582456378E-05  1.41186447725240E-06  3.05398974980413E-05 -5.20833148403126E-03
 -7.90614034554138E-04  7.16644131580655E-05 -4.83429231653573E-04 -4.42600469907823E-04  1.40812723035362E-04
  1.50706430525873E-05  1.05557171332684E-03  3.53834662685940E-04 -1.18384038018715E-05  1.85943649649300E-06
 -2.53441963334430E-04 -3.47339040847075E-04 -1.48284111202641E-05 -9.01898381938776E-04  7.06255840910880E-01
 -5.26054166338648E-04  9.67144250276839E-04  1.34864637956078E-08  2.83940454698046E-06 -2.01124077693016E-05
 -7.15970550873163E-07  1.28650652899750E-07 -2.86649380398728E-07  2.58947737926463E-05  2.69181455807011E-06
 -3.05469023772690E-05  5.20811215165766E-03  8.01709204668023E-04 -7.13746889525523E-05 -5.11362141482749E-04
 -4.48166723872538E-04 -7.14569091912399E-05 -8.21417717466330E-07  1.03812341702981E-03  3.53623403045820E-04
 -1.32799204147098E-05  7.64559295672909E-07 -2.64860859494812E-04 -3.46548956376039E-04 -2.85663987224946E-05
 -4.07408418309733E-04  1.04750409098761E-03  1.88476791875283E-04 -1.27058232452873E-03 -3.91801905783011E-04
  2.63606071838272E-03 -2.52123955004199E-06  1.20963618082920E-04 -2.73875462340444E-05 -3.97753395872417E-04
  1.09703241140457E-03 -1.84272163056731E-04  1.05770238924783E-03  3.86948693973408E-04 -2.38116329601761E-03
  3.77790758614823E-06 -1.48101488478383E-04  5.09760381108581E-06 -8.67780171366700E-06  6.62402469632113E-04
  7.73954765919717E-05 -5.66670447413783E-04  4.27775294420391E-05 -1.91829266414426E-04  6.36146720056112E-05
 -2.50384542706182E-04  5.01780824979834E-06 -9.20773963192392E-06  6.43385625736046E-04 -7.64521710889689E-05
  4.99582927027330E-04 -4.29044718970094E-05  2.02262557450849E-04  6.30099216312930E-05 -2.54361948315899E-04
  5.15051261642671E-06 -8.18440749308022E-06  6.55329969229996E-04 -7.64582818791197E-05  5.33483755868596E-04
 -4.29791508793851E-05  1.80033481165913E-04 -6.32014281499631E-05  2.28573023321504E-04  5.02134081730684E-06
 -9.26030438390777E-06  6.47668087886927E-04  7.71685354906497E-05 -5.23898930089644E-04  4.27456658769471E-05
 -2.03761712565961E-04 -6.33229147734846E-05  2.58469783391666E-04  4.06657331277985E-06  1.99675634524932E-05
 -1.43524161004539E-05 -1.30064501579692E-05 -5.08110174756436E-05  3.72298245891454E-06  8.33363811268770E-06
  2.39027658947433E-05 -5.40151032451347E-06 -3.52530734868562E-05  4.17079129085430E-06  2.03910729811819E-05
  1.87045551513439E-05  4.95415648313780E-06  4.87877615994400E-05  3.60708460487250E-06  7.59736808243668E-06
 -1.78919171562319E-05 -5.21469549281150E-06  3.82804725506594E-05 -2.38140823062383E-05 -1.90943787190870E-05
 -1.97184762440531E-05 -2.24808313431500E-05 -3.50103722730552E-05 -2.36134800313933E-05 -3.20672218260254E-05
 -2.84840943388566E-05 -5.21081846707312E-05 -5.99092084224523E-05 -5.23872585038985E-05 -5.77823073375959E-05
* ORBITAL    1   46
  1.73514176315649E-06 -7.80214892475677E-04  7.06999503063095E-01  6.51757254702781E-04  1.44624698718168E-03
 -2.68653863717355E-07 -6.38802558086848E-06  1.53112877990819E-05  6.18492109755316E-07  3.43351022416729E-07
  5.75327355287591E-06 -1.71811214561723E-05  4.53570237350120E-07  6.74117621810337E-06 -5.37053316847683E-03
 -8.68919410472168E-04  3.37886747155562E-06 -8.17838371870005E-04 -5.36602330886023E-04  1.61284754820806E-05
  3.50579899551676E-06  9.26143381470385E-05  1.60234830175692E-04 -6.18065399537335E-05 -6.05908070683802E-06
 -5.19910620969370E-04 -4.07539772337020E-04 -1.73379588051904E-06  7.80224915028135E-04 -7.07000012982926E-01
 -6.56108160744087E-04 -1.44217767677593E-03  5.75530176256794E-08 -1.19536298940712E-07 -7.88873407546236E-06
 -1.37826302369554E-06 -2.75104416901513E-07 -6.01112077081350E-06  2.12246363068072E-05  1.32486495715388E-06
  6.79134717843914E-06 -5.37056441283495E-03 -8.71730967281977E-04  3.53618095137631E-06  8.08549155512489E-04
  5.34667749416751E-04  5.47378511022747E-05  1.50945713645007E-07 -9.44511071741872E-05 -1.61041816113897E-04
  1.39971536569935E-05  6.28305832504473E-06  5.51793177299061E-04  4.06026805908127E-04 -1.38489384999059E-08
 -1.02613672706097E-07  9.25679127544080E-07 -1.13674510679972E-06  6.44716898730158E-05 -6.03049340312838E-07
  4.65781220292188E-05 -3.34004261800976E-04  1.77090046993779E-03  9.03098811340467E-08  7.16384317702980E-07
  3.67418459192815E-06 -4.41932843808410E-07  2.54882230509040E-05 -7.27692223907947E-07  3.18269609945031E-05
 -3.30200312446195E-04  1.61893683644051E-03  5.32483135780651E-06 -6.98188610757621E-06  6.64499498879597E-04
  7.19086747497827E-05 -3.57257932777552E-04  3.99049086486509E-05 -2.19289265481815E-04  5.87884816865978E-05
 -4.07900683206081E-04  5.22304662581755E-06 -7.83428278852964E-06  6.61894707299002E-04 -7.24131190915196E-05
  3.52937839259439E-04 -4.01593002198059E-05  2.46608796856233E-04  5.90532799774223E-05 -4.46179294739000E-04
 -5.23363219945087E-06  7.69047997420166E-06 -6.54409375296528E-04  7.19586092560532E-05 -3.33780336701809E-04
  3.99301117486083E-05 -2.26005631860361E-04  5.86747977656584E-05 -4.10305049721916E-04 -5.28605324361465E-06
  7.35214153137004E-06 -6.68833681132211E-04 -7.24941315342002E-05  3.77568052578567E-04 -4.00887172527035E-05
  2.35922944776758E-04  5.91333679549319E-05 -4.31743368566529E-04  6.77190589238542E-06  2.07541974363302E-05
  2.22040378321788E-05 -3.22378686110210E-05 -1.96736548778850E-05  6.79533807231884E-06  1.81935400325310E-05
 -2.41084430110632E-05  3.12432693352712E-05 -1.68638021764378E-05 -6.66001552745981E-06 -1.62173108875312E-05
  1.96644862254148E-05 -2.82970625722445E-05 -1.45556552312913E-05 -7.05534828623187E-06 -2.55162975030781E-05
 -2.60836064981789E-05  3.69733148306632E-05 -2.59807922144863E-05 -1.33699177048402E-04 -1.30472266216799E-04
  1.31432104893019E-04  1.29138485025330E-04 -7.26911614009335E-05 -7.56557115356229E-05  6.97404420425984E-05
  8.08901324118193E-05 -9.86393754194172E-05 -1.00127942979360E-04  1.02807863812856E-04  9.66610167490790E-05
* ORBITAL    1   47
  4.84978888926690E-05  3.75994840468699E-04  7.73177836130011E-03 -1.51332677710637E-03  9.17571025868369E-04
  7.74362958314900E-07  1.33268809239115E-05 -3.97213578093340E-05 -1.51720603732033E-06 -1.52270573199224E-06
 -2.91943206876758E-05  7.53303762405215E-05  2.24754111615184E-06 -1.02951906384020E-04  7.04651651650605E-01
 -5.42335304426945E-04  2.87772075180018E-03 -2.80478065725314E-03  6.43259212605800E-04 -1.41070900171119E-04
 -1.84763209392496E-05 -5.97091460321194E-03 -9.47380836127733E-04  2.88680022074425E-05  9.53605052445890E-07
 -1.85487910752087E-03  6.55041428664237E-04  4.84135080325277E-05  3.75444517012160E-04  7.73008443389175E-03
 -1.54726745757949E-03  9.19709279007645E-04 -4.04558620965892E-07 -9.82961512894623E-06  3.56594885933877E-05
  1.13380060251231E-06  7.11761094483664E-07  1.63499444579760E-05 -6.71157597796412E-05 -2.58774781676415E-06
  1.02876460990734E-04 -7.04651887625556E-01  5.09047869764848E-04 -2.87538117788545E-03 -2.76508973231795E-03
  6.49616022479607E-04 -3.67037773950060E-05 -1.51549636916808E-05 -5.96867737146170E-03 -9.52690186480211E-04
  2.55223311389538E-05  4.28826289690279E-06 -1.81742823700824E-03  6.53845061422337E-04  9.88682359513555E-05
  1.23817777912175E-03 -4.03066971961781E-03 -4.64392424665542E-04  3.92564084566591E-03  9.54071997632979E-04
 -7.93749201397581E-03  5.68362204028076E-06 -2.47056133010354E-04  9.83674043222316E-05  1.23403416930881E-03
 -4.05376288547315E-03  4.62435589253665E-04 -3.79647594032714E-03 -9.51491391538296E-04  7.79399796176296E-03
 -7.31804305517581E-06  2.96398231596462E-04 -1.26277110780188E-05 -2.34699855106440E-04  1.97659149753645E-03
  1.96419595127999E-04 -1.40998429840047E-03  1.04430422316976E-04 -1.48688722493880E-03  1.46464136526668E-04
 -2.21869995305178E-03 -1.24493314820051E-05 -2.33397012418549E-04  2.00613799962130E-03 -1.97175833442726E-04
  1.51227844012588E-03 -1.04423998925482E-04  1.46265497510720E-03  1.47240818044081E-04 -2.19900605461482E-03
 -1.27435388232110E-05 -2.35667031194821E-04  1.97958013929279E-03 -1.97154636177299E-04  1.44153757153205E-03
 -1.04504532489850E-04  1.50266150919217E-03 -1.47024892095403E-04  2.24241189304921E-03 -1.24959783041345E-05
 -2.33724199329065E-04  2.00260218243183E-03  1.97000347244845E-04 -1.49773744975681E-03  1.04537543050333E-04
 -1.46044352986401E-03 -1.47197612161924E-04  2.19574378173708E-03 -5.34214060393939E-05 -2.91249656629849E-04
 -5.28595626735985E-05  1.61732436384635E-04  2.17935552027337E-04 -5.26701231404662E-05 -2.68245448632770E-04
  4.13632376339179E-05 -1.39196193994912E-04  1.90131299178779E-04 -5.34226684888741E-05 -2.90813464411045E-04
  5.12756746611354E-05 -1.58408425018279E-04 -2.16457743571472E-04 -5.26641647292352E-05 -2.68504388939058E-04
 -4.62344530550934E-05  1.45709046686305E-04 -1.93343237748891E-04 -4.27918352482492E-04 -4.31358816763573E-04
 -4.28780268776829E-04 -4.30089525791106E-04  2.97665686624702E-04  2.78852991121582E-04  2.95481311326444E-04
  2.84762134871465E-04 -1.89271023056267E-04 -1.74132047908626E-04 -1.88262964488184E-04 -1.77588616736372E-04
* ORBITAL    1   48
 -1.72555386042862E-05 -1.02597247445778E-04  4.26564142311685E-03 -3.70748870245191E-04  1.12418368041960E-03
  2.78415559667987E-07  5.17341269442822E-06 -1.61570768130197E-05 -1.27902218620787E-06 -5.56015909787743E-07
 -1.14888441648524E-05  2.94142069372379E-05  1.60757987270939E-06 -7.33990734424368E-06  7.07570878422909E-01
 -3.62681646819952E-03  3.10197729259463E-03 -4.78821560295978E-03  3.33885736828273E-04 -6.95012603263064E-05
 -8.86899741741504E-06 -3.64071562076476E-03 -4.34672746043501E-06  1.65891989468752E-05  3.59551047755862E-06
 -3.52347286155050E-03  3.66698162715091E-04  1.62467462115449E-05  9.51819445356071E-05 -4.30316980384869E-03
  3.86010348584942E-04 -1.14289206734209E-03 -2.51118566568876E-07 -5.27159618591400E-06  1.87075921021498E-05
  4.99378095889050E-07  4.77154691914888E-07  9.67059101908031E-06 -3.18494916669751E-05 -1.18275660475980E-06
 -9.00609961142150E-06  7.07538448641703E-01 -3.56522185006450E-03  3.09696706806286E-03  4.72603457284307E-03
 -3.35659102342328E-04 -6.79646951801391E-05 -9.64147138038831E-07  3.74203871352886E-03  2.09726223889672E-05
  4.31738896893326E-05  3.48411407883535E-07  3.51383682843693E-03 -3.70721640178413E-04 -6.04297288943193E-07
 -4.84081363147199E-06 -3.63382009205383E-05  9.14258646966966E-07  6.72848008654985E-06 -3.37850917394415E-06
  1.29108002659674E-04  4.12309424784293E-04  2.50700425006211E-03 -6.68002799916015E-07 -5.30721820321850E-06
 -3.53846253283977E-05 -1.33093332192584E-06  2.53912381776731E-05  3.30928974721821E-06 -1.24180613289918E-04
  4.05865282144450E-04  2.75418709589697E-03 -6.75056427412147E-06 -1.86577948695582E-04  1.55854477218787E-03
  1.76325357834259E-04 -8.08367191722521E-04  1.01225739241301E-04 -3.74834280136340E-04  1.19841324312565E-04
 -6.81864410554830E-05 -6.67414738068233E-06 -1.86020564453887E-04  1.56991877168214E-03 -1.76599252130555E-04
  8.44143164346976E-04 -1.01198773933735E-04  3.66495977662491E-04  1.20101522346197E-04 -6.31896430384532E-05
  6.88488635183905E-06  1.87637321709106E-04 -1.57095876422382E-03  1.76592869671373E-04 -8.11568338189574E-04
  1.01084786685745E-04 -3.93461605268764E-04  1.20798015771694E-04 -1.36523178586425E-04  6.99745909665154E-06
  1.88515097885999E-04 -1.56113661080643E-03 -1.76672910278013E-04  7.85209427233208E-04 -1.01105185406054E-04
  4.11872284439123E-04  1.20737307449979E-04 -1.56903911508143E-04 -4.26571881449859E-05 -1.01129882472501E-04
  9.76083573858274E-05 -8.25149772144869E-05 -9.98547102125302E-05 -4.24200762802777E-05 -9.26217740628588E-05
 -1.01007759866820E-04  8.96302241058017E-05 -1.10626152227232E-04  4.25135683276251E-05  9.44998327266710E-05
  1.04275547562891E-04 -8.60029755025669E-05 -9.78719538975416E-05  4.27449840517996E-05  1.02697231205616E-04
 -1.02239759197438E-04  8.05607983934490E-05 -8.83468591348114E-05 -1.22089872887420E-04 -1.22320621673388E-04
  1.39595694273482E-04  1.39208781175013E-04 -1.05030508360504E-04 -1.12250100741327E-04  1.01782908418160E-04
  9.78486128041496E-05 -1.53946315602947E-04 -1.48996344410182E-04  1.43424765545088E-04  1.48298782894013E-04
* ORBITAL    1   49
  6.71310553414515E-08  4.91747587582352E-07  2.57611388743695E-06  1.32458270735092E-05  1.83680184023991E-06
  2.01326531394756E-05 -3.22658430613770E-01  1.30043940475397E-03 -1.32718496062805E-03 -4.08749767267094E-05
  6.28538224145500E-01 -2.77491308277401E-03  2.57963897027965E-03 -6.09618121995449E-08 -1.77077367431432E-06
 -9.28885486675387E-06 -5.44179325695033E-07 -1.80406186553755E-05 -1.69808856615495E-06  5.06134104276811E-03
 -2.28443132341530E-04  6.48344224144029E-06 -2.07536377931101E-06 -2.18928893498725E-03  4.88490595499523E-05
  2.91970865631495E-06  1.62805382132257E-06  5.96233574203966E-08  4.42542181232157E-07  2.47287347668196E-06
 -1.72054329992976E-05  3.00864916744016E-06  2.02120241398524E-05 -3.22657371603471E-01  1.28803158214645E-03
 -1.32414004305370E-03 -4.10292360130075E-05  6.28536049958805E-01 -2.75002718279210E-03  2.57487547644746E-03
  1.26045010729428E-07  2.53707146267743E-06 -1.55190350042537E-05 -1.76862107680327E-06  3.06579298740737E-05
 -3.49422959307313E-06 -5.02760343272781E-03  2.32831676870808E-04 -1.74211559415810E-05  3.77945235029308E-06
  2.17899618079420E-03 -4.80793294972250E-05  2.34175769163338E-05  2.84777842322670E-06  3.41350518439601E-05
  8.97470727709511E-04 -8.54924079338267E-03 -3.82542547330682E-04 -8.06120711260718E-04  8.18323064381870E-04
  7.81414555220274E-04 -1.73989710815031E-06  6.15815560264175E-05 -3.39283115966688E-05 -8.95787724370506E-04
  8.56079778477410E-03 -3.81668761449701E-04 -8.41132860059030E-04  8.17627207040730E-04  7.99057720715152E-04
 -5.73046061854467E-08  1.02367802563059E-05  4.93379167191728E-07 -2.21777127559232E-06  1.10996082707991E-04
  3.68512117616532E-05 -6.48753609519999E-04 -4.76188825901590E-05  3.53095002824699E-04  7.47155368224605E-06
  6.32803100827158E-05 -5.09478352147779E-07  2.12407493925562E-06 -1.14326937417687E-04  3.71070159619309E-05
 -6.63156991503958E-04 -4.76182708329274E-05  3.44306404860362E-04 -7.56245692086862E-06 -5.21799063498211E-05
 -4.94111499135550E-07  2.21449694130963E-06 -1.07036873237830E-04  3.67821622920856E-05 -6.37078070680409E-04
 -4.76591519765267E-05  3.48437710583924E-04  7.34560025454293E-06  6.14880548976856E-05  4.62278201528223E-07
 -2.47647702225246E-06  1.11517353499903E-04  3.70052490795961E-05 -6.49431137521100E-04 -4.75307245983727E-05
  3.36812131944111E-04 -7.54009279880773E-06 -4.10356704526124E-05 -3.47912164342594E-05 -1.66072603914466E-04
  1.55127586166582E-04 -5.32956358604605E-05 -3.05254955274077E-05  3.47230429260137E-05  1.64878812228741E-04
  1.52609721587688E-04 -5.17331076453741E-05  3.12062960094862E-05  3.47008875798715E-05  1.66621368109052E-04
  1.53369344462289E-04 -5.13005533185777E-05 -2.91506526194910E-05 -3.48971397395847E-05 -1.69159761563023E-04
  1.51063958211439E-04 -4.76928446826104E-05  2.57824178475265E-05 -1.52068487315853E-04  1.50425099007133E-04
  1.49420384432935E-04 -1.51018885561481E-04  8.86306123803808E-05 -9.09025066177088E-05 -8.95334901564644E-05
  9.34097007990501E-05 -2.47848657779916E-05  2.66148731758831E-05  2.65860023357800E-05 -2.85808400550732E-05
* ORBITAL    1   50
  3.64528548946609E-07  2.70372280099910E-06  1.36057908304356E-05 -5.25054895731969E-06  6.23567745447314E-06
 -2.62008753470251E-05  3.99475428563088E-01 -1.21311105709712E-03  1.63013355243556E-03  4.72082099870079E-05
 -5.82658455141771E-01  1.34994381413227E-03 -2.15043468978134E-03 -6.99762683680625E-07 -1.33943526939810E-05
  2.12170402828517E-05 -4.63732398657749E-07  6.46044156677474E-06 -3.05011127335988E-06 -1.42150159479551E-03
  1.29170742784703E-03 -5.33668671031738E-05 -5.40973808664616E-06  1.75114274666723E-04 -3.47380372419919E-04
  3.56224294774499E-05  6.49009475207661E-06  4.07238330144861E-07  2.97049918347998E-06  1.59299886987834E-05
 -4.84469109947292E-06  7.02513085756820E-06  2.63145384928849E-05 -3.99474348709873E-01  1.20682478424830E-03
 -1.62598680057383E-03 -4.74722799089891E-05  5.82653511241602E-01 -1.34401285272702E-03  2.14498655494351E-03
  6.51994762196584E-07  1.34913323276084E-05 -1.80384717334490E-05 -7.55566234911160E-07  8.78497914410228E-06
 -1.57159770080429E-06 -1.39292442432392E-03  1.29769949130850E-03 -2.13463951901608E-05 -3.69335014867186E-06
  1.74451832809954E-04 -3.47509511774889E-04  3.95658703487059E-05  8.70220282127123E-06  6.12128789709803E-07
  4.99403116016096E-06  2.74091041471138E-05 -2.24175626907446E-06  1.09834955557500E-04  2.34227598126319E-06
 -7.50662049738804E-05 -8.76581176479239E-04  7.38810271085365E-03  3.57158109698837E-07  2.78240273457266E-06
  2.21901736779113E-05  1.45293666087383E-06 -6.23003645768936E-05 -1.70290175789451E-06  4.93776768055147E-05
  8.76010654210991E-04 -7.38692195529896E-03 -4.11299239320387E-07 -1.94375640083647E-05  3.94741667301176E-04
 -2.11012366641515E-06 -1.56810735884471E-04  5.38626356811896E-05 -3.59150918936307E-04  2.49455837533069E-05
 -2.31507779798864E-04  3.08063618031874E-07  1.86744403058838E-05 -3.90107945938448E-04 -1.94973779373908E-06
 -1.83574581216174E-04  5.37120509880529E-05 -3.33241515182801E-04 -2.41793920635580E-05  1.60905489302410E-04
 -4.17189832902792E-07 -1.95277102370803E-05  3.99328836340553E-04  1.76058724023275E-06  1.79726998098141E-04
 -5.37556698817992E-05  3.59095542728333E-04 -2.50300486909982E-05  2.29196702948403E-04  3.10627603259751E-07
  1.87093215434078E-05 -3.92373651046553E-04  1.77550317730898E-06  1.97105796152858E-04 -5.36292892173501E-05
  3.38887220626876E-04  2.44126800967972E-05 -1.70565343278610E-04  2.71543160393342E-05  1.88652996641059E-04
 -5.92507656142701E-05 -1.26059578403581E-04 -6.02866798932768E-05 -2.74693257708296E-05 -1.93958580084197E-04
 -6.38445275314345E-05 -1.30572654348414E-04  7.50894453359843E-05  2.70624518669600E-05  1.88010987143844E-04
  5.81619668934546E-05  1.28831787475744E-04  6.27391825253018E-05 -2.74999623160773E-05 -1.95445507443719E-04
  6.04755341327515E-05  1.34720109722897E-04 -7.66588049494525E-05  2.11099955698073E-04 -2.27432186222937E-04
  2.11053730208892E-04 -2.24206986517857E-04 -1.58203956021149E-04  1.66982641771177E-04 -1.60947731335425E-04
  1.69197395463266E-04  9.73251271903075E-05 -9.03514716456426E-05  9.78802785870256E-05 -9.30807655456451E-05
* ORBITAL    1   51
 -5.04512177975965E-07 -3.67553904177994E-06 -1.86958366306750E-05 -1.09830306452113E-05 -6.15681401227592E-06
 -1.34812311133479E-05  5.82907167797776E-01 -3.99553132718553E-03  2.93839066405726E-03 -1.87972054994598E-05
  3.99457732927203E-01 -2.11857698058900E-03  1.87755270663026E-03  7.90406492919553E-07  1.69267444194250E-05
 -1.48997954037925E-05  8.52830274488245E-07  7.84857374260299E-06  8.23987416637220E-06 -2.31243751609593E-03
  4.16838505083444E-05  6.91693166460887E-05  1.33914703292612E-05 -4.19772122620279E-03  8.23808015283837E-04
 -3.67366905186126E-06  5.34038882330770E-06 -5.27274271686853E-07 -3.87991374532826E-06 -2.02415158436333E-05
  2.37999832612797E-05 -1.29088521343408E-05  1.36005247466487E-05 -5.82905599333058E-01  3.98942176599045E-03
 -2.93298770934132E-03  1.84978657013132E-05 -3.99462528402699E-01  2.11817311262646E-03 -1.87415704650664E-03
 -8.91883503415203E-07 -1.76440407510506E-05  4.50779381551747E-05  1.48482668818109E-07 -4.51690510433661E-05
 -3.66011580268894E-06 -2.27566191555450E-03  4.30935315001619E-05  1.88954759210611E-05  6.29403291970647E-06
 -4.21030239468472E-03  8.23268640832647E-04 -5.16245688829241E-05 -9.17624351287901E-06 -5.05481784222512E-07
 -4.06802629849782E-06 -2.86438923102410E-05  1.46699655551593E-06 -3.98501658802276E-05 -2.54224626592542E-06
  7.30833967390686E-05  1.47365227400842E-04 -1.73569786683097E-03 -7.13247575134363E-07 -5.74584064290510E-06
 -3.88154778049092E-05 -1.97311326277750E-06  7.04030860507905E-05  3.64347001596651E-06 -1.36843606727824E-04
 -1.44003511292200E-04  1.66123828242495E-03 -1.08527600370851E-06 -1.78329006839599E-04  2.58444980630542E-03
  1.95813174336419E-04 -1.85846445264886E-03  1.02812413942357E-04 -1.20675565837237E-03  2.10757609746540E-04
 -2.12275387260969E-03  1.16420808166848E-06  1.78910179950046E-04 -2.58562669635814E-03  1.95426816046430E-04
 -1.82129113168158E-03  1.02634251723240E-04 -1.22311722521277E-03 -2.11132801419142E-04  2.17619739900052E-03
 -9.82822213190881E-07 -1.77524591900218E-04  2.58078643930581E-03 -1.95446020734200E-04  1.84382371640556E-03
 -1.02624672063654E-04  1.19284957616709E-03 -2.10480975825248E-04  2.09846784234905E-03  1.30173571479392E-06
  1.80009119961885E-04 -2.58662526799671E-03 -1.96007240875822E-04  1.83518612854026E-03 -1.02808348391910E-04
  1.23292870821699E-03  2.11536006769727E-04 -2.19367316068308E-03  3.39310646131708E-05  8.88655430810427E-05
  6.26986501686461E-05  2.70894399068527E-05 -9.51887587004491E-05 -3.38505103053374E-05 -8.66347451644510E-05
  7.00088827120139E-05  2.51932382978352E-05  8.46894823514249E-05  3.40715606437208E-05  9.06829942806530E-05
 -6.68533973127266E-05 -2.08452779927308E-05  9.79383050473016E-05 -3.36191337923868E-05 -8.34833907517589E-05
 -6.65632519796213E-05 -2.95986752770345E-05 -8.10664523234465E-05  3.91761081065087E-05 -2.23164732932486E-05
  3.83047290542172E-05 -2.15107697783819E-05 -1.57035574341971E-04  1.51683210956920E-04 -1.60261037299482E-04
  1.47001836547922E-04  2.83420288695317E-05 -3.55898397381459E-05  3.06392785542125E-05 -3.27295001792588E-05
* ORBITAL    1   52
 -3.29614429938241E-07 -2.36137150143966E-06 -1.15863209454131E-05  4.04737405859743E-06 -5.12462274769548E-06
 -2.57031342661050E-05  6.28310312097207E-01 -3.44839565228123E-03  3.02632166327034E-03 -1.60131539400820E-05
  3.22477525470462E-01 -1.76591385683633E-03  1.55200326050759E-03  5.62155945169840E-07  1.12700758139721E-05
 -1.49434589997370E-05  4.41780560145020E-07 -1.23979283060651E-05 -8.12527327807924E-06 -4.49076145273553E-03
 -2.50231836069687E-04  2.86531467575567E-05  2.22150927376936E-06 -8.97313098691323E-03 -3.13513876007471E-04
  8.43927297017038E-06 -3.45255018220208E-06 -3.60895714533866E-07 -2.64364693446139E-06 -1.39185180190244E-05
  6.74411823167011E-06 -4.61007358573488E-06 -2.56351061725139E-05  6.28311595960731E-01 -3.44551404092801E-03
  3.02111028502473E-03 -1.61061982552056E-05  3.22476121096756E-01 -1.75202095761083E-03  1.54883999059629E-03
 -5.89407131413262E-07 -1.23455841378518E-05  1.61103266004765E-05  5.61406776990761E-07 -4.70989078273843E-05
 -3.29512967017257E-06  4.50276980724510E-03  2.52662157733060E-04  1.95095985255559E-05  1.01520924747059E-05
  8.97202686913874E-03  3.12077537769802E-04 -1.72728510792073E-06  4.05860735391206E-06  3.32740645646757E-06
  4.29856531183370E-05 -2.41174556287670E-04 -2.39038424261931E-04  7.74444071030200E-03 -8.18240634277926E-05
  3.35786919835487E-03 -2.66932804285891E-07 -1.72642227998286E-06 -4.18941838902409E-06 -4.99384687094266E-05
  1.95986788946454E-04 -2.39641217126765E-04  7.71153672478391E-03 -7.70494605881144E-05  3.15904474885593E-03
  5.23079801632839E-07 -2.84189673601616E-05  4.93247413522637E-06 -1.27873663410505E-04  2.21629583278940E-03
  1.52971441901484E-04 -6.72318282183966E-04  9.59025102397281E-05 -2.19233883254720E-04  1.90203447032824E-04
 -3.48175130874540E-04 -4.74094826918694E-06  1.29349200478266E-04 -2.21530692708057E-03  1.53116113125641E-04
 -6.55608873113894E-04  9.57824661213432E-05 -2.35614797388909E-04 -1.90643732259554E-04  3.89453241723647E-04
 -4.71204552430675E-06  1.29595046560691E-04 -2.21271940069633E-03  1.53196698566976E-04 -6.54822575971612E-04
  9.57868561844667E-05 -2.40610170493959E-04  1.90775390743749E-04 -3.93242905284026E-04  4.85804744174854E-06
 -1.28436419809825E-04  2.21180167411615E-03  1.52999201442120E-04 -6.62268958130852E-04  9.59762012649826E-05
 -2.16613768528849E-04 -1.90203075389861E-04  3.42794832848686E-04  2.33512759496629E-05 -6.25671304200670E-05
 -1.64459387097183E-04  2.49995500598653E-04  1.15289365621266E-04 -2.33780461768640E-05  6.20573624457743E-05
 -1.62187485608612E-04  2.50147902554662E-04 -1.20384194288900E-04 -2.34273272159907E-05  6.22831231387045E-05
 -1.62834398816116E-04  2.51168137458016E-04  1.21549741146253E-04  2.32712286131659E-05 -6.45268369964922E-05
 -1.64448397534483E-04  2.50912849613034E-04 -1.16948263399660E-04 -6.12023507614497E-06  1.44626449202452E-05
  1.45299709778018E-05 -5.82748794648343E-06  1.98881301604102E-04 -2.02431146129924E-04 -2.04535161816975E-04
  1.99128164880485E-04 -6.96592300756685E-05  6.67156527186137E-05  6.77487829258024E-05 -7.02448178726393E-05
* ORBITAL    1   53
 -7.64485687445347E-04 -5.56577978348255E-03 -3.06133559325281E-02 -8.16880994452478E-02 -6.43049040248991E-02
  2.74941323888828E-08  5.70083561062414E-07 -1.76875897367882E-06 -7.76758285720228E-08 -4.36385743290071E-08
 -5.51881348416045E-07  2.31916418251988E-06 -1.77637579218905E-08 -3.86148874840579E-04 -1.19107092413057E-02
  1.98693738569837E-03 -3.25033111786178E-03  6.00928843045049E-03  4.54355727322189E-03 -4.76418842977265E-06
 -2.15512230844870E-08 -4.10900249208604E-04 -3.38766583845771E-03  7.38422772300957E-06  7.28214189667468E-07
  2.40736643945020E-03 -2.72299063302993E-03  7.64573677005217E-04  5.56643002103468E-03  3.06167579536676E-02
  8.16890403518318E-02  6.43039711403863E-02  2.74061208509514E-08  6.34637523222504E-07  2.21385022841313E-06
  3.09613294172230E-07 -2.61856953933529E-08 -2.80049708943763E-07 -1.75597372614506E-06 -1.90291736876819E-07
 -3.86046158719256E-04 -1.19087376221005E-02  1.98043210377086E-03 -3.24991626560312E-03 -6.00388431735839E-03
 -4.54264273592595E-03  3.74282482853672E-07 -1.98828981443735E-07  4.05110392483146E-04  3.38674145955932E-03
 -4.80252967612184E-06 -9.74461744520573E-07 -2.40824404757316E-03  2.72297411359861E-03  8.06781491132673E-08
  6.33617920950597E-07  4.19648703828903E-06 -1.11101989015947E-08 -3.87362793436135E-06  3.94468794427577E-07
 -2.07262574087583E-05 -1.28156221636910E-04  1.36025938140070E-02  3.41787401555722E-08  2.49571234579915E-07
  1.89134672641719E-06  8.00088512019706E-08 -5.49414713834418E-06 -3.36526486050086E-08 -2.86823575957587E-06
 -1.28426661905164E-04  1.36059959693541E-02 -8.38483004210257E-04 -1.04405212663566E-02  2.24486728379660E-01
 -1.17197781572592E-03 -1.78383350222175E-03  6.04457440310100E-03 -4.31558368912875E-02 -3.23113870235574E-03
  1.36463984985476E-02 -8.38467606915768E-04 -1.04403925580370E-02  2.24486566373968E-01  1.17203106666552E-03
  1.78143978708525E-03 -6.04453182499683E-03  4.31526775891998E-02 -3.23116311732939E-03  1.36526482284464E-02
  8.38450461058582E-04  1.04402643718279E-02 -2.24487868921539E-01 -1.17202929019005E-03 -1.78848792731530E-03
  6.04455280038207E-03 -4.31547428332650E-02 -3.23117587914126E-03  1.36528167506571E-02  8.38422535147302E-04
  1.04400411616163E-02 -2.24487679918118E-01  1.17211021658921E-03  1.78475102962362E-03 -6.04448254972047E-03
  4.31526816708035E-02 -3.23126993968120E-03  1.36565373133826E-02 -1.92800335988679E-02  2.82121765690845E-01
  1.01006057325824E-02 -1.70545051971052E-02 -1.51287572811988E-02 -1.92802263988886E-02  2.82120283846490E-01
 -1.01001305637863E-02  1.70560931021653E-02 -1.51287951372200E-02  1.92801491372247E-02 -2.82121036881350E-01
  1.00992975103429E-02 -1.70554400374533E-02 -1.51295147444482E-02  1.92801846067140E-02 -2.82120278975842E-01
 -1.00992899066424E-02  1.70548989088909E-02 -1.51283423927902E-02  6.77431116154322E-02  6.77439386514291E-02
 -6.77446417612946E-02 -6.77442740766067E-02  6.48869894155946E-02  6.48883877435363E-02 -6.48859392677294E-02
 -6.48874007790125E-02  6.91897813287488E-02  6.91911049273757E-02 -6.91909337910887E-02 -6.91895741305649E-02
* ORBITAL    1   54
 -4.45110500479618E-04 -3.30055184015370E-03 -2.09995776317566E-02 -9.20952951348552E-03 -2.82566368850931E-02
 -4.45325765405129E-08 -1.48463412262102E-06  5.71335483013480E-06  4.29437379973201E-07  3.19850489023022E-08
  7.05896158954862E-07 -5.18257334071715E-06 -2.95122385431801E-07 -4.00184105645773E-04 -1.09301806967250E-02
 -1.64134906692989E-02 -7.49138312202037E-03  5.81512740134525E-03  3.82042272975662E-03 -1.85338204993277E-06
  1.11609206816223E-06 -1.12622179422323E-03 -4.88777782431947E-03 -1.80647031770084E-05 -2.86693205897541E-06
  1.84148164090259E-03 -3.08576949976982E-03 -4.45089016007355E-04 -3.30038476441766E-03 -2.09986610174949E-02
 -9.20741194694957E-03 -2.82540225566337E-02  3.71250290208276E-08  7.82523197735579E-08 -3.57320869344981E-06
 -1.05379295521401E-07 -1.30105302869208E-07 -2.63751163136130E-06  8.34465987708000E-06  1.71881689172391E-07
  4.00205871514854E-04  1.09309101024736E-02  1.64175097828711E-02  7.49121969044483E-03  5.81610715475282E-03
  3.81947846685199E-03  1.66457448673045E-05  3.19561338640890E-06 -1.12562483981787E-03 -4.88763082036916E-03
  8.52779841631662E-06  1.99237650256795E-06  1.83890306798926E-03 -3.08730841098564E-03 -6.71362112181810E-05
 -1.19783228999414E-03  4.70954658275909E-02  5.17163381407405E-04 -1.00294070274844E-05 -1.00154038248315E-03
 -5.11872416685967E-03 -5.65344312110969E-07  2.18448462211084E-05 -6.71748982736009E-05 -1.19816103996879E-03
  4.70943288287356E-02 -5.18006369893200E-04  6.44351995812298E-05  1.00141502329921E-03  5.12506224068624E-03
  6.36751328037222E-07 -2.10757661406792E-05 -1.00509996417645E-03 -1.17001143716971E-02  2.21699171047345E-01
 -1.22241907962842E-03 -2.85791392637364E-03  5.90342643857688E-03 -4.60091907641947E-02 -3.24439623970764E-03
  9.53539493995239E-03 -1.00510618070745E-03 -1.17001891762709E-02  2.21700717296864E-01  1.22219335988064E-03
  2.86026618082680E-03 -5.90346002892186E-03  4.60207927409496E-02 -3.24427151401788E-03  9.51927197108393E-03
 -1.00507781299639E-03 -1.16999661018530E-02  2.21703711201025E-01  1.22222106855987E-03  2.86873410412781E-03
 -5.90340996266676E-03  4.60182642224288E-02  3.24427613856033E-03 -9.52188236487551E-03 -1.00507733193586E-03
 -1.16999324816313E-02  2.21698517899048E-01 -1.22250384708478E-03 -2.85038937616068E-03  5.90335810009975E-03
 -4.60137587883426E-02  3.24449229473939E-03 -9.53159830094688E-03 -1.92918973516924E-02  2.78449334731230E-01
  9.47095847980561E-03 -1.66912997219391E-02 -1.44832818904099E-02 -1.92920643322992E-02  2.78447461639485E-01
 -9.47221288772933E-03  1.66936545766177E-02 -1.44834424021795E-02 -1.92919105131811E-02  2.78450045518220E-01
 -9.47212785924598E-03  1.66943025923263E-02  1.44851360323714E-02 -1.92920110036310E-02  2.78447097765975E-01
  9.46986705161030E-03 -1.66903332653184E-02  1.44807439880384E-02  6.38234833735001E-02  6.38258093772650E-02
  6.38243500600115E-02  6.38242066853168E-02  6.27397238327173E-02  6.27381574539519E-02  6.27358083058391E-02
  6.27403888215785E-02  6.39758526860587E-02  6.39770671123782E-02  6.39781271006909E-02  6.39751880648959E-02
* ORBITAL    1   55
  7.52239375474587E-08  5.50774897548435E-07  2.76564026965726E-06  3.92001198035851E-06  6.97512737158289E-07
  5.12129199257140E-04  1.40802513022864E-02  1.20957850562085E-02  6.58259004048316E-03  4.53693126506367E-05
  1.97529607979224E-03 -2.40470961467939E-02 -4.84326075882724E-03 -1.40682021549204E-07 -3.04679447570948E-06
 -2.41707798891743E-06 -4.90114892700660E-07 -4.24104297076281E-06 -2.56134967915498E-06 -5.76892111760921E-03
 -2.71467228991877E-03 -9.90708860781135E-06 -2.72187800648530E-06 -1.13509636387740E-02  1.15207571690384E-03
 -5.01631151736740E-06 -1.56402929648539E-06  8.81147576749655E-08  6.49119293095551E-07  3.54110672669188E-06
 -6.36994831115275E-06  1.45458012177681E-06 -5.12147939540742E-04 -1.40807017957000E-02 -1.20975271541905E-02
 -6.58203182641618E-03 -4.53596687105370E-05 -1.97527088609034E-03  2.40475335968814E-02  4.84410008227903E-03
  1.64536270750391E-07  3.42302221960600E-06 -5.10458594943936E-06  1.07785065557825E-07  7.84036161285103E-06
  2.99973103198778E-06 -5.77096061510052E-03 -2.71402594570318E-03  5.59243782781006E-06  1.50490534423094E-06
 -1.13449875261934E-02  1.15402791331991E-03  9.29394630827969E-06  2.66008358059402E-06  5.26969929064870E-08
  4.54547522105634E-07  2.55447832529099E-06 -2.53122171316362E-07  1.43695175950376E-05  3.01462186851307E-07
 -1.60079707618382E-05 -6.56858391053413E-04 -5.54812178204523E-03  4.73272148859849E-08  3.97255011419921E-07
  3.65586332499036E-06  1.82790232038865E-07 -1.04186623164920E-05 -4.54241069389705E-07  2.34825972005531E-05
  6.55811673084004E-04  5.56801964066078E-03  1.22275149607371E-03  1.31659743491715E-02 -2.07845041171627E-01
  1.55114124371441E-03 -1.30843645753955E-04 -5.83175697608186E-03  4.82717859932218E-02  3.24027661625028E-03
 -1.52952982304386E-02 -1.22269094640533E-03 -1.31654966361347E-02  2.07847434506900E-01  1.55132468283848E-03
 -1.38075936075200E-04 -5.83165157415542E-03  4.82755137596049E-02 -3.24027184527454E-03  1.52868132803528E-02
  1.22268861977798E-03  1.31654739011030E-02 -2.07844893257048E-01 -1.55135209417800E-03  1.37381543822831E-04
  5.83164937262758E-03 -4.82699090936893E-02 -3.24040297082427E-03  1.53012589591108E-02 -1.22270540738513E-03
 -1.31656121120655E-02  2.07848363413828E-01 -1.55123850054267E-03  1.36148360826375E-04  5.83166889056343E-03
 -4.82781915566746E-02  3.24024213582526E-03 -1.52824781442387E-02 -2.00037336602801E-02  2.86789906297524E-01
  6.77911493530791E-03 -1.60017588192836E-02 -1.29431271748699E-02  2.00039508882201E-02 -2.86788370128275E-01
  6.77716918844633E-03 -1.60027079015486E-02  1.29451401072248E-02 -2.00038141657101E-02  2.86789187982465E-01
 -6.77738714293389E-03  1.60012630098035E-02  1.29424801563725E-02  2.00037853813709E-02 -2.86790148133653E-01
 -6.77855139469889E-03  1.60036372798031E-02 -1.29454739982738E-02  6.41249035088284E-02 -6.41293431796236E-02
  6.41257331591109E-02 -6.41284563632251E-02  6.52285361502980E-02 -6.52281717510381E-02  6.52281375247840E-02
 -6.52257997441692E-02  6.31997010678075E-02 -6.31994309233402E-02  6.32005054361744E-02 -6.31996034002366E-02
* ORBITAL    1   56
  1.77754972253827E-07  1.29303673264312E-06  6.60955722014564E-06 -1.62393138396849E-06  2.23469464665126E-06
  5.02743468107570E-04  1.39808627725676E-02  7.60835188634640E-03  5.99814348504234E-03  5.34810318336736E-05
  1.87585831754141E-03 -2.03330277671054E-02 -4.35494612858799E-03 -3.10801869255380E-07 -6.66732717000914E-06
  6.74707682633906E-06 -2.62746292096519E-07  2.22634357473092E-06  6.49287433262215E-07 -5.06044969318155E-03
 -2.95879246198247E-03 -1.75471969158372E-05 -3.53790285160288E-06 -5.44232743957039E-03  3.40485483689018E-03
 -5.69055806416525E-06  3.13309260088180E-07  1.86248074104717E-07  1.36521152635671E-06  7.09497007946738E-06
 -3.91432824550645E-06  4.18853032978340E-06  5.02798969512090E-04  1.39820364666610E-02  7.60959085849102E-03
  5.99774286747368E-03  5.33979606273617E-05  1.87410355003921E-03 -2.03299018281176E-02 -4.35550937871663E-03
  3.10440831176759E-07  6.50640434306428E-06 -1.34996463777527E-05 -1.19586035498797E-07  6.75808387639851E-06
  2.86185524060891E-06  5.06383467780840E-03  2.96097624740358E-03 -1.66804540585576E-05 -1.47272656359720E-06
  5.43769270490021E-03 -3.40472271506865E-03  3.96536618401563E-06  1.26594672657398E-06 -3.33849656873872E-04
 -2.44779566134017E-03 -1.67145744791737E-02  3.35899465848881E-04 -6.53856421124343E-03 -1.96267008478142E-04
 -8.36031184256049E-03 -3.81473197943288E-07  1.50061326052988E-05  3.34287320790049E-04  2.45133347081210E-03
  1.67367348428220E-02  3.36742201402344E-04 -6.55554049963432E-03 -1.98605820420239E-04 -8.27301535101640E-03
 -4.13289021873969E-08 -4.43628646746886E-06  1.22354994447164E-03  1.31593535313390E-02 -2.06323528290402E-01
  1.60115489829968E-03 -2.06238148297281E-03 -5.83166821293925E-03  4.68299049782104E-02  3.25431180977011E-03
 -1.76056312845719E-02 -1.22356272517144E-03 -1.31594502338075E-02  2.06326690826161E-01  1.60118781004515E-03
 -2.06930277026193E-03 -5.83154988637927E-03  4.68405303114942E-02 -3.25412830425488E-03  1.75824724017413E-02
 -1.22358992640673E-03 -1.31596588129650E-02  2.06327369384816E-01  1.60108649597153E-03 -2.06507171816782E-03
 -5.83154760330349E-03  4.68414111498787E-02  3.25409090713207E-03 -1.75806718439290E-02  1.22346255577850E-03
  1.31586757399625E-02 -2.06327090686736E-01  1.60125144888956E-03 -2.06028264811879E-03 -5.83155290552280E-03
  4.68293208128134E-02 -3.25437280525154E-03  1.76092172198396E-02 -2.00286190506667E-02  2.87217518504671E-01
  6.90706066385961E-03 -1.61415116139727E-02 -1.30747081829675E-02  2.00287890335231E-02 -2.87216623589396E-01
  6.90553432228353E-03 -1.61435311699589E-02  1.30785436488704E-02  2.00286705683746E-02 -2.87217083593269E-01
  6.90498712817732E-03 -1.61421401840490E-02 -1.30773925651354E-02 -2.00287761056444E-02  2.87215626736927E-01
  6.90592213682858E-03 -1.61408663671958E-02  1.30729789216702E-02  6.45657770908753E-02 -6.45724395917043E-02
 -6.45719866191706E-02  6.45668487473425E-02  6.48914067971881E-02 -6.48889592382569E-02 -6.48879418279088E-02
  6.48918102155147E-02  6.34395972228866E-02 -6.34392895163760E-02 -6.34392510573482E-02  6.34393226485069E-02
* ORBITAL    1   57
 -1.30146998379283E-03 -9.59513978119990E-03 -5.87650659498013E-02  5.54767598755691E-02 -1.36278438955316E-02
 -1.86036066987899E-07 -9.35430810650096E-06  2.56475821374422E-05  1.94060805688677E-06 -1.28186637996540E-07
 -3.58140296322413E-06 -1.08143087527471E-05 -2.36129626418519E-06  1.44925758262867E-03  4.07264575423558E-02
 -2.37866054981690E-02  2.68056093365014E-03 -2.75823533902847E-02 -9.36164813515541E-03 -6.51774712236810E-05
 -3.94005735270554E-06 -6.11800408877205E-03  1.93599362621275E-03 -1.80990751221094E-04 -2.21828625456263E-05
 -2.01686488467436E-02 -6.27876711063726E-03 -1.30157133291676E-03 -9.59585583888351E-03 -5.87682781853742E-02
  5.54707284999607E-02 -1.36181097004646E-02  2.11876350639340E-07 -2.19974536628039E-06  1.25710221695974E-05
  2.43079915627234E-06 -8.50145429179844E-07 -1.64692233537220E-05  2.81240365255680E-05 -6.06005082155893E-07
 -1.44931354084173E-03 -4.07252503073073E-02  2.37683903681349E-02 -2.68017802767980E-03 -2.76193485972011E-02
 -9.35700521809076E-03  1.68492347828306E-04  1.62275196861131E-05 -6.11501389249663E-03  1.92572216833697E-03
  7.77401142614627E-05  1.08060030168813E-05 -2.01607601617723E-02 -6.29379383734269E-03 -1.09916442190489E-03
 -1.55965020557743E-02  6.34712727231799E-01  1.70830539238619E-03 -2.97447844086976E-03 -3.66181093072916E-03
  1.63047478516831E-02 -1.93101594570250E-06  8.85017030532593E-05 -1.09945754657613E-03 -1.55991712717065E-02
  6.34700367499777E-01 -1.71622173902966E-03  3.45862534557250E-03  3.66187671339256E-03 -1.62861745681791E-02
  2.77965141174332E-06 -8.68004385652662E-05  5.30858856274368E-05  2.12216097912517E-04  2.11506599127614E-02
  5.89671010408455E-04 -4.19023200725469E-03 -4.86083999562722E-04 -2.49529719096929E-03  1.06398337876889E-03
 -2.18180125653743E-02  5.27930288377697E-05  2.09652746546019E-04  2.11627062675154E-02 -5.92258777755077E-04
  4.26040472892429E-03  4.85347070863555E-04  2.58285695987949E-03  1.06565567756928E-03 -2.19545360637925E-02
  5.29827794142803E-05  2.11131555161455E-04  2.11760141886847E-02 -5.92105312061078E-04  4.29347114603250E-03
  4.85773546624325E-04  2.57638762516642E-03 -1.06529205516574E-03  2.19530921905779E-02  5.27373339016878E-05
  2.09542324288765E-04  2.11317410148021E-02  5.89891115411243E-04 -4.16388997265711E-03 -4.85721839377477E-04
 -2.50529940058084E-03 -1.06412506136167E-03  2.18324516596497E-02  2.60461983543235E-03 -4.74620786054186E-02
  2.16773814073500E-03 -3.70485539053985E-03 -2.88570531475586E-03  2.60512977770030E-03 -4.74565172493656E-02
 -2.18415740648669E-03  3.71902368406911E-03 -2.89658790143592E-03  2.60513926857688E-03 -4.74523397310076E-02
 -2.18670018120137E-03  3.72674916829772E-03  2.90293965994429E-03  2.60505288383731E-03 -4.74621314804125E-02
  2.16569305159756E-03 -3.70149894297121E-03  2.88057642402187E-03 -1.28219002024774E-02 -1.28144568115340E-02
 -1.28170498579941E-02 -1.28226477503156E-02 -1.26597177454475E-02 -1.26860468790453E-02 -1.26882474457373E-02
 -1.26566263547805E-02 -1.11919383250885E-02 -1.11867402222113E-02 -1.11862318345075E-02 -1.11978673385419E-02
* ORBITAL    1   58
  1.26815181995963E-06  9.25682900368792E-06  4.75487085330047E-05 -1.97496460270097E-05  2.08998904346699E-05
 -7.58572632912413E-04 -2.13639664614925E-02  2.09040259811119E-02 -8.86972239415475E-04  1.64829335767681E-03
  4.64553205383833E-02 -4.57334006345210E-02  2.08402194112210E-03 -2.09438826377739E-06 -4.25711808872311E-05
  6.00079275499245E-05 -1.28857884487496E-06 -1.32456845924486E-05  7.23457927485603E-06  3.63963728761782E-02
  1.06567103511795E-02  1.31248357436802E-06 -2.85208300470022E-05 -1.93009592546877E-02 -5.60387112015037E-03
  1.48971039441574E-04  2.12875245238834E-05  1.05620837823598E-06  7.73477029326207E-06  3.97541870418184E-05
  5.36189070410317E-06  2.25228717382684E-05 -7.58644667327094E-04 -2.13665878920387E-02  2.08862999806171E-02
 -8.86548270281924E-04  1.64833048845148E-03  4.64588800886347E-02 -4.57105511189934E-02  2.08151025316189E-03
  1.66053056013919E-06  3.55504795222273E-05 -5.46109934274766E-05  5.38032159538509E-07 -1.80587601483148E-05
 -5.48569010948747E-06 -3.64015950115463E-02 -1.06528139071428E-02 -1.58566180470628E-04 -2.21621419370001E-05
  1.93158764231352E-02  5.59624255602216E-03  1.19302673339607E-04  1.82782504194732E-05 -1.05429966269666E-03
 -1.51756788302217E-02  6.61993578109140E-01  1.19499986298677E-03  3.87166777678903E-03 -2.52223525410705E-03
 -3.56686933417898E-04  1.00871814199052E-06 -5.79114434972385E-05  1.05694083423261E-03  1.51971023221456E-02
 -6.61855849720524E-01  1.20783708371323E-03  3.17408164331514E-03 -2.53315380952535E-03 -8.87682169167759E-05
  1.88916036593318E-06 -7.68021207474423E-05  3.85848803807924E-05  4.85661353620416E-04 -1.50979237040317E-02
 -2.46801499898954E-04  5.09275509825066E-03  2.99321548954630E-04 -4.86876404620456E-04 -3.79763841737105E-05
 -1.23711797565214E-03 -3.88427324251738E-05 -4.87657242222298E-04  1.51273979541050E-02 -2.46894310329366E-04
  5.07388246721705E-03  2.98863675896635E-04 -4.12148018095084E-04  4.00052476392806E-05  1.04424680900327E-03
 -3.89757295898405E-05 -4.88638889241332E-04  1.51133358282995E-02 -2.46644927295322E-04  5.07060865696682E-03
  2.98863048435170E-04 -4.46316882097874E-04 -3.99287920704775E-05 -1.10601596112316E-03  3.83851235588764E-05
  4.84168466260577E-04 -1.51174051968790E-02 -2.47120090662555E-04  5.12712040932691E-03  2.99423359385654E-04
 -4.78347095790022E-04  3.81798579500509E-05  1.20362894312666E-03  2.85791993106056E-05  1.62731791647718E-03
 -4.08326677571356E-04 -1.69980897343200E-03  7.35849502724962E-04 -2.97802147297916E-05 -1.65090795776655E-03
 -4.11915401758128E-04 -1.71986447564219E-03 -6.90085899266643E-04 -3.01380016083586E-05 -1.64979092738318E-03
 -4.18994121184162E-04 -1.70753268804207E-03  6.98487402784389E-04  2.85830434964557E-05  1.62703104163562E-03
 -4.06166366959733E-04 -1.70422894101944E-03 -7.33394124739068E-04 -1.88472393249043E-04  1.49157093684380E-04
  1.49348459524014E-04 -1.84550637801025E-04  9.76124425875453E-04 -9.45807418107194E-04 -9.54419233055572E-04
  9.69048043693314E-04 -2.18721442406061E-06  1.28052386342085E-05  1.61558331834678E-05 -4.39821605609747E-06
* ORBITAL    1   59
  3.83424383302394E-04  2.85289172556068E-03  1.89072000582319E-02 -1.00021221313566E-01 -1.76855703717693E-02
 -5.50220023516617E-08 -1.15747501010517E-06  4.32590283043934E-06  2.52169742765142E-07  9.48780019669950E-08
  1.16849847762440E-06 -2.60970487689280E-06  2.53893346590002E-07  6.75024687603776E-04  1.78746275609282E-02
 -2.59621804714206E-02 -6.11549854971539E-04 -1.47463733214264E-02 -5.52613078058263E-03  1.28556508924451E-05
 -8.15659425161104E-07 -5.05915328593040E-04 -1.71852415957998E-03 -1.77955131209239E-05 -2.09893959616207E-06
 -8.60738820107059E-03 -3.88527816895697E-03 -3.83512223033858E-04 -2.85354937732048E-03 -1.89107132511148E-02
  1.00019153805875E-01  1.76896107225384E-02 -8.19172018771426E-08 -1.77492166781006E-06 -1.25393746758912E-06
 -5.20841127691935E-07  9.51734000344788E-08  1.16682063954794E-06  4.72511463645757E-07  5.01060758519490E-07
  6.74947966521766E-04  1.78732761627848E-02 -2.59559144577782E-02 -6.12582524450168E-04  1.47357294832729E-02
  5.52411069828373E-03 -1.72958974403586E-06  5.74614664044769E-07  5.13929939391184E-04  1.71866850913302E-03
  1.49836959254993E-05  1.08608532214137E-06  8.61760669486443E-03  3.88516840369545E-03 -1.32463049980523E-07
 -1.03884118705649E-06 -6.71722534726450E-06 -1.98125786126420E-07  1.67663059688059E-05 -6.74786746781392E-07
  4.19565245591909E-05  1.24934008954484E-03 -1.93180742052140E-02  1.38440134327633E-08  1.61264906172011E-07
  6.18158508507690E-07  1.32343830785908E-09  4.01611539984572E-06 -3.22685988503120E-07  2.00989970018549E-05
  1.24960087189787E-03 -1.93131288365745E-02  7.21266915531542E-04  9.29460313441319E-03 -3.61836098477853E-01
 -1.53100193419121E-03  1.86059217064103E-02 -8.93449375254834E-04  8.99270801171337E-03 -1.14367048196979E-03
  1.32176280743735E-02  7.21263181874029E-04  9.29454694007756E-03 -3.61833809298434E-01  1.53087701924439E-03
 -1.85969202052889E-02  8.93347081910934E-04 -8.98637955304060E-03 -1.14363438427196E-03  1.32016360072848E-02
 -7.21241105529881E-04 -9.29439035262166E-03  3.61837302854986E-01 -1.53093344231365E-03  1.86093077342910E-02
 -8.93408605130354E-04  8.99441781851877E-03 -1.14366033763393E-03  1.32118114672508E-02 -7.21217426868915E-04
 -9.29418826553450E-03  3.61835689140853E-01  1.53075251963651E-03 -1.86039111933083E-02  8.93330466444026E-04
 -8.98524127885268E-03 -1.14347151567941E-03  1.32005832803479E-02 -8.35239328805877E-03  1.71000720730109E-01
 -3.30489895771078E-02  9.50838780703949E-02  5.79330402811365E-02 -8.35273575884613E-03  1.70998231831922E-01
  3.30482290564781E-02 -9.50844976188442E-02  5.79318942046814E-02  8.35244449073557E-03 -1.71000515608345E-01
 -3.30494922786810E-02  9.50845406482465E-02  5.79334303892037E-02  8.35235175033492E-03 -1.71001954731511E-01
  3.30476289934319E-02 -9.50826010389017E-02  5.79317695991387E-02  7.86075678018516E-02  7.86093698014329E-02
 -7.86067640601900E-02 -7.86093974714724E-02  8.22315277168837E-02  8.22292850934035E-02 -8.22306066497735E-02
 -8.22282706904291E-02  7.05822951510542E-02  7.05843811572576E-02 -7.05840474772856E-02 -7.05846921855878E-02
* ORBITAL    1   60
  3.61807869314357E-04  2.66580307004897E-03  1.64116967141002E-02 -5.46914899267267E-02 -3.77009582993864E-03
  2.70794084852591E-08  2.15896590257843E-07 -4.09933652838401E-06 -2.55193577525257E-07 -1.00768738120263E-07
 -2.49641248440356E-06  6.00441197331408E-06 -1.61082215810503E-07  7.74016352731576E-04  2.10170961549137E-02
 -4.59146007230267E-02 -3.68397491431993E-03 -2.38387574340502E-02 -7.61275527210192E-03  1.02800632501258E-06
 -1.72791456932097E-06 -6.02084382781951E-03 -2.86942166196015E-03 -1.89750684489137E-05 -1.62127685604289E-06
 -1.63206942638146E-02 -5.58144512598534E-03  3.61733889565077E-04  2.66524520329342E-03  1.64087784542598E-02
 -5.46998031575351E-02 -3.77699250821751E-03  1.66886648038643E-09 -4.53572846349655E-07  1.00112728738231E-05
  1.05770595136387E-06 -2.36477743759656E-08 -3.11761091035365E-07 -5.82745819587332E-06 -6.05576366849618E-07
 -7.74062449405128E-04 -2.10183120221171E-02  4.59035713287605E-02  3.68492349388236E-03 -2.38572225425530E-02
 -7.60790269312456E-03  2.18734806025572E-05 -9.85669353326369E-08 -6.02035685802751E-03 -2.87288584389520E-03
  5.65658512102543E-06 -9.85863148509614E-07 -1.63015889584096E-02 -5.58332444526472E-03 -2.70181457550090E-05
 -1.03971035531364E-03  9.89025032464758E-02  9.56915291383275E-05  5.12932405471490E-03 -4.66317379860560E-04
 -1.21766509283164E-02  2.90844939448448E-07 -1.13061625835259E-05 -2.69936216680679E-05 -1.03957611191914E-03
  9.89034622531463E-02 -9.62891290426100E-05 -5.09449241234041E-03  4.66467153563109E-04  1.21609893128337E-02
 -2.58268664179591E-07  1.21996576639530E-05  6.49389335462361E-04  8.73755006020778E-03 -3.63619339791986E-01
 -1.56764317475009E-03  1.91253710123214E-02 -1.01029893886310E-03  8.42262736299607E-03 -1.04267097789085E-03
  1.16561153268868E-02  6.49324449767016E-04  8.73701913815089E-03 -3.63618894107600E-01  1.56741374292779E-03
 -1.91100516344480E-02  1.01011126474559E-03 -8.42329614353724E-03 -1.04246760824709E-03  1.16495769667989E-02
  6.49349422846705E-04  8.73719611294830E-03 -3.63619869809412E-01  1.56736405151416E-03 -1.91159074929124E-02
  1.01015005499572E-03 -8.42051332515845E-03  1.04252011899673E-03 -1.16459300419253E-02  6.49303046834682E-04
  8.73687105638873E-03 -3.63621159951824E-01 -1.56747702266413E-03  1.91176130731079E-02 -1.01008110141255E-03
  8.42844505515314E-03  1.04240329323158E-03 -1.16602170782825E-02 -8.28393478124857E-03  1.67849308485555E-01
 -3.30223156609973E-02  9.56020307958896E-02  5.77887867213460E-02 -8.28419914833298E-03  1.67848536580377E-01
  3.30208880704042E-02 -9.56006218889845E-02  5.77858875547910E-02 -8.28406987859753E-03  1.67847921592202E-01
  3.30223564194851E-02 -9.56015566461149E-02 -5.77887687125892E-02 -8.28379357567598E-03  1.67851810093121E-01
 -3.30221159844619E-02  9.55998187590022E-02 -5.77867245502277E-02  7.67204526384865E-02  7.67209352254879E-02
  7.67212537428782E-02  7.67216398268429E-02  8.02986226478690E-02  8.02958492107245E-02  8.02968169855659E-02
  8.02971231502670E-02  6.84046035424584E-02  6.84084019534039E-02  6.84062887795156E-02  6.84072880415324E-02
* ORBITAL    1   61
 -1.26815053484656E-07 -9.11349788272118E-07 -4.42339445007756E-06 -1.18589083970089E-05  1.72278475933726E-07
 -6.46232473277419E-04 -1.78360522933270E-02  4.47703710320481E-02  3.07251759296692E-03 -4.47541877974164E-04
 -1.20634503087778E-02  1.94939695781434E-02 -9.39342085653270E-04  2.18246255711781E-07  5.05077680232144E-06
  1.18937107448763E-05  1.49203440403894E-06  4.59969875656837E-06  4.17376524103648E-06  1.78118445206733E-02
  5.23998158120627E-03  1.87076880237867E-05  6.56540547925219E-06  3.28953429235833E-02  9.93829876298121E-03
  3.02278435501501E-05  6.66995654421321E-06 -1.78024837592423E-07 -1.31383623699439E-06 -7.01844202559664E-06
  1.55888680206748E-05 -3.96952537407952E-06  6.46306295279930E-04  1.78377561485764E-02 -4.47669489556613E-02
 -3.07412693229019E-03  4.47480177829529E-04  1.20626169562708E-02 -1.94926806671058E-02  9.37188727784518E-04
 -3.39398870611581E-07 -6.82037035176750E-06  1.35750930089419E-05  1.34712690313842E-07 -3.18123994012860E-05
 -9.72377070897217E-06  1.78172700759066E-02  5.23971365192274E-03 -1.83630208168562E-05 -5.08563591052222E-06
  3.28786440484162E-02  9.93359329017019E-03 -7.29806987522552E-06 -4.70953113465439E-06 -3.66158370154977E-08
 -3.47150281463204E-07 -3.52179233281512E-06 -1.03428216207513E-07  1.28171740610323E-05 -6.71691203427685E-07
  4.74166495741478E-05  1.21479147659662E-04 -7.71388475849301E-03 -9.42945416930146E-08 -8.12832303136339E-07
 -6.52939322146403E-06  2.22986148331854E-07 -2.20284015202925E-05  1.11857818897073E-06 -6.94511255540359E-05
 -1.18581832490814E-04  7.64260159746556E-03 -5.48784605464666E-04 -8.11827524565743E-03  3.80780151977098E-01
  9.58886763601503E-04 -1.56892502755305E-02  8.99614828530132E-04 -9.42618070664199E-03  9.55277244309126E-04
 -1.15605504701132E-02  5.48644849634852E-04  8.11718079194426E-03 -3.80782496948479E-01  9.58474096240521E-04
 -1.56735477757301E-02  8.99211674804640E-04 -9.42923654217287E-03 -9.55137126926021E-04  1.15609904358696E-02
 -5.48598469523856E-04 -8.11680400968402E-03  3.80780362263015E-01 -9.58310181347614E-04  1.56752837237255E-02
 -8.99299831936162E-04  9.41638752380352E-03 -9.54902080721807E-04  1.15361930064285E-02  5.48732005651160E-04
  8.11786824806890E-03 -3.80784127342927E-01 -9.58776792173395E-04  1.56837775487203E-02 -8.99351284555390E-04
  9.43654118880630E-03  9.55248209153030E-04 -1.15810898020415E-02 -8.15068335397634E-03  1.54523773872855E-01
 -2.51531072214213E-02  1.00040442929956E-01  5.93230009007851E-02  8.15077133265826E-03 -1.54523977297433E-01
 -2.51496469506038E-02  1.00037815186324E-01 -5.93227496338470E-02 -8.15087666593023E-03  1.54522185712993E-01
  2.51518586316989E-02 -1.00038086604241E-01 -5.93218277940904E-02  8.15072592193799E-03 -1.54523555263437E-01
  2.51535998114925E-02 -1.00041094902031E-01  5.93257872769144E-02  7.05132891076641E-02 -7.05102632568239E-02
  7.05127081095609E-02 -7.05096939825151E-02  7.27606766155058E-02 -7.27598683409156E-02  7.27579791039570E-02
 -7.27635433624110E-02  7.37687989337698E-02 -7.37729096194043E-02  7.37718475751835E-02 -7.37701827700040E-02
* ORBITAL    1   62
 -2.56896732272694E-07 -1.86272761389156E-06 -9.53536331479851E-06  4.76751508724260E-07 -2.49998461466045E-06
 -7.40664457341438E-04 -2.00382216079709E-02  4.19166263905625E-02  1.65057480196478E-03 -3.99031614363978E-04
 -1.07045097276347E-02  1.45733393317906E-02 -1.71812559240498E-03  4.57735225756605E-07  1.00967251543993E-05
 -7.17478555917213E-06  6.30443567392794E-07 -1.80014664220769E-06 -1.32628128693158E-06  1.40141377235916E-02
  5.33641519657845E-03  2.39958352733847E-05  4.66005120449261E-06  2.04329313112083E-02  8.65852856551046E-03
  2.00263667700407E-05 -1.42922509319401E-06 -2.69618886661131E-07 -1.97671827693672E-06 -1.03607751986180E-05
  9.33244644731704E-06 -5.55036730458270E-06 -7.40820619401448E-04 -2.00417044184663E-02  4.19150051880792E-02
  1.65185763680071E-03 -3.98801624357639E-04 -1.06991454428142E-02  1.45610555051314E-02 -1.71696955838459E-03
 -4.65260167049346E-07 -9.96683382898494E-06  2.04272448864194E-05  9.53646613460847E-08 -7.16587943144105E-06
 -6.53695627815145E-06 -1.40278017727312E-02 -5.34138524327391E-03  3.16806871389080E-05  6.12483059077136E-07
 -2.04214511338835E-02 -8.65870256997734E-03 -6.24510237595667E-06 -1.00456268401251E-06 -1.09171791471751E-04
 -1.03895989944944E-03  2.08886798800397E-02 -7.48755672703678E-04  2.44836515897893E-02 -6.28497467961069E-04
  5.65141751494218E-03  1.02189260373091E-06 -3.92350124523208E-05  1.08534834654979E-04  1.03379296156427E-03
 -2.09194932615131E-02 -7.49690037717456E-04  2.44868367368778E-02 -6.25012011762487E-04  5.51245366933785E-03
 -1.23064676772568E-07  1.10013489200240E-05 -5.20367685700017E-04 -7.89899586620855E-03  3.80555725080177E-01
  7.79308177299519E-04 -1.03918542059442E-02  9.03009941661566E-04 -5.97371594299016E-03  8.29431667826420E-04
 -6.03166471184275E-03  5.20361183570357E-04  7.89893652916625E-03 -3.80561053121692E-01  7.79252826582842E-04
 -1.03805542876106E-02  9.02753765082224E-04 -5.99047894228645E-03 -8.29671918050573E-04  6.06153473648382E-03
  5.20373853688043E-04  7.89903742441015E-03 -3.80564509490695E-01  7.79388178362167E-04 -1.03923270508001E-02
  9.02777095456708E-04 -5.99235136942727E-03  8.29711540150025E-04 -6.06785108412087E-03 -5.20231778449926E-04
 -7.89793986091793E-03  3.80561094191975E-01  7.79127339945484E-04 -1.03941413835881E-02  9.02874179163234E-04
 -5.97143708810706E-03 -8.29284855102758E-04  6.02557191603901E-03 -8.15255512378714E-03  1.53488651152339E-01
 -2.57620178036005E-02  1.01448752558522E-01  6.02732118585039E-02  8.15294490741790E-03 -1.53484747702979E-01
 -2.57606747313795E-02  1.01450816783915E-01 -6.02781626963608E-02  8.15273140926523E-03 -1.53487648797937E-01
 -2.57621274448258E-02  1.01449982655721E-01  6.02769377463046E-02 -8.15256079915084E-03  1.53489923686676E-01
 -2.57609194366306E-02  1.01446406885841E-01 -6.02709582166225E-02  7.03344927867045E-02 -7.03276092934276E-02
 -7.03267018349422E-02  7.03345786128656E-02  7.39150201079116E-02 -7.39195284023658E-02 -7.39180965067145E-02
  7.39125488964907E-02  7.35489505150487E-02 -7.35526955339467E-02 -7.35525436986554E-02  7.35516692851045E-02
* ORBITAL    1   63
 -6.31686860863120E-04 -4.57515238015851E-03 -2.38123395009919E-02 -2.91763084188180E-02 -3.10396979472896E-02
 -1.50541605684939E-08 -6.09927045358830E-07 -1.88013537139915E-06 -1.89539881398600E-07 -1.84892193657163E-08
  9.91120856468951E-08 -3.02999575916766E-06 -4.56025434524261E-07 -4.50691531531657E-04 -1.03504576192761E-02
  3.46901303817121E-03 -2.05830196927841E-03  1.66044748783682E-03  5.86628303604599E-04 -1.73656241445504E-06
 -5.80519554760279E-07  5.08336318011268E-03  7.92864120352496E-04 -5.73540619813605E-07  3.35697278435663E-07
  2.19819221000747E-03  1.07924588444491E-03  6.31751321275359E-04  4.57564699379528E-03  2.38151405280068E-02
  2.91836636591932E-02  3.10383954105728E-02  9.80686792082544E-08  1.74207761542530E-06  1.00150149987083E-06
  4.83548920542741E-07 -1.85323671420225E-07 -3.27027297586213E-06  3.02725434302073E-06 -3.19655448260561E-07
 -4.50675749083473E-04 -1.03503527865831E-02  3.46074146682905E-03 -2.05864288912638E-03 -1.66948352963922E-03
 -5.85556933121672E-04  1.36990122732044E-05  3.24458363270390E-06 -5.08182846370256E-03 -7.92509401775098E-04
 -2.96785441028727E-06 -6.91362621086013E-07 -2.18841638475922E-03 -1.07790546728558E-03  8.52027926688361E-08
  6.55792258093037E-07  3.43013337999494E-06 -3.11741028577254E-07  1.91619297897386E-05  2.53788138409185E-07
 -1.80725057700296E-05 -6.07152888660178E-04  1.82736245545703E-02 -2.65811019920656E-08 -2.56181733520068E-07
 -6.58754593200862E-07 -3.40526623655826E-09 -5.48592470054563E-06  3.20214739794151E-07 -2.18239284384156E-05
 -6.06436559611921E-04  1.82308808742591E-02  1.13526964654400E-04  1.12412274147382E-03 -3.72870483982912E-02
  3.98461905339396E-03 -7.83292069003516E-02  1.17165942900996E-03 -2.64883472645081E-02  1.43362548899342E-03
 -2.44185819086470E-02  1.13440200696815E-04  1.12345306015803E-03 -3.72921244987495E-02 -3.98471550640284E-03
  7.83220869586717E-02 -1.17171233886368E-03  2.64874742940784E-02  1.43369664969002E-03 -2.44166256392926E-02
 -1.13546609656888E-04 -1.12427210145899E-03  3.72879069719104E-02  3.98450617601536E-03 -7.83303061992187E-02
  1.17163828554009E-03 -2.64905308871056E-02  1.43354368900710E-03 -2.44179638937151E-02 -1.13583371453848E-04
 -1.12455277267101E-03  3.72853938843118E-02 -3.98457390237717E-03  7.83353482318135E-02 -1.17152475072009E-03
  2.64881018281206E-02  1.43354014937962E-03 -2.44140177074554E-02  3.28404669104382E-04  5.10775215352014E-03
  2.35782175664322E-01  1.37721573919726E-01 -8.03287049709734E-02  3.28122271507687E-04  5.10413439460219E-03
 -2.35777315219113E-01 -1.37720391338192E-01 -8.03261603336229E-02 -3.28614027641126E-04 -5.10892803138889E-03
  2.35777060968050E-01  1.37720500675223E-01 -8.03250753774124E-02 -3.28541325014574E-04 -5.10920319580723E-03
 -2.35779966388259E-01 -1.37719052763539E-01 -8.03276668816131E-02  2.90921756011112E-02  2.90923562407212E-02
 -2.90943868265047E-02 -2.90934308028279E-02 -1.93251959612855E-01 -1.93252981120584E-01  1.93256946265356E-01
  1.93254663467710E-01  1.80633728386137E-01  1.80637928354509E-01 -1.80635282057523E-01 -1.80634049227303E-01
* ORBITAL    1   64
 -3.42112897122018E-04 -2.49042785044199E-03 -1.34463557900815E-02 -7.10341589642904E-03 -1.09360835983065E-02
 -9.97768571787803E-08 -1.99985228897055E-06  4.44912711054309E-06 -1.37082334378187E-08  1.35666614959729E-07
  2.56032709967708E-06 -9.69869039521017E-06 -5.01817731592143E-08 -5.56417553313845E-04 -1.25305971551841E-02
  2.30239823422635E-03 -3.33149109513581E-03  5.09702533041191E-03  1.14684921544861E-03  9.53341900787270E-06
  2.94609589235442E-06  3.46867716996271E-03 -8.25513107003497E-04 -6.11651735225767E-06 -2.51882108078704E-06
  4.07856575134203E-03  1.43285513077372E-03 -3.42072598997056E-04 -2.49013675102181E-03 -1.34449799891177E-02
 -7.10253736766046E-03 -1.09349253733838E-02  3.29208855467114E-08  5.31368177855406E-07 -4.80205537632742E-06
 -1.88173490830753E-07 -9.54152042857739E-08 -2.10286236768327E-06  1.06714517238289E-05  4.16546176803792E-07
  5.56464289910325E-04  1.25314068301239E-02 -2.28986101879524E-03  3.33217523863293E-03  5.09818253185964E-03
  1.14465167399394E-03  5.65492091123535E-06  2.99159589060860E-06  3.47229747058432E-03 -8.24298931825976E-04
  5.91025129979404E-06  1.18615438841818E-06  4.07844396320722E-03  1.43197291531739E-03  3.52239160394983E-05
  3.33488953059742E-04 -1.60134861560148E-02  1.17895509696346E-05  2.20056614091013E-03 -8.46155546859439E-05
 -8.19188109890927E-03 -7.73602461974395E-07  3.24069458342887E-05  3.52589743363536E-05  3.33782326184074E-04
 -1.60112458226976E-02 -1.20198340153572E-05 -2.18653642975069E-03  8.41073018381847E-05  8.21520592158001E-03
  7.74896378677856E-07 -3.28085882822159E-05  2.10107429062410E-05  4.16420733194694E-04 -3.72476177905078E-02
  3.98004273098140E-03 -7.66709798383036E-02  1.09842781151454E-03 -2.57915490897086E-02  1.10939839510078E-03
 -2.06907200601104E-02  2.09510230381293E-05  4.15958123661905E-04 -3.72514123440908E-02 -3.98009315558915E-03
  7.66590704422062E-02 -1.09850827139466E-03  2.57970664411216E-02  1.10939882209337E-03 -2.06987398965782E-02
  2.10891009923273E-05  4.17021293397035E-04 -3.72432696081913E-02 -3.97996255147264E-03  7.66731608315137E-02
 -1.09839972809122E-03  2.57928345613016E-02 -1.10934039205448E-03  2.06956195917555E-02  2.10782669425567E-05
  4.16946960335159E-04 -3.72474541856222E-02  3.97983532791532E-03 -7.66595863682662E-02  1.09833323849103E-03
 -2.57972688161292E-02 -1.10922770445150E-03  2.06970837327721E-02  2.16194660332143E-04  4.92081547334561E-03
  2.44399047937044E-01  1.31003782529290E-01 -6.88883397107873E-02  2.15912152137297E-04  4.91655542198727E-03
 -2.44393761737863E-01 -1.31003894450110E-01 -6.88848904728032E-02  2.16405588740634E-04  4.92290270796640E-03
 -2.44395836608932E-01 -1.31001812750490E-01  6.88855925575041E-02  2.16250619270793E-04  4.91902483096529E-03
  2.44395915269921E-01  1.31005460132978E-01  6.88827010049886E-02  1.54951383050468E-02  1.54966148310851E-02
  1.54966194565932E-02  1.54967395550465E-02 -1.90351346960656E-01 -1.90352723877857E-01 -1.90357913529733E-01
 -1.90352547726262E-01  1.85756737570618E-01  1.85760429451320E-01  1.85760366820130E-01  1.85756749555310E-01
* ORBITAL    1   65
  1.71071107199335E-07  1.26471838353720E-06  6.55327258604406E-06  1.00223580636835E-05  1.79104583042980E-06
  4.69340355167405E-04  1.06825943665719E-02 -1.38181585417647E-03  2.51373813103727E-03 -4.82028730111141E-05
 -1.57533188744461E-03 -1.06030509983661E-02 -2.72251312699548E-03 -2.98173711885101E-07 -6.28349680736238E-06
  1.35459875904575E-06 -6.99823615920938E-07 -4.46622303273184E-06 -3.98889224428549E-06 -2.15446024196163E-03
 -1.31172113500312E-03 -1.49580345219372E-05 -4.50725920570474E-06 -1.41021056804812E-02 -1.65095374863075E-03
 -6.59704928351824E-07 -6.19213672994222E-07  1.49670542418460E-07  1.10377279312588E-06  6.30932092288214E-06
 -1.15273734093400E-05  1.78056207781787E-06 -4.69354355751732E-04 -1.06832041888219E-02  1.37783555964115E-03
 -2.51357594091232E-03  4.81788652292747E-05  1.57454140109457E-03  1.06057223839764E-02  2.72335055576308E-03
  2.78679282141758E-07  6.03558246186575E-06 -9.83647933197102E-06  3.22211446133869E-08  6.91469574812493E-06
  2.74229507824341E-06 -2.15080925127710E-03 -1.30862066158217E-03 -2.74341078283860E-06  1.21146205969674E-06
 -1.40931545700810E-02 -1.64614528903966E-03  1.72381526226179E-05  3.74121866606430E-06  1.67942516480593E-07
  1.41178790200727E-06  6.07104565048424E-06 -7.60976486674915E-07  4.35840981692419E-05  6.12905736441420E-07
 -2.12558893446446E-05  1.84295594639909E-04 -8.68854394272921E-03  6.83803658129122E-08  5.53922427579840E-07
  6.32492404055240E-06  4.34096785147924E-07 -2.62434111848455E-05 -7.95206710189570E-07  3.64347092289474E-05
 -1.85702599568396E-04  8.70752535601133E-03  3.16427139916168E-05  1.78800409809324E-04  7.95838649763783E-03
 -1.37599133980220E-03  2.04089626382805E-02 -2.24167576161541E-03  4.41694220581124E-02 -2.70316634979856E-03
  4.81863427252584E-02 -3.16574674910386E-05 -1.78890862837044E-04 -7.95799797303341E-03 -1.37583543831696E-03
  2.03906556508404E-02 -2.24167484348607E-03  4.41780616567153E-02  2.70338102647009E-03 -4.82119870227342E-02
  3.16096848796989E-05  1.78515138673365E-04  7.96241127929542E-03  1.37567952731558E-03 -2.03906566151546E-02
  2.24161568587413E-03 -4.41666957381047E-02  2.70300480819249E-03 -4.81816923159837E-02 -3.15935510668690E-05
 -1.78401032987848E-04 -7.95519515871776E-03  1.37575849886983E-03 -2.03902614932892E-02  2.24162525851299E-03
 -4.41785420639654E-02 -2.70324790952617E-03  4.82105634288048E-02  4.29009462749898E-04  6.69156227427799E-03
  1.31519488897728E-01  1.54004398075392E-01 -2.07970591863368E-01 -4.28966409795864E-04 -6.69196638326591E-03
  1.31513517262128E-01  1.54002007531001E-01  2.07974376529908E-01  4.29477983315944E-04  6.69562136915965E-03
 -1.31513806969110E-01 -1.54003706341492E-01  2.07969113809493E-01 -4.29219663255799E-04 -6.69518288840477E-03
 -1.31517396101578E-01 -1.53998954651737E-01 -2.07974938112099E-01  1.36469605150101E-01 -1.36478590445657E-01
  1.36469426832275E-01 -1.36477166015746E-01 -2.26777577524887E-01  2.26783238074230E-01 -2.26785701167315E-01
  2.26786938515447E-01  8.16918351463944E-02 -8.16913750841182E-02  8.16943279312085E-02 -8.16916542013246E-02
* ORBITAL    1   66
  3.38020720342600E-07  2.46169584337111E-06  1.26214439409333E-05 -6.63727461805992E-07  3.98552353598465E-06
  4.72555742450195E-04  1.07226164288615E-02 -1.58382159016824E-03  2.88238463755637E-03  2.77471575377381E-05
  3.52634349465343E-04 -1.15458037166031E-02 -2.47284764247980E-03 -5.74262284035316E-07 -1.24447756398735E-05
  1.56077566120543E-05 -3.05173235597040E-07 -4.63559089679042E-06  2.33890205392030E-06 -6.00277915424977E-04
 -5.57823683932356E-04 -2.57076147805355E-05 -6.77384711916121E-06 -7.74702299867802E-03 -6.75299125449866E-04
 -3.64447425646020E-06  1.93045695201101E-06  3.57754481791479E-07  2.61632538788673E-06  1.35625286114106E-05
 -4.46687659492791E-06  8.67563511443038E-06  4.72652737451631E-04  1.07244518228521E-02 -1.57909455398990E-03
  2.88287196341036E-03  2.75946157056568E-05  3.50072110814488E-04 -1.15409046567344E-02 -2.47342174536001E-03
  5.85077371992017E-07  1.23396375655245E-05 -2.41888943330298E-05 -2.50587248315720E-07  1.41640014283839E-05
  2.66852497048725E-06  6.06567312951181E-04  5.60201010797131E-04 -2.44683260139642E-05 -4.68943799821123E-06
  7.74341381045385E-03  6.74812750763946E-04  1.16922348399653E-05  3.18331296075276E-06 -9.99498403639790E-05
 -8.43668520377279E-04  1.49024040245448E-02  5.86055896044472E-04 -1.10322959896322E-02 -3.81704956685781E-05
 -1.61663763350477E-02 -5.80711076317111E-07  2.97179720096508E-05  1.00730091631956E-04  8.50019425587563E-04
 -1.48640435224753E-02  5.88129863735366E-04 -1.11033159369937E-02 -4.23285137165007E-05 -1.60217420816640E-02
 -1.08785105554161E-07 -1.07562533784737E-05  1.99288072158022E-05  8.97398332524278E-05  7.54796035050993E-03
 -1.34836330891687E-03  1.98297475294709E-02 -2.16017138285496E-03  4.17872229250494E-02 -2.72535354990668E-03
  4.65513931612632E-02 -2.00402019964654E-05 -9.05923302326390E-05 -7.54531794894501E-03 -1.34840490807425E-03
  1.98159574391605E-02 -2.16010491109484E-03  4.18033652087792E-02  2.72573682049827E-03 -4.65915743422320E-02
 -2.00254541446454E-05 -9.04797453261637E-05 -7.54208704751087E-03 -1.34851262854346E-03  1.98265153998558E-02
 -2.16002754216476E-03  4.18037540889064E-02 -2.72573531030406E-03  4.65932189231492E-02  1.97765929218570E-05
  8.85629356829697E-05  7.54180022363701E-03 -1.34823228157515E-03  1.98344363610401E-02 -2.15997539551618E-03
  4.17825818354147E-02  2.72522514819197E-03 -4.65436268143544E-02  4.20560310947654E-04  6.78555258795746E-03
  1.30593552938887E-01  1.55153659731011E-01 -2.08191337704202E-01 -4.20607798868226E-04 -6.78746877249053E-03
  1.30588561502795E-01  1.55150340480948E-01  2.08197234732952E-01 -4.21181432402727E-04 -6.79101474870450E-03
  1.30585990439015E-01  1.55153123010133E-01 -2.08194707124231E-01  4.20527802506733E-04  6.78405416134280E-03
  1.30589996261822E-01  1.55154566994344E-01  2.08186135866890E-01  1.37933337228275E-01 -1.37944707040273E-01
 -1.37943116240295E-01  1.37936050855645E-01 -2.26884243601640E-01  2.26892557032714E-01  2.26896234691920E-01
 -2.26886491660129E-01  8.14661067486795E-02 -8.14663275990878E-02 -8.14659262410886E-02  8.14653976910989E-02
* ORBITAL    1   67
  2.50214048325765E-04  1.81372021780827E-03  9.51492398618337E-03  6.35998475188960E-03  7.83132307961864E-03
  7.22885217194754E-09  2.67298439986352E-07  1.19425613728092E-06  1.33805884007858E-07  1.34504325033163E-08
 -2.39173722458748E-07  8.80159097052337E-07  3.17426621711108E-07 -1.65865003133857E-05 -2.80240710987559E-04
 -9.26953869063631E-03 -1.72646363517709E-03 -2.41558166339666E-03 -1.60926954455325E-03  7.71407102571043E-06
  1.03372444006549E-06  5.41522316244198E-03 -2.86201024244534E-04 -1.31855882872349E-07  1.45465127343873E-07
 -6.33934035181594E-03 -5.46696399925651E-04 -2.50379544742746E-04 -1.81493143030848E-03 -9.52145948086221E-03
 -6.36198492944755E-03 -7.83440307299305E-03 -1.25763384861120E-08 -6.20026333003395E-07 -4.08694199090884E-06
 -9.20661084177195E-07 -1.62319326106458E-08  2.07991460599036E-07  2.05443380100439E-06  3.26264902826928E-07
 -1.68118581325399E-05 -2.85127042754945E-04 -9.25872155745148E-03 -1.72610561490400E-03  2.42250615287913E-03
  1.61101981458906E-03  1.26238596579087E-05  5.87111073193748E-07 -5.40650834929297E-03  2.88343732801128E-04
  7.45374459982929E-07 -5.54352064513023E-07  6.32234313522501E-03  5.44680089574706E-04 -2.18082778556158E-08
 -1.85164023903404E-07 -2.38936169147458E-06  3.08024292475932E-07 -1.04862317598165E-05 -2.78318465753314E-07
  1.40842890927266E-05  4.99207943296936E-04 -1.08519767109464E-02 -1.26019439491982E-07 -9.97418881457783E-07
 -6.39107159795620E-06 -4.30199076277534E-07  2.04131159044981E-05  4.20688468682464E-07 -1.10396137066901E-05
  4.99539883229281E-04 -1.08647420237028E-02 -2.98169473039087E-05 -2.26312313265909E-04 -2.52282022702834E-03
  1.72821329507576E-03 -3.24431730909682E-02 -1.33266415093794E-03  2.53733093247570E-02 -3.27537592303912E-03
  5.98292000615436E-02 -2.97595154499019E-05 -2.25870763697225E-04 -2.52014915017300E-03 -1.72812144430505E-03
  3.24433189305157E-02  1.33265386411881E-03 -2.53676759109626E-02 -3.27543666113349E-03  5.98216816587071E-02
  2.98128272811575E-05  2.26273027354430E-04  2.52094947948301E-03  1.72815074410054E-03 -3.24359323810737E-02
 -1.33261931285764E-03  2.53661406242400E-02 -3.27534898532628E-03  5.98140241241030E-02  2.98687591299273E-05
  2.26708884629477E-04  2.52229816447139E-03 -1.72829008324326E-03  3.24405719738218E-02  1.33260700899186E-03
 -2.53692673877130E-02 -3.27524627648090E-03  5.98180956302830E-02 -1.65545548031595E-05 -2.91282027686220E-03
  1.38697697522539E-01 -1.02500016082561E-01  2.33235582024605E-01 -1.66118453462694E-05 -2.91329612126003E-03
 -1.38695816305950E-01  1.02499776462810E-01  2.33233688784332E-01  1.72279998936838E-05  2.91955865322647E-03
  1.38700606616691E-01 -1.02499910876174E-01  2.33239323428898E-01  1.66314753978064E-05  2.91411188794024E-03
 -1.38698392395133E-01  1.02498305889921E-01  2.33236102516234E-01 -2.20847791160136E-01 -2.20848497609933E-01
  2.20844874224197E-01  2.20851976294405E-01  9.56242050320622E-02  9.56239443799055E-02 -9.56282893638444E-02
 -9.56264102075920E-02  1.21994632056572E-01  1.21997473458783E-01 -1.21994874281701E-01 -1.21995653232334E-01
* ORBITAL    1   68
  1.35267009245738E-04  9.86902567797376E-04  5.38436304853799E-03  1.19543308520721E-03  9.71914883721429E-03
  3.20454264779130E-08  1.06600291302633E-06 -1.60552356404221E-06 -1.32799716632646E-07 -8.81600108399383E-08
 -2.11172251457681E-06  5.54179232038266E-06  1.57750909764288E-07  3.97549791522167E-05  9.87518490967406E-04
 -5.95484856263546E-03 -1.53969317254872E-03 -5.11569054966371E-03 -2.82425296789922E-03 -1.24853792028414E-05
 -9.91858692940373E-08  1.54424964047812E-03 -1.25660776685912E-03  4.74377226632746E-06  2.02400371839962E-06
 -5.11622001442402E-03 -3.63486904223579E-04  1.35267620790003E-04  9.86878302196448E-04  5.38412563522097E-03
  1.19359472775605E-03  9.72107098642880E-03  1.40413690811374E-08  3.75554629170347E-07  6.85656334779637E-06
  1.16015382264323E-06 -4.42121572109639E-10  6.13244512928074E-07 -4.80467130987170E-06 -8.31344920312689E-07
 -3.97997938449684E-05 -9.88846551624325E-04  5.94913480702732E-03  1.53945739613180E-03 -5.12010937045457E-03
 -2.82214961459042E-03 -1.07282670656008E-06 -2.46148457749695E-07  1.54636057230765E-03 -1.25657467657913E-03
 -4.83678532875071E-06 -1.06717896139611E-06 -5.11583263312049E-03 -3.64244968462896E-04 -2.55550798907848E-05
 -2.84427030637884E-04  2.52068923091196E-02  1.80983956065406E-04  8.76522240276979E-03  1.49887471057258E-04
 -8.99672574031092E-03  3.23479352333398E-07 -1.81713120262267E-06 -2.55821286291618E-05 -2.84677744724491E-04
  2.52057471435133E-02 -1.81028498339776E-04 -8.78323177344902E-03 -1.49599515825063E-04  8.96414556613300E-03
 -5.51563760155214E-07  8.68638774165908E-06 -4.60642419641682E-05 -3.44791930309501E-04 -2.68665159089541E-03
  1.55169817953518E-03 -3.01150629550055E-02 -1.46418167804738E-03  2.46177284066723E-02 -3.22124617950085E-03
  5.50213595645523E-02 -4.60493746673419E-05 -3.44666318802675E-04 -2.68837230820562E-03 -1.55159350260398E-03
  3.01054066421931E-02  1.46417104166140E-03 -2.46254432812131E-02 -3.22136437457523E-03  5.50310925607539E-02
 -4.60493399799916E-05 -3.44663283159120E-04 -2.68742375631048E-03 -1.55165723221707E-03  3.01065951911266E-02
  1.46427052345786E-03 -2.46236602115275E-02  3.22138321478606E-03 -5.50276396950727E-02 -4.61250883438478E-05
 -3.45257958394394E-04 -2.68843449526168E-03  1.55176033289925E-03 -3.01107240890145E-02 -1.46408398311700E-03
  2.46179888004957E-02  3.22119783806663E-03 -5.50190638448901E-02 -1.04821273300566E-04 -4.05646971949171E-03
  1.24087527248709E-01 -1.08299046146255E-01  2.40429172977566E-01 -1.04980950371130E-04 -4.05789025268328E-03
 -1.24084829898074E-01  1.08297871206796E-01  2.40428066700826E-01 -1.05517930998079E-04 -4.06276713849248E-03
 -1.24089705435524E-01  1.08299584591290E-01 -2.40431140630053E-01 -1.04754727148819E-04 -4.05572103849909E-03
  1.24087209934863E-01 -1.08296898314200E-01 -2.40427413113044E-01 -2.23358191204046E-01 -2.23360706542692E-01
 -2.23355552044525E-01 -2.23359969260467E-01  1.08845373631033E-01  1.08848969061641E-01  1.08851487329988E-01
  1.08847323966791E-01  1.11693071924263E-01  1.11694544814195E-01  1.11691747213429E-01  1.11692991077259E-01
* ORBITAL    1   69
 -2.42366337779975E-08 -1.79021568239794E-07 -9.12401153282382E-07 -1.80999391546414E-06 -2.71859288917672E-06
 -1.33496741129748E-05 -3.89367554909351E-04 -7.36786832500162E-03 -1.85021421157827E-03  2.45405358238281E-05
  5.12856417707828E-04 -1.39388158554507E-03 -2.37686552282644E-04  1.24316673874109E-08  6.22268944646880E-08
 -4.50960086469744E-06 -4.30748826596822E-07 -2.63540514647170E-06 -4.68393770554596E-07 -2.17784172647946E-03
 -8.76889595597929E-04 -1.77849300335084E-06 -3.76405953885971E-07 -3.87044615449806E-03 -8.67914292228523E-04
 -3.54269331523920E-06 -5.20846281587159E-07  2.34776845310669E-08  1.74362258508752E-07  9.16809707804229E-07
  2.21315008865157E-06  3.02622048097924E-06  1.33472006863063E-05  3.89193266698674E-04  7.36826814036199E-03
  1.85027780064044E-03 -2.45484347015356E-05 -5.13031911300602E-04  1.39379610332749E-03  2.37682868195880E-04
  2.70966290819387E-08  4.82623516699264E-07 -5.44347625185156E-07  7.56602684820619E-08  7.06836124866705E-06
  1.26956507217573E-06 -2.17601848347374E-03 -8.76802604893917E-04 -3.07222212824493E-07  7.39676512153215E-07
 -3.86751971112726E-03 -8.67467474053837E-04  1.23995180716063E-06  1.04085186019937E-06 -2.93169457440327E-08
 -2.18641347431441E-07 -1.06805819830317E-06  5.33421232376004E-09  1.48888629363085E-06 -2.15482255288693E-08
 -2.44961119064092E-06 -1.43058522911856E-04  1.71950508435967E-03 -2.14896538769066E-08 -1.56103233605790E-07
 -9.58082107585342E-07 -8.21387744357160E-08  3.63740207187123E-06  3.07483607588890E-09  2.45886706234800E-06
  1.42638597307605E-04 -1.70136306888752E-03  3.23635715847709E-05  2.82305986116855E-04 -5.65427777999091E-03
 -2.64663092618852E-03  4.35606824950480E-02 -2.84703148436650E-04  4.28889564436219E-03  1.68305866152356E-03
 -3.07197623012323E-02 -3.22731037046500E-05 -2.81613209575722E-04  5.65649335500791E-03 -2.64652431019296E-03
  4.35598486861518E-02 -2.84651444714471E-04  4.28632804921816E-03 -1.68313312442436E-03  3.07250167101577E-02
  3.22825068527701E-05  2.81682089212791E-04 -5.65586954662812E-03  2.64652658381969E-03 -4.35574523706744E-02
  2.84669828812875E-04 -4.28517228543947E-03 -1.68315254498398E-03  3.07248780043702E-02 -3.23515346036201E-05
 -2.82211416480815E-04  5.65436791106904E-03  2.64659948761221E-03 -4.35609795503386E-02  2.84665810701340E-04
 -4.28878483752774E-03  1.68309102023336E-03 -3.07216986499347E-02  2.29717520343649E-04  8.32751396796118E-03
  2.64957873523786E-01 -2.50118409070023E-02  1.44944533963468E-01 -2.29244172701966E-04 -8.32341872419673E-03
  2.64952326988722E-01 -2.50127658660517E-02 -1.44943392915693E-01  2.29233763707478E-04  8.32351758050814E-03
 -2.64956868036871E-01  2.50143722708981E-02 -1.44947171722732E-01 -2.29800044857825E-04 -8.32808355839849E-03
 -2.64956807978114E-01  2.50118622443916E-02  1.44944402637064E-01 -1.81490499366627E-01  1.81492495287536E-01
 -1.81486619302115E-01  1.81491772321640E-01 -3.59928664613238E-02  3.59927468922310E-02 -3.59938466272668E-02
  3.59938070103542E-02  2.10949762464497E-01 -2.10955524319767E-01  2.10950897272597E-01 -2.10950714390540E-01
* ORBITAL    1   70
  7.77902517445277E-08  5.62051677630395E-07  2.79240688911816E-06 -5.85223447355002E-07  3.96991956065339E-07
 -6.39489255800043E-06 -2.32853436664954E-04 -8.23306100476126E-03 -2.34202610662517E-03 -1.46340627896601E-05
 -4.83677526537359E-04  1.38932821477410E-04 -2.08390814271170E-04 -1.24971599620193E-07 -2.64815951368869E-06
  1.04506908344559E-06 -4.80008815168764E-07  1.73605838417702E-06 -1.27811017713573E-08 -1.91740967419252E-03
 -1.37522661285947E-03 -9.29876435438993E-06 -1.71015504329337E-06 -1.24422320342928E-03 -4.57166420867340E-04
 -2.17525105687390E-06 -6.92937621799721E-07  7.86062381324028E-08  5.76754248683423E-07  2.99099292664954E-06
 -5.23644501418650E-06 -9.05317083024787E-08 -6.39519695719632E-06 -2.32776845784057E-04 -8.23393870696970E-03
 -2.34222246912839E-03 -1.46321394505282E-05 -4.83859251073904E-04  1.38315078894533E-04 -2.08312685843814E-04
  1.36043184178359E-07  2.76232493235436E-06 -6.33210769368925E-06  7.04838451554840E-09  7.11730446263879E-06
  9.82716920437315E-07  1.91374828202149E-03  1.37537152432495E-03 -2.57496581523224E-06 -7.41479221893451E-07
  1.24317865188375E-03  4.57323762458509E-04 -6.15358288621222E-07 -2.32961105032908E-07  3.26040447026761E-05
  2.83603919461213E-04 -7.28838843929332E-03 -1.58504132355649E-04 -6.96809412171560E-04  1.62405838036905E-04
 -1.43092978786521E-04 -1.59093494296070E-07  5.21971818269994E-06 -3.23870510207457E-05 -2.81877828460121E-04
  7.30011743047869E-03 -1.58337169608235E-04 -6.90574999604937E-04  1.61380077852451E-04 -9.88687343393839E-05
 -1.85180730044320E-07  6.69887163133253E-06  4.72231834496362E-05  4.03982789149518E-04 -5.49292494106263E-03
 -2.60518193250431E-03  4.03965028942001E-02 -3.47294351705967E-04  3.62280369829939E-03  1.71958340419717E-03
 -3.32080801258890E-02 -4.71894571966148E-05 -4.03724723199072E-04  5.49519285633225E-03 -2.60513269074994E-03
  4.03922867574071E-02 -3.47219160466203E-04  3.62592105627003E-03 -1.71955121989321E-03  3.31993537148868E-02
 -4.72119190456860E-05 -4.03902314565022E-04  5.49507718721809E-03 -2.60520549506817E-03  4.03930347920005E-02
 -3.47253770176039E-04  3.62797156831596E-03  1.71951120052531E-03 -3.31950856676122E-02  4.72139429383561E-05
  4.03905363832667E-04 -5.49259008450139E-03 -2.60512221704255E-03  4.03945897782197E-02 -3.47264492776887E-04
  3.62199505363850E-03 -1.71962422645631E-03  3.32111291745613E-02  2.57496790630211E-04  8.50498802067989E-03
  2.66095502413490E-01 -2.59113779907060E-02  1.43028943200081E-01 -2.57064165235878E-04 -8.50132778722543E-03
  2.66089719089937E-01 -2.59129740374678E-02 -1.43026122756605E-01 -2.56998251457988E-04 -8.50088395455130E-03
  2.66094574207406E-01 -2.59147794116277E-02  1.43029926301290E-01  2.57574564716445E-04  8.50559546484322E-03
  2.66093912821135E-01 -2.59109833732339E-02 -1.43029035455991E-01 -1.81286641127349E-01  1.81285795869402E-01
  1.81280181866853E-01 -1.81287901552162E-01 -3.80119012268517E-02  3.80133133627892E-02  3.80145254891530E-02
 -3.80121730673774E-02  2.11151750832615E-01 -2.11157223644489E-01 -2.11152950783563E-01  2.11152280251150E-01
* ORBITAL    1   71
 -1.01585370817700E-03 -7.35080509261618E-03 -3.85678141145378E-02  1.13223362523844E-01 -4.65087653458289E-02
 -1.97573496897191E-07 -5.36846111110800E-06  1.08005227942834E-05  8.77933703910403E-07  1.91206628203178E-07
  6.19884372326878E-06 -3.14952486528812E-05 -3.27713926994133E-06 -3.67754800064097E-04 -8.59670228279364E-03
  6.17091576753437E-02  4.80547243289561E-03  3.44309656246482E-02  9.90694664166603E-03 -2.92454605290148E-05
  2.18323259589375E-06 -1.25894986065605E-02 -6.67794963654582E-04 -1.30847263457574E-05 -3.56005219938432E-07
  4.99827693411976E-03  5.08254969791893E-03  1.01609082796313E-03  7.35257747158145E-03  3.85780693566603E-02
 -1.13202399249679E-01  4.64992416136626E-02  4.41806821895032E-07  8.25482391293399E-06 -1.61156922734816E-05
  7.47299486606182E-07 -8.33834763630275E-07 -1.63174446735871E-05  3.87483569295504E-05 -4.01170625040196E-07
 -3.67553252954768E-04 -8.59185469443054E-03  6.16945864878652E-02  4.80605561238868E-03 -3.44685040882978E-02
 -9.90333450271345E-03  2.81603387570657E-05  9.05890904541346E-06  1.25672134645426E-02  6.69277227409439E-04
 -8.82098246486890E-06  4.69140808468672E-06 -5.00928511319637E-03 -5.07827701068571E-03  1.47441010427349E-07
  1.17498041328989E-06  5.82906222713685E-06 -5.87388505597655E-07  2.72091022813477E-05  8.26854461585100E-07
 -8.57440010499250E-05 -3.30866338002236E-03  8.54197401189176E-02 -1.73313559893583E-07 -1.47244330938304E-06
 -7.55442731685612E-06 -6.74217628262789E-07  3.65729295114056E-05  7.68443828139310E-07 -3.69379383139642E-05
 -3.30329061548425E-03  8.51755073359464E-02  9.86831065603940E-04  7.63162737307642E-03  1.08843591009606E-01
  5.11433084685108E-03 -1.30732519544174E-01 -7.42517572612384E-03  1.60882424877762E-01  7.51554290759166E-03
 -1.94868582083548E-01  9.86416744826511E-04  7.62839429113727E-03  1.08816459967988E-01 -5.11475039609651E-03
  1.30695984794055E-01  7.42497867478734E-03 -1.60882385153062E-01  7.51555456909640E-03 -1.94875003485397E-01
 -9.86664667915643E-04 -7.63033280671111E-03 -1.08824896894441E-01  5.11420220044768E-03 -1.30703547668595E-01
 -7.42520073192419E-03  1.60874490155645E-01  7.51519694515640E-03 -1.94872896991303E-01 -9.86772260652552E-04
 -7.63115124528472E-03 -1.08840200596217E-01 -5.11436841945542E-03  1.30747781717659E-01  7.42508619222597E-03
 -1.60890934115136E-01  7.51544892095244E-03 -1.94862075980055E-01 -2.93865975841650E-03 -7.93576854602864E-02
 -9.41768496659404E-02  1.99689776853232E-01  1.57762973152205E-01 -2.93985837522168E-03 -7.93774176079713E-02
  9.41808595494150E-02 -1.99702863758293E-01  1.57776602036412E-01  2.93933108774254E-03  7.93714503575733E-02
 -9.41796692353039E-02  1.99701755211974E-01  1.57769872922664E-01  2.93895550050815E-03  7.93599827367348E-02
  9.41740364833725E-02 -1.99690312716451E-01  1.57759492072783E-01  3.62660222612771E-02  3.62631355694328E-02
 -3.62635223102357E-02 -3.62641303630134E-02  1.05723317073134E-01  1.05736116392227E-01 -1.05738089980123E-01
 -1.05727527192658E-01  2.69914586546088E-02  2.69847100847343E-02 -2.69825347017589E-02 -2.69892351047609E-02
* ORBITAL    1   72
 -6.78772779813391E-04 -4.92775963415812E-03 -2.65447168415019E-02  1.13432098894382E-01 -2.97674774940302E-02
  8.05724394955464E-08 -1.39218184592646E-06  9.12561219265520E-06  1.89293612209146E-06 -1.39497470339677E-07
  2.01963708512587E-07 -2.54503424857233E-06 -1.42258557603204E-06 -2.15510320004362E-04 -4.83885328951216E-03
  6.24835964218759E-02  5.60057866293069E-03  4.33521357009849E-02  1.25745217275827E-02 -1.06726234476972E-04
 -1.32911942336000E-05  1.11646278342931E-03  2.90656120745713E-03 -1.57676578982714E-07 -1.48266618491522E-06
  2.41465496233767E-02  1.01087068812813E-02 -6.78786279570945E-04 -4.92776916875368E-03 -2.65439461466920E-02
  1.13436802758724E-01 -2.97506427720243E-02  1.41303552632613E-08 -1.25514198026943E-06 -7.94900019411965E-06
 -1.56211219870818E-06 -1.20809125629299E-07 -2.85856863291121E-06  1.24953661080095E-06  7.27690808617095E-07
  2.15493082492352E-04  4.84255404568397E-03 -6.24672352901423E-02 -5.60122414183379E-03  4.33873751283254E-02
  1.25616841297302E-02  8.32660252549538E-06  1.54829373178931E-08  1.10384668766475E-03  2.90822740752557E-03
  1.32738905240199E-05  3.63347933040052E-06  2.40667967285505E-02  1.01083339055416E-02 -4.58159783020147E-04
 -3.43095088895299E-03 -8.32471749074145E-02  1.02407675701846E-03 -9.25370877531769E-03 -1.19556516408895E-03
  5.53527533770386E-02  8.06012168058029E-07 -3.75730559623308E-05 -4.58717684327827E-04 -3.43543085832896E-03
 -8.32727157488946E-02 -1.02636330898339E-03  9.38330770239209E-03  1.19731004779866E-03 -5.53490341849391E-02
  2.31636688680137E-07 -3.96793804874269E-06  1.10511495418402E-03  8.52668567886262E-03  1.25812475165555E-01
  4.92223075717010E-03 -1.10124992532801E-01 -7.73122783678210E-03  1.78826126167787E-01  7.49506817650643E-03
 -1.98090092833170E-01  1.10495683428662E-03  8.52534652258498E-03  1.25811509024545E-01 -4.92323139305185E-03
  1.10155445205919E-01  7.73128122618710E-03 -1.78806090364696E-01  7.49536510737723E-03 -1.98129742882750E-01
  1.10507076194631E-03  8.52630258243879E-03  1.25815241234926E-01 -4.92259595789037E-03  1.10146468829429E-01
  7.73137295111964E-03 -1.78801288611508E-01 -7.49504664759050E-03  1.98124623870408E-01  1.10513804390920E-03
  8.52687711367623E-03  1.25809829102452E-01  4.92215777380016E-03 -1.10124787465068E-01 -7.73154306156144E-03
  1.78830518176768E-01 -7.49451027069891E-03  1.98087060997821E-01 -3.08082925446750E-03 -8.11722949961261E-02
 -8.84751332662704E-02  2.14012625138631E-01  1.54466191540323E-01 -3.08162769894829E-03 -8.11807122465118E-02
  8.84720722476229E-02 -2.14014654355629E-01  1.54464862203694E-01 -3.08094972194641E-03 -8.11722538912287E-02
  8.84681750535493E-02 -2.14010523988065E-01 -1.54456476723023E-01 -3.08156980847164E-03 -8.11784636219471E-02
 -8.84711722921231E-02  2.14013786109531E-01 -1.54463945088792E-01  4.29452150368244E-02  4.29446858893466E-02
  4.29411960329503E-02  4.29411121921640E-02  9.51576112141806E-02  9.51540680336708E-02  9.51534784269511E-02
  9.51603220668440E-02  3.60297363097766E-02  3.60295209748652E-02  3.60297554714477E-02  3.60264750135739E-02
* ORBITAL    1   73
  6.68206717794931E-08  4.79697221313068E-07  2.70216243297346E-06 -3.94392006850717E-06 -2.81434819458766E-06
  7.05904681153427E-04  1.63450704509828E-02 -7.56283017958587E-02 -3.32609975354737E-03  9.51449885697257E-04
  2.14126524166452E-02 -4.51022950645629E-02  9.34635411811091E-04 -2.03336191774364E-07 -5.23351354142294E-06
  3.01717171989274E-06 -2.01185613628596E-07 -9.31097575467323E-06  2.77140542726905E-06 -2.37148416794427E-02
 -1.00544849780590E-02  2.57997816680480E-05  2.83150493409925E-06 -2.52111322349137E-02 -1.00363048366917E-02
 -3.94000619436183E-05  7.87201619675929E-06  6.13312403343518E-08  4.39718465316194E-07  2.44295096923990E-06
 -1.75790412262131E-06  2.20673997868785E-06  7.06367551250535E-04  1.63557542379721E-02 -7.56276738400371E-02
 -3.32699717738822E-03  9.50724288644128E-04  2.13947076738048E-02 -4.50646295479459E-02  9.32362582788365E-04
  1.27375074807646E-07  4.20205169084558E-06  1.80702542079450E-06  6.22991506239357E-07 -2.39171348213275E-05
  8.19996270579504E-06  2.37667416983060E-02  1.00634163089887E-02 -6.89066766304080E-05  3.88527480466602E-06
  2.51896888895860E-02  1.00341564048983E-02  1.09060917614820E-05 -4.58786714353529E-06 -1.91594725936386E-04
 -1.40679621653391E-03 -2.85276363141519E-02  2.35031045284206E-03 -8.13288978830258E-02  9.52688699259631E-04
  8.15921648740497E-04 -1.62090299949449E-06  7.14759208517671E-05  1.91705412835325E-04  1.40786724711318E-03
  2.85247133789859E-02  2.35013133237650E-03 -8.12982060197031E-02  9.51651477013486E-04  8.74217554424822E-04
  2.00027748218476E-06 -7.68668726780808E-05 -1.26679959822496E-03 -9.73465598587735E-03 -1.48194382151488E-01
 -4.20619168374294E-03  1.05397515636653E-01  8.35090902032884E-03 -1.99863016086360E-01 -7.40272165961815E-03
  1.74640314092126E-01  1.26680049493828E-03  9.73463822501196E-03  1.48198118382161E-01 -4.20638462230360E-03
  1.05406312333870E-01  8.35080449021025E-03 -1.99856885833107E-01  7.40257674646885E-03 -1.74659659147541E-01
  1.26698079539748E-03  9.73604104798854E-03  1.48208244929338E-01 -4.20605848341375E-03  1.05425414446928E-01
  8.35096676618547E-03 -1.99858676544240E-01 -7.40248530938109E-03  1.74650382832613E-01 -1.26693219958498E-03
 -9.73564649975545E-03 -1.48204141123195E-01 -4.20626878208211E-03  1.05408550013315E-01  8.35070292843801E-03
 -1.99861839873815E-01  7.40250335509737E-03 -1.74660640767662E-01 -2.53229142937096E-03 -7.04282762705703E-02
 -5.36052686383518E-02  2.28112103586304E-01  1.49748502584791E-01  2.53271858055574E-03  7.04317881416736E-02
 -5.36051835205324E-02  2.28113653055662E-01 -1.49747733216790E-01  2.53244600763362E-03  7.04329128580927E-02
 -5.36041401919196E-02  2.28116325815473E-01  1.49749810507077E-01 -2.53254753531746E-03 -7.04331896462670E-02
 -5.36044839831829E-02  2.28114810496327E-01 -1.49750595755002E-01  4.59328715516532E-02 -4.59330375329313E-02
 -4.59276367494064E-02  4.59323429552329E-02  6.78472464767751E-02 -6.78445830919674E-02 -6.78530234419386E-02
  6.78511890555318E-02  6.13524158121761E-02 -6.13560894493361E-02 -6.13524874969896E-02  6.13493846889880E-02
* ORBITAL    1   74
 -9.72319731325591E-08 -8.00997387069818E-07 -5.17507899797396E-06  3.85358252570797E-05 -7.30913521653469E-06
  3.73744180295687E-04  8.73391206984071E-03 -7.17847231633093E-02 -5.68357023973147E-03  9.23387525316177E-04
  2.11382443853945E-02 -6.07619484966083E-02 -1.80471445367461E-03  3.12833021477002E-07  5.16303393173248E-06
 -5.21278889308554E-05 -3.56590192018513E-06  6.15265143157413E-07 -5.18565388682204E-06 -3.40484758906665E-02
 -9.47067730522483E-03  4.15283062239529E-06 -8.13689048787068E-06 -4.45882276457203E-02 -1.31463053253635E-02
 -9.19803108496555E-05 -1.99924310156796E-05  2.28915307727154E-08  1.90098559066254E-07  4.46866519411042E-07
 -3.45660623115949E-05 -3.25853493344029E-07 -3.73926996408726E-04 -8.73740701388870E-03  7.17789090764014E-02
  5.68513413401800E-03 -9.23152037803108E-04 -2.11337595045247E-02  6.07516243540593E-02  1.80866293514336E-03
  1.48946410537762E-07  1.78079549372779E-06 -2.05000126477125E-05 -1.12080118306875E-06  7.98382821909595E-05
  2.22314061695223E-05 -3.40690243725839E-02 -9.47311046119980E-03  4.02434868480390E-05  1.55291510088009E-05
 -4.45772619779488E-02 -1.31401671159511E-02 -1.71381760402767E-05  3.61885001146990E-06 -3.66756912920617E-07
 -2.96961213403941E-06 -8.74393087099554E-06  2.69159973527675E-06 -1.77003018265671E-04  4.16715267780518E-08
 -7.44840936962971E-05 -1.65405734803674E-03  4.22173325129544E-02 -1.05338129376715E-07 -6.81422850482345E-07
 -6.88110637761861E-06 -2.25106444412275E-06  1.58248085762687E-04 -5.32008416342795E-07  9.72042081772988E-05
  1.64767287621916E-03 -4.19867539416521E-02 -1.27281704163474E-03 -9.77431742285435E-03 -1.53031646178680E-01
 -4.52770338472824E-03  1.15834870185313E-01  8.47156581831432E-03 -2.05939353011872E-01 -7.43390369794956E-03
  1.67052191565811E-01  1.27298212240440E-03  9.77555563037460E-03  1.53015003727190E-01 -4.52693245580546E-03
  1.15821702322268E-01  8.47223407535539E-03 -2.05983836972295E-01  7.43272205301792E-03 -1.66958827027520E-01
 -1.27314130449549E-03 -9.77683777942794E-03 -1.53029403776971E-01  4.52667499286071E-03 -1.15823224259448E-01
 -8.47209886350823E-03  2.05977723745899E-01  7.43296146253694E-03 -1.66983325974028E-01  1.27290547140606E-03
  9.77491246123953E-03  1.53031513807576E-01  4.52790951927136E-03 -1.15870176666165E-01 -8.47204185843045E-03
  2.05944156228908E-01 -7.43341744392661E-03  1.67037035935861E-01 -2.52992984261912E-03 -6.93243228943437E-02
 -5.59306649999269E-02  2.35445893544211E-01  1.44654249058273E-01  2.53153626269841E-03  6.93455949112724E-02
 -5.59391433238723E-02  2.35468130574435E-01 -1.44675851317584E-01 -2.52997390786476E-03 -6.93268876778821E-02
  5.59400656483644E-02 -2.35462508818765E-01 -1.44660546705863E-01  2.53093176329239E-03  6.93396449261175E-02
  5.59292310726036E-02 -2.35458070863010E-01  1.44668441370565E-01  5.49679341384489E-02 -5.49543670871111E-02
  5.49621745505852E-02 -5.49600204687718E-02  6.42314289600817E-02 -6.42506127310506E-02  6.42491746124118E-02
 -6.42421809242918E-02  5.99689602103204E-02 -5.99719705991926E-02  5.99631324153200E-02 -5.99710709157615E-02
* ORBITAL    1   75
  2.10522645494116E-03  1.51834174418332E-02  7.63423029296663E-02 -2.16256685836398E-02  1.26246221306964E-01
  1.98606949513572E-07  6.68690658783276E-06 -2.57226695783975E-06 -4.48385966392181E-07 -1.11878564713338E-09
 -3.35495196346575E-06  2.58120538345763E-05  3.46650020365411E-06  9.32544250703368E-04  1.95449891530501E-02
 -6.41066051559913E-02 -2.92554552037718E-03 -7.18025406821244E-03  2.53957601994686E-03  5.82314853843689E-05
  7.49220506508624E-06 -2.27325256647874E-03 -1.23060429303732E-03  2.67543779804557E-05  3.01106355450818E-06
 -2.16019438814062E-02 -3.97416765750530E-03 -2.10605649397282E-03 -1.51895906150128E-02 -7.63760298079218E-02
  2.16069788188808E-02 -1.26246027811689E-01 -4.75040155515585E-07 -8.61240888330249E-06 -1.98787485189324E-06
 -2.32071095644225E-06  9.27525717298142E-07  1.86353013214308E-05 -2.60594139561942E-05  6.52202596519668E-07
  9.31585540420430E-04  1.95251105756301E-02 -6.40493043846045E-02 -2.92595563846529E-03  7.22059200941721E-03
 -2.54302184554465E-03 -1.98506454853515E-05 -1.63662844403209E-05  2.29943659034602E-03  1.23671282926649E-03
 -1.77927994661147E-05 -5.57190840509426E-06  2.15420436048005E-02  3.96719360930372E-03 -5.73399478592167E-07
 -4.49161164210530E-06 -2.83946313608540E-05  2.45051298495362E-06 -1.13957098342752E-04 -2.14771458410713E-06
  1.38913635927389E-04  3.97684141118568E-03 -1.39203890602264E-01 -2.15957714590298E-07 -1.53864384815029E-06
 -1.69392405078882E-05  6.57667629111716E-08 -7.41318739416538E-06  5.50694750623409E-07  3.72730211127656E-06
  3.97290125780370E-03 -1.38987129808355E-01  1.41891140488214E-03  1.08392546898907E-02  1.62047649842913E-01
 -2.65869820941063E-03  2.01975114567364E-01 -5.61116373478215E-03  2.94517865615718E-01 -8.70476111353345E-04
  1.30987581260706E-01  1.41948603505623E-03  1.08437453996834E-02  1.62075891144697E-01  2.65977431801526E-03
 -2.01948611454817E-01  5.61133173223884E-03 -2.94520608088613E-01 -8.71028525515236E-04  1.30990325683484E-01
 -1.41902758800493E-03 -1.08401753472397E-02 -1.62069519521018E-01 -2.65852187135534E-03  2.01982571264958E-01
 -5.61110231599410E-03  2.94506286620876E-01 -8.69922206417817E-04  1.30937663172328E-01 -1.41884226137836E-03
 -1.08387828440678E-02 -1.62049017952554E-01  2.65899279977973E-03 -2.02022414526994E-01  5.61098821431224E-03
 -2.94509850509023E-01 -8.70158209997902E-04  1.30948383790754E-01 -5.00025634887591E-04 -2.52108400618810E-02
  2.79075772507707E-02  1.17785867439606E-01  5.78967571632031E-03 -4.99370253873401E-04 -2.51975285216852E-02
 -2.79060116696758E-02 -1.17780145476590E-01  5.78034819408531E-03  4.99749035377932E-04  2.52046378053319E-02
  2.79118373353254E-02  1.17783959593842E-01  5.79186763465235E-03  5.00417772742117E-04  2.52176073342575E-02
 -2.79060552588422E-02 -1.17796564727375E-01  5.80535666162098E-03  5.50203035482508E-02  5.50230668808258E-02
 -5.50089660061413E-02 -5.50118074258181E-02 -7.96806374285635E-02 -7.96915823763482E-02  7.96871696514149E-02
  7.96769763651416E-02  7.42263453585732E-02  7.42350370821798E-02 -7.42379267311113E-02 -7.42329574953756E-02
* ORBITAL    1   76
  1.39988566099832E-03  1.01401311215746E-02  5.26854645813451E-02 -1.15241372677585E-01  7.23951822661075E-02
  1.55112221049472E-07  5.34504834727294E-06 -1.70432759233547E-05 -1.94044145303828E-06 -3.57939954007266E-07
 -1.15330288965593E-05  5.39375971906104E-05  3.32036403732625E-06  1.01802108514621E-03  1.98316939338630E-02
 -6.02515348781914E-02 -2.48855371981944E-04 -4.44200543058798E-02 -6.18844040360107E-03  1.83024560004126E-06
  2.58839594607314E-06 -1.00111755388530E-02 -2.33327021100066E-03 -2.20394685160923E-05  6.00389496657094E-06
 -4.40252316233924E-02 -9.92408976910472E-03  1.39970655431686E-03  1.01386409272787E-02  5.26765628111865E-02
 -1.15272414793989E-01  7.23709914316435E-02 -2.17032971732359E-07 -3.80131494210905E-06  3.33327907452061E-05
  2.94465655241943E-06  4.09279177270210E-07  9.23781854782277E-06 -3.17807911550993E-05 -1.79761836052465E-06
 -1.01814440365129E-03 -1.98389615353207E-02  6.01986354755575E-02  2.48165522862830E-04 -4.44920009130265E-02
 -6.16872896875736E-03 -2.61317628418236E-05 -3.24740025194614E-06 -1.00134820493512E-02 -2.33634445792106E-03
  3.06223865132486E-05 -2.13265453294034E-06 -4.39507093176043E-02 -9.92248166160199E-03  4.97205475405486E-04
  3.88059394926792E-03  8.84216171203000E-02 -1.14901560437949E-03  3.92677559365372E-02  3.01369283407936E-03
 -4.35415440241097E-02  2.35310755502738E-06 -6.13559991097709E-05  4.97189758254727E-04  3.88052367499385E-03
  8.84237724830059E-02  1.14920509084115E-03 -3.93404347927460E-02 -3.01439863231132E-03  4.35079107200833E-02
 -3.54444167688358E-06  1.17158743651345E-04  1.54517657012659E-03  1.17725800354040E-02  1.51277570725696E-01
 -2.95526981305359E-03  1.83801114069347E-01 -5.00260826486596E-03  3.02739975050819E-01 -1.60095321626050E-03
  2.03171662440731E-01  1.54558213985101E-03  1.17757391370817E-02  1.51297993067855E-01  2.95581348644884E-03
 -1.83783417628299E-01  5.00246749538040E-03 -3.02764506384981E-01 -1.60108817043095E-03  2.03204003802082E-01
  1.54529237780368E-03  1.17734493901126E-02  1.51283558766016E-01  2.95490487947293E-03 -1.83808294643453E-01
  5.00244574727077E-03 -3.02746765976194E-01  1.60065299615385E-03 -2.03182650644593E-01  1.54520744712793E-03
  1.17727696833795E-02  1.51291190208302E-01 -2.95480257891388E-03  1.83763745927719E-01 -5.00206824351140E-03
  3.02746678517859E-01  1.60012660837001E-03 -2.03172191848493E-01  9.22728447262686E-05 -1.97091032370449E-02
  2.62299462082407E-02  9.39606539002459E-02 -7.35740256698718E-03  9.33925402821932E-05 -1.96901208704671E-02
 -2.62309557836332E-02 -9.39485125462534E-02 -7.36870913131864E-03  9.25947014861585E-05 -1.97070609231646E-02
 -2.62237826617606E-02 -9.39624144541272E-02  7.35197933953486E-03  9.28122928802131E-05 -1.96991930624465E-02
  2.62280621193105E-02  9.39584251512017E-02  7.36273324475771E-03  6.04547698102970E-02  6.04535494702277E-02
  6.04539395517279E-02  6.04575551275902E-02 -8.28755331134315E-02 -8.28844014273068E-02 -8.28718139159130E-02
 -8.28811332216881E-02  6.46256876571909E-02  6.46335320689068E-02  6.46247762136343E-02  6.46326871562561E-02
* ORBITAL    1   77
 -1.51786765407573E-06 -1.10111780079998E-05 -5.65403189282423E-05 -1.52816169465934E-05 -2.18765897530208E-05
 -2.08397712234851E-03 -4.38982427270862E-02  1.20112432156745E-01  1.24069702433603E-04 -7.32912148200767E-04
 -1.52401669041042E-02  3.51678099200809E-02 -1.66199858670364E-03  2.60941958584369E-06  5.82089087483393E-05
 -6.61773576859492E-05  1.35233436698203E-06  2.98120597966443E-05 -1.23097788529425E-05  1.46236616408354E-02
 -2.61844654204785E-03  5.28988752305141E-05  2.09121974040809E-05  4.76489010704644E-02  6.45234790410316E-03
  8.78794355711412E-05 -1.56711346813636E-05 -1.35775146684547E-06 -9.89772220149680E-06 -5.17638133900633E-05
  4.31294241244058E-05 -3.28391238929996E-05 -2.08491255689215E-03 -4.39178425443269E-02  1.20095857253426E-01
  1.23910957991278E-04 -7.31342318656666E-04 -1.52079066512107E-02  3.51026082314292E-02 -1.65962313773322E-03
 -2.42173245615640E-06 -5.39784549133883E-05  9.54989386285724E-05  8.10011622965919E-07 -5.25709370780671E-05
 -1.65163448733026E-05 -1.47273652275519E-02  2.59697675261800E-03  1.63480218451346E-04  1.30207492672492E-05
 -4.76189954389755E-02 -6.44995057722205E-03 -4.05168228540315E-05 -6.32190827995439E-06 -3.64645521959601E-04
 -2.76536952336070E-03 -2.33857199041323E-02 -3.77857201054471E-03  1.61701352828072E-01 -2.24906914620012E-03
  1.04976158390069E-01  4.61604967601222E-06 -2.07678947934642E-04  3.61495165565042E-04  2.73929875585833E-03
  2.32457265830537E-02 -3.78611389463606E-03  1.61913649017149E-01 -2.23084586750627E-03  1.04326824643074E-01
 -1.83874165611030E-06  1.63031355156119E-04 -1.57487137420277E-03 -1.19814499478508E-02 -1.22327760203974E-01
  1.14779081939823E-03 -1.27942394167104E-01  3.69758582957836E-03 -2.96302538499208E-01  2.58871674150136E-03
 -2.61708173996117E-01  1.57556859087855E-03  1.19867918888064E-02  1.22322120380313E-01  1.14846361471669E-03
 -1.27902079486935E-01  3.69733435388715E-03 -2.96375226850955E-01 -2.58989614593638E-03  2.61878367517332E-01
  1.57515617570239E-03  1.19836304869658E-02  1.22293206240106E-01  1.14847325962472E-03 -1.27974858320058E-01
  3.69693711078566E-03 -2.96361454560295E-01  2.58978100272726E-03 -2.61862635624215E-01 -1.57441519200421E-03
 -1.19779291680929E-02 -1.22301861167904E-01  1.14769766501176E-03 -1.27969983283836E-01  3.69713365820521E-03
 -2.96278048453432E-01 -2.58809828146006E-03  2.61694760321477E-01  8.88093836454202E-04 -7.81118861019808E-03
  1.31611160644900E-02  8.22705734557041E-02 -2.16767327268452E-02 -8.87246881422223E-04  7.82419700016945E-03
  1.31640689447914E-02  8.22729934966968E-02  2.16484329833329E-02 -8.87397751814419E-04  7.81304716000898E-03
  1.31659370883839E-02  8.22647761363701E-02 -2.16617944314319E-02  8.88275492240766E-04 -7.80112693968053E-03
  1.31682062508838E-02  8.22580763080056E-02  2.16879977693248E-02  7.82749111748706E-02 -7.82355014065241E-02
 -7.82331474375812E-02  7.82692491525445E-02 -7.75475902901644E-02  7.75253630615992E-02  7.75332282925600E-02
 -7.75575634196171E-02  3.63591852017977E-02 -3.63640252752422E-02 -3.63670834589351E-02  3.63671302727895E-02
* ORBITAL    1   78
  6.29185457387064E-07  4.53693907765014E-06  2.24786605425481E-05  1.47026048238051E-04  5.18220832798187E-06
  1.68845930077955E-03  3.47001797379908E-02 -1.14690547688179E-01 -2.47827315936733E-03  7.80227517209636E-04
  1.56520249044021E-02 -4.00683670236929E-02  9.39818768628333E-04 -8.30980593580921E-07 -2.12500693028273E-05
 -1.00375757963765E-04 -1.08964102041852E-05 -4.22261723590029E-05 -2.78730760615052E-05 -4.68556092481767E-02
 -6.12238629987479E-03 -4.61484889989858E-05 -3.38111667000646E-05 -1.19719515570719E-01 -2.02283156734050E-02
 -1.30569362071902E-04 -3.02019457939218E-05  6.00388692649572E-07  4.48833509592537E-06  2.62667603834846E-05
 -1.25919365215842E-04  3.18968124852445E-06 -1.68878392253115E-03 -3.47086032952509E-02  1.14680929391953E-01
  2.48279880207757E-03 -7.80060201460990E-04 -1.56506882599618E-02  4.00672208739472E-02 -9.33760761555666E-04
  1.40419288084480E-06  2.85811341363232E-05 -8.94239335925680E-05 -2.84702832948375E-06  1.41151174645380E-04
  5.07213670418251E-05 -4.68452657118780E-02 -6.10705538042474E-03 -3.79059371959523E-06  3.14133208588567E-05
 -1.19655943619506E-01 -2.01922563524028E-02  8.13331386421153E-05  2.85697252693553E-05 -3.33209453260335E-08
  1.83416981604602E-07 -2.18748868864934E-06 -6.45296956807069E-07  3.07056716771221E-05  1.89304442863131E-06
 -1.48730646465040E-04  4.54670277556909E-04  1.21397728263141E-02 -5.47129325167794E-08 -1.41394639223927E-07
  7.36587040511552E-06 -1.43794338679483E-06  9.06792092860544E-05 -3.85543096447529E-06  2.82342267900997E-04
 -4.72982016564070E-04 -1.15938296035054E-02  1.49099609821618E-03  1.13453708878881E-02  1.08072225611049E-01
 -2.28582137759767E-03  2.27093373539300E-01 -3.41308098260674E-03  3.02330861303371E-01 -2.92400609627217E-03
  2.58423728657331E-01 -1.49099211395038E-03 -1.13452084867505E-02 -1.08110494662039E-01 -2.28348396344691E-03
  2.26968280619100E-01 -3.41208404930840E-03  3.02292701630412E-01  2.92324792635436E-03 -2.58370151022932E-01
  1.49062419606295E-03  1.13422547133297E-02  1.08117762549580E-01  2.28233053848354E-03 -2.26942809880430E-01
  3.41218885964332E-03 -3.02234350030936E-01  2.92169995347181E-03 -2.58260750361058E-01 -1.49090659695659E-03
 -1.13446542599986E-02 -1.08075340457420E-01  2.28473418367263E-03 -2.27041803651131E-01  3.41251002219749E-03
 -3.02345984425748E-01 -2.92385424151338E-03  2.58471228740823E-01 -9.54673149131337E-04  6.53245124416735E-03
 -2.55622878246348E-02 -6.38968764008399E-02  2.53255886967273E-02  9.55988626613314E-04 -6.51394036291296E-03
 -2.55903956916098E-02 -6.38612063150735E-02 -2.53312488799992E-02 -9.54462246368184E-04  6.53228801920435E-03
  2.55775223691709E-02  6.38737089046287E-02 -2.53304101093299E-02  9.55043174152483E-04 -6.52991781544379E-03
  2.55590911577806E-02  6.39022494588171E-02  2.53077008914411E-02 -6.22463485961029E-02  6.22302637839619E-02
 -6.22414926427347E-02  6.22328585664250E-02  8.70179997432436E-02 -8.70412600321958E-02  8.70358217968296E-02
 -8.70039429869675E-02 -5.00797216721596E-02  5.00964044398261E-02 -5.00902548722756E-02  5.00779743937765E-02
* ORBITAL    1   79
 -5.93232388654463E-04 -4.27659433403964E-03 -2.10989490871421E-02 -1.19758083652082E-02  3.26041480012232E-04
  3.25786300802488E-07  3.41716854660662E-06 -2.44106298611110E-06  2.51538393114583E-06  3.51627515357719E-09
  7.24471213668250E-06 -3.77697265568260E-05 -6.06460858989242E-06  1.54107332780676E-03  3.21510655252924E-02
 -1.05712612800966E-01 -6.92734585425472E-03  1.04522428428907E-02  5.08158215678083E-03 -7.29882166810387E-06
 -1.89225093474613E-05 -3.36374786875318E-02 -1.07346980863166E-02  5.88462789101210E-05  7.78568737472767E-06
  2.80586661456207E-02  1.20950118130799E-02 -5.93408858242264E-04 -4.27753882524031E-03 -2.11011685311413E-02
 -1.19675440853065E-02  3.14362230120373E-04  1.84601484426521E-07  4.04359520831644E-06 -2.73252903069219E-05
 -4.24542747612957E-06 -7.71183435090475E-08 -2.66389074986318E-06 -2.02216091676983E-05  9.84608938879549E-07
 -1.54094489617447E-03 -3.21404833361728E-02  1.05712274003630E-01  6.92953483727101E-03  1.05238313813250E-02
  5.07368448549027E-03  3.00934443254356E-05 -9.37959562200579E-06 -3.36525937322486E-02 -1.07408439219485E-02
 -1.08878866164369E-04 -9.70986985140853E-06  2.79861797923031E-02  1.21034750799222E-02 -1.37610291071766E-03
 -1.04607815791855E-02 -8.27168966952820E-02  1.58469098670749E-03 -9.02629627156250E-02 -4.15626596812780E-03
  1.19902995032296E-01  1.46190528897304E-07 -8.68831895813212E-05 -1.37606263847630E-03 -1.04606272253110E-02
 -8.27282589691923E-02 -1.58179110653580E-03  9.02081941923838E-02  4.16114769069562E-03 -1.19981149128667E-01
  1.99620032061955E-06  1.33504921215007E-05  5.02177493583988E-04  3.80622317154664E-03  1.83207350753136E-02
 -3.11599903919419E-03  3.62133919595898E-01  1.75444435814348E-05 -5.62303270343426E-02  8.90891621607653E-04
 -2.54803010181040E-01  5.01842001105151E-04  3.80359483079588E-03  1.83074177338908E-02  3.11525366870652E-03
 -3.62075450901185E-01 -1.68753925809416E-05  5.62398546646524E-02  8.91307473534618E-04 -2.54806652779970E-01
  5.01656421718968E-04  3.80218527401834E-03  1.82855508578565E-02  3.11579406141853E-03 -3.62122275556399E-01
 -1.76616771233955E-05  5.62445848952275E-02 -8.91231352707521E-04  2.54791841867711E-01  5.02011569208931E-04
  3.80490199191671E-03  1.83123600029448E-02 -3.11517228248878E-03  3.62088148433390E-01  1.73447483324547E-05
 -5.62094349702290E-02 -8.91053737776730E-04  2.54764633842907E-01  2.00587164626528E-03  3.21938819810680E-02
  8.90562144524433E-02 -4.56915659512248E-03  3.01361328405141E-02  2.00381680475089E-03  3.21737727533952E-02
 -8.90542928680209E-02  4.56578759147720E-03  3.01319147618850E-02  2.00527416394024E-03  3.21853879793797E-02
 -8.90528695574442E-02  4.56782679084218E-03 -3.01353657956518E-02  2.00556077461323E-03  3.21970742244414E-02
  8.90640350738010E-02 -4.58562952227703E-03 -3.01236541314560E-02 -8.02577871445150E-02 -8.02624430231596E-02
 -8.02522592592390E-02 -8.02620669786151E-02 -2.35430463449063E-02 -2.35415372417241E-02 -2.35459496961826E-02
 -2.35513278531399E-02  1.01419589684555E-01  1.01430051357189E-01  1.01419952537494E-01  1.01422259037683E-01
* ORBITAL    1   80
  2.36885377156133E-04  1.70030822158696E-03  7.96835392356847E-03  5.71999169435352E-02 -3.46475698515378E-03
 -1.87445005106296E-07 -3.41647805087269E-06  1.50538232370487E-05  1.28002504691115E-06  3.29960376270787E-07
  8.43097302629063E-06 -1.82879793263241E-05 -2.05606467693973E-06  1.16270453717604E-04  3.17449417308530E-03
 -9.04824276068786E-02 -9.86089292913728E-03  8.48619126657966E-03  1.88722909277243E-03 -4.59679102797426E-05
 -1.61801871509695E-06 -6.42300961230585E-02 -1.76581465283545E-02 -1.28641553845405E-05 -2.19094634871301E-06
  4.74221964264343E-02  1.53475254706330E-02 -2.35838231910028E-04 -1.69277871251185E-03 -7.92867330037918E-03
 -5.72081660706172E-02  3.48655173144680E-03 -2.40552849465980E-07 -1.07734015231389E-06  3.45763889115305E-06
  5.05205138584664E-07  7.08108113442648E-07  7.36168101778067E-06 -2.08015813779749E-06  1.67019595383807E-06
  1.17852660283239E-04  3.20926215417287E-03 -9.05496584508181E-02 -9.86453662593662E-03 -8.47658196353764E-03
 -1.89682608668933E-03 -1.37809583646231E-04 -1.87273475245534E-05  6.41645695568181E-02  1.76423614415849E-02
  9.16675094049612E-06  7.42116911489427E-06 -4.73642050338836E-02 -1.53363851871367E-02  2.77908974420054E-08
  3.23347345958602E-07  1.22477132352000E-05 -6.76021736145431E-07 -2.99196354543489E-05  1.35500612315634E-06
 -2.41524694188504E-05 -1.83120026322029E-03  2.75797034087809E-02  1.20770596571257E-06  9.72670145013882E-06
  5.45595053446535E-05  2.94880068787301E-06 -9.92590089690531E-05 -5.05181295596430E-06  2.06139453176426E-04
 -1.83286865467103E-03  2.77319224226876E-02  3.07035569462885E-04  2.31652548504961E-03  9.58926244832842E-03
 -2.43894748587824E-03  3.39916483154078E-01  3.19556110772254E-04 -9.86600934507877E-02  1.55902339394708E-03
 -3.16702631137221E-01  3.06877530491202E-04  2.31528467573156E-03  9.57969898877639E-03  2.43835207300788E-03
 -3.39913187001681E-01 -3.19260614699427E-04  9.86266058806975E-02  1.55893050006717E-03 -3.16669646287195E-01
 -3.07120789386591E-04 -2.31713038522520E-03 -9.57995308025797E-03 -2.43830753531151E-03  3.39883977651972E-01
  3.19040868821724E-04 -9.86027066084222E-02  1.55860171790251E-03 -3.16603632062857E-01 -3.07294698605379E-04
 -2.31852632758266E-03 -9.58298750211986E-03  2.43954150182477E-03 -3.39918167180419E-01 -3.19700689186750E-04
  9.86329448475537E-02  1.55811470405833E-03 -3.16645897397873E-01  1.62613938260885E-03  2.64856963697337E-02
  8.27792890317711E-02 -6.72369034035992E-03  4.47913295915678E-02  1.62425083014313E-03  2.64705088725828E-02
 -8.27767569764515E-02  6.72245937696362E-03  4.47867949814134E-02 -1.62592518261481E-03 -2.64892083893536E-02
  8.27810585172029E-02 -6.73566055364868E-03  4.47741368583804E-02 -1.62657384095933E-03 -2.64923161141922E-02
 -8.27758305577617E-02  6.72196544886512E-03  4.47795947976449E-02 -9.41061181636801E-02 -9.41121692008283E-02
  9.40997110516620E-02  9.40893280413383E-02 -3.70885203516386E-03 -3.69898469362021E-03  3.71498290179089E-03
  3.71690609623122E-03  9.51904569378317E-02  9.51969955978305E-02 -9.51911731517693E-02 -9.51888386299753E-02
* ORBITAL    1   81
 -4.03469711158331E-07 -3.12507931471468E-06 -1.82706287331472E-05  3.89697502381912E-05 -8.49008453828240E-06
 -2.23563716018705E-04 -5.66320060580841E-03  6.41533928911250E-02  6.77841700694765E-03  6.02866850441180E-04
  1.30720970731429E-02 -4.73017792038391E-02 -2.57071684022460E-03  9.08055654831441E-07  1.77353532327329E-05
 -9.06552476250846E-05 -5.21294109952807E-06  4.24166744021627E-06 -1.35814350040146E-06 -3.36373372085978E-02
 -8.54676150836291E-03  3.02446261532564E-05 -4.28729125514818E-07 -2.80097799104122E-02 -6.84465991793459E-03
 -8.43301143987500E-05 -2.32589503342401E-05 -2.19595985732970E-07 -1.51805952223137E-06 -9.03195877493539E-06
 -3.22889382159926E-05 -2.87703043761733E-06  2.23452210430507E-04  5.66004200978333E-03 -6.41476518071499E-02
 -6.78045384699852E-03 -6.02641814710788E-04 -1.30669247543160E-02  4.72957969814678E-02  2.57228207013199E-03
 -1.72865406549814E-07 -5.81124623510108E-06 -1.81047180605985E-05 -1.26728015804010E-06  1.11237883021163E-04
  2.85909911846687E-05 -3.36417892118999E-02 -8.55290516500073E-03  1.13817303681941E-05  1.61870987552217E-05
 -2.80029291730805E-02 -6.84588936535260E-03 -5.79388441778482E-05  2.00529206246889E-06 -6.39043497185703E-07
 -5.30100076571366E-06 -1.26128293933883E-05  4.21047600347529E-06 -2.81678351474298E-04 -5.22377247403315E-07
 -8.12414460590986E-05 -3.31254375520094E-03  7.48019911119545E-02 -4.04117376459405E-07 -2.96157665473836E-06
 -2.52526977159395E-05 -3.85712124502983E-06  2.61756792165942E-04  9.16620491456110E-07  5.32465383756693E-05
  3.30604026249395E-03 -7.44552275363403E-02 -2.96859203444930E-05 -2.31656019341040E-04  1.25159386489735E-02
 -1.84211143282658E-03  3.95851029045422E-01  1.45967429890046E-04 -2.72753584822489E-02  1.88154473209409E-03
 -2.83410157641606E-01  3.01172795523851E-05  2.34935205351458E-04 -1.25328393166980E-02 -1.84096189504645E-03
  3.95862910635604E-01  1.47111683315980E-04 -2.73531199970801E-02 -1.88347596174347E-03  2.83605936204755E-01
 -3.01236443440795E-05 -2.35049158656161E-04  1.25150119815592E-02  1.84100303983684E-03 -3.95850641150312E-01
 -1.46663409910041E-04  2.73367143099844E-02 -1.88276632091800E-03  2.83521938209447E-01  2.97757379484168E-05
  2.32238004882041E-04 -1.25202694708621E-02  1.84258497652492E-03 -3.95926042260496E-01 -1.46828171508955E-04
  2.72919461451499E-02  1.88199525710544E-03 -2.83492435457249E-01  1.58213495630884E-03  3.31750585649907E-02
 -1.24060920750229E-02  2.73669151235352E-03 -4.37081322663371E-02 -1.58054889070574E-03 -3.31517005537382E-02
 -1.24109937032173E-02  2.75991153823821E-03  4.36716887531490E-02  1.58192246545192E-03  3.31708369980719E-02
  1.24200901121257E-02 -2.75547189901440E-03  4.36920071120204E-02 -1.58123354693315E-03 -3.31562317239740E-02
  1.24034000615532E-02 -2.75141937521713E-03 -4.36773843488252E-02  8.01301688946620E-02 -8.00993097866947E-02
  8.01231055412316E-02 -8.01117451518817E-02 -1.71127845943141E-02  1.70810205410794E-02 -1.70921756484186E-02
  1.70953166378001E-02 -7.22251499456174E-02  7.22171111796858E-02 -7.22321847556119E-02  7.22195482500844E-02
* ORBITAL    1   82
 -1.78275457764917E-08 -2.28026659827706E-07 -1.78402572180206E-06  7.26190660880797E-06 -2.14106620030326E-06
  1.77461588017014E-04  3.10196826275111E-03  9.16545312973064E-03  3.51759213367369E-03  7.06977624918956E-04
  1.44605714467008E-02 -4.17262619924567E-02 -7.45295454513859E-04 -1.03222001648877E-07 -2.41475980636436E-06
 -1.94838213860486E-05 -1.82788253055954E-06 -2.54982672447330E-05 -4.09603583602048E-06 -2.69983964022087E-02
 -1.03196629554526E-02  2.89240624837038E-05  3.80850084545345E-06 -2.14135253984114E-02 -3.25323725402946E-03
 -4.65609016750429E-05  4.27116101231290E-06 -1.23449065537754E-07 -8.63146249648130E-07 -3.43594248252675E-06
 -2.53426678834659E-05 -3.47491148939430E-06  1.77890596417380E-04  3.11338995563000E-03  9.15073346240582E-03
  3.51744928866512E-03  7.06299264512272E-04  1.44391105870499E-02 -4.17084299045150E-02 -7.47545521539319E-04
 -7.44806480604852E-08  2.05902646109564E-07 -3.44204051733280E-06 -3.81931462562792E-07 -3.76228619603284E-05
  8.50121806330760E-06  2.69976214199480E-02  1.03243499534095E-02 -9.01615189258231E-05  1.08014922121779E-05
  2.13902273148674E-02  3.25364169432029E-03  2.69054146971769E-05 -9.75911239015105E-06 -7.17009649719521E-04
 -5.45151777712450E-03 -4.24117645254080E-02  5.51571441482116E-04 -1.17732085726297E-01 -7.27087475952417E-04
  2.01752419374360E-02 -1.81380811789989E-06  6.94181973014645E-05  7.16829176644192E-04  5.45023490590260E-03
  4.23972846956598E-02  5.50214910504307E-04 -1.17615650077479E-01 -7.26917668482794E-04  2.02175829364177E-02
  8.90678980663580E-07 -3.60176661580173E-05  2.53466712012014E-04  1.93839297680435E-03  2.60764100722867E-02
 -2.24963680835423E-03  4.35416243711654E-01 -2.70143493310818E-04  1.18227439597942E-02  9.79441466504255E-04
 -2.37524093052812E-01 -2.53149953259728E-04 -1.93595631487659E-03 -2.60634628241060E-02 -2.24936286451806E-03
  4.35424515999615E-01 -2.69876932071889E-04  1.18293986060028E-02 -9.79937534962730E-04  2.37516850446777E-01
 -2.53208916512783E-04 -1.93642650899320E-03 -2.60620017082386E-02 -2.24922414308205E-03  4.35439874262048E-01
 -2.70185601160214E-04  1.18373972324621E-02  9.79783937949322E-04 -2.37504599617820E-01  2.53421823056048E-04
  1.93805388551627E-03  2.60726843207889E-02 -2.24951843885774E-03  4.35409618712229E-01 -2.70331743631096E-04
  1.18382226789248E-02 -9.79446591731079E-04  2.37505128025949E-01  1.21957234398365E-03  2.79389692822551E-02
 -1.69085635806998E-02 -3.12426040279515E-03 -2.98458212294036E-02 -1.21933194907389E-03 -2.79370516921077E-02
 -1.69082065147878E-02 -3.12655809161265E-03  2.98447482787989E-02 -1.21899251632454E-03 -2.79319869799848E-02
 -1.69070574571921E-02 -3.12543636626975E-03 -2.98408112864485E-02  1.21981600744567E-03  2.79406167119596E-02
 -1.69071828148089E-02 -3.12890019457979E-03  2.98453888285971E-02  6.71880482239196E-02 -6.71882597508745E-02
 -6.71801967515492E-02  6.71861223812105E-02  1.37743098832212E-03 -1.37512542558254E-03 -1.37850985247465E-03
  1.37900406290588E-03 -7.88711932192697E-02  7.88686629458103E-02  7.88696908892255E-02 -7.88744845217207E-02
* ORBITAL    1   83
 -2.46992410439620E-04 -1.76172410721027E-03 -8.83797797243856E-03  2.22359836102036E-02  1.74372842399218E-02
  2.02010590472733E-06  4.12856819033399E-05 -2.81355925005631E-04  1.59752147780439E-05 -2.60239859673291E-06
 -6.05555670047843E-05  3.72320741764566E-04  3.02589365094146E-05  1.05335918116492E-03  2.45627473549273E-02
 -1.11724099113872E-01 -3.18652390637908E-03  6.92478155684337E-01 -8.44405224584872E-02  2.26775267284954E-03
 -3.28908941901288E-04 -1.35821137683300E-01  1.19080596340658E-02 -8.06663616153987E-04  8.89537245054608E-05
  6.43598057387096E-01 -8.05831905276482E-02 -2.07294060543125E-04 -1.48970772712740E-03 -7.07911684312900E-03
 -5.08761061565426E-02 -1.11625940498416E-02  1.04720372695377E-06  2.28787915733414E-05 -5.55680474323942E-05
  6.42921175439165E-06 -2.54419513896300E-06 -6.03600957223895E-05 -1.74077711377318E-04  1.11691591362750E-05
 -2.69195680518439E-04 -5.49316745820489E-03 -1.51472974815304E-03  4.82745013849249E-04  1.82511952032066E-02
  2.00836603652282E-02  9.74673488764205E-05  1.04640940809292E-04  1.69722557194303E-02  2.78307913325560E-02
 -2.50289900352084E-06  2.17621085326025E-05  1.35327301467946E-02  1.32638767903893E-02  2.43386753566969E-04
  2.22880065728191E-03  4.51971772953635E-02 -2.87765897191978E-04 -2.80772682223084E-02  6.35766524638846E-04
  3.19907487437110E-02  3.08230299526990E-04  1.69551025517171E-01  2.39680385587655E-04  2.20276790692788E-03
  4.53000518262861E-02  2.92196820378906E-04  2.87159623140097E-02 -6.37552824007481E-04 -3.31749779980024E-02
  3.02007572555589E-04  1.69900199431362E-01 -2.01742658818699E-04 -1.69367817554131E-03 -4.68438484094122E-02
 -4.84687208208754E-04  9.80064544609395E-04  5.93764159119120E-04  5.53885541175611E-02  7.45162430861998E-04
  1.47958293364640E-01 -1.99987161274142E-04 -1.67983126141836E-03 -4.66437688784501E-02  4.87153356922456E-04
 -5.34682075640581E-04 -5.95523658675745E-04 -5.55012869121553E-02  7.49177873102584E-04  1.48055471202692E-01
  1.51374034580117E-04  1.15280144147296E-03  1.08087645253354E-02 -1.61680910418136E-04  1.70281116506582E-02
 -3.28127830399893E-05  6.44529038977231E-03 -3.61587207343710E-05  8.47844415345318E-03  1.54909292819975E-04
  1.18036415453262E-03  1.09525500264178E-02  1.54982157054464E-04 -1.69888503636956E-02  3.20705638011758E-05
 -6.38499035968034E-03 -3.08158262573679E-05  8.48533316940788E-03  5.40926282317525E-04  1.35665798507407E-02
  7.59793913857359E-03 -1.72135838843911E-02 -1.85983808781940E-02  5.49374948439326E-04  1.37406406428817E-02
 -7.67045364736410E-03  1.73752429928560E-02 -1.87340824735428E-02  1.89991944324930E-04  2.11273181775075E-03
  3.69126440516472E-03 -6.43642493800510E-03  1.47010700687252E-03  1.91183406731753E-04  2.14973069793251E-03
 -3.69460937625232E-03  6.43938169516734E-03  1.48908443675870E-03  1.99382116456268E-02  1.99276631461316E-02
  5.11424768141253E-03  5.12239042793543E-03 -2.49149989280295E-02 -2.50430671474472E-02  8.59668147000006E-04
  8.46726313246808E-04  1.16547748312105E-04  2.08107150611390E-04 -4.25599391910023E-04 -4.19196397000341E-04
* ORBITAL    1   84
  3.24618346784141E-07  2.39937600137577E-06 -6.59213410017845E-07 -8.91502075468631E-05  5.95708124827532E-05
  1.02865560079024E-03  2.42089511034444E-02 -8.64448423769067E-02  2.45165701228704E-03 -1.02832026341490E-03
 -2.17709958743516E-02  2.76617377091530E-02 -1.18442691097237E-05 -2.36306024017151E-06 -1.96538624459024E-05
  1.68851783970928E-04 -1.62614996877585E-05 -2.56266848741613E-03  2.67669799971224E-04  9.09805478959917E-01
 -1.11459033392084E-01  3.43787986641611E-03 -3.39826554284826E-04  2.45397310904369E-01 -3.76030110411118E-02
  3.20596622417902E-04 -2.99871487464265E-05  1.16274821744871E-06  6.77354843378642E-06  1.99266608807209E-05
 -1.45244171357988E-06  1.45496907217065E-04  1.69367982061626E-04  3.82138918695644E-03  1.86461018655327E-02
  4.64270907123279E-03 -5.02579624703092E-04 -9.44238991701273E-03  1.91817605351320E-02 -1.99090190093716E-03
  8.85277919668414E-07  1.30684437079859E-05 -1.53072584317682E-04  6.65497346361008E-05  5.05374778457549E-05
  8.08471903386139E-05  3.86913372644923E-02  3.86502555963067E-02 -5.99878909294175E-05  7.22087951445285E-06
  6.36633836756579E-03  4.89622088429588E-03 -2.08052463838589E-05 -6.70733528114741E-06  1.40185434086281E-04
  7.25131400590958E-04 -3.06116734923804E-02  5.44589095680275E-04  1.93392613120879E-01 -7.36563127770385E-04
 -1.30974683482349E-01 -1.25330385122677E-03 -9.14761149788657E-02 -1.38749689761801E-04 -7.15914250095230E-04
  3.06371153505591E-02  5.43393140372600E-04  1.93699077151364E-01 -7.39968730308492E-04 -1.30039909719395E-01
  1.24621314205041E-03  9.15596900126819E-02 -3.95888656748261E-04 -3.25554250718453E-03 -6.06253888908246E-02
  1.15240863029537E-03  1.45632435431149E-01  6.57504134451233E-04  2.23810490381550E-02 -2.32596738593355E-05
  3.51244281609385E-02  3.99071535148902E-04  3.28097880994872E-03  6.09717158281184E-02  1.14936811699504E-03
  1.45280877757872E-01  6.63062816529826E-04  2.25724153554135E-02  1.85360538801648E-05 -3.60904369300629E-02
  3.39961530426026E-05  2.63065792380910E-04  4.08370836375246E-03 -3.22343775323087E-04 -3.11799793728649E-03
  1.20343879051023E-04  6.79614162895672E-03  1.20585070377397E-04  1.46757921223001E-02 -3.65379147185359E-05
 -2.82356332871162E-04 -4.13884245697024E-03 -3.19599559602153E-04 -3.16054423187964E-03  1.18411693611835E-04
  6.71834669782549E-03 -1.22025428667803E-04 -1.46072735300730E-02 -8.12083185935957E-04 -1.91054113338803E-02
 -1.19785171936864E-02  2.35812207159218E-02  2.09098464959711E-02  8.04429344994874E-04  1.89141000606045E-02
 -1.19020015605358E-02  2.33315908224696E-02 -2.06635788546160E-02 -2.34295084029740E-04 -3.82500964272378E-03
 -2.14993125356486E-03  4.36935167605939E-03 -2.96202927663519E-03  2.29600032124703E-04  3.78446377440317E-03
 -2.15181901953961E-03  4.38714494795863E-03  2.94257476887622E-03  9.53342028455782E-04 -1.09795840220947E-03
 -7.54119923600460E-04  7.45382482757462E-04  2.58593719000192E-02 -2.56934116548318E-02  8.15156424520415E-04
 -8.00522801933992E-04 -2.14738254487540E-02  2.15444971730106E-02 -2.98906906592908E-03  2.94657669193080E-03
* ORBITAL    1   85
 -5.58364103384222E-05 -3.95711369277065E-04 -1.77760561878421E-03 -1.06476016247118E-02 -1.70637071382663E-03
  3.52842720985050E-06 -1.01349316944880E-05  1.50029154787043E-03 -1.10922010852253E-04 -7.17916752371499E-05
 -1.61562964544247E-03  4.39317248719367E-03 -1.01432639831976E-04  7.74203346581987E-05  1.86834895174333E-03
 -1.86559292710154E-02 -9.77374229926279E-04  6.57493835197851E-01 -7.18838313468022E-02  1.43296104223006E-02
 -1.41894295372090E-03 -5.65124675236081E-02  3.50743194329857E-03 -4.78955626095292E-02  5.75290027917031E-03
 -7.19212078042288E-01  7.87048216559255E-02 -1.43806541066624E-05 -1.01665923324519E-04 -4.30404030598402E-04
  2.52959991903576E-03  2.62415460654404E-03  1.50963524865811E-05  2.59549645520891E-04 -1.44812273839351E-03
 -7.32036597004133E-05 -2.25174821427661E-05 -4.53292408334182E-04 -1.82279113075049E-04 -2.32626222337388E-04
 -2.69145258438977E-05 -4.11322846533217E-04 -2.54606061392080E-03 -3.00321918650842E-04 -1.14915396957491E-02
 -1.47322797504638E-02  8.47680408665164E-04  8.32351461012614E-04  2.15951907148549E-03  2.12816893503936E-03
 -1.99138458530434E-03 -1.93638219343980E-03  1.66901761799261E-02  1.99173432839469E-02  1.40572405103991E-06
  2.15318337958449E-05  7.86259380634748E-04  3.91268757539516E-04  1.50610397307717E-01  1.65948031404346E-04
  6.81572518065929E-02 -3.61067030883246E-05  4.63182224767742E-03 -1.91918902523367E-05 -1.00623547732769E-04
  3.04419269099613E-03 -3.69121145433021E-04 -1.55466257819690E-01 -2.47193740788202E-04 -9.15076045191207E-02
  7.49543707679604E-05  1.18137398110585E-02 -1.49760016158538E-04 -1.21660944639125E-03 -1.66255265114407E-02
  4.58015785584693E-05  1.69219672197825E-02 -5.85363053843973E-05 -2.56140484360519E-02 -1.35372105175974E-04
 -1.44135829865704E-02 -1.42032013261178E-04 -1.17017039057322E-03 -1.91561166084186E-02 -1.14005434722833E-04
 -2.43816544016106E-02 -3.96763586829262E-05  1.65488069733237E-02 -7.70587818446896E-05 -4.19483921287590E-03
  4.76154410164830E-05  3.82251498911088E-04  4.66857573205280E-03  7.58545078878251E-05  6.21525272164120E-03
 -1.09560246782987E-04 -7.86709656603373E-03 -5.89720874803382E-05 -5.83694927360521E-03  5.72100620795402E-05
  4.58455223337405E-04  5.60156299811258E-03 -6.42195690951899E-05 -6.40292647138701E-03  1.25961484406985E-04
  7.58835193512450E-03 -5.20802939595370E-05 -4.48494177464111E-03  7.21100908879440E-04  1.63087088947966E-02
  1.07331856506664E-02 -1.95870287262581E-02 -1.26524104617556E-02  7.44648397964270E-04  1.77800723293529E-02
 -1.13696353481012E-02  2.08443340228880E-02 -1.35998856128836E-02 -4.36322831896449E-04 -7.64190406040425E-03
  1.86799311106509E-03 -4.95271789804494E-03 -6.26718084326806E-03 -3.99191076435902E-04 -7.03555314140666E-03
 -1.50406552641690E-03  4.62841150492388E-03 -5.78846416899937E-03 -5.02921406650702E-03 -6.11037793634150E-03
 -6.36028095476413E-05  8.12535401100231E-05 -8.48472737712170E-03 -7.73395173586201E-03  2.53255934071717E-03
  2.15870030997718E-03  3.57313836283163E-03  3.08691967386518E-03 -2.66178788433615E-04 -1.03430863305001E-04
* ORBITAL    1   86
  4.94786069859087E-06  3.34817392253331E-05  1.55117657542144E-04  7.16828330595711E-04  1.08737543242985E-04
  2.43888429873798E-05 -1.08874727533744E-03  3.11962054829276E-02 -2.03673793731875E-03 -1.31522772101491E-03
 -2.97325008863422E-02  8.24609696322570E-02 -2.25305262822451E-03 -6.21507081209154E-06 -1.32854579936106E-04
  9.05469887457700E-04  2.18494635759877E-05 -3.52733938421199E-02  3.83071989272033E-03  2.33442611778804E-01
 -2.24087531228407E-02  6.62806735173707E-03 -5.39096139254364E-04 -9.18118872678393E-01  1.10474719729310E-01
  3.71471539233553E-02 -4.07214776735495E-03  8.26966368711521E-07  6.97412670071270E-06  4.54511032499279E-05
 -3.98949031806870E-04 -4.47535768179288E-05  2.91648602066232E-04  4.89553035700381E-03 -2.78482050111936E-02
 -1.43715579927170E-03 -4.11431002914550E-04 -8.40337096670281E-03 -4.85991243967874E-03 -4.85173916574412E-03
  9.46091014941242E-07  3.05920482038379E-05 -6.37892647494888E-05  1.07574599029993E-05  6.47000636161950E-04
  8.07026604375202E-04  1.42849422966928E-02  1.40593592551586E-02 -1.85516667749145E-04 -1.47392576455348E-04
 -3.84714716973699E-02 -3.67301566631703E-02 -8.50869699625156E-04 -1.01517959375856E-03  1.83278542121327E-04
  1.10115906615993E-03 -2.09704236782639E-02  1.51778214063277E-04 -6.20322077593292E-02 -7.09615036946049E-04
 -2.20285112027076E-01 -9.93068777932153E-04 -6.41204324903929E-02 -1.81400235363593E-04 -1.09036781723931E-03
  2.06906620090559E-02  1.90179379436516E-04 -4.62770818929901E-02 -6.87157663120591E-04 -2.11158802011809E-01
  9.83571943539571E-04  6.36009011978537E-02 -4.22250666696470E-05 -1.86308775044501E-04  2.76427757594945E-02
 -7.07765885137218E-04 -7.74669747073228E-02 -9.64473991482482E-04 -8.55558754139449E-02 -5.64134535077039E-04
 -9.78264871959655E-02  5.94323606731239E-05  3.26353569637352E-04 -2.56004889357248E-02 -7.02738771462202E-04
 -7.58637161049061E-02 -9.62811787873068E-04 -8.76150487911656E-02  5.71085002497354E-04  9.80490075590631E-02
 -9.74328854178815E-05 -7.72917282384873E-04 -9.35529169114016E-03  1.19492137369240E-04 -1.81212271954927E-03
  1.59294760812847E-04 -2.51370095187932E-03 -6.33245654804741E-05 -1.29726016045299E-02  9.17411851655119E-05
  7.27681796246233E-04  8.86997257931849E-03  1.26645634858378E-04 -1.28970650889041E-03  1.45964329933471E-04
 -3.46482544500016E-03  6.93055685919696E-05  1.37652876633126E-02 -2.29238144113928E-04 -1.41207041536409E-02
 -6.16692102996683E-03  1.21077170032822E-02  8.93502620421457E-03  1.50813046611682E-04  1.22570363572927E-02
 -5.00318419785176E-03  9.85999357083444E-03 -7.42169527860776E-03 -3.50529845736099E-04 -5.51169922225405E-03
  3.43042992571871E-03 -3.12454909001952E-03 -4.13539877459565E-03  3.94128318483178E-04  6.27553444735166E-03
  3.58283802010772E-03 -3.60782168465214E-03  4.73608112327792E-03  1.02722114778807E-02 -9.83971753827027E-03
 -1.36114864317521E-03  1.32128702737245E-03 -7.62868325753939E-03  8.56549312775451E-03  3.56748717903151E-03
 -3.78836010867181E-03  5.36263975234047E-03 -5.61166798892810E-03 -1.38331160462658E-03  1.38932922689845E-03
* ORBITAL    1   87
 -3.62298698867403E-04 -2.61629500282669E-03 -1.24849909709970E-02 -3.57135843451444E-02 -1.77184341614535E-02
  3.86843920398805E-06  6.25027657026359E-05 -3.28676614775061E-04 -1.65833003970991E-05 -7.16701535478832E-06
 -1.11863191908637E-04  5.87496139779393E-04 -2.80925424349226E-05  1.65071637897043E-04  6.39106973457646E-04
  5.09029408067940E-02  3.00776621583408E-03 -1.18791805551342E-01  2.41783613475714E-02  3.62570941009577E-03
 -5.11170841964804E-04 -9.69854267400316E-01  9.92574751451340E-02 -2.48953584683726E-03  3.06938350377518E-04
 -3.72387147697319E-02  1.04219625663950E-02 -1.27734671094840E-04 -8.96523679789447E-04 -3.59207520428472E-03
  6.57922192841472E-02 -9.48166047591967E-03  1.00325926798158E-06  1.86919532501428E-05 -5.45625763619155E-05
 -7.15041901887908E-06 -3.17415805615066E-06 -6.38575324590245E-05  1.08127326657726E-04 -5.69430395461607E-05
  5.50815949127557E-06  2.24430308912784E-03  4.64063772802636E-02  1.78100303604233E-03 -1.95965647712771E-02
 -1.68998892045922E-02  2.02060157392530E-04  2.24780524223096E-04  1.12208930604298E-02 -6.33236194872378E-03
 -1.43277775392389E-04 -1.34649769941286E-04 -1.69484205635073E-02 -1.47874456020586E-02 -2.63128939672201E-04
 -2.05839999166855E-03 -2.58390867510985E-02  1.43700915114160E-04 -4.56674156204700E-02 -2.82381076538251E-04
  8.68265348044954E-02  7.01876589070293E-04 -1.26270035301542E-01 -2.74741891552506E-04 -2.14307557616074E-03
 -2.59235254388204E-02 -1.41524772715751E-04  4.64121771013640E-02  2.86796227173210E-04 -8.89986828352551E-02
  7.06365932353293E-04 -1.25375143520564E-01 -1.02377190471602E-04 -7.76478050497681E-04  7.07260516381216E-04
 -3.22371875754131E-04 -7.85697143449025E-02  6.60291306075998E-05 -2.64401482471464E-03  3.97575740978262E-04
  4.07159874249102E-02 -1.00127020270786E-04 -7.58497293614414E-04  8.89779956021451E-04  3.23058125487797E-04
  7.90549066057899E-02 -6.92661550214412E-05  2.19621883351584E-03  4.05125934205280E-04  4.12298206576969E-02
  1.71178227392521E-05  1.15535969144130E-04 -8.92006117650808E-03  1.90234976334555E-04 -1.77428350526806E-02
  1.76765815035687E-05 -1.55306045639011E-02  9.98462935479178E-05 -2.66654409317776E-02  1.78788424579239E-05
  1.21296827508477E-04 -8.87081192518978E-03 -1.90955280113428E-04  1.76743845366201E-02 -1.57603991087430E-05
  1.55214328693054E-02  9.93924596570642E-05 -2.66597093224218E-02  1.50894192083756E-05  3.66352364261308E-03
 -3.68867049501173E-03 -6.95214265959801E-03 -9.59103008511220E-03  2.89788695857724E-05  3.96008817461750E-03
  3.55691866038542E-03  7.22709497641034E-03 -9.81077158212238E-03  1.77244360313077E-04  1.79917157825559E-03
 -2.71407835122954E-03  5.41575388692028E-03  2.55302866355773E-03  1.82533158369696E-04  1.87152346881083E-03
  2.73309196552081E-03 -5.41686338295501E-03  2.60406670255853E-03  1.10867704747735E-02  1.10154223061763E-02
  6.39199113018080E-04  6.44594012715648E-04  2.96067188894307E-04  1.30052533911078E-04 -4.12782184745764E-03
 -4.16213495487824E-03 -1.25320150928616E-02 -1.24246418157966E-02  1.99293252388829E-03  2.02670470944488E-03
* ORBITAL    1   88
  2.52792292177213E-03  1.82566878054594E-02  9.10074503575645E-02  4.16119275392212E-01  8.31418399375901E-02
 -2.16309456643172E-05 -4.68523543613039E-04 -3.08071641413722E-03  1.78475740510471E-04  3.12775650625520E-05
  6.40783552313980E-04  4.21616583157505E-03 -1.95776069169222E-04 -3.37363144789733E-03 -6.71428529445915E-02
 -3.36912599572499E-01 -5.61207470738859E-02 -8.88743703955929E-02 -5.43408833051574E-01 -1.92309529658846E-03
 -9.58412052652722E-03  1.38015909497235E-01  8.95055310672925E-01  1.17899896313604E-04  4.96272503937071E-04
 -9.47145284495884E-02 -5.91596501996457E-01 -4.71908785964478E-03 -3.37646540166285E-02 -1.57387482013390E-01
 -4.28246368984884E-01  1.68139479477422E-02  5.87186109442787E-06  1.12022127468036E-04  1.67415160005075E-03
 -2.88596643568563E-04 -3.21380632691909E-05 -6.58227686440675E-04 -6.63128202639101E-03  4.32659563458606E-04
 -4.22575455194165E-03 -7.43234695000278E-02 -2.19475855729677E-01 -3.32158067885905E-02  9.34764493937992E-04
  2.17236396340225E-02 -5.94390031332593E-04 -1.19401375343128E-03 -7.10834334488275E-02 -8.91011964100190E-02
  3.25485822884868E-04  1.07060156404856E-03 -1.66420359249938E-04  2.34060909224247E-02 -6.86299637881683E-03
 -5.25357083158698E-02 -1.98348703244263E-01  7.17298064873547E-03  8.42448480040706E-02 -1.12982070082969E-02
 -1.00439361824565E-01 -9.14983761670425E-03 -5.03726960948057E-02 -6.99059575600811E-03 -5.35139417262409E-02
 -2.01763172109917E-01 -7.32740575049817E-03 -8.61849012456427E-02  1.15200870189355E-02  1.02528657005218E-01
 -9.72909480924507E-03 -5.76803919253831E-02  4.23847077136618E-03  3.27974652894917E-02  1.48678908234930E-01
  2.00691179812393E-03  1.29964328817241E-01 -2.64237598609555E-03 -4.01340005557226E-02 -1.59982136532169E-02
 -2.63232297527299E-01  4.14029913514315E-03  3.20389445222105E-02  1.45076228900664E-01 -2.18343145293606E-03
 -1.32353553213461E-01  2.61214755632336E-03  3.98027909050372E-02 -1.59078370870701E-02 -2.62705847791692E-01
 -2.38075702274748E-04 -1.80526746045526E-03 -4.16927586262847E-03  7.68261589996102E-05  5.10827659489573E-03
 -4.20222298206854E-05  1.65515426901735E-03 -6.53032010038865E-04 -5.12252336020971E-04 -2.03407401369692E-04
 -1.53768927304988E-03 -2.79757191843910E-03 -1.41939732361309E-04 -6.35923155628271E-03  6.01430744116610E-05
 -9.78788543768239E-04 -6.05468856382274E-04 -4.12162084208540E-05  1.73566999987025E-04 -2.16384050879986E-02
 -2.53427590566669E-02  2.37294988876929E-02  1.54043435340601E-02  1.14113396993282E-04 -2.25595136635552E-02
  2.56226513194460E-02 -2.42693029345272E-02  1.57698141472257E-02 -1.54553272505360E-04 -2.13647335561228E-03
 -1.31518187404870E-03  2.66426163248469E-03  2.80784136733022E-04 -2.05303547123528E-04 -2.31879236369317E-03
  1.54352860210766E-03 -2.76333609196770E-03  4.91063494115959E-04 -3.83213054477770E-02 -3.82510416364667E-02
 -3.53107273100546E-03 -3.29843838212186E-03  2.59051741942280E-02  2.67526126009600E-02  2.45898344623272E-03
  2.38039769478502E-03 -3.85083253168540E-02 -3.94070005217541E-02  2.97973645552367E-03  3.34039322075046E-03
* ORBITAL    1   89
 -3.48350708219403E-04 -2.51313846162821E-03 -1.22840306879335E-02 -8.17824532899437E-02 -3.93358648363421E-02
 -3.46167703517458E-04 -7.31437456944609E-03 -2.49771379531890E-01 -4.92847514405657E-02 -2.93314959985919E-04
 -6.31441154896935E-03 -1.73418757177461E-01 -3.37749065438284E-02  2.40931663643660E-04  4.66438038588970E-03
 -7.69515708254255E-04 -9.25040052563527E-04  6.56661098378856E-02  5.16531123125537E-01  5.50089095724733E-02
  3.31428076232264E-01 -9.87296865868086E-03 -7.95582210202010E-02  1.01414317890646E-01  7.13963718862197E-01
 -7.34170946094786E-02 -5.69377306674315E-01  4.98750075690897E-04  3.56986065203583E-03  1.67246035197993E-02
  5.83628920850257E-02  1.25146369290332E-02  9.64958679563902E-04  1.76385739084188E-02  6.16544223136085E-02
  2.07833238012245E-02  6.03589629242064E-04  1.12834216957287E-02  4.84682351787617E-02  1.14317632263487E-02
  3.71367000257939E-04  6.64060739383353E-03  2.31758595167637E-02  3.39965982923877E-03  6.35759336649815E-03
 -6.80776302977304E-03  3.44236807621044E-02  7.96562649612781E-02  5.30236141894840E-03  8.42712565977583E-03
  6.21936564203609E-02  1.42769587666409E-01 -8.93618420106544E-03  3.62747023635081E-03  2.06654539843260E-04
  1.56170796832524E-03  1.92861138778125E-03  1.65035283016051E-02  3.97702989724852E-01  8.47019490829851E-03
  1.94389703980324E-01 -6.21936927216491E-04 -2.00440274458888E-02  5.37309765668840E-04  4.09090920354751E-03
  1.91663920870431E-02 -1.61887600766396E-03  7.85873684829055E-03 -1.31486792285795E-03  1.34256770512391E-03
  1.66877233358989E-03  2.65424454296905E-02 -4.85656894730139E-03 -3.74372320226765E-02 -1.40834538792848E-01
  1.21979360825732E-02  1.42481742100902E-01 -8.40250237478750E-04 -4.98126269986557E-02  5.38397979784406E-03
 -1.72830952378930E-02  3.23572478926639E-03  2.45250879195355E-02  5.51566353224311E-02  5.83452430522604E-03
  6.90047724536049E-02  9.52519315489850E-03  9.57281599470769E-02 -2.94376042837068E-03 -7.77869289107956E-03
 -1.18826300223732E-03 -9.16043484069802E-03 -4.47772580678089E-02 -1.95197997989659E-03 -1.96657132138902E-02
 -1.16049920078170E-03 -1.63837911982846E-02 -1.29317581093642E-03 -2.91525723401980E-02  1.06395450751112E-03
  8.22617224963491E-03  4.06604914233711E-02 -2.03992152909095E-03 -2.30067263581694E-02 -1.09139352937828E-03
 -1.08681257375404E-02  1.55817408783480E-03  3.37131635463642E-02  7.80482580699200E-03  9.72604992890776E-02
  4.32939332291105E-02 -6.12485131068863E-02 -6.88996393571184E-02 -1.35708336242285E-03  1.02163800234801E-02
  5.26359691884881E-03  1.85848438601175E-02 -1.71170917688406E-02  7.00934875319026E-04  2.84014190740880E-03
 -3.03502161829587E-03  2.57484828795000E-03 -6.41701000608289E-04 -4.54343454738122E-04 -1.95636430287233E-03
 -4.18970869702911E-03 -6.55949115406970E-04 -1.35687904453551E-03  4.01126321139404E-02  1.38120256720894E-02
 -3.66619843960880E-03 -7.02821610689201E-04 -8.74931488365362E-03 -1.99528382281935E-02  5.47476579568075E-03
 -7.58516186212239E-03 -5.23124345237318E-03  2.66299981181468E-02 -3.06258721744589E-03 -4.25550503815314E-05
* ORBITAL    1   90
 -1.81969828355725E-06 -1.31639920166198E-05 -7.09040555440844E-05 -6.77234172886341E-04  6.49375625788241E-04
  9.68823292178709E-04  1.90244830258649E-02 -3.74243205467699E-02 -1.03454435149399E-02 -2.20992455606287E-03
 -4.34241120286873E-02 -5.13508781784121E-02 -2.33486234390308E-03 -1.05293584605315E-05 -2.17643860788593E-04
 -6.75899482556890E-04  1.66810128285011E-04 -7.75527217156293E-04 -5.26347035351099E-03  1.69257454413784E-01
  1.08442648018253E+00  7.48382112748426E-04  5.77987977080690E-03 -7.12188069079479E-02 -4.88421795705505E-01
 -3.94924079911949E-04 -2.24728977147773E-03 -1.72363402701749E-05 -1.22507952670821E-04 -5.46179933953022E-04
 -2.98197277642141E-04  8.77611728054125E-04 -5.94703665033199E-04 -1.10696889742632E-02 -1.44250703397741E-01
 -1.08947231003012E-02  1.41861508333439E-03  2.64960747643050E-02  3.04098660179407E-01  2.62330343378186E-02
 -1.72605716771116E-05 -2.95648661887494E-04 -3.45796332850906E-04 -2.20926517223589E-04  5.99075061992875E-05
  5.27214377095620E-04  2.76252405812114E-02  9.99063004093479E-02 -2.64295483670549E-04 -1.31554917982972E-05
 -9.99260290686447E-03 -4.56367784534428E-02  7.38770363254190E-05  3.99041293702092E-04 -8.23004337403632E-03
 -6.31795041735702E-02 -2.10619165980274E-01  8.80201773277599E-03  1.01667593350906E-01 -1.65794100113822E-02
 -1.71099654154488E-01 -1.87279335948478E-02 -1.19220926956835E-01  8.15884311702428E-03  6.26367691486354E-02
  2.08762582393002E-01  8.78214780157530E-03  1.02090272697618E-01 -1.64440368430905E-02 -1.69913782000210E-01
  1.86538693293772E-02  1.19443298336927E-01 -1.30238891512332E-03 -1.02893583335644E-02 -7.06525012759974E-02
  5.47809241321599E-03  1.09775437939080E-01 -5.44059560357005E-03 -9.41343118281020E-02 -1.18622316207841E-03
 -6.79730703533535E-02  1.37738234210262E-03  1.08723833909932E-02  7.37110167714452E-02  5.47797615168016E-03
  1.08626440718516E-01 -5.42191702584948E-03 -9.34728096937170E-02  9.53226883148460E-04  6.40518523715402E-02
  1.32781174494754E-04  1.03871473490524E-03  7.85261008511883E-03  6.03027393030548E-04  1.74909320184920E-02
 -8.21247596899188E-04 -1.92227140503223E-02 -5.81795550859651E-06 -8.39156910327239E-03 -1.56202677791991E-04
 -1.21660989973648E-03 -8.63778491422928E-03  6.10733409715407E-04  1.75314051453051E-02 -8.18296501366844E-04
 -1.92858672695643E-02 -1.20073726529337E-05  8.26220162503565E-03 -5.32768800464108E-03 -8.46883205227005E-02
 -4.06012609866993E-02  3.78427077666752E-02  6.51223905499037E-02  5.27842557802011E-03  8.37414104001850E-02
 -4.01012387298599E-02  3.69747953583071E-02 -6.45499198231831E-02 -2.54133166564578E-04  3.20824509157986E-03
 -5.53149837174276E-03  3.85380721633329E-03  7.01542815550973E-03  2.29933437475074E-04 -3.39684617265530E-03
 -5.54040436645465E-03  3.71207253738508E-03 -7.13596247824900E-03 -2.01209111277287E-02  1.94792973974558E-02
  6.79581990644466E-03 -6.80369966783498E-03  3.42518856928782E-02 -3.35933395705206E-02 -2.81755687634923E-04
  1.25605131700617E-04 -8.33164894873713E-02  8.27892979463424E-02  7.42613218393924E-03 -7.59807685930658E-03
* ORBITAL    1   91
 -3.40153363776937E-04 -2.45324600704580E-03 -1.19730101442638E-02 -8.04976806873065E-02 -4.07831684334022E-02
  3.50651003062760E-04  7.39915846584086E-03  2.49762734497736E-01  4.94996232245222E-02  2.83402587767959E-04
  6.11229775787414E-03  1.72390463400851E-01  3.31352025290265E-02  2.34907187247308E-04  4.51618895452669E-03
 -3.04112030851426E-03 -1.08460997161003E-03  6.57444650308691E-02  5.18122439584076E-01 -5.43794429795911E-02
 -3.27652192088500E-01 -1.02824018232367E-02 -8.29045967595252E-02 -1.01556538852951E-01 -7.14774333140894E-01
 -7.33751016819028E-02 -5.68448543581016E-01  5.05638069453229E-04  3.61892705410608E-03  1.69506186983215E-02
  5.81984343463127E-02  1.14289709500926E-02 -9.66762724396433E-04 -1.76726323542394E-02 -6.20517770778604E-02
 -2.05738506956740E-02 -5.91870364039990E-04 -1.10391507978712E-02 -4.60133696634200E-02 -1.19191505067189E-02
  3.80691758270568E-04  6.83543306550839E-03  2.43670585021195E-02  3.76781145523750E-03  6.06837763891101E-03
 -7.82748127520498E-03 -3.41989342819292E-02 -7.91622452614263E-02  5.19887245672924E-03  7.43825186373536E-03
 -6.23348545203863E-02 -1.43174032499837E-01 -9.12454811002786E-03  2.93460792532359E-03  4.89620561378729E-04
  3.72323274104895E-03  1.76160313675168E-02  1.67062507409649E-03 -7.04367257832005E-03  1.23297848049100E-03
 -2.43285691429464E-03  1.57801562257760E-03  2.53051622364235E-02  2.11333500958307E-04  1.59117949113254E-03
  1.51810897712362E-03 -1.64984570660823E-02 -3.97881056846823E-01 -8.46484936359247E-03 -1.93723797808056E-01
 -5.18950749237203E-04 -1.92287924897252E-02  3.23298531315146E-03  2.45007507027490E-02  5.49238692959077E-02
 -5.84082110635493E-03 -6.92737433635821E-02 -9.53849691512191E-03 -9.58345245765020E-02 -2.89443881148347E-03
 -6.93331135401542E-03 -4.84379210872417E-03 -3.73410955084732E-02 -1.40488913979631E-01 -1.21465522829960E-02
 -1.41439290082990E-01  8.40112609300860E-04  4.95631585364732E-02  5.43178799063353E-03 -1.60567822286910E-02
  1.09463512476611E-03  8.46059727582314E-03  4.17251666422735E-02  2.07849522761786E-03  2.35999930283645E-02
  1.10058542362241E-03  1.07858956392123E-02  1.58299246657380E-03  3.39573540724037E-02 -1.17361683957387E-03
 -9.05011103478193E-03 -4.43879835965688E-02  1.93673531923343E-03  1.95354921709596E-02  1.15433829511282E-03
  1.64335580181523E-02 -1.28771909983132E-03 -2.91242783856955E-02 -1.34564323087601E-03  1.03382996187429E-02
 -5.26343647937155E-03 -1.86401859138466E-02 -1.71233395170616E-02  7.82338808074177E-03  9.76192645717579E-02
 -4.35478267711240E-02  6.15752974098138E-02 -6.90697896010862E-02 -4.33632344645889E-04 -1.71527796247316E-03
  4.04635094863027E-03  8.73413480972663E-04 -1.26609043798094E-03  7.40921560364850E-04  3.14533427816849E-03
  3.04408762311302E-03 -2.56467682129728E-03 -5.74330072258791E-04  1.40032113691945E-02  4.05126536435754E-02
 -5.45987357267850E-04 -3.70676038434683E-03 -1.99836340634660E-02 -8.97988758528393E-03 -7.57979382638935E-03
  5.56575546301102E-03  2.68193435709170E-02 -4.62049165236345E-03  2.01447286018329E-04 -2.91631691846766E-03
* ORBITAL    1   92
  7.89120535554467E-04  5.70191211204327E-03  2.83951499969202E-02  1.36151671201544E-01 -5.59622732594531E-02
 -3.31528720360969E-06 -6.91762382071143E-05 -6.31143959210973E-04  4.33098676183903E-06  4.07404008731497E-06
  7.43936431578489E-05  8.24136969874386E-04  1.08902443045752E-03 -6.63217296561920E-04 -1.15960579739521E-02
  1.40121823081004E-01  3.10742035007650E-02 -7.76101605901870E-02 -6.11083693419011E-01 -1.43952002531290E-04
 -3.90528204476869E-04 -8.06437043046072E-02 -6.67119220411154E-01 -3.38892442446290E-05 -2.20122340105922E-04
 -5.82399636856829E-02 -4.63312944396578E-01 -1.43617203013253E-04 -1.33396098736002E-03 -1.63404237776328E-02
 -2.48059248776990E-01  1.43876499872547E-01 -5.22711317550240E-06 -1.39426649309201E-04 -1.80618138039644E-03
  3.68856755650899E-04 -1.16868522384275E-05 -2.55333722335948E-04 -2.54664686521794E-03  5.28468092879589E-04
  1.24615329798723E-04 -4.92698984357036E-03 -3.22362350920125E-01  6.04712856403442E-04  8.99499738285426E-02
  1.13741603199904E-01  1.21635264762030E-05  7.58790864738512E-05  7.67456862315830E-02  9.34875022900241E-02
  4.08007800040308E-04  1.09485112512013E-03  6.78406892062396E-02  7.84471492468660E-02 -6.12495228279233E-05
 -3.52655060290794E-04  3.42453127933660E-02 -4.35499032269857E-03 -1.32700301865372E-01  8.75910581902454E-03
  2.73279194669408E-01 -2.71733987795433E-02 -4.62199681556309E-01 -6.49769899070492E-05 -3.76364446805212E-04
  3.43094800195599E-02  4.37232194280604E-03  1.33446600758445E-01 -8.77190492856695E-03 -2.73474405093498E-01
 -2.72730050778078E-02 -4.63619317104212E-01  3.13945411716982E-03  2.40033540411540E-02  7.72935826108884E-02
 -5.30917039585070E-03 -2.19016623543356E-02 -3.18668580023939E-03 -9.51869412972578E-03 -3.51729700573864E-03
 -2.50985047720767E-02  3.13648536453783E-03  2.39794922744560E-02  7.71569571167954E-02  5.30503183382929E-03
  2.18607706006268E-02  3.16381811793815E-03  9.11645109154943E-03 -3.51113906777801E-03 -2.49195464112387E-02
 -1.82118142664092E-03 -1.37808935367046E-02 -4.63013981200617E-02 -2.81444879140007E-03 -4.28083443271438E-02
 -9.97538918462226E-04  6.09297668477117E-03  1.87174433174727E-04  4.16719383171213E-02 -1.76862775619716E-03
 -1.33752938318079E-02 -4.42697872743029E-02  2.72713497201972E-03  4.13628022942966E-02  9.73289576941780E-04
 -6.13672668851067E-03  2.87865266131180E-04  4.36608574736313E-02  1.54361857342260E-03  8.56205065732269E-03
  9.98639088206910E-03 -2.75999275202510E-02 -4.03438587103862E-04  1.53697380597770E-03  8.57292172486898E-03
 -9.94904810061790E-03  2.75865386273577E-02 -5.01721033908174E-04 -1.48366921625987E-03 -1.52689445437939E-02
  4.11864031344601E-03 -7.02530246571442E-03 -9.90231200898527E-03 -1.57261929260321E-03 -1.59651036553332E-02
 -4.15371794691969E-03  7.42659356853858E-03 -9.96512620928728E-03 -3.60744210061231E-02 -3.59840406982282E-02
 -1.05170139373164E-02 -1.05737142004891E-02  1.76153453956418E-02  1.76038389787796E-02 -2.92215675967194E-03
 -2.94414898459700E-03  1.02638202309203E-02  1.04788093511179E-02 -2.33898011571708E-02 -2.32125250619503E-02
* ORBITAL    1   93
  2.08312396835129E-04  1.49704773907456E-03  7.11754803009533E-03  5.10093091197163E-02  1.11602783604933E-02
 -2.03148012603573E-06 -6.25946250413802E-05 -5.12557234691969E-05 -1.87671128450473E-05  3.00965512970933E-06
  5.61230616462861E-05 -8.14992976316247E-05  6.19536871590919E-05 -2.69808816172153E-04 -5.50510388461782E-03
 -1.66848591590304E-03  4.64706869884550E-04 -1.82507086042609E-02 -2.00851238365301E-02  1.71713681515943E-04
  1.63103530210843E-04 -1.69616571042010E-02 -2.78052081672904E-02 -1.03895689700986E-04 -1.39278602096835E-04
 -1.35394844604329E-02 -1.32696373862914E-02  2.45806660038369E-04  1.75311448886602E-03  8.78201644577265E-03
 -2.24012917024194E-02 -1.74270546115528E-02 -4.55354652040940E-06 -1.07041365564339E-04  1.27525826685782E-04
  3.84397694003203E-07  8.98614388951409E-06  2.08095843125437E-04 -3.72596591506757E-04  1.50337824016958E-05
  1.05272963427804E-03  2.45192527863664E-02 -1.11838048099549E-01 -3.21331319503676E-03 -6.92573183527018E-01
  8.44339344499212E-02  4.21545295162114E-03 -4.74178469497672E-04  1.35868229076038E-01 -1.19441987933509E-02
 -2.13670281604084E-03  2.60275777427598E-04 -6.43470530644980E-01  8.05663201132093E-02 -2.41816678686828E-04
 -2.21592759383163E-03 -4.50084142062946E-02  2.86889330256226E-04  2.78315053672554E-02 -6.30897087168247E-04
 -3.13630438494011E-02  2.94488160584771E-04  1.69106602142425E-01 -2.41701042427612E-04 -2.21881413897383E-03
 -4.55333764965394E-02 -2.91080965819285E-04 -2.89080447257561E-02  6.43131825718073E-04  3.38354580794517E-02
  3.12038620271292E-04  1.70248443361485E-01 -1.51863242130664E-04 -1.15679899748317E-03 -1.08398303326993E-02
 -1.59807737727672E-04  1.70111696673870E-02 -3.46160156978458E-05  6.36155398727409E-03 -3.54943423762033E-05
  8.44784838508949E-03 -1.53504339995852E-04 -1.16931934634757E-03 -1.08950178655284E-02  1.59017339411648E-04
 -1.70224525193537E-02  3.07733485775905E-05 -6.41946287098307E-03 -3.22949397639380E-05  8.51016554043155E-03
  1.98077161408678E-04  1.66489575963242E-03  4.65588709457098E-02 -4.88943022510971E-04  4.79968770309647E-04
  5.93697373772222E-04  5.56214419878577E-02  7.48062880381606E-04  1.48223775507053E-01  2.03225790454805E-04
  1.70523924460356E-03  4.69090803164419E-02  4.82741723379716E-04 -1.07002589235584E-03 -5.93961216007990E-04
 -5.52386834327542E-02  7.47290511272910E-04  1.47890280352436E-01 -1.92185578576016E-04 -2.15432100511860E-03
  3.70053444846972E-03 -6.45178951668334E-03  1.50689336776400E-03 -1.89435245426288E-04 -2.10306774332286E-03
 -3.70665014495461E-03  6.43298826541653E-03  1.44733312450819E-03 -5.44991648416638E-04 -1.37352177892950E-02
  7.69989129817662E-03 -1.73999486376381E-02 -1.87697236806872E-02 -5.39031531302441E-04 -1.35172252622306E-02
 -7.57868805087569E-03  1.71579701366499E-02 -1.85591933629835E-02 -5.12924876421308E-03 -5.10125896672865E-03
 -1.99009814642662E-02 -1.99871678202756E-02 -8.51923615460509E-04 -8.61215922080426E-04  2.50411085943638E-02
  2.49096551333449E-02  4.04037685181873E-04  4.42853373114436E-04 -2.26831544427603E-04 -1.05758410481759E-04
* ORBITAL    1   94
  2.87037386798205E-06  1.99750566927341E-05  1.00114095588606E-04  4.21717557753101E-04  1.14153798102503E-04
  1.68992356776643E-04  3.80704217774489E-03  1.85046274464613E-02  4.62462613813134E-03 -5.02893935997311E-04
 -9.42986929862344E-03  1.91036247461793E-02 -1.99438857131106E-03 -2.64343212448334E-06 -6.54400883125548E-05
 -1.19949206673110E-04 -3.88922636078480E-05 -1.01440734662339E-04 -1.34335827378443E-04 -3.86835137188403E-02
 -3.86445398276322E-02 -6.88073749891833E-05 -5.73111827824724E-05 -6.40048645849152E-03 -4.96872531466858E-03
  3.65537758820124E-05  6.55001475058098E-05 -4.32603945029863E-07 -4.44219401014277E-06 -4.84187980203574E-05
 -3.11872950826132E-04 -1.19252997972154E-04  1.02919391526726E-03  2.42187754445416E-02 -8.63077642824951E-02
  2.45906090980013E-03 -1.02777623624123E-03 -2.17612101041391E-02  2.75103786180380E-02 -1.73251413986549E-06
  2.84757899541942E-06  4.19773015775828E-05 -3.51309047786253E-04 -8.17323881101839E-06  8.56479522407426E-04
 -1.06492644839584E-04 -9.09720890582123E-01  1.11408047624555E-01  2.02499112650999E-03 -2.81737413260249E-04
 -2.45788665496984E-01  3.76721144466274E-02 -5.90759569144287E-03  6.55878664279180E-04  1.34703572976178E-04
  6.83176123157959E-04 -3.08544478810022E-02  5.50114779677766E-04  1.94557525967099E-01 -7.42819148451828E-04
 -1.30361203242528E-01  1.25099645589729E-03  9.18299125905933E-02 -1.39150817627084E-04 -7.19243945753784E-04
  3.05694479243572E-02  5.44237802067785E-04  1.92631148384793E-01 -7.36219174425304E-04 -1.30509445137718E-01
 -1.25276999090264E-03 -9.12290249578301E-02 -3.36772954930315E-05 -2.60275697234461E-04 -4.04944696800805E-03
 -3.24721726139871E-04 -3.17209892746803E-03  1.17873664246655E-04  6.77787437428759E-03  1.18471221263668E-04
  1.46783444657869E-02  3.27556709178430E-05  2.53593968910618E-04  4.01348077008606E-03 -3.21566287143970E-04
 -3.16875704786468E-03  1.17414221446336E-04  6.67269777911976E-03 -1.18512324730826E-04 -1.45528430550548E-02
  3.99026282535692E-04  3.28023115426273E-03  6.09376894574821E-02  1.14892511649129E-03  1.45209972402851E-01
  6.64185621868345E-04  2.28620490027943E-02 -1.59914799478306E-05  3.63945412422398E-02 -3.97180445533493E-04
 -3.26601826325788E-03 -6.07289127115967E-02  1.15424618103593E-03  1.45743735517908E-01  6.59280848598506E-04
  2.22223891679026E-02  2.33837213767048E-05 -3.49934828479505E-02  2.30074371090424E-04  3.77405995331207E-03
 -2.14300156944924E-03  4.36789748996494E-03 -2.91212841177987E-03 -2.35452115522079E-04 -3.85422070065692E-03
 -2.15618771723004E-03  4.36889089575872E-03  2.98601439916859E-03  8.10434798018181E-04  1.90332345304123E-02
 -1.19783732354644E-02  2.34662954820622E-02  2.07554794606023E-02 -8.05834847229298E-04 -1.89699814085191E-02
 -1.19043938646764E-02  2.34364831343420E-02 -2.08080781268377E-02  7.31094363997671E-04 -7.58041960010585E-04
 -1.15087408465925E-03  8.94998341854772E-04 -8.18066964366982E-04  8.15886347974117E-04 -2.57189353179842E-02
  2.58425100404933E-02  2.95179705471953E-03 -2.97136468164643E-03  2.15527807987250E-02 -2.14524024749433E-02
* ORBITAL    1   95
 -1.23448859507690E-05 -8.73189073810990E-05 -3.43486555881002E-04  2.78057845284717E-03  2.54258860739987E-03
 -1.32472856872408E-05 -2.21135029802609E-04  1.36149879272970E-03  6.38887370255828E-05  2.02981561555248E-05
  3.94719866783156E-04 -2.56394214756056E-04  1.94859739151894E-04  2.63098520198402E-05  3.99578105328795E-04
  2.42322052719109E-03  3.34349283169961E-04 -1.14971368510138E-02 -1.47162366893419E-02  8.87094817349065E-04
  8.92399193552914E-04  2.18946700224276E-03  2.20341524087683E-03 -1.79441808989218E-03 -1.76043540777000E-03
  1.66899009683962E-02  1.99470900574535E-02 -5.65467562769213E-05 -3.99602272664319E-04 -1.80889957848150E-03
 -1.08877855986984E-02 -1.71431021710432E-03 -7.29803719516414E-06 -8.30996134312022E-05 -1.30175445093319E-03
  8.38581848873474E-05  6.90276484686007E-05  1.55073987163082E-03 -3.53495065249250E-03  1.27783282777454E-04
 -7.81511196182850E-05 -1.89368942145829E-03  1.84465891297751E-02  9.22898764503472E-04  6.57738815781002E-01
 -7.19067486554334E-02  1.54836367521126E-02 -1.48980860418168E-03 -5.66024343090090E-02  3.43804185757131E-03
 -4.17434702934695E-02  4.91985800658915E-03 -7.19372337645638E-01  7.87156958394130E-02 -1.47646070938010E-05
 -7.06053809357162E-05  3.20566862846976E-03  3.68899933733748E-04  1.54650834858009E-01  2.44204487771534E-04
  9.06062560413618E-02 -9.22353246996227E-05 -1.19997881441889E-02  3.72324363951465E-07  1.67642203884173E-05
  8.17275255272421E-04 -3.87593644709617E-04 -1.51537830193225E-01 -1.75370671629138E-04 -6.90636926910006E-02
  3.96709962655965E-05 -4.53504353177674E-03  4.83730294883306E-05  3.88200875665026E-04  4.71216008065389E-03
 -7.53216456735752E-05 -6.22891712856495E-03  1.13198850187694E-04  7.91539565187230E-03  5.67463332507610E-05
  5.75934913511078E-03  5.51694552314899E-05  4.42600584224485E-04  5.46398713573344E-03  6.26667359993854E-05
  6.36939329577659E-03 -1.26133002742467E-04 -7.64605286121063E-03  5.41650332647476E-05  4.65895989899884E-03
 -1.50130161937558E-04 -1.22060793067661E-03 -1.69248983144579E-02 -5.27262057683195E-05 -1.77424833455445E-02
  5.01144466288973E-05  2.49613245049496E-02  1.32484926857137E-04  1.35490768823195E-02 -1.42050370952529E-04
 -1.16901990590038E-03 -1.88629787308610E-02  1.08425317544482E-04  2.35910665295890E-02  3.12509855604791E-05
 -1.71475512748103E-02  8.07526406522537E-05  4.84226640936581E-03 -4.33926954686550E-04 -7.59729219534067E-03
 -1.83158710461510E-03  4.91037465869492E-03  6.22141129842777E-03 -3.97260333178951E-04 -7.02922385046105E-03
  1.52481435864756E-03 -4.62844291210319E-03  5.79408891501297E-03  7.20670189210441E-04  1.63585048236683E-02
 -1.07322954241358E-02  1.96123896402101E-02  1.26761532849205E-02  7.40424378278387E-04  1.76978323214995E-02
  1.13623786926821E-02 -2.08179815255809E-02  1.36148263266416E-02 -3.43352669239351E-05  8.99169436177083E-05
 -5.07604813612823E-03 -6.03049040466451E-03  2.50710848609647E-03  2.16622632755441E-03 -8.40002273493113E-03
 -7.84866178843369E-03 -2.64031598005249E-04 -1.25289302045279E-04  3.50005171004456E-03  3.16651738004381E-03
* ORBITAL    1   96
 -1.38974905999683E-06 -1.01595161020206E-05 -3.13973079472263E-05 -1.26130159595063E-04  2.73564755046996E-04
  2.91472893688764E-04  4.88711505777492E-03 -2.79789486219617E-02 -1.44400109250839E-03 -4.11386437562039E-04
 -8.41413097521693E-03 -4.94736851345636E-03 -4.86078253600462E-03  1.62304973433063E-06 -4.10219907878709E-06
  2.99681942727452E-04  3.41525698748793E-05 -5.93128672770458E-04 -7.50711549583651E-04 -1.43160299186143E-02
 -1.41029410885031E-02 -2.20848131782504E-05 -6.76917218658058E-05  3.84538567899781E-02  3.66858454272988E-02
  7.74971515612239E-04  8.97085778955559E-04  4.28218309283029E-08  1.30520529898914E-06  8.87632734219137E-06
 -2.72081986785019E-04 -1.74754936378050E-04  2.46672037534342E-05 -1.08829459337195E-03  3.11452288647022E-02
 -2.03331067324380E-03 -1.31584672266515E-03 -2.97377817404305E-02  8.25305182807606E-02 -2.24891295048442E-03
  9.50127797097118E-07  1.66628469239758E-06  7.18958971303608E-04  2.13803583860184E-05  2.86222977619736E-02
 -3.08043319874402E-03 -2.33798550060609E-01  2.24716647282574E-02 -6.79294644041524E-04  4.63431621028216E-05
  9.18316501544462E-01 -1.10470951210679E-01 -3.57170966986163E-02  3.95575928795055E-03  1.82319198685278E-04
  1.09561389252714E-03 -2.08517356645536E-02  1.89407418189548E-04 -4.67845959933990E-02 -6.90861419011011E-04
 -2.12307435537710E-01  9.92895135695095E-04  6.39243406820924E-02 -1.83127728980032E-04 -1.10104212413293E-03
  2.08501465752449E-02  1.55965021731326E-04 -6.14008829962613E-02 -7.06167036989519E-04 -2.19321105591659E-01
 -9.82039724083029E-04 -6.38512922074756E-02  9.93046551710700E-05  7.87723784047648E-04  9.45449174918453E-03
  1.14842069156468E-04 -1.85408679431907E-03  1.55492466758151E-04 -2.68289496453679E-03 -6.79244025977889E-05
 -1.32288038684304E-02 -9.39289920607318E-05 -7.44258966229315E-04 -8.93245669405296E-03  1.26436771738950E-04
 -1.30298715668849E-03  1.46980323993206E-04 -3.32551316310614E-03  7.02760203357681E-05  1.35655283184710E-02
  4.41491068127296E-05  2.02077053952196E-04 -2.73224813688540E-02 -7.12615471275505E-04 -7.77604545674296E-02
 -9.62059088679246E-04 -8.54391473636944E-02 -5.61667742273718E-04 -9.69770061071261E-02 -5.71287375813332E-05
 -3.07675481214241E-04  2.59046712327669E-02 -6.98478466732215E-04 -7.55036019130804E-02 -9.66011555873232E-04
 -8.78119164190471E-02  5.74694431055429E-04  9.89728993549153E-02  3.51942406342768E-04  5.54828106303787E-03
  3.44178112577722E-03 -3.16260930348291E-03 -4.14613499927111E-03 -3.93884346427277E-04 -6.26107164371180E-03
  3.57586722483376E-03 -3.58841504138113E-03  4.73090362691597E-03  2.21015867632972E-04  1.39322842939617E-02
 -6.09434584328692E-03  1.18671379882540E-02  8.72102369760749E-03 -1.60023512726779E-04 -1.24720477851490E-02
 -5.08909433141136E-03  1.01248896207562E-02 -7.66057645014696E-03  1.30261251677570E-03 -1.36985704962569E-03
 -1.04068598128193E-02  9.72089127551593E-03 -3.57362438200416E-03  3.80310302240035E-03  7.80807142522911E-03
 -8.37926013902724E-03  1.38452813747607E-03 -1.38857899294295E-03 -5.29943910567509E-03  5.66165505598493E-03
* ORBITAL    1   97
 -1.28474205233235E-04 -9.01622242008162E-04 -3.62467325361340E-03  6.57057442650296E-02 -9.47846438505122E-03
  1.78846922447775E-07 -6.14231429169482E-06 -2.28504642540365E-04 -1.30307434259420E-05 -2.82992767027316E-06
 -6.96307784150539E-05 -1.31896178490899E-04  4.52595883615380E-06 -3.79914212432209E-06 -2.20728720971447E-03
 -4.62608647925279E-02 -1.77004097848281E-03 -1.95954400239251E-02 -1.69050864610959E-02 -1.03742309835373E-04
 -1.34566494364100E-04  1.12003221594206E-02 -6.38315425265160E-03  1.98958862701857E-05 -6.73989746707297E-05
 -1.69483703122095E-02 -1.47964203257844E-02 -3.61187635409147E-04 -2.60888150820691E-03 -1.24538644975168E-02
 -3.55474183706502E-02 -1.77781721593641E-02  6.72529968560193E-07  4.21815912587889E-05 -1.22053144444479E-04
  1.02330574252654E-05 -3.76222001480093E-06 -1.04317830603710E-04  1.64876438768616E-04 -2.31532564495535E-06
 -1.63369189636177E-04 -5.86746656697529E-04 -5.07113314326661E-02 -2.99792050708160E-03 -1.18680999434641E-01
  2.41623580758175E-02 -2.06619093578440E-03  2.47047733944375E-04 -9.69858129044370E-01  9.92723770772256E-02
  9.55883612584843E-04 -4.44313400669590E-05 -3.74549849809885E-02  1.04259756592607E-02 -2.70069477900216E-04
 -2.11048922185111E-03 -2.60794426108383E-02  1.46824042470956E-04 -4.56333849584074E-02 -2.88424436513617E-04
  8.73333172771559E-02 -6.97638529366907E-04  1.26109086718047E-01 -2.69534397803670E-04 -2.10435389074095E-03
 -2.57564146064175E-02 -1.41816641692329E-04  4.63406595418424E-02  2.82824171618944E-04 -8.84676385341332E-02
 -7.06003482389491E-04  1.25600961557626E-01  2.08099053179634E-05  1.44021155509626E-04 -8.76485927198734E-03
 -1.93727683924177E-04  1.75771431180510E-02 -1.89708456064705E-05  1.54353810882754E-02 -1.03180131698755E-04
  2.65949999665357E-02  1.34587757151265E-05  8.73462743937790E-05 -9.05722817344391E-03  1.85495467161577E-04
 -1.78813981207532E-02  1.42495794820356E-05 -1.55622993451450E-02 -9.45715500798324E-05  2.67572958148707E-02
 -9.98910676262555E-05 -7.56827464266162E-04  8.75559067188168E-04  3.23608956496119E-04  7.89102984960130E-02
 -6.69401898860004E-05  2.37026473715420E-03 -4.03396610460610E-04 -4.11018425573782E-02 -1.00377675581585E-04
 -7.61044917394072E-04  8.13488616596464E-04 -3.22576208487999E-04 -7.86995194887199E-02  6.50054981388161E-05
 -2.55997189803901E-03 -4.00651724767406E-04 -4.08692723191856E-02  1.78236862090026E-04  1.83529287545333E-03
  2.73815366452436E-03 -5.42246754041046E-03 -2.59577049818067E-03  1.75558317583316E-04  1.78153111865203E-03
 -2.71295062336438E-03  5.39378019690870E-03 -2.55100628213938E-03  2.12969884570083E-05  3.83898019369106E-03
  3.58712449491366E-03  7.11585506787056E-03  9.73653533928043E-03  1.49900919750931E-05  3.71238003138240E-03
 -3.64871766957902E-03 -7.01019198214877E-03  9.63597345064267E-03  6.32477154681414E-04  6.48951614166889E-04
  1.10459368862879E-02  1.10847082001262E-02 -4.17502485180463E-03 -4.09708006839579E-03  2.00658668830673E-04
  2.56037832026232E-04  2.02594613187933E-03  1.99088885840263E-03 -1.24403760535493E-02 -1.24891110168770E-02
* ORBITAL    1   98
  1.46414121125350E-04  1.35488697170261E-03  1.64674118269319E-02  2.49013258761276E-01 -1.44387007271802E-01
 -8.70104412720094E-06 -2.04154563118453E-04 -2.49264623269664E-03 -3.30102750627880E-04 -2.93316622329237E-06
 -5.96117104208693E-05 -7.04693216404037E-04  1.30319406107232E-03  1.22975653833340E-04 -4.98019846945448E-03
 -3.23199498465059E-01  5.64727125931890E-04 -9.01993539230023E-02 -1.14682206974942E-01 -2.72979980517902E-04
 -8.01685000238524E-04 -7.69538783375134E-02 -9.44756231694140E-02 -2.81859701345110E-04 -8.93151946927975E-04
 -6.80014675637825E-02 -7.89732070949084E-02 -7.82215299832729E-04 -5.65157753820221E-03 -2.81271015813565E-02
 -1.34804452689098E-01  5.50679124619212E-02 -3.59268339421217E-06 -8.74672826907262E-05 -1.13723474220406E-03
  3.27901729393799E-04 -2.88235273397869E-06 -6.58609875498093E-05 -3.06155125387300E-04  5.28669474821378E-05
 -6.55105268501432E-04 -1.14087838184038E-02  1.41884554380391E-01  3.09752330297931E-02  7.73873340639954E-02
  6.10325259700462E-01  1.41744042661200E-04  3.56958166708909E-04  8.06316610555255E-02  6.66755374963601E-01
  1.65845336233669E-04  5.84174528782793E-04  5.80957869247754E-02  4.62899298818896E-01  3.94113492583004E-05
  1.77474202577711E-04 -3.53594671247834E-02  4.39415597707112E-03  1.33900017213174E-01 -8.81808835666666E-03
 -2.74250345111726E-01 -2.72118053692270E-02 -4.62961894877192E-01  1.25004237830523E-06 -1.12124377169469E-04
 -3.65031019011961E-02 -4.39204175245325E-03 -1.33147698057747E-01  8.85615793000826E-03  2.74743356682620E-01
 -2.72373028061270E-02 -4.62995375233151E-01  1.83205705682148E-03  1.38634954278074E-02  4.65763144944834E-02
 -2.82175432383580E-03 -4.27301817243603E-02 -1.01553467145759E-03  5.80921359154227E-03  1.87614745743806E-04
  4.18931474129089E-02  1.77443875022292E-03  1.34188812215657E-02  4.43441602420029E-02  2.74860183600766E-03
  4.16580920108594E-02  9.61382267308646E-04 -6.63167568467004E-03  2.79329059503396E-04  4.36591698672572E-02
 -3.13766551872378E-03 -2.39902435341898E-02 -7.72929236842523E-02 -5.31480728867579E-03 -2.20694512913516E-02
 -3.17686945079434E-03 -9.34913033183033E-03 -3.53539641962794E-03 -2.56796718315815E-02 -3.11476542639153E-03
 -2.38141594646046E-02 -7.65100431994338E-02  5.27218787835449E-03  2.14759467627168E-02  3.16516883978452E-03
  9.40210247162662E-03 -3.48400420779563E-03 -2.45922170436667E-02  1.51752336866158E-03  1.55389005635100E-02
  4.20869990452252E-03 -7.36423415018034E-03 -9.88931175929318E-03  1.55817072481820E-03  1.58694132282069E-02
 -4.17463208884687E-03  7.36159404134658E-03 -1.00046532429271E-02 -1.49747691177513E-03 -8.18673352820496E-03
  9.88032879181777E-03 -2.73354889218406E-02 -4.00803842281618E-04 -1.57226791878743E-03 -8.86441471016717E-03
 -9.97786577521783E-03  2.77412522874386E-02 -4.54380922373287E-04  1.04794339898726E-02  1.06660122413021E-02
  3.61308030662489E-02  3.60443324820818E-02  2.85900769280213E-03  3.01172925196537E-03 -1.76529666145539E-02
 -1.74720912586685E-02  2.33566937821705E-02  2.34194416911313E-02 -1.03142601809429E-02 -1.01475482541307E-02
* ORBITAL    1   99
 -4.82435788747353E-04 -3.45098011164735E-03 -1.61026145931172E-02 -5.45656539226757E-02 -1.33884812380649E-02
 -9.64315931134601E-04 -1.76177093106856E-02 -6.14274133582526E-02 -2.07780365904307E-02 -5.98201682480061E-04
 -1.11772000270477E-02 -4.73804878450574E-02 -1.15486320466013E-02  3.66660959527190E-04  6.56808236906972E-03
  2.27529689540101E-02  4.36470306867780E-03 -6.14540182729759E-03  7.61817938855151E-03  3.43819178893853E-02
  7.95113683084784E-02 -5.02821856635924E-03 -7.35791018350661E-03  6.22615109895177E-02  1.43006895764034E-01
  9.06079143187511E-03 -3.07453229996011E-03  3.39157693700513E-04  2.44589336525339E-03  1.19315124322005E-02
  7.99363053179961E-02  3.98075531970085E-02  3.49938471366255E-04  7.38791589624976E-03  2.49859665552149E-01
  4.96172574889504E-02  2.86978332402214E-04  6.18516042179165E-03  1.73132087644985E-01  3.33833568650631E-02
  2.29276555152765E-04  4.41339572829182E-03 -3.64765698999915E-03 -1.33076663125419E-03 -6.58567388817681E-02
 -5.18434223176422E-01  5.44495952521342E-02  3.27989753485309E-01  9.90228032473833E-03  8.13492378631508E-02
  1.01517821206379E-01  7.14771276159530E-01  7.32565799931708E-02  5.67930589606766E-01 -2.36719364946592E-04
 -1.79378670255500E-03 -2.77804226107404E-03 -1.64692260368974E-02 -3.97321612472974E-01 -8.53376153226616E-03
 -1.95111002112785E-01 -5.81298006509642E-04 -2.02786185744377E-02 -5.03045224052919E-04 -3.83142274574077E-03
 -1.83059881351154E-02  1.64195623348586E-03 -7.68627676423191E-03  1.27329003284773E-03 -1.57816973524242E-03
  1.59659898907266E-03  2.55571720828680E-02 -1.09588974486416E-03 -8.47312351929321E-03 -4.19464265757944E-02
  2.09267259821520E-03  2.39746429118821E-02  1.11861060810524E-03  1.13391067927733E-02  1.59688531707691E-03
  3.44035185214371E-02  1.17113669429875E-03  9.02807519542350E-03  4.41039734612510E-02  1.91712486058819E-03
  1.89793165637269E-02  1.14248891928618E-03  1.60657130208061E-02 -1.27288489861715E-03 -2.87390052800075E-02
 -3.22157550384510E-03 -2.44144722669148E-02 -5.45440572215975E-02 -5.83409736147610E-03 -6.92573771191374E-02
 -9.53630549713024E-03 -9.58815635582311E-02 -2.89405545462285E-03 -6.93368361429057E-03  4.84813949477077E-03
  3.73731473963297E-02  1.40586425633988E-01 -1.21477926054815E-02 -1.41405663331457E-01  8.36764927204945E-04
  4.95923603325757E-02  5.42101048697126E-03 -1.62626365242569E-02  4.49378192692974E-04  1.87699225119272E-03
  4.16180488725693E-03  7.50716083383664E-04 -1.31274275094480E-03 -7.21914539956155E-04 -3.00067480848488E-03
  2.97059088597049E-03 -2.48290533628653E-03 -6.33184345554970E-04  1.35838442967976E-03 -1.02121429544620E-02
 -5.24660549184071E-03 -1.85761445750598E-02 -1.71298891082945E-02 -7.81051648519308E-03 -9.75199578561398E-02
 -4.35569569971052E-02  6.15272239990593E-02 -6.90840252597433E-02  7.24087705449602E-04  3.80861079941921E-03
 -1.39557735572570E-02 -4.04557454841007E-02  7.54926138061895E-03 -5.52720331512180E-03  1.99094860620200E-02
  8.96765621327780E-03 -1.29320843203037E-04  2.97210194515088E-03 -2.66409337256669E-02  4.78103893547321E-03
* ORBITAL    1  100
  5.59941268876313E-06  4.03267855490766E-05  2.04530023019925E-04  8.28197357933426E-04 -6.27308444432297E-04
 -5.79054494259399E-04 -1.07186394314197E-02 -1.40284902084991E-01 -1.04545586940688E-02  1.41468307155204E-03
  2.64181756618547E-02  3.03377993627429E-01  2.65599811314346E-02 -3.58812013045778E-06 -6.23657676879233E-05
 -5.88836676505206E-05  1.60303057057523E-04  6.34115693508948E-05  2.47311633540818E-04 -2.72567894768612E-02
 -9.91413837030955E-02  1.62100593091697E-04  4.38821552859965E-04  1.01179096899645E-02  4.62129004255839E-02
  5.34076277743736E-05  2.73187783522925E-04 -5.20308072941236E-06 -3.78143911283520E-05 -2.04157575325997E-04
 -1.13108410306972E-03  7.07298459926828E-04  9.64905891387055E-04  1.89472844646991E-02 -3.85937053847573E-02
 -1.04551693515727E-02 -2.20170576375286E-03 -4.32510208152642E-02 -4.98622585156932E-02 -2.38891917833771E-03
 -2.31259397395894E-06 -3.87452510722408E-05  5.02356628766660E-05  6.40760241506909E-05  5.79728973984883E-05
  7.03358759787040E-04 -1.69246048584392E-01 -1.08497160417771E+00 -2.24147084308487E-04 -1.12810494217295E-03
  7.08393749681441E-02  4.86616127315281E-01 -4.85151497007339E-05 -2.98817757024558E-04 -8.19397833713107E-03
 -6.29049263911052E-02 -2.09722636515929E-01  8.79844172065966E-03  1.01947071614176E-01 -1.65052479186459E-02
 -1.70467412824711E-01  1.86087234488394E-02  1.17866819864201E-01  8.20749114264740E-03  6.30085640494255E-02
  2.10149651324232E-01  8.79524260507880E-03  1.01737301217097E-01 -1.65357894558366E-02 -1.70880228149728E-01
 -1.86227448305458E-02 -1.18259594626639E-01 -1.87918424335428E-04 -1.46320675719308E-03 -9.95281304732102E-03
  6.54936358592254E-04  1.80710688642618E-02 -7.73028545930043E-04 -1.83499856268300E-02  6.37965589884047E-05
 -7.28798105994168E-03  1.73968075644731E-04  1.35346330705259E-03  9.28195329464472E-03  6.29268019367525E-04
  1.76515106219553E-02 -7.99185705364739E-04 -1.89756519126568E-02 -4.83377107137188E-05  7.56340042610818E-03
  1.35709027919872E-03  1.07141009544752E-02  7.28181049515036E-02  5.52411953429399E-03  1.10035703728435E-01
 -5.41098302030433E-03 -9.35586295107936E-02 -1.05582248075666E-03 -6.58601410863033E-02 -1.35043144183774E-03
 -1.06608240347863E-02 -7.24117737059982E-02  5.49054362553144E-03  1.09165047247577E-01 -5.44267399189750E-03
 -9.41980042814714E-02  1.05216072821924E-03  6.59686057250157E-02  2.61924413333753E-04 -3.13837854995883E-03
 -5.50505378236692E-03  3.79274195937771E-03  6.91987341272957E-03 -2.17216631265269E-04  3.54622513010992E-03
 -5.48453079550060E-03  3.94775866590028E-03 -7.06201423667059E-03  5.29069444382429E-03  8.41897418510320E-02
 -4.02903699678955E-02  3.73853499910942E-02  6.48472303960886E-02 -5.29021892267306E-03 -8.41021097462570E-02
 -4.02724842140097E-02  3.73716968891812E-02 -6.47888747372451E-02 -6.67302513118072E-03  6.60760858550523E-03
  1.97725498386065E-02 -1.98131070627639E-02  3.44831350462554E-04 -4.85291625355220E-04 -3.40450367189955E-02
  3.39826478835246E-02 -7.46158059757026E-03  7.42414541050219E-03  8.32166050900857E-02 -8.31520861086834E-02
* ORBITAL    1  101
 -4.70884292768814E-03 -3.36906682315076E-02 -1.57015844488404E-01 -4.26510844186100E-01  1.63901281775725E-02
 -3.42422105296591E-06 -7.26138978337316E-05 -8.33018315012594E-04  8.27626809724622E-05  4.20318618732093E-06
  8.10374978744499E-05  7.91981253663647E-04 -3.22992899484603E-04  4.21905121938995E-03  7.41902339526412E-02
  2.18649645572899E-01  3.33184878995250E-02  9.12454963440379E-04  2.15185648601443E-02 -1.28806721152184E-04
 -2.13935733787782E-04 -7.09854443891000E-02 -8.88819359988497E-02 -1.46180593565700E-05 -1.17256253622601E-04
 -2.35177018224860E-04  2.32609540599678E-02  2.52461162722639E-03  1.82330532964847E-02  9.08960569463802E-02
  4.15561674101353E-01  8.26556884582518E-02  1.73072171886795E-06  3.66548434170200E-05  1.42855943173426E-04
  1.76867402621430E-04 -5.72275786334353E-06 -1.22507425114860E-04 -1.03208841635110E-03 -2.55403455733154E-04
  3.36926614174858E-03  6.70627088792491E-02  3.36541671879065E-01  5.61564752567696E-02 -8.87517568689766E-02
 -5.42413190772257E-01 -2.25909391097541E-04 -1.06963547769446E-03  1.37832314939471E-01  8.94320865648323E-01
  1.20451564831456E-04  3.75653880714565E-04 -9.49526495241558E-02 -5.93243312948600E-01 -6.95154670758047E-03
 -5.32155779625317E-02 -2.00880849431316E-01  7.29746519039824E-03  8.60934140950814E-02 -1.14360260234733E-02
 -1.01696519211866E-01  9.47572391285317E-03  5.45339977749703E-02 -6.92434366900033E-03 -5.30088497582506E-02
 -2.00181278913491E-01 -7.27077608618789E-03 -8.56576688025784E-02  1.14060315362477E-02  1.01610655511598E-01
  9.38379789743779E-03  5.32288302166973E-02 -2.15712235501587E-04 -1.63341027038536E-03 -3.36408040386948E-03
 -1.09407723255316E-04 -5.57149737401630E-03  4.67520068331195E-05 -1.35252698301666E-03  6.23826899395838E-04
  2.62092758459928E-04 -2.24646096240458E-04 -1.70152064469094E-03 -3.63996842810716E-03  9.80485016626462E-05
  5.46607490246683E-03 -5.44965878400686E-05  1.29506388949161E-03  6.42637634377302E-04  6.88266606907064E-04
  4.19106275717932E-03  3.24302070676960E-02  1.46874057418287E-01 -2.10306490752471E-03 -1.31362435489602E-01
  2.64353561157212E-03  4.02339972996862E-02  1.59431119564754E-02  2.62759168602612E-01  4.19435340967391E-03
  3.24559600213559E-02  1.47064025990095E-01  2.10438787168457E-03  1.31379360523572E-01 -2.64826224051929E-03
 -4.03763292709869E-02  1.59478336724983E-02  2.62874814125202E-01 -2.23190467935240E-04 -2.62862686720122E-03
  1.48225279361887E-03 -2.60074715218924E-03 -3.11327795105765E-04 -1.73696852520062E-04 -2.18185513645876E-03
 -1.37619313887237E-03  2.70173394332419E-03 -4.04047112892437E-04  1.26300835745789E-04 -2.22243008025676E-02
  2.54047887881886E-02 -2.41285091089880E-02 -1.54864908875500E-02  1.26775730995835E-04 -2.21950598862763E-02
 -2.53952336254098E-02  2.39990232886742E-02 -1.55187096005196E-02 -3.26490793542452E-03 -3.45103865843146E-03
 -3.82434226642634E-02 -3.81122348323601E-02  2.58216467755780E-03  2.37807028727648E-03  2.64781909197731E-02
  2.64215630655500E-02  3.19860012610137E-03  3.23354767795350E-03 -3.88267671695244E-02 -3.88894319901029E-02
* ORBITAL    1  102
  4.67750891064897E-04  3.34480814277656E-03  1.55729323916394E-02  5.26253485573787E-02  1.47367806152056E-02
 -9.67198923148195E-04 -1.76807510079078E-02 -6.20719691065970E-02 -2.06076979134903E-02 -5.89699513189594E-04
 -1.09824966770357E-02 -4.52393600408105E-02 -1.18016723548849E-02 -3.50723064199551E-04 -6.23158254074061E-03
 -1.99332409849793E-02 -4.32278818027813E-03  6.40939528225770E-03 -6.86988172138982E-03  3.41685690141036E-02
  7.91989658624199E-02  4.99347530577169E-03  7.71784944606298E-03  6.24643867538344E-02  1.43435034568035E-01
 -8.87693358214116E-03  3.56270658533141E-03 -3.37002124332777E-04 -2.43077996591068E-03 -1.18683023239724E-02
 -7.96400654695041E-02 -3.88996266537052E-02  3.51656365704276E-04  7.42619900123273E-03  2.50445368469537E-01
  4.91376691886715E-02  2.83299105533752E-04  6.11413519628737E-03  1.72041087011177E-01  3.37025657719636E-02
 -2.26152514980627E-04 -4.38131358957375E-03  3.28531247730307E-03  1.58145158455414E-03  6.60488809680627E-02
  5.18882061554369E-01  5.45602309975500E-02  3.29150073659345E-01 -9.56917497598225E-03 -7.98852652108419E-02
  1.01521017628082E-01  7.14505268245907E-01 -7.31058040948609E-02 -5.67484239935226E-01  5.67619558102103E-04
  4.33164681297997E-03  2.06637080600301E-02  1.58539035805134E-03 -8.56301036392391E-03  1.38673150824945E-03
  5.71859294512800E-05 -1.53233174840235E-03 -2.43617955278275E-02  2.44491314375710E-04  1.85791707434865E-03
  3.30045725181430E-03 -1.64563345748590E-02 -3.96996757133513E-01 -8.56534754207762E-03 -1.95942549456755E-01
  5.53889114860666E-04  1.93917207869183E-02 -1.19661812225796E-03 -9.22225134295717E-03 -4.49407799683536E-02
  1.95164116717739E-03  1.94726273175877E-02  1.14503357627380E-03  1.58203231662975E-02  1.28981632439128E-03
  2.87627306809004E-02  1.08192838728765E-03  8.36766517879452E-03  4.15551292181474E-02  2.08360596442849E-03
  2.39708298544377E-02  1.10630857434254E-03  1.12054887858017E-02 -1.59991109596786E-03 -3.46386323858389E-02
 -4.86370972498514E-03 -3.74915450686095E-02 -1.41073518724084E-01 -1.21743389220879E-02 -1.41810348206734E-01
  8.40111807486926E-04  4.98575974695373E-02 -5.42334588143916E-03  1.64446954386379E-02  3.21707743182018E-03
  2.43811992405783E-02  5.44480077793090E-02 -5.83259849883386E-03 -6.92719013410174E-02 -9.52523894347343E-03
 -9.57683983172285E-02  2.89912417455136E-03  7.01570373307931E-03  7.18716294492626E-04  2.92127355652643E-03
  2.96822024420156E-03 -2.47662756784901E-03  7.36222172297269E-04 -4.68238748916724E-04 -1.99640727090340E-03
  4.19403958534001E-03  6.52450775149185E-04  1.39032518302058E-03  7.81389787760237E-03  9.74722360888168E-02
 -4.34046934306046E-02  6.13498353653906E-02  6.89242638390417E-02 -1.36895266701519E-03  1.01564637698814E-02
 -5.21148913296172E-03 -1.85111162714879E-02  1.70733724833236E-02 -3.91606511833679E-03 -8.01987929058351E-04
  4.03147900165390E-02  1.39480486170802E-02  5.52392270580106E-03 -7.68704062870410E-03 -9.04377797322266E-03
 -2.00142811644797E-02 -3.32487448101492E-03 -9.86493712314014E-05 -5.10172860641692E-03  2.65387276404149E-02
* ORBITAL    1  103
  2.19998132578957E-03  1.60695540273257E-02  8.22555187054990E-02 -3.52489578574265E-02  4.37017262966681E-02
  6.25080965783320E-06  1.32704146889669E-04  7.53409070836334E-05 -5.43431532253263E-07  2.25082124553730E-06
  1.93840415347329E-04 -2.48389923414904E-05 -4.70238919132514E-06 -3.57901067395890E-03 -7.33595212536303E-02
  1.33609757843611E-01 -8.29660047414072E-05  6.10519134027252E-02 -9.25018338658493E-04  2.11103086586670E-06
  9.66938214938478E-06 -1.39582086308900E-01 -5.03366202596148E-02  6.63676992077707E-05 -2.00289119381489E-05
  6.79739391163453E-02  5.88465841787026E-03  2.19854837533935E-03  1.60587291310107E-02  8.22171336270625E-02
 -3.53651396325641E-02  4.36103894528436E-02 -4.14647733409040E-06  3.94461104291005E-05  8.54339398601629E-05
  6.55342040239168E-06 -2.63119683516648E-06 -2.21005119885742E-04 -3.08310112135825E-05 -1.17242279522296E-05
  3.58316924029911E-03  7.36964446821149E-02 -1.33670454147949E-01  7.51363255507577E-05  6.10746570714736E-02
 -9.22158715174817E-04  4.56932502185525E-06 -2.98048572063247E-05 -1.39602471596277E-01 -5.03399007136095E-02
 -3.39426078188077E-05  1.99709713390730E-05  6.80136686486425E-02  5.89885885194493E-03  2.71601102043499E-03
  2.18113927675217E-02  1.45947784082835E-01 -6.97253098473822E-03  2.31144369603281E-01  1.34690527531319E-02
 -4.45954288618543E-01 -3.15146772989835E-06 -2.03811845820022E-06  2.72008547956772E-03  2.18350126001735E-02
  1.46849864009991E-01  6.98468150692360E-03 -2.30872680922158E-01 -1.34651073260497E-02  4.46017801148022E-01
 -1.45318272563657E-06 -7.47586548438124E-05 -4.15555987244646E-04 -3.19406990787415E-03  9.62363129715582E-03
  2.35865713033475E-04  4.76446549258890E-02 -1.51500616809239E-04 -6.28608221562770E-02  1.38128551577859E-03
 -1.60941697950822E-01 -4.14125987469071E-04 -3.18113549283142E-03  9.54262061276156E-03 -2.35363551389931E-04
 -4.78264755132217E-02  1.58066826244345E-04  6.22549425549535E-02  1.37708095985484E-03 -1.60353806718801E-01
 -4.14338520712438E-04 -3.18365827936230E-03  9.56712187109972E-03 -2.34444962381945E-04 -4.79106439095262E-02
  1.53744032835552E-04  6.25915804475954E-02 -1.37948398504371E-03  1.60809813462733E-01 -4.15556989653641E-04
 -3.19354989986792E-03  9.56435206050155E-03  2.37059229034541E-04  4.77321175816520E-02 -1.51396421090134E-04
 -6.27666464426430E-02 -1.38122576028163E-03  1.60914154505860E-01 -5.82570776199253E-04 -1.02246407986836E-02
  6.84428560542602E-03  7.66753096202481E-03  2.85998503420763E-02 -5.88841033043861E-04 -1.02352211356360E-02
 -6.90122187473017E-03 -7.57904344518298E-03  2.85529811231742E-02 -5.85789685002876E-04 -1.02011593312169E-02
 -6.90509214799562E-03 -7.59058005661437E-03 -2.85738310099254E-02 -5.81663273392617E-04 -1.01884848145278E-02
  6.87186470405225E-03  7.60644795506575E-03 -2.85836019676850E-02 -3.58430841653302E-02 -3.59679512717266E-02
 -3.59653925184638E-02 -3.59365390068182E-02  1.98784537396161E-02  1.99256558691920E-02  1.99395756805709E-02
  1.99019855072198E-02  9.33441787471894E-03  9.33188045015377E-03  9.35190211279153E-03  9.35805865866420E-03
* ORBITAL    1  104
 -5.90134800280918E-07 -2.89081338289868E-05 -2.28307537208726E-04  8.75211299607135E-05 -4.08142110076354E-05
 -1.17804555561820E-03 -1.68768381904275E-02  1.19865955517475E-02 -4.40647690377303E-03  2.50111252085530E-03
  3.97158245490651E-02 -3.31812070440909E-02  8.14351076535168E-03  4.98647520472391E-06  1.19113943756250E-04
  6.81930174251368E-05  1.56429264613711E-05  1.92683918753766E-05  3.85623516545606E-05  2.89536357948352E-01
  3.30589897317285E-02  1.77772233759251E-05  5.17424808076544E-05 -1.12314531392902E-01 -1.02417860288921E-02
  5.87660142350705E-06  2.09824724910165E-05 -4.30957034474143E-07 -1.45589126891898E-05 -2.11863420473037E-04
 -1.02355436532902E-04  8.23388746263595E-05 -1.18209324533930E-03 -1.69787330281359E-02  1.19426433477770E-02
 -4.41252946093878E-03  2.50192006847329E-03  3.97192688945105E-02 -3.32178463594276E-02  8.13995553451734E-03
 -7.64809884454037E-06 -1.28581821651688E-04 -1.05763743653917E-05 -6.72916176527847E-06 -3.09548055162070E-06
  8.17804835081499E-07 -2.89515423538372E-01 -3.30590351134281E-02 -2.39417561953047E-05 -1.30754355600386E-05
  1.12335640495487E-01  1.02565371207700E-02  7.80483369620536E-06 -3.74424539426033E-07 -2.20592578121880E-03
 -1.79829807488142E-02 -8.98455429103303E-02  5.47300755548720E-03 -2.93510014207471E-01 -9.73699215497048E-03
  5.16362889031116E-01 -4.05578879035118E-06  7.18163704285242E-07  2.20792282463396E-03  1.79877433032145E-02
  9.01732486552720E-02  5.48044171142543E-03 -2.93480868348580E-01 -9.73335337752623E-03  5.16281413676915E-01
  5.12080950546412E-07 -5.04917083775326E-06  3.15753548323907E-05  1.84133742865867E-04  7.86519975394587E-03
  7.49490510574471E-04 -3.96282621894501E-02 -5.76623536974048E-04  4.33115436014433E-03  2.15238522725370E-04
  5.64256229512124E-03 -3.35236001560737E-05 -1.99773059581242E-04 -7.90821887285810E-03  7.41784872109763E-04
 -3.94922014404747E-02 -5.76992158236484E-04  4.32919215979106E-03 -2.09943909023865E-04 -5.66499625902795E-03
 -3.26939606803085E-05 -1.92967610043612E-04 -7.87206061172878E-03  7.46037783240611E-04 -3.96472410272012E-02
 -5.75621145744530E-04  4.34193089020445E-03  2.12372469735034E-04  5.75018327490810E-03  3.36152821560401E-05
  2.00615365440109E-04  7.91998325732483E-03  7.42405879902825E-04 -3.94448423924605E-02 -5.78543892480207E-04
  4.31527993086955E-03 -2.10740509556381E-04 -5.59847415038823E-03 -3.46120709459192E-04 -3.71123291101582E-03
  4.87924193479207E-03 -1.30446848595075E-02 -3.25173390531947E-04  3.42469130161342E-04  3.65480360605264E-03
  4.92368854288056E-03 -1.30995124242011E-02  3.72522168295441E-04  3.42691388718111E-04  3.67430511410957E-03
  4.88510147178899E-03 -1.30852293405846E-02 -3.65401774667530E-04 -3.44975970055499E-04 -3.68873086639780E-03
  4.91352264903679E-03 -1.30543121081039E-02  3.21025986130113E-04 -9.13173440544042E-03  9.13980817119533E-03
  9.11861932478659E-03 -9.15861913481782E-03 -1.31440215253721E-03  1.38111501814833E-03  1.34407334493585E-03
 -1.34180073877430E-03  1.30887507278109E-03 -1.34366063901223E-03 -1.29784323603598E-03  1.34665253643608E-03
* ORBITAL    1  105
  2.21255354782576E-04  1.71064016851064E-03  1.11029448946756E-02 -1.64779301181365E-01  7.27922398861546E-03
  1.34277400775957E-06 -6.17894184838732E-05 -3.49495895693825E-05  5.42184944683335E-07  1.13712264559198E-06
 -4.61380015839367E-06 -1.37647080787429E-04 -1.51558802683125E-05 -6.49728244805199E-04 -7.94070522722829E-03
  1.48889948172742E-01  9.28162221416245E-03  2.05872716857227E-01  3.42925745702461E-02 -3.63703684005490E-05
  2.42562304192426E-05  1.17811600849407E-01  1.51684239083474E-02 -8.92568379044227E-05 -2.29162732496241E-05
  1.65500125017633E-01  2.86956706641909E-02 -2.21164687692758E-04 -1.71034663169754E-03 -1.11504447278536E-02
  1.64733372296564E-01 -7.22302347732061E-03 -3.53614990055163E-06  3.70540499066969E-06  1.22537512913491E-04
 -4.67072781460561E-06  1.98334774866170E-06  5.60197532007331E-05  8.01563905559000E-05 -7.22524567735147E-07
 -6.50603161190275E-04 -8.02423452834107E-03  1.48840283609133E-01  9.28670316530441E-03 -2.05867853551211E-01
 -3.42732569792017E-02 -4.37352245201921E-05 -2.35138746939619E-05 -1.17802251818166E-01 -1.51453020986959E-02
 -9.85146259004346E-05 -3.90430715229643E-05 -1.65492803436386E-01 -2.86825821898282E-02 -7.01655134265227E-07
 -4.17012264088884E-06 -1.15067823711058E-04 -1.94112953042910E-06 -2.11970782077074E-06  4.51331963843993E-06
 -3.88051225205405E-05  1.30199943134797E-02 -5.03585796522216E-01  2.04980399328566E-06  1.65636058936935E-05
  1.77019847094324E-04  5.98335133843894E-07 -1.47924086995144E-05 -7.47357766910194E-06 -4.42289249040418E-05
  1.30352794486051E-02 -5.03617639407297E-01 -1.97197979801909E-04 -1.67140319419074E-03  2.69470119731194E-02
  1.95794481103958E-03 -7.89117236519910E-02  4.92699072233444E-04 -7.31064427337872E-02  1.45053397417419E-03
 -1.28722475855222E-01 -1.98887357355506E-04 -1.68595734758083E-03  2.69531536344710E-02 -1.96422689002177E-03
  7.94877370757047E-02 -4.93703329910879E-04  7.33944228366286E-02  1.45589153511102E-03 -1.28962499181194E-01
  1.98734857567345E-04  1.68356869306461E-03 -2.69463234593773E-02  1.96487082888356E-03 -7.94341536184844E-02
  4.92844121194660E-04 -7.33448397372080E-02  1.45757461641487E-03 -1.28957242459955E-01  1.96303974654144E-04
  1.66561494527937E-03 -2.69830504193770E-02 -1.95716855923793E-03  7.89450260001777E-02 -4.93037063516355E-04
  7.31768674112149E-02  1.45008872401337E-03 -1.28830850720130E-01 -5.84781839974140E-04 -8.61536201862890E-03
 -1.79672536227516E-02  2.54986041285646E-02  1.47253715035690E-02 -5.85206418875809E-04 -8.62256175440003E-03
  1.79418393632518E-02 -2.55067342389785E-02  1.46938870076101E-02  5.82481975396222E-04  8.59421387317788E-03
 -1.79257669325483E-02  2.54850051807723E-02  1.46844739713145E-02  5.85542097307621E-04  8.63025797461226E-03
  1.79806043077545E-02 -2.55349632728593E-02  1.47547863093112E-02 -2.55367463010697E-03 -2.54987002580810E-03
  2.56113549566685E-03  2.55319884908092E-03  2.51328686603642E-02  2.50573978851330E-02 -2.50571851468246E-02
 -2.51545785818398E-02 -1.00671227720946E-02 -1.00012204469637E-02  9.99291325689311E-03  1.00539935176477E-02
* ORBITAL    1  106
  6.68202147999710E-07 -2.13728816432357E-06 -2.05717410407200E-06 -2.62466760573476E-05  4.90169280109266E-05
 -5.20808835357764E-04 -1.92200475268647E-02  3.40466641074463E-02  2.38522687930199E-03  4.28729818433723E-05
 -4.21771942786598E-03  1.77211387667547E-02  2.91517156674592E-03  3.46032775220513E-06 -6.11011029231408E-05
  4.98299203463846E-05 -4.14726078287946E-06  1.55337104758464E-05  2.72456864209289E-05 -8.67694573745748E-02
 -1.99356106539759E-02 -9.46136896610384E-07  1.85036010104258E-05 -2.43785025989419E-01 -4.92332336353538E-02
  1.32929430155999E-05  1.62677879801225E-05  2.21135457515290E-07  1.03960444677734E-05  1.47059532027443E-04
 -1.38976858432606E-04  4.73273933149857E-05 -5.20053520201056E-04 -1.91929623520974E-02  3.40161589450407E-02
  2.38562845679111E-03  3.91747744230808E-05 -4.24874783390200E-03  1.76827993605895E-02  2.91511645402711E-03
 -4.16804622789918E-06  2.59598861434974E-05  2.74507485399549E-05  7.17258396222649E-06  4.18958174279256E-06
  3.65868217699925E-06  8.67861300883096E-02  1.99356082930657E-02 -1.19342301156703E-06  8.35021929816424E-06
  2.43821483907328E-01  4.92359573814948E-02  9.34179118940996E-06  5.45134205007568E-06 -1.18051303863018E-04
 -9.12869267578515E-04 -1.09046716079299E-02 -6.86397052033500E-03  4.54996489324536E-01 -4.23444264194949E-03
  2.75432037892779E-01  1.06259957443691E-05 -1.67145370850294E-05  1.20486416194174E-04  9.39055768950411E-04
  1.03966973726383E-02 -6.86036374051518E-03  4.55037927362185E-01 -4.23881116473043E-03  2.75373997671115E-01
  1.32569216722648E-05 -3.17092984368147E-05 -5.58433805013065E-05 -1.71221273517734E-04 -3.77585839885821E-02
 -2.07303132353365E-03  1.00672926135536E-01 -4.46458057556092E-04  8.72618755376717E-02 -1.31283338149547E-03
  1.41762078534596E-01  5.42885379856528E-05  1.58882484652866E-04  3.77261197442724E-02 -2.07269791102657E-03
  1.00490188582964E-01 -4.48500547059593E-04  8.72438768865403E-02  1.31130559007847E-03 -1.41732950773368E-01
  5.49967079814070E-05  1.65107207391506E-04  3.77039518832820E-02 -2.07131185566681E-03  1.00609509545751E-01
 -4.48882087417751E-04  8.73904735539148E-02 -1.31109956862531E-03  1.41854926256643E-01 -5.39617119442480E-05
 -1.55617144007269E-04 -3.77347693822711E-02 -2.07583192481218E-03  1.00651105119366E-01 -4.49039687115385E-04
  8.73140558452981E-02  1.31487495542955E-03 -1.41833128025705E-01 -7.71166644528805E-04 -1.34708077251533E-02
 -1.85931701282833E-02  1.96831360206424E-02  1.89235605417035E-02  7.72398114061826E-04  1.34920655355840E-02
 -1.86436248669254E-02  1.97329180389288E-02 -1.89438799101164E-02  7.71911404685148E-04  1.34908469939529E-02
 -1.86271851827266E-02  1.97077426247455E-02  1.89267383107465E-02 -7.70922054790922E-04 -1.34568833918271E-02
 -1.86026543341912E-02  1.96587106634558E-02 -1.89329336521754E-02 -1.00471161772977E-02  1.00096017851943E-02
  1.00335955791833E-02 -1.00666957085971E-02  3.27420010471000E-02 -3.27810237689204E-02 -3.27747362501075E-02
  3.27718866619465E-02 -9.63369863187539E-03  9.63701364895356E-03  9.64922367989195E-03 -9.63956805712769E-03
* ORBITAL    1  107
 -1.11656768648912E-06 -4.43219995030427E-06  2.09499870642491E-04  9.63433988778681E-06 -6.02929857485184E-05
  1.25625772759616E-03  2.46159743295513E-02 -8.53994317259223E-02 -2.73294619329155E-03 -2.43869200218940E-03
 -4.91493260044226E-02  1.56683400082648E-01  4.39237814437591E-03 -4.76637729021643E-06 -4.92477524814132E-04
  4.38486922352068E-05 -5.07287090342912E-06  1.30499073504125E-05 -1.71888517330179E-06 -1.61100065737309E-01
 -3.01200615548802E-02  6.49516789221469E-06 -1.78418857760182E-05  5.13756069036363E-02  7.58269980040841E-03
 -2.29315916465895E-06 -5.79279283359351E-06  4.74574832357659E-07  9.50849669149552E-06  7.77243102856903E-05
  5.38839577799038E-05 -4.80685894978398E-06 -1.25285827655696E-03 -2.45862573990236E-02  8.53362323271639E-02
  2.73456466956089E-03  2.44226629094630E-03  4.92503633705408E-02 -1.56751210457194E-01 -4.38684756072880E-03
  8.36759557482185E-06  1.72348915193695E-04  6.05891535082846E-05  1.76776419726700E-05 -1.03740889845782E-05
 -1.46316518512065E-05 -1.61079459609198E-01 -3.01313762137239E-02 -5.64483790893140E-06  6.72213707738066E-07
  5.14250509802273E-02  7.59141339327995E-03  5.45899406351872E-06 -6.45047241831277E-06 -1.20411283815300E-06
 -6.74804755322954E-06  7.92427754588690E-05  6.97231141175472E-08 -6.86293597409147E-05 -2.36050370248488E-06
 -6.30675364137532E-05  1.38421031249532E-02 -5.88036136146752E-01 -3.10231371759084E-07  1.60661689196733E-06
  8.19827069589743E-05  1.59195798151269E-05 -7.20024917418571E-05  3.54495533284655E-06 -9.54580930874245E-06
 -1.38471625626419E-02  5.88118688808298E-01 -2.92835769905999E-04 -2.24460957602603E-03 -3.13863528460745E-02
 -2.01409651789522E-04  8.95763648360555E-02  2.02025366617089E-05 -4.03141626959014E-02 -4.79541430298465E-04
 -4.06355619751142E-02  2.92821207127817E-04  2.24448429882949E-03  3.13746541846951E-02 -2.05412454384805E-04
  8.98912006800776E-02  1.97091330397257E-05 -4.01690918622428E-02  4.82965852914867E-04  4.05766090162475E-02
 -2.93558141826674E-04 -2.25073263075735E-03 -3.13830730238480E-02  2.03232939722543E-04 -8.96212503414063E-02
 -2.24107583942152E-05  4.04203135521991E-02  4.79278514062999E-04  4.07723984530720E-02  2.93357029498364E-04
  2.24829576276986E-03  3.13770689175105E-02  1.99905833745131E-04 -8.95111424932585E-02 -1.84215338095350E-05
  4.03246090543199E-02 -4.77051973528715E-04 -4.07718366717722E-02 -8.53512830230167E-04 -2.58116635827913E-02
 -9.85346346837142E-03  2.07577731892942E-02  2.87937502895550E-02  8.49914488855228E-04  2.57698607724874E-02
 -9.81674197013021E-03  2.07266428038789E-02 -2.87664297111986E-02 -8.50143037047296E-04 -2.57557885565707E-02
  9.78986113607801E-03 -2.06908997573774E-02 -2.87128448841934E-02  8.52463527695140E-04  2.58125945875956E-02
  9.85160422626123E-03 -2.07834458069715E-02  2.87968319432107E-02  3.41109601691670E-03 -3.39545455335995E-03
  3.40909114888855E-03 -3.43373449942673E-03  1.64910590682603E-02 -1.64319688612134E-02  1.63878035807661E-02
 -1.64529846316447E-02 -1.50620175586923E-02  1.50336370759869E-02 -1.50228775979950E-02  1.50369758768772E-02
* ORBITAL    1  108
 -6.96705183660539E-05 -5.03067124743351E-04 -2.61782748739745E-03  1.16997422762099E-02  1.37541484394790E-03
 -3.45202003713204E-06 -6.23034906989412E-05 -7.65781233739268E-05 -5.80634980612770E-06 -9.75027353612361E-07
  6.83568838706838E-07 -8.61115352525983E-05  3.78487264625623E-06  1.29789748083488E-04  2.45045517628779E-03
  1.54717486651048E-03  9.05591407799404E-04 -1.24275498984442E-01 -2.84730458667438E-02 -5.82492479227797E-05
 -1.86650061769873E-05  8.85776502818113E-03  2.99773408521404E-03 -6.38764382781397E-05 -3.41550112988176E-05
  1.54298933113667E-01  3.68672290682087E-02 -7.30418411579061E-05 -5.31348096825127E-04 -2.68663802829559E-03
  1.11547332636185E-02  1.40047967397078E-03  8.59891470493087E-07 -2.05292905671629E-05 -2.12475869141988E-05
 -3.48503798558004E-06 -2.60175687542640E-06 -1.21824738314718E-04  8.17910632327657E-05 -1.47094217782108E-06
 -1.39588104951033E-04 -2.61196218410044E-03 -1.89576287529413E-03 -9.31965925257332E-04 -1.24276154461428E-01
 -2.84984979235371E-02 -1.37892674884236E-05  7.33307635278420E-06  8.80282509201800E-03  2.85246321107511E-03
 -5.65743237450885E-05 -9.53853974734629E-06  1.54295280369080E-01  3.68414394588985E-02 -1.30219302364851E-04
 -9.38790005778469E-04 -1.26023366305636E-02 -7.07116395904956E-03  5.65650099675890E-01 -3.89362366260437E-03
  2.94252100467948E-01 -6.71482488106853E-06 -2.38997390673214E-05 -1.30953316112205E-04 -9.63987527850702E-04
 -1.20686239448144E-02  7.05027930789753E-03 -5.65696048195268E-01  3.92481478217049E-03 -2.94268503042502E-01
  9.99987416404991E-06 -6.31147320238103E-05  1.46832932151777E-04  1.18886416303066E-03  1.05960801666939E-02
 -4.51788760834471E-04 -2.55794324518051E-03  7.34520884371022E-04  9.83047691602049E-03  5.52909117793633E-05
  8.39271428033271E-03  1.45284461621999E-04  1.17468994432922E-03  1.06483420052384E-02  4.42311916235787E-04
  3.13848205111579E-03 -7.32583248931655E-04 -9.82354517853590E-03  6.23431813386301E-05  8.43433389664124E-03
  1.46389364968280E-04  1.18457910829729E-03  1.05955037143808E-02  4.49362440841255E-04  2.68912446787919E-03
 -7.35244599699600E-04 -9.71617809284650E-03 -5.68441370508935E-05 -8.36882465382968E-03  1.46877600619357E-04
  1.18821040058049E-03  1.06640242665992E-02 -4.44943179602969E-04 -3.09289588502752E-03  7.30960345831298E-04
  9.79774337904433E-03 -5.98485376511193E-05 -8.42112704668475E-03 -1.22415901319405E-03 -1.94871488479850E-02
  6.48844242493988E-04  7.94622303220597E-03  1.54105883408238E-02 -1.22482297672220E-03 -1.94542175367978E-02
 -6.97071607053499E-04 -7.86121483610125E-03  1.53423728479463E-02 -1.22569599828827E-03 -1.94948931994124E-02
 -6.34849979164033E-04 -7.96387495811330E-03 -1.53962634311162E-02 -1.22835734443752E-03 -1.94830844557139E-02
  6.93115252818634E-04  7.87428810229084E-03 -1.53450653680919E-02 -4.80652230062761E-03 -4.84537606932375E-03
 -4.78799792894902E-03 -4.85838575605104E-03  5.41362000973962E-03  5.34425284138955E-03  5.40387637108731E-03
  5.36042860711860E-03  1.82209477741872E-03  1.89268292148630E-03  1.83454847285424E-03  1.88647653601188E-03
* ORBITAL    1  109
  1.07148748670380E-03  7.30809201703731E-03  2.16158489513887E-02 -5.32178201848138E-01 -5.23998647123698E-01
 -3.39226513520151E-07 -6.76458753211085E-06 -1.01515400293482E-04 -2.12186159438544E-05 -1.81517585333523E-07
 -3.18953436126224E-06 -8.12892584308222E-05 -1.65703671756829E-05 -5.87311634574333E-04 -8.93628247232204E-03
 -2.85741328486203E-02 -4.34097207983222E-03  9.45858363050323E-03  2.70342043768470E-02  5.01369998635075E-05
  8.61528795769021E-05 -1.79974873472241E-02 -3.92664291056604E-02  5.99568906007542E-05  2.95122960873606E-04
  1.25655099661487E-02  3.24044610064030E-02  1.06961021967811E-03  7.29441837174075E-03  2.15447743694325E-02
 -5.32587568406692E-01 -5.23942784013181E-01  5.17546674844986E-07  1.07795278578734E-05  9.74401410184023E-05
  2.08224263152831E-05  1.77411143485795E-07  3.15807739317154E-06  4.70702868871833E-05  1.09513920483531E-05
  5.85911532577897E-04  8.90700464985294E-03  2.83730777325118E-02  4.34489563753642E-03  9.51024042675756E-03
  2.74933959981255E-02  4.26641114254998E-06  1.16384883922501E-04 -1.79591577490848E-02 -3.90484481094193E-02
  2.77190482104651E-05  2.07605121497124E-04  1.26140507226736E-02  3.23384053266096E-02  1.09286490538967E-02
  8.28383902702396E-02  4.33700441281398E-01 -2.60759764221155E-04  3.33108934101624E-03 -1.44944657098385E-05
 -1.21620486231170E-02 -1.16560895906902E-05 -2.01104493416256E-04  1.09280960348672E-02  8.28341125776146E-02
  4.33685290184366E-01  2.61813183147211E-04 -3.26992250264985E-03  1.67411773946069E-05  1.21817407674344E-02
 -1.09294581113776E-05 -1.92047080299861E-04  7.19892949122137E-03  5.47973925867888E-02  3.07725595588298E-01
 -1.48428393176831E-03 -2.99026603567593E-02 -1.37210551031788E-03 -2.13614235005478E-02 -1.09005529031295E-03
 -6.21565824893868E-02  7.20195567873848E-03  5.48205871160145E-02  3.07798993685811E-01  1.49085426210414E-03
  2.99884659772973E-02  1.37585565378003E-03  2.14031258290933E-02 -1.09341912178624E-03 -6.21918898804117E-02
  7.19752042250139E-03  5.47865791463242E-02  3.07688017389674E-01  1.48089872237756E-03  2.98758021988245E-02
  1.37362593584624E-03  2.14079963654843E-02  1.08965514186069E-03  6.21982176479640E-02  7.19990893869538E-03
  5.48048930630881E-02  3.07752341943550E-01 -1.48610500966786E-03 -2.99468624775586E-02 -1.37596102964063E-03
 -2.14194995475608E-02  1.09207277191556E-03  6.22003330740666E-02  1.68371107652193E-02  1.32334940620374E-01
 -1.04402803026825E-03  1.12463290698517E-01  2.62262330744374E-02  1.68326988225236E-02  1.32291342655688E-01
  1.06419916618885E-03 -1.12486181974562E-01  2.62495939708416E-02  1.68365370761568E-02  1.32336112847406E-01
  1.04649939890508E-03 -1.12467415923885E-01 -2.62196912439570E-02  1.68343484024361E-02  1.32319108256167E-01
 -1.06057526119730E-03  1.12477303865720E-01 -2.62272498434339E-02  4.00025767762511E-03  3.99109548820322E-03
  4.01425633701248E-03  4.01156620819971E-03 -2.23717652376314E-02 -2.23768686991092E-02 -2.23797722559614E-02
 -2.23890990462508E-02  1.26431517640469E-02  1.26520311201452E-02  1.26336095366578E-02  1.26461483189183E-02
* ORBITAL    1  110
 -6.90207041213435E-03 -4.95940624699166E-02 -2.39458698055228E-01 -1.54941263318476E+00 -1.07243976119488E+00
 -7.23888844673460E-07 -1.38782665489914E-05 -6.29891486678270E-06 -1.45306764150959E-06  6.37432414349948E-07
  1.27128173151459E-05 -2.64227766726246E-05 -1.07957335708601E-05  2.27581250792898E-03  3.80390458824488E-02
  7.94163777678997E-02  1.24796047923247E-02 -4.27048412343145E-03 -2.57241652500287E-02 -9.49660315991896E-05
 -4.25143308324796E-04  9.28112909412624E-05 -1.20383552339587E-02  4.70230399675904E-05  2.54296269892753E-04
  3.84055744210401E-03 -1.85146452163114E-03  6.90194395921584E-03  4.95932480209778E-02  2.39457738758108E-01
  1.54941193935386E+00  1.07241837290860E+00  2.39385509177295E-07  3.72870118939849E-06  1.28184733877369E-04
  1.42969543552529E-05 -3.96069145932908E-07 -7.35290518087972E-06 -7.77414635797249E-05  7.05864621636661E-06
  2.27573170950649E-03  3.80407044259799E-02  7.95073804733477E-02  1.24929004024556E-02  4.30311160277452E-03
  2.60426838770334E-02 -1.16966955378684E-05  1.63152481026957E-04 -1.38551869829698E-04  1.21573379780850E-02
  4.39003500114413E-05  2.08111223498899E-04 -3.86407548855714E-03  1.63746272744444E-03  4.41881895719011E-06
  3.38982100336274E-05  1.04143735911009E-04 -1.63319155212182E-06  1.89673587200753E-05  8.08908595147652E-06
  5.69792972280917E-05  6.51020740449503E-03  1.76066668705806E-01 -4.21344038850391E-06 -3.23329824638402E-05
 -1.12727463814840E-04 -1.18612522750006E-05 -2.11288849499284E-04  6.88604776695412E-06  7.93672799732451E-05
  6.49784682593871E-03  1.75977917121653E-01  1.03238555268110E-02  7.81613871130518E-02  3.77787404292956E-01
 -1.51002806931215E-03 -2.31882189253205E-02 -1.13956631503711E-03  1.53916392907745E-02  8.18836698653482E-04
  6.01524175602702E-02  1.03231013956524E-02  7.81554186061836E-02  3.77733797080117E-01  1.50623653160974E-03
  2.30980990225902E-02  1.14480677864863E-03 -1.52883449818156E-02  8.17617174247153E-04  6.00662024809235E-02
 -1.03256854573360E-02 -7.81754398279577E-02 -3.77830415909841E-01 -1.51413259867599E-03 -2.32095578011012E-02
 -1.14080311911791E-03  1.53775216440109E-02  8.15957262500042E-04  6.01131133827260E-02 -1.03224019654033E-02
 -7.81502086768509E-02 -3.77738447549860E-01  1.50641964346945E-03  2.31172453821493E-02  1.13952102073837E-03
 -1.53682361855515E-02  8.19051784383224E-04  6.01093217102383E-02  3.25533563522047E-02  2.56253658884784E-01
  2.45956558905917E-02  1.58504808129841E-01  5.13525450198506E-02  3.25484150150652E-02  2.56177723966815E-01
 -2.45597321631538E-02 -1.58540415714212E-01  5.14128137203088E-02 -3.25482479807887E-02 -2.56182651088320E-01
  2.45679522249956E-02  1.58538427117943E-01  5.14080421536316E-02 -3.25509746458104E-02 -2.56199689962060E-01
 -2.45705373866390E-02 -1.58532156711710E-01  5.14023283865283E-02 -3.83213776059349E-03 -3.84480421186036E-03
  3.85777886515116E-03  3.85970445118859E-03 -5.19406138305753E-02 -5.19183782730777E-02  5.19236897132027E-02
  5.19164669932876E-02 -1.84215466199221E-02 -1.84918627967942E-02  1.84480121724273E-02  1.84765315427118E-02
* ORBITAL    1  111
 -2.50667430577890E-07 -1.91668087645234E-06 -1.34066605473571E-05 -1.35900295812604E-04  9.82740040638955E-05
 -1.87533703294231E-04 -3.37200041184420E-03 -5.24205148031486E-02 -3.83721347049004E-03 -3.35801833130325E-04
 -5.95776230226174E-03 -1.19424862021525E-02  1.13304575969583E-02 -1.86477569775642E-07 -7.33088202693959E-07
  6.93425423820651E-05 -1.94170239177963E-05  3.65836190971910E-05  1.55988594336559E-04 -3.94820887842205E-02
 -8.83096268295262E-02  1.07255902138767E-04  3.09053886550621E-04  3.02768675916318E-02  8.85664638342636E-02
  3.75939548717276E-05  1.15513591908574E-04 -5.25609220007181E-08 -2.96416238053589E-07  2.25979263738820E-06
  8.05798867382858E-05 -4.52361959223213E-05 -1.87811450714480E-04 -3.37684135230629E-03 -5.24555055803081E-02
 -3.83924028776888E-03 -3.35362490589459E-04 -5.94960460891840E-03 -1.19125437023369E-02  1.13283671193947E-02
 -4.87774214059078E-08  1.79025232492238E-06  1.15511955284355E-05 -1.39134517677102E-05 -8.21070940397661E-05
 -2.92246719651233E-04  3.94680276670571E-02  8.84649342862260E-02 -8.24116243766534E-05 -2.42020171268621E-04
 -3.02848810012631E-02 -8.86853724109068E-02 -1.58083234167330E-05 -1.73772095157597E-04  3.41329465097864E-03
  2.62084901891403E-02  1.26420966289078E-01 -1.22188016481192E-03 -2.41489940918647E-02  5.81070585106572E-03
  6.24794184200076E-02  1.50164558876717E-05  2.84610340849599E-04 -3.41418034080533E-03 -2.62150891737710E-02
 -1.26420187020586E-01 -1.22046008880952E-03 -2.41045235088524E-02  5.81037559891674E-03  6.24899191861136E-02
  1.97678882987599E-05  3.09064739441026E-04 -4.32378892231410E-03 -3.43066899979823E-02 -2.52080373860148E-01
 -3.59727052766017E-03 -1.19153215829969E-01  1.29279104885289E-02  4.21688810956204E-01 -7.51155631352313E-03
 -2.67466969457372E-01  4.32157784221841E-03  3.42900438074557E-02  2.52038537433527E-01 -3.60230692569717E-03
 -1.19219263831988E-01  1.29258052724160E-02  4.21708344805723E-01  7.50990647745385E-03  2.67338657905287E-01
  4.32440422997628E-03  3.43114610718258E-02  2.52099860426478E-01 -3.59721660303841E-03 -1.19175226935447E-01
  1.29289541984820E-02  4.21715243449456E-01 -7.50873501565137E-03 -2.67384411725686E-01 -4.32096986381798E-03
 -3.42851772809645E-02 -2.52008640687071E-01 -3.60280951738839E-03 -1.19207157472193E-01  1.29264963340844E-02
  4.21705867003670E-01  7.51200720117657E-03  2.67400958278525E-01 -3.60666634732710E-02 -3.64812009226998E-01
 -9.79318571771406E-02  3.29266407890620E-01  2.24175720547335E-01  3.60653783966018E-02  3.64796395353808E-01
 -9.79182963787189E-02  3.29237665426537E-01 -2.24157523925395E-01  3.60652196482252E-02  3.64789766807632E-01
 -9.79229150378033E-02  3.29253547434020E-01  2.24155445705073E-01 -3.60643710896637E-02 -3.64788635742109E-01
 -9.79161794885263E-02  3.29238449369278E-01 -2.24159748681895E-01  4.56499836017808E-02 -4.56560705620079E-02
 -4.56699467624258E-02  4.56400470894170E-02 -5.58796578503432E-03  5.58620464318736E-03  5.60163149691474E-03
 -5.58190896013890E-03  3.51285641355075E-02 -3.51599620061608E-02 -3.51459386687738E-02  3.51622460663444E-02
* ORBITAL    1  112
  9.59934150953260E-07  6.95167341364727E-06  3.47727926145524E-05  1.32957036295783E-04 -5.73093922623033E-05
 -3.73931952135991E-04 -6.06578488358779E-03 -2.91863012203162E-02  3.37168296552444E-03 -3.25197919708680E-04
 -6.78640539903970E-03 -3.29490593794996E-02 -1.20141239472747E-03 -8.74110504903029E-07 -1.65022584221030E-05
 -8.51494339559916E-05  8.69978780501257E-07 -4.16075350112098E-05 -7.01101339864402E-05 -2.14076996612753E-02
 -4.44111445308026E-02  1.34925661528296E-05 -1.49202462751481E-04  4.12356393609759E-02  1.03685052804236E-01
 -6.04436295719009E-05 -1.72270526174218E-04 -4.09423467933225E-07 -2.98792009683091E-06 -1.67331742139350E-05
 -1.15670354614819E-04  1.16888425112514E-05  3.73852881214225E-04  6.06361000877242E-03  2.91839622647530E-02
 -3.37421029036704E-03  3.25128134850569E-04  6.78517889941979E-03  3.28999159169677E-02  1.19895628378567E-03
 -5.61557699700278E-07 -1.22614127241052E-05 -6.49932891096120E-05 -4.70648513558365E-06  7.64832896944463E-05
  2.74699243174804E-04 -2.14062972489267E-02 -4.42706129458386E-02 -3.07663462026702E-05  3.37178371887822E-06
  4.12325727488643E-02  1.03632628890681E-01  4.23549169603079E-06  2.68921648860130E-04  2.54510667636782E-06
  1.94335536196710E-05  6.16600115779409E-05 -1.16485875993095E-06  3.64707063714016E-05  4.38356912488223E-06
  2.20178517501141E-05  1.81300762136485E-03  5.68273943717713E-02  3.60348524072807E-07  2.69919349859072E-06
  9.78948993163039E-06 -8.77170724921278E-07 -4.19294470278849E-05  2.42848217176386E-07  2.04072894894344E-06
 -1.83866569601960E-03 -5.72232677226552E-02 -4.86446884771909E-03 -3.84787630684663E-02 -2.72286358954775E-01
 -3.00268907471718E-03 -1.15015381854965E-01  1.35423853044731E-02  4.35863979589524E-01 -6.96973174340654E-03
 -2.55276649387796E-01  4.86650766018172E-03  3.84942251746427E-02  2.72333983004664E-01 -3.00013716262556E-03
 -1.15001491095326E-01  1.35453831214506E-02  4.35888263932003E-01  6.96885676218025E-03  2.55249807644385E-01
 -4.86807042517576E-03 -3.85063662046033E-02 -2.72394643767041E-01  2.99885629828803E-03  1.15001886468137E-01
 -1.35449414189786E-02 -4.35882975830899E-01  6.96464960543000E-03  2.55204736982647E-01  4.86405743485839E-03
  3.84755150243813E-02  2.72274621099745E-01  3.00148016170362E-03  1.14970946186601E-01 -1.35415210746271E-02
 -4.35851363769187E-01 -6.97309238559094E-03 -2.55315632823419E-01 -3.34335185806105E-02 -3.42696050278894E-01
 -1.04848512291366E-01  3.41957968726632E-01  2.26857659173269E-01  3.34363356763626E-02  3.42726140593418E-01
 -1.04860169493283E-01  3.41976182122993E-01 -2.26869957931394E-01 -3.34359485507407E-02 -3.42721328162602E-01
  1.04859527675542E-01 -3.41971816668455E-01 -2.26872400462494E-01  3.34350080835084E-02  3.42724314350324E-01
  1.04863453493360E-01 -3.41975085768851E-01  2.26875310542903E-01  3.26794571251827E-02 -3.26852543813907E-02
  3.26942788210122E-02 -3.26614785320803E-02 -1.75992534616975E-02  1.76090363076760E-02 -1.76093945400369E-02
  1.75845581294721E-02  2.52712412057163E-02 -2.52501760790598E-02  2.52520494702220E-02 -2.52451167768397E-02
* ORBITAL    1  113
  2.10107030127991E-03  1.51994562344367E-02  7.71617374567432E-02  3.09717311006579E-01 -3.32022552957494E-01
 -3.96390255007977E-07 -5.69519500646583E-06 -2.13649570126064E-04 -4.84518957940275E-05 -1.74965055287110E-06
 -3.39298168397332E-05 -1.92855945212917E-04 -3.84328561177366E-05 -2.16285545225934E-05  2.70933508385407E-03
  1.04070203224954E-01  1.06147884543497E-02 -2.64764486103890E-02 -9.68817098230292E-02  2.09342201116238E-04
  7.86542814554309E-04  1.48767284933217E-02 -1.06469964754974E-02  7.95623498512966E-05  3.81460703888439E-04
  2.71611130940469E-02  6.59045550959802E-02  2.10650248456131E-03  1.52389133029540E-02  7.73654002259710E-02
  3.10805490855899E-01 -3.32291583147618E-01  5.38555409702006E-07  9.83575747528289E-06  1.44925088965059E-04
  4.26651999408750E-05  1.50587571531753E-06  2.90685057613513E-05  3.39045420021588E-04  5.59887345959123E-05
  2.62528314134305E-05 -2.61477885199512E-03 -1.03288272648036E-01 -1.05939749731150E-02 -2.64816251431230E-02
 -9.62183146398152E-02  8.92621641751511E-05  3.62763596202429E-04  1.47985548569429E-02 -1.10878752680290E-02
  1.55960016008348E-04  5.62004623434731E-04  2.69649304123221E-02  6.43720464861995E-02 -9.98556271274253E-04
 -8.76278533522455E-03 -8.96877144629901E-02  1.56679565632530E-03  7.58707383067472E-02 -9.73515460400416E-03
 -2.05713660841977E-01  1.20095681587992E-05  2.86667704457031E-04 -9.91910090773680E-04 -8.71164921252676E-03
 -8.95119842767216E-02 -1.55968687263070E-03 -7.57841651803139E-02  9.72016264405736E-03  2.05584424013255E-01
  3.56973127529307E-05  5.10288561922384E-04 -4.01901698289519E-03 -3.24206628318502E-02 -2.55922088602387E-01
  1.26812009256233E-03 -2.29810188272013E-03  1.47053498478091E-02  4.60653027360516E-01 -3.39838490917013E-03
 -1.45725712305259E-01 -4.01007945515094E-03 -3.23517886282972E-02 -2.55634390609295E-01 -1.24709994742534E-03
  2.59372504912687E-03 -1.47021307008634E-02 -4.60679820071281E-01 -3.40604024707156E-03 -1.45711817784450E-01
 -4.01737444643551E-03 -3.24087443130029E-02 -2.55934957207721E-01 -1.26719227530078E-03  2.29946563261737E-03
 -1.46948586186516E-02 -4.60569723118525E-01  3.39609699290674E-03  1.45643371316796E-01 -4.01054899302557E-03
 -3.23564011448148E-02 -2.55759031028796E-01  1.25213771775309E-03 -2.46604641310278E-03  1.46866002527052E-02
  4.60510207675095E-01  3.40398031092243E-03  1.45682762919520E-01  4.13160477569103E-02  3.94737464519353E-01
  9.14556866975437E-02 -2.59782652738445E-01 -1.94126113178551E-01  4.13136895138072E-02  3.94752423730494E-01
 -9.14543274444971E-02  2.59786972719732E-01 -1.94145297118068E-01  4.13278042687610E-02  3.94920356731262E-01
 -9.15341007450615E-02  2.59923530220735E-01  1.94261028705062E-01  4.13190139036218E-02  3.94833157825775E-01
  9.14896376338705E-02 -2.59879733921830E-01  1.94213395061496E-01 -6.46575734794740E-02 -6.46557070815140E-02
 -6.45888390016082E-02 -6.46089017971581E-02 -1.24301022986232E-02 -1.24839994184692E-02 -1.24820594124175E-02
 -1.24871869096332E-02 -4.90469631055611E-02 -4.89457464261056E-02 -4.89646892769494E-02 -4.89442652117781E-02
* ORBITAL    1  114
  2.22072373932786E-03  1.60550588490572E-02  8.04511881166246E-02  4.63005600645486E-01  7.42851047059189E-02
 -1.16798526746652E-07 -2.08790400148819E-06 -6.12752856347963E-05 -2.19733754751945E-05  1.21627358049964E-07
  2.47559390615335E-06  7.58641540465572E-07  4.07502992618356E-06 -8.30551936807816E-04 -1.63601375108340E-02
 -8.49434022105202E-02 -8.64606051193775E-03  3.89201962346961E-02  1.06295812628553E-01  2.19604525753076E-05
  8.80711939205608E-05 -1.30538004900904E-02 -2.76035788309453E-02  5.30256184047852E-05  2.13584111283011E-04
 -3.27071180392796E-02 -8.00094880569104E-02 -2.22056815627985E-03 -1.60538633131082E-02 -8.04428970195661E-02
 -4.62947280114663E-01 -7.43388869726124E-02  4.92483809824061E-07  9.61393054604640E-06  5.23310863317499E-05
  9.40273764946598E-06 -1.19172798704306E-07 -2.39486593748428E-06  2.25198004189240E-05  1.50245162000615E-05
 -8.30484050284221E-04 -1.63565448762274E-02 -8.48273453061905E-02 -8.64890979257568E-03 -3.88572208372892E-02
 -1.06106712591837E-01 -4.29360692902244E-06 -5.47671856352176E-05  1.30245230832827E-02  2.76181137722145E-02
  5.45002261166965E-05  1.04672741502126E-04  3.26655294714700E-02  7.97709767351384E-02 -1.53816417554597E-06
 -1.19217190582649E-05 -5.74238742194174E-05  7.10910108331693E-06  1.58578222069700E-04 -1.50760019746620E-06
 -4.92123895869463E-06 -5.23198016163877E-03 -8.75370769923294E-02 -5.19006038231427E-07 -4.01716170724165E-06
 -3.21022577350628E-05 -2.96149526794851E-06 -6.73272711833691E-05  2.18686472963106E-07 -9.94211396618924E-06
 -5.23492428769172E-03 -8.75805219675270E-02  2.00115827983496E-03  1.65081380027974E-02  1.52190110610023E-01
  5.40001629140787E-03  1.76869160574236E-01 -1.25232222748914E-02 -4.17960782246617E-01  9.39686562700829E-03
  2.94355103083611E-01  2.00432380875497E-03  1.65324905681165E-02  1.52282449388128E-01 -5.39375035434380E-03
 -1.76795220585397E-01  1.25261164817370E-02  4.17979716925110E-01  9.39343759001610E-03  2.94336991018512E-01
 -2.00275088076493E-03 -1.65205046070183E-02 -1.52242739456198E-01  5.39561548200447E-03  1.76819812065152E-01
 -1.25233198096423E-02 -4.17965191482300E-01  9.39465170884770E-03  2.94326218880747E-01 -2.00263111203667E-03
 -1.65196207938617E-02 -1.52248518829214E-01 -5.39614592525211E-03 -1.76824004070845E-01  1.25218763621673E-02
  4.17943007304379E-01  9.39531073843612E-03  2.94344200079031E-01 -4.43401458939512E-02 -4.28267737530372E-01
 -1.22657657978579E-01  2.92209306005555E-01  2.07799144430826E-01 -4.43417635681318E-02 -4.28280819118278E-01
  1.22671962031241E-01 -2.92213705829961E-01  2.07808527707688E-01  4.43443552971464E-02  4.28319288985329E-01
 -1.22677867210231E-01  2.92240689852524E-01  2.07833167176641E-01  4.43419035039893E-02  4.28288878820564E-01
  1.22666034531560E-01 -2.92225332740999E-01  2.07819810474887E-01  6.10907229337408E-02  6.10812830417267E-02
 -6.10711144463048E-02 -6.10728265664364E-02 -5.80203393235926E-03 -5.81523474260392E-03  5.79456487685978E-03
  5.80517614573950E-03  7.99280698488103E-02  7.99373952285233E-02 -7.99191996145702E-02 -7.99279192276099E-02
* ORBITAL    1  115
  4.50331806796725E-03  3.26173771616520E-02  1.66387074716658E-01  8.01792295082454E-01 -4.68164454773439E-01
 -5.84274875314906E-07 -1.00119763989701E-05 -2.32643255015034E-04 -4.98778431193558E-05 -1.23477477867305E-06
 -2.38545834049898E-05 -6.78507921328584E-05 -1.96402085463224E-05  4.22522472330460E-04  1.42683953383454E-02
  3.51895720993941E-01  2.52090330630022E-02  4.54509796846337E-02  7.61669136961641E-02  1.70409533768356E-04
  7.12934288415055E-04 -8.19103643025611E-03 -8.53177661288510E-02  4.93249755646924E-05  2.88925455486479E-04
 -4.17506389858561E-03 -4.08973225907171E-02  4.50352984299751E-03  3.26193446987476E-02  1.66412381973843E-01
  8.02309072680673E-01 -4.68563587281246E-01  5.85876903805235E-07  1.06149583090711E-05  1.20467493150932E-04
  3.68090784916807E-05  8.19759436554881E-07  1.57926879421672E-05  3.15205597187947E-04  4.51650143753498E-05
 -4.23148008511069E-04 -1.42685309198501E-02 -3.51430236454886E-01 -2.52597527823163E-02  4.55262428732076E-02
  7.76626311577118E-02  7.12073111677024E-05  1.05132935270814E-04 -8.32714222283149E-03 -8.65863413977484E-02
  1.63121769706152E-04  6.55919178034418E-04 -4.38532105480526E-03 -4.25342792889565E-02 -1.39529146836160E-03
 -1.24241000408244E-02 -1.49527793835262E-01  6.41977987841301E-03  1.37685851445631E-01 -8.51788200569872E-03
 -2.45131610484161E-01  1.28185549824851E-05  3.36149796890310E-04 -1.38590990108841E-03 -1.23519979385516E-02
 -1.49299752155702E-01 -6.41157902410198E-03 -1.37602848859922E-01  8.49563438828549E-03  2.44909674401347E-01
  2.63740680049878E-05  4.58316899486145E-04 -2.49835852434081E-03 -1.95810678973710E-02 -1.10926876265679E-01
  1.36802920545929E-02  3.47658834858319E-01  3.70494477664425E-04 -5.21969098394626E-02  1.24586911055937E-02
  3.13005517386784E-01 -2.49057095549954E-03 -1.95209411295505E-02 -1.10664460143926E-01 -1.36618574532782E-02
 -3.47382748344915E-01 -3.69042928513789E-04  5.21526976932191E-02  1.24528704155600E-02  3.13034094481877E-01
 -2.50055764706162E-03 -1.95990125193858E-02 -1.11079755903990E-01 -1.36802620165983E-02 -3.47575264325441E-01
 -3.59240446378291E-04  5.22903203143542E-02 -1.24752875508387E-02 -3.13283835197064E-01 -2.49438755964414E-03
 -1.95518486731858E-02 -1.10936840645666E-01  1.36677654992317E-02  3.47470166613256E-01  3.48725455295489E-04
 -5.23893227261388E-02 -1.24669224501244E-02 -3.13210150786932E-01 -1.58925639431212E-02 -1.65261852402792E-01
 -7.43763783175856E-02  1.54563586846743E-01  7.98959945841689E-02 -1.58920406083411E-02 -1.65215787621802E-01
  7.43670853943905E-02 -1.54537810498242E-01  7.98582737755965E-02 -1.58752076769656E-02 -1.64979632184263E-01
  7.42462865571211E-02 -1.54344878770587E-01 -7.96867345178752E-02 -1.58860796018333E-02 -1.65101469920613E-01
 -7.43081381690133E-02  1.54407738886200E-01 -7.97641292735175E-02  6.58407577465195E-03  6.59326223612793E-03
  6.71058881147621E-03  6.67907651167877E-03 -1.73571102471286E-02 -1.74190076208823E-02 -1.74481921918289E-02
 -1.74375809271745E-02  5.78954832410838E-02  5.79961248961209E-02  5.80440354869663E-02  5.80246951917722E-02
* ORBITAL    1  116
  7.44863604797225E-08  7.68576016680480E-07  1.18442858077940E-05  1.94670009089638E-04  8.43463191907303E-05
  3.06751207885315E-03  7.04419161674748E-02  8.94581050844031E-01  8.57142699078146E-02 -7.02188027174302E-05
  1.67198504366707E-03  1.17691668695035E-01  1.41867786740339E-02 -1.47197450392151E-06 -3.79253132115971E-05
 -4.57520697761896E-04 -7.45741865293875E-05 -9.54478809552765E-05 -2.25713613073489E-04  7.92131501900774E-02
  1.66991123123667E-01  1.10827035715260E-04  1.46911499641744E-03  5.20023444378714E-02  1.25192304997732E-01
 -9.12161038029350E-05 -4.35375770971138E-04 -4.09578891986872E-06 -2.89987340623231E-05 -1.24667848523875E-04
 -1.09415644317427E-04 -3.81564298713202E-05 -3.06782980609685E-03 -7.04450237630345E-02 -8.94380821489839E-01
 -8.56837812823759E-02  7.10463105123313E-05 -1.65343459078287E-03 -1.18046952232963E-01 -1.42197637517455E-02
 -3.54408029370644E-06 -5.27961278133240E-05  2.54285234492418E-04  1.03901096314240E-05 -1.07028397853684E-04
  2.29475307542823E-04  7.93264891188100E-02  1.68402915143558E-01 -1.30857579669399E-04  4.30954943706430E-04
  5.19333238428026E-02  1.24578164707255E-01 -3.27877398137518E-07 -1.05132353125481E-04  2.09138948167612E-06
  1.61415872366352E-05 -1.64588419787377E-05  6.12172139230367E-06  2.13266432371471E-04 -1.78717963650078E-06
 -2.42671513568469E-04 -1.15748422107544E-02 -2.02556012125193E-01 -2.14127211410164E-05 -1.64327450424419E-04
 -6.08235161500861E-04 -3.03062025961606E-05 -4.51760465286151E-04  4.89084079146431E-05  6.71897986105806E-04
  1.15761785433794E-02  2.02758875466786E-01 -9.44097357475956E-03 -7.26274268718159E-02 -3.53997256563941E-01
  1.02075694645167E-02  1.29418413615008E-01  6.98543911283000E-03  9.25597498538870E-02  1.29900003344598E-02
  2.45542349241714E-01  9.44809446427289E-03  7.26827012770238E-02  3.54290132723330E-01  1.01966140564172E-02
  1.29128213730700E-01  6.98866059103056E-03  9.26706154912859E-02 -1.30226537516818E-02 -2.46122955068019E-01
 -9.44674103683945E-03 -7.26725120386494E-02 -3.54256550112463E-01 -1.02129251867438E-02 -1.29454552444946E-01
 -6.97758836153278E-03 -9.24444731240789E-02 -1.30043555073158E-02 -2.45712968289640E-01  9.44743908193569E-03
  7.26777845832962E-02  3.54282115781855E-01 -1.02096157113284E-02 -1.29416020670684E-01 -6.97970479119346E-03
 -9.24661371711440E-02  1.30071169781223E-02  2.45741068210417E-01  4.69262776887887E-02  3.76579036092668E-01
 -1.20958841972771E-01  1.83706411748833E-01 -7.73277519180066E-02 -4.69279242429927E-02 -3.76641315499741E-01
 -1.20881438109906E-01  1.83613974552542E-01  7.73592242404004E-02  4.69211971663840E-02  3.76501505371175E-01
  1.20981577425183E-01 -1.83716963580421E-01  7.72598316977876E-02 -4.69189888692333E-02 -3.76476651212037E-01
  1.20981959674104E-01 -1.83713313969884E-01 -7.72316251269967E-02 -3.32616069750622E-01  3.32588421720174E-01
 -3.32621642231721E-01  3.32655084263928E-01 -9.10410542895767E-02  9.10866000549974E-02 -9.10176656829879E-02
  9.10174403432275E-02 -9.40611911074242E-02  9.39778800608291E-02 -9.41397288804321E-02  9.41490399189641E-02
* ORBITAL    1  117
 -1.00176592174220E-06 -7.44485152333111E-06 -4.46457445297970E-05 -3.57013716945231E-04  7.59885234123678E-05
 -9.80852533126166E-04 -2.51250121005153E-02 -3.49285690470630E-01 -5.58371834682118E-02  1.39535027355156E-03
  3.58144704815730E-02  4.71786876643491E-01  7.06271899312968E-02  1.07049515620538E-06  2.84643656068669E-05
  3.31109100981250E-04  1.26471898638337E-05  1.13076537139233E-04  4.75607804390098E-04 -1.01147042579264E-01
 -2.50657285582628E-01  1.30131012216579E-04 -2.87234820442752E-04  3.15890645987420E-02  5.30613524974120E-02
  9.87340384925162E-05  4.01929906606216E-04  2.50712880938104E-06  1.79403142034039E-05  8.51282281725680E-05
  2.58212254256187E-04 -3.71357106067278E-05 -9.79997199556384E-04 -2.51069273219698E-02 -3.49206902506320E-01
 -5.58253243659259E-02  1.39392485762359E-03  3.57846772732404E-02  4.71647049104645E-01  7.06126934457541E-02
  2.17264128836170E-06  3.84321398280741E-05 -1.40214215171014E-05 -9.62341048158277E-06 -1.03585455686146E-04
 -6.71279097049416E-04  1.01016012566097E-01  2.50189690626604E-01 -4.74295664728164E-05 -4.25204003600344E-04
 -3.15742270402869E-02 -5.27711839913693E-02  5.12515880000560E-05 -1.35489706906899E-05  1.82005422074121E-02
  1.39805353313910E-01  6.48678140209772E-01 -9.92909221592851E-03 -5.77400935241218E-02  2.32119643526521E-02
  2.52268036216527E-01  3.42571629351794E-05  4.15510832167023E-04 -1.81921132744263E-02 -1.39740349797703E-01
 -6.48362914822562E-01 -9.90671729139506E-03 -5.73207423329777E-02  2.31916726656860E-02  2.52014713473081E-01
  1.79541044025471E-05  3.21152085668539E-04  2.58563840389342E-03  1.99156687077354E-02  9.26047378313610E-02
 -4.70163590899481E-04  2.99937229346406E-02 -5.37022388023093E-03 -1.23714380132869E-01  5.81475746192687E-04
  7.29134051061510E-03 -2.59337839539351E-03 -1.99750521483619E-02 -9.28398254174219E-02 -4.73542353407863E-04
  3.00407815861274E-02 -5.37470508369752E-03 -1.23718784343092E-01 -5.64588124229813E-04 -7.14297451809302E-03
 -2.58651374907014E-03 -1.99222079773268E-02 -9.26180991153285E-02 -4.64633892390030E-04  3.00962882761581E-02
 -5.37507977775071E-03 -1.23774278255108E-01  5.75041684256859E-04  7.20319271482524E-03  2.59194461583276E-03
  1.99639651474897E-02  9.27758810583718E-02 -4.76148634282591E-04  3.00141230190776E-02 -5.37414888427414E-03
 -1.23705936411584E-01 -5.69676435696359E-04 -7.20255603079482E-03 -4.45640067554178E-02 -3.70493563815630E-01
  1.99571230834698E-01 -2.65913047150666E-01  7.96504579654631E-02  4.45620510162558E-02  3.70502818453244E-01
  1.99549385536403E-01 -2.65904758696831E-01 -7.96499265025357E-02  4.45655420166014E-02  3.70517931294710E-01
  1.99542677093256E-01 -2.65893166567892E-01  7.96526674704151E-02 -4.45657830986847E-02 -3.70551155047557E-01
  1.99538984555389E-01 -2.65890308626972E-01 -7.96972646865030E-02  4.19621481933329E-01 -4.19592790418443E-01
 -4.19637017484840E-01  4.19561855931239E-01  1.64090017163915E-01 -1.64124074595711E-01 -1.64102548661869E-01
  1.64137093423706E-01  5.16703480331434E-02 -5.16625375413625E-02 -5.16309667126443E-02  5.16437602698785E-02
* ORBITAL    1  118
 -2.51800029517320E-03 -1.77485180586053E-02 -7.28835160206465E-02 -1.41073679323598E-01 -5.87515088782012E-01
  1.39741839621402E-06  2.90879741686350E-05  1.20512598456949E-04 -1.45247597244238E-05 -2.63415580255340E-06
 -4.84436869314095E-05 -2.83715306473372E-04 -3.07165304980758E-05  4.95881094126791E-03  1.01740402398937E-01
  8.78048805914389E-01  7.13537852291956E-02  6.34627866745972E-02  1.60001121838817E-01  1.58454190483217E-04
  7.89782083153186E-04 -5.40284933515450E-03  3.88356038029209E-02  6.18162609103050E-05 -8.33954379785813E-05
  4.62859788056657E-02  1.23784142460445E-01  2.51999092668066E-03  1.77629473339757E-02  7.29575761880879E-02
  1.41276727412205E-01  5.87274266436927E-01 -6.73174685130850E-07 -1.32819144671299E-05  1.49043128008238E-05
  9.46429140008277E-06  2.64334724882270E-06  5.14594402003634E-05  2.51290783953557E-04  3.39322583260324E-05
  4.96009790291610E-03  1.01765589171724E-01  8.78297860574973E-01  7.13312496260467E-02 -6.33817153210084E-02
 -1.59238133739168E-01  1.74948662383587E-04  1.02381473080860E-03  5.37588260211743E-03 -3.92337863218328E-02
  2.82367330209108E-05 -4.29013759618224E-04 -4.64152301008050E-02 -1.24668504688508E-01  1.02327672226434E-06
  7.35968432577019E-06 -1.92171251638768E-05  1.46468043802417E-05  3.05887390346698E-04  9.58728921319942E-06
  3.53824541773263E-05  6.20962472744764E-03 -6.04828142154140E-02 -4.73369643006562E-06 -3.67976994576054E-05
 -1.70046778633459E-04 -1.79127164740063E-05 -3.15800076225781E-04  3.32861772675223E-06 -3.48051058250346E-05
  6.26305440946539E-03 -6.01300769017779E-02 -6.41695106854226E-03 -5.04562619721086E-02 -3.05905012090419E-01
  1.40660069779997E-02  2.82360556223223E-01  1.02723030296854E-02  2.20892021024239E-01  1.06071272892933E-02
  1.90060064074349E-01 -6.41090327241428E-03 -5.04093843964295E-02 -3.05673921880991E-01 -1.40526471979863E-02
 -2.82151035161451E-01 -1.02723039781948E-02 -2.20929219453972E-01  1.06019807983413E-02  1.90075676776119E-01
  6.41262800817011E-03  5.04219334789275E-02  3.05673279433282E-01  1.40523377909369E-02  2.82117480852697E-01
  1.02842913754883E-02  2.21041471548648E-01  1.06017183065980E-02  1.90056507468263E-01  6.41457618265846E-03
  5.04374137852804E-02  3.05790158899193E-01 -1.40613196898689E-02 -2.82322395059407E-01 -1.02762010229776E-02
 -2.20926966030123E-01  1.05991603035626E-02  1.89968663491417E-01  1.22839042137172E-02  1.03123948563569E-01
 -2.37642011297828E-01 -4.27916999651340E-03 -1.39387143385314E-01  1.22883115820555E-02  1.03198343381958E-01
  2.37620322845317E-01  4.30842353772708E-03 -1.39436423941166E-01 -1.22828604576240E-02 -1.03117335481690E-01
 -2.37638024543635E-01 -4.23884247300857E-03 -1.39383045651815E-01 -1.22735395863390E-02 -1.02976501543122E-01
  2.37700429965076E-01  4.17270433827093E-03 -1.39275277497965E-01 -2.08918509590438E-01 -2.08928736395522E-01
  2.08956701005074E-01  2.08990363715017E-01 -9.21398661000666E-02 -9.21916959974259E-02  9.21695746024899E-02
  9.21052122211365E-02  2.17362395544228E-01  2.17448332148761E-01 -2.17427643456982E-01 -2.17282070223145E-01
* ORBITAL    1  119
  1.09224746079228E-04  8.85059888671980E-04  7.90351139461608E-03  1.29474014464839E-01  1.50907371567302E-02
 -5.40660198617289E-07 -1.00340632798328E-05 -1.68465598301426E-04 -3.82193511760884E-05 -5.74638955001991E-07
 -1.16109551927472E-05 -1.17932485433554E-04 -2.18579683795409E-05 -2.95234847484572E-04 -9.27955599587534E-03
 -1.42087685837424E-01 -2.56374870998109E-02 -2.68452917112015E-02 -7.58793113512052E-02  7.49816839111419E-05
  3.25432165376910E-04 -4.85302197458031E-03 -3.96468074404045E-02  7.42900633828713E-05  4.16984873692932E-04
 -2.60253203382965E-02 -7.52900200058762E-02  1.11525386659212E-04  9.01875595732050E-04  7.99373187402038E-03
  1.30036802533044E-01  1.49346152963536E-02  5.91388454940184E-07  1.11422013708954E-05  1.13190168997687E-04
  3.13260257999651E-05  6.31121810568095E-07  1.23876208545295E-05  1.41843575343134E-04  2.32167326568375E-05
  2.96869610470023E-04  9.31499945466508E-03  1.42445142321754E-01  2.56292591829738E-02 -2.68723746853185E-02
 -7.58415366861225E-02  6.18743136446767E-05  1.67469970675255E-04 -4.90622018573533E-03 -4.00907236500878E-02
  9.28855567426881E-05  3.85851041984355E-04 -2.61243112153212E-02 -7.58073783298946E-02 -5.66064618563900E-03
 -4.34956363134683E-02 -2.08686406722614E-01  3.52571751700905E-03  4.33635389300882E-02 -6.70883539602794E-03
 -9.58772060592000E-02  1.27293618276755E-05  2.31231451909670E-04 -5.65888204133598E-03 -4.34820590674464E-02
 -2.08639865223474E-01 -3.52162091643285E-03 -4.32901872300757E-02  6.70583610392461E-03  9.58885327128870E-02
  1.86192950114017E-05  3.08022020619614E-04  1.65916672961311E-03  1.27821310131912E-02  6.50834897265051E-02
  8.27661364632146E-04  1.44724173052471E-02 -2.89700022277431E-03 -4.50058191525140E-02 -1.10271632431299E-03
  1.76291864343452E-02  1.66506657740882E-03  1.28274613650330E-02  6.52485021801755E-02 -8.14486195353242E-04
 -1.43227051803836E-02  2.90186237161135E-03  4.50227858315430E-02 -1.10854324381872E-03  1.76247694368185E-02
  1.66067836035685E-03  1.27933557035420E-02  6.50846580086397E-02 -8.23785640157106E-04 -1.44412606983753E-02
  2.90109234649137E-03  4.50171857904532E-02  1.10088442131521E-03 -1.77168498206725E-02  1.66532782987814E-03
  1.28290346329359E-02  6.52133034973349E-02  8.14179988749500E-04  1.43372838840464E-02 -2.90665686453240E-03
 -4.50557874816626E-02  1.10632119697698E-03 -1.76783583757152E-02  2.77568311084687E-02  2.22048060410203E-01
  4.07772509553176E-01  6.23488148958031E-02  3.63032287739557E-01  2.77525081617992E-02  2.22018081738020E-01
 -4.07751947762996E-01 -6.23647764227656E-02  3.63050873387837E-01  2.77606136932340E-02  2.22106493483059E-01
 -4.07799986611764E-01 -6.22946422762958E-02 -3.62991875784872E-01  2.77554246943217E-02  2.22056796690351E-01
  4.07772220026716E-01  6.23166648859757E-02 -3.63021060167758E-01  2.77704405948874E-01  2.77694357429576E-01
  2.77722522704697E-01  2.77708355300624E-01 -9.98665583266102E-02 -9.98875220071908E-02 -9.98814251428033E-02
 -9.98884324265259E-02 -5.91251819994981E-01 -5.91215088441953E-01 -5.91210778537458E-01 -5.91201938122299E-01
* ORBITAL    1  120
 -2.25044965865425E-07 -1.56452860797093E-06 -5.93306278156833E-06  9.43367879147451E-06 -3.62167752568974E-05
 -6.87971704454355E-05 -2.57969262647131E-03 -6.56552075017505E-02 -1.70756247076706E-03  6.26679343331202E-04
  1.54826294739785E-02  1.83934304494911E-01  1.78846946321713E-02  3.13672590666565E-07  5.29320074646274E-06
  1.23866781756754E-05  1.15318152568243E-05 -1.63552104699388E-05 -1.07449218417081E-04 -4.12774553542657E-03
 -1.47741767356591E-03 -2.21296416263528E-05 -1.79280398427926E-04  5.18989101318647E-03  5.34464380418439E-03
 -1.20953389325665E-05 -3.64099552753064E-05  3.04206194848667E-07  2.12904793933645E-06  8.37441609442262E-06
 -5.47747430356147E-06  3.71166193059926E-05 -6.86066986262197E-05 -2.57568800335263E-03 -6.56397791762463E-02
 -1.70583642278927E-03  6.26350846357444E-04  1.54755604493507E-02  1.83905537173185E-01  1.78807950993394E-02
  3.50545540603977E-07  5.34595415021715E-06 -3.32402570875271E-06  1.03229579161498E-05  1.90733664154315E-05
  3.68131844529327E-05  4.10284840270219E-03  1.37042042515925E-03  2.81063235500734E-05  1.49094223711916E-04
 -5.18651157901171E-03 -5.28142834285336E-03  2.24440510419877E-05  9.29730668107301E-05  4.07886076753112E-03
  3.13729798422418E-02  1.48742337277541E-01 -2.42693753002584E-03 -2.68505855339833E-02  4.29658660601919E-03
  4.39397948067171E-02 -5.41671798140028E-06 -1.21680527107002E-04 -4.07889247025405E-03 -3.13731872770567E-02
 -1.48740772492717E-01 -2.42449943084987E-03 -2.68047626778143E-02  4.29690997470871E-03  4.39417172086318E-02
 -8.95424736806423E-06 -1.43669805810530E-04 -8.21492008442723E-04 -6.19884418728570E-03 -2.02606641233779E-02
  1.52701430272027E-03  2.32123617747121E-02  8.60411966127221E-04 -5.24760795765381E-04  2.48942300860048E-03
  6.58802737697591E-02  8.22673295544437E-04  6.20780154465243E-03  2.02877774667177E-02  1.52991975129719E-03
  2.32448889625391E-02  8.61106011271690E-04 -5.30775239435719E-04 -2.48874506774877E-03 -6.58426768059133E-02
  8.21676443588149E-04  6.20030397488263E-03  2.02703688076031E-02  1.52791490674814E-03  2.32251655939824E-02
  8.59369652087787E-04 -5.41162109720974E-04  2.48929058074174E-03  6.58716933129299E-02 -8.22633281431584E-04
 -6.20752201925930E-03 -2.02897395659430E-02  1.52976435877946E-03  2.32482410257466E-02  8.61216607038523E-04
 -5.28794781472612E-04 -2.48857506020684E-03 -6.58464259646879E-02  4.54238976600568E-02  3.70447308334740E-01
 -1.78411440961234E-01 -1.57260864495978E-01  4.77707096665603E-01 -4.54234674245246E-02 -3.70444851079623E-01
 -1.78417457249105E-01 -1.57251695405892E-01 -4.77709618975033E-01 -4.54235821746873E-02 -3.70443683330673E-01
 -1.78415927684375E-01 -1.57260302207326E-01  4.77710860181603E-01  4.54227253392358E-02  3.70431547210972E-01
 -1.78423424337592E-01 -1.57246178897334E-01 -4.77719719316509E-01  1.51330662233890E-01 -1.51336210724076E-01
 -1.51331978128056E-01  1.51330572084868E-01 -6.43591675042932E-01  6.43596065156769E-01  6.43587149449777E-01
 -6.43591432026736E-01 -1.21567087039704E-01  1.21582327758675E-01  1.21575136632970E-01 -1.21589828994341E-01
* ORBITAL    1  121
  1.45596999773411E-07  1.03742740285003E-06  5.02428764523584E-06  4.35709010500287E-05  4.48232814362238E-05
 -1.13457607482350E-04 -4.17288271775546E-03 -1.08492971488770E-01 -4.73422306092647E-03 -6.97740101107595E-04
 -1.48030803009822E-02 -1.63789455493837E-01 -1.27355014527801E-02 -3.30142229337425E-07 -6.96670198490027E-06
  3.09758912659894E-05 -2.27668506464236E-06 -9.18173118379571E-06 -2.90934855398341E-04  2.16839753658278E-02
  4.87315365041079E-02 -7.20803483650785E-08  1.05565656112075E-04 -3.27709436434278E-02 -7.98307324778767E-02
  1.24757828902868E-05 -1.23463679076175E-04 -8.01496257930574E-07 -5.78817003855500E-06 -2.79343127559234E-05
 -9.51574544735513E-05  3.45724742975400E-05  1.13417647410270E-04  4.17157518668696E-03  1.08506596894760E-01
  4.73646299825935E-03  6.97771297812025E-04  1.48027338315210E-02  1.63813309992006E-01  1.27386374494820E-02
 -4.70027843243465E-07 -8.62359828827156E-06 -9.84502541275797E-05 -2.01690784883673E-06 -2.44901202407659E-05
 -7.89451224109561E-05  2.16907696882358E-02  4.87023183284887E-02  2.82802027137881E-05  2.05985188463491E-06
 -3.27737198323699E-02 -7.97844471579006E-02  2.37725553866427E-05 -2.85430326520244E-04 -3.01390471172749E-06
 -2.29802309915922E-05 -6.79202936798204E-05  1.50536465280436E-06 -3.46113134937152E-05 -1.72271907446924E-06
  5.76088146836306E-05 -5.08998753761394E-03 -8.55204526321578E-02 -2.44361175744490E-06 -1.86303332224008E-05
 -5.59411830389721E-05 -1.73456093396759E-06  1.34256936374974E-05 -1.93883338191875E-08 -6.69698453835873E-05
  5.08776045168262E-03  8.55104145356520E-02  1.36956709637541E-03  1.06762925409534E-02  6.50058495753118E-02
 -1.77377182125962E-03 -3.05011021995473E-02  8.12012122972075E-04  1.55345767496777E-02 -1.20955357310838E-03
  3.83546390575867E-03 -1.36712703570677E-03 -1.06573408572890E-02 -6.49236015315783E-02 -1.77298120431877E-03
 -3.05544861076820E-02  8.12438786390683E-04  1.55288931201541E-02  1.20072244517098E-03 -3.94912194625699E-03
  1.36920425698463E-03  1.06734581634028E-02  6.49955377684635E-02  1.77295284175056E-03  3.04984160716899E-02
 -8.10635857454642E-04 -1.55060315682026E-02  1.20823811396905E-03 -3.82727566851206E-03 -1.36759057848335E-03
 -1.06609842800819E-02 -6.49447050575675E-02  1.77386157117401E-03  3.05616561122046E-02 -8.14568184107113E-04
 -1.55589995318112E-02 -1.20214191357257E-03  3.95190276421534E-03  4.25841690564009E-02  3.56190944474433E-01
 -1.97262763681867E-01 -1.50458402288892E-01  4.64472196676324E-01 -4.25853807398393E-02 -3.56222653617471E-01
 -1.97247064711058E-01 -1.50470334428876E-01 -4.64451982793095E-01  4.25856745143097E-02  3.56214751470111E-01
  1.97253411081288E-01  1.50471232691667E-01 -4.64457158475524E-01 -4.25847994326357E-02 -3.56209685621937E-01
  1.97253398533517E-01  1.50464021104726E-01  4.64461979452734E-01  1.42466454309480E-01 -1.42504351442588E-01
  1.42475419157154E-01 -1.42499190758337E-01 -6.56743774800587E-01  6.56759988563963E-01 -6.56745752142142E-01
  6.56760536247444E-01 -8.84422936658909E-02  8.84159859582315E-02 -8.84349919329586E-02  8.84190669272481E-02
* ORBITAL    1  122
  1.44124044083566E-04  1.00298018883114E-03  3.68205402580155E-03 -4.92284185256727E-02 -3.32484844825125E-02
 -6.00239674243374E-08 -1.25528368082416E-06  2.73925454089826E-06  7.45528931690608E-07  5.12956662224293E-08
  1.01868201250779E-06  2.28259664091015E-05  3.21618668797990E-06 -1.72227870534654E-05 -1.02164715915217E-03
 -4.60179465927467E-02  1.19173484062595E-03  1.68272851498781E-02  4.60804535815799E-02 -4.69900641053790E-06
 -3.23148455108065E-05 -7.47562825259105E-03 -2.08571507708162E-02 -4.86466621709811E-06 -2.63165782103169E-05
 -1.33596012903338E-03 -5.34718692066308E-03  1.42930970344280E-04  9.94405143613688E-04  3.64099695386143E-03
 -4.93797489433345E-02 -3.32635367523952E-02  1.14120591018941E-08  2.48055909006311E-07  1.01144872311443E-05
  1.49673741269297E-06 -1.25924303509907E-07 -2.34370203599141E-06  1.05353776859620E-06 -7.52986491477158E-07
  1.60232359118490E-05  9.99222772106619E-04  4.59318553354182E-02 -1.20602518006947E-03  1.68415044059829E-02
  4.62294549758844E-02 -3.41982866449505E-06 -2.21519335263776E-05 -7.48966315905834E-03 -2.10012565629149E-02
 -2.66533785242050E-06  5.14826587805229E-05 -1.32662089073713E-03 -5.31244974916951E-03  7.51106126528054E-04
  5.70795841159228E-03  2.54187903357352E-02  8.79533876488881E-04  1.26950369526349E-02  2.27137217903700E-04
 -1.92011491460320E-03 -8.85346690952044E-07 -1.05190820982185E-05  7.51281361698919E-04  5.70929265665349E-03
  2.54194417756784E-02 -8.81010367605294E-04 -1.27308552772807E-02 -2.28424286689617E-04  1.88473979598065E-03
 -2.78697854467689E-06 -2.17302169873801E-05  2.14742347984491E-04  1.70749195634537E-03  1.59844879549219E-02
  1.19667959500082E-03  3.30146867579462E-02  1.28515522006754E-03  1.89313599154314E-02  1.77117514473635E-03
  4.70149054622023E-02  2.14355514618349E-04  1.70454304283642E-03  1.59761636761912E-02 -1.19762884966886E-03
 -3.30236193225306E-02 -1.28549624567079E-03 -1.89311514183972E-02  1.77157108868117E-03  4.70097366235586E-02
  2.13640720219869E-04  1.69900361394240E-03  1.59516437094154E-02 -1.19749382730391E-03 -3.30080791929358E-02
 -1.28560456450061E-03 -1.89317789216693E-02 -1.77411619767606E-03 -4.70473744351490E-02  2.13930505133782E-04
  1.70118612251512E-03  1.59540551126552E-02  1.19699587743792E-03  3.30054424915515E-02  1.28491705794591E-03
  1.89247347361317E-02 -1.77368641837262E-03 -4.70483781425290E-02 -2.87662992688162E-02 -2.38439438905033E-01
  3.75284002154392E-01  2.14281307998748E-01 -3.81849071625721E-01 -2.87657804997628E-02 -2.38434268632707E-01
 -3.75288125908399E-01 -2.14278928166456E-01 -3.81853264845470E-01 -2.87653394160499E-02 -2.38422169002375E-01
 -3.75296390910013E-01 -2.14270222269873E-01  3.81863734461975E-01 -2.87660903175518E-02 -2.38431776252493E-01
  3.75290133925092E-01  2.14274862851251E-01  3.81855930453856E-01 -9.39740217251745E-02 -9.39717941975607E-02
 -9.39624626761051E-02 -9.39658185831128E-02  6.58404377302926E-01  6.58402252633225E-01  6.58395179340199E-01
  6.58397944375471E-01 -1.56922989851014E-01 -1.56924562178541E-01 -1.56913112137488E-01 -1.56917608405023E-01
* ORBITAL    1  123
 -5.42614126339736E-04 -3.89155479380432E-03 -1.84884181239606E-02 -1.20368350279081E-01 -7.69403328516913E-02
 -2.73356276172144E-09 -1.09896640384143E-07  2.24842660602770E-05  4.14511563244997E-06  1.33894195911917E-07
  2.78268075877396E-06 -5.16899526682515E-06  5.62831851285091E-07  6.03478702056702E-04  1.09593772397864E-02
  4.56314671033023E-02  8.35785930645878E-03  2.35085497333473E-02  5.75499125262809E-02 -1.78667564732552E-05
 -1.18801411589124E-04 -9.27200363638699E-03 -2.11766586266427E-02  9.93647711022766E-06  3.71887227620791E-06
  3.59311596673859E-03  6.40904382550738E-03  5.42424085339283E-04  3.89021350889244E-03  1.84825757544438E-02
  1.20358869797443E-01  7.69493007970166E-02 -3.57538778993738E-08 -7.72285759385852E-07 -6.72518432610847E-07
 -1.65765857937260E-06 -1.08172333599324E-07 -1.93143036289609E-06 -2.46344960885985E-05 -1.23101256213768E-06
  6.03370449450182E-04  1.09579345912420E-02  4.56443639169312E-02  8.36091582080771E-03 -2.34966292663376E-02
 -5.75077677152502E-02 -7.17731715359094E-06  1.94391272418329E-05  9.27514168244437E-03  2.12382910437096E-02
 -4.03378822133051E-06 -3.82649550797696E-05 -3.60443976276673E-03 -6.48190126476669E-03  9.41486534358836E-07
  7.24119307597596E-06  2.45897105240317E-05 -2.74544432270881E-08  1.23888538646551E-05  2.07167690290721E-06
  1.53558285135288E-05  2.10589353568462E-03  2.39031169700026E-02 -1.31006193838294E-06 -1.00258321098159E-05
 -3.42436363813192E-05 -2.62210283569641E-06 -4.26073716266722E-05  2.27840094901782E-06  1.08729762460543E-05
  2.10413576071987E-03  2.38894021095459E-02 -4.98139169292732E-05 -3.89137773885785E-04  2.47659297302698E-03
  2.08812896805018E-03  5.01055529114490E-02  1.65421075171686E-03  2.47993323595249E-02  3.24232991355963E-03
  7.76358598994388E-02 -5.06326174642488E-05 -3.95449967398435E-04  2.44633588630630E-03 -2.09029646256955E-03
 -5.01410754721934E-02 -1.65354253501160E-03 -2.47822025941555E-02  3.24268936951486E-03  7.76244268549909E-02
  5.03318177205548E-05  3.93126240128563E-04 -2.45862169676583E-03  2.08868110804745E-03  5.01132814799389E-02
  1.65489125400531E-03  2.48047939123926E-02  3.24325561254839E-03  7.76468672231287E-02  5.01332027305866E-05
  3.91621810591385E-04 -2.46248012988035E-03 -2.08851887624253E-03 -5.01158453830218E-02 -1.65409691759776E-03
 -2.47933874920142E-02  3.24292420887860E-03  7.76435840439797E-02 -2.05258186320847E-02 -1.73022273911569E-01
  2.91516206780768E-01  2.69884332900676E-01 -4.31765480242830E-01 -2.05263018175338E-02 -1.73034813529546E-01
 -2.91511575267821E-01 -2.69890456241915E-01 -4.31754974950992E-01  2.05262450169216E-02  1.73029379388349E-01
  2.91518729908092E-01  2.69888164593737E-01 -4.31761389309747E-01  2.05264229331189E-02  1.73033391678994E-01
 -2.91511881530139E-01 -2.69890035472671E-01 -4.31755425863787E-01 -2.25948871264293E-01 -2.25951241534287E-01
  2.25949364763416E-01  2.25952816498057E-01  6.31362803462693E-01  6.31368880292929E-01 -6.31365060599619E-01
 -6.31365123896629E-01 -1.17308775317638E-01 -1.17326686044309E-01  1.17311443047683E-01  1.17317902079621E-01
* ORBITAL    1  124
  1.45392009517932E-03  1.02727130493950E-02  4.29661382668315E-02  9.96311738099035E-02  3.00324584146542E-01
 -8.14697819322314E-07 -1.68565164070387E-05 -6.87962417276367E-05  7.10477670783613E-06  1.37014804970796E-06
  2.52660181430016E-05  1.35973470316192E-04  1.16527642369124E-05 -2.96163436992951E-03 -6.09658806722017E-02
 -5.32793115962161E-01 -3.39954772484157E-02 -3.62493893598771E-02 -9.46216984674891E-02 -9.40820625495998E-05
 -4.34461370293786E-04  1.32339244937472E-03 -3.15978256287471E-02 -2.95885437595616E-05  7.37394394508313E-05
 -1.52818482996767E-02 -3.73936222057319E-02 -1.45490952576958E-03 -1.02798832267248E-02 -4.30028500104980E-02
 -9.97353446372833E-02 -3.00202830831040E-01  3.50908997790719E-07  6.81684946717787E-06  6.23061895974241E-06
 -2.84793177492286E-06 -1.33969006751246E-06 -2.60474015114750E-05 -1.33752937651097E-04 -1.60408288023328E-05
 -2.96226097048843E-03 -6.09777127713568E-02 -5.32914800507160E-01 -3.39826683633029E-02  3.62055936916006E-02
  9.42436475530182E-02 -8.66997125516019E-05 -4.83404001965076E-04 -1.30933524949432E-03  3.18072830653727E-02
 -1.48799701553287E-05  2.48854325490806E-04  1.53442718340434E-02  3.78950707566117E-02  2.23636476562731E-07
  1.97444615146647E-06  2.95351101157693E-05 -8.72516493218669E-06 -1.68890561708623E-04 -4.01760502194069E-06
 -1.82550358627238E-05 -4.00537824601271E-03  4.25283798856793E-02  2.12590027509778E-06  1.65508717865471E-05
  7.89675506200466E-05  8.81787217370562E-06  1.51329867066180E-04 -7.10220780301908E-07  3.86308898621081E-05
 -4.03326095170946E-03  4.23443547571157E-02  3.65561070361882E-03  2.86636131421324E-02  1.60531568632395E-01
 -1.09144817086017E-02 -2.08064103032181E-01 -5.21961766956003E-03 -1.07965018882565E-01 -3.76546844061711E-03
 -6.97002223232826E-02  3.65247665271251E-03  2.86393016378207E-02  1.60408339644245E-01  1.09073871473526E-02
  2.07951746420747E-01  5.22016820418944E-03  1.07992186068335E-01 -3.76290676980508E-03 -6.97135884712641E-02
 -3.65382015874037E-03 -2.86492793547385E-02 -1.60422303086586E-01 -1.09080166821926E-02 -2.07942203296933E-01
 -5.22644281819600E-03 -1.08044484649184E-01 -3.76349064236246E-03 -6.97061445372650E-02 -3.65416418535245E-03
 -2.86521730601818E-02 -1.60462007286411E-01  1.09112223268708E-02  2.08027764799594E-01  5.22207039949280E-03
  1.07990396932464E-01 -3.76160758402976E-03 -6.96625354949836E-02  4.33430221859737E-03  3.58927429458512E-02
 -4.38014068885514E-01  8.73053254582607E-02 -2.68242851848456E-01  4.33150967451701E-03  3.58465704586434E-02
  4.38031378382029E-01 -8.73228314357283E-02 -2.68212932735218E-01 -4.33476617835019E-03 -3.58945323189095E-02
 -4.38017416268003E-01  8.72813487719312E-02 -2.68243018471290E-01 -4.33976266862228E-03 -3.59672723170336E-02
  4.37986460094629E-01 -8.72498489099341E-02 -2.68299093536697E-01 -4.56573253021777E-01 -4.56568048589025E-01
  4.56557481740695E-01  4.56537715434004E-01 -5.33703555848351E-02 -5.33409443736771E-02  5.33547362001870E-02
  5.33859331000516E-02  4.18715868656781E-01  4.18663738218737E-01 -4.18681482439750E-01 -4.18750125633700E-01
* ORBITAL    1  125
 -3.76029655217344E-07 -2.69708842887065E-06 -1.27921483873528E-05 -6.22572288699446E-05  2.63452158078210E-06
  7.76179993901103E-04  1.85738735343569E-02  2.69631410118873E-01  1.37986064382344E-02  4.89254234451413E-04
  1.11196412357647E-02  1.37930600250601E-01  9.44992176333594E-03  2.31666530800389E-07  3.70685421718597E-06
 -6.36238418140915E-05 -1.13889022169238E-05  1.31116169878319E-05  2.57033117253554E-04  3.96643315848801E-04
  1.79798247504515E-03  1.94360320613616E-05  2.35850502534844E-04  1.97281895644486E-02  4.61300545359570E-02
 -9.35188699536274E-07  8.02358272094450E-05  1.54009089522043E-07  1.22768082930741E-06  9.65039037775597E-06
  1.13599276422914E-04 -5.01184371685415E-05 -7.76135895969160E-04 -1.85717221925504E-02 -2.69608199641933E-01
 -1.37959181079379E-02 -4.89107540531331E-04 -1.11157949452895E-02 -1.38002883828533E-01 -9.45850118696021E-03
 -3.17867494316977E-08  2.22128800405858E-06  1.45024218141176E-04  1.73017725297559E-06 -1.85179109896058E-05
  2.32187102748288E-05  4.09835426422597E-04  2.01336914201810E-03 -4.97590934507467E-05  8.99415994372965E-06
  1.97176194596423E-02  4.59756334535807E-02 -2.36298864889982E-05  6.90420818106471E-05  2.13624139474983E-06
  1.63117151619752E-05  3.60216294955498E-05  1.10161558640604E-06  7.64101177938319E-05  8.01006151527985E-07
 -7.35962830701286E-05  7.89498491262237E-04  2.45512124877012E-02 -1.67409537368073E-06 -1.29325177348037E-05
 -5.68107816154850E-05 -3.91201293695256E-06 -8.29246445591568E-05  7.61474170722500E-06  1.55329944427422E-04
 -7.74738674359524E-04 -2.43011376243783E-02 -2.77204850814483E-03 -2.13565011729955E-02 -9.90446690583948E-02
  2.05313883703962E-04 -4.67047626554156E-02  1.91020799279492E-03  3.08340687329449E-02  6.03154189455198E-03
  1.30545821215176E-01  2.77025887777881E-03  2.13427329975144E-02  9.90023262882128E-02  2.01201622874650E-04
 -4.67189535648428E-02  1.90942080092317E-03  3.08522818390988E-02 -6.02950901619203E-03 -1.30549340782075E-01
 -2.77118704481685E-03 -2.13500284017165E-02 -9.90385524053879E-02 -2.03523478578871E-04  4.67112315407181E-02
 -1.90839774261141E-03 -3.08275857736241E-02 -6.03124813190275E-03 -1.30566850996433E-01  2.77139638045221E-03
  2.13515072260944E-02  9.90371198206442E-02 -2.04845784821792E-04  4.66743213746633E-02 -1.90771923559488E-03
 -3.08043803759933E-02  6.02893588130430E-03  1.30496388960141E-01  8.71301072357528E-03  6.42096710995797E-02
  5.21363699920201E-01  2.88799595441439E-02  2.30720258988257E-01 -8.71290930411215E-03 -6.42013289775616E-02
  5.21370234438641E-01  2.88684089407723E-02 -2.30731173541227E-01  8.71158551164250E-03  6.41853275271987E-02
 -5.21355335602236E-01 -2.88849476596784E-02 -2.30739816101900E-01 -8.71108052245760E-03 -6.41768659796001E-02
 -5.21352875642927E-01 -2.88866456733710E-02  2.30746836369658E-01  3.50859323574109E-01 -3.50828113029595E-01
  3.50846218340576E-01 -3.50827424577203E-01  1.35654513954991E-01 -1.35664447012736E-01  1.35664548390347E-01
 -1.35670410376403E-01 -5.69313739464758E-01  5.69309050104212E-01 -5.69323092853371E-01  5.69340714780875E-01
* ORBITAL    1  126
  2.86107391532058E-07  2.08630912009817E-06  1.11106289832430E-05  6.24560731170884E-05 -1.44745567087471E-05
 -4.43512969322238E-06  8.31183083286806E-04  5.38892293808858E-02  9.31991233636433E-05 -3.22959206639415E-04
 -7.57924158613008E-03 -6.41030243834139E-02 -1.48303780136817E-02 -2.67939047430208E-07 -5.91815228121771E-06
 -5.40179668583972E-05 -2.43618880736676E-06 -1.27118056369000E-05 -3.18290163369119E-05  7.23165323415667E-04
  5.17257548138204E-03 -1.07773117545210E-05  1.81043681415558E-05 -5.67656800733713E-03 -9.46315245729772E-03
 -1.30949241319393E-05 -5.23983898981204E-05 -3.62870289824569E-07 -2.61098868287975E-06 -1.27246864854846E-05
 -4.92809726283414E-05  4.49864493941078E-06 -4.66080351045944E-06  8.26399641645470E-04  5.38625787468551E-02
  8.90245342367990E-05 -3.22685946744295E-04 -7.57387815575471E-03 -6.40808781458046E-02 -1.48293447720304E-02
 -3.51178083313199E-07 -6.53304247452266E-06 -1.13924113685680E-05 -1.02997031731626E-06  1.22694198850537E-05
  8.46008290600933E-05 -7.05272389875125E-04 -5.08896398291897E-03  1.35389585741009E-06  3.70836084187871E-05
  5.66431772351968E-03  9.37488816808433E-03  4.57087473631956E-06  5.96439859929855E-05 -1.91925631230084E-03
 -1.47415627071290E-02 -6.63286903636464E-02  6.06422379687425E-04  1.46716995282757E-03 -2.30452784326876E-03
 -2.45327848614013E-02 -5.52116698661377E-06 -6.60550122610865E-05  1.91907235011986E-03  1.47400963280140E-02
  6.63144449963733E-02  6.04841437383190E-04  1.43016893079662E-03 -2.30289439304833E-03 -2.44954374905694E-02
 -2.24719823639954E-06 -4.64570926685081E-05 -4.62354979070183E-04 -3.54848197348348E-03 -7.81754513385846E-03
 -3.79915698449788E-03 -1.12932518687914E-01  1.16612954572255E-03  2.92089943881133E-02  1.49643567843674E-04
  2.64461248333775E-02  4.63093025829298E-04  3.55409653468091E-03  7.83695336622721E-03 -3.79876019856287E-03
 -1.12931079947987E-01  1.16684173690765E-03  2.92113855789329E-02 -1.50951843426558E-04 -2.64520292043855E-02
  4.62369491959656E-04  3.54853878539413E-03  7.81366978271985E-03 -3.79940419487585E-03 -1.12934168441882E-01
  1.16674064034105E-03  2.92170018063708E-02  1.49779082132235E-04  2.64438445162507E-02 -4.63323147756252E-04
 -3.55586164122570E-03 -7.83978552995212E-03 -3.79827018957039E-03 -1.12937354303752E-01  1.16745123472971E-03
  2.92183967254563E-02 -1.51475308789841E-04 -2.64633830810908E-02  3.03990585312260E-02  2.43503874321321E-01
  5.05369434120281E-01  2.02317840455464E-01  1.53358111376552E-01 -3.03983993466949E-02 -2.43499749812497E-01
  5.05372502462834E-01  2.02321918381088E-01 -1.53362457352924E-01 -3.03996035439553E-02 -2.43511670450538E-01
  5.05375560756760E-01  2.02314332814330E-01  1.53353638445004E-01  3.03992571976875E-02  2.43510723050883E-01
  5.05374711228061E-01  2.02317094637777E-01 -1.53352697121927E-01  1.05475600115537E-01 -1.05474396684748E-01
 -1.05472819066913E-01  1.05482240329316E-01  1.35765219489189E-01 -1.35762033155250E-01 -1.35763021242562E-01
  1.35758711588146E-01 -6.73482270645674E-01  6.73480604898227E-01  6.73475837870343E-01 -6.73476686595750E-01
* ORBITAL    1  127
  5.14868317872894E-04  3.56894501940808E-03  1.26270730626443E-02 -1.41768604668716E-01 -2.16421406715044E-01
  1.03433989498703E-07  1.90063998149541E-06  4.79694045374555E-05  1.31491586415922E-05  3.85611440475093E-07
  7.72760532202994E-06  7.43289676343140E-05  1.00110111398499E-05  3.45813889145006E-05  4.07687725827467E-03
  9.72460117836378E-02  2.09292510993314E-02  1.54844049390793E-02  5.24111668968777E-02 -2.96273861207060E-05
 -1.64584490780427E-04  4.98811222299243E-03  2.58178071864285E-02 -3.18070071933224E-05 -1.28810277651852E-04
  1.39732321975745E-02  3.35918229077851E-02  5.13058054776706E-04  3.55581504450297E-03  1.25600695312190E-02
 -1.42111354238734E-01 -2.16383334921131E-01 -9.46310922113709E-08 -1.60043509717590E-06 -3.38632246508627E-05
 -1.14757546601547E-05 -4.80229139052858E-07 -9.48840372572940E-06 -6.10903610352746E-05 -8.05256642513375E-06
 -3.60326295975295E-05 -4.10571001334238E-03 -9.74412623928763E-02 -2.09345012985939E-02  1.55090622977211E-02
  5.25989250875604E-02 -4.04181116695975E-05 -1.51667210919291E-04  4.99649036785581E-03  2.58835185935813E-02
 -2.68384519948949E-05 -8.27778322390141E-05  1.40080154705197E-02  3.36519286587961E-02  5.53715675243827E-03
  4.20080863172122E-02  1.84207069558268E-01 -8.14409531166459E-04 -2.10232445960826E-02  1.81396954277301E-03
  7.39200585398629E-03 -3.60659747715978E-06 -8.27006266347072E-05  5.53726570896438E-03  4.20089073383225E-02
  1.84208379160085E-01  8.13452953356786E-04  2.09998630937559E-02 -1.81472786306679E-03 -7.42726806292526E-03
 -1.02447148541008E-05 -1.39657586092741E-04 -7.21659422233612E-04 -5.85333946171040E-03 -3.23732541294635E-02
  1.51950851515200E-03  4.05260283436408E-02  3.69439566520322E-03  6.93912308061972E-02 -2.99634992337885E-03
 -9.66139815060594E-02 -7.23850175409473E-04 -5.87020885922581E-03 -3.24353685149355E-02 -1.52454883768039E-03
 -4.05813296856965E-02 -3.69599772648323E-03 -6.93942425514220E-02 -2.99433825722762E-03 -9.66157361334718E-02
 -7.22684738384336E-04 -5.86115096227830E-03 -3.23895722075707E-02 -1.52156158354570E-03 -4.05316594837965E-02
 -3.69493972375364E-03 -6.93803563166444E-02  2.99539278337779E-03  9.66323273388592E-02 -7.24489201501607E-04
 -5.87504842895683E-03 -3.24469387804130E-02  1.52567594673934E-03  4.05824746452903E-02  3.69592816036458E-03
  6.93803222133666E-02  2.99368870353182E-03  9.66279689761299E-02 -6.49293418465298E-02 -5.22046609302493E-01
  1.56810939055005E-01 -3.91625966595672E-01  1.01213909570157E-01 -6.49281662809978E-02 -5.22041473573378E-01
 -1.56817387307915E-01  3.91629878913893E-01  1.01210506273768E-01 -6.49293292145882E-02 -5.22043948569221E-01
 -1.56810269737002E-01  3.91620436484748E-01 -1.01208426911456E-01 -6.49286293883213E-02 -5.22043647937445E-01
  1.56814068340599E-01 -3.91622297921200E-01 -1.01212054614356E-01  6.39440912868330E-01  6.39443869951686E-01
  6.39448598900540E-01  6.39447527657393E-01  1.45926078214001E-01  1.45935711853193E-01  1.45923612115541E-01
  1.45933418819212E-01  2.38425490644249E-01  2.38408687151358E-01  2.38421102329284E-01  2.38405526937291E-01
* ORBITAL    1  128
 -3.43777054658700E-07 -2.59025106146950E-06 -1.66330708709420E-05 -1.33903927747508E-04 -5.53865853050310E-05
 -2.21310766125189E-03 -5.05274800784404E-02 -6.16888273323785E-01 -4.24938945796464E-02 -4.79376228545082E-04
 -1.19784603014162E-02 -1.31375920099377E-01 -2.68743268618128E-02  1.20553892332884E-06  2.81972609386572E-05
  2.99177122296004E-04  4.94051792678907E-05  5.28523025656276E-05  9.11042813971240E-05 -4.65784293530132E-02
 -9.23732280629442E-02 -8.98990026218345E-05 -9.45263365310290E-04 -4.81957471195009E-02 -1.13127547169815E-01
  5.75339808860444E-05  2.59170946190932E-04  2.65109843732915E-06  1.87663921699768E-05  8.08230732623260E-05
  7.55774858213657E-05  4.23451146489963E-05  2.21329097429936E-03  5.05288804579595E-02  6.16763548026251E-01
  4.24766456080915E-02  4.78916556478112E-04  1.19681247278483E-02  1.31597626532905E-01  2.68951462738208E-02
  2.40781607184981E-06  3.67489718884140E-05 -1.42976590634695E-04  1.26833451552890E-07  5.25438139374812E-05
 -1.62155911090633E-04 -4.66453306984423E-02 -9.32432409734989E-02  1.07824390887539E-04 -1.68563075015522E-04
 -4.81562123119568E-02 -1.12752929096816E-01  1.89804498464291E-05  5.59951189732188E-05 -1.69667146491476E-06
 -1.30435677666591E-05  2.34192105127119E-06 -3.84278404171312E-06 -1.44016723056525E-04  3.74914156051740E-07
  1.42035794342413E-04  5.37554362482138E-03  7.51565095162222E-02  1.26738215228156E-05  9.72822869931893E-05
  3.61782453982683E-04  1.87724811908267E-05  2.90422946399468E-04 -2.92453508498104E-05 -3.98544815483584E-04
 -5.37991768571981E-03 -7.53646121498406E-02  5.34693285715794E-03  4.12624329744496E-02  2.12995284185541E-01
 -8.96530345435411E-03 -1.45703582795289E-01 -3.53245155773949E-03 -5.18385184464286E-02 -1.23606973141396E-02
 -2.12402915869999E-01 -5.35092308472178E-03 -4.12934222364532E-02 -2.13164781755262E-01 -8.95775615588422E-03
 -1.45513472034480E-01 -3.53425828720149E-03 -5.19081454387067E-02  1.23805857872012E-02  2.12769851699244E-01
  5.35048427297699E-03  4.12902356840139E-02  2.13159877373772E-01  8.96786619967758E-03  1.45710399554468E-01
  3.52751525903597E-03  5.17710587192355E-02  1.23705400228887E-02  2.12534169791357E-01 -5.35062687436433E-03
 -4.12911877547385E-02 -2.13159266524295E-01  8.96656775693654E-03  1.45711152663890E-01  3.52894819945998E-03
  5.17800796053493E-02 -1.23700315405704E-02 -2.12511578778520E-01  5.55243299363926E-02  4.52922223963487E-01
[truncated: 44,440 more chars]
