# Supplementary material for: Spin-Pure Stochastic-CASSCF via GUGA-FCIQMC Applied to Iron–Sulfur Clusters
Source: J Chem Theory Comput. 2021 Sep 1;17(9):5684–703. doi: 10.1021/acs.jctc.1c00589 (PMC8444347; doi:10.1021/acs.jctc.1c00589)
Supplement: Supplementary file 1 — ct1c00589_si_001.zip [file ct1c00589_si_001.zip › fe2s2_22in26_ROHF.orbitals]

#INPORB 2.2
#INFO
*Localised orbitals
       0       1       0
     140
     140
*BC:HOST allogin1 PID 30572 DATE Thu Aug  6 11:21:59 2020
#ORB
* ORBITAL    1    1
  7.07106810997780E-01  9.84886302622253E-06 -3.98369501394852E-06  3.54939060360294E-06 -2.45172936972318E-06
 -6.56106460562454E-16  1.57463004570016E-16  6.87843762199519E-17  9.31938141900699E-18 -4.24221548220232E-16
  7.92193051275061E-16  5.13675068971192E-17  1.51222658954638E-18 -3.22883497673868E-06  3.68849115473057E-07
 -1.94861602823543E-07  5.75973792517579E-07 -7.81003526983949E-08  1.49224684311447E-07 -8.22357869845129E-16
  5.97248611769083E-16 -4.93110120037677E-07 -7.18660495966734E-07  1.00286374943587E-17 -3.61783349316721E-16
 -6.82472054767277E-08  2.69181812018713E-08  7.07106810997779E-01  9.84886302534615E-06 -3.98369501390421E-06
  3.54939060389284E-06 -2.45172936933541E-06 -1.94472872411952E-17  4.33532543725352E-16 -1.09714561439017E-16
 -8.40397242862148E-18  8.71596486853255E-16 -3.01747187333328E-16  2.06270728730203E-16 -4.40824870630742E-19
  3.22883497627638E-06 -3.68849114525648E-07  1.94861602926154E-07 -5.75973792492563E-07 -7.81003528982723E-08
  1.49224683795967E-07 -7.35620444002859E-16 -9.25792080817010E-17 -4.93110120008301E-07 -7.18660495559665E-07
 -3.53623640065807E-16 -5.13558240391310E-17 -6.82472046032621E-08  2.69181815886094E-08  1.99009580101325E-08
  4.96311143998443E-08 -4.96559460970898E-07  1.43460383842179E-07  8.73597878085476E-07 -2.94209678402011E-07
 -1.77483389594949E-06  2.71413662691771E-16  3.75716409204261E-16  1.99009584412104E-08  4.96311147599952E-08
 -4.96559460520290E-07 -1.43460383803886E-07 -8.73597878216660E-07  2.94209678528503E-07  1.77483389497102E-06
 -1.36619508599881E-16 -2.37410953450955E-18  1.28934867043284E-08  5.28055487812207E-08 -3.10732803790071E-07
  8.74068027470824E-08  6.43625502303906E-07  5.71546599350982E-08  4.84879982191071E-07  9.15418337800690E-08
  5.92630465312256E-07  1.28934872762495E-08  5.28055484877105E-08 -3.10732803823857E-07 -8.74068026596769E-08
 -6.43625502784567E-07 -5.71546601956980E-08 -4.84879982036208E-07  9.15418338856854E-08  5.92630465500335E-07
  1.28934864081022E-08  5.28055481947703E-08 -3.10732803629202E-07 -8.74068027724198E-08 -6.43625503510344E-07
 -5.71546591816761E-08 -4.84879982664615E-07 -9.15418333429863E-08 -5.92630465258825E-07  1.28934870045365E-08
  5.28055486580365E-08 -3.10732804259540E-07  8.74068028076293E-08  6.43625502656764E-07  5.71546594654289E-08
  4.84879982268496E-07 -9.15418343575787E-08 -5.92630464925402E-07  3.31005256832956E-08  1.35945629173641E-07
  1.79524836629629E-07 -8.63277283186429E-08 -2.22493817055731E-07  3.31005246957670E-08  1.35945629248641E-07
 -1.79524836734923E-07  8.63277279978858E-08 -2.22493816716681E-07  3.31005255843996E-08  1.35945628431194E-07
 -1.79524836509835E-07  8.63277278836366E-08  2.22493816721245E-07  3.31005256376843E-08  1.35945628670282E-07
  1.79524836459928E-07 -8.63277279130954E-08  2.22493817057122E-07  8.90747333040169E-08  8.90747333127452E-08
  8.90747331710924E-08  8.90747334068053E-08  2.46198697691717E-08  2.46198699456231E-08  2.46198697996018E-08
  2.46198695873779E-08  2.97908660925044E-07  2.97908661209698E-07  2.97908660879403E-07  2.97908660856263E-07
* ORBITAL    1    2
  7.07106790980834E-01  9.71461316032451E-06 -4.32319503090967E-06  4.73907592639757E-06 -2.40188643647904E-06
 -6.41886019049501E-16  1.49552472929556E-16  4.03821250248399E-16  8.84882566887511E-17 -1.82653019313097E-16
  7.17597942487241E-17  1.14575474789251E-16  4.32405927951449E-17 -3.22999628370456E-06  3.37693102142429E-08
 -2.69811859779904E-06  3.20596526820580E-07 -2.82314819009528E-07 -4.15506629038739E-07  3.28829065400402E-16
 -7.45350362664996E-16  8.13841907088201E-07  1.51936308756262E-06 -2.25841210517222E-16 -8.91789425074071E-16
 -2.18242335959395E-07 -4.02529378415855E-07 -7.07106790980835E-01 -9.71461316003946E-06  4.32319503165574E-06
 -4.73907592674164E-06  2.40188643665797E-06  1.41021199801694E-16  8.83221261015940E-17 -3.53910921049221E-16
 -6.80630127282184E-17  2.01299824416098E-17 -4.98559120612290E-16 -2.64711157210182E-16 -4.26739365563976E-17
 -3.22999628378562E-06  3.37693102047903E-08 -2.69811859810876E-06  3.20596526818190E-07  2.82314819105251E-07
  4.15506629129837E-07 -4.25725634937646E-16  2.57130695160711E-16 -8.13841906884682E-07 -1.51936308805471E-06
 -1.42270838113528E-16 -9.50868240577811E-16  2.18242335955646E-07  4.02529377627998E-07  4.28230528685455E-16
  6.82108665126002E-17  4.29775382198058E-16  2.05078804956755E-16  2.23498261622702E-16  1.70771732223677E-16
 -5.52157701950097E-17 -2.81013451933445E-07 -1.27954288243689E-06  3.11018455070243E-16 -2.35391053905397E-16
 -6.13068797780545E-16 -3.98148227743678E-16 -2.17509627671556E-16  5.81126418131131E-17 -5.87042097895215E-17
 -2.81013451678661E-07 -1.27954288255611E-06  3.31972276133587E-08  2.07142873427639E-07  2.10147531334004E-07
  7.13448007105540E-08  5.17071969009768E-07  5.29842110549682E-08  5.11554180595300E-07  4.21063682497576E-08
  1.68208293454758E-07  3.31972282752650E-08  2.07142873183904E-07  2.10147531538191E-07 -7.13448010694904E-08
 -5.17071969323854E-07 -5.29842113471437E-08 -5.11554180544393E-07  4.21063671378374E-08  1.68208293333883E-07
 -3.31972278305362E-08 -2.07142872808037E-07 -2.10147530998620E-07  7.13448009648530E-08  5.17071968690066E-07
  5.29842108289572E-08  5.11554180738686E-07  4.21063674322835E-08  1.68208293837900E-07 -3.31972281734659E-08
 -2.07142872699221E-07 -2.10147531660597E-07 -7.13448013530522E-08 -5.17071968614708E-07 -5.29842104092703E-08
 -5.11554180837284E-07  4.21063679263818E-08  1.68208293121661E-07  4.79077613866110E-08  2.50164741382307E-07
  2.89080700610233E-07 -1.35040659440895E-07 -3.82135524299570E-07  4.79077618287458E-08  2.50164741310295E-07
 -2.89080700312458E-07  1.35040659387323E-07 -3.82135524582467E-07 -4.79077621522095E-08 -2.50164741061162E-07
  2.89080700099337E-07 -1.35040659042816E-07 -3.82135524348232E-07 -4.79077622074929E-08 -2.50164741471217E-07
 -2.89080700295137E-07  1.35040659260175E-07 -3.82135524330275E-07  2.22361321104999E-07  2.22361321410762E-07
 -2.22361321495009E-07 -2.22361321422364E-07 -1.20610529627162E-07 -1.20610529657084E-07  1.20610529482188E-07
  1.20610529507611E-07  1.53600692971383E-07  1.53600692572865E-07 -1.53600692604819E-07 -1.53600692737629E-07
* ORBITAL    1    3
 -5.01687993476154E-07 -3.41537491238891E-06 -1.10099696932671E-05 -3.42900030775399E-05 -1.38696886015530E-05
 -2.24048129883651E-16  3.69746296158548E-17 -2.68103615272346E-16 -2.79600514164248E-17 -2.56746896560776E-16
 -5.15593010012309E-16  2.13924097565976E-16 -6.37286422831605E-18  1.27561274411074E-07 -1.59682866940945E-06
  6.23847748863588E-07  2.65712693965518E-06 -2.73073070327907E-06 -4.69946703034861E-06 -2.00810678339563E-16
 -4.05090478971268E-16 -8.62294437686314E-07  2.78789312942946E-06 -7.13605775804337E-17  6.52704231363665E-16
 -1.77718338090748E-06 -3.55449839829203E-06 -5.01687994215254E-07 -3.41537491158761E-06 -1.10099696935116E-05
 -3.42900030781939E-05 -1.38696886017356E-05 -4.03307797244230E-16 -2.25095917720932E-17  6.71339755365399E-18
  1.23524673027099E-17  3.53391190414864E-16  5.30891358199868E-16 -1.68554545455388E-16 -1.60363292970770E-17
 -1.27561274528085E-07  1.59682867002165E-06 -6.23847749246346E-07 -2.65712693966969E-06 -2.73073070316793E-06
 -4.69946703003527E-06 -2.16693119174284E-16 -6.92477333698171E-16 -8.62294437574857E-07  2.78789312940757E-06
  5.26919312699544E-17  3.59347243047196E-16 -1.77718338146749E-06 -3.55449839816233E-06  7.07107227077657E-01
  2.21294641662326E-06 -2.52354769605942E-04 -1.80217307318082E-05  6.87077301586679E-06  3.68138333639986E-05
 -1.36481554620140E-05  4.65931805562662E-16  4.16940056803292E-17  7.07107227077657E-01  2.21294641614615E-06
 -2.52354769605592E-04  1.80217307319046E-05 -6.87077301528809E-06 -3.68138333648130E-05  1.36481554611333E-05
 -1.73792529355733E-16  5.16269317438959E-16  2.81234742195878E-10  2.31654980663391E-06  8.93319274856459E-06
 -1.29089580154517E-07  1.03637738676690E-06 -4.44820024210971E-08  1.39029646494332E-07 -2.46211980866868E-07
 -3.15932233362720E-06  2.81234381688836E-10  2.31654980637912E-06  8.93319274861266E-06  1.29089580678537E-07
 -1.03637738662607E-06  4.44820031310247E-08 -1.39029646615766E-07 -2.46211979481189E-07 -3.15932233372709E-06
  2.81234348997129E-10  2.31654980614789E-06  8.93319274890009E-06  1.29089579659776E-07 -1.03637738616166E-06
  4.44820028853281E-08 -1.39029646561922E-07  2.46211980007940E-07  3.15932233374129E-06  2.81234897464230E-10
  2.31654980697573E-06  8.93319274917900E-06 -1.29089581416461E-07  1.03637738627151E-06 -4.44820027372991E-08
  1.39029646269302E-07  2.46211980514884E-07  3.15932233336266E-06  1.68373707189832E-07  8.09509694075480E-07
 -2.93702692417763E-07 -8.68727639087546E-07 -3.30302990882585E-07  1.68373707128233E-07  8.09509694425272E-07
  2.93702692292111E-07  8.68727639101223E-07 -3.30302990897809E-07  1.68373707182452E-07  8.09509694718917E-07
  2.93702692133465E-07  8.68727639327729E-07  3.30302991142369E-07  1.68373706809649E-07  8.09509695077066E-07
 -2.93702692156871E-07 -8.68727638602467E-07  3.30302990846262E-07  3.49345019914694E-07  3.49345019945678E-07
  3.49345020021394E-07  3.49345020319163E-07  1.57460817171941E-06  1.57460817173216E-06  1.57460817162911E-06
  1.57460817181265E-06  4.53284806871260E-06  4.53284806886334E-06  4.53284806890750E-06  4.53284806925399E-06
* ORBITAL    1    4
 -1.64340112835435E-16  6.29096316200586E-16  7.82711218336451E-16 -1.78516237127715E-16 -1.40133231516413E-16
 -1.51104220249740E-07 -5.40769318323520E-07 -9.94422475429018E-06 -7.41078627532283E-06  3.07054977396694E-07
  9.66918230928193E-07  1.93188389100541E-05  1.45986458815502E-05 -6.07381769065802E-16 -6.18786978007413E-16
  4.59447414537318E-16  3.81503811150181E-17  4.68328768263034E-16  2.40750933582182E-16  4.30523295823274E-06
  1.05481469768802E-05  2.26638802794648E-16 -1.35514836697792E-16 -2.29622869007435E-06 -5.43938314176996E-06
 -4.47586964708598E-16  1.42633023671103E-16 -2.60894464269892E-16 -3.89502599754278E-16 -1.96971361110495E-16
  5.85678057773344E-16  6.43296250087971E-17 -1.51104220544168E-07 -5.40769318576108E-07 -9.94422475422094E-06
 -7.41078627531407E-06  3.07054977007667E-07  9.66918230682467E-07  1.93188389104089E-05  1.45986458815680E-05
  1.89341753254445E-16  5.39328475698796E-16  4.97454382060486E-17  1.42497184546100E-17 -4.87210358227460E-16
 -8.83360403082819E-16 -4.30523295751380E-06 -1.05481469764419E-05 -6.88571299570215E-16  4.67283792518722E-16
  2.29622869044481E-06  5.43938314162674E-06 -4.13891902071129E-16  2.03393746473247E-16  7.07107126977300E-01
  1.48576098634486E-06 -2.55112528699387E-04 -1.80000680826993E-05  4.80953982342809E-06  3.67967849207639E-05
 -8.77896650712208E-06 -5.03685812262069E-16  3.73543227333642E-16 -7.07107126977300E-01 -1.48576098550695E-06
  2.55112528700126E-04 -1.80000680836680E-05  4.80953982247746E-06  3.67967849204923E-05 -8.77896650735695E-06
 -1.15032741291074E-16 -2.68009337657123E-16  8.95936794782808E-08 -1.56917976849962E-07 -7.16101734539414E-07
  1.36512815469920E-07  1.50704388596262E-06 -2.13886840136230E-07 -1.41608304087324E-06 -2.39452455199136E-08
 -9.52145985439801E-07 -8.95936797005021E-08  1.56917977042968E-07  7.16101734808160E-07  1.36512814879345E-07
  1.50704388703040E-06 -2.13886839715470E-07 -1.41608304014017E-06  2.39452451183493E-08  9.52145984875747E-07
 -8.95936791029665E-08  1.56917977596304E-07  7.16101734989968E-07  1.36512814672980E-07  1.50704388695230E-06
 -2.13886839670178E-07 -1.41608304079048E-06 -2.39452453139743E-08 -9.52145985777134E-07  8.95936793155181E-08
 -1.56917977172376E-07 -7.16101734580733E-07  1.36512815082987E-07  1.50704388600879E-06 -2.13886839798985E-07
 -1.41608304041489E-06  2.39452455833324E-08  9.52145985245144E-07 -2.54465486290695E-07 -1.67521888155132E-06
 -3.47448813397104E-07 -2.51333406778515E-07  1.39080871643972E-06  2.54465486855475E-07  1.67521888122102E-06
 -3.47448813264199E-07 -2.51333406595599E-07 -1.39080871653953E-06  2.54465486962033E-07  1.67521888139666E-06
 -3.47448813097725E-07 -2.51333406710569E-07  1.39080871607138E-06 -2.54465486168650E-07 -1.67521888177540E-06
 -3.47448813454489E-07 -2.51333406857448E-07 -1.39080871647076E-06  9.08268778453184E-07 -9.08268778543672E-07
 -9.08268778632798E-07  9.08268778421232E-07 -6.20167013693262E-07  6.20167013786901E-07  6.20167014182382E-07
 -6.20167013776176E-07 -2.63683741512816E-06  2.63683741478484E-06  2.63683741486581E-06 -2.63683741525070E-06
* ORBITAL    1    5
 -3.23176805685290E-07 -2.25689463061196E-06 -8.60490213391625E-06 -3.06175810907378E-05 -1.64251326426373E-05
 -1.08390223702124E-16  2.41860500461138E-16  1.23173372980501E-16  4.98653812774217E-17 -6.07956236709548E-16
 -6.89174514746269E-16  1.04991171083641E-16  1.54741644414977E-17 -2.86026632973260E-07 -2.56417578034549E-06
 -8.17801404001118E-06 -2.83662956482771E-06  1.50258825737428E-06  9.87833462262069E-07  5.83749024342610E-16
 -2.05423312889372E-16  1.60768781085889E-07 -2.25180303977492E-07  4.18803178693262E-16 -5.41664886045415E-16
  1.77464755160319E-06  3.49217792201567E-06 -3.23176805599292E-07 -2.25689463033003E-06 -8.60490213322429E-06
 -3.06175810908809E-05 -1.64251326423544E-05 -2.58752159979703E-16  2.18220041916145E-18 -2.03712120504051E-16
 -2.09648828378964E-17  4.56847179508906E-16 -1.30641968983901E-17 -2.23782337141080E-16 -2.66958654260641E-17
  2.86026633153843E-07  2.56417578050929E-06  8.17801403995130E-06  2.83662956484428E-06  1.50258825637170E-06
  9.87833462248577E-07  6.68410819225651E-17  1.55797716440557E-16  1.60768780918478E-07 -2.25180303531136E-07
 -3.37951299968483E-16 -4.45522266226179E-16  1.77464755156203E-06  3.49217792210008E-06  8.40526829593620E-07
  3.07361734847678E-06  1.09080200764650E-05  4.95565870104409E-09  2.83068877503936E-06 -6.11064527304502E-08
 -4.78171979797229E-06  1.36315124481478E-17  2.63673163484918E-17  8.40526829595602E-07  3.07361734879447E-06
  1.09080200768339E-05 -4.95565825862157E-09 -2.83068877528941E-06  6.11064533459559E-08  4.78171979784331E-06
 -3.72447204779626E-16  6.14629305683446E-16  5.00000255397100E-01  5.05494212641693E-06 -1.83231296295786E-04
 -5.93293680322820E-06 -2.03528134207378E-06 -4.41955519761416E-05  9.94785295736937E-06  5.97960335186170E-06
 -6.16572257221751E-06  5.00000255397099E-01  5.05494212611047E-06 -1.83231296295235E-04  5.93293680350608E-06
  2.03528134209139E-06  4.41955519751484E-05 -9.94785295739239E-06  5.97960335184488E-06 -6.16572257204210E-06
  5.00000255397099E-01  5.05494212630765E-06 -1.83231296296077E-04  5.93293680376757E-06  2.03528134244872E-06
  4.41955519751695E-05 -9.94785295736992E-06 -5.97960335071972E-06  6.16572257225834E-06  5.00000255397098E-01
  5.05494212590739E-06 -1.83231296295713E-04 -5.93293680359990E-06 -2.03528134150132E-06 -4.41955519752009E-05
  9.94785295788625E-06 -5.97960335081251E-06  6.16572257181927E-06  3.91277112031085E-07  5.56159437440590E-06
  2.98468110146343E-06 -3.95390157744874E-06 -2.73167864885772E-06  3.91277112908340E-07  5.56159437418645E-06
 -2.98468110156792E-06  3.95390157771548E-06 -2.73167864820911E-06  3.91277112463766E-07  5.56159437348727E-06
 -2.98468110140994E-06  3.95390157737246E-06  2.73167864894783E-06  3.91277113351374E-07  5.56159437432761E-06
  2.98468110189806E-06 -3.95390157711807E-06  2.73167864856829E-06  1.92278193230395E-07  1.92278192648294E-07
  1.92278193106617E-07  1.92278193056540E-07 -3.42615557455907E-06 -3.42615557417800E-06 -3.42615557491751E-06
 -3.42615557465365E-06 -5.59752154787421E-06 -5.59752154774718E-06 -5.59752154809950E-06 -5.59752154745455E-06
* ORBITAL    1    6
 -8.79874351928297E-07 -6.25280128744869E-06 -2.76770966691860E-05 -1.12611443026426E-04 -4.01621032483568E-05
 -3.06001730675657E-16  3.94406584859189E-16  1.00515292009561E-16  6.41208660672307E-18  1.85519335253178E-16
 -4.28252075709416E-16 -3.41479425562024E-17 -8.54149798498702E-19  7.45699093054383E-08  4.11101637249927E-06
  2.95778437653157E-05  6.45336892702045E-06  2.36184518332491E-06  3.22037402009217E-06 -4.78481175048657E-16
 -7.27023344421770E-17 -2.14784019770200E-06 -4.31003126659335E-06 -1.40788286800280E-16  8.30980162788117E-17
  2.53041552730864E-06  5.18903785592293E-06  8.79874352340394E-07  6.25280128737135E-06  2.76770966691042E-05
  1.12611443026100E-04  4.01621032484356E-05  4.70700934881470E-16  3.12583567263197E-16 -4.87742605237400E-17
 -1.79945576895705E-18 -4.98327423293220E-16 -4.09306060172917E-16  4.30072217621146E-17  2.94547680865846E-18
  7.45699094666134E-08  4.11101637206910E-06  2.95778437651583E-05  6.45336892700009E-06 -2.36184518321227E-06
 -3.22037402022923E-06  2.73440794650034E-16 -3.34070526443481E-16  2.14784019748764E-06  4.31003126599023E-06
  1.06763831099267E-17  2.04767200699001E-16 -2.53041552756872E-06 -5.18903785569862E-06 -1.92442083695683E-16
 -6.34478785088705E-16  1.60333982652074E-16  1.63324458322256E-16 -2.52220685536546E-16  8.01843940582640E-16
  8.56348862277672E-17  1.14215774442026E-06  1.05362885396747E-05  1.08877153350091E-16  1.07023450396347E-16
 -5.62927992004815E-16 -1.58980639641430E-16  5.99447545766202E-16 -5.06298097779220E-17 -1.51275822626437E-16
  1.14215774520809E-06  1.05362885388703E-05  5.00000297974569E-01  5.35673005234257E-06 -1.82095320177384E-04
 -5.77645528008773E-06 -5.92963101338929E-07 -4.40714800361159E-05  1.18789929386199E-05  6.07788336424130E-06
 -4.55674489173131E-06  5.00000297974569E-01  5.35673005245196E-06 -1.82095320177970E-04  5.77645527953431E-06
  5.92963101494030E-07  4.40714800356898E-05 -1.18789929381152E-05  6.07788336435475E-06 -4.55674489160480E-06
 -5.00000297974568E-01 -5.35673005197115E-06  1.82095320176506E-04 -5.77645527984409E-06 -5.92963100940004E-07
 -4.40714800359225E-05  1.18789929385317E-05  6.07788336381722E-06 -4.55674489227860E-06 -5.00000297974568E-01
 -5.35673005205464E-06  1.82095320177426E-04  5.77645527934008E-06  5.92963102055799E-07  4.40714800365906E-05
 -1.18789929379975E-05  6.07788336485990E-06 -4.55674489204423E-06  3.87060065063602E-07  5.56268095061894E-06
  2.95361046711491E-06 -4.53657951076127E-06 -3.14058484799592E-06  3.87060065350201E-07  5.56268095021638E-06
 -2.95361046724811E-06  4.53657951037480E-06 -3.14058484796005E-06 -3.87060064707085E-07 -5.56268095022271E-06
  2.95361046713785E-06 -4.53657951075655E-06 -3.14058484765529E-06 -3.87060065337518E-07 -5.56268095057465E-06
 -2.95361046716566E-06  4.53657951051351E-06 -3.14058484771513E-06  2.33617299058861E-06  2.33617299063561E-06
 -2.33617299030316E-06 -2.33617299049904E-06 -2.23764817616626E-06 -2.23764817639916E-06  2.23764817598162E-06
  2.23764817606878E-06 -2.73661081973251E-06 -2.73661081959554E-06  2.73661081982093E-06  2.73661081946877E-06
* ORBITAL    1    7
 -5.36360703776170E-16  1.82895054018142E-16  1.43723380043122E-16  2.62961933164504E-16 -1.04155659018063E-16
 -3.48414866220908E-07 -3.72099345825975E-06 -2.15754742715624E-05 -9.20889930858725E-06 -2.38509424671388E-07
 -2.99981941908373E-06 -2.12452043215217E-05 -9.74359071987921E-06  1.60273712973149E-16  3.58143583122563E-17
 -1.30453696831682E-16  5.12055142495756E-20  3.91310992240597E-16  8.18404152504009E-17  2.64133752398425E-06
  4.12847303038311E-06  1.44564223384453E-16 -2.14852555337683E-16  4.94405433474077E-06  9.53533371100673E-06
  5.85143411382363E-16  9.42408494361161E-17 -2.94830211245753E-16  9.50515247530111E-17 -2.11470998490530E-16
 -2.04697583670466E-16 -7.05335980141703E-17  3.48414866036086E-07  3.72099345893135E-06  2.15754742713190E-05
  9.20889930857944E-06  2.38509424521897E-07  2.99981941898741E-06  2.12452043214808E-05  9.74359071987497E-06
  2.54051854721757E-16 -3.09866039045433E-16  7.40928030161823E-17  7.23050203669180E-18 -3.58455728307392E-16
  7.37387419614984E-16  2.64133752388410E-06  4.12847302991219E-06  9.52116820060511E-17 -1.14923623930317E-16
  4.94405433375789E-06  9.53533371100166E-06  8.34019549065887E-16 -2.50844536703399E-16  2.04037265978464E-16
 -2.55602194919337E-16 -2.79292819904435E-16  2.74925084158469E-16  7.55462668604872E-17 -5.99231963894049E-16
  2.24360141046973E-16 -3.00916075365245E-07 -2.65857300825773E-06 -3.28262894193314E-16  4.21847719660314E-16
  1.20361256326041E-16  3.68011505455583E-16 -3.59936061556624E-17  4.00457726046224E-16 -3.81520340132927E-16
  3.00916074906320E-07  2.65857300811620E-06  5.00000128950764E-01  4.12940961348318E-06 -1.86054330574280E-04
 -5.94774224683325E-06 -4.35447272971400E-06 -4.41908527310440E-05  8.02112710093487E-06  5.83979313687976E-06
 -6.99887925628535E-06 -5.00000128950763E-01 -4.12940961326267E-06  1.86054330574561E-04 -5.94774224621245E-06
 -4.35447272938451E-06 -4.41908527311460E-05  8.02112710124813E-06 -5.83979313672508E-06  6.99887925642579E-06
  5.00000128950764E-01  4.12940961360369E-06 -1.86054330574047E-04  5.94774224623396E-06  4.35447272977154E-06
  4.41908527309251E-05 -8.02112710124024E-06 -5.83979313672501E-06  6.99887925604446E-06 -5.00000128950764E-01
 -4.12940961389113E-06  1.86054330573996E-04  5.94774224606816E-06  4.35447272970943E-06  4.41908527307527E-05
 -8.02112710123405E-06  5.83979313642371E-06 -6.99887925653201E-06  3.32284018787867E-07 -1.70160672238860E-06
 -7.90861710796050E-07  4.30305646713941E-06  3.59940261657635E-06 -3.32284018006153E-07  1.70160672230095E-06
 -7.90861710502949E-07  4.30305646740783E-06 -3.59940261691758E-06  3.32284017585496E-07 -1.70160672225932E-06
  7.90861710271660E-07 -4.30305646749501E-06 -3.59940261627000E-06 -3.32284017956222E-07  1.70160672283267E-06
  7.90861710332971E-07 -4.30305646732968E-06  3.59940261665652E-06  4.88356968723480E-06 -4.88356968708696E-06
  4.88356968744555E-06 -4.88356968693013E-06  4.76826167238346E-06 -4.76826167240258E-06  4.76826167185537E-06
 -4.76826167205329E-06 -6.48387823087532E-07  6.48387822678944E-07 -6.48387822595635E-07  6.48387822755920E-07
* ORBITAL    1    8
 -3.50019128504693E-16 -4.87586724951789E-16 -2.28696273623831E-16 -1.70936493190358E-16 -1.75526965897284E-17
 -2.71025909817358E-07 -2.21922190065133E-06 -1.23170377257025E-05 -7.79611983002311E-06 -1.73264471005480E-07
 -1.75115651917892E-06 -1.32921628574178E-05 -8.06760142394835E-06 -6.29951414142314E-17 -2.37956242845881E-16
  5.17539266019687E-17  1.09817454543894E-17 -2.47059797615248E-16  3.96837243279216E-16  8.92073438979209E-07
  4.91299125320444E-07  2.02938853043346E-16  3.18773410260709E-18  2.38781764080436E-06  4.38283006180590E-06
 -4.97102496279568E-16 -2.08396808266374E-16  3.66403496540031E-16  4.36608349572612E-16 -1.25208346830696E-17
  1.75747084017100E-16  1.01838527400452E-16 -2.71025909767971E-07 -2.21922189991207E-06 -1.23170377258796E-05
 -7.79611983004253E-06 -1.73264471124142E-07 -1.75115651985894E-06 -1.32921628578526E-05 -8.06760142398512E-06
 -5.95779779988149E-16 -3.28589805832592E-16  1.75150281765753E-16  1.57419334393280E-17 -3.16502867297564E-16
 -5.16867981674505E-16 -8.92073439230415E-07 -4.91299126082007E-07  6.16372379290362E-17  4.69572150353361E-16
 -2.38781764204873E-06 -4.38283006161928E-06 -1.26390445049335E-16  1.66275446825971E-16 -2.89873765160549E-07
 -1.00727026492718E-06 -3.57446180627083E-06  4.11852624019850E-07  2.78737188775087E-06  1.09582225660937E-07
  1.03381189036761E-06 -2.01121785820673E-16 -2.83200361169098E-16  2.89873765801956E-07  1.00727026451528E-06
  3.57446180577892E-06  4.11852624114656E-07  2.78737188724201E-06  1.09582224944744E-07  1.03381189051282E-06
 -2.33415851236061E-17  4.88355151303773E-17  5.00000112374194E-01  4.00314969563628E-06 -1.86434652912234E-04
 -5.93909270504667E-06 -4.09186208307658E-06 -4.41971628302928E-05  8.01867465384892E-06  5.88243088425651E-06
 -6.70942330060023E-06 -5.00000112374195E-01 -4.00314969537631E-06  1.86434652912552E-04 -5.93909270463639E-06
 -4.09186208357058E-06 -4.41971628308833E-05  8.01867465421990E-06 -5.88243088436940E-06  6.70942330014784E-06
 -5.00000112374195E-01 -4.00314969507843E-06  1.86434652912748E-04 -5.93909270452735E-06 -4.09186208328838E-06
 -4.41971628299890E-05  8.01867465382112E-06  5.88243088400359E-06 -6.70942330014390E-06  5.00000112374194E-01
  4.00314969568106E-06 -1.86434652913095E-04 -5.93909270481794E-06 -4.09186208308943E-06 -4.41971628309360E-05
  8.01867465420450E-06 -5.88243088411882E-06  6.70942330017745E-06  3.40270580011158E-07 -1.66161236474722E-06
 -8.20154821878297E-07  4.28081638958564E-06  3.61639717227163E-06 -3.40270579516506E-07  1.66161236437385E-06
 -8.20154821977948E-07  4.28081639002362E-06 -3.61639717233240E-06 -3.40270579153627E-07  1.66161236453903E-06
 -8.20154821670220E-07  4.28081638980471E-06  3.61639717213316E-06  3.40270580127732E-07 -1.66161236484644E-06
 -8.20154821909479E-07  4.28081639019147E-06 -3.61639717207740E-06  4.93603480643652E-06 -4.93603480681633E-06
 -4.93603480662737E-06  4.93603480683987E-06  4.82059150876392E-06 -4.82059150885401E-06 -4.82059150860386E-06
  4.82059150851844E-06 -7.19100917567249E-07  7.19100917415230E-07  7.19100917392789E-07 -7.19100917534971E-07
* ORBITAL    1    9
 -1.04619172987493E-05  7.07099917292924E-01  7.28527194661079E-04 -5.05566026289099E-05  2.27234428560802E-05
 -4.50432458213701E-16  2.24440953014196E-17  8.25078241902420E-17  9.72312036343255E-18  8.05186414990080E-17
 -6.31444282081783E-16 -1.23587050348936E-16  5.00984353878868E-18 -8.26733934066544E-04 -1.01381384214124E-05
 -3.19639837512798E-05 -3.71015326339503E-05 -5.17519573030741E-05 -1.71540862139264E-05 -2.97110421087397E-16
 -1.97616910029191E-17  3.99441086940715E-05  1.53979128454908E-05 -1.73028293245479E-16 -1.82601201480259E-16
 -3.75624935400124E-05 -1.47100128192945E-05 -1.04619172989976E-05  7.07099917292924E-01  7.28527194660807E-04
 -5.05566026284320E-05  2.27234428560490E-05 -3.66179016492198E-16  6.47443056975930E-16 -6.94965334504109E-17
 -1.99188653474456E-17  2.58270242495345E-16  3.97767741443956E-16  8.07437225453324E-17 -2.14070974345844E-18
  8.26733934066430E-04  1.01381384225657E-05  3.19639837517109E-05  3.71015326339936E-05 -5.17519573030454E-05
 -1.71540862144188E-05 -3.61205004216925E-17  7.65551839597252E-17  3.99441086954203E-05  1.53979128456713E-05
 -1.79867695738461E-16 -3.67213299963114E-16 -3.75624935401626E-05 -1.47100128199554E-05 -1.34094781587779E-06
 -9.67536891380062E-06 -5.06649573315739E-05  7.41151543044378E-07 -5.68172745197520E-05 -1.51913989083963E-06
  1.16679120029968E-04  4.26428160921841E-16  3.37066682693886E-16 -1.34094781614991E-06 -9.67536891384687E-06
 -5.06649573309881E-05 -7.41151543058327E-07  5.68172745197791E-05  1.51913989034302E-06 -1.16679120029155E-04
 -4.25658018674144E-18 -4.21852580600579E-16  3.55988749471483E-07  3.10471839331215E-06  1.01274275081692E-05
 -1.27467688163983E-06 -1.36504367223747E-05 -7.14475257910354E-07  6.47160440364486E-06 -1.49280697919940E-06
  1.96250370542483E-05  3.55988749305715E-07  3.10471839358086E-06  1.01274275080196E-05  1.27467688143436E-06
  1.36504367223468E-05  7.14475258850727E-07 -6.47160440392486E-06 -1.49280697903112E-06  1.96250370537252E-05
  3.55988749590308E-07  3.10471839345084E-06  1.01274275077491E-05  1.27467688129871E-06  1.36504367223596E-05
  7.14475258697284E-07 -6.47160440377140E-06  1.49280697919615E-06 -1.96250370544541E-05  3.55988749340977E-07
  3.10471839296539E-06  1.01274275077423E-05 -1.27467688172682E-06 -1.36504367228316E-05 -7.14475258184502E-07
  6.47160440368032E-06  1.49280697945755E-06 -1.96250370543023E-05 -5.68691111807907E-08  1.32589445937858E-06
 -1.65059270872461E-06 -8.69772498496974E-07 -4.55114202287282E-06 -5.68691109756176E-08  1.32589445946607E-06
  1.65059270815772E-06  8.69772498695487E-07 -4.55114202352090E-06 -5.68691117517952E-08  1.32589445963113E-06
  1.65059270827243E-06  8.69772498541385E-07  4.55114202324098E-06 -5.68691109232606E-08  1.32589445932413E-06
 -1.65059270807054E-06 -8.69772498659734E-07  4.55114202346137E-06  4.75958824501709E-06  4.75958824508625E-06
  4.75958824511919E-06  4.75958824502817E-06 -2.23037086868349E-06 -2.23037086935396E-06 -2.23037086908104E-06
 -2.23037086940215E-06 -5.96237101678205E-07 -5.96237101570241E-07 -5.96237101506290E-07 -5.96237101494220E-07
* ORBITAL    1   10
 -9.19148251737224E-06  7.07108961539043E-01  7.70128494054781E-04  5.94592176621491E-05  5.50542911171462E-05
 -1.69862082613767E-16 -6.42674807572609E-16  2.38488248368016E-16  2.60312922319196E-17  1.93701582394635E-16
  1.39785559284660E-17  2.32536657602642E-16  1.88907157809341E-17 -8.28546839978702E-04 -3.12042163032089E-05
 -5.99015860026577E-05 -4.63029281249239E-05 -8.35432116098226E-05 -1.99966414604611E-05 -4.69732237682345E-16
 -6.61447974287687E-16 -5.50966993425360E-05 -5.10296258719833E-06  9.36927925502596E-17 -1.43459244914374E-16
 -6.13323099675100E-05 -1.65864914246716E-05  9.19148251829575E-06 -7.07108961539044E-01 -7.70128494054152E-04
 -5.94592176621126E-05 -5.50542911171955E-05  1.55331385996578E-17  1.82335514874760E-16  2.72625741272870E-17
  1.66185758243141E-18 -3.01909455369070E-16  1.30622569955667E-16 -1.24820165861063E-16 -2.24880581604844E-17
 -8.28546839979921E-04 -3.12042163037399E-05 -5.99015860025843E-05 -4.63029281249296E-05  8.35432116099716E-05
  1.99966414604732E-05  2.38701269628595E-16 -2.98882858318132E-16  5.50966993431276E-05  5.10296258704125E-06
 -8.03001807012738E-18  1.40137402939783E-16  6.13323099673050E-05  1.65864914252988E-05  1.31915199142520E-16
 -5.57608334342542E-16 -3.91589597881747E-16  5.66706335344058E-16  3.52295340532861E-16  6.80077300761673E-16
 -8.06314569780188E-17 -2.48737331088139E-06  9.72472067094018E-05 -9.53880601132189E-16 -9.91323542945103E-16
  5.98060268184798E-17  3.71897361649416E-16 -1.50973288315703E-16 -4.29211723248411E-16 -3.12210129468936E-16
 -2.48737331024811E-06  9.72472067092517E-05  1.06881205858407E-07  1.27541298715331E-06  8.09990051571267E-07
 -1.73066814055172E-06  1.03032451618346E-05 -9.58569427575659E-07  8.43845707981624E-06 -1.24312877431859E-06
  2.12288649700939E-05  1.06881206429552E-07  1.27541298717752E-06  8.09990050541729E-07  1.73066814027210E-06
 -1.03032451620011E-05  9.58569427617060E-07 -8.43845708006654E-06 -1.24312877395931E-06  2.12288649704907E-05
 -1.06881205969264E-07 -1.27541298734256E-06 -8.09990051499161E-07 -1.73066813996989E-06  1.03032451621416E-05
 -9.58569427597663E-07  8.43845707976940E-06 -1.24312877441732E-06  2.12288649704727E-05 -1.06881206665434E-07
 -1.27541298671633E-06 -8.09990051104880E-07  1.73066814015714E-06 -1.03032451614970E-05  9.58569427438071E-07
 -8.43845707963332E-06 -1.24312877455716E-06  2.12288649704427E-05 -1.51929932613539E-07  7.06649690307132E-07
  2.78606619499817E-06 -4.20617558294784E-06 -1.01407728905008E-06 -1.51929932726690E-07  7.06649690252963E-07
 -2.78606619458960E-06  4.20617558304347E-06 -1.01407728944024E-06  1.51929932654161E-07 -7.06649690320068E-07
  2.78606619526005E-06 -4.20617558306514E-06 -1.01407728946070E-06  1.51929932499959E-07 -7.06649689888707E-07
 -2.78606619539399E-06  4.20617558357323E-06 -1.01407728915954E-06 -4.22840394155061E-06 -4.22840394129557E-06
  4.22840394149993E-06  4.22840394210062E-06 -4.33311411930578E-06 -4.33311411927514E-06  4.33311411962048E-06
  4.33311411955888E-06  1.28343683518906E-06  1.28343683467638E-06 -1.28343683509205E-06 -1.28343683510137E-06
* ORBITAL    1   11
  9.57733383374184E-16  6.15268166608068E-17 -9.90734527923146E-17  2.19009739103759E-16 -4.49692828987922E-17
 -6.44596734300919E-01  7.11485869037682E-07 -1.87977508268219E-05 -3.40738125695977E-05 -2.90680243432484E-01
 -1.04607446465205E-06 -3.19455354261579E-06 -1.53181890315267E-05 -9.65423364235221E-16 -3.65345540432356E-16
  7.62521113659620E-18 -5.37357730815207E-19  4.34480857846466E-18 -2.10533354625695E-16  5.68326369648805E-05
 -3.21581231475028E-05 -1.27919352842654E-16 -4.38850110725831E-18  1.15946146056984E-04 -6.95710721893751E-05
  4.69393577867911E-17 -6.91832908015240E-17  1.54617556266532E-16  7.71196379671550E-17  8.12886751077254E-17
  1.02635452941249E-17 -6.06961729842814E-18  6.44596734300917E-01 -7.11485869000114E-07  1.87977508269734E-05
  3.40738125696088E-05  2.90680243432484E-01  1.04607446393545E-06  3.19455354268281E-06  1.53181890315384E-05
 -1.23127354050218E-15  1.78032245866771E-16 -1.93859991750673E-16 -2.02612276921785E-17 -8.93283588117586E-17
 -2.45971403719893E-16  5.68326369648202E-05 -3.21581231477693E-05  2.62463283575811E-16 -1.31635901376417E-16
  1.15946146057073E-04 -6.95710721889349E-05 -3.06413381086977E-16  8.11341153382181E-16 -1.74909713851281E-16
  6.82301162983132E-16  2.66745369987594E-17  4.48725187687940E-17 -2.31409177340504E-16  4.83419507563211E-16
  1.84316440323601E-16  4.53277100480133E-07 -2.22300190839725E-05  2.61615838648115E-16  4.95648653812860E-16
 -4.00351827671026E-16 -1.15013887417343E-15  3.71562432202008E-16 -1.96757917488734E-17 -3.96001869753608E-18
 -4.53277100486416E-07  2.22300190831214E-05  9.16274521722049E-07  6.97330976521894E-06  1.85553119975172E-05
 -1.73800254941595E-06  5.03114820769525E-06 -9.25569349243424E-07  8.29692305815491E-07 -1.97363373440038E-06
 -5.30502584622927E-06 -9.16274521206106E-07 -6.97330976554577E-06 -1.85553119965123E-05 -1.73800254976718E-06
  5.03114820786757E-06 -9.25569348914338E-07  8.29692305701685E-07  1.97363373489859E-06  5.30502584599828E-06
  9.16274521422508E-07  6.97330976500654E-06  1.85553119970479E-05  1.73800254987414E-06 -5.03114820724067E-06
  9.25569349922806E-07 -8.29692305974753E-07  1.97363373457937E-06  5.30502584586017E-06 -9.16274521513288E-07
 -6.97330976541363E-06 -1.85553119972179E-05  1.73800254983409E-06 -5.03114820759585E-06  9.25569348906353E-07
 -8.29692305937808E-07 -1.97363373507156E-06 -5.30502584577865E-06 -1.03952153903298E-07 -2.78527154457543E-06
 -2.59239051868923E-06  1.99932806053896E-06  4.36883732428272E-06  1.03952153813072E-07  2.78527154443662E-06
 -2.59239051867877E-06  1.99932806040889E-06 -4.36883732445184E-06 -1.03952153603657E-07 -2.78527154473268E-06
  2.59239051861835E-06 -1.99932806019067E-06 -4.36883732480332E-06  1.03952154487936E-07  2.78527154426263E-06
  2.59239051842956E-06 -1.99932806034487E-06  4.36883732436318E-06 -2.58643777371985E-06  2.58643777382183E-06
 -2.58643777428350E-06  2.58643777389915E-06 -1.70659085743042E-06  1.70659085727981E-06 -1.70659085706942E-06
  1.70659085738773E-06 -1.82305892113137E-06  1.82305892108613E-06 -1.82305892103404E-06  1.82305892083234E-06
* ORBITAL    1   12
  4.81822872471754E-16  4.20014535029065E-16  5.79046356257634E-16  1.48604877375749E-16  3.28984505632169E-17
 -6.44701596949305E-01  4.64806789525779E-06 -3.03962101767998E-05 -3.55697044806856E-05 -2.90447603581363E-01
  3.03048012779352E-06 -1.49909616644662E-05 -1.60172819485977E-05  2.09526310559216E-16 -3.73602925243548E-16
 -2.48985120163229E-16 -2.79322111494431E-17  1.71304941290422E-16  2.60086306454145E-16  8.36749065644384E-05
 -2.35675178912362E-05  1.28079740786836E-17  1.47052335101754E-16  1.77275276997024E-04 -5.24790948342486E-05
  3.19935101124402E-16 -5.38696568667725E-16 -4.76053711833204E-17  2.05070769903763E-16 -8.98116884358723E-17
 -1.72345161480490E-16 -6.27011884509261E-18 -6.44701596949303E-01  4.64806789535354E-06 -3.03962101771918E-05
 -3.55697044807771E-05 -2.90447603581363E-01  3.03048012634860E-06 -1.49909616647444E-05 -1.60172819486657E-05
  1.49045704298317E-16  4.14464060037013E-16 -9.25332404961006E-17 -6.49385472019849E-18 -5.33666880702057E-16
  2.47925637847599E-16 -8.36749065650507E-05  2.35675178905438E-05  3.20886206960145E-16 -4.50510319952863E-17
 -1.77275276997093E-04  5.24790948333185E-05  7.41132067883804E-16  3.30153047336139E-16 -7.38098583974064E-09
 -1.11094253754026E-07  5.82463985256687E-08  2.67265228039190E-06 -8.84337711593161E-05  1.32594940191470E-06
 -4.96665776319190E-05  1.71246898735886E-16 -8.67438548163074E-17  7.38098637608331E-09  1.11094253234185E-07
 -5.82463987138859E-08  2.67265228018077E-06 -8.84337711595844E-05  1.32594940142490E-06 -4.96665776312766E-05
 -1.71681801117531E-16 -3.71536097693356E-16  9.30799343209639E-07  7.00930835736291E-06  2.69050089269638E-05
 -1.12684540652758E-06 -1.75992731625639E-05 -7.11378625238013E-07 -1.45448456862231E-05 -1.58034805884271E-06
 -3.27564607043668E-05 -9.30799342938718E-07 -7.00930835746699E-06 -2.69050089265803E-05 -1.12684540685248E-06
 -1.75992731632041E-05 -7.11378625452268E-07 -1.45448456865690E-05  1.58034805818170E-06  3.27564607040522E-05
 -9.30799342755121E-07 -7.00930835629947E-06 -2.69050089259003E-05 -1.12684540655456E-06 -1.75992731630853E-05
 -7.11378625641823E-07 -1.45448456867081E-05 -1.58034805789918E-06 -3.27564607041578E-05  9.30799343049685E-07
  7.00930835707600E-06  2.69050089258050E-05 -1.12684540628489E-06 -1.75992731629924E-05 -7.11378625447371E-07
 -1.45448456868607E-05  1.58034805845531E-06  3.27564607042523E-05  1.13971467677938E-07  1.08084046892189E-06
  1.37546354188928E-06 -1.90886488102222E-06 -4.70720636862111E-07 -1.13971468261845E-07 -1.08084046870122E-06
  1.37546354185966E-06 -1.90886488100378E-06  4.70720637468137E-07 -1.13971467950661E-07 -1.08084046869488E-06
  1.37546354230069E-06 -1.90886488061996E-06 -4.70720637493107E-07  1.13971468545422E-07  1.08084046879417E-06
  1.37546354177222E-06 -1.90886488084069E-06  4.70720637362720E-07 -2.42237822642146E-06  2.42237822613127E-06
  2.42237822605929E-06 -2.42237822603329E-06 -9.87526704155166E-06  9.87526704194705E-06  9.87526704230099E-06
 -9.87526704186029E-06  7.26568298200203E-07 -7.26568297900304E-07 -7.26568298329290E-07  7.26568297961379E-07
* ORBITAL    1   13
  3.57539761653794E-06  8.31037538292882E-04 -6.39021589273895E-07  9.94719820338922E-06 -5.41201302086388E-06
  9.13173568660893E-16  3.89582371171881E-16  5.92127874440865E-17  1.33474988136755E-17  2.06010409099649E-16
  6.68052130981094E-16 -5.50623100042419E-19  1.37326824935975E-17  7.07106101581839E-01  1.08961522813033E-05
  1.76315078235734E-06  2.04499722600923E-05 -1.98371743980716E-05  1.40008844235777E-06  1.88674377252593E-16
  5.26958269031571E-16 -3.17101069986918E-06  8.24337891320660E-05 -4.76369350054366E-16 -5.12538505255050E-16
 -9.15178739071874E-06  1.86677481124413E-06 -3.57539761699734E-06 -8.31037538292989E-04  6.39021589608423E-07
 -9.94719820332301E-06  5.41201302096670E-06 -1.30274610202590E-15  3.82439647701139E-17 -1.73757468267072E-16
 -3.04108266481706E-18 -2.13382296382069E-16 -2.66347783125865E-17  8.39768247479014E-17  9.80584867160126E-18
  7.07106101581840E-01  1.08961522820260E-05  1.76315078188964E-06  2.04499722600510E-05  1.98371743976666E-05
 -1.40008844258955E-06 -6.86278256339541E-16  2.60309422908134E-16  3.17101069931685E-06 -8.24337891324023E-05
 -2.80866155940638E-16 -4.09475758923571E-17  9.15178739014813E-06 -1.86677481115962E-06 -2.72817164552821E-16
 -4.59070771725222E-16 -1.66910805195883E-16 -3.09653828360155E-17 -2.95620841385240E-16 -3.63500696873954E-16
  2.34570810137003E-16  2.83905699768631E-06 -6.94888577794042E-05  1.56041609971881E-16 -1.12313748245655E-16
  3.97949359693362E-16 -7.73811631603066E-16 -1.40952728741340E-16 -7.06810659129094E-17  3.46618579167894E-17
  2.83905699724718E-06 -6.94888577796177E-05 -2.41945944917744E-07 -1.84310540881517E-06  3.49253359647183E-06
  1.68475652188892E-06 -5.47913856336261E-07  7.50235073016654E-07 -8.44077088919978E-06  7.02975540058645E-08
 -3.62873752076392E-05 -2.41945944749997E-07 -1.84310540768522E-06  3.49253359641998E-06 -1.68475652135398E-06
  5.47913856124445E-07 -7.50235073208259E-07  8.44077088967487E-06  7.02975532350674E-08 -3.62873752078891E-05
  2.41945945343535E-07  1.84310540951234E-06 -3.49253359577245E-06  1.68475652215341E-06 -5.47913855572635E-07
  7.50235073196907E-07 -8.44077088983571E-06  7.02975533088718E-08 -3.62873752079643E-05  2.41945944585899E-07
  1.84310540926195E-06 -3.49253359660107E-06 -1.68475652143895E-06  5.47913856350254E-07 -7.50235073745265E-07
  8.44077089028619E-06  7.02975531867001E-08 -3.62873752078004E-05  5.28962214656219E-07 -6.94375626378879E-07
 -5.26723778751162E-06  4.46590559268659E-06  5.82774026896859E-06  5.28962214620851E-07 -6.94375626374612E-07
  5.26723778785489E-06 -4.46590559298003E-06  5.82774026891039E-06 -5.28962213723709E-07  6.94375625535693E-07
 -5.26723778747605E-06  4.46590559243160E-06  5.82774026856047E-06 -5.28962214960372E-07  6.94375625876514E-07
  5.26723778779431E-06 -4.46590559275918E-06  5.82774026870467E-06 -4.84673758950477E-07 -4.84673758563881E-07
  4.84673758661462E-07  4.84673758550366E-07  1.73027246937252E-06  1.73027246943410E-06 -1.73027246938006E-06
 -1.73027246945328E-06 -5.47142338265207E-06 -5.47142338279496E-06  5.47142338267077E-06  5.47142338270858E-06
* ORBITAL    1   14
  4.49060665584814E-06  8.36950337006067E-04  3.83329904864366E-05 -2.09995087266282E-05  3.55993569206700E-05
 -7.15197067474063E-17  1.76982976759629E-16 -4.96618378852214E-17 -2.21403237744967E-17 -2.44908377752418E-16
 -1.02133554691811E-15 -5.59246433733999E-17 -2.44398020522854E-17  7.07103926055872E-01 -3.87853450922090E-05
  1.05774432377301E-04  2.94002722079094E-05 -4.39710512680755E-05  2.41599255975306E-06  3.57541074609622E-16
  7.26495859958896E-16 -2.22271023968311E-04  4.20200054094916E-05 -4.95251478080398E-16 -3.58715265906512E-17
 -2.43306196318157E-05  3.89834760567750E-06  4.49060665576276E-06  8.36950337004853E-04  3.83329904863136E-05
 -2.09995087266707E-05  3.55993569207027E-05 -2.79858208097738E-17  2.20818953101817E-16  8.21133468566752E-17
  3.78537323551195E-17  3.13647063846596E-16 -8.91525581452629E-16  2.07725109036337E-16  1.66997235721769E-17
 -7.07103926055873E-01  3.87853450926183E-05 -1.05774432377249E-04 -2.94002722079476E-05 -4.39710512673922E-05
  2.41599255975721E-06 -9.56688857949902E-17  6.16112635417836E-16 -2.22271023969009E-04  4.20200054088805E-05
  4.77318484083172E-16  1.56899799267858E-16 -2.43306196311966E-05  3.89834760577376E-06  2.40014146774639E-06
  1.86469134440713E-05  8.22479759978221E-05 -5.38703385669004E-06  1.29581782390121E-04  1.09482008454486E-05
 -2.72108854072299E-04 -1.54151939457853E-16 -6.16985052457856E-17  2.40014146854450E-06  1.86469134435634E-05
  8.22479759980723E-05  5.38703385645005E-06 -1.29581782390257E-04 -1.09482008454887E-05  2.72108854071923E-04
  2.98993944034984E-17  1.99709841062181E-16 -6.21275133029002E-07 -4.71922983166689E-06  5.30211532845325E-07
  1.67705136160472E-06  2.57933235424022E-05  6.28767077240411E-07 -3.33692095079817E-05  8.78697740757873E-07
 -9.75964681731824E-05 -6.21275133334018E-07 -4.71922983088535E-06  5.30211531564806E-07 -1.67705136049147E-06
 -2.57933235420560E-05 -6.28767077455241E-07  3.33692095083151E-05  8.78697739428297E-07 -9.75964681731697E-05
 -6.21275133294846E-07 -4.71922983129379E-06  5.30211532422076E-07 -1.67705136121165E-06 -2.57933235422326E-05
 -6.28767077673682E-07  3.33692095080650E-05 -8.78697739948339E-07  9.75964681727667E-05 -6.21275132840584E-07
 -4.71922983143372E-06  5.30211532629158E-07  1.67705136185854E-06  2.57933235426639E-05  6.28767076768171E-07
 -3.33692095074703E-05 -8.78697739849185E-07  9.75964681728209E-05  2.29154563510650E-07 -5.58387630125811E-06
 -1.88006923485875E-07  3.36998582058559E-06  1.85857864802948E-05  2.29154562913936E-07 -5.58387630119030E-06
  1.88006923479515E-07 -3.36998582032392E-06  1.85857864806327E-05  2.29154564164347E-07 -5.58387630150218E-06
  1.88006924115121E-07 -3.36998582033853E-06 -1.85857864806122E-05  2.29154564352124E-07 -5.58387630055835E-06
 -1.88006923551012E-07  3.36998582024215E-06 -1.85857864806776E-05 -1.97623320029980E-05 -1.97623320032941E-05
 -1.97623320030606E-05 -1.97623320031411E-05  8.75733754910363E-06  8.75733754932976E-06  8.75733754953097E-06
  8.75733754955349E-06 -3.08494755432685E-06 -3.08494755418462E-06 -3.08494755469397E-06 -3.08494755410344E-06
* ORBITAL    1   15
 -3.92116550476830E-16  1.92305453946455E-16 -3.03085999108981E-16  1.22735076719709E-16 -1.13023803781847E-16
 -2.90679121774225E-01  1.11337756407057E-05 -5.71249422493735E-05 -3.77449588314197E-06  6.44594796790445E-01
 -2.30017207087926E-05  1.02672764301638E-04  8.15025182569896E-06 -5.10437594955653E-16  7.42338265069088E-17
 -8.14169650092012E-17 -1.81875093143612E-17 -2.18545400818443E-17  2.71861513233771E-16 -3.15173166239122E-05
  4.73217835597774E-05  5.25362415875180E-16  1.29567829588384E-16 -2.08333689013684E-05 -2.41284626307543E-05
 -1.75387598801512E-16 -2.96486247969141E-16 -5.27998809917836E-16 -3.22205326282803E-16  3.16339364518047E-16
 -2.97523330591443E-17  9.62710596494738E-17  2.90679121774224E-01 -1.11337756406081E-05  5.71249422495813E-05
  3.77449588316090E-06 -6.44594796790445E-01  2.30017207096437E-05 -1.02672764301970E-04 -8.15025182568268E-06
 -2.18522676287128E-17 -8.45666534564003E-17 -3.57913335644071E-17 -1.61849518649997E-17 -4.54642448844938E-16
  3.63063461787118E-16 -3.15173166234848E-05  4.73217835609220E-05  2.59445669544115E-16 -1.60813362838910E-16
 -2.08333689015410E-05 -2.41284626307854E-05 -2.54099363745692E-16  1.10820246150445E-16 -1.90812424707232E-16
  7.64805501595738E-16  6.16260693286565E-16  3.17819811572887E-16  9.98984858588956E-18  1.92933569343503E-16
  3.90169097951416E-16  1.05203192005271E-05 -4.50975794213478E-04 -4.38264929851072E-16  7.87198167209105E-17
 -1.39058457809395E-16  3.79652944594481E-16 -8.05055888507006E-16  2.97642313261337E-16  6.12378383557952E-16
 -1.05203192009919E-05  4.50975794213613E-04 -3.04481805402684E-07 -2.34200234279491E-06 -2.57365239624702E-05
  5.75966599000120E-07  6.07200900701759E-05 -7.22976272319169E-07 -3.22288716026918E-05 -2.66877872448467E-07
 -2.31516275487381E-05  3.04481805336395E-07  2.34200234243093E-06  2.57365239630378E-05  5.75966598371473E-07
  6.07200900698909E-05 -7.22976272772390E-07 -3.22288716020922E-05  2.66877872964805E-07  2.31516275479224E-05
 -3.04481806158419E-07 -2.34200234235562E-06 -2.57365239621322E-05 -5.75966598790761E-07 -6.07200900702471E-05
  7.22976272840572E-07  3.22288716020433E-05  2.66877872686363E-07  2.31516275484968E-05  3.04481804766904E-07
  2.34200234308288E-06  2.57365239622915E-05 -5.75966598725560E-07 -6.07200900699653E-05  7.22976271783847E-07
  3.22288716022855E-05 -2.66877873143350E-07 -2.31516275487225E-05 -5.57979883950647E-07 -2.26659770699012E-05
 -1.03074513826970E-05  1.34021126971227E-05  2.53705363216082E-05  5.57979884009585E-07  2.26659770700009E-05
 -1.03074513827222E-05  1.34021126971877E-05 -2.53705363219791E-05 -5.57979883196127E-07 -2.26659770700715E-05
  1.03074513828943E-05 -1.34021126969971E-05 -2.53705363214137E-05  5.57979883655789E-07  2.26659770694718E-05
  1.03074513826476E-05 -1.34021126971241E-05  2.53705363215872E-05  6.34654882150028E-08 -6.34654881136038E-08
  6.34654883253009E-08 -6.34654883258216E-08  1.14301857597051E-05 -1.14301857598556E-05  1.14301857595958E-05
 -1.14301857597579E-05 -1.34833054124277E-05  1.34833054123552E-05 -1.34833054127745E-05  1.34833054124052E-05
* ORBITAL    1   16
  3.72323825573612E-16  3.00227865020578E-16 -3.90561188758411E-16  6.60276957670985E-17 -4.24344374600426E-17
 -2.90447336958457E-01 -8.25758131412472E-06 -7.41384457828306E-06 -4.74031475469279E-06  6.44701120700361E-01
  1.48345975937963E-05  1.76442720953639E-05  1.09637947875439E-05  1.26772783232871E-16 -1.80844790268289E-18
  7.31534773083080E-17 -6.93999892580795E-18 -2.09652866620451E-16  9.19199200099389E-17 -7.02007507347003E-05
  5.25863689986903E-05 -2.23993042970419E-16  3.44509713712757E-16  2.15093427980393E-05 -2.40847395096738E-05
 -3.34395740552601E-16 -1.45154402845029E-16  3.16534880808132E-16  3.35487234641762E-16 -1.27294702972108E-16
  1.08770893446509E-16  3.41290187772237E-17 -2.90447336958457E-01 -8.25758131369994E-06 -7.41384457801952E-06
 -4.74031475466591E-06  6.44701120700362E-01  1.48345975936642E-05  1.76442720954491E-05  1.09637947875445E-05
  2.20750494411374E-17 -4.38923651226305E-16  1.53722808825175E-17 -2.50591418209925E-17  6.46260273213786E-16
 -1.87063296899794E-16  7.02007507347985E-05 -5.25863689981316E-05 -4.37810824798269E-16 -1.65588828082004E-16
 -2.15093427979324E-05  2.40847395093814E-05 -4.05943462398793E-17  2.15418950144467E-16  1.87303866980087E-07
  5.15849560494381E-07 -1.52985296710789E-05 -1.16520945355433E-06  7.23685576319410E-05  1.89764394433157E-06
 -1.18422956785676E-04  5.10464441524061E-16 -1.35448306065534E-16 -1.87303866631018E-07 -5.15849560616122E-07
  1.52985296709092E-05 -1.16520945378918E-06  7.23685576319331E-05  1.89764394436876E-06 -1.18422956785806E-04
 -8.30107190758903E-16  2.02077708655946E-16 -1.09003986727938E-07 -8.22022597311975E-07 -5.79576942376617E-06
  4.51719228219863E-07  1.67181332446025E-05 -4.85289162228348E-07 -8.97168704629373E-06  8.37190332098361E-08
 -5.98253290308651E-07  1.09003986488286E-07  8.22022597476832E-07  5.79576942366701E-06  4.51719228971762E-07
  1.67181332447916E-05 -4.85289162444722E-07 -8.97168704591536E-06 -8.37190321925807E-08  5.98253289800349E-07
  1.09003986694648E-07  8.22022596889555E-07  5.79576942380378E-06  4.51719228548115E-07  1.67181332446921E-05
 -4.85289162235331E-07 -8.97168704626838E-06  8.37190324178826E-08 -5.98253290724042E-07 -1.09003986432810E-07
 -8.22022596897559E-07 -5.79576942378480E-06  4.51719228779006E-07  1.67181332447462E-05 -4.85289162846773E-07
 -8.97168704592765E-06 -8.37190330987933E-08  5.98253290633258E-07  5.03381430932974E-07  3.70148530325271E-07
 -5.09971717342048E-06  1.77642838936097E-06  4.71264007643969E-06 -5.03381430126486E-07 -3.70148530890880E-07
 -5.09971717315331E-06  1.77642838936819E-06 -4.71264007680301E-06 -5.03381430327954E-07 -3.70148531424499E-07
 -5.09971717288860E-06  1.77642838921427E-06  4.71264007639719E-06  5.03381430601260E-07  3.70148530818052E-07
 -5.09971717305541E-06  1.77642838920443E-06 -4.71264007649591E-06  7.08651650004982E-08 -7.08651649037475E-08
 -7.08651650893549E-08  7.08651649572160E-08 -1.78133552185929E-06  1.78133552167918E-06  1.78133552191952E-06
 -1.78133552195370E-06 -4.67520408022667E-06  4.67520407976105E-06  4.67520407965237E-06 -4.67520407986081E-06
* ORBITAL    1   17
  2.06018364549127E-16 -2.78195003113924E-16 -2.26175835200902E-16 -1.32632871039760E-16 -1.32452443163171E-16
  2.20421356208895E-06  4.92257388021348E-05  4.62646472228244E-04  1.87926223254673E-04 -4.11101521744209E-07
 -1.00217598548173E-05 -1.05858964638553E-04 -5.31159017844458E-05  5.71586688303107E-16 -1.32329770594176E-16
  8.78929961745448E-17  2.89938723265406E-17 -2.24943973416259E-16  1.36083960524752E-16  6.26394692773561E-06
 -6.11457834209728E-06 -3.97180468731425E-16 -1.38473415770920E-16  5.08012999067843E-05  1.35147168008096E-04
 -1.62517547520167E-17  5.65895961288009E-16  4.41148129390186E-16 -4.03536050864442E-16  4.85435178515002E-16
  8.97553163587277E-17  1.02696973811847E-16 -2.20421356176375E-06 -4.92257388029010E-05 -4.62646472228212E-04
 -1.87926223254681E-04  4.11101521968499E-07  1.00217598553211E-05  1.05858964638613E-04  5.31159017844642E-05
  3.25273483775734E-16 -1.14467948519991E-16  3.67770887600820E-16  3.76447108003839E-17  5.77807355698370E-18
  1.83295329424692E-16  6.26394692775536E-06 -6.11457834234595E-06 -1.30304049143880E-17  4.52620951425158E-16
  5.08012999065841E-05  1.35147168008401E-04  2.66134272492029E-16 -1.08197438632552E-16  1.31145015104772E-16
  2.15891448354639E-16 -2.26104731560088E-16 -4.85573623332149E-16 -1.79982407587586E-16 -3.43625082736496E-16
 -3.34450058747998E-17 -8.48117064099528E-06 -9.06351905098445E-05  1.21137153705178E-16  7.32226333315833E-17
  1.96821986134739E-16  1.27347809208066E-17 -2.77631218548610E-16 -4.35262599176401E-16  4.83920971653867E-16
  8.48117064113725E-06  9.06351905092690E-05  8.63475616222427E-06  4.90132446749905E-05  1.95659608992409E-04
  1.20908901981943E-05  1.28526075367762E-04 -1.97184823827284E-05 -8.67788841042963E-05  2.20055136215593E-05
  1.88619373465232E-04 -8.63475616292625E-06 -4.90132446751286E-05 -1.95659608992287E-04  1.20908901980531E-05
  1.28526075368565E-04 -1.97184823825102E-05 -8.67788841044824E-05 -2.20055136209486E-05 -1.88619373464537E-04
  8.63475616191216E-06  4.90132446749171E-05  1.95659608992186E-04 -1.20908901983138E-05 -1.28526075368714E-04
  1.97184823824685E-05  8.67788841040653E-05 -2.20055136212728E-05 -1.88619373465130E-04 -8.63475616298733E-06
 -4.90132446749199E-05 -1.95659608992813E-04 -1.20908901986238E-05 -1.28526075368265E-04  1.97184823825814E-05
  8.67788841043147E-05  2.20055136215670E-05  1.88619373464599E-04  5.00118730242079E-01  5.26087701319893E-04
 -6.62107971679056E-05  8.52102355960077E-05  6.46733446906381E-05 -5.00118730242078E-01 -5.26087701319580E-04
 -6.62107971670704E-05  8.52102355960858E-05 -6.46733446906923E-05  5.00118730242078E-01  5.26087701319695E-04
  6.62107971677029E-05 -8.52102355960531E-05 -6.46733446903012E-05 -5.00118730242078E-01 -5.26087701319737E-04
  6.62107971675049E-05 -8.52102355960804E-05  6.46733446905347E-05 -4.05848986572962E-04  4.05848986573441E-04
 -4.05848986572901E-04  4.05848986573125E-04 -4.72880477996969E-04  4.72880477997472E-04 -4.72880477997369E-04
  4.72880477997229E-04 -3.69458782903303E-04  3.69458782902760E-04 -3.69458782903312E-04  3.69458782903111E-04
* ORBITAL    1   18
 -6.16704834164705E-06 -4.44381521454801E-05 -2.19605621741507E-04 -1.40814222526901E-03 -8.10604486415713E-04
  6.64692554032679E-16 -1.53000351468223E-17  2.53534868331531E-16  5.32655028655072E-17  3.69619762077018E-16
  9.35378196448803E-16  1.01548297662833E-16  4.45435454035281E-17 -1.95954772212076E-07 -1.14625916426779E-05
 -1.88194196629382E-04 -8.79186623322279E-05  1.28957100042146E-06  1.93949092914405E-05 -1.39669541584766E-16
 -1.01007790783890E-15 -1.19291314376238E-05 -5.34242014229754E-05  2.73426440433026E-16 -2.66063868465421E-16
 -1.71543314260122E-05 -5.83739396110214E-05  6.16704834109954E-06  4.44381521458496E-05  2.19605621742388E-04
  1.40814222526917E-03  8.10604486415669E-04 -5.96703425850502E-17 -9.15200829418931E-17 -8.12568629344603E-17
 -4.45531150320933E-17  3.20187943086359E-16 -1.79587891244332E-16 -3.41239235082483E-16 -3.28706841547517E-17
 -1.95954770709658E-07 -1.14625916415978E-05 -1.88194196629481E-04 -8.79186623322308E-05 -1.28957100117631E-06
 -1.93949092911267E-05 -4.22429860344888E-16 -4.38815021771338E-16  1.19291314376165E-05  5.34242014230265E-05
 -2.66641724028767E-16 -3.48519605546630E-16  1.71543314260560E-05  5.83739396109514E-05 -1.18082268422354E-18
  2.60433619961090E-16  4.45726392598898E-16  7.43758625642534E-16 -4.48105989362411E-16 -2.26948069139622E-16
  2.70168690625631E-16  4.34545866506954E-06  8.88018254899451E-05  1.66534030122462E-16  1.12222335414622E-16
 -5.61806274095190E-16 -2.24062932167740E-16 -5.55519630429667E-17 -3.62567342886660E-16  6.36260440362631E-16
  4.34545866562853E-06  8.88018254896033E-05 -3.97159731074382E-06 -1.48665359285302E-05 -6.02799563836569E-05
 -1.36135430190083E-05 -1.20759746560044E-04  2.34157919058642E-05  1.68519662655814E-04 -1.88807542572910E-05
 -1.53750675023540E-04 -3.97159731105788E-06 -1.48665359293437E-05 -6.02799563843063E-05  1.36135430183368E-05
  1.20759746559574E-04 -2.34157919057610E-05 -1.68519662655391E-04 -1.88807542575756E-05 -1.53750675023873E-04
  3.97159731090026E-06  1.48665359288170E-05  6.02799563839424E-05 -1.36135430183019E-05 -1.20759746559443E-04
  2.34157919059675E-05  1.68519662655331E-04 -1.88807542569273E-05 -1.53750675023598E-04  3.97159731007788E-06
  1.48665359278915E-05  6.02799563835776E-05  1.36135430186726E-05  1.20759746559657E-04 -2.34157919069760E-05
 -1.68519662655764E-04 -1.88807542574995E-05 -1.53750675023380E-04  5.00120827307842E-01  5.47452808717224E-04
 -4.47625840207786E-05  5.65762510684001E-05  3.50685069295693E-05  5.00120827307842E-01  5.47452808717203E-04
  4.47625840208898E-05 -5.65762510683321E-05  3.50685069300237E-05 -5.00120827307841E-01 -5.47452808717467E-04
 -4.47625840207890E-05  5.65762510683970E-05  3.50685069295112E-05 -5.00120827307842E-01 -5.47452808717624E-04
  4.47625840211037E-05 -5.65762510681107E-05  3.50685069294426E-05 -3.04620461195430E-04 -3.04620461195605E-04
  3.04620461195268E-04  3.04620461195301E-04 -4.15824567121811E-04 -4.15824567121440E-04  4.15824567121794E-04
  4.15824567121600E-04 -2.58880057799783E-04 -2.58880057799925E-04  2.58880057799849E-04  2.58880057800073E-04
* ORBITAL    1   19
 -1.55183780911259E-06 -1.13772013408649E-05 -6.22860160117558E-05 -5.23359038802869E-04 -3.12663951458131E-04
 -4.79073299694641E-16  4.39110668407352E-16 -5.61023586955970E-17 -1.88035754693574E-18  3.59144018539496E-16
 -6.39852648220237E-16  1.65429178988404E-16  1.78731662474270E-18 -1.58197754010292E-06 -4.02387823344072E-05
 -4.70360157507584E-04 -2.13213688909063E-04 -1.58072378920473E-05 -4.91233741025891E-06  3.27168951710264E-16
  9.52079293035343E-17 -3.10135700294420E-05 -8.57440773922024E-05 -1.98014459349378E-16 -8.20859965132426E-17
 -2.63897649986917E-05 -6.76707628872258E-05 -1.55183780829098E-06 -1.13772013407459E-05 -6.22860160111775E-05
 -5.23359038802980E-04 -3.12663951458243E-04  1.65453017031409E-16  1.12559761117256E-15 -5.83033559001852E-17
  6.47563133672301E-18  2.78136687445163E-16 -3.39229826708048E-16 -2.16677099135842E-17  1.49103171551730E-18
  1.58197754048830E-06  4.02387823342371E-05  4.70360157507709E-04  2.13213688909116E-04 -1.58072378920384E-05
 -4.91233741089888E-06 -3.85312414079787E-17 -9.33018668635088E-17 -3.10135700298245E-05 -8.57440773914555E-05
  2.01330694278830E-16  1.77557907230503E-16 -2.63897649991387E-05 -6.76707628870871E-05 -1.42502779003941E-06
 -1.15172913309645E-05 -2.31642720595291E-05  6.36540317449878E-06  6.75313197738815E-05 -1.08820384294185E-05
 -1.25997003437329E-04  2.56850887207341E-16 -1.14821339552983E-16 -1.42502779099263E-06 -1.15172913304668E-05
 -2.31642720598932E-05 -6.36540317452747E-06 -6.75313197736715E-05  1.08820384291501E-05  1.25997003436364E-04
 -5.80089081612765E-18  4.32920039772845E-16 -5.53042734736590E-06 -2.62053382713044E-05 -1.06054676356937E-04
 -1.59839328612075E-05 -1.46512346585450E-04  2.12228486778094E-05  1.27853234341065E-04 -2.01143646423948E-05
 -1.76815895408196E-04 -5.53042734829143E-06 -2.62053382713398E-05 -1.06054676356781E-04  1.59839328611005E-05
  1.46512346585325E-04 -2.12228486771773E-05 -1.27853234341433E-04 -2.01143646422665E-05 -1.76815895408080E-04
 -5.53042734824906E-06 -2.62053382714820E-05 -1.06054676356807E-04  1.59839328616875E-05  1.46512346585464E-04
 -2.12228486784473E-05 -1.27853234340894E-04  2.01143646430743E-05  1.76815895408375E-04 -5.53042734775346E-06
 -2.62053382719620E-05 -1.06054676357520E-04 -1.59839328609941E-05 -1.46512346585366E-04  2.12228486783835E-05
  1.27853234340581E-04  2.01143646432708E-05  1.76815895408122E-04  5.00121529739676E-01  5.48223104351410E-04
 -4.81471887053921E-05  7.22322609648186E-05  4.68610524607970E-05  5.00121529739676E-01  5.48223104351724E-04
  4.81471887051979E-05 -7.22322609647361E-05  4.68610524607295E-05  5.00121529739676E-01  5.48223104352509E-04
  4.81471887049501E-05 -7.22322609645879E-05 -4.68610524606903E-05  5.00121529739676E-01  5.48223104352297E-04
 -4.81471887057814E-05  7.22322609644665E-05 -4.68610524610795E-05 -3.61390710861799E-04 -3.61390710861812E-04
 -3.61390710861801E-04 -3.61390710861827E-04 -4.44945105777478E-04 -4.44945105777492E-04 -4.44945105777380E-04
 -4.44945105776738E-04 -3.26294514852499E-04 -3.26294514852326E-04 -3.26294514852069E-04 -3.26294514852627E-04
* ORBITAL    1   20
  1.92831977913364E-16  1.94795923082775E-16  3.92518598617277E-16 -1.33018606044859E-18 -1.14697331260547E-18
  1.60370177892254E-06  3.70606993617082E-05  3.53131921388155E-04  1.46489280980176E-04  4.42293589476716E-08
 -1.35524644991376E-06 -5.97728915448746E-05 -4.13939072822565E-05 -1.19718186952063E-16 -4.41099734578296E-16
  1.92738250584183E-16  2.95438695151404E-17  3.22253128410378E-16 -1.16730889792314E-16  1.23257774128921E-06
 -1.77398330787233E-05 -1.47968035517179E-16 -2.01421787470978E-16  6.42973544942254E-05  1.78440812829183E-04
 -5.85647044488578E-16  5.49570358092317E-16  5.55236839974642E-16  2.40739729915639E-16  4.17094092932349E-16
  6.81682697527646E-17 -1.06810218774381E-17  1.60370177884307E-06  3.70606993624474E-05  3.53131921387752E-04
  1.46489280980122E-04  4.42293597787774E-08 -1.35524644987724E-06 -5.97728915449117E-05 -4.13939072822755E-05
 -7.03070825962392E-16  1.45246739986970E-16  3.63654944839232E-17  2.59487801226273E-17 -6.21492416926116E-16
 -1.40365785767415E-16 -1.23257774238050E-06  1.77398330789906E-05  8.65370051492220E-17  3.52626404961879E-16
 -6.42973544948260E-05 -1.78440812829981E-04 -6.01690056187104E-16 -7.82633407546932E-17 -2.92869111353668E-06
 -2.19994224320054E-05 -8.57528880844184E-05 -1.85201772291534E-06 -3.21000551752294E-05 -2.13777835606325E-06
 -1.55372538386831E-05  9.90740875225620E-17  4.46513608424014E-16  2.92869111332338E-06  2.19994224327521E-05
  8.57528880838185E-05 -1.85201772292575E-06 -3.21000551758718E-05 -2.13777835511975E-06 -1.55372538386578E-05
 -9.30664511031591E-17  2.11231832312783E-16  8.91873189907254E-06  5.11938667368301E-05  2.04227949060395E-04
  1.20071355474940E-05  1.26725249319947E-04 -2.00887831878246E-05 -9.04135106382662E-05  2.13717914310771E-05
  1.83680644703550E-04 -8.91873189950008E-06 -5.11938667368212E-05 -2.04227949060734E-04  1.20071355473364E-05
  1.26725249320543E-04 -2.00887831874885E-05 -9.04135106388540E-05 -2.13717914307414E-05 -1.83680644703526E-04
 -8.91873189838198E-06 -5.11938667371673E-05 -2.04227949060603E-04  1.20071355472427E-05  1.26725249320381E-04
 -2.00887831881408E-05 -9.04135106382213E-05  2.13717914311597E-05  1.83680644703847E-04  8.91873189889344E-06
  5.11938667357016E-05  2.04227949060217E-04  1.20071355468710E-05  1.26725249320607E-04 -2.00887831881581E-05
 -9.04135106387950E-05 -2.13717914317590E-05 -1.83680644703237E-04  5.00118540411950E-01  5.24389550485865E-04
 -6.78285370591617E-05  8.46239963826378E-05  6.71769382823122E-05 -5.00118540411951E-01 -5.24389550486210E-04
 -6.78285370589546E-05  8.46239963819741E-05 -6.71769382821014E-05 -5.00118540411949E-01 -5.24389550485898E-04
 -6.78285370591689E-05  8.46239963822251E-05  6.71769382822583E-05  5.00118540411950E-01  5.24389550486128E-04
 -6.78285370590959E-05  8.46239963822010E-05 -6.71769382821394E-05 -4.06113766670613E-04  4.06113766670891E-04
  4.06113766670747E-04 -4.06113766670769E-04 -4.74745480235153E-04  4.74745480235192E-04  4.74745480235103E-04
 -4.74745480235088E-04 -3.70669948021836E-04  3.70669948021882E-04  3.70669948022002E-04 -3.70669948021969E-04
* ORBITAL    1   21
 -7.60510268424387E-07 -8.32544198871364E-06 -9.52291156767560E-05 -5.95391568940556E-06  1.28977105335065E-04
 -4.36626223829175E-16 -6.59063168104940E-16 -7.82147445273262E-17  4.73024351731360E-18  2.03868141993400E-16
 -3.11616951628812E-17  5.18508081537120E-17  2.54211807110827E-17  7.01788235454537E-06  1.45677980488574E-04
  1.74293908121897E-04  3.92250520563573E-05 -4.68623487998110E-05  1.33830761850619E-04  1.21847493879421E-16
  1.52210926093893E-17  1.27027720842968E-04  6.75324592749506E-06  9.18394190537096E-17 -3.73005402683693E-16
 -6.00277960904906E-05  9.98506635032798E-05 -7.60510268223842E-07 -8.32544198715850E-06 -9.52291156761772E-05
 -5.95391568951435E-06  1.28977105334794E-04  9.74842492590199E-16  3.83722555054482E-17 -4.00018290564936E-17
 -2.40010168299290E-17 -8.00461831197335E-17  2.63804865088359E-16 -5.57171115355498E-17 -1.36574957649616E-17
 -7.01788235514075E-06 -1.45677980489022E-04 -1.74293908121715E-04 -3.92250520563901E-05 -4.68623487995749E-05
  1.33830761851428E-04  5.38348843822473E-16 -4.23472511435894E-16  1.27027720843149E-04  6.75324592658690E-06
 -3.26316823364535E-16 -2.06383459001905E-16 -6.00277960904057E-05  9.98506635022430E-05  6.46767683227338E-06
  7.07081891600424E-01  5.03045500465287E-03 -3.00671309175572E-03 -5.55761217138162E-04  6.18921008782381E-03
  1.10543389148709E-03  8.12139205934126E-16  1.50757767303221E-16  6.46767683139175E-06  7.07081891600424E-01
  5.03045500465342E-03  3.00671309175549E-03  5.55761217138522E-04 -6.18921008782400E-03 -1.10543389148641E-03
 -1.07615303906234E-16  6.80650114348956E-18 -3.75887747264109E-06 -5.39040014913445E-05 -1.28264238180113E-04
  3.08625248858044E-06 -1.96992683933564E-05  1.97144505323254E-06  5.53328811841955E-05  2.12456152019351E-06
  1.42245436779081E-04 -3.75887747246354E-06 -5.39040014915484E-05 -1.28264238179622E-04 -3.08625248913901E-06
  1.96992683934408E-05 -1.97144505340256E-06 -5.53328811841302E-05  2.12456152031882E-06  1.42245436778348E-04
 -3.75887747197138E-06 -5.39040014912595E-05 -1.28264238179516E-04 -3.08625248813710E-06  1.96992683932446E-05
 -1.97144505272680E-06 -5.53328811844695E-05 -2.12456152032375E-06 -1.42245436778884E-04 -3.75887747230109E-06
 -5.39040014915061E-05 -1.28264238180440E-04  3.08625248867475E-06 -1.96992683933279E-05  1.97144505369829E-06
  5.53328811839093E-05 -2.12456152019823E-06 -1.42245436778578E-04 -1.15805293877263E-06 -2.25563067158111E-06
 -2.14979056125796E-06  3.49901164172178E-06 -1.54092980237760E-05 -1.15805293949822E-06 -2.25563067094653E-06
  2.14979056139509E-06 -3.49901164170436E-06 -1.54092980241380E-05 -1.15805293957859E-06 -2.25563067085801E-06
  2.14979056086934E-06 -3.49901164188199E-06  1.54092980240026E-05 -1.15805293923184E-06 -2.25563067092489E-06
 -2.14979056095565E-06  3.49901164206369E-06  1.54092980242010E-05  2.47175706939979E-05  2.47175706944568E-05
  2.47175706942977E-05  2.47175706945603E-05 -3.26429964546360E-05 -3.26429964546729E-05 -3.26429964548262E-05
 -3.26429964550174E-05 -6.02746294930362E-05 -6.02746294930985E-05 -6.02746294925270E-05 -6.02746294926314E-05
* ORBITAL    1   22
 -3.64127744138577E-17  1.78499548556762E-16  5.47099215341486E-16 -2.02059698470898E-16 -7.20831643276661E-17
 -2.89595602308944E-06 -3.04308402486937E-05 -5.24497793991563E-05  3.80146820018555E-05  6.06153965887840E-06
  6.87765796322138E-05  1.18298169193773E-04 -7.52809099963949E-05  1.38491516165410E-16 -4.15589142157669E-16
  1.98246314180775E-16  1.23698731404862E-17 -1.06000068402058E-16 -1.21922482291740E-16  9.44045223922531E-05
 -2.70495062924210E-04 -1.22929221937967E-16 -1.43720595591854E-16 -3.36895915037627E-05  1.35011236450485E-04
 -2.08462579397822E-16 -2.34674257795066E-16 -2.53248031446483E-16 -1.70246168906306E-16  2.83897527022547E-16
  5.23090762537821E-17  1.78532121093590E-16 -2.89595602260805E-06 -3.04308402473053E-05 -5.24497793989209E-05
  3.80146820018933E-05  6.06153965847096E-06  6.87765796328570E-05  1.18298169193666E-04 -7.52809099963881E-05
 -4.11236222720724E-16  1.69052721138808E-16 -4.71335109508381E-17  7.21431429009233E-18  1.31008876571863E-16
 -8.11686787296208E-16 -9.44045223921693E-05  2.70495062923095E-04 -1.98109127494915E-16  1.58984500153944E-16
  3.36895915035292E-05 -1.35011236449432E-04 -4.48204127273876E-17  3.39919227417825E-16  1.10519411560850E-05
  7.07116619820899E-01  5.20184189122911E-03 -3.01315829654850E-03 -4.50152654648203E-04  6.20228512983195E-03
  8.78054570645572E-04  6.01123589654152E-17  8.94238522806387E-17 -1.10519411556147E-05 -7.07116619820898E-01
 -5.20184189122886E-03 -3.01315829654828E-03 -4.50152654647279E-04  6.20228512983110E-03  8.78054570645966E-04
 -1.83054243926494E-16 -1.67897967657008E-16  2.06973710629452E-07  4.01775166299655E-07  1.08131114638546E-05
 -6.56809719406754E-07 -2.51456858219324E-05  1.13817536186444E-06 -1.41399916259095E-06  4.66842743422139E-07
  1.50369065759148E-05 -2.06973711369538E-07 -4.01775165919983E-07 -1.08131114642867E-05 -6.56809720411498E-07
 -2.51456858217083E-05  1.13817536178142E-06 -1.41399916210488E-06 -4.66842742440058E-07 -1.50369065760975E-05
 -2.06973711321523E-07 -4.01775164985177E-07 -1.08131114641076E-05 -6.56809719822467E-07 -2.51456858220679E-05
  1.13817536083280E-06 -1.41399916250291E-06  4.66842742897596E-07  1.50369065757941E-05  2.06973711578955E-07
  4.01775165395252E-07  1.08131114643947E-05 -6.56809719518638E-07 -2.51456858216157E-05  1.13817536161510E-06
 -1.41399916248247E-06 -4.66842743296322E-07 -1.50369065758061E-05  4.14500702409179E-06  2.55306949119842E-05
  2.45827872061129E-06 -6.08829602149384E-06 -1.18929996731524E-05 -4.14500702435324E-06 -2.55306949116046E-05
  2.45827872039241E-06 -6.08829602149818E-06  1.18929996729477E-05 -4.14500702429593E-06 -2.55306949115517E-05
  2.45827872075939E-06 -6.08829602143842E-06 -1.18929996727137E-05  4.14500702390003E-06  2.55306949115824E-05
  2.45827872054769E-06 -6.08829602162911E-06  1.18929996729069E-05 -3.02294052172369E-05  3.02294052173215E-05
  3.02294052175193E-05 -3.02294052175279E-05  1.06896489957571E-06 -1.06896489966716E-06 -1.06896489963840E-06
  1.06896489963418E-06  2.16208319096543E-05 -2.16208319094988E-05 -2.16208319097725E-05  2.16208319094945E-05
* ORBITAL    1   23
 -8.10376738192763E-17 -1.65355254559736E-16 -4.65073220444437E-17  4.15680189938360E-18 -5.90680670938615E-17
 -1.35296393155157E-07 -1.79618624956044E-05 -1.28263856101241E-04 -2.66922621190434E-05  1.11029535153385E-06
  1.56424984419124E-05  1.47138229988560E-04  6.71785322504193E-05 -4.95014191011186E-16 -2.55920422309310E-16
 -1.13561657770874E-16 -6.53854193720986E-18  1.41135183418917E-16 -2.26622424086787E-16 -3.30137529989072E-05
 -8.86791330775500E-05  1.41622716560751E-16  5.45239966508269E-17 -8.54754798575880E-05 -2.31935212600860E-04
 -6.94150494970432E-17 -4.52252572426597E-16 -5.93143675718004E-17  2.85321137182554E-16  2.71594128118567E-16
 -6.54085847190253E-17  1.19865688972998E-16  1.35296392569063E-07  1.79618624947457E-05  1.28263856101296E-04
  2.66922621190416E-05 -1.11029535254190E-06 -1.56424984420939E-05 -1.47138229988574E-04 -6.71785322503884E-05
 -1.30029719278094E-16 -3.92966873770274E-16 -2.99292972252575E-17  4.53480120542964E-18 -1.06806647452817E-16
 -1.08408746866504E-16 -3.30137529982804E-05 -8.86791330778309E-05  1.04537980115181E-16  2.15685095236748E-16
 -8.54754798581746E-05 -2.31935212600316E-04 -5.68660262573055E-17  2.39574770651596E-16  1.07698817008506E-16
  7.39055111852587E-16 -2.58557113659805E-16 -9.96908457986152E-17  1.65626035100243E-16  3.42898638720670E-16
  7.30546739919841E-16  5.42393205320133E-06  5.81520296529043E-05 -5.17744934617976E-16 -5.04905953627440E-16
 -2.57997067448253E-16 -1.10817932590784E-17 -3.07859578721887E-16 -5.98471989731841E-17  4.03657348272679E-16
 -5.42393205290011E-06 -5.81520296540721E-05  2.08280923944460E-06  4.99973172104647E-01  3.77020995462464E-03
 -1.04209328403167E-03 -7.34181411754101E-05 -6.62767416270121E-03 -5.08654682521099E-04  8.23751916529615E-04
  4.86907344098822E-05 -2.08280923913199E-06 -4.99973172104647E-01 -3.77020995462507E-03 -1.04209328403210E-03
 -7.34181411754611E-05 -6.62767416270097E-03 -5.08654682520881E-04 -8.23751916530536E-04 -4.86907344101339E-05
  2.08280923934641E-06  4.99973172104646E-01  3.77020995462494E-03  1.04209328403144E-03  7.34181411753134E-05
  6.62767416270099E-03  5.08654682521024E-04 -8.23751916530242E-04 -4.86907344095807E-05 -2.08280923899719E-06
 -4.99973172104646E-01 -3.77020995462440E-03  1.04209328403201E-03  7.34181411756285E-05  6.62767416270109E-03
  5.08654682521558E-04  8.23751916530381E-04  4.86907344096671E-05  5.63208664354895E-05  9.88373677744522E-05
  2.31700515524059E-05 -7.52769047842358E-05 -5.85711595263071E-05 -5.63208664344431E-05 -9.88373677740265E-05
  2.31700515520843E-05 -7.52769047843212E-05  5.85711595265346E-05  5.63208664343295E-05  9.88373677744500E-05
 -2.31700515522812E-05  7.52769047841517E-05  5.85711595261368E-05 -5.63208664348617E-05 -9.88373677746295E-05
 -2.31700515521924E-05  7.52769047844307E-05 -5.85711595263493E-05 -2.58108034305210E-05  2.58108034303991E-05
 -2.58108034304596E-05  2.58108034304069E-05 -1.50396840296088E-05  1.50396840297182E-05 -1.50396840295203E-05
  1.50396840294673E-05  2.19497296226769E-05 -2.19497296222638E-05  2.19497296226711E-05 -2.19497296224947E-05
* ORBITAL    1   24
  2.84469736230985E-07  1.12976306466942E-06 -2.14392016634902E-05 -8.09496023478290E-05  1.09698968416006E-04
 -7.03094578957391E-17 -3.47093065863004E-16  1.92350099188486E-16  2.79503948390556E-17  1.84205243661264E-16
 -7.16244140597366E-16 -6.40290838736957E-18  3.98178769011989E-18 -2.08365761993968E-07 -1.95114221242037E-05
 -2.70979871065956E-04 -9.15828352314143E-05 -2.53819233145099E-05 -6.56438664084343E-05  3.86476997066338E-16
 -8.32229299211022E-16 -1.72097252800676E-05 -5.39103289407538E-05 -2.46674185851964E-16  1.55444764211177E-16
 -4.73834385643435E-05 -1.35476532406244E-04  2.84469735447708E-07  1.12976306445208E-06 -2.14392016634001E-05
 -8.09496023489877E-05  1.09698968416102E-04 -4.05421929134380E-16  1.08922125143060E-16 -1.34511779022386E-17
 -3.17462769261811E-18 -2.86015092371981E-16 -3.81718603227694E-16 -1.50351385832402E-16 -2.56897932150569E-17
  2.08365763562792E-07  1.95114221246160E-05  2.70979871065378E-04  9.15828352314158E-05 -2.53819233142619E-05
 -6.56438664073565E-05 -5.14793626038446E-16  1.45357010701405E-16 -1.72097252796787E-05 -5.39103289403348E-05
 -6.41897821164127E-16 -2.84255935537261E-16 -4.73834385644798E-05 -1.35476532405989E-04 -7.25299324841333E-06
 -1.87902270532770E-05 -1.92171896754936E-04  4.33583328934366E-06 -2.43054696365207E-06 -6.14950006527709E-06
  7.24891966118019E-06 -2.41043934144673E-16 -4.88897929619340E-17 -7.25299324888439E-06 -1.87902270539279E-05
 -1.92171896754979E-04 -4.33583328978753E-06  2.43054696341000E-06  6.14950006505245E-06 -7.24891966088949E-06
  5.45500705166658E-16 -5.65207380034418E-16  1.32581742613205E-06  4.99967850031686E-01  3.75548736455910E-03
 -1.04366538385139E-03 -1.16362759795903E-04 -6.62769932846682E-03 -5.20168362133695E-04  8.24522360086430E-04
  7.83086832567020E-05  1.32581742570810E-06  4.99967850031686E-01  3.75548736455873E-03  1.04366538385080E-03
  1.16362759795505E-04  6.62769932846651E-03  5.20168362133859E-04  8.24522360086210E-04  7.83086832567128E-05
  1.32581742534656E-06  4.99967850031686E-01  3.75548736455891E-03  1.04366538385096E-03  1.16362759795883E-04
  6.62769932846699E-03  5.20168362133882E-04 -8.24522360086106E-04 -7.83086832569456E-05  1.32581742574606E-06
  4.99967850031686E-01  3.75548736455893E-03 -1.04366538385129E-03 -1.16362759795939E-04 -6.62769932846694E-03
 -5.20168362133587E-04 -8.24522360085591E-04 -7.83086832566940E-05 -6.21340890972960E-05 -1.34000669352090E-04
 -4.07864038505303E-05  7.30512561723091E-05  4.38347270901571E-05 -6.21340890964627E-05 -1.34000669352673E-04
  4.07864038505205E-05 -7.30512561724175E-05  4.38347270900623E-05 -6.21340890959709E-05 -1.34000669352270E-04
  4.07864038501468E-05 -7.30512561725032E-05 -4.38347270906612E-05 -6.21340890966637E-05 -1.34000669351889E-04
 -4.07864038503326E-05  7.30512561724203E-05 -4.38347270900082E-05 -1.66567388263440E-05 -1.66567388263767E-05
 -1.66567388266503E-05 -1.66567388261672E-05  1.10084851406202E-05  1.10084851403892E-05  1.10084851406395E-05
  1.10084851404585E-05  4.52836573919638E-05  4.52836573917091E-05  4.52836573923003E-05  4.52836573920453E-05
* ORBITAL    1   25
  6.92527172054326E-06  4.88031853452498E-05  2.06446511213036E-04  8.04561124108637E-04  2.89297122339511E-04
  4.21408412488617E-16  8.89496138378799E-16 -5.24969430098999E-17  1.10735948730704E-18 -1.69766569451724E-16
  7.78292540563263E-17  5.95426225302813E-17 -7.80074032133124E-18 -5.14715363732255E-06 -1.12305304424437E-04
 -7.18521171917230E-04 -1.71734094790251E-04 -2.56089283919994E-05 -7.94088760167708E-05  8.41000168673241E-17
  3.56672379011291E-16  2.67440487358072E-05  1.95479336610963E-05 -2.72103553563489E-16 -1.58850288788328E-16
 -4.75020166709293E-05 -1.47549351521672E-04 -6.92527172019925E-06 -4.88031853448797E-05 -2.06446511213853E-04
 -8.04561124108620E-04 -2.89297122339421E-04  1.34654519814111E-16  6.16585675253530E-16  1.08345362729212E-16
  2.12832932257038E-17  5.47659201682420E-16  1.63812798887385E-16  3.18113212878533E-16  1.87802396845721E-17
 -5.14715363743411E-06 -1.12305304424555E-04 -7.18521171917409E-04 -1.71734094790278E-04  2.56089283917317E-05
  7.94088760161047E-05 -8.08634986391846E-16 -4.02839067620449E-17 -2.67440487356626E-05 -1.95479336612297E-05
  1.88235337501381E-16  3.85303462308729E-16  4.75020166705962E-05  1.47549351522016E-04 -1.12272514734696E-16
 -1.04547096416747E-16 -1.63919538649139E-16 -1.31664542446563E-16  7.02129904399483E-17  1.59865847201068E-16
 -2.35494682171026E-16 -1.56679169729022E-05 -1.19063154926940E-04 -1.69255497029625E-17 -2.28027971191099E-17
  5.12556475921190E-16 -2.57566447171262E-16  3.20593392430297E-16 -4.86862786393915E-16 -6.14312647904992E-16
 -1.56679169740071E-05 -1.19063154927256E-04  1.03263262617674E-06  4.99965780883229E-01  3.74866809141174E-03
 -1.04499290196309E-03 -1.27443786842991E-04 -6.62869458230922E-03 -5.36758692545225E-04  8.23818829820407E-04
  6.11141735217418E-05  1.03263262605949E-06  4.99965780883228E-01  3.74866809141163E-03  1.04499290196290E-03
  1.27443786843428E-04  6.62869458230765E-03  5.36758692545901E-04  8.23818829820568E-04  6.11141735218994E-05
 -1.03263262572047E-06 -4.99965780883230E-01 -3.74866809141145E-03 -1.04499290196273E-03 -1.27443786843444E-04
 -6.62869458230978E-03 -5.36758692545822E-04  8.23818829820328E-04  6.11141735213252E-05 -1.03263262611120E-06
 -4.99965780883229E-01 -3.74866809141145E-03  1.04499290196257E-03  1.27443786843208E-04  6.62869458230954E-03
  5.36758692545619E-04  8.23818829820772E-04  6.11141735221100E-05 -6.23115020578464E-05 -1.36229964781599E-04
 -3.97853140223388E-05  7.72597268566820E-05  4.68301796740867E-05 -6.23115020585378E-05 -1.36229964781921E-04
  3.97853140224455E-05 -7.72597268571305E-05  4.68301796743163E-05  6.23115020582215E-05  1.36229964781566E-04
 -3.97853140219689E-05  7.72597268570198E-05  4.68301796740345E-05  6.23115020590157E-05  1.36229964781338E-04
  3.97853140222430E-05 -7.72597268572265E-05  4.68301796743160E-05 -3.11126059778923E-05 -3.11126059777893E-05
  3.11126059777635E-05  3.11126059776819E-05  4.10728043525737E-06  4.10728043526168E-06 -4.10728043493272E-06
 -4.10728043536421E-06  2.59506592876518E-05  2.59506592878227E-05 -2.59506592880479E-05 -2.59506592880951E-05
* ORBITAL    1   26
  3.75223383069010E-16 -2.82773586110159E-17  3.40038267207705E-16  1.35300447220905E-16  4.48423997578134E-17
 -6.45894306077286E-07 -2.79918689603344E-05 -1.62036191285187E-04 -1.02710324514802E-05  3.85964533572705E-07
  1.50117412259845E-06  6.95147551644981E-05  5.90390658812370E-05 -8.54783853179235E-16 -6.67139097710088E-16
 -7.06803177006790E-18  4.17854574074786E-18  2.82932018721393E-16  1.64639746910129E-17 -7.57886397294000E-06
 -5.49805391372772E-05  1.47628457209028E-16 -2.02403085464808E-16 -5.55866925049337E-05 -2.00070045874005E-04
  4.26664542598424E-17 -4.96485825159214E-16  1.46069558396679E-16 -4.67137356893817E-16  5.46403469915923E-16
 -3.11929788558829E-16  3.79412776883298E-17 -6.45894305809182E-07 -2.79918689601009E-05 -1.62036191285895E-04
 -1.02710324516411E-05  3.85964533553297E-07  1.50117412256282E-06  6.95147551639684E-05  5.90390658811364E-05
 -1.79955703143893E-16 -3.71718021317485E-16 -1.72304747464262E-16  2.16720389104115E-18 -7.03000290303941E-16
  1.26245941294637E-16  7.57886397213289E-06  5.49805391362746E-05  3.70789741885353E-18  1.53760332614168E-17
  5.55866925056103E-05  2.00070045872184E-04 -6.06462798354740E-17  1.57639522826163E-16  2.23144854922769E-06
  1.85102596766134E-05  6.26887043109675E-05 -2.55063453283615E-06 -6.27205248097409E-06  4.99216560563411E-08
  7.86605048580920E-06  2.56655673691906E-16 -1.55254690782056E-16 -2.23144854842006E-06 -1.85102596766063E-05
 -6.26887043111250E-05 -2.55063453344147E-06 -6.27205248167683E-06  4.99216555594828E-08  7.86605048567371E-06
 -3.53065489189698E-16 -4.36316071417279E-17  1.95380508731740E-06  4.99972171291035E-01  3.76548193132676E-03
 -1.04186936532228E-03 -7.52478887443700E-05 -6.62739076860823E-03 -5.08075916973451E-04  8.23969700270734E-04
  4.88864132017625E-05 -1.95380508748531E-06 -4.99972171291034E-01 -3.76548193132720E-03 -1.04186936532179E-03
 -7.52478887439745E-05 -6.62739076860888E-03 -5.08075916973484E-04 -8.23969700270533E-04 -4.88864132012510E-05
 -1.95380508773328E-06 -4.99972171291034E-01 -3.76548193132725E-03 -1.04186936532207E-03 -7.52478887442467E-05
 -6.62739076860890E-03 -5.08075916973187E-04  8.23969700270582E-04  4.88864132020178E-05  1.95380508777322E-06
  4.99972171291033E-01  3.76548193132719E-03 -1.04186936532172E-03 -7.52478887440185E-05 -6.62739076860914E-03
 -5.08075916973343E-04 -8.23969700270228E-04 -4.88864132020509E-05  5.64076824741353E-05  9.98976872163536E-05
  2.46805083697413E-05 -7.57672076806558E-05 -6.03611244368147E-05 -5.64076824743580E-05 -9.98976872169303E-05
  2.46805083693179E-05 -7.57672076805609E-05  6.03611244366829E-05 -5.64076824742112E-05 -9.98976872165927E-05
  2.46805083694319E-05 -7.57672076803201E-05 -6.03611244368951E-05  5.64076824740008E-05  9.98976872170887E-05
  2.46805083696161E-05 -7.57672076804744E-05  6.03611244366508E-05 -2.58097870711411E-05  2.58097870709270E-05
  2.58097870708093E-05 -2.58097870709770E-05 -1.51003675034256E-05  1.51003675029800E-05  1.51003675032234E-05
 -1.51003675030004E-05  2.31205451362251E-05 -2.31205451361727E-05 -2.31205451361467E-05  2.31205451364050E-05
* ORBITAL    1   27
  1.85386150327802E-16 -3.56276796817620E-16 -5.75864450329936E-16 -3.59257986417039E-16 -3.48999149239442E-17
 -6.82241819247358E-06 -5.53416100853030E-05 -1.43035976996511E-04 -5.49095957269969E-05  1.40356824595011E-05
  1.18577682578234E-04  2.82845303911061E-04  1.03624677947879E-04  2.65042995437798E-17  1.10817831573942E-16
  4.45012476492263E-16  3.11003554971391E-17 -3.52333896060469E-16  3.25454214876527E-16  6.81588637234369E-04
 -9.47839250657634E-05 -5.61738550595653E-16 -8.46035870461582E-18 -3.33173007518213E-04  4.86691611823968E-05
 -1.22532049937675E-16 -7.40019830555491E-17 -6.89498343049185E-17 -1.01800862316119E-16  3.61442481455785E-16
  4.30673566897798E-16  1.13077397104881E-16 -6.82241819160421E-06 -5.53416100852279E-05 -1.43035976995953E-04
 -5.49095957268894E-05  1.40356824597663E-05  1.18577682578334E-04  2.82845303911342E-04  1.03624677947947E-04
 -4.96909652130194E-17 -2.91409195856323E-16  2.37852286170423E-16  2.48870501429170E-17  2.94131705641011E-16
 -6.31814782711155E-16 -6.81588637233951E-04  9.47839250663786E-05 -4.45307685792163E-16  3.74530569942760E-16
  3.33173007518572E-04 -4.86691611812041E-05  1.42158335535504E-16 -7.05189617639266E-16 -3.28162627288579E-05
 -6.83411388941661E-03  9.65836325257131E-04 -2.93119019267269E-01 -2.71696165102435E-03  6.43426879592517E-01
  5.91229100877663E-03  4.38902719936967E-16  7.43755895265857E-17  3.28162627280596E-05  6.83411388941649E-03
 -9.65836325256378E-04 -2.93119019267269E-01 -2.71696165102387E-03  6.43426879592517E-01  5.91229100877718E-03
  2.96401990029148E-16  4.65519287079861E-16  5.15643620198018E-08  2.98831157093013E-07  1.42662515582811E-05
  5.57561730321182E-06 -6.88150294741484E-05 -7.34440302547112E-06 -1.74880602577467E-06  1.01327898062519E-06
  4.81299960368270E-05 -5.15643612741612E-08 -2.98831157273760E-07 -1.42662515571634E-05  5.57561730318830E-06
 -6.88150294738705E-05 -7.34440302575072E-06 -1.74880602548549E-06 -1.01327898033615E-06 -4.81299960369781E-05
 -5.15643620648865E-08 -2.98831156948797E-07 -1.42662515577256E-05  5.57561730367359E-06 -6.88150294744523E-05
 -7.34440302528595E-06 -1.74880602620520E-06  1.01327898045865E-06  4.81299960370212E-05  5.15643618536837E-08
  2.98831157099854E-07  1.42662515578672E-05  5.57561730423409E-06 -6.88150294740593E-05 -7.34440302581178E-06
 -1.74880602532262E-06 -1.01327897984923E-06 -4.81299960364909E-05  1.57869940536799E-06  1.10102798552629E-06
  2.48409168858749E-06 -3.60658825258078E-05  7.83561809520031E-06 -1.57869940607905E-06 -1.10102798538600E-06
  2.48409168908473E-06 -3.60658825252127E-05 -7.83561809508042E-06 -1.57869940589634E-06 -1.10102798521148E-06
  2.48409168869880E-06 -3.60658825260100E-05  7.83561809491764E-06  1.57869940626699E-06  1.10102798524851E-06
  2.48409168864194E-06 -3.60658825251160E-05 -7.83561809531477E-06 -5.24396873514612E-05  5.24396873513010E-05
  5.24396873515153E-05 -5.24396873512728E-05 -4.76378120747077E-06  4.76378120800375E-06  4.76378120782236E-06
 -4.76378120772760E-06 -8.42219698666869E-06  8.42219698616604E-06  8.42219698674614E-06 -8.42219698634916E-06
* ORBITAL    1   28
 -1.21662232385448E-05 -8.92770801642906E-05 -3.94434013932726E-04 -1.53552849034147E-04 -1.57598278454511E-04
 -1.00624344783055E-16  4.85341207095637E-16  9.75774949021193E-17  3.16412962659044E-17 -1.58166212892729E-16
 -6.13927301532499E-16  1.85491600506743E-16  1.82822773596988E-17  1.93463098372057E-05  3.58527215887684E-04
 -2.17341384218625E-04  7.06196625762220E-05 -3.18515373501778E-04  7.75099946032944E-05  8.74252027442298E-16
 -6.12901613475356E-16  5.25997921349534E-04  1.62665455803783E-04 -1.34062290087605E-16 -2.10611401223437E-16
 -2.82961890410208E-04  4.43969539310409E-05 -1.21662232383670E-05 -8.92770801652349E-05 -3.94434013932972E-04
 -1.53552849034164E-04 -1.57598278454564E-04 -1.72602773833126E-16  4.16357469074133E-16  2.83258807273988E-17
  2.15700319149697E-18 -1.06605485253242E-16 -1.01564295958363E-16 -1.62605364134967E-16 -2.44015406883188E-17
 -1.93463098377945E-05 -3.58527215887562E-04  2.17341384218732E-04 -7.06196625762248E-05 -3.18515373501578E-04
  7.75099946034362E-05 -2.49788042834822E-16  1.69379371035985E-18  5.25997921349874E-04  1.62665455803439E-04
  2.36852274593329E-16 -1.04657405011858E-16 -2.82961890409744E-04  4.43969539309071E-05 -4.08486710499188E-05
 -6.89063620803728E-03  5.63045223387981E-04 -2.92944330231471E-01 -2.96641411917664E-03  6.43472596819209E-01
  6.45822118128633E-03 -3.47843900426454E-16  1.08762131532790E-17 -4.08486710497705E-05 -6.89063620803816E-03
  5.63045223388608E-04  2.92944330231471E-01  2.96641411917662E-03 -6.43472596819209E-01 -6.45822118128628E-03
 -9.53638719547876E-17  2.42960713101993E-16  1.05511538568992E-06  8.80408235643864E-06 -4.66326929224498E-05
  4.40355695640110E-06 -1.08229271733085E-04  3.10396067923632E-06  2.28960980279396E-04 -7.27678154328164E-07
  5.07403696690862E-04  1.05511538580219E-06  8.80408235602462E-06 -4.66326929230894E-05 -4.40355695652612E-06
  1.08229271733148E-04 -3.10396068032289E-06 -2.28960980279495E-04 -7.27678154879775E-07  5.07403696690778E-04
  1.05511538474677E-06  8.80408235593986E-06 -4.66326929219145E-05 -4.40355695650225E-06  1.08229271732668E-04
 -3.10396068066947E-06 -2.28960980279500E-04  7.27678155415622E-07 -5.07403696690367E-04  1.05511538586464E-06
  8.80408235577085E-06 -4.66326929234524E-05  4.40355695677364E-06 -1.08229271732452E-04  3.10396067977825E-06
  2.28960980278976E-04  7.27678154981088E-07 -5.07403696690215E-04  2.25006314101795E-06  3.96039514497247E-05
 -1.51857483840344E-05 -2.73572853566746E-05 -9.56246765367486E-05  2.25006314142341E-06  3.96039514498249E-05
  1.51857483843197E-05  2.73572853572137E-05 -9.56246765365679E-05  2.25006314184379E-06  3.96039514497198E-05
  1.51857483838281E-05  2.73572853571478E-05  9.56246765364738E-05  2.25006314099367E-06  3.96039514500248E-05
 -1.51857483842434E-05 -2.73572853565454E-05  9.56246765372375E-05  1.26453551257475E-04  1.26453551257226E-04
  1.26453551256912E-04  1.26453551257910E-04 -6.68741567775494E-05 -6.68741567771545E-05 -6.68741567773687E-05
 -6.68741567777154E-05 -2.66397141982285E-05 -2.66397141985613E-05 -2.66397141981140E-05 -2.66397141983808E-05
* ORBITAL    1   29
 -3.70724498327213E-07 -3.58500813636535E-06  4.75934349558142E-05  5.50667573511866E-04 -3.31208624706146E-05
  1.50050944434265E-16  4.33927029968750E-16 -8.10777474817381E-18 -1.04414260348350E-17 -3.57769054797166E-16
 -5.18172805614875E-16 -7.97279482783997E-18 -1.14850357693350E-17  2.66828832791248E-06 -4.74657125800499E-05
 -5.35383444939111E-04 -4.84491929109064E-05 -5.19348915447901E-04 -7.81450389093234E-05 -1.88280906656245E-16
  1.56469769680750E-16 -2.92107145762747E-04  6.44524584233877E-05  2.44828298819781E-16  1.83695433352824E-16
 -4.14964496518878E-04 -6.45551254872885E-05  3.70724498475209E-07  3.58500813675295E-06 -4.75934349555708E-05
 -5.50667573511846E-04  3.31208624706358E-05 -3.02365953563608E-17 -4.22823412744364E-16 -1.21504581759982E-17
  4.70648965830733E-18  6.07100146063140E-17  5.04815653721761E-16  5.57838132683316E-17  1.83694415900894E-17
  2.66828832804065E-06 -4.74657125793173E-05 -5.35383444938985E-04 -4.84491929108815E-05  5.19348915448404E-04
  7.81450389082957E-05  3.39156485174365E-17 -3.55807895879346E-16  2.92107145762839E-04 -6.44524584229568E-05
  1.92920339821941E-16  4.28769906298513E-16  4.14964496519113E-04  6.45551254881397E-05 -1.77797848340671E-16
  2.24015488068433E-16 -6.48245579820774E-17 -1.08723542483768E-17 -6.45439174322683E-16  1.25895322033189E-16
 -5.48704064147825E-16  7.07060462928374E-01  5.80346489842654E-03  4.85422114329329E-16  4.25148124633733E-16
 -1.67581552445584E-16 -6.03522119168208E-16  2.67615594401255E-16  3.49115176622634E-16  2.15451762423736E-16
  7.07060462928375E-01  5.80346489842637E-03  1.46469093957016E-06  1.18230962581956E-05 -2.82554734940275E-05
 -2.20709229735760E-06  1.69402754150691E-04 -2.64257475735531E-06  1.49938299665549E-04 -5.80249638281653E-06
  2.55178866667451E-04  1.46469094005280E-06  1.18230962580630E-05 -2.82554734938521E-05  2.20709229683996E-06
 -1.69402754150284E-04  2.64257475689963E-06 -1.49938299665908E-04 -5.80249638395756E-06  2.55178866668240E-04
 -1.46469094012790E-06 -1.18230962577385E-05  2.82554734947811E-05 -2.20709229780437E-06  1.69402754150590E-04
 -2.64257475690581E-06  1.49938299665444E-04 -5.80249638311087E-06  2.55178866667886E-04 -1.46469093997704E-06
 -1.18230962579833E-05  2.82554734941373E-05  2.20709229785213E-06 -1.69402754150309E-04  2.64257475723848E-06
 -1.49938299665586E-04 -5.80249638248839E-06  2.55178866668167E-04  1.08089997669610E-06  1.97483787622319E-05
  4.14503261069858E-05 -5.51916506353809E-05 -3.24810779503136E-05  1.08089997658077E-06  1.97483787621608E-05
 -4.14503261067686E-05  5.51916506356853E-05 -3.24810779496920E-05 -1.08089997647455E-06 -1.97483787613036E-05
  4.14503261066954E-05 -5.51916506358532E-05 -3.24810779503988E-05 -1.08089997655322E-06 -1.97483787618958E-05
 -4.14503261070123E-05  5.51916506354724E-05 -3.24810779505059E-05  1.25691334295061E-05  1.25691334289842E-05
 -1.25691334291975E-05 -1.25691334294516E-05 -4.80432104083033E-05 -4.80432104076764E-05  4.80432104083262E-05
  4.80432104084567E-05  3.67558037465230E-05  3.67558037465313E-05 -3.67558037459368E-05 -3.67558037464757E-05
* ORBITAL    1   30
  8.68138779200854E-17 -8.96893690810820E-17  1.46616330522670E-16  2.87407837219501E-16 -1.24936550110261E-16
 -6.23704658342243E-06 -1.03163559140194E-04  3.71643238809896E-04  1.36594114474209E-06  1.22102723069035E-05
  2.10921424164869E-04 -6.73439697779772E-04  1.69651441385064E-06  1.53164513812730E-16 -1.81286995329655E-16
 -2.15005922452923E-16 -6.90959458177704E-18 -2.21810537776711E-16  5.34959897520975E-16  6.49757453008522E-04
  1.76416800241180E-04  2.77887868113657E-16 -3.29860696304182E-16 -2.09849285713519E-04 -6.77160179277712E-05
 -1.76968761574858E-16 -1.21669655438404E-16  3.33961185768733E-16  5.60035537435111E-16  5.57288804064563E-17
 -3.34536389578025E-16 -2.97524346775071E-17  6.23704658256826E-06  1.03163559139978E-04 -3.71643238810093E-04
 -1.36594114476067E-06 -1.22102723058112E-05 -2.10921424165100E-04  6.73439697779882E-04 -1.69651441384237E-06
  3.08863935359449E-16 -1.52639712623131E-16 -6.51305888399523E-17 -7.94771729425792E-18 -5.32247591756808E-16
  5.23124206655615E-16  6.49757453008789E-04  1.76416800240728E-04 -1.77896871240568E-16 -2.13943725917536E-16
 -2.09849285712803E-04 -6.77160179275783E-05  1.38140982876567E-16  5.33829975638437E-16  1.18718079347390E-16
  5.95162442958629E-16 -3.59103038427464E-16  1.34755785668121E-16 -4.42392885818095E-17 -5.22829496826524E-18
  1.03942142287877E-16  7.07035942016848E-01  6.97906191451664E-03  4.84390930320681E-16  4.29189910398916E-16
  7.97050085584310E-16 -8.66187522977425E-16 -2.71833228927582E-16 -1.88941682247305E-16 -1.04429767888576E-16
 -7.07035942016848E-01 -6.97906191451652E-03  9.24717404355881E-07  7.20469911844218E-06  1.07989054264631E-04
 -4.84894553863840E-06 -2.71225287378428E-04  8.22395579819902E-06  1.06815090670629E-04 -1.72236144506236E-06
  9.60399755353226E-05 -9.24717404641290E-07 -7.20469911822277E-06 -1.07989054265275E-04 -4.84894553840021E-06
 -2.71225287378461E-04  8.22395579700660E-06  1.06815090670869E-04  1.72236144486731E-06 -9.60399755351257E-05
  9.24717405054172E-07  7.20469911719242E-06  1.07989054265814E-04  4.84894553890317E-06  2.71225287378543E-04
 -8.22395579682788E-06 -1.06815090671148E-04  1.72236144599282E-06 -9.60399755356274E-05 -9.24717404233265E-07
 -7.20469911861521E-06 -1.07989054265958E-04  4.84894553808860E-06  2.71225287378149E-04 -8.22395579810752E-06
 -1.06815090670984E-04 -1.72236144398262E-06  9.60399755344275E-05  3.83586458175414E-06  9.99919088042558E-05
  2.58066019820561E-05 -6.40644922275980E-05 -9.95836714595497E-05 -3.83586458197854E-06 -9.99919088042466E-05
  2.58066019825539E-05 -6.40644922271102E-05  9.95836714597192E-05  3.83586458200215E-06  9.99919088048266E-05
 -2.58066019822392E-05  6.40644922273477E-05  9.95836714601332E-05 -3.83586458145443E-06 -9.99919088040882E-05
 -2.58066019825556E-05  6.40644922272901E-05 -9.95836714597497E-05 -1.36992437044412E-07  1.36992436938944E-07
 -1.36992436471117E-07  1.36992437096405E-07 -6.40562660889278E-05  6.40562660893988E-05 -6.40562660893160E-05
  6.40562660893731E-05  4.32928056524526E-05 -4.32928056528629E-05  4.32928056526196E-05 -4.32928056527715E-05
* ORBITAL    1   31
  1.44515577468688E-07  1.07614057537198E-06  3.63761660481735E-06  1.63024439701387E-05  1.39762698986625E-05
 -7.94548256441198E-16 -1.25966162045264E-16  6.15044566123079E-17  2.34261754437923E-17 -3.10246130724437E-16
 -4.68877432093361E-18 -3.80409437711763E-17  1.76967073054279E-17 -2.72107126721407E-07 -5.40500018918175E-06
  2.08832676684742E-05 -4.81528421646634E-07 -3.62730734003535E-04 -7.53434555043328E-05  1.84095748003282E-16
  2.17976998949823E-16  8.95919439565314E-06 -2.35503742987865E-06  4.00335940230847E-16 -7.50364727751332E-16
  4.72401826327630E-04  9.37161514249649E-05  1.44515576884563E-07  1.07614057468085E-06  3.63761660425726E-06
  1.63024439691222E-05  1.39762698986052E-05  3.60044996829992E-16 -5.46061572042021E-16 -1.40497332869227E-16
 -1.75270228993286E-17  3.29554448823336E-16 -2.97299557902254E-16  1.69957250025795E-16  1.04458965203195E-18
  2.72107127276694E-07  5.40500018915874E-06 -2.08832676690079E-05  4.81528421639210E-07 -3.62730734003596E-04
 -7.53434555031388E-05 -4.02349202105859E-16  2.47882877917640E-16  8.95919439547699E-06 -2.35503742954387E-06
 -1.94342418694879E-16 -1.26380489187348E-16  4.72401826327446E-04  9.37161514247451E-05  1.14759256569290E-06
  1.73001834449718E-04 -2.49877185546225E-05  6.43522642820411E-01  5.40537852856388E-03  2.92971184989404E-01
  2.46939938937062E-03  6.91798260154251E-16  2.03009923405560E-16  1.14759256468055E-06  1.73001834449577E-04
 -2.49877185539732E-05 -6.43522642820411E-01 -5.40537852856330E-03 -2.92971184989405E-01 -2.46939938937064E-03
 -2.62607231784506E-16 -5.00893320019496E-16  2.80183323878774E-07  2.36002923280142E-06  2.47061800297789E-05
 -3.31377545010486E-06  2.48857134778129E-06  4.38610910334027E-06  8.02443715874734E-06 -2.02850631786068E-06
 -1.04399083732214E-05  2.80183324084136E-07  2.36002923220390E-06  2.47061800301051E-05  3.31377545098722E-06
 -2.48857134773188E-06 -4.38610910417874E-06 -8.02443715898310E-06 -2.02850631850580E-06 -1.04399083738995E-05
  2.80183323266752E-07  2.36002923197038E-06  2.47061800304499E-05  3.31377545066015E-06 -2.48857134738272E-06
 -4.38610910442063E-06 -8.02443715902090E-06  2.02850631940846E-06  1.04399083735782E-05  2.80183323770204E-07
  2.36002923239914E-06  2.47061800292685E-05 -3.31377545102210E-06  2.48857134767787E-06  4.38610910404860E-06
  8.02443715829925E-06  2.02850631920303E-06  1.04399083736213E-05 -3.03919989008057E-06 -4.56424767150178E-05
  3.52849610421721E-06  1.58654856410309E-05  3.86472697604415E-05 -3.03919988953117E-06 -4.56424767145598E-05
 -3.52849610435455E-06 -1.58654856408887E-05  3.86472697597306E-05 -3.03919989049977E-06 -4.56424767142868E-05
 -3.52849610396752E-06 -1.58654856408417E-05 -3.86472697597256E-05 -3.03919989047042E-06 -4.56424767144666E-05
  3.52849610431012E-06  1.58654856412680E-05 -3.86472697600217E-05 -1.18872952056714E-05 -1.18872952052472E-05
 -1.18872952050742E-05 -1.18872952051299E-05  1.42664781074310E-05  1.42664781070273E-05  1.42664781073482E-05
  1.42664781072018E-05  5.80631797084297E-06  5.80631797078908E-06  5.80631797057719E-06  5.80631797095813E-06
* ORBITAL    1   32
  6.33565369861804E-18  3.98062234566045E-16  5.52367113040543E-16 -8.70179881734667E-17  1.13126175769715E-16
 -8.13427248049141E-07 -5.03663794775996E-05  1.28497666533443E-04  2.65229646352526E-05 -6.62189510433698E-07
 -2.65326180905385E-05  7.26325966226534E-05  8.97968841094205E-06 -5.72062098361545E-16 -5.62024106162033E-16
  1.24705748063241E-17 -3.25174234982470E-17  3.24316822122984E-16 -3.00048517848135E-16 -2.94499695474292E-04
 -4.48803037199480E-05  4.89100712047759E-16  2.94085082214877E-16 -5.90414018134903E-04 -9.06181664057904E-05
  1.81487249444828E-17 -1.94441121655349E-16  7.83409481135944E-17 -5.94382267188621E-16 -5.84121941947429E-16
 -1.36501392616303E-16  1.88809096310680E-17 -8.13427248431952E-07 -5.03663794775280E-05  1.28497666533257E-04
  2.65229646352042E-05 -6.62189511535207E-07 -2.65326180908811E-05  7.26325966222356E-05  8.97968841088675E-06
 -3.42638365023735E-16 -8.11084095318285E-17 -2.84832376621348E-16 -4.53103807433141E-17 -6.08550883950722E-16
 -3.30155245399736E-16  2.94499695473759E-04  4.48803037194188E-05 -1.14866567497699E-16 -6.04099002216649E-16
  5.90414018134602E-04  9.06181664052417E-05  2.42911519193690E-16  4.38898022032766E-16  1.27530333743146E-06
  1.72386830077124E-04 -2.30480601251000E-05  6.43449340966817E-01  5.24340913495131E-03  2.93131870170252E-01
  2.36926948946560E-03 -5.38959691131793E-16  1.78870913634174E-16 -1.27530333769092E-06 -1.72386830077384E-04
  2.30480601253439E-05  6.43449340966817E-01  5.24340913495095E-03  2.93131870170252E-01  2.36926948946547E-03
  1.85621616372489E-16  6.39342044493369E-16 -5.23944569658635E-07 -3.30965959450425E-06 -1.04104900849805E-04
 -1.09228844126609E-05  2.57745325700785E-04 -3.63059338895434E-06  2.00454050198592E-04  6.95224076896780E-07
  3.21469722858976E-04  5.23944570348093E-07  3.30965959382337E-06  1.04104900849149E-04 -1.09228844125104E-05
  2.57745325700969E-04 -3.63059338921803E-06  2.00454050198784E-04 -6.95224076819205E-07 -3.21469722858406E-04
  5.23944570466944E-07  3.30965959420493E-06  1.04104900850165E-04 -1.09228844125843E-05  2.57745325701043E-04
 -3.63059338970854E-06  2.00454050198365E-04  6.95224076883487E-07  3.21469722858448E-04 -5.23944570233422E-07
 -3.30965959420164E-06 -1.04104900850120E-04 -1.09228844126236E-05  2.57745325700461E-04 -3.63059338871363E-06
  2.00454050198796E-04 -6.95224076780759E-07 -3.21469722859140E-04 -1.07761570234906E-06 -2.54160875778999E-05
 -4.27879933772955E-05  4.81360321409746E-05  4.11362284184807E-05  1.07761570240554E-06  2.54160875781799E-05
 -4.27879933776356E-05  4.81360321415148E-05 -4.11362284179523E-05  1.07761570173716E-06  2.54160875776022E-05
 -4.27879933774231E-05  4.81360321413543E-05  4.11362284180002E-05 -1.07761570201004E-06 -2.54160875776309E-05
 -4.27879933772041E-05  4.81360321414968E-05 -4.11362284182129E-05 -2.29255790527118E-05  2.29255790521191E-05
  2.29255790521907E-05 -2.29255790522521E-05  7.57133667769563E-05 -7.57133667766263E-05 -7.57133667767319E-05
  7.57133667767078E-05 -2.50138383268438E-05  2.50138383270336E-05  2.50138383268277E-05 -2.50138383265877E-05
* ORBITAL    1   33
  4.03983048145586E-16 -2.59992460262926E-16  4.76728341610252E-16  2.21762691813700E-16 -9.51418267185341E-17
  4.44110067728382E-07 -2.30040720814627E-05 -1.86151055754323E-04 -5.01040078493782E-05  2.62688098912629E-06
  3.18158503405984E-05  2.52808713839366E-04  8.92471557702370E-05  2.79792138423512E-16  2.42846442992211E-16
 -1.89396084053104E-16 -1.70136622310246E-17  6.02896302156986E-16  1.20444452185418E-16 -2.40138227054008E-05
 -3.48196986149935E-05 -4.92623797114706E-16  5.02621646101097E-17 -7.27971429667784E-05 -1.34445921379271E-04
 -4.56566204763206E-16 -2.48863994597537E-16 -6.46822743448264E-16  1.80098891573159E-16  4.25239183390197E-16
 -2.24657039511356E-16 -1.10696901055433E-17 -4.44110067030206E-07  2.30040720820823E-05  1.86151055754176E-04
  5.01040078493716E-05 -2.62688098908675E-06 -3.18158503397493E-05 -2.52808713839217E-04 -8.92471557702302E-05
 -1.98717613064356E-16 -3.78311119327153E-18  7.95415307908646E-17  1.21554356645528E-17 -2.56608446635971E-16
  6.20613136954865E-16 -2.40138227056043E-05 -3.48196986155819E-05  5.76614736561618E-16  1.09570580513746E-16
 -7.27971429663510E-05 -1.34445921379138E-04 -1.88497925343732E-16 -3.65737374803977E-16  2.41319585859583E-16
 -3.62316374922736E-16 -9.55253197415785E-17  3.64926255930428E-16  5.49599761359289E-16  9.85661271424915E-17
 -6.40679201579070E-17  2.31697687771165E-05  1.18491223787731E-04 -2.11423017226111E-16  5.51643089847367E-16
  3.74731653772093E-16 -3.64331805344674E-16 -4.99578987671716E-16 -2.52859964161126E-16 -3.32906773004718E-16
 -2.31697687761526E-05 -1.18491223788413E-04 -2.69643033892678E-05 -4.33095516268176E-03  5.04003215952838E-04
  2.10056324276236E-01  1.58282800664074E-03 -3.21530791486190E-01 -2.72010751899700E-03  3.20101399074514E-01
  2.47906200463903E-03  2.69643033902004E-05  4.33095516268258E-03 -5.04003215951676E-04  2.10056324276236E-01
  1.58282800664033E-03 -3.21530791486189E-01 -2.72010751899664E-03 -3.20101399074514E-01 -2.47906200463980E-03
 -2.69643033900722E-05 -4.33095516268209E-03  5.04003215951719E-04 -2.10056324276236E-01 -1.58282800664024E-03
  3.21530791486191E-01  2.72010751899735E-03 -3.20101399074513E-01 -2.47906200463982E-03  2.69643033897342E-05
  4.33095516268185E-03 -5.04003215952433E-04 -2.10056324276235E-01 -1.58282800664024E-03  3.21530791486189E-01
  2.72010751899683E-03  3.20101399074514E-01  2.47906200463933E-03  8.48236204389932E-05  1.38851896388732E-04
 -7.94941277919239E-06 -7.78990341839259E-05 -1.18277757744468E-05 -8.48236204400606E-05 -1.38851896388394E-04
 -7.94941277961813E-06 -7.78990341840720E-05  1.18277757740249E-05  8.48236204401859E-05  1.38851896388816E-04
  7.94941277949099E-06  7.78990341839562E-05  1.18277757743621E-05 -8.48236204399002E-05 -1.38851896388340E-04
  7.94941277935732E-06  7.78990341836019E-05 -1.18277757739487E-05  1.98159719944965E-05 -1.98159719943424E-05
  1.98159719946393E-05 -1.98159719943670E-05  3.81026510141557E-05 -3.81026510145605E-05  3.81026510143662E-05
 -3.81026510143725E-05  2.19419152593062E-05 -2.19419152589606E-05  2.19419152591841E-05 -2.19419152594098E-05
* ORBITAL    1   34
 -1.68646110958026E-07 -1.00071522399597E-06 -2.38072616754882E-05 -1.34654406118444E-04  2.22065288020612E-05
 -6.11420671926392E-16  1.70350220522936E-16 -1.33093324780968E-16 -1.02450746964277E-17  6.50119134284924E-16
 -4.48033667284694E-17 -2.04033986262298E-16 -1.27419915660783E-17  1.54664311842489E-07 -2.71511888165374E-05
 -2.81231126229683E-04 -9.17063498903001E-05 -6.43348881320486E-06  2.72793673008374E-05  2.14368704973361E-16
  1.99713325494469E-16 -4.02258285046547E-05 -9.33335941046711E-05  4.48128336339504E-16  6.37323555117387E-17
 -6.34043273355259E-05 -1.52956805053346E-04 -1.68646110287970E-07 -1.00071522417054E-06 -2.38072616754429E-05
 -1.34654406118767E-04  2.22065288020240E-05  8.12377182052123E-16  7.43260708010099E-16 -5.53639358170710E-18
  5.33054038888256E-18  2.92097775963184E-16 -3.40967225474398E-16  9.82133370821307E-17  1.51299700121028E-17
 -1.54664311333681E-07  2.71511888162519E-05  2.81231126229517E-04  9.17063498902614E-05 -6.43348881355267E-06
  2.72793673014241E-05 -4.35071631795681E-17  8.11872028766638E-17 -4.02258285053109E-05 -9.33335941050095E-05
  4.68747718076872E-18 -2.14516530001377E-17 -6.34043273349490E-05 -1.52956805053723E-04 -4.22926761657342E-06
 -3.23354374825631E-05 -1.08173431844111E-04  1.28696885624794E-05  4.64667703061420E-05 -6.07582450547006E-06
 -2.50635323792990E-05 -6.51113865700743E-16  3.30215763521035E-16 -4.22926761681086E-06 -3.23354374831922E-05
 -1.08173431844004E-04 -1.28696885630750E-05 -4.64667703071616E-05  6.07582450533933E-06  2.50635323794580E-05
  6.19830677085533E-16  8.84136270174492E-17 -2.56440353749329E-05 -4.32176605514539E-03  5.46950726750302E-04
  2.10065371697483E-01  1.53966757258348E-03 -3.21626636898263E-01 -2.71397337406105E-03  3.19997331774590E-01
  2.48810102085061E-03 -2.56440353748967E-05 -4.32176605514504E-03  5.46950726749082E-04 -2.10065371697483E-01
 -1.53966757258277E-03  3.21626636898263E-01  2.71397337406105E-03  3.19997331774590E-01  2.48810102085025E-03
 -2.56440353745527E-05 -4.32176605514423E-03  5.46950726749427E-04 -2.10065371697482E-01 -1.53966757258331E-03
  3.21626636898263E-01  2.71397337406099E-03 -3.19997331774590E-01 -2.48810102085067E-03 -2.56440353745885E-05
 -4.32176605514430E-03  5.46950726749812E-04  2.10065371697483E-01  1.53966757258294E-03 -3.21626636898263E-01
 -2.71397337406078E-03 -3.19997331774591E-01 -2.48810102085048E-03 -8.28922779077799E-05 -1.25965658695074E-04
  9.42703541362612E-06  7.73644334421872E-05  9.97001909485301E-06 -8.28922779082341E-05 -1.25965658695424E-04
 -9.42703541324906E-06 -7.73644334412646E-05  9.97001909472434E-06 -8.28922779083662E-05 -1.25965658694775E-04
 -9.42703541306250E-06 -7.73644334421012E-05 -9.97001909478935E-06 -8.28922779080519E-05 -1.25965658695398E-04
  9.42703541286944E-06  7.73644334417649E-05 -9.97001909418940E-06 -3.70203110511273E-05 -3.70203110515057E-05
 -3.70203110508141E-05 -3.70203110507648E-05 -3.53798602609691E-05 -3.53798602608342E-05 -3.53798602606589E-05
 -3.53798602610663E-05 -1.94544230182596E-05 -1.94544230188599E-05 -1.94544230185638E-05 -1.94544230190892E-05
* ORBITAL    1   35
  2.79089762107717E-06  2.02479046042061E-05  7.67306574300993E-05  2.50511629134964E-04  6.07878484585786E-05
  3.13884699413085E-16 -1.16721306100627E-16  2.53408430115233E-16  6.67647317777345E-17 -4.00097397689773E-16
  3.89864731452178E-16  8.93563588348423E-17  3.99649363256270E-17 -2.17183785309785E-06 -6.79692637628909E-05
 -4.96617683576757E-04 -1.26187325497594E-04 -8.52789799462636E-06  2.84578928018489E-05  2.32043205812443E-16
 -2.15885875865555E-16 -1.92671116790328E-05 -5.25388600759643E-05 -7.08859738559997E-16 -8.51692552449305E-16
 -7.13937439814712E-05 -1.56986950077236E-04 -2.79089762180921E-06 -2.02479046040973E-05 -7.67306574290956E-05
 -2.50511629134899E-04 -6.07878484586596E-05 -6.18824438912706E-17 -1.48908530727332E-16 -2.90678715540197E-16
 -7.53143102067722E-17 -4.85391554332113E-17 -3.38873204125594E-16 -5.70740178587870E-17 -4.04963356600137E-17
 -2.17183785286137E-06 -6.79692637618759E-05 -4.96617683576874E-04 -1.26187325497569E-04  8.52789799395231E-06
 -2.84578928011813E-05 -9.07746109341324E-17 -2.96322282343229E-16  1.92671116796852E-05  5.25388600760193E-05
  2.07664419677751E-16 -9.52965877268039E-16  7.13937439813849E-05  1.56986950076562E-04  1.05020565431845E-16
  4.68923617914859E-16 -1.67546050562070E-16  7.82530571086662E-16  8.78465860750615E-17  7.58753275218423E-16
 -3.77569081795451E-16 -1.02489793323356E-05 -4.36326480528110E-05  2.30802118196687E-18 -2.83458876666107E-16
 -3.42988207729464E-16 -3.72212075717990E-16 -2.51845094898674E-16 -6.86347112645662E-16  1.72769057617992E-16
 -1.02489793321586E-05 -4.36326480534135E-05 -2.56028599735810E-05 -4.32139413412161E-03  5.47191505424452E-04
  2.10066809364973E-01  1.53657482966374E-03 -3.21625010186551E-01 -2.71460313558971E-03  3.19997798658685E-01
  2.49061793391639E-03 -2.56028599727665E-05 -4.32139413412125E-03  5.47191505424288E-04 -2.10066809364975E-01
 -1.53657482966354E-03  3.21625010186551E-01  2.71460313559005E-03  3.19997798658684E-01  2.49061793391620E-03
  2.56028599744844E-05  4.32139413412162E-03 -5.47191505424218E-04  2.10066809364974E-01  1.53657482966386E-03
 -3.21625010186551E-01 -2.71460313558938E-03  3.19997798658685E-01  2.49061793391651E-03  2.56028599741110E-05
  4.32139413412140E-03 -5.47191505424437E-04 -2.10066809364974E-01 -1.53657482966362E-03  3.21625010186551E-01
  2.71460313558938E-03  3.19997798658684E-01  2.49061793391706E-03 -8.31137413480575E-05 -1.26564206119702E-04
  1.10789541566300E-05  7.69741394583401E-05  8.34380269863785E-06 -8.31137413486175E-05 -1.26564206119816E-04
 -1.10789541565941E-05 -7.69741394584327E-05  8.34380269840214E-06  8.31137413496565E-05  1.26564206120337E-04
  1.10789541567821E-05  7.69741394584390E-05  8.34380269809734E-06  8.31137413493203E-05  1.26564206119945E-04
 -1.10789541563179E-05 -7.69741394586647E-05  8.34380269856672E-06 -3.60875377932702E-05 -3.60875377930706E-05
  3.60875377930536E-05  3.60875377929823E-05 -3.63587119114429E-05 -3.63587119116317E-05  3.63587119121233E-05
  3.63587119115268E-05 -2.07952011593195E-05 -2.07952011594132E-05  2.07952011595115E-05  2.07952011594345E-05
* ORBITAL    1   36
  2.14073529063302E-16 -5.34139117297036E-16  8.07667069395341E-17  7.68593722043338E-17  1.98161439959631E-16
  4.94041341494055E-07 -2.13955956054841E-05 -1.65687190646107E-04 -3.27503991761754E-05  1.68332575313057E-06
  1.27868403549394E-05  1.54016897839819E-04  6.66958913684941E-05  1.33328600261575E-15 -2.52204416221983E-16
  1.95985707386379E-16 -5.32150787356782E-17 -8.25843949223328E-16 -6.08736655471676E-16 -1.24818179607367E-05
 -7.18323140458785E-07  5.36949886776975E-16  1.25388513266470E-15 -7.16688175566816E-05 -1.28810479760002E-04
  8.47375734559468E-16  7.25808945448761E-16  1.89844566272689E-16 -4.89123350505705E-16 -9.98251687077253E-18
  1.26616775182379E-16 -1.90615083464868E-16  4.94041341657821E-07 -2.13955956052261E-05 -1.65687190646542E-04
 -3.27503991763135E-05  1.68332575277436E-06  1.27868403553421E-05  1.54016897839367E-04  6.66958913683996E-05
 -2.42405419515354E-16 -3.43378107463304E-16  3.20649292957945E-17 -5.87265118241078E-17 -2.12870736663645E-16
  3.36037039596189E-17  1.24818179608562E-05  7.18323139372472E-07  5.56600873208864E-16 -9.29431916066898E-16
  7.16688175558288E-05  1.28810479758452E-04  3.14592180728544E-17 -1.38209348751101E-16  3.60620327174889E-06
  2.77879271110958E-05  1.05779082091428E-04 -1.04350774493541E-06  1.53375693760299E-05 -4.33845232348645E-06
  6.96233992989188E-06  5.05733110801934E-17  5.44567559318564E-16 -3.60620327335626E-06 -2.77879271116069E-05
 -1.05779082090907E-04 -1.04350774534048E-06  1.53375693759550E-05 -4.33845232520016E-06  6.96233993091540E-06
  1.52619454096439E-16  5.09120094599939E-16 -2.70319644964773E-05 -4.33146515801356E-03  5.00996920811877E-04
  2.10056841784045E-01  1.58520182651635E-03 -3.21530130978086E-01 -2.71488298806129E-03  3.20101320516706E-01
  2.48008686230838E-03  2.70319644962567E-05  4.33146515801360E-03 -5.00996920811690E-04  2.10056841784046E-01
  1.58520182651664E-03 -3.21530130978085E-01 -2.71488298806117E-03 -3.20101320516704E-01 -2.48008686230925E-03
  2.70319644970968E-05  4.33146515801322E-03 -5.00996920810925E-04  2.10056841784045E-01  1.58520182651632E-03
 -3.21530130978086E-01 -2.71488298806164E-03  3.20101320516705E-01  2.48008686230833E-03 -2.70319644959638E-05
 -4.33146515801373E-03  5.00996920811300E-04  2.10056841784046E-01  1.58520182651598E-03 -3.21530130978084E-01
 -2.71488298806158E-03 -3.20101320516706E-01 -2.48008686230862E-03  8.48659340356648E-05  1.39123061576897E-04
 -7.02691809261067E-06 -7.59089292188488E-05 -1.31638517519013E-05 -8.48659340353478E-05 -1.39123061576983E-04
 -7.02691809154218E-06 -7.59089292187472E-05  1.31638517526983E-05 -8.48659340360597E-05 -1.39123061576722E-04
 -7.02691809204759E-06 -7.59089292189959E-05 -1.31638517522806E-05  8.48659340353794E-05  1.39123061577032E-04
 -7.02691809215674E-06 -7.59089292188644E-05  1.31638517527002E-05  1.88374172266561E-05 -1.88374172268951E-05
 -1.88374172266114E-05  1.88374172270751E-05  3.99408842571038E-05 -3.99408842559526E-05 -3.99408842564713E-05
  3.99408842563304E-05  2.34744914384976E-05 -2.34744914392153E-05 -2.34744914387090E-05  2.34744914387069E-05
* ORBITAL    1   37
 -2.21975047850612E-16  7.18064482753142E-17 -1.70675217457549E-16  1.71947349225057E-17  2.14056848968792E-17
  3.59699854522479E-06  2.17658518808673E-05  2.48819237633928E-04  1.01508216495280E-04  1.61554970855224E-06
  8.80569351309608E-06  1.12774953292196E-04  5.12952201513587E-05  6.13007413230028E-16 -1.68271745130701E-17
 -3.87616968515329E-17  7.48463137364297E-18  2.30039678985471E-16 -1.52876008562657E-16 -7.64692496302390E-06
  3.71338894360380E-05 -1.16672409149374E-16 -3.06340856899838E-16  4.49896078452023E-06  7.43233553770345E-05
  4.60762694687913E-16  1.21910814851253E-16 -3.50530879748933E-16  2.79077023739240E-16 -4.44837634864956E-16
 -7.57629299102640E-17  2.65407419610089E-17 -3.59699854513476E-06 -2.17658518813238E-05 -2.48819237633915E-04
 -1.01508216495271E-04 -1.61554970837582E-06 -8.80569351238016E-06 -1.12774953292295E-04 -5.12952201513627E-05
 -3.08389621227008E-16 -3.97832084378953E-16 -1.92451257107824E-17  1.08816816698319E-17  7.42431084867407E-16
 -2.51681482909411E-18 -7.64692496247942E-06  3.71338894363218E-05 -2.00985472568888E-16  1.73283242453799E-16
  4.49896078420868E-06  7.43233553770476E-05  2.90798929231977E-16 -2.29565873852654E-17  4.99901199716177E-16
 -2.73513034166365E-16  1.50991044133755E-16  3.68351019594488E-16  3.25181930003884E-16 -1.87022913872165E-16
 -2.45624423528221E-18 -2.28414759374212E-06 -4.95598516138667E-06  3.95397022919634E-16 -6.88590125739007E-16
 -1.60698132014947E-16 -3.13749968859273E-17 -2.93232857819382E-16 -1.45666277159420E-16 -2.58502172355085E-16
  2.28414759359591E-06  4.95598516052557E-06  2.90978516958666E-05  5.13451654887737E-03 -6.08786762456576E-04
  2.66586250116466E-01  1.73420041700994E-03  3.72873251161034E-01  2.58371846947221E-03  1.99664189922493E-01
  1.28458182174263E-03 -2.90978516964372E-05 -5.13451654887788E-03  6.08786762456944E-04  2.66586250116466E-01
  1.73420041700951E-03  3.72873251161034E-01  2.58371846947237E-03 -1.99664189922494E-01 -1.28458182174274E-03
  2.90978516961835E-05  5.13451654887743E-03 -6.08786762456759E-04 -2.66586250116466E-01 -1.73420041700955E-03
 -3.72873251161034E-01 -2.58371846947229E-03 -1.99664189922494E-01 -1.28458182174256E-03 -2.90978516962808E-05
 -5.13451654887707E-03  6.08786762456906E-04 -2.66586250116466E-01 -1.73420041700962E-03 -3.72873251161035E-01
 -2.58371846947244E-03  1.99664189922494E-01  1.28458182174241E-03 -2.88801725481476E-05 -7.80208405066945E-05
  6.93978984944171E-06  7.48905026330920E-05  1.16414925540198E-05  2.88801725483340E-05  7.80208405065005E-05
  6.93978984879369E-06  7.48905026333697E-05 -1.16414925539298E-05 -2.88801725486015E-05 -7.80208405067866E-05
 -6.93978984907957E-06 -7.48905026328743E-05 -1.16414925536910E-05  2.88801725485625E-05  7.80208405067435E-05
 -6.93978984911658E-06 -7.48905026331180E-05  1.16414925538010E-05 -8.18999970303799E-06  8.18999970251072E-06
 -8.18999970283390E-06  8.18999970278508E-06 -2.08542795297961E-06  2.08542795268468E-06 -2.08542795299744E-06
  2.08542795297149E-06 -8.97399527905566E-06  8.97399527942221E-06 -8.97399527953240E-06  8.97399527935864E-06
* ORBITAL    1   38
  1.87341436184200E-06  1.41685511533958E-05  4.01175678512015E-05  3.59551631161653E-04  2.18559224081884E-04
 -4.78967623808887E-16 -8.97761492935792E-16  1.21520867978476E-16  1.76705663064975E-17  4.21035390897636E-16
 -2.43250501678944E-16  1.14489340953899E-17 -2.72778263964440E-18  3.25019205611439E-06  1.72971146608133E-05
  1.77581214800767E-04  6.39591017495721E-05 -1.18922287843429E-05  5.03812269010779E-05  2.23753573029610E-16
 -2.41005064023994E-16 -1.13627790520457E-05  7.78137438754702E-06 -2.76462503856999E-16  7.74461998154693E-17
 -1.90966402688363E-06  4.96671807104622E-05 -1.87341436114991E-06 -1.41685511532535E-05 -4.01175678511584E-05
 -3.59551631161813E-04 -2.18559224081733E-04  4.05610759324393E-16 -1.05450901628313E-16 -1.92936762581871E-16
 -2.92291370830811E-17 -2.85758443629318E-16  6.10397769020139E-16 -2.27785736259901E-17 -1.88761823187762E-17
  3.25019205624147E-06  1.72971146590791E-05  1.77581214800971E-04  6.39591017495688E-05  1.18922287859075E-05
 -5.03812269022847E-05 -1.95753925971957E-16 -1.73420566580239E-16  1.13627790521692E-05 -7.78137438707572E-06
  2.48504473084092E-16 -4.20588027984621E-16  1.90966402654932E-06 -4.96671807106058E-05  1.70234987842810E-17
  2.13842682847289E-16 -3.07903965148262E-16 -3.95443856317020E-17 -1.75192061344855E-17  8.36008742824654E-17
  4.86336898113002E-18 -6.74977694516830E-07 -1.24724441341745E-05  1.64783783289542E-16  1.46557879038971E-16
 -4.63146742778517E-16 -4.83083931467675E-16  2.56271837108274E-16  1.81628856782626E-16 -6.94953294361252E-16
 -6.74977696566338E-07 -1.24724441347402E-05  2.82073208156023E-05  5.12675328501716E-03 -6.35892520837226E-04
  2.66548122826516E-01  1.74233474268625E-03  3.72825695941428E-01  2.57057558195556E-03  1.99800821870826E-01
  1.24832883294836E-03  2.82073208151593E-05  5.12675328501722E-03 -6.35892520837274E-04 -2.66548122826516E-01
 -1.74233474268624E-03 -3.72825695941427E-01 -2.57057558195560E-03  1.99800821870826E-01  1.24832883294876E-03
 -2.82073208153887E-05 -5.12675328501698E-03  6.35892520837393E-04  2.66548122826516E-01  1.74233474268594E-03
  3.72825695941427E-01  2.57057558195545E-03  1.99800821870826E-01  1.24832883294838E-03 -2.82073208148568E-05
 -5.12675328501649E-03  6.35892520837554E-04 -2.66548122826516E-01 -1.74233474268585E-03 -3.72825695941427E-01
 -2.57057558195569E-03  1.99800821870827E-01  1.24832883294830E-03  2.86356500684429E-05  7.20409011575918E-05
 -1.74455300320268E-05 -7.16611214851731E-05 -1.60854340212530E-06  2.86356500683084E-05  7.20409011573529E-05
  1.74455300317686E-05  7.16611214851689E-05 -1.60854340179318E-06 -2.86356500685271E-05 -7.20409011573344E-05
 -1.74455300320164E-05 -7.16611214847047E-05 -1.60854340190909E-06 -2.86356500687099E-05 -7.20409011575155E-05
  1.74455300312690E-05  7.16611214848610E-05 -1.60854340188021E-06 -2.47610011021882E-05 -2.47610011025503E-05
  2.47610011020962E-05  2.47610011024460E-05 -1.81742109694317E-05 -1.81742109693758E-05  1.81742109693848E-05
  1.81742109697050E-05 -3.01328238498077E-05 -3.01328238495972E-05  3.01328238496586E-05  3.01328238491173E-05
* ORBITAL    1   39
  1.27823560944685E-06  9.89386715453582E-06  1.93235876640426E-05  1.76660847357319E-04  8.36143155015584E-05
  3.57671263064256E-17  6.00978125478946E-16 -6.49052225377169E-17 -3.25066223680287E-17  1.81156387583449E-16
 -9.18826343378362E-17 -1.91281718728179E-16 -2.06358866538145E-17  3.07093225845722E-06  1.55556088221427E-05
  2.24472358563293E-04  9.61084311857319E-05 -2.27296547125388E-07  5.82480169562741E-05  2.80763960233118E-16
  3.93648912437595E-17  1.12898345692637E-05  3.05474325498819E-05 -3.94294125109012E-17  5.07747310731681E-16
  9.45641874390786E-06  5.44491041988090E-05  1.27823560901246E-06  9.89386715470142E-06  1.93235876646602E-05
  1.76660847357834E-04  8.36143155015899E-05 -1.69432464574116E-16 -2.56723488698038E-16  1.45694851704986E-16
  3.08385454354863E-17 -1.50984559413360E-16  3.39883731739095E-16  1.59379174595423E-17  3.19391386372127E-17
 -3.07093225872307E-06 -1.55556088221942E-05 -2.24472358563161E-04 -9.61084311856978E-05 -2.27296547938573E-07
  5.82480169558284E-05 -1.30259876106238E-16  3.30701656734452E-16  1.12898345697905E-05  3.05474325502759E-05
 -1.37693614889050E-16  3.98631855427720E-16  9.45641874430903E-06  5.44491041988471E-05  1.79312406875776E-06
  1.33458590936695E-05  3.85373344580792E-05  1.14065953509384E-07 -2.41321467740901E-05 -1.00480271624646E-06
  6.50306526829776E-05 -4.56643125146004E-16  7.54598263799046E-17  1.79312406886702E-06  1.33458590923144E-05
  3.85373344576456E-05 -1.14065952978969E-07  2.41321467728330E-05  1.00480271651225E-06 -6.50306526823380E-05
  6.27069453814817E-16  4.77176881106352E-18  2.86495501590515E-05  5.12998457555404E-03 -6.21989198539215E-04
  2.66555484998117E-01  1.74674236940314E-03  3.72823303005340E-01  2.58020908586228E-03  1.99797954218274E-01
  1.25130091422964E-03  2.86495501595207E-05  5.12998457555399E-03 -6.21989198538591E-04 -2.66555484998117E-01
 -1.74674236940390E-03 -3.72823303005340E-01 -2.58020908586283E-03  1.99797954218274E-01  1.25130091422973E-03
  2.86495501592237E-05  5.12998457555329E-03 -6.21989198539108E-04 -2.66555484998117E-01 -1.74674236940352E-03
 -3.72823303005340E-01 -2.58020908586263E-03 -1.99797954218273E-01 -1.25130091422924E-03  2.86495501590772E-05
  5.12998457555340E-03 -6.21989198538355E-04  2.66555484998117E-01  1.74674236940384E-03  3.72823303005340E-01
  2.58020908586265E-03 -1.99797954218274E-01 -1.25130091422900E-03  2.83717312245912E-05  7.19441347634199E-05
 -1.68370367540673E-05 -7.49402151354009E-05 -4.64402496601493E-06  2.83717312246334E-05  7.19441347632069E-05
  1.68370367540080E-05  7.49402151356290E-05 -4.64402496579205E-06  2.83717312252898E-05  7.19441347631698E-05
  1.68370367540357E-05  7.49402151353555E-05  4.64402496562005E-06  2.83717312252975E-05  7.19441347631343E-05
 -1.68370367542603E-05 -7.49402151356385E-05  4.64402496502215E-06 -8.40769665733327E-06 -8.40769665766844E-06
 -8.40769665769422E-06 -8.40769665803872E-06 -9.33776269360028E-06 -9.33776269344503E-06 -9.33776269337855E-06
 -9.33776269283083E-06 -1.21069723390166E-05 -1.21069723391317E-05 -1.21069723389781E-05 -1.21069723390786E-05
* ORBITAL    1   40
  1.43859077406184E-16  1.25386043764595E-16  3.69839376462446E-16 -5.75288868187406E-17 -3.71670016715187E-17
  3.30276308238811E-06  1.50757750491884E-05  1.81170131154975E-04  7.17270592596259E-05  1.43599995785633E-06
  5.65443819434851E-06  7.91094297980354E-05  3.68662932451323E-05  3.89739906212621E-16  3.11050844896583E-16
 -5.85984504820124E-17  2.76011281395219E-17  1.05983599912877E-16 -3.43609346112520E-16 -1.18185547925761E-05
  4.95347561944800E-05  3.20026670542956E-16 -5.90773832737944E-16  3.89261491366949E-06  9.89417853556252E-05
  1.55822862300295E-16  5.81003441652899E-16  1.78523047867923E-16  2.70387870588944E-16  3.95746933524770E-16
  1.15197329320853E-17  8.19852626738330E-17  3.30276308291286E-06  1.50757750491519E-05  1.81170131155062E-04
  7.17270592596320E-05  1.43599995829317E-06  5.65443819441508E-06  7.91094297980787E-05  3.68662932451398E-05
 -4.45660595061128E-17 -2.61606360516158E-16 -3.00933819718437E-17  2.15087037925076E-17 -1.76386195384236E-17
 -2.16370809025497E-18  1.18185547923624E-05 -4.95347561943025E-05  6.39902733163804E-16  2.16468962617492E-16
 -3.89261491416969E-06 -9.89417853557084E-05 -4.84916764701707E-16  4.24088573628768E-16 -1.17373021668012E-07
 -9.14453411773542E-07 -2.96353507218950E-06  2.43130595016239E-06 -2.45504466947445E-05  2.68655007895141E-06
 -2.51556141261580E-05  1.69158666615717E-17 -3.52644396688458E-16  1.17373021127539E-07  9.14453412156866E-07
  2.96353507233393E-06  2.43130595007747E-06 -2.45504466944627E-05  2.68655007967041E-06 -2.51556141260117E-05
 -1.27384562495252E-16 -3.49717113480992E-16  2.94753417535653E-05  5.13740897497209E-03 -5.98069068339003E-04
  2.66588760800224E-01  1.73276147860924E-03  3.72872691348873E-01  2.58469038579712E-03  1.99660302422633E-01
  1.28108310828222E-03 -2.94753417542173E-05 -5.13740897497335E-03  5.98069068338572E-04  2.66588760800224E-01
  1.73276147860921E-03  3.72872691348873E-01  2.58469038579680E-03 -1.99660302422632E-01 -1.28108310828182E-03
 -2.94753417541102E-05 -5.13740897497271E-03  5.98069068338550E-04  2.66588760800224E-01  1.73276147860971E-03
  3.72872691348873E-01  2.58469038579726E-03  1.99660302422632E-01  1.28108310828161E-03  2.94753417542957E-05
  5.13740897497318E-03 -5.98069068338641E-04  2.66588760800224E-01  1.73276147861007E-03  3.72872691348873E-01
  2.58469038579718E-03 -1.99660302422633E-01 -1.28108310828093E-03 -2.90696750024379E-05 -7.96525886600270E-05
  5.80293702608375E-06  7.64921172381543E-05  1.32487758721286E-05  2.90696750024755E-05  7.96525886602145E-05
  5.80293702542621E-06  7.64921172378772E-05 -1.32487758718961E-05  2.90696750023868E-05  7.96525886601465E-05
  5.80293702539597E-06  7.64921172374877E-05  1.32487758714885E-05 -2.90696750017976E-05 -7.96525886608485E-05
  5.80293702597940E-06  7.64921172376315E-05 -1.32487758716949E-05 -9.73737847229451E-06  9.73737847214491E-06
  9.73737847196779E-06 -9.73737847248757E-06 -2.58996107892129E-06  2.58996107868631E-06  2.58996107886846E-06
 -2.58996107924720E-06 -9.12470139116287E-06  9.12470139186837E-06  9.12470139220278E-06 -9.12470139187925E-06
* ORBITAL    1   41
 -1.07821074366807E-06 -7.77495481937569E-06 -3.64129584481882E-05 -1.60913567362345E-04 -3.21676652548620E-05
 -6.68495154886153E-17  3.29412673416763E-17  1.35991845909656E-16  2.43723286469729E-17  3.57442656361591E-16
 -3.29251556645730E-16 -1.56293667733030E-17  1.38857209636776E-18  1.23645288851334E-06  3.31753514186867E-05
  2.32121538777795E-04  6.59481592411696E-05  1.00542085153644E-06 -4.28436846497839E-06 -1.85493403073114E-16
 -1.22903637423607E-15  1.76432639692227E-05  6.03235341332863E-05  6.54934005189541E-16  4.09324957545562E-16
 -2.02007198656769E-05 -5.97177889305476E-05  1.07821074393105E-06  7.77495481958728E-06  3.64129584484759E-05
  1.60913567362443E-04  3.21676652547852E-05 -1.95695287791361E-16 -1.08099327623033E-16  2.87811769397658E-17
  4.20212426658917E-18  3.76003945063164E-16 -7.92267570115416E-16 -2.24420922872241E-16 -1.63064188294843E-17
  1.23645288778062E-06  3.31753514194164E-05  2.32121538777753E-04  6.59481592411731E-05 -1.00542085116362E-06
  4.28436846524468E-06 -1.26393663224490E-16  1.66607622408332E-16 -1.76432639688526E-05 -6.03235341333345E-05
 -7.50061143603883E-17 -9.27681947407750E-18  2.02007198650569E-05  5.97177889303981E-05 -1.09850548129517E-16
 -2.16344552960647E-16 -5.95922861740930E-17  1.36658111169449E-17  2.77039496472278E-17  8.10790342081154E-16
  3.31793440396458E-16  7.93747089632082E-06  2.24822636009151E-05  6.56039215925705E-17 -2.35965415895989E-16
  7.81845363683935E-18 -2.95342531670878E-16 -3.27111565170406E-16 -1.98240596002180E-17  2.42091917738542E-16
  7.93747089544208E-06  2.24822636007979E-05 -1.27769405027354E-06 -1.62919582440971E-04 -1.47712610064991E-06
 -3.67165126534429E-01 -2.14485033431341E-03  8.66564497906650E-02  5.16499831280047E-04  3.28129188379098E-01
  1.94600065859836E-03 -1.27769405051846E-06 -1.62919582441342E-04 -1.47712610060970E-06  3.67165126534429E-01
  2.14485033431328E-03 -8.66564497906659E-02 -5.16499831279574E-04  3.28129188379097E-01  1.94600065859859E-03
  1.27769405080963E-06  1.62919582441060E-04  1.47712610036637E-06 -3.67165126534429E-01 -2.14485033431361E-03
  8.66564497906656E-02  5.16499831280316E-04  3.28129188379098E-01  1.94600065859924E-03  1.27769405077606E-06
  1.62919582441898E-04  1.47712610033617E-06  3.67165126534429E-01  2.14485033431276E-03 -8.66564497906651E-02
 -5.16499831279718E-04  3.28129188379098E-01  1.94600065859830E-03 -2.78412827488734E-06 -1.57309506796702E-05
  4.39976209378049E-05 -1.22524329825015E-05  4.83738743091268E-05 -2.78412827469255E-06 -1.57309506797528E-05
 -4.39976209373816E-05  1.22524329821699E-05  4.83738743097221E-05  2.78412827525059E-06  1.57309506796924E-05
  4.39976209375276E-05 -1.22524329826242E-05  4.83738743095102E-05  2.78412827482840E-06  1.57309506797207E-05
 -4.39976209377662E-05  1.22524329823004E-05  4.83738743094692E-05  7.60710157389463E-06  7.60710157387905E-06
 -7.60710157366836E-06 -7.60710157388843E-06 -2.82571223386963E-06 -2.82571223335077E-06  2.82571223345338E-06
  2.82571223376681E-06  1.41084401659927E-05  1.41084401658514E-05 -1.41084401659016E-05 -1.41084401659907E-05
* ORBITAL    1   42
  4.12464506651856E-18 -1.96489344784117E-17 -1.15396391334702E-15  1.45471558412276E-16 -1.51765725162759E-17
 -6.72375810342192E-07 -1.93753913639136E-05 -1.68912474951285E-04 -5.66905150232769E-05  1.60231400482270E-07
  5.52154219182997E-06  4.22767101194533E-05  1.42630884921861E-05  4.86791086333463E-16  1.90138840030776E-16
 -4.84327810299541E-18  2.23803345188504E-17 -8.24051654493064E-16  2.37152443828038E-16  1.14873818150083E-05
  3.13709432721673E-05 -2.65585224571884E-16  5.90870175498944E-17  9.24857983413721E-06  1.24690881865011E-05
  3.54951123446685E-16  4.89933696055207E-16 -6.22410720540034E-16 -2.40921158008606E-17 -2.36627676730925E-16
  1.32332575248159E-16 -1.01111587977888E-16  6.72375810304856E-07  1.93753913644145E-05  1.68912474951204E-04
  5.66905150232861E-05 -1.60231400408030E-07 -5.52154219191664E-06 -4.22767101196502E-05 -1.42630884921755E-05
 -3.98685535513619E-17  1.41890912914246E-16  2.68658785891648E-16  2.16217031109751E-17 -5.71194148324569E-16
 -1.00206549028703E-16  1.14873818147313E-05  3.13709432726458E-05 -1.59931850658698E-16  4.87344376782500E-16
  9.24857983420282E-06  1.24690881864900E-05  8.59788580026769E-17  2.82042622773966E-17 -8.78952907116613E-16
  3.23926366388802E-16  6.56999438057600E-16 -4.86916262641807E-16 -2.46567307127727E-16  4.86184104167349E-16
  1.77833995452655E-16 -1.13574898049818E-06  3.29523057829824E-05 -6.53993462304548E-16  6.04005473639441E-17
  4.53788961077508E-17  6.52381302998779E-17 -3.42942632195348E-16  5.16047774057155E-16  1.45200517292969E-16
  1.13574898152098E-06 -3.29523057828312E-05  2.10954191102090E-07 -1.49820994823219E-04  4.50892486483484E-05
 -3.67148032837429E-01 -2.16683447863075E-03  8.67991818296556E-02  4.99682982801126E-04  3.28111537672994E-01
  1.93236828885222E-03 -2.10954191019157E-07  1.49820994823509E-04 -4.50892486477419E-05 -3.67148032837431E-01
 -2.16683447863029E-03  8.67991818296557E-02  4.99682982800260E-04 -3.28111537672994E-01 -1.93236828885190E-03
  2.10954190613885E-07 -1.49820994823544E-04  4.50892486477041E-05  3.67148032837430E-01  2.16683447863137E-03
 -8.67991818296550E-02 -4.99682982800543E-04 -3.28111537672995E-01 -1.93236828885206E-03 -2.10954190980168E-07
  1.49820994823873E-04 -4.50892486479332E-05  3.67148032837430E-01  2.16683447863055E-03 -8.67991818296556E-02
 -4.99682982800086E-04  3.28111537672995E-01  1.93236828885132E-03 -1.08498519464989E-06 -1.09514324669173E-05
 -6.02283446967695E-05  6.11528888993887E-06 -4.44356358625856E-05  1.08498519541524E-06  1.09514324662859E-05
 -6.02283446963989E-05  6.11528888979888E-06  4.44356358632535E-05 -1.08498519452939E-06 -1.09514324661504E-05
  6.02283446965055E-05 -6.11528889014797E-06  4.44356358629007E-05  1.08498519448975E-06  1.09514324665587E-05
  6.02283446967465E-05 -6.11528888951777E-06 -4.44356358627866E-05 -1.45654780515725E-05  1.45654780513681E-05
 -1.45654780511710E-05  1.45654780516954E-05 -1.65453963571162E-06  1.65453963611511E-06 -1.65453963595068E-06
  1.65453963572874E-06  3.64679613452164E-05 -3.64679613453791E-05  3.64679613455566E-05 -3.64679613451585E-05
* ORBITAL    1   43
  2.88082142963621E-07  2.03797421575160E-06  1.03147029704866E-05  2.09717169836931E-05 -3.26478721378316E-05
  1.09649723803552E-16  8.54447729687639E-17 -1.36714917297332E-16 -2.47868207756022E-17  6.08226956393608E-16
  1.03315707019735E-16 -3.02466346857616E-16 -2.45842917730877E-17  2.74272173900825E-07  1.55660740075450E-05
  1.27167168752218E-04  4.88785001946469E-05  3.98338108291551E-06 -4.25160123868375E-06 -9.33693443728478E-17
 -1.25358870375344E-16  3.11060262795902E-05  7.57058767573370E-05  9.10143732072168E-16  3.16506412557199E-16
 -2.10342348103681E-05 -5.92972150668652E-05  2.88082142522348E-07  2.03797421508837E-06  1.03147029703907E-05
  2.09717169836554E-05 -3.26478721379476E-05  2.29445632694954E-16  2.60466493077991E-16  3.22961208247918E-16
  3.95074484107091E-17  6.52230714915380E-16 -4.46797119052610E-16  2.14566119731317E-17  2.52060974232548E-17
 -2.74272173461081E-07 -1.55660740065477E-05 -1.27167168752314E-04 -4.88785001946991E-05  3.98338108396769E-06
 -4.25160123858098E-06 -3.39960628572254E-16  9.40576607893583E-16  3.11060262800956E-05  7.57058767565056E-05
  5.69118572985397E-16  5.13526205242038E-17 -2.10342348112200E-05 -5.92972150668310E-05  1.37336407046263E-06
  1.03087119385940E-05  3.97163054457171E-05 -7.02332687910513E-08 -4.11634605600651E-06  8.74858011647075E-07
  1.45535381431033E-05 -9.04648563567760E-16 -1.16011030603335E-17  1.37336407133377E-06  1.03087119384077E-05
  3.97163054453165E-05  7.02332692069637E-08  4.11634605488529E-06 -8.74858011943684E-07 -1.45535381425336E-05
 -4.00964507416684E-16  5.26526650679324E-16 -1.13793206981781E-06 -1.61783127721426E-04  2.16574322179612E-06
 -3.67161604311989E-01 -2.14687504013691E-03  8.66624447369181E-02  5.18331409329171E-04  3.28131742556314E-01
  1.94951337638795E-03 -1.13793207046621E-06 -1.61783127720719E-04  2.16574322205300E-06  3.67161604311990E-01
  2.14687504013760E-03 -8.66624447369175E-02 -5.18331409329428E-04  3.28131742556314E-01  1.94951337638808E-03
 -1.13793207023714E-06 -1.61783127721894E-04  2.16574322172872E-06  3.67161604311990E-01  2.14687504013710E-03
 -8.66624447369183E-02 -5.18331409329294E-04 -3.28131742556313E-01 -1.94951337638822E-03 -1.13793207042691E-06
 -1.61783127721113E-04  2.16574322231149E-06 -3.67161604311990E-01 -2.14687504013753E-03  8.66624447369178E-02
  5.18331409328989E-04 -3.28131742556314E-01 -1.94951337638792E-03 -2.96306371990684E-06 -1.58197336823701E-05
  4.50020210006947E-05 -1.33230477160626E-05  4.63671735364762E-05 -2.96306372043386E-06 -1.58197336821124E-05
 -4.50020210006734E-05  1.33230477162969E-05  4.63671735364241E-05 -2.96306372015253E-06 -1.58197336822331E-05
 -4.50020210003363E-05  1.33230477163658E-05 -4.63671735360372E-05 -2.96306371992188E-06 -1.58197336824897E-05
  4.50020210005981E-05 -1.33230477162210E-05 -4.63671735360258E-05  1.16382521158579E-05  1.16382521157487E-05
  1.16382521160363E-05  1.16382521160017E-05 -1.97108801561145E-06 -1.97108801556244E-06 -1.97108801560043E-06
 -1.97108801589962E-06  1.73323037409504E-05  1.73323037409863E-05  1.73323037405135E-05  1.73323037408163E-05
* ORBITAL    1   44
  5.26296677281606E-16  1.02053826411823E-16 -3.87436452623252E-16  2.79615755462279E-16 -1.69253391072473E-16
 -3.47751630816835E-07 -1.27699516617929E-05 -1.32767075117226E-04 -5.46188321540731E-05  8.24429490687088E-08
  4.54012344007207E-06  2.51026362711773E-05  6.34383872693048E-06 -4.01210755497798E-16  3.14931680916037E-16
 -9.70655887532000E-17  1.82278886547387E-17 -1.02066810373066E-16  3.53385753133696E-16  1.45087130032089E-05
  2.98194922090992E-05 -5.60570764605528E-16 -2.42476858228087E-16 -3.66139760926594E-06 -1.07007010545874E-05
  7.64985063289507E-16  9.32864285929558E-17 -1.55581889313598E-16  1.91638251735173E-16 -4.57392254763558E-16
  1.25303128061186E-17 -4.06951004888276E-17 -3.47751630759294E-07 -1.27699516623842E-05 -1.32767075117868E-04
 -5.46188321541652E-05  8.24429488797233E-08  4.54012344032853E-06  2.51026362710927E-05  6.34383872688984E-06
  7.92198254084809E-17 -5.18742250837438E-17 -4.27874948081550E-17  5.62432587619403E-20 -2.91806827850429E-16
  4.40889849614541E-17 -1.45087130033440E-05 -2.98194922086798E-05  1.63273147374384E-16  5.17615365579520E-17
  3.66139760910403E-06  1.07007010531856E-05  1.97797438965473E-16  7.55330961952368E-16  9.88893137445502E-07
  7.40911109371127E-06  3.10225417000392E-05 -7.87225708532980E-06  1.59637761349840E-05  9.79694221201967E-07
  1.53973564378953E-05  2.51075185877954E-16  3.90657430092698E-16 -9.88893137563056E-07 -7.40911109365558E-06
 -3.10225416991013E-05 -7.87225708523236E-06  1.59637761358612E-05  9.79694221089538E-07  1.53973564382261E-05
  1.97524883540579E-16  6.09602594424077E-17  3.23999069498803E-07 -1.48926565945042E-04  4.92443716869782E-05
 -3.67145772905624E-01 -2.17131803971723E-03  8.68020571457033E-02  4.99018007047952E-04  3.28113457337875E-01
  1.93064117793772E-03 -3.23999069692559E-07  1.48926565945016E-04 -4.92443716879217E-05 -3.67145772905623E-01
 -2.17131803971636E-03  8.68020571457035E-02  4.99018007047915E-04 -3.28113457337875E-01 -1.93064117793733E-03
 -3.23999069336185E-07  1.48926565945204E-04 -4.92443716868816E-05 -3.67145772905624E-01 -2.17131803971601E-03
  8.68020571457033E-02  4.99018007048494E-04  3.28113457337875E-01  1.93064117793762E-03  3.23999069085329E-07
 -1.48926565944805E-04  4.92443716869663E-05 -3.67145772905624E-01 -2.17131803971660E-03  8.68020571457040E-02
  4.99018007048150E-04 -3.28113457337875E-01 -1.93064117793795E-03 -1.11024311104019E-06 -1.09045847698790E-05
 -5.95631769901944E-05  6.15104749743734E-06 -4.50326389394125E-05  1.11024311110641E-06  1.09045847695107E-05
 -5.95631769896658E-05  6.15104749728955E-06  4.50326389392688E-05  1.11024311090790E-06  1.09045847694735E-05
 -5.95631769897240E-05  6.15104749736182E-06 -4.50326389393341E-05 -1.11024311148353E-06 -1.09045847696019E-05
 -5.95631769897285E-05  6.15104749712034E-06  4.50326389396358E-05 -1.50096987753176E-05  1.50096987756859E-05
  1.50096987755427E-05 -1.50096987755250E-05 -2.00221158802061E-06  2.00221158810876E-06  2.00221158805007E-06
 -2.00221158821066E-06  3.70576122175675E-05 -3.70576122180163E-05 -3.70576122179593E-05  3.70576122177144E-05
* ORBITAL    1   45
 -1.63581017345010E-05 -9.13183500950244E-04  7.06195891579918E-01 -4.00888673971283E-04  8.76221581825133E-04
 -1.02231755994962E-16  5.38719223556379E-16  2.61065581574468E-16  4.49585169184409E-17 -3.07972567583024E-16
  5.17363384609571E-16  2.00646650109480E-16  2.55123106184329E-17  3.36230438725957E-05 -5.14468374190725E-03
 -8.54314944834386E-04  1.32354701374154E-04 -8.73453079031607E-04 -5.02099843549349E-04 -2.19267527393239E-16
 -3.61118635008179E-16  1.26528428549448E-03  2.94253146980327E-04 -1.49904937481432E-16 -2.85541920226087E-16
 -5.45209806398545E-04 -3.61804590759845E-04 -1.63581017350758E-05 -9.13183500950821E-04  7.06195891579918E-01
 -4.00888673971295E-04  8.76221581824990E-04 -4.00103938584684E-17  5.85956415328863E-16 -1.75795246212157E-16
 -2.82207527626123E-17 -2.93877502231786E-16 -5.92011146005002E-17 -1.78391743574645E-16 -3.61691310782457E-17
 -3.36230438723171E-05  5.14468374190712E-03  8.54314944834475E-04 -1.32354701374171E-04 -8.73453079031311E-04
 -5.02099843549639E-04 -1.25000171531117E-16 -4.30723198016054E-16  1.26528428549464E-03  2.94253146979827E-04
 -6.80428783788056E-16 -2.45190979567491E-16 -5.45209806398879E-04 -3.61804590759647E-04 -3.18322190902379E-05
 -4.33796417782162E-04  8.39734142016855E-04  1.92938514559272E-04 -1.37753586521048E-03 -4.05119675887748E-04
  2.98874834343143E-03  2.14511567411257E-16  5.04840495758224E-16 -3.18322190909863E-05 -4.33796417782992E-04
  8.39734142016678E-04 -1.92938514559331E-04  1.37753586521065E-03  4.05119675887551E-04 -2.98874834343195E-03
  8.30666463851376E-17  1.05238509104604E-16  5.45448761882891E-06 -5.85917914397928E-06  6.48629627680031E-04
  7.70968059778842E-05 -5.61285086513131E-04  4.31634316614105E-05 -1.33999079248093E-04  6.17042463531643E-05
 -1.16241818522912E-04  5.45448761901680E-06 -5.85917914474955E-06  6.48629627679761E-04 -7.70968059764946E-05
  5.61285086512517E-04 -4.31634316621240E-05  1.33999079248287E-04  6.17042463535908E-05 -1.16241818522458E-04
  5.45448761918666E-06 -5.85917914399530E-06  6.48629627680331E-04 -7.70968059770198E-05  5.61285086513057E-04
 -4.31634316615204E-05  1.33999079248420E-04 -6.17042463526416E-05  1.16241818522495E-04  5.45448761898551E-06
 -5.85917914363993E-06  6.48629627679144E-04  7.70968059770174E-05 -5.61285086512393E-04  4.31634316627144E-05
 -1.33999079248909E-04 -6.17042463528658E-05  1.16241818523116E-04  4.10405817450800E-06  1.46429298511151E-05
 -2.95709658491424E-05 -1.05085991708854E-05 -6.05261913534013E-05  4.10405817386059E-06  1.46429298510737E-05
  2.95709658493417E-05  1.05085991706006E-05 -6.05261913528313E-05  4.10405817335854E-06  1.46429298510697E-05
  2.95709658490736E-05  1.05085991709111E-05  6.05261913535559E-05  4.10405817376584E-06  1.46429298513681E-05
 -2.95709658485631E-05 -1.05085991706242E-05  6.05261913536373E-05  4.35016330090887E-06  4.35016330083819E-06
  4.35016330085147E-06  4.35016330103444E-06 -4.27275334428496E-05 -4.27275334423605E-05 -4.27275334429157E-05
 -4.27275334432330E-05 -6.66107934567305E-05 -6.66107934567131E-05 -6.66107934566985E-05 -6.66107934563619E-05
* ORBITAL    1   46
  2.57922612045430E-06 -7.74016444969811E-04  7.07033634242092E-01  7.90879970340826E-04  1.33332341024967E-03
  6.34045474212037E-17 -1.21746310477845E-16 -3.16695855523308E-17  7.17853360793875E-18 -4.01488083225421E-16
 -6.92628521485808E-17  9.16773728916029E-17  2.20736761524860E-17  5.71037337900579E-06 -5.39232794144543E-03
 -9.54332457041532E-04  5.50761929926503E-05 -9.85753308020204E-04 -5.69653121097387E-04  2.34919703616479E-16
 -2.92354224525151E-16  2.28224444506733E-04  1.12619344812538E-04  3.40800181836697E-16 -2.79075095456816E-16
 -6.35823461504670E-04 -4.04801592801129E-04 -2.57922612028195E-06  7.74016444970198E-04 -7.07033634242092E-01
 -7.90879970340696E-04 -1.33332341024976E-03 -4.31504614060058E-16 -2.12806253631286E-16  1.52284160229232E-16
  1.56056433867302E-17 -1.35455422013799E-17 -1.95187943352170E-16 -9.76501121258984E-17  4.48848916000841E-18
  5.71037337887362E-06 -5.39232794144566E-03 -9.54332457041414E-04  5.50761929926532E-05  9.85753308020046E-04
  5.69653121097342E-04  2.08453562491548E-16 -3.42953981589792E-16 -2.28224444507335E-04 -1.12619344812374E-04
  1.13417123412193E-16  5.48108832920597E-16  6.35823461504633E-04  4.04801592801128E-04  6.86256976742750E-16
 -1.85198061261710E-16 -8.86096149197975E-18  7.24540601461357E-16 -1.79194021478826E-16  1.12730632497530E-16
  4.10737695137827E-16 -3.38366959679644E-04  1.41698821101078E-03 -5.77149303549275E-16 -5.09742834078520E-16
 -6.87957769248320E-16  4.79714231685452E-16 -3.19747119906883E-16 -2.31825333584509E-16 -4.26610984769725E-16
 -3.38366959679719E-04  1.41698821101089E-03  5.66381006316726E-06 -4.51806614270865E-06  6.82623249004976E-04
  7.24600462731231E-05 -3.61270994841150E-04  4.01582009248848E-05 -2.41888525992382E-04  5.95931748950511E-05
 -4.51776148657828E-04  5.66381006297213E-06 -4.51806614225893E-06  6.82623249005890E-04 -7.24600462726858E-05
  3.61270994841127E-04 -4.01582009249071E-05  2.41888525992154E-04  5.95931748953249E-05 -4.51776148658010E-04
 -5.66381006327491E-06  4.51806614223552E-06 -6.82623249005277E-04  7.24600462728213E-05 -3.61270994840822E-04
  4.01582009251351E-05 -2.41888525992460E-04  5.95931748955161E-05 -4.51776148657830E-04 -5.66381006358134E-06
  4.51806614235538E-06 -6.82623249006200E-04 -7.24600462734369E-05  3.61270994841483E-04 -4.01582009251344E-05
  2.41888525991645E-04  5.95931748951835E-05 -4.51776148657463E-04  6.75634617610916E-06  1.54421248236304E-05
  1.64918400704280E-05 -2.40609878167318E-05 -1.14893517196069E-05  6.75634617641196E-06  1.54421248235738E-05
 -1.64918400706074E-05  2.40609878166840E-05 -1.14893517198804E-05 -6.75634617681739E-06 -1.54421248237701E-05
  1.64918400700125E-05 -2.40609878164112E-05 -1.14893517198252E-05 -6.75634617637338E-06 -1.54421248237413E-05
 -1.64918400704195E-05  2.40609878170369E-05 -1.14893517198133E-05 -1.30586249942024E-04 -1.30586249941924E-04
  1.30586249941472E-04  1.30586249942056E-04 -6.50879136927150E-05 -6.50879136929820E-05  6.50879136927127E-05
  6.50879136927436E-05 -9.00358383033923E-05 -9.00358383033698E-05  9.00358383036645E-05  9.00358383034784E-05
* ORBITAL    1   47
  6.38622303855132E-05  4.88173455327757E-04  8.31513134194579E-03 -1.67188810503610E-03  1.16129501029138E-03
  4.56625359411209E-16  3.82021203069982E-16 -1.22079585342719E-16  2.05544968975517E-18  5.43189970112885E-16
 -4.84473915217271E-17  8.14595906516066E-17  8.26286244381932E-18 -1.28358595687092E-04  7.04105252158461E-01
  5.09941132039572E-04  2.87865810603730E-03 -2.65890747155632E-03  6.58023655125902E-04 -1.43103757586173E-16
 -7.94148984803433E-17 -8.55401691112023E-03 -1.27301149717469E-03  1.43930270136899E-16  1.74059877615430E-16
 -1.70721167888670E-03  6.76578481546425E-04  6.38622303854047E-05  4.88173455327217E-04  8.31513134194548E-03
 -1.67188810503622E-03  1.16129501029112E-03  4.58750713077073E-17  5.57221632238648E-16 -3.28547799717092E-16
 -2.69618250102228E-17  1.60438366937711E-16 -4.22349843614386E-16 -2.42698477122775E-16 -2.65953282713142E-17
  1.28358595686393E-04 -7.04105252158460E-01 -5.09941132039850E-04 -2.87865810603737E-03 -2.65890747155763E-03
  6.58023655126563E-04 -5.54533012741405E-16 -4.05150947919659E-16 -8.55401691112044E-03 -1.27301149717590E-03
 -2.95310128675535E-16 -2.94692037298897E-16 -1.70721167888636E-03  6.76578481546285E-04  1.16963961904355E-04
  1.38391199858107E-03 -3.12692902763443E-03 -5.10983078589315E-04  5.20032140699812E-03  1.05078227825376E-03
 -1.07338981525245E-02 -3.64259814670954E-16  3.45186557710419E-16  1.16963961905439E-04  1.38391199858165E-03
 -3.12692902763409E-03  5.10983078588760E-04 -5.20032140699827E-03 -1.05078227825355E-03  1.07338981525245E-02
 -3.23775787570302E-16  4.17589920778313E-16 -1.61453834504311E-05 -2.61785264147102E-04  2.01990467203938E-03
  1.98301573820652E-04 -1.25868838615941E-03  1.03292034676999E-04 -1.87452483234209E-03  1.57417547794398E-04
 -3.14501658040492E-03 -1.61453834507089E-05 -2.61785264147026E-04  2.01990467203949E-03 -1.98301573820304E-04
  1.25868838615871E-03 -1.03292034676647E-04  1.87452483234222E-03  1.57417547793820E-04 -3.14501658040543E-03
 -1.61453834507839E-05 -2.61785264147007E-04  2.01990467204042E-03 -1.98301573819836E-04  1.25868838615940E-03
 -1.03292034675576E-04  1.87452483234217E-03 -1.57417547794307E-04  3.14501658040527E-03 -1.61453834509404E-05
 -2.61785264147277E-04  2.01990467203913E-03  1.98301573819672E-04 -1.25868838615913E-03  1.03292034675750E-04
 -1.87452483234237E-03 -1.57417547794474E-04  3.14501658040475E-03 -5.63446525497674E-05 -3.34941516934124E-04
 -6.49773584488562E-06  1.73729933328818E-04  3.71514460502973E-04 -5.63446525494200E-05 -3.34941516933876E-04
  6.49773584477147E-06 -1.73729933328842E-04  3.71514460503263E-04 -5.63446525486625E-05 -3.34941516934167E-04
  6.49773584527127E-06 -1.73729933328385E-04 -3.71514460502867E-04 -5.63446525490474E-05 -3.34941516933853E-04
 -6.49773584485127E-06  1.73729933328721E-04 -3.71514460503251E-04 -6.54178486375531E-04 -6.54178486375576E-04
 -6.54178486375483E-04 -6.54178486375606E-04  4.10585634376528E-04  4.10585634376716E-04  4.10585634376725E-04
  4.10585634376828E-04 -1.46983887210902E-04 -1.46983887210786E-04 -1.46983887211337E-04 -1.46983887210809E-04
* ORBITAL    1   48
 -2.22877955513583E-05 -1.38751442266743E-04  4.08757257977152E-03 -1.46137567052091E-03  1.20269220831206E-03
  8.02896878865587E-17 -3.28957142873169E-16 -2.09008883337029E-16 -3.90563868427609E-17 -1.32980167826442E-16
 -1.21774247387815E-15  5.10909521678271E-19 -2.16759460157523E-17 -3.26914769072923E-06  7.07657377754238E-01
 -2.71067773841998E-03  3.15688825610084E-03 -4.40186550003418E-03  3.53899867271182E-04 -9.55475944547730E-17
  4.03165208725551E-16 -3.79560468068807E-03 -1.91740373055702E-05 -3.24190169970934E-16  2.53721155707888E-16
 -3.23872881571103E-03  3.82490608099966E-04  2.22877955523278E-05  1.38751442267841E-04 -4.08757257977155E-03
  1.46137567052088E-03 -1.20269220831219E-03 -7.73754381727227E-19  9.45389493827653E-17  1.01692827078822E-16
  2.92220111592200E-17 -2.45240328459304E-16  1.11820517585676E-16  1.84536301144864E-16  2.46438142613430E-17
 -3.26914769121937E-06  7.07657377754237E-01 -2.71067773841988E-03  3.15688825610085E-03  4.40186550003525E-03
 -3.53899867270342E-04 -5.97488530602968E-16 -7.18164349884083E-17  3.79560468068864E-03  1.91740373053173E-05
  1.02932988208427E-15  4.73003316518046E-16  3.23872881571029E-03 -3.82490608099853E-04  2.29803736331782E-16
 -3.28722672384750E-16 -4.61635128119472E-16 -2.31319844440788E-16  5.16912737319521E-16 -1.72528902893423E-16
 -1.17381577799375E-16  4.39072489846726E-04  2.57597032724374E-03  3.58184897699500E-16  3.10655556947876E-18
 -2.47584239579330E-16 -2.04715156951574E-16  1.27813775337040E-16 -3.19182830854006E-16  2.61882016989305E-17
  4.39072489847021E-04  2.57597032724378E-03 -7.87121722662781E-06 -1.95211509939814E-04  1.56960917507785E-03
  1.81244582520749E-04 -8.43426257207663E-04  1.02553596370650E-04 -4.47883037724342E-04  1.20740033571266E-04
 -2.23138723331904E-04 -7.87121722604354E-06 -1.95211509938619E-04  1.56960917507810E-03 -1.81244582521207E-04
  8.43426257207782E-04 -1.02553596370694E-04  4.47883037724278E-04  1.20740033571263E-04 -2.23138723332441E-04
  7.87121722657130E-06  1.95211509939639E-04 -1.56960917507802E-03  1.81244582521580E-04 -8.43426257207134E-04
  1.02553596370799E-04 -4.47883037724381E-04  1.20740033570772E-04 -2.23138723332397E-04  7.87121722632572E-06
  1.95211509939377E-04 -1.56960917507757E-03 -1.81244582521657E-04  8.43426257207655E-04 -1.02553596370218E-04
  4.47883037724394E-04  1.20740033571055E-04 -2.23138723332508E-04 -4.39517691470883E-05 -1.17198028094712E-04
  7.72556860862409E-05 -5.16877441979754E-05 -7.58513391138712E-05 -4.39517691466301E-05 -1.17198028094722E-04
 -7.72556860865728E-05  5.16877441982239E-05 -7.58513391139857E-05  4.39517691467113E-05  1.17198028095089E-04
  7.72556860866482E-05 -5.16877441982247E-05 -7.58513391133674E-05  4.39517691465833E-05  1.17198028095378E-04
 -7.72556860867116E-05  5.16877441984403E-05 -7.58513391139248E-05 -1.37514680579400E-04 -1.37514680579553E-04
  1.37514680580099E-04  1.37514680580008E-04 -8.89123022821130E-05 -8.89123022823528E-05  8.89123022820475E-05
  8.89123022824978E-05 -1.79328075491644E-04 -1.79328075491504E-04  1.79328075491432E-04  1.79328075491618E-04
* ORBITAL    1   49
 -1.32598312621041E-16 -4.35483580655375E-17 -6.89769315529712E-17  8.70395851304657E-17  2.86213875663846E-17
  1.83989892547697E-05 -3.22702026378620E-01  1.20088488359757E-03 -1.28315534336347E-03 -3.80599645564487E-05
  6.28597021567164E-01 -2.53174283465898E-03  2.51190890673945E-03 -7.30530609042218E-16 -9.03946840121881E-16
  5.20852977629550E-17 -5.22535543316702E-18  7.60532413525329E-16 -1.76340516967102E-16  4.40981340279950E-03
 -3.01509825025746E-04  2.16351250623373E-16 -1.18466771007220E-16 -2.13625377027970E-03  8.20630603183046E-05
 -4.66338448826676E-16 -1.68641121815077E-16  3.90873792458112E-16 -4.78506237812052E-16  3.18252348270447E-17
 -8.76711232634369E-17  5.21541969584048E-18  1.83989892543485E-05 -3.22702026378620E-01  1.20088488359787E-03
 -1.28315534336339E-03 -3.80599645572722E-05  6.28597021567164E-01 -2.53174283465878E-03  2.51190890673952E-03
  1.10649820902783E-15  4.88009078517412E-17 -2.94141353531330E-16 -9.00949291775744E-18 -4.41490736280613E-16
  1.36454781832937E-16 -4.40981340280019E-03  3.01509825026056E-04  2.95155155860737E-17  7.14662305789639E-17
  2.13625377028004E-03 -8.20630603170669E-05  1.80014425938625E-16 -2.22664972762787E-16  4.26718036891753E-05
  9.63891464110946E-04 -8.18166798438331E-03 -3.92755388085025E-04 -8.36438825542480E-04  8.29808192238015E-04
  1.52738613731538E-03 -5.25663085391130E-17 -3.03407214592794E-16 -4.26718036890682E-05 -9.63891464110461E-04
  8.18166798438337E-03 -3.92755388085501E-04 -8.36438825543278E-04  8.29808192238870E-04  1.52738613731554E-03
 -1.07069502377618E-18 -6.66006367926556E-17  6.41648829822203E-07 -8.54185639095460E-07  1.10736425754439E-04
  3.58135674894717E-05 -6.31237698742750E-04 -4.84784650101194E-05  3.98068357205406E-04  7.09102277993727E-06
  1.53907237050593E-04 -6.41648831100418E-07  8.54185638253434E-07 -1.10736425754356E-04  3.58135674885882E-05
 -6.31237698742669E-04 -4.84784650106469E-05  3.98068357205629E-04 -7.09102278070022E-06 -1.53907237050760E-04
 -6.41648830587137E-07  8.54185638547603E-07 -1.10736425754332E-04  3.58135674887488E-05 -6.31237698742867E-04
 -4.84784650105542E-05  3.98068357205335E-04  7.09102278026246E-06  1.53907237050921E-04  6.41648830882342E-07
 -8.54185638920353E-07  1.10736425754412E-04  3.58135674879458E-05 -6.31237698743935E-04 -4.84784650105308E-05
  3.98068357205150E-04 -7.09102277974883E-06 -1.53907237051369E-04 -3.37877288410941E-05 -1.58280708787388E-04
  1.47895127609595E-04 -6.54682144939079E-05 -2.52110970196362E-05  3.37877288404031E-05  1.58280708787413E-04
  1.47895127609097E-04 -6.54682144935902E-05  2.52110970201458E-05  3.37877288405436E-05  1.58280708787528E-04
  1.47895127609258E-04 -6.54682144936440E-05 -2.52110970192297E-05 -3.37877288420625E-05 -1.58280708787705E-04
  1.47895127609217E-04 -6.54682144935675E-05  2.52110970196964E-05 -1.68381648195279E-04  1.68381648194638E-04
  1.68381648195353E-04 -1.68381648195018E-04  9.78101391599007E-05 -9.78101391597344E-05 -9.78101391601830E-05
  9.78101391598983E-05 -1.92747466945678E-05  1.92747466949286E-05  1.92747466944426E-05 -1.92747466947203E-05
* ORBITAL    1   50
 -7.45673079101661E-16  1.18609907115419E-16 -3.48182667661843E-16 -4.12505177762639E-16  2.13268086522811E-17
 -4.38853468939545E-05  3.99110511770653E-01  3.15353453522214E-04  1.63718539897317E-03  8.20592488904643E-05
 -5.81911283704720E-01 -1.32697778533630E-03 -2.17204464741508E-03 -1.82107935293930E-16  2.48585282863226E-16
  1.53822984468754E-16 -1.30121356325632E-17  3.29116704017446E-16  7.97739974877136E-16 -5.73176901969421E-04
  1.75127486288900E-03  1.85974371180176E-16  2.02551732321459E-16  2.77008399478521E-04 -5.07730826721101E-04
 -1.55558809532233E-16 -6.73224303427244E-18 -2.88191883126965E-16  4.68374234631256E-16 -9.41629371174822E-17
  4.89241836162315E-16 -8.09397564639928E-17  4.38853468952263E-05 -3.99110511770653E-01 -3.15353453522316E-04
 -1.63718539897317E-03 -8.20592488903360E-05  5.81911283704721E-01  1.32697778533628E-03  2.17204464741511E-03
 -2.02556307311921E-16  6.57799564874983E-16  1.79238370210148E-16 -8.00784821917941E-18 -3.57277539458305E-16
 -7.67764440527270E-18 -5.73176901969298E-04  1.75127486288885E-03 -4.95891419046573E-16 -3.58581479602377E-16
  2.77008399478801E-04 -5.07730826720549E-04  9.14776894869263E-16 -3.99047192171449E-16  4.46141329748538E-16
 -1.76172712041426E-16  6.94742811771597E-16 -2.24998259864085E-16 -3.55951109176454E-16  1.36086768409160E-16
 -4.67133017302270E-16 -1.08072882687643E-03  1.55213260009263E-02  4.59774766554668E-16  6.17968191675961E-17
  3.16658893780628E-16 -1.01817851822947E-16  2.82146251420256E-16 -3.09049779156519E-16  3.40636796852049E-16
  1.08072882687785E-03 -1.55213260009248E-02  4.09568757956803E-06  1.52758751496004E-05  8.55773892852863E-04
 -2.33286465914783E-06 -1.36025944664190E-03  5.78855394775687E-05  2.24809894084306E-04  3.30267943183832E-05
  3.41770222083599E-04 -4.09568757902969E-06 -1.52758751493814E-05 -8.55773892853277E-04 -2.33286465973449E-06
 -1.36025944664182E-03  5.78855394765768E-05  2.24809894084273E-04 -3.30267943189278E-05 -3.41770222083723E-04
  4.09568758015229E-06  1.52758751495615E-05  8.55773892853767E-04  2.33286465901730E-06  1.36025944664246E-03
 -5.78855394771554E-05 -2.24809894084606E-04 -3.30267943183074E-05 -3.41770222083210E-04 -4.09568757983962E-06
 -1.52758751496169E-05 -8.55773892853440E-04  2.33286465941136E-06  1.36025944664243E-03 -5.78855394769486E-05
 -2.24809894084013E-04  3.30267943183146E-05  3.41770222083446E-04  4.41178654374225E-05  6.27690845744578E-04
  8.83510204287031E-05 -4.39005854713165E-04 -5.09388310872555E-04 -4.41178654381499E-05 -6.27690845744472E-04
  8.83510204283047E-05 -4.39005854713602E-04  5.09388310872458E-04  4.41178654382888E-05  6.27690845744481E-04
 -8.83510204280778E-05  4.39005854713442E-04  5.09388310872576E-04 -4.41178654378606E-05 -6.27690845744563E-04
 -8.83510204284526E-05  4.39005854713844E-04 -5.09388310872991E-04  2.11869888026332E-04 -2.11869888026127E-04
  2.11869888026403E-04 -2.11869888026269E-04 -4.28291805366093E-04  4.28291805365754E-04 -4.28291805365778E-04
  4.28291805366143E-04  3.22599860925995E-04 -3.22599860925585E-04  3.22599860925546E-04 -3.22599860925508E-04
* ORBITAL    1   51
  3.46265270767290E-16 -9.20629880308616E-16  2.99244232814895E-16  1.82547706965726E-16 -6.17592363383185E-17
 -9.83661689995413E-06  5.82983176811641E-01 -3.85473589965953E-03  2.89217421383792E-03 -2.46650805765922E-05
  3.99330775267730E-01 -1.49450642019393E-03  1.86578145771615E-03  3.39654694043198E-16 -5.67959111463525E-16
  2.46634500206076E-16  4.72602457307375E-17 -2.86432775987439E-16 -7.50595320165417E-17 -2.68964450200859E-03
 -8.50200728655963E-05  1.94006011213243E-16 -6.47594854827416E-16 -4.89979794891697E-03  7.26650749621827E-04
 -1.82522673731643E-16  2.02195412716830E-16  2.74938625406751E-17 -2.01160047316099E-16  1.97994235014804E-16
 -2.00310945831302E-16  1.57792424483523E-16  9.83661689944569E-06 -5.82983176811640E-01  3.85473589965923E-03
 -2.89217421383792E-03  2.46650805760272E-05 -3.99330775267730E-01  1.49450642019396E-03 -1.86578145771617E-03
  3.72596168319089E-16 -5.07471448573970E-16 -8.99879704451236E-17  3.13906225522656E-17  3.90589524402648E-16
 -2.23522095113967E-16 -2.68964450200877E-03 -8.50200728655195E-05  5.53095139698745E-16  4.41330832732159E-16
 -4.89979794891753E-03  7.26650749621704E-04 -4.52571358134928E-16  5.29800133467616E-16 -9.58407732687882E-17
 -1.11899597981846E-15 -1.04476168478124E-15  3.28672551367776E-16  5.54572630886848E-16  2.49397877152342E-18
 -5.70321295977397E-16  1.79635895350580E-04 -3.14125613507305E-03 -4.19686802948860E-16  3.65797337178421E-16
  3.41540248776186E-16 -1.58561953329283E-16 -3.78446668359961E-16 -8.24446427186136E-18 -1.23638976813417E-16
 -1.79635895350446E-04  3.14125613507186E-03 -2.47911242075858E-06 -1.89028710414787E-04  2.49125203256165E-03
  1.94607290855781E-04 -1.72285160575379E-03  1.01242848504345E-04 -1.35353383569019E-03  2.11573424652234E-04
 -2.22118485848980E-03  2.47911242066966E-06  1.89028710414479E-04 -2.49125203256132E-03  1.94607290856312E-04
 -1.72285160575322E-03  1.01242848504639E-04 -1.35353383569063E-03 -2.11573424652146E-04  2.22118485848966E-03
 -2.47911242066567E-06 -1.89028710414712E-04  2.49125203256180E-03 -1.94607290856691E-04  1.72285160575328E-03
 -1.01242848504778E-04  1.35353383569034E-03 -2.11573424652316E-04  2.22118485849038E-03  2.47911242050033E-06
  1.89028710414230E-04 -2.49125203256193E-03 -1.94607290856134E-04  1.72285160575374E-03 -1.01242848503620E-04
  1.35353383569052E-03  2.11573424652245E-04 -2.22118485848993E-03  3.15053407204975E-05  1.21851794593893E-05
  4.22035854117253E-05  8.00280775555340E-05 -1.38680756421512E-05 -3.15053407205254E-05 -1.21851794599907E-05
  4.22035854122050E-05  8.00280775553201E-05  1.38680756425309E-05  3.15053407205048E-05  1.21851794596606E-05
 -4.22035854123442E-05 -8.00280775556272E-05  1.38680756424761E-05 -3.15053407214605E-05 -1.21851794594669E-05
 -4.22035854122865E-05 -8.00280775550853E-05 -1.38680756423905E-05  3.85515879999133E-05 -3.85515879999496E-05
  3.85515879999608E-05 -3.85515879996761E-05 -1.10804132179172E-04  1.10804132179508E-04 -1.10804132179714E-04
  1.10804132179553E-04  2.56329100250921E-09 -2.56329127764254E-09  2.56329140206715E-09 -2.56329117661100E-09
* ORBITAL    1   52
  3.68647161435681E-16  1.48381356691228E-16  4.93697668180567E-16  2.94964799064619E-17  2.12997916938657E-17
 -2.65104578928813E-05  6.28270101212205E-01 -3.41661221151068E-03  2.97626220868745E-03 -1.67640100007124E-05
  3.22453444291876E-01 -1.74617862494042E-03  1.53140976790049E-03  4.27733809034082E-17 -1.60730170738966E-16
  9.76735573673478E-17  5.78264150570387E-19 -2.51361038438783E-18 -1.33429448622417E-16 -4.73568315592665E-03
 -3.21617650926732E-04  3.40299617892239E-16 -4.74083753294411E-16 -9.33510449849881E-03 -4.53713809884022E-04
 -1.12146695857271E-16 -1.89383637864504E-16  3.91821245242287E-16  4.07823620904961E-16  9.06412564873556E-16
 -2.93131446532732E-16  9.01327468724600E-17 -2.65104578929394E-05  6.28270101212205E-01 -3.41661221151076E-03
  2.97626220868744E-03 -1.67640100012185E-05  3.22453444291876E-01 -1.74617862493997E-03  1.53140976790051E-03
  5.61288676519401E-16 -5.47399067178260E-16 -3.15087194750018E-16 -7.44254945794111E-18  7.21715055492592E-17
  1.15733360492685E-16  4.73568315592855E-03  3.21617650928078E-04  5.33298988324992E-16 -3.01728724661201E-16
  9.33510449849917E-03  4.53713809883281E-04 -3.26954895785928E-16  3.26711105146061E-17  3.98477178423289E-06
  4.85545360457879E-05 -2.23664551563351E-04 -2.56423781787840E-04  9.05724345898407E-03 -8.59802616342757E-05
  3.82000684295194E-03 -2.20198088306386E-16 -1.10928675404341E-16 -3.98477178422543E-06 -4.85545360461904E-05
  2.23664551563283E-04 -2.56423781786954E-04  9.05724345898374E-03 -8.59802616344251E-05  3.82000684295207E-03
  1.84163557930402E-16 -1.54171107886898E-16  5.41082778464954E-06 -1.23622134975382E-04  2.13396126871041E-03
  1.47539375114697E-04 -3.56707193140972E-04  9.48569400418481E-05  1.82819821064960E-06  1.86412186814427E-04
 -5.74173800863959E-06 -5.41082778458717E-06  1.23622134975944E-04 -2.13396126871066E-03  1.47539375114471E-04
 -3.56707193141458E-04  9.48569400422490E-05  1.82819821087552E-06 -1.86412186814580E-04  5.74173800813514E-06
 -5.41082778443557E-06  1.23622134974244E-04 -2.13396126871073E-03  1.47539375114366E-04 -3.56707193141807E-04
  9.48569400423108E-05  1.82819821101961E-06  1.86412186813450E-04 -5.74173800792273E-06  5.41082778410496E-06
 -1.23622134975809E-04  2.13396126871086E-03  1.47539375114647E-04 -3.56707193141555E-04  9.48569400426389E-05
  1.82819821128651E-06 -1.86412186814475E-04  5.74173800822386E-06  2.14674226278738E-05 -9.19415610623181E-05
 -2.05529353020143E-04  2.96942679002578E-04  1.65870405167419E-04 -2.14674226270497E-05  9.19415610625677E-05
 -2.05529353020461E-04  2.96942679002468E-04 -1.65870405167349E-04 -2.14674226275724E-05  9.19415610626906E-05
 -2.05529353020297E-04  2.96942679001921E-04  1.65870405167279E-04  2.14674226280213E-05 -9.19415610622472E-05
 -2.05529353020261E-04  2.96942679002280E-04 -1.65870405167595E-04 -3.02583068071913E-05  3.02583068070762E-05
  3.02583068075089E-05 -3.02583068074146E-05  2.86456120338240E-04 -2.86456120338300E-04 -2.86456120338249E-04
  2.86456120338470E-04 -1.01609327657526E-04  1.01609327657893E-04  1.01609327657867E-04 -1.01609327657509E-04
* ORBITAL    1   53
 -7.63831837978737E-04 -5.56123696869641E-03 -3.05953912720987E-02 -8.14867036679130E-02 -6.41597960897087E-02
 -4.90736165687538E-16 -4.28126845388973E-16  1.04269733417225E-18 -2.22001023030147E-17  2.37413664660751E-16
 -2.68972037868705E-16 -1.84785487373028E-17 -2.61287705708520E-18 -3.86750811561148E-04 -1.19256357290612E-02
  1.69368846147847E-03 -3.27738524985305E-03  6.03429628059514E-03  4.55559071097114E-03  3.66411813124985E-16
  1.12522082322020E-15 -3.53643272087068E-04 -3.38694169466735E-03 -3.42486802611348E-16 -5.32713914599976E-16
  2.28439385034614E-03 -2.73766378963312E-03  7.63831837980156E-04  5.56123696869662E-03  3.05953912720987E-02
  8.14867036679131E-02  6.41597960897089E-02  4.08013015430492E-16  1.41270712521197E-17  8.19143077674822E-17
  1.47515994709833E-17 -2.73094530688335E-16  9.67811115474175E-17  3.16156282631709E-16  2.66656899219912E-17
 -3.86750811560593E-04 -1.19256357290609E-02  1.69368846147775E-03 -3.27738524985310E-03 -6.03429628059484E-03
 -4.55559071097183E-03  7.55840454389593E-17  5.06048551332468E-16  3.53643272086710E-04  3.38694169466678E-03
  2.68809190087540E-16  2.24679142413797E-17 -2.28439385034565E-03  2.73766378963326E-03 -7.87344636869256E-16
 -2.25317184800119E-16 -4.40705103294420E-16 -4.89332271973582E-16  3.15880132041119E-16  8.84064433237015E-17
  4.76271663143823E-16 -1.34268315808039E-04  1.39906884893030E-02 -8.28247588399478E-16 -1.61945634139009E-16
  1.34411786058431E-16  1.49109231956052E-16 -3.52055359096231E-16  4.92604866689743E-16 -3.71261907425745E-16
 -1.34268315807051E-04  1.39906884893031E-02 -8.38480915405400E-04 -1.04402914630203E-02  2.24464647561117E-01
 -1.17574895271175E-03 -1.78313579138813E-03  6.04374451102273E-03 -4.31131984000473E-02 -3.23399205073950E-03
  1.36762973094666E-02 -8.38480915405217E-04 -1.04402914630194E-02  2.24464647561116E-01  1.17574895271269E-03
  1.78313579138768E-03 -6.04374451102277E-03  4.31131984000470E-02 -3.23399205073926E-03  1.36762973094664E-02
  8.38480915405931E-04  1.04402914630198E-02 -2.24464647561116E-01 -1.17574895271207E-03 -1.78313579138748E-03
  6.04374451102299E-03 -4.31131984000473E-02 -3.23399205073951E-03  1.36762973094661E-02  8.38480915406305E-04
  1.04402914630190E-02 -2.24464647561117E-01  1.17574895271217E-03  1.78313579138730E-03 -6.04374451102220E-03
  4.31131984000471E-02 -3.23399205073936E-03  1.36762973094665E-02 -1.92841436542806E-02  2.82101063546033E-01
  1.01204445401789E-02 -1.71396755913966E-02 -1.51438487266460E-02 -1.92841436542810E-02  2.82101063546032E-01
 -1.01204445401793E-02  1.71396755913968E-02 -1.51438487266456E-02  1.92841436542802E-02 -2.82101063546032E-01
  1.01204445401799E-02 -1.71396755913963E-02 -1.51438487266460E-02  1.92841436542795E-02 -2.82101063546033E-01
 -1.01204445401797E-02  1.71396755913963E-02 -1.51438487266455E-02  6.77920445898846E-02  6.77920445898843E-02
 -6.77920445898848E-02 -6.77920445898846E-02  6.48698031231635E-02  6.48698031231640E-02 -6.48698031231634E-02
 -6.48698031231639E-02  6.92257244414500E-02  6.92257244414507E-02 -6.92257244414511E-02 -6.92257244414509E-02
* ORBITAL    1   54
 -4.43766072447936E-04 -3.29073812810104E-03 -2.09499793769597E-02 -9.40015033899096E-03 -2.81752369897461E-02
  1.52089629682273E-16  7.43899545234687E-17  2.19640785594522E-16  3.17371038313373E-17 -6.14556162498125E-16
  8.63289242888888E-17  1.23644135721019E-18  1.67505265471536E-17 -4.03492723583788E-04 -1.09997518232167E-02
 -1.63168836395322E-02 -7.48685792833424E-03  5.73914473588772E-03  3.85171429948579E-03 -5.83007861706266E-16
 -8.12098246774217E-18 -1.22065815532813E-03 -4.90770847384013E-03  8.29221738944895E-17 -4.11157284468146E-16
  1.86197113802320E-03 -3.06591652601830E-03 -4.43766072447958E-04 -3.29073812810118E-03 -2.09499793769593E-02
 -9.40015033899194E-03 -2.81752369897460E-02  8.60124256977386E-18  2.68027324634594E-16 -2.31196821816582E-16
 -5.05509927577874E-17 -5.07435268509116E-16  2.03322445899872E-16  1.56314443825996E-17 -6.12292905811183E-18
  4.03492723582809E-04  1.09997518232177E-02  1.63168836395316E-02  7.48685792833421E-03  5.73914473588734E-03
  3.85171429948610E-03 -2.55185232476065E-16 -1.61435035912676E-16 -1.22065815532850E-03 -4.90770847384000E-03
  4.12612748361630E-16 -4.93872891407601E-16  1.86197113802374E-03 -3.06591652601727E-03 -6.31222284731223E-05
 -1.16607308235700E-03  4.72877608692223E-02  5.11300333264655E-04  2.28948983240093E-05 -9.87055478300922E-04
 -5.53275427681184E-03  9.55167080268860E-16  3.26973646714446E-16 -6.31222284731841E-05 -1.16607308235731E-03
  4.72877608692227E-02 -5.11300333264874E-04 -2.28948983236480E-05  9.87055478301582E-04  5.53275427681274E-03
  5.71371519214043E-16 -2.98598249338989E-16 -1.00513036522786E-03 -1.17002993291933E-02  2.21730684829969E-01
 -1.22378532639516E-03 -2.86761713684516E-03  5.90335120990435E-03 -4.60638858710050E-02 -3.24536093844909E-03
  9.31773180216959E-03 -1.00513036522774E-03 -1.17002993291932E-02  2.21730684829969E-01  1.22378532639554E-03
  2.86761713684439E-03 -5.90335120990544E-03  4.60638858710045E-02 -3.24536093844949E-03  9.31773180216923E-03
 -1.00513036522682E-03 -1.17002993291929E-02  2.21730684829969E-01  1.22378532639573E-03  2.86761713684511E-03
 -5.90335120990538E-03  4.60638858710049E-02  3.24536093844929E-03 -9.31773180216978E-03 -1.00513036522778E-03
 -1.17002993291933E-02  2.21730684829969E-01 -1.22378532639567E-03 -2.86761713684478E-03  5.90335120990508E-03
 -4.60638858710049E-02  3.24536093844986E-03 -9.31773180216993E-03 -1.92972805845301E-02  2.78405598686081E-01
  9.48146767327609E-03 -1.67453717999789E-02 -1.44637058330690E-02 -1.92972805845298E-02  2.78405598686081E-01
 -9.48146767327644E-03  1.67453717999789E-02 -1.44637058330694E-02 -1.92972805845294E-02  2.78405598686081E-01
 -9.48146767327650E-03  1.67453717999789E-02  1.44637058330697E-02 -1.92972805845295E-02  2.78405598686080E-01
  9.48146767327627E-03 -1.67453717999792E-02  1.44637058330691E-02  6.38497910710817E-02  6.38497910710815E-02
  6.38497910710821E-02  6.38497910710815E-02  6.27679161983718E-02  6.27679161983713E-02  6.27679161983710E-02
  6.27679161983717E-02  6.40205480169227E-02  6.40205480169225E-02  6.40205480169225E-02  6.40205480169225E-02
* ORBITAL    1   55
  1.14095827714005E-16 -1.80334114295990E-16 -3.34694516587843E-16  4.97362556506800E-16 -1.36613056147967E-17
  5.09570430265261E-04  1.40283918634295E-02  1.22223476414826E-02  6.56109320816607E-03  5.07110986170630E-05
  2.09011449360989E-03 -2.44832735426255E-02 -4.87799873470116E-03 -9.10976524553042E-16 -5.19981890943982E-16
 -2.54567520913365E-16  1.35242808585851E-18 -3.33750744378771E-16 -5.91839796898082E-16 -5.51307280409244E-03
 -2.65779337257779E-03 -7.15022344216073E-16 -1.92624165870451E-16 -1.09493623844217E-02  1.20298186658701E-03
  1.81220127302604E-16 -3.03920745054760E-16 -5.51154526622952E-16  4.64308096593370E-16 -4.76421256979091E-16
 -5.01920017511854E-16 -1.38230787883701E-17 -5.09570430264608E-04 -1.40283918634292E-02 -1.22223476414826E-02
 -6.56109320816606E-03 -5.07110986176939E-05 -2.09011449360972E-03  2.44832735426255E-02  4.87799873470117E-03
  4.57436494283744E-16  3.58155703710205E-16 -2.17228084244730E-16  2.51900544415485E-17 -9.89037780057187E-17
  2.52275413826881E-16 -5.51307280409322E-03 -2.65779337257749E-03  5.38901614746326E-16  3.65782438562882E-16
 -1.09493623844218E-02  1.20298186658697E-03 -7.10805394668203E-16 -3.93333513310100E-17 -2.18478528940032E-16
 -8.20492058184939E-17  3.15727724440390E-16 -4.90598512395065E-16 -2.41080190236024E-16 -7.22149905702151E-16
  6.41360405834267E-17 -6.85422653611654E-04 -4.35036830865792E-03 -5.49650458788178E-16 -4.70112674841331E-16
  1.80501611679362E-16 -6.42404433597535E-16 -2.66222705416936E-16  4.76990949413566E-16 -3.77673881432057E-16
  6.85422653611784E-04  4.35036830865782E-03  1.22364914941522E-03  1.31728810199353E-02 -2.07772491090228E-01
  1.55286708593816E-03 -2.33836825583490E-04 -5.83109337866143E-03  4.83583326374895E-02  3.24275985987339E-03
 -1.51543897494174E-02 -1.22364914941470E-03 -1.31728810199348E-02  2.07772491090228E-01  1.55286708593736E-03
 -2.33836825583258E-04 -5.83109337866131E-03  4.83583326374892E-02 -3.24275985987254E-03  1.51543897494178E-02
  1.22364914941474E-03  1.31728810199348E-02 -2.07772491090228E-01 -1.55286708593701E-03  2.33836825583126E-04
  5.83109337866169E-03 -4.83583326374892E-02 -3.24275985987289E-03  1.51543897494177E-02 -1.22364914941531E-03
 -1.31728810199352E-02  2.07772491090229E-01 -1.55286708593724E-03  2.33836825583770E-04  5.83109337866197E-03
 -4.83583326374902E-02  3.24275985987280E-03 -1.51543897494167E-02 -2.00039905708236E-02  2.86842533466535E-01
  6.82088397995332E-03 -1.61214780894527E-02 -1.30093551867264E-02  2.00039905708234E-02 -2.86842533466535E-01
  6.82088397995239E-03 -1.61214780894531E-02  1.30093551867262E-02 -2.00039905708238E-02  2.86842533466536E-01
 -6.82088397995356E-03  1.61214780894532E-02  1.30093551867266E-02  2.00039905708235E-02 -2.86842533466535E-01
 -6.82088397995275E-03  1.61214780894529E-02 -1.30093551867261E-02  6.41851165785137E-02 -6.41851165785138E-02
  6.41851165785136E-02 -6.41851165785137E-02  6.51933889555448E-02 -6.51933889555457E-02  6.51933889555451E-02
 -6.51933889555454E-02  6.32499957820011E-02 -6.32499957820003E-02  6.32499957820013E-02 -6.32499957820006E-02
* ORBITAL    1   56
  2.35725569021460E-16 -2.88301485066093E-16  5.93438017566349E-16  1.77367157674624E-16  8.62510616743907E-17
  5.02721841122088E-04  1.39809701226645E-02  7.73097404140472E-03  5.98364978945329E-03  5.30645979667863E-05
  1.86606256915494E-03 -2.03068524514572E-02 -4.36620695204584E-03  5.65775293255586E-16  5.56461579118535E-16
 -1.64632987095819E-16 -2.76004292636940E-18  9.46170616656551E-17 -7.95439370238461E-17 -5.17555803667214E-03
 -2.96002118959845E-03 -3.70704908540373E-16  1.50678587546110E-16 -5.92301067530567E-03  3.41470925409384E-03
  4.91007089295824E-16  7.22179795966056E-16  2.22614454547716E-16 -1.87147008114204E-16 -2.11735720052390E-16
 -6.60384098654913E-17 -2.18750082987938E-16  5.02721841122158E-04  1.39809701226636E-02  7.73097404140464E-03
  5.98364978945325E-03  5.30645979667554E-05  1.86606256915496E-03 -2.03068524514572E-02 -4.36620695204587E-03
  1.81858796748979E-16 -1.87402130536149E-16  3.37038092580076E-16  1.17559872164519E-17  1.09565474757632E-15
  2.77854790855859E-16  5.17555803667257E-03  2.96002118959833E-03  3.94306689811006E-16 -3.88436793293098E-17
  5.92301067530525E-03 -3.41470925409410E-03  6.75437682823319E-16 -5.57015051067176E-16 -3.35139956984842E-04
 -2.45795957618577E-03 -1.67714695842495E-02  3.35269514623150E-04 -6.87112661097892E-03 -2.00190484661305E-04
 -8.53436623516687E-03  1.27395234601588E-16  8.04957959961520E-16  3.35139956984763E-04  2.45795957618560E-03
  1.67714695842499E-02  3.35269514623369E-04 -6.87112661097903E-03 -2.00190484661760E-04 -8.53436623516745E-03
 -3.32732044329002E-16  1.78280091437842E-16  1.22411586386885E-03  1.31638031630297E-02 -2.06272064912800E-01
  1.60069842913410E-03 -2.16446281025527E-03 -5.83295649233970E-03  4.67491296948020E-02  3.25525893079379E-03
 -1.76429368346203E-02 -1.22411586386847E-03 -1.31638031630292E-02  2.06272064912801E-01  1.60069842913407E-03
 -2.16446281025521E-03 -5.83295649234015E-03  4.67491296948018E-02 -3.25525893079453E-03  1.76429368346209E-02
 -1.22411586386761E-03 -1.31638031630296E-02  2.06272064912800E-01  1.60069842913357E-03 -2.16446281025528E-03
 -5.83295649234016E-03  4.67491296948016E-02  3.25525893079468E-03 -1.76429368346207E-02  1.22411586386875E-03
  1.31638031630301E-02 -2.06272064912801E-01  1.60069842913387E-03 -2.16446281025527E-03 -5.83295649233989E-03
  4.67491296948007E-02 -3.25525893079410E-03  1.76429368346208E-02 -2.00329232302372E-02  2.87186962232984E-01
  6.92256530548285E-03 -1.62094471272981E-02 -1.30751266537097E-02  2.00329232302370E-02 -2.87186962232984E-01
  6.92256530548281E-03 -1.62094471272974E-02  1.30751266537097E-02  2.00329232302374E-02 -2.87186962232984E-01
  6.92256530548276E-03 -1.62094471272970E-02 -1.30751266537097E-02 -2.00329232302372E-02  2.87186962232984E-01
  6.92256530548277E-03 -1.62094471272972E-02  1.30751266537098E-02  6.46357997870067E-02 -6.46357997870072E-02
 -6.46357997870073E-02  6.46357997870073E-02  6.48728991949748E-02 -6.48728991949747E-02 -6.48728991949744E-02
  6.48728991949745E-02  6.34792365343372E-02 -6.34792365343374E-02 -6.34792365343372E-02  6.34792365343372E-02
* ORBITAL    1   57
 -1.27123258557184E-03 -9.37495489957153E-03 -5.76459769475813E-02  5.32616316379613E-02 -1.30122453933146E-02
  9.17161378439712E-17 -4.03118226003905E-16  2.85351202059681E-17 -7.18647003667160E-18  4.69087030360051E-16
 -7.62823441694805E-16  8.12289502494340E-17 -1.10479521661527E-17  1.39917537919971E-03  3.96815093976595E-02
 -2.15665494786857E-02  2.69114690891285E-03 -2.51640212721012E-02 -8.76889819917942E-03 -2.13353613097782E-16
 -7.23932271877332E-17 -6.50788537079181E-03  1.85667324642882E-03  2.71011662296100E-16  2.53196714254190E-16
 -1.79552133058551E-02 -5.80453797812632E-03 -1.27123258557136E-03 -9.37495489957102E-03 -5.76459769475808E-02
  5.32616316379615E-02 -1.30122453933148E-02  2.11593316952156E-16 -4.02664731847299E-17  3.81585667919669E-17
  1.59179504644716E-18 -1.84629294685014E-16  3.87319109169342E-16  1.11386945870518E-16  8.43958039354596E-18
 -1.39917537919943E-03 -3.96815093976605E-02  2.15665494786858E-02 -2.69114690891287E-03 -2.51640212721007E-02
 -8.76889819918030E-03  2.82334122787616E-16 -5.64678807888335E-16 -6.50788537079140E-03  1.85667324642836E-03
  7.14334095297664E-16  3.92055860499210E-16 -1.79552133058540E-02 -5.80453797812656E-03 -1.01714260095959E-03
 -1.49482977423259E-02  6.38638180033097E-01  1.59330128091166E-03 -2.29838221246906E-04 -3.41584171279666E-03
  9.54709204539453E-03 -1.64718039557231E-16  8.51418239513681E-16 -1.01714260096068E-03 -1.49482977423261E-02
  6.38638180033098E-01 -1.59330128091220E-03  2.29838221246554E-04  3.41584171279744E-03 -9.54709204539441E-03
 -1.10283811912779E-16  3.98166137843454E-16  4.94499733066329E-05  1.84131050360444E-04  2.14948507908031E-02
  5.99334358293741E-04 -3.63581911473927E-03 -4.85301142927098E-04 -3.41778378806321E-03  1.08136444713666E-03
 -2.42462033676878E-02  4.94499733069706E-05  1.84131050360975E-04  2.14948507908025E-02 -5.99334358294397E-04
  3.63581911473862E-03  4.85301142926855E-04  3.41778378806330E-03  1.08136444713541E-03 -2.42462033676876E-02
  4.94499733073235E-05  1.84131050360364E-04  2.14948507908024E-02 -5.99334358294350E-04  3.63581911473945E-03
  4.85301142926927E-04  3.41778378806337E-03 -1.08136444713636E-03  2.42462033676875E-02  4.94499733074362E-05
  1.84131050360382E-04  2.14948507908030E-02  5.99334358294505E-04 -3.63581911473953E-03 -4.85301142926938E-04
 -3.41778378806330E-03 -1.08136444713645E-03  2.42462033676874E-02  2.60084255022180E-03 -4.75578374274247E-02
  2.24246689961904E-03 -3.50092060546168E-03 -2.53282990827518E-03  2.60084255022244E-03 -4.75578374274255E-02
 -2.24246689961909E-03  3.50092060546187E-03 -2.53282990827485E-03  2.60084255022216E-03 -4.75578374274247E-02
 -2.24246689961881E-03  3.50092060546165E-03  2.53282990827522E-03  2.60084255022201E-03 -4.75578374274248E-02
  2.24246689961934E-03 -3.50092060546154E-03  2.53282990827497E-03 -1.32342126737510E-02 -1.32342126737515E-02
 -1.32342126737508E-02 -1.32342126737512E-02 -1.24004389716749E-02 -1.24004389716749E-02 -1.24004389716748E-02
 -1.24004389716749E-02 -1.10388930852566E-02 -1.10388930852569E-02 -1.10388930852569E-02 -1.10388930852564E-02
* ORBITAL    1   58
  2.81268199762989E-16 -6.99349073354555E-16  6.56362281943679E-16 -2.14763527011835E-16  8.75450521082186E-17
 -7.61657764058242E-04 -2.14467967821129E-02  2.01200351456221E-02 -9.84953751391815E-04  1.65353454654421E-03
  4.65901498668923E-02 -4.40089395049006E-02  2.27182574973992E-03 -1.74541575627247E-16 -9.02283073081674E-17
  4.86928941225896E-17 -1.06226779500269E-18  1.76484261471238E-16 -1.61652863573011E-16  3.53765676021546E-02
  1.01264090838080E-02 -2.92616234979455E-16  2.06692628296765E-16 -1.93855140477490E-02 -5.34325667831272E-03
  2.24537017555591E-16  5.41257867923988E-16 -5.53765102130640E-16  2.77766761980302E-17 -2.72833375739585E-16
  9.45981466911232E-17  3.11242157786933E-17 -7.61657764057456E-04 -2.14467967821119E-02  2.01200351456224E-02
 -9.84953751391717E-04  1.65353454654413E-03  4.65901498668937E-02 -4.40089395049004E-02  2.27182574973999E-03
 -3.89743596083910E-17  2.91570019751410E-16  1.13715624741453E-16  8.94724579016897E-18  1.19532178433727E-16
  1.38784671823538E-17 -3.53765676021543E-02 -1.01264090838069E-02  1.63083121772350E-16  1.06869211195131E-16
  1.93855140477490E-02  5.34325667831357E-03  8.59971390956534E-17 -1.97654177438122E-16 -9.99553019648879E-04
 -1.47544510485476E-02  6.63983371907466E-01  1.16195096609672E-03  3.15038911683468E-03 -2.45551331963537E-03
  5.90974306809110E-04 -2.70198047674777E-16 -4.16012526266078E-17  9.99553019648557E-04  1.47544510485473E-02
 -6.63983371907466E-01  1.16195096609688E-03  3.15038911683544E-03 -2.45551331963463E-03  5.90974306810305E-04
  6.55750649785882E-16  3.18192869961694E-16  3.83548141281687E-05  4.84061557744344E-04 -1.51407337356804E-02
 -2.44002088996892E-04  5.19060226182306E-03  2.90851509556999E-04 -6.53602887535681E-04 -3.86315160870812E-05
 -1.15945392322033E-03 -3.83548141279748E-05 -4.84061557744788E-04  1.51407337356801E-02 -2.44002088997549E-04
  5.19060226182292E-03  2.90851509556851E-04 -6.53602887535993E-04  3.86315160869940E-05  1.15945392322029E-03
 -3.83548141286514E-05 -4.84061557744555E-04  1.51407337356802E-02 -2.44002088996736E-04  5.19060226182283E-03
  2.90851509556490E-04 -6.53602887536207E-04 -3.86315160873708E-05 -1.15945392321993E-03  3.83548141278257E-05
  4.84061557744625E-04 -1.51407337356799E-02 -2.44002088997203E-04  5.19060226182302E-03  2.90851509556928E-04
 -6.53602887535531E-04  3.86315160870965E-05  1.15945392322003E-03  3.30213286330987E-05  1.61526861273380E-03
 -4.30759577151243E-04 -1.74203203802841E-03  7.88199863123292E-04 -3.30213286320747E-05 -1.61526861273401E-03
 -4.30759577151309E-04 -1.74203203802893E-03 -7.88199863123569E-04 -3.30213286328767E-05 -1.61526861273385E-03
 -4.30759577151359E-04 -1.74203203802846E-03  7.88199863123031E-04  3.30213286326925E-05  1.61526861273372E-03
 -4.30759577151505E-04 -1.74203203802814E-03 -7.88199863123441E-04 -2.22511112472230E-04  2.22511112472547E-04
  2.22511112472093E-04 -2.22511112472106E-04  9.65437441282372E-04 -9.65437441282776E-04 -9.65437441282311E-04
  9.65437441282510E-04 -4.46711440223243E-05  4.46711440224147E-05  4.46711440224332E-05 -4.46711440223039E-05
* ORBITAL    1   59
  3.82071997208369E-04  2.84352980926726E-03  1.88707586165669E-02 -1.00539526556636E-01 -1.80499855649624E-02
  2.21125548603751E-16 -3.43418585925222E-16  1.23475421849127E-16  8.47732746246789E-18  1.63162586451531E-17
 -1.96481704247281E-16  3.03020130237594E-16  1.97830371756737E-17  6.75640469573129E-04  1.78940737532145E-02
 -2.54101373890548E-02 -5.71553226093134E-04 -1.44717701691577E-02 -5.51501872993756E-03  3.60501782527230E-16
  1.11348845828593E-16 -6.46478922935138E-04 -1.71315965039655E-03 -3.30120871213606E-16 -2.85499296664950E-16
 -8.67682002102769E-03 -3.87349827671012E-03 -3.82071997208350E-04 -2.84352980926759E-03 -1.88707586165665E-02
  1.00539526556636E-01  1.80499855649625E-02 -2.25629968114450E-16  8.21470935142133E-17 -5.09604958591753E-17
 -4.15748792710418E-17 -7.91871470049102E-17  1.69476457781464E-16  5.50437681496603E-17 -2.07266002377918E-17
  6.75640469573104E-04  1.78940737532139E-02 -2.54101373890550E-02 -5.71553226093149E-04  1.44717701691576E-02
  5.51501872993707E-03  3.64220013994859E-16 -6.47616206167154E-16  6.46478922935116E-04  1.71315965039639E-03
 -2.25934306859223E-17 -2.70474817311340E-16  8.67682002102755E-03  3.87349827671085E-03 -2.63479919763460E-16
  1.75260226128507E-17 -1.19877438907432E-16  2.23546535974208E-16  7.71429906985101E-16 -5.69947159378222E-16
 -4.91591731589617E-16  1.26465167549129E-03 -2.02835886911571E-02  2.06593421277768E-16 -3.17366820063230E-16
  3.84805909940289E-18  6.25332080520098E-16  8.96747079684617E-16 -5.33549847984698E-16  1.39068019884783E-16
  1.26465167549146E-03 -2.02835886911570E-02  7.22349118597874E-04  9.30248541086986E-03 -3.61735600503430E-01
 -1.52289474388536E-03  1.85917221725467E-02 -8.94100716648229E-04  8.79855150515683E-03 -1.13749726163818E-03
  1.31251581843728E-02  7.22349118599010E-04  9.30248541086970E-03 -3.61735600503430E-01  1.52289474388557E-03
 -1.85917221725472E-02  8.94100716648808E-04 -8.79855150515747E-03 -1.13749726163786E-03  1.31251581843731E-02
 -7.22349118598626E-04 -9.30248541086945E-03  3.61735600503430E-01 -1.52289474388502E-03  1.85917221725473E-02
 -8.94100716648731E-04  8.79855150515686E-03 -1.13749726163723E-03  1.31251581843720E-02 -7.22349118598817E-04
 -9.30248541087049E-03  3.61735600503430E-01  1.52289474388501E-03 -1.85917221725475E-02  8.94100716648806E-04
 -8.79855150515731E-03 -1.13749726163886E-03  1.31251581843723E-02 -8.36767143042873E-03  1.70848797421903E-01
 -3.30817676508550E-02  9.51873579289072E-02  5.80299062080596E-02 -8.36767143042850E-03  1.70848797421904E-01
  3.30817676508550E-02 -9.51873579289066E-02  5.80299062080591E-02  8.36767143042771E-03 -1.70848797421903E-01
 -3.30817676508549E-02  9.51873579289074E-02  5.80299062080594E-02  8.36767143042785E-03 -1.70848797421903E-01
  3.30817676508550E-02 -9.51873579289073E-02  5.80299062080592E-02  7.86979053306763E-02  7.86979053306764E-02
 -7.86979053306761E-02 -7.86979053306763E-02  8.22881460923735E-02  8.22881460923736E-02 -8.22881460923733E-02
 -8.22881460923733E-02  7.06053612233618E-02  7.06053612233621E-02 -7.06053612233624E-02 -7.06053612233620E-02
* ORBITAL    1   60
  3.64954311423957E-04  2.68856190569343E-03  1.65237290598852E-02 -5.49570784511227E-02 -3.92130091518792E-03
  5.67528592883367E-16  4.58042247467049E-16  3.21393553243431E-16  1.94199678191086E-17 -4.92298035624200E-16
 -2.71215498164191E-16  1.35048113488716E-16  1.20500123303004E-19  7.71731030422553E-04  2.09754578983830E-02
 -4.57307349008871E-02 -3.70225033444360E-03 -2.29269419030366E-02 -7.49031927647330E-03 -3.59671506187396E-16
 -2.89077806693524E-16 -5.22856815370307E-03 -2.74863191648893E-03 -4.11033760184808E-16  4.87978273327271E-18
 -1.54612699936670E-02 -5.48155115667544E-03  3.64954311424257E-04  2.68856190569254E-03  1.65237290598850E-02
 -5.49570784511228E-02 -3.92130091518805E-03 -4.73516859018708E-16  1.69463914771618E-16  1.65025906312118E-16
 -1.77134383758091E-18 -1.13714870702001E-16  1.28479168891645E-16 -1.19937821281583E-16 -2.22606559189151E-17
 -7.71731030423026E-04 -2.09754578983829E-02  4.57307349008871E-02  3.70225033444358E-03 -2.29269419030378E-02
 -7.49031927647329E-03 -4.76997727507388E-16  5.42426715370427E-16 -5.22856815370324E-03 -2.74863191648945E-03
  2.27706155215799E-16 -4.78619460019059E-16 -1.54612699936670E-02 -5.48155115667484E-03 -1.37881375563913E-05
 -9.36223263535832E-04  9.95293997446589E-02  8.61501477885073E-05  5.33102409507282E-03 -4.46363558872585E-04
 -1.29159050951706E-02  5.01907260857158E-16 -7.37570787894873E-16 -1.37881375557277E-05 -9.36223263536198E-04
  9.95293997446585E-02 -8.61501477880205E-05 -5.33102409507315E-03  4.46363558872786E-04  1.29159050951704E-02
 -1.18835278674240E-16 -2.43894235987476E-16  6.50362892338331E-04  8.74491801000118E-03 -3.63533841647349E-01
 -1.56126641260236E-03  1.93045071778107E-02 -1.01090640547113E-03  8.30087263437817E-03 -1.03707745444475E-03
  1.16355517372904E-02  6.50362892338705E-04  8.74491801000091E-03 -3.63533841647349E-01  1.56126641260195E-03
 -1.93045071778120E-02  1.01090640547081E-03 -8.30087263437863E-03 -1.03707745444470E-03  1.16355517372912E-02
  6.50362892337973E-04  8.74491801000142E-03 -3.63533841647350E-01  1.56126641260225E-03 -1.93045071778113E-02
  1.01090640547091E-03 -8.30087263437846E-03  1.03707745444495E-03 -1.16355517372919E-02  6.50362892338058E-04
  8.74491801000126E-03 -3.63533841647350E-01 -1.56126641260164E-03  1.93045071778111E-02 -1.01090640547067E-03
  8.30087263437815E-03  1.03707745444464E-03 -1.16355517372911E-02 -8.29904520619331E-03  1.67701385872303E-01
 -3.30299146509663E-02  9.57185668164284E-02  5.78970657301043E-02 -8.29904520619409E-03  1.67701385872303E-01
  3.30299146509666E-02 -9.57185668164284E-02  5.78970657301042E-02 -8.29904520619375E-03  1.67701385872303E-01
  3.30299146509664E-02 -9.57185668164285E-02 -5.78970657301041E-02 -8.29904520619373E-03  1.67701385872304E-01
 -3.30299146509660E-02  9.57185668164286E-02 -5.78970657301038E-02  7.68040324238333E-02  7.68040324238334E-02
  7.68040324238334E-02  7.68040324238338E-02  8.03074683368632E-02  8.03074683368633E-02  8.03074683368628E-02
  8.03074683368626E-02  6.84552156740171E-02  6.84552156740168E-02  6.84552156740167E-02  6.84552156740172E-02
* ORBITAL    1   61
  4.00402374812051E-17  2.41729743464060E-16 -6.09786335787896E-17 -2.80125228814561E-16  8.05730553066709E-17
 -6.46270776228919E-04 -1.78394165468216E-02  4.50613638561920E-02  3.15733922463238E-03 -4.48636396560790E-04
 -1.20895481528028E-02  1.95817767200170E-02 -8.89892942936874E-04  4.30078192344196E-16 -1.66617109395233E-16
  2.88808857272060E-16  2.56877474702928E-17  3.60642192488692E-16  8.36646881540002E-17  1.73727249091362E-02
  5.18723250217265E-03  8.05814568844008E-17 -2.49066935879263E-16  3.16742020596212E-02  9.79570144530017E-03
  1.15269180681511E-16  3.87277970122097E-16 -1.02155483463003E-16  1.72229617399221E-16  3.28300849457499E-16
  1.28807944620189E-16  2.07552704411279E-17  6.46270776228281E-04  1.78394165468218E-02 -4.50613638561922E-02
 -3.15733922463241E-03  4.48636396560391E-04  1.20895481528030E-02 -1.95817767200170E-02  8.89892942936877E-04
 -4.64379778659281E-17 -2.05274514735819E-16  1.96346396516155E-16  3.08870381298716E-17 -1.07687500129065E-15
 -8.78618939606764E-17  1.73727249091365E-02  5.18723250217213E-03 -1.39976002742256E-16  1.27378768798120E-16
  3.16742020596217E-02  9.79570144530007E-03  1.33568953524466E-16 -4.78992235705675E-16 -1.72032168364563E-16
 -1.72472848547724E-16  2.53635799634870E-16 -1.00749001457949E-16 -1.99599249962527E-16  7.41839131298734E-16
 -4.14788109541685E-16  1.18608293525294E-04 -7.78109779875872E-03 -6.88002005183218E-16  1.75656692921683E-17
  4.86461622473880E-16  9.95969284963414E-17  1.81025749573611E-16 -3.45132402657634E-16  4.05683655540039E-16
 -1.18608293524558E-04  7.78109779875929E-03 -5.49359864328778E-04 -8.12276196673641E-03  3.80765554068935E-01
  9.52880120624694E-04 -1.59275377763460E-02  9.01078106353666E-04 -9.38218529087225E-03  9.51685815615787E-04
 -1.17454480741872E-02  5.49359864328149E-04  8.12276196673660E-03 -3.80765554068935E-01  9.52880120624127E-04
 -1.59275377763460E-02  9.01078106354913E-04 -9.38218529087256E-03 -9.51685815615324E-04  1.17454480741874E-02
 -5.49359864329210E-04 -8.12276196673582E-03  3.80765554068935E-01 -9.52880120624427E-04  1.59275377763453E-02
 -9.01078106353741E-04  9.38218529087250E-03 -9.51685815615052E-04  1.17454480741878E-02  5.49359864328528E-04
  8.12276196673592E-03 -3.80765554068935E-01 -9.52880120624219E-04  1.59275377763462E-02 -9.01078106354448E-04
  9.38218529087167E-03  9.51685815614614E-04 -1.17454480741875E-02 -8.17087834876840E-03  1.54326847011182E-01
 -2.51943195399322E-02  1.00134401417387E-01  5.94087324362502E-02  8.17087834876872E-03 -1.54326847011182E-01
 -2.51943195399321E-02  1.00134401417387E-01 -5.94087324362496E-02 -8.17087834876860E-03  1.54326847011183E-01
  2.51943195399316E-02 -1.00134401417386E-01 -5.94087324362497E-02  8.17087834876873E-03 -1.54326847011182E-01
  2.51943195399320E-02 -1.00134401417387E-01  5.94087324362502E-02  7.05806489818450E-02 -7.05806489818455E-02
  7.05806489818451E-02 -7.05806489818452E-02  7.27513263767717E-02 -7.27513263767711E-02  7.27513263767714E-02
 -7.27513263767715E-02  7.38383730029492E-02 -7.38383730029495E-02  7.38383730029495E-02 -7.38383730029494E-02
* ORBITAL    1   62
 -5.39613331074326E-16  6.34719992606675E-16 -7.63728082737651E-16 -3.46891267921710E-16 -2.77607140909369E-17
 -7.40026404237264E-04 -2.00281956254684E-02  4.16114064865025E-02  1.68774742766148E-03 -3.99055200593981E-04
 -1.07004710369609E-02  1.44600313353282E-02 -1.68114124972950E-03  2.01765616715161E-16  2.81672039753093E-17
  3.51250064216614E-16  2.52009672752275E-17  6.21207625817891E-16  2.04179485467170E-17  1.44148843028124E-02
  5.29419408982418E-03 -5.62070385187924E-16  2.74716133764274E-16  2.16745931740459E-02  8.66486089529818E-03
 -6.02503930767213E-16 -1.19520187377473E-16  6.10434468987644E-17 -5.35724453980641E-16  1.58116400710993E-16
  4.57116334247697E-16  8.33000764196747E-17 -7.40026404237548E-04 -2.00281956254680E-02  4.16114064865027E-02
  1.68774742766153E-03 -3.99055200593309E-04 -1.07004710369610E-02  1.44600313353282E-02 -1.68114124972947E-03
 -8.85041019766587E-16  7.16190731404441E-16  1.95176267419728E-16  2.87754250628491E-17  2.95038185287184E-16
 -9.25034096504016E-16 -1.44148843028124E-02 -5.29419408982369E-03 -6.83291402789478E-16  3.92898761385009E-16
 -2.16745931740469E-02 -8.66486089529771E-03 -1.69814553822094E-16 -6.32342784044540E-17 -1.06245451715503E-04
 -1.01591627952620E-03  2.09996789077352E-02 -7.47150326536394E-04  2.55234347401440E-02 -6.18678897041248E-04
  5.97375302713806E-03 -1.01348023225485E-15  1.05841802798900E-16  1.06245451716020E-04  1.01591627952519E-03
 -2.09996789077342E-02 -7.47150326535928E-04  2.55234347401436E-02 -6.18678897040800E-04  5.97375302713852E-03
  1.85567266336199E-16  5.81565237969136E-16 -5.22202125685323E-04 -7.91349820105912E-03  3.80383205305137E-01
  7.80065704467332E-04 -1.00997537544250E-02  9.08423616113929E-04 -5.69167683854718E-03  8.26806148220247E-04
 -5.92645545952504E-03  5.22202125686020E-04  7.91349820105926E-03 -3.80383205305138E-01  7.80065704466769E-04
 -1.00997537544238E-02  9.08423616113928E-04 -5.69167683854680E-03 -8.26806148220248E-04  5.92645545952531E-03
  5.22202125685512E-04  7.91349820105939E-03 -3.80383205305138E-01  7.80065704466748E-04 -1.00997537544248E-02
  9.08423616113957E-04 -5.69167683854730E-03  8.26806148219841E-04 -5.92645545952497E-03 -5.22202125685658E-04
 -7.91349820105881E-03  3.80383205305138E-01  7.80065704466855E-04 -1.00997537544243E-02  9.08423616113423E-04
 -5.69167683854700E-03 -8.26806148220598E-04  5.92645545952576E-03 -8.16962709931071E-03  1.53329564441974E-01
 -2.57930630803460E-02  1.01536890508605E-01  6.03644998364739E-02  8.16962709931041E-03 -1.53329564441975E-01
 -2.57930630803455E-02  1.01536890508606E-01 -6.03644998364740E-02  8.16962709931028E-03 -1.53329564441974E-01
 -2.57930630803462E-02  1.01536890508606E-01  6.03644998364734E-02 -8.16962709931077E-03  1.53329564441975E-01
 -2.57930630803457E-02  1.01536890508606E-01 -6.03644998364744E-02  7.03865287316583E-02 -7.03865287316580E-02
 -7.03865287316586E-02  7.03865287316580E-02  7.39808426035105E-02 -7.39808426035103E-02 -7.39808426035102E-02
  7.39808426035104E-02  7.35424395479371E-02 -7.35424395479376E-02 -7.35424395479370E-02  7.35424395479376E-02
* ORBITAL    1   63
 -6.32535339081975E-04 -4.58169633916086E-03 -2.38551091146173E-02 -2.90851273835187E-02 -3.09254025590936E-02
 -4.76698261452133E-16  1.52837969828536E-16  8.40587275269390E-18  4.73941543252843E-18  1.85904335878126E-16
 -7.18683311137158E-16  2.18802578124370E-16  1.55597248696441E-17 -4.50331225873435E-04 -1.03546322014711E-02
  2.87438844395817E-03 -2.11975334106227E-03  1.56529788706176E-03  5.83406186518078E-04  7.79604417024038E-16
 -2.53593741907855E-16  4.98509210438509E-03  7.54570559795229E-04 -6.32363809623245E-17 -6.43944769826711E-17
  2.02686243635836E-03  1.04756742002830E-03  6.32535339082336E-04  4.58169633916002E-03  2.38551091146160E-02
  2.90851273835189E-02  3.09254025590936E-02  1.08158563050075E-16  1.15347696856519E-16  8.47630186239453E-17
 -7.92822222370342E-18 -9.82683297061180E-17  5.97111382026306E-16 -1.17514825510466E-16 -7.55247233514239E-18
 -4.50331225874683E-04 -1.03546322014719E-02  2.87438844395845E-03 -2.11975334106227E-03 -1.56529788706069E-03
 -5.83406186519020E-04 -7.92253624326706E-17 -3.13632512392121E-16 -4.98509210438495E-03 -7.54570559794606E-04
 -4.50023813012428E-16  5.54129718476118E-17 -2.02686243635820E-03 -1.04756742002758E-03 -1.48044616442857E-16
 -2.15169116928864E-16 -2.08711012846231E-16  9.45486285202348E-17  1.58432409103265E-17 -6.81678105791241E-16
  1.85805097674920E-16 -6.23230818414049E-04  1.94607084606707E-02 -6.12811193832128E-16 -9.16055642655398E-16
 -6.51445896332239E-16  3.33154514887008E-17 -1.49354997425152E-16 -3.46403606657432E-16 -3.57601039964026E-16
 -6.23230818413518E-04  1.94607084606712E-02  1.16679798252614E-04  1.14886643609774E-03 -3.72175420849757E-02
  3.97543295454798E-03 -7.82877914040749E-02  1.16670409366995E-03 -2.64335401623332E-02  1.42865176692058E-03
 -2.42122516812602E-02  1.16679798253085E-04  1.14886643609719E-03 -3.72175420849757E-02 -3.97543295454720E-03
  7.82877914040742E-02 -1.16670409366963E-03  2.64335401623332E-02  1.42865176692140E-03 -2.42122516812601E-02
 -1.16679798253410E-04 -1.14886643609794E-03  3.72175420849760E-02  3.97543295454674E-03 -7.82877914040745E-02
  1.16670409367013E-03 -2.64335401623336E-02  1.42865176692019E-03 -2.42122516812607E-02 -1.16679798253229E-04
 -1.14886643609774E-03  3.72175420849759E-02 -3.97543295454795E-03  7.82877914040743E-02 -1.16670409366927E-03
  2.64335401623330E-02  1.42865176692070E-03 -2.42122516812600E-02  3.37547975187921E-04  5.19481668960971E-03
  2.35744382609426E-01  1.37632727576489E-01 -8.02220837138677E-02  3.37547975188191E-04  5.19481668960975E-03
 -2.35744382609426E-01 -1.37632727576489E-01 -8.02220837138679E-02 -3.37547975187997E-04 -5.19481668960981E-03
  2.35744382609426E-01  1.37632727576489E-01 -8.02220837138679E-02 -3.37547975187559E-04 -5.19481668961018E-03
 -2.35744382609426E-01 -1.37632727576489E-01 -8.02220837138676E-02  2.91618859360679E-02  2.91618859360684E-02
 -2.91618859360683E-02 -2.91618859360680E-02 -1.93486877692589E-01 -1.93486877692589E-01  1.93486877692589E-01
  1.93486877692589E-01  1.80680488610016E-01  1.80680488610015E-01 -1.80680488610016E-01 -1.80680488610016E-01
* ORBITAL    1   64
 -3.47615432213844E-04 -2.53058365271434E-03 -1.36550291828762E-02 -7.14179413623750E-03 -1.10499453488174E-02
  6.60862206553180E-16  4.50384726431858E-17 -8.22973760636484E-17 -1.83202251448561E-17 -2.06228484421080E-17
  1.96274594552532E-16 -5.77032898821507E-17 -1.24728611607900E-17 -5.49358518452529E-04 -1.23839208833310E-02
  1.80047674122198E-03 -3.35324027284364E-03  4.60700104803014E-03  1.10113494743557E-03 -2.58656418244555E-17
 -5.60737460614262E-17  3.68646385710124E-03 -8.07975852872730E-04  5.53158540884628E-16  1.30173174368666E-16
  3.71438028824162E-03  1.37975303258131E-03 -3.47615432213936E-04 -2.53058365271350E-03 -1.36550291828769E-02
 -7.14179413623813E-03 -1.10499453488173E-02  3.98739881039316E-16 -8.31597791882363E-17  3.30090134466978E-16
  5.30559605957924E-17  1.70358546714261E-16  5.39278487500701E-16  1.68186041195006E-16  5.26794901925264E-17
  5.49358518452541E-04  1.23839208833310E-02 -1.80047674122208E-03  3.35324027284375E-03  4.60700104802992E-03
  1.10113494743560E-03  3.13888041684601E-16  2.08136284159711E-16  3.68646385710233E-03 -8.07975852871033E-04
 -3.96030052454489E-16  1.09007616467102E-15  3.71438028824052E-03  1.37975303258152E-03  2.56876366684250E-05
  2.57510855040041E-04 -1.64704467732008E-02  3.02610502344962E-05  1.66433249384689E-03 -1.20786221263751E-04
 -7.22480653612824E-03 -6.04683802512154E-16 -7.24167499958647E-16  2.56876366686340E-05  2.57510855039981E-04
 -1.64704467732011E-02 -3.02610502340118E-05 -1.66433249384720E-03  1.20786221263328E-04  7.22480653612837E-03
  4.62306731681638E-16 -4.34832600414637E-16  2.53626946513778E-05  4.49998365525844E-04 -3.71209973361375E-02
  3.97438409903008E-03 -7.68512820307852E-02  1.09473441996134E-03 -2.57459293614616E-02  1.10385671378596E-03
 -2.04364046014732E-02  2.53626946515729E-05  4.49998365525169E-04 -3.71209973361371E-02 -3.97438409902981E-03
  7.68512820307852E-02 -1.09473441996025E-03  2.57459293614622E-02  1.10385671378577E-03 -2.04364046014732E-02
  2.53626946513858E-05  4.49998365526061E-04 -3.71209973361380E-02 -3.97438409903037E-03  7.68512820307851E-02
 -1.09473441996075E-03  2.57459293614623E-02 -1.10385671378630E-03  2.04364046014732E-02  2.53626946512508E-05
  4.49998365526166E-04 -3.71209973361368E-02  3.97438409903051E-03 -7.68512820307855E-02  1.09473441996186E-03
 -2.57459293614623E-02 -1.10385671378574E-03  2.04364046014729E-02  2.25877202051965E-04  5.00670294752738E-03
  2.44306199651662E-01  1.30961398092238E-01 -6.88132299439593E-02  2.25877202052486E-04  5.00670294752662E-03
 -2.44306199651662E-01 -1.30961398092239E-01 -6.88132299439592E-02  2.25877202051480E-04  5.00670294752814E-03
 -2.44306199651662E-01 -1.30961398092239E-01  6.88132299439593E-02  2.25877202052462E-04  5.00670294752719E-03
  2.44306199651662E-01  1.30961398092239E-01  6.88132299439590E-02  1.56103826974157E-02  1.56103826974159E-02
  1.56103826974159E-02  1.56103826974155E-02 -1.90554727245993E-01 -1.90554727245993E-01 -1.90554727245993E-01
 -1.90554727245993E-01  1.85772133533450E-01  1.85772133533450E-01  1.85772133533450E-01  1.85772133533450E-01
* ORBITAL    1   65
 -8.43019468733262E-17 -7.88145553803416E-16 -2.72470626987257E-16  9.52528945259890E-17  1.52590742807425E-17
  4.59197743514809E-04  1.04750961678942E-02 -5.80204147253985E-04  2.53188695376909E-03 -2.72388867439204E-05
 -1.12571422156587E-03 -1.22869350285520E-02 -2.80939530726689E-03  1.85137961420514E-16  2.12585451086274E-16
 -4.54518363579280E-16 -2.27073773276196E-17 -1.82052389245137E-16  1.70969862141621E-16 -1.65807027448809E-03
 -1.14181849443150E-03  3.18635448875440E-16  3.43951045728379E-16 -1.32564930976060E-02 -1.57641777324151E-03
  1.71130300837899E-16 -8.45563419144282E-16  3.69771501508920E-18 -8.86072090731578E-17  1.27686840782281E-16
 -1.88256380257172E-16  4.37895605906024E-17 -4.59197743513974E-04 -1.04750961678940E-02  5.80204147253718E-04
 -2.53188695376914E-03  2.72388867440970E-05  1.12571422156651E-03  1.22869350285522E-02  2.80939530726688E-03
 -1.71472550477709E-16 -4.86646053749860E-17  9.22425551996547E-17 -7.62270479009079E-18  1.73603342029602E-16
 -9.16632218048006E-17 -1.65807027448849E-03 -1.14181849443236E-03 -4.30718307828645E-16  3.37062500367617E-16
 -1.32564930976054E-02 -1.57641777324185E-03  6.49441589343572E-16  1.09401786673059E-16 -3.14249443460378E-16
 -7.53261344721172E-17 -6.63004970627514E-16 -4.97737241371102E-16  3.41824942541320E-16 -1.63352613805194E-16
  3.27382623972847E-16  6.79020949291303E-05 -3.89948926796444E-03 -8.26469673640926E-17 -2.09352742458810E-16
  3.14408086544761E-16  4.86033260114205E-18  1.29616506793016E-16  1.45562972394680E-16 -5.19699986962964E-16
 -6.79020949280119E-05  3.89948926796455E-03  3.38129808768273E-05  1.95524283139254E-04  8.20791065928646E-03
 -1.37375973446569E-03  1.97965503659218E-02 -2.23604788344112E-03  4.45927127620067E-02 -2.69525356375873E-03
  4.86354281082845E-02 -3.38129808765896E-05 -1.95524283139693E-04 -8.20791065928563E-03 -1.37375973446592E-03
  1.97965503659214E-02 -2.23604788344183E-03  4.45927127620059E-02  2.69525356375932E-03 -4.86354281082835E-02
  3.38129808774920E-05  1.95524283139654E-04  8.20791065928608E-03  1.37375973446562E-03 -1.97965503659217E-02
  2.23604788344150E-03 -4.45927127620066E-02  2.69525356375883E-03 -4.86354281082842E-02 -3.38129808769745E-05
 -1.95524283139937E-04 -8.20791065928538E-03  1.37375973446653E-03 -1.97965503659217E-02  2.23604788344127E-03
 -4.45927127620059E-02 -2.69525356375914E-03  4.86354281082837E-02  4.45803299588560E-04  7.02736487949579E-03
  1.31564831652149E-01  1.53656267480042E-01 -2.08054279912623E-01 -4.45803299587827E-04 -7.02736487949576E-03
  1.31564831652149E-01  1.53656267480042E-01  2.08054279912622E-01  4.45803299588146E-04  7.02736487949597E-03
 -1.31564831652149E-01 -1.53656267480042E-01  2.08054279912622E-01 -4.45803299587849E-04 -7.02736487949612E-03
 -1.31564831652149E-01 -1.53656267480042E-01 -2.08054279912622E-01  1.36646085112987E-01 -1.36646085112986E-01
  1.36646085112987E-01 -1.36646085112986E-01 -2.27170069154894E-01  2.27170069154894E-01 -2.27170069154894E-01
  2.27170069154894E-01  8.18503327592131E-02 -8.18503327592131E-02  8.18503327592133E-02 -8.18503327592135E-02
* ORBITAL    1   66
  9.21078555873310E-17 -1.03649118823173E-16  2.25078410915233E-16 -3.61682538209933E-17 -7.41003634999576E-17
  4.73398174425670E-04  1.07350610489029E-02 -1.39221418175413E-03  2.87611782634627E-03  2.53524966395476E-05
  3.08911508980365E-04 -1.13603708072056E-02 -2.46520879851754E-03  5.33502347154046E-16  6.94860278600423E-17
  1.75281359608230E-16  3.35661956755362E-17 -3.24875282518729E-16  3.96221330676046E-16 -8.37361939102169E-04
 -6.26831080791847E-04  3.92340693610158E-16 -3.70067188578738E-16 -8.54225626660430E-03 -6.46845893663582E-04
 -3.55727484226417E-16 -5.57611377688742E-16  1.70224210124826E-16 -4.53280803775370E-16  5.49843206239776E-16
  9.89582107079473E-17  1.78559905648836E-16  4.73398174425857E-04  1.07350610489030E-02 -1.39221418175415E-03
  2.87611782634629E-03  2.53524966401262E-05  3.08911508980831E-04 -1.13603708072052E-02 -2.46520879851750E-03
 -3.01510429128026E-16 -3.37158055732630E-16 -6.97345689129022E-17  4.10307163431598E-18 -2.06189276835342E-16
 -2.45384814782665E-16  8.37361939102116E-04  6.26831080793074E-04 -4.08316734322607E-17  3.36948294458377E-16
  8.54225626660496E-03  6.46845893663241E-04  6.23396559244525E-16 -1.17758144539540E-16 -9.80632715212699E-05
 -8.29146011734902E-04  1.49432792409968E-02  5.78468312639578E-04 -1.13264611565997E-02 -3.73411510611320E-05
 -1.67978852601570E-02 -1.81160480049568E-16 -9.94303869300039E-17  9.80632715214613E-05  8.29146011734871E-04
 -1.49432792409964E-02  5.78468312640490E-04 -1.13264611566008E-02 -3.73411510621980E-05 -1.67978852601574E-02
  4.37342772992164E-16 -1.07863892615061E-16  1.93907734171405E-05  8.57075794092841E-05  7.54959674390486E-03
 -1.34940902520222E-03  1.97206595873449E-02 -2.15978137783674E-03  4.17232010503329E-02 -2.72364450328019E-03
  4.65063465869099E-02 -1.93907734168297E-05 -8.57075794090231E-05 -7.54959674390465E-03 -1.34940902520222E-03
  1.97206595873454E-02 -2.15978137783572E-03  4.17232010503325E-02  2.72364450328068E-03 -4.65063465869098E-02
 -1.93907734172953E-05 -8.57075794088901E-05 -7.54959674390545E-03 -1.34940902520201E-03  1.97206595873450E-02
 -2.15978137783597E-03  4.17232010503331E-02 -2.72364450328072E-03  4.65063465869101E-02  1.93907734181500E-05
  8.57075794088031E-05  7.54959674390479E-03 -1.34940902520200E-03  1.97206595873448E-02 -2.15978137783650E-03
  4.17232010503333E-02  2.72364450328050E-03 -4.65063465869101E-02  4.21103792874895E-04  6.78150343847738E-03
  1.30529653305579E-01  1.55039005384990E-01 -2.07981262226221E-01 -4.21103792875043E-04 -6.78150343847765E-03
  1.30529653305580E-01  1.55039005384990E-01  2.07981262226222E-01 -4.21103792875729E-04 -6.78150343847826E-03
  1.30529653305580E-01  1.55039005384990E-01 -2.07981262226222E-01  4.21103792874662E-04  6.78150343847724E-03
  1.30529653305580E-01  1.55039005384990E-01  2.07981262226222E-01  1.38135083512366E-01 -1.38135083512366E-01
 -1.38135083512366E-01  1.38135083512366E-01 -2.27124155560775E-01  2.27124155560775E-01  2.27124155560775E-01
 -2.27124155560775E-01  8.15055556217005E-02 -8.15055556217005E-02 -8.15055556217007E-02  8.15055556217003E-02
* ORBITAL    1   67
  2.49531781465253E-04  1.80881529599237E-03  9.49246462369914E-03  6.34842670117950E-03  7.57641087830698E-03
  5.27867053230831E-17 -1.52228790792672E-16  2.37845800366553E-16  4.88297196065981E-17 -3.66547726843235E-16
  6.24834973133842E-16  1.46899010641699E-16  3.21310515843470E-17 -1.58457222745222E-05 -2.71021626424543E-04
 -9.34009149417070E-03 -1.72442190421260E-03 -2.88463004865433E-03 -1.68661254894160E-03 -1.44482288477171E-17
 -3.82225363405526E-16  5.06813677076303E-03 -3.28411711086133E-04  2.65186718925119E-16 -7.67614067995997E-16
 -5.98227370891944E-03 -5.25991191514229E-04 -2.49531781464670E-04 -1.80881529599260E-03 -9.49246462369855E-03
 -6.34842670117945E-03 -7.57641087830708E-03 -5.12871621391448E-16 -4.28637837085206E-16  2.93762009848457E-17
 -5.61754248352630E-18 -3.85478493819755E-16  3.50812830275870E-16  1.12681343043247E-16  2.21116544654739E-18
 -1.58457222744284E-05 -2.71021626424687E-04 -9.34009149417087E-03 -1.72442190421262E-03  2.88463004865465E-03
  1.68661254894257E-03  3.86277511115065E-16 -1.11521797691363E-16 -5.06813677076272E-03  3.28411711085533E-04
  3.98016857759851E-16  2.73402786885567E-16  5.98227370891953E-03  5.25991191513714E-04 -3.27527312062212E-16
  1.59431213149309E-16 -6.39078499080076E-17  3.96368025450437E-16  8.80573458694304E-17  5.74014822144850E-16
  1.58474517395773E-17  4.87176264898117E-04 -1.06301416247208E-02  2.05893180090627E-16 -3.32418223031895E-17
  5.67580077442025E-16  1.67695470392855E-16 -1.04305440943312E-15 -2.10686700778238E-16 -5.76111621325023E-16
  4.87176264897732E-04 -1.06301416247215E-02 -2.80137580860314E-05 -2.12611614142311E-04 -2.48104608183738E-03
  1.72666954144196E-03 -3.24113428207874E-02 -1.33151553599101E-03  2.54716691952815E-02 -3.27314430364196E-03
  6.00136210008305E-02 -2.80137580862883E-05 -2.12611614142552E-04 -2.48104608183754E-03 -1.72666954144166E-03
  3.24113428207865E-02  1.33151553599108E-03 -2.54716691952808E-02 -3.27314430364241E-03  6.00136210008303E-02
  2.80137580862581E-05  2.12611614141905E-04  2.48104608183754E-03  1.72666954144250E-03 -3.24113428207863E-02
 -1.33151553599053E-03  2.54716691952812E-02 -3.27314430364301E-03  6.00136210008298E-02  2.80137580866249E-05
  2.12611614141672E-04  2.48104608183680E-03 -1.72666954144201E-03  3.24113428207866E-02  1.33151553598987E-03
 -2.54716691952813E-02 -3.27314430364292E-03  6.00136210008305E-02 -3.64065754619349E-06 -2.81773048141840E-03
  1.38669808384986E-01 -1.02340573875715E-01  2.33071552831540E-01 -3.64065754605855E-06 -2.81773048141863E-03
 -1.38669808384985E-01  1.02340573875714E-01  2.33071552831540E-01  3.64065754584127E-06  2.81773048141867E-03
  1.38669808384986E-01 -1.02340573875714E-01  2.33071552831540E-01  3.64065754589918E-06  2.81773048141833E-03
 -1.38669808384986E-01  1.02340573875714E-01  2.33071552831540E-01 -2.21081806879991E-01 -2.21081806879991E-01
  2.21081806879991E-01  2.21081806879991E-01  9.57180209233501E-02  9.57180209233504E-02 -9.57180209233498E-02
 -9.57180209233502E-02  1.22010237951757E-01  1.22010237951757E-01 -1.22010237951757E-01 -1.22010237951758E-01
* ORBITAL    1   68
  1.27586881180298E-04  9.30656873053739E-04  5.08732743030190E-03  1.24080237598705E-03  9.38121126921742E-03
 -2.01912321717081E-17 -1.56653786723310E-16 -6.52923347951559E-17 -5.75351916724743E-18 -6.63718744385191E-16
  1.62425919714645E-16  1.06809308099423E-17  1.51985991904399E-18  5.37764418520594E-05  1.28820382281609E-03
 -6.41241208964225E-03 -1.53503369688904E-03 -5.12162585102536E-03 -2.83041600078056E-03 -1.34225431767522E-16
  7.33537789682498E-16  2.28532534936983E-03 -1.10364406844539E-03 -8.90726193761126E-16 -2.14662932877265E-16
 -5.19511059436160E-03 -3.55834773189485E-04  1.27586881180084E-04  9.30656873054469E-04  5.08732743030131E-03
  1.24080237598551E-03  9.38121126921753E-03 -1.95658577990479E-16  1.41545619375507E-16 -2.98623605642068E-16
 -2.80585921869757E-17 -2.26377991558447E-17  4.21872258653802E-16 -1.27717172756611E-17 -5.99247646754918E-18
 -5.37764418516045E-05 -1.28820382281709E-03  6.41241208964144E-03  1.53503369688898E-03 -5.12162585102496E-03
 -2.83041600077914E-03 -3.96995449522496E-17 -9.93097408482963E-17  2.28532534937052E-03 -1.10364406844558E-03
  4.75376213225681E-16 -4.54087751927788E-16 -5.19511059436176E-03 -3.55834773188769E-04 -3.16888176827766E-05
 -3.35694428872773E-04  2.48350957960269E-02  2.03274513989819E-04  8.28472502239476E-03  9.75538693053503E-05
 -7.11433995741059E-03  2.11064120183034E-16 -5.70840601061216E-16 -3.16888176830836E-05 -3.35694428872331E-04
  2.48350957960275E-02 -2.03274513988584E-04 -8.28472502239547E-03 -9.75538693046752E-05  7.11433995741045E-03
  4.33833149862336E-16 -3.42239438216699E-16 -4.30858386381566E-05 -3.22169615546531E-04 -2.66861268759739E-03
  1.55174788210439E-03 -3.02287374355997E-02 -1.46219072263328E-03  2.48782882134637E-02 -3.22396193177625E-03
  5.56307554375966E-02 -4.30858386374688E-05 -3.22169615547276E-04 -2.66861268759778E-03 -1.55174788210419E-03
  3.02287374355997E-02  1.46219072263423E-03 -2.48782882134640E-02 -3.22396193177611E-03  5.56307554375963E-02
 -4.30858386376365E-05 -3.22169615547002E-04 -2.66861268759773E-03 -1.55174788210360E-03  3.02287374356001E-02
  1.46219072263340E-03 -2.48782882134634E-02  3.22396193177613E-03 -5.56307554375965E-02 -4.30858386372850E-05
 -3.22169615546883E-04 -2.66861268759762E-03  1.55174788210435E-03 -3.02287374355998E-02 -1.46219072263352E-03
  2.48782882134638E-02  3.22396193177634E-03 -5.56307554375971E-02 -8.93555655623948E-05 -3.91516869400325E-03
  1.24036006998173E-01 -1.08153433499561E-01  2.40158340794844E-01 -8.93555655617462E-05 -3.91516869400343E-03
 -1.24036006998173E-01  1.08153433499562E-01  2.40158340794844E-01 -8.93555655626049E-05 -3.91516869400325E-03
 -1.24036006998173E-01  1.08153433499562E-01 -2.40158340794844E-01 -8.93555655624586E-05 -3.91516869400313E-03
  1.24036006998173E-01 -1.08153433499562E-01 -2.40158340794843E-01 -2.23478605490949E-01 -2.23478605490948E-01
 -2.23478605490949E-01 -2.23478605490948E-01  1.08886554315808E-01  1.08886554315808E-01  1.08886554315808E-01
  1.08886554315808E-01  1.11675594855803E-01  1.11675594855803E-01  1.11675594855803E-01  1.11675594855803E-01
* ORBITAL    1   69
  4.10999116676087E-16  3.39594826042275E-16 -1.40583728867278E-16 -1.84262462961827E-16  2.72804194245014E-17
 -1.23598149659988E-05 -3.67868732796759E-04 -7.43870028693502E-03 -1.84352442109443E-03  2.31164063933493E-05
  4.83320044982240E-04 -1.31091031910154E-03 -2.41183046347543E-04 -3.85063335368353E-16 -7.82624881231608E-16
  2.71812075985069E-16  1.01745831591828E-17 -5.50945251657036E-16 -1.39502250765511E-16 -2.02056987043385E-03
 -8.90057106827335E-04  5.84649514856617E-17 -2.13487339914702E-16 -3.63473724132983E-03 -8.35736865772517E-04
 -3.55645693089867E-16  2.59391300063514E-16 -3.74329950455890E-16 -5.98409056847698E-16 -3.37986187743938E-16
  1.25142546260309E-16  3.51668130032148E-17  1.23598149661057E-05  3.67868732796715E-04  7.43870028693493E-03
  1.84352442109442E-03 -2.31164063938881E-05 -4.83320044982368E-04  1.31091031910154E-03  2.41183046347553E-04
  4.90302937952983E-16  2.32816152622306E-16 -1.99778026184746E-16  2.64414968552537E-20 -3.08133543532379E-16
 -4.13845305980388E-16 -2.02056987043429E-03 -8.90057106827749E-04 -2.92478683950454E-16  1.08302508833954E-16
 -3.63473724132928E-03 -8.35736865772393E-04 -2.78660772032770E-16 -3.69638792480661E-16 -6.39822199654123E-17
 -8.13943106739308E-17 -4.20060116317934E-16 -4.04417139183227E-16 -6.55201658685170E-16  5.32252361033936E-16
  1.05385382408487E-16 -1.35828612091978E-04  1.34274204263517E-03 -1.48955996827361E-16  6.11834813560421E-16
 -6.58608240488566E-16  2.30186306616862E-16 -1.52653613898083E-16 -3.40131409202587E-16  6.67282425031716E-17
  1.35828612092061E-04 -1.34274204263411E-03  3.11500756962787E-05  2.72929295014076E-04 -5.72135218276968E-03
 -2.64498784560641E-03  4.36706403208295E-02 -2.83635170536939E-04  4.28881882370828E-03  1.68287134686615E-03
 -3.07290422533378E-02 -3.11500756972546E-05 -2.72929295013736E-04  5.72135218276905E-03 -2.64498784560657E-03
  4.36706403208294E-02 -2.83635170536523E-04  4.28881882370904E-03 -1.68287134686569E-03  3.07290422533376E-02
  3.11500756963972E-05  2.72929295014024E-04 -5.72135218276931E-03  2.64498784560672E-03 -4.36706403208292E-02
  2.83635170537198E-04 -4.28881882370862E-03 -1.68287134686568E-03  3.07290422533377E-02 -3.11500756971143E-05
 -2.72929295013492E-04  5.72135218276967E-03  2.64498784560699E-03 -4.36706403208294E-02  2.83635170536261E-04
 -4.28881882370859E-03  1.68287134686584E-03 -3.07290422533374E-02  2.46489979988411E-04  8.45125978218315E-03
  2.64863597940085E-01 -2.48999432639149E-02  1.44894502009361E-01 -2.46489979988411E-04 -8.45125978218336E-03
  2.64863597940084E-01 -2.48999432639145E-02 -1.44894502009361E-01  2.46489979988610E-04  8.45125978218309E-03
 -2.64863597940083E-01  2.48999432639147E-02 -1.44894502009360E-01 -2.46489979988010E-04 -8.45125978218294E-03
 -2.64863597940084E-01  2.48999432639145E-02  1.44894502009361E-01 -1.81693292143256E-01  1.81693292143256E-01
 -1.81693292143256E-01  1.81693292143256E-01 -3.60092616580790E-02  3.60092616580785E-02 -3.60092616580786E-02
  3.60092616580790E-02  2.10935122499712E-01 -2.10935122499711E-01  2.10935122499711E-01 -2.10935122499711E-01
* ORBITAL    1   70
 -1.82121316338340E-16  1.04214719493491E-16  6.17070643851257E-17  5.13662975838068E-17  2.46954754740329E-17
 -6.18961566880191E-06 -2.26459843614041E-04 -8.16515554207638E-03 -2.31967546024398E-03 -1.49963600119280E-05
 -4.91366734374386E-04  1.07719631481068E-04 -2.18886268458704E-04  5.86676579123619E-16  7.63199846749293E-17
 -1.31145440950111E-16  1.13347967748137E-18  2.74583171450122E-16 -5.02756358997976E-17 -1.88540196787068E-03
 -1.36198604285043E-03  1.59478575363989E-16 -7.58807798294457E-17 -1.36056715715686E-03 -4.46754848686852E-04
  7.57396113252620E-16 -3.94693324413825E-16 -3.71804921931468E-16 -2.75758655538988E-16  3.94064372332784E-16
 -2.16118543946948E-16 -5.46638405357840E-18 -6.18961566911110E-06 -2.26459843613933E-04 -8.16515554207628E-03
 -2.31967546024397E-03 -1.49963600124926E-05 -4.91366734373328E-04  1.07719631480886E-04 -2.18886268458714E-04
  1.17812945646616E-16 -1.16713885092290E-16 -1.07346218951065E-16  4.83657693556279E-19 -2.99581824703000E-16
  4.05517848607005E-16  1.88540196787119E-03  1.36198604285013E-03 -8.15893649355586E-17 -4.40300056299161E-17
  1.36056715715659E-03  4.46754848686963E-04 -7.64336431181365E-16  1.55331190360373E-16  3.05161479868920E-05
  2.67491258754685E-04 -7.37253825062359E-03 -1.57298316313450E-04 -8.52439359875102E-04  1.59655530615384E-04
 -2.79492470037293E-04 -9.42112997034537E-17 -3.24767956174628E-16 -3.05161479869588E-05 -2.67491258754550E-04
  7.37253825062427E-03 -1.57298316314413E-04 -8.52439359875655E-04  1.59655530615747E-04 -2.79492470037280E-04
 -2.21116483348471E-16  1.26128848467888E-16  4.65951791344080E-05  3.99154520884062E-04 -5.50268168383653E-03
 -2.60475658864482E-03  4.03521674947122E-02 -3.46533587268235E-04  3.60585644427961E-03  1.71938052087156E-03
 -3.32540916847028E-02 -4.65951791342351E-05 -3.99154520884245E-04  5.50268168383562E-03 -2.60475658864433E-03
  4.03521674947130E-02 -3.46533587267416E-04  3.60585644427959E-03 -1.71938052087176E-03  3.32540916847039E-02
 -4.65951791345217E-05 -3.99154520884574E-04  5.50268168383616E-03 -2.60475658864469E-03  4.03521674947121E-02
 -3.46533587268402E-04  3.60585644427965E-03  1.71938052087145E-03 -3.32540916847031E-02  4.65951791346457E-05
  3.99154520884022E-04 -5.50268168383574E-03 -2.60475658864467E-03  4.03521674947121E-02 -3.46533587267488E-04
  3.60585644427991E-03 -1.71938052087169E-03  3.32540916847031E-02  2.74414133029913E-04  8.64376494758319E-03
  2.66006772306781E-01 -2.58134871875925E-02  1.42954677304316E-01 -2.74414133030344E-04 -8.64376494758320E-03
  2.66006772306781E-01 -2.58134871875923E-02 -1.42954677304317E-01 -2.74414133030115E-04 -8.64376494758337E-03
  2.66006772306781E-01 -2.58134871875925E-02  1.42954677304316E-01  2.74414133029433E-04  8.64376494758363E-03
  2.66006772306781E-01 -2.58134871875921E-02 -1.42954677304316E-01 -1.81482539243861E-01  1.81482539243862E-01
  1.81482539243861E-01 -1.81482539243861E-01 -3.80579546961810E-02  3.80579546961808E-02  3.80579546961807E-02
 -3.80579546961810E-02  2.11162777789381E-01 -2.11162777789381E-01 -2.11162777789381E-01  2.11162777789381E-01
* ORBITAL    1   71
 -1.01536885439395E-03 -7.34821947860917E-03 -3.85830753167236E-02  1.13512682934553E-01 -4.51995082794315E-02
 -1.09970444220550E-16 -9.15661623605873E-17  2.55190130299523E-16  4.36527981925464E-17 -2.42291128957090E-17
  3.04335534582015E-16  1.95900872561645E-18  2.07168720293559E-17 -3.67545609168754E-04 -8.59691607640553E-03
  6.12185552989420E-02  4.76760715459906E-03  3.30788225997605E-02  9.87001656885775E-03 -1.76138720150869E-16
 -9.34284457056768E-17 -1.12439942268991E-02 -5.44463764228469E-04  3.59089580156524E-16 -2.88557656095040E-16
  7.16197709664751E-03  5.32902005381769E-03  1.01536885439393E-03  7.34821947860971E-03  3.85830753167244E-02
 -1.13512682934553E-01  4.51995082794312E-02 -8.36027254443678E-17 -2.62835431057242E-16 -3.41219107874298E-16
 -6.44263393922282E-17 -2.26655233309282E-16 -4.42962834149138E-16 -7.85647766937046E-17 -2.43538398087625E-17
 -3.67545609168558E-04 -8.59691607640546E-03  6.12185552989417E-02  4.76760715459907E-03 -3.30788225997604E-02
 -9.87001656885780E-03  1.55433634580450E-16 -5.15722952681234E-16  1.12439942268994E-02  5.44463764227920E-04
 -4.40862432386896E-16 -5.60864281062191E-16 -7.16197709664729E-03 -5.32902005381737E-03  7.93406977616831E-17
  8.78223296958920E-18 -3.12860553821870E-17 -1.24692465075672E-16 -4.94090214503994E-16 -3.00929280436504E-16
  1.78585527253262E-16 -3.28834734311760E-03  8.71789685946415E-02 -7.76147399768985E-17 -1.95452977803574E-16
  3.30798398304796E-16 -2.71340885718782E-17  5.33190947861641E-16 -3.91856289723482E-16  7.37503454207685E-16
 -3.28834734311796E-03  8.71789685946408E-02  9.87918266909254E-04  7.64292738056935E-03  1.08998639792086E-01
  5.10386910180307E-03 -1.30708093274481E-01 -7.43437130095831E-03  1.60729126268249E-01  7.50827218120400E-03
 -1.94727832821709E-01  9.87918266909372E-04  7.64292738056963E-03  1.08998639792086E-01 -5.10386910180365E-03
  1.30708093274481E-01  7.43437130095770E-03 -1.60729126268249E-01  7.50827218120301E-03 -1.94727832821708E-01
 -9.87918266908837E-04 -7.64292738056978E-03 -1.08998639792086E-01  5.10386910180367E-03 -1.30708093274481E-01
 -7.43437130095764E-03  1.60729126268249E-01  7.50827218120365E-03 -1.94727832821708E-01 -9.87918266909124E-04
 -7.64292738056947E-03 -1.08998639792087E-01 -5.10386910180384E-03  1.30708093274481E-01  7.43437130095788E-03
 -1.60729126268249E-01  7.50827218120371E-03 -1.94727832821708E-01 -2.97905984465676E-03 -7.97744372503420E-02
 -9.41149828235892E-02  1.99954340458161E-01  1.57905928116289E-01 -2.97905984465791E-03 -7.97744372503427E-02
  9.41149828235887E-02 -1.99954340458161E-01  1.57905928116290E-01  2.97905984465755E-03  7.97744372503430E-02
 -9.41149828235889E-02  1.99954340458161E-01  1.57905928116289E-01  2.97905984465800E-03  7.97744372503428E-02
  9.41149828235893E-02 -1.99954340458161E-01  1.57905928116289E-01  3.62481468486822E-02  3.62481468486816E-02
 -3.62481468486818E-02 -3.62481468486820E-02  1.05857883925990E-01  1.05857883925990E-01 -1.05857883925989E-01
 -1.05857883925990E-01  2.68456482408706E-02  2.68456482408710E-02 -2.68456482408704E-02 -2.68456482408704E-02
* ORBITAL    1   72
 -6.52263832060921E-04 -4.73371176381078E-03 -2.55247974117390E-02  1.13037023191409E-01 -2.85169744614891E-02
 -3.91997641471570E-16  7.78449320404758E-16  1.30591729508860E-16  5.26860445755879E-17 -1.28756123202255E-16
 -1.44978038240799E-16  1.33193873569928E-16  4.06271603101671E-17 -2.67601802111576E-04 -5.96560995068222E-03
  6.42139764740860E-02  5.62433125189185E-03  4.27083782654831E-02  1.24681407966011E-02  1.65638676137112E-16
 -3.79460040834125E-16 -3.17317602148178E-03  2.17544426122196E-03  4.27169449595646E-16 -8.37395802577350E-16
  2.24974519620990E-02  1.01048426948746E-02 -6.52263832060198E-04 -4.73371176381149E-03 -2.55247974117391E-02
  1.13037023191409E-01 -2.85169744614893E-02  1.49103133523107E-17 -4.86246985403180E-16  6.12061153953731E-17
 -2.50632142446340E-17  2.29826288794339E-16  1.59061097805613E-16 -1.10870982548985E-16 -2.39820110033541E-17
  2.67601802112418E-04  5.96560995068262E-03 -6.42139764740857E-02 -5.62433125189187E-03  4.27083782654836E-02
  1.24681407966016E-02  2.00565468226898E-17 -1.73853248605299E-16 -3.17317602148150E-03  2.17544426122127E-03
 -5.16777294412766E-16 -3.65420156080477E-16  2.24974519620993E-02  1.01048426948740E-02 -4.37823834675167E-04
 -3.26121701974551E-03 -8.20855054652176E-02  9.25258069695738E-04 -4.80889363994047E-03 -1.01628738481552E-03
  5.06358131960328E-02  5.90372312552012E-18  4.24640865433976E-17 -4.37823834675528E-04 -3.26121701974488E-03
 -8.20855054652183E-02 -9.25258069696644E-04  4.80889363994051E-03  1.01628738481606E-03 -5.06358131960327E-02
  5.68835259939590E-16  2.83337103055556E-16  1.10003048138816E-03  8.48940358325248E-03  1.26046292224847E-01
  4.91609426050198E-03 -1.09801149702615E-01 -7.74496074100855E-03  1.77658285564197E-01  7.50706646477169E-03
 -2.00322938703808E-01  1.10003048138837E-03  8.48940358325263E-03  1.26046292224847E-01 -4.91609426050252E-03
  1.09801149702615E-01  7.74496074100848E-03 -1.77658285564197E-01  7.50706646477155E-03 -2.00322938703808E-01
  1.10003048138876E-03  8.48940358325299E-03  1.26046292224846E-01 -4.91609426050214E-03  1.09801149702615E-01
  7.74496074100807E-03 -1.77658285564196E-01 -7.50706646477156E-03  2.00322938703808E-01  1.10003048138869E-03
  8.48940358325237E-03  1.26046292224847E-01  4.91609426050300E-03 -1.09801149702614E-01 -7.74496074100838E-03
  1.77658285564197E-01 -7.50706646477166E-03  2.00322938703808E-01 -3.11306791117990E-03 -8.15352551965141E-02
 -8.82785329823224E-02  2.14151026394087E-01  1.54876727542666E-01 -3.11306791117999E-03 -8.15352551965132E-02
  8.82785329823221E-02 -2.14151026394086E-01  1.54876727542667E-01 -3.11306791118057E-03 -8.15352551965137E-02
  8.82785329823224E-02 -2.14151026394086E-01 -1.54876727542667E-01 -3.11306791118007E-03 -8.15352551965131E-02
 -8.82785329823223E-02  2.14151026394086E-01 -1.54876727542666E-01  4.24165826339637E-02  4.24165826339634E-02
  4.24165826339635E-02  4.24165826339637E-02  9.55849167046110E-02  9.55849167046111E-02  9.55849167046114E-02
  9.55849167046110E-02  3.59924191134417E-02  3.59924191134420E-02  3.59924191134420E-02  3.59924191134420E-02
* ORBITAL    1   73
 -3.87867445088063E-17  2.25567412778524E-16  4.88581046353932E-16  2.51229006963438E-16  1.16365828833714E-16
  6.99758267836446E-04  1.62365155868662E-02 -7.47143083248148E-02 -3.36523514624992E-03  9.59772532538738E-04
  2.15494525708689E-02 -4.48455683624982E-02  8.87052445602719E-04 -5.26846851966838E-16  6.06894308133253E-16
 -1.30695136751486E-16 -3.60635248955368E-17 -2.91871470043606E-16  4.53252560159214E-17 -2.52181744904103E-02
 -9.95831697221311E-03  3.18549831274460E-16  1.02953568966184E-16 -2.81501869485196E-02 -1.01918078815263E-02
 -4.14042102503820E-16 -1.00978762435146E-16 -6.38639963711955E-16  1.77706151202302E-16 -8.35087783686352E-16
 -2.75612028673461E-16 -1.52902187741729E-16  6.99758267836896E-04  1.62365155868653E-02 -7.47143083248150E-02
 -3.36523514624993E-03  9.59772532537811E-04  2.15494525708694E-02 -4.48455683624982E-02  8.87052445602717E-04
  2.31486004172117E-17 -1.12815067339691E-16 -4.04223713250418E-16 -5.03373648861099E-17  4.60376475297341E-16
  2.01360645240514E-16  2.52181744904107E-02  9.95831697221307E-03 -4.07489258817810E-16 -7.57266090745509E-16
  2.81501869485198E-02  1.01918078815263E-02  1.96148734119228E-16  5.83162193315076E-16 -1.96312376268696E-04
 -1.44522883485757E-03 -2.86063769290420E-02  2.34140088356183E-03 -8.47258846942099E-02  9.19284226601410E-04
  1.86919384603961E-03  3.72014505308196E-16  2.16981777361369E-16  1.96312376269462E-04  1.44522883485823E-03
  2.86063769290421E-02  2.34140088356107E-03 -8.47258846942104E-02  9.19284226600397E-04  1.86919384603952E-03
 -4.81890739674325E-16  2.87418649703928E-16 -1.26692198692313E-03 -9.73570886045654E-03 -1.48046164973010E-01
 -4.21361577655428E-03  1.04441830617620E-01  8.34945434382168E-03 -1.99983370987719E-01 -7.40248758671703E-03
  1.74261886335044E-01  1.26692198692277E-03  9.73570886045524E-03  1.48046164973010E-01 -4.21361577655439E-03
  1.04441830617619E-01  8.34945434382130E-03 -1.99983370987718E-01  7.40248758671701E-03 -1.74261886335045E-01
  1.26692198692361E-03  9.73570886045601E-03  1.48046164973010E-01 -4.21361577655413E-03  1.04441830617621E-01
  8.34945434382083E-03 -1.99983370987719E-01 -7.40248758671752E-03  1.74261886335044E-01 -1.26692198692281E-03
 -9.73570886045553E-03 -1.48046164973011E-01 -4.21361577655445E-03  1.04441830617619E-01  8.34945434382088E-03
 -1.99983370987719E-01  7.40248758671666E-03 -1.74261886335045E-01 -2.55089142934611E-03 -7.06066432237774E-02
 -5.34981046019096E-02  2.28169323602742E-01  1.49788202629141E-01  2.55089142934656E-03  7.06066432237772E-02
 -5.34981046019094E-02  2.28169323602742E-01 -1.49788202629141E-01  2.55089142934663E-03  7.06066432237778E-02
 -5.34981046019097E-02  2.28169323602742E-01  1.49788202629140E-01 -2.55089142934629E-03 -7.06066432237775E-02
 -5.34981046019094E-02  2.28169323602742E-01 -1.49788202629141E-01  4.59690621557132E-02 -4.59690621557136E-02
 -4.59690621557136E-02  4.59690621557132E-02  6.78134555854124E-02 -6.78134555854123E-02 -6.78134555854121E-02
  6.78134555854123E-02  6.14023654292786E-02 -6.14023654292790E-02 -6.14023654292787E-02  6.14023654292787E-02
* ORBITAL    1   74
 -3.02626876492343E-16  4.35188930894786E-16 -5.43578860909575E-16  5.73607525197898E-16 -1.47040712326014E-17
  3.99827062162307E-04  9.27948047180943E-03 -7.46853012893146E-02 -5.94045151494351E-03  8.75020392835116E-04
  2.01135912363496E-02 -5.70117684546668E-02 -1.71765732527992E-03 -1.56416226257811E-16 -3.80878027052475E-16
 -3.51851172386506E-16 -3.49887891991662E-17  3.60428000942477E-16 -1.42038120879758E-16 -3.36113915963484E-02
 -9.77104435556894E-03  2.27073905651931E-16  2.72512210524443E-16 -4.18277787932483E-02 -1.28205862661955E-02
 -2.72633468303522E-16 -2.33989710910785E-16  1.53103085007135E-16  5.81985057285066E-16 -4.32286710235388E-16
 -2.17705271837745E-16 -1.47593401825475E-16 -3.99827062162159E-04 -9.27948047180877E-03  7.46853012893148E-02
  5.94045151494352E-03 -8.75020392834403E-04 -2.01135912363501E-02  5.70117684546669E-02  1.71765732527992E-03
  1.51200649649152E-17  3.91178399185429E-16 -2.31140538612924E-16 -2.32092224085210E-17 -2.78516279737701E-18
  6.94007300829974E-16 -3.36113915963483E-02 -9.77104435556856E-03  6.62391348128428E-17 -2.00046120439049E-16
 -4.18277787932484E-02 -1.28205862661954E-02  3.86263276321295E-16  4.87541562410783E-16 -3.20800866157150E-17
  2.26518992891345E-16 -3.42319234056768E-16 -9.09165958755110E-17  3.37591975910176E-16 -2.73179139169930E-16
  1.80782761942872E-17 -1.35719336050080E-03  3.05796912291210E-02 -3.91413209311126E-16 -4.24904693921406E-17
  6.85752569053255E-18 -2.51279829416689E-16 -5.15374170313835E-16  1.54144566673754E-16 -1.64176865169165E-16
  1.35719336050073E-03 -3.05796912291219E-02 -1.28383439048793E-03 -9.86054754195291E-03 -1.54037308087118E-01
 -4.51535496332573E-03  1.18104796369329E-01  8.47423245427555E-03 -2.06443597690574E-01 -7.44544399001671E-03
  1.66341316709243E-01  1.28383439048759E-03  9.86054754195327E-03  1.54037308087119E-01 -4.51535496332615E-03
  1.18104796369329E-01  8.47423245427639E-03 -2.06443597690575E-01  7.44544399001742E-03 -1.66341316709244E-01
 -1.28383439048771E-03 -9.86054754195280E-03 -1.54037308087118E-01  4.51535496332645E-03 -1.18104796369329E-01
 -8.47423245427552E-03  2.06443597690575E-01  7.44544399001709E-03 -1.66341316709243E-01  1.28383439048736E-03
  9.86054754195297E-03  1.54037308087118E-01  4.51535496332648E-03 -1.18104796369330E-01 -8.47423245427540E-03
  2.06443597690575E-01 -7.44544399001784E-03  1.66341316709244E-01 -2.57749395209289E-03 -7.01915222748424E-02
 -5.60342420818238E-02  2.36055006720424E-01  1.45424048153431E-01  2.57749395209225E-03  7.01915222748423E-02
 -5.60342420818234E-02  2.36055006720424E-01 -1.45424048153431E-01 -2.57749395209267E-03 -7.01915222748422E-02
  5.60342420818239E-02 -2.36055006720424E-01 -1.45424048153431E-01  2.57749395209266E-03  7.01915222748418E-02
  5.60342420818238E-02 -2.36055006720424E-01  1.45424048153431E-01  5.50478911727782E-02 -5.50478911727780E-02
  5.50478911727781E-02 -5.50478911727783E-02  6.48358413113027E-02 -6.48358413113025E-02  6.48358413113033E-02
 -6.48358413113028E-02  5.94299979385009E-02 -5.94299979385010E-02  5.94299979385011E-02 -5.94299979385008E-02
* ORBITAL    1   75
  2.11468853348175E-03  1.52534377935470E-02  7.67353906539562E-02 -2.07328955097080E-02  1.25341530221754E-01
 -3.48899528310446E-16 -2.97071303448764E-16  1.22506691125090E-16  5.10895661299005E-17 -8.25471521525157E-16
  2.06242329228995E-16  1.68409126770000E-17  3.03886610102140E-17  9.25549518231478E-04  1.94378657384722E-02
 -6.27254509437134E-02 -2.83643186508940E-03 -8.45845958770094E-03  2.33126076240725E-03 -6.28572099290029E-16
 -4.23625040967450E-16 -3.38693561769543E-03 -1.29658185957251E-03 -4.18246018398793E-16 -5.07910759702160E-16
 -2.02795196961516E-02 -3.83329437152451E-03 -2.11468853348257E-03 -1.52534377935469E-02 -7.67353906539561E-02
  2.07328955097081E-02 -1.25341530221754E-01 -1.03787552411793E-16  2.00016587811691E-17 -3.49987738142680E-16
 -4.58305536192899E-17  1.52894197806285E-17 -6.40350695450071E-17 -2.09069665622842E-16 -2.28956385938098E-17
  9.25549518232096E-04  1.94378657384720E-02 -6.27254509437135E-02 -2.83643186508941E-03  8.45845958770111E-03
 -2.33126076240847E-03  6.52472089362103E-17 -2.75506548767226E-16  3.38693561769578E-03  1.29658185957334E-03
 -1.25667396324890E-16 -4.23013201362385E-16  2.02795196961508E-02  3.83329437152524E-03 -4.03201091117209E-16
 -4.41888217808470E-16 -1.06011323176408E-16  9.93822135051946E-17  6.00450907440923E-17 -6.42225590290979E-16
 -9.58812085965770E-17  3.98120006505281E-03 -1.44322009175022E-01  3.57412467734307E-16  3.06281039739203E-17
  7.26388187832311E-17 -8.44724966832313E-17 -2.79722191162076E-16 -5.78819678163444E-16  4.21427564665752E-16
  3.98120006505343E-03 -1.44322009175022E-01  1.41385810349664E-03  1.07985894892960E-02  1.62036856036542E-01
 -2.63239134107342E-03  2.01703960589400E-01 -5.60103233263316E-03  2.94212556088968E-01 -8.46219822303374E-04
  1.30600165267792E-01  1.41385810349725E-03  1.07985894892962E-02  1.62036856036542E-01  2.63239134107367E-03
 -2.01703960589400E-01  5.60103233263366E-03 -2.94212556088967E-01 -8.46219822303347E-04  1.30600165267791E-01
 -1.41385810349762E-03 -1.07985894892963E-02 -1.62036856036541E-01 -2.63239134107350E-03  2.01703960589401E-01
 -5.60103233263347E-03  2.94212556088967E-01 -8.46219822303562E-04  1.30600165267791E-01 -1.41385810349744E-03
 -1.07985894892961E-02 -1.62036856036542E-01  2.63239134107333E-03 -2.01703960589400E-01  5.60103233263389E-03
 -2.94212556088967E-01 -8.46219822302967E-04  1.30600165267791E-01 -5.15356412220672E-04 -2.54287803639635E-02
  2.77154067109031E-02  1.18047544165249E-01  6.05049145774796E-03 -5.15356412220540E-04 -2.54287803639636E-02
 -2.77154067109036E-02 -1.18047544165248E-01  6.05049145774810E-03  5.15356412220816E-04  2.54287803639635E-02
  2.77154067109034E-02  1.18047544165248E-01  6.05049145774780E-03  5.15356412221354E-04  2.54287803639632E-02
 -2.77154067109033E-02 -1.18047544165248E-01  6.05049145774784E-03  5.50716729394696E-02  5.50716729394692E-02
 -5.50716729394693E-02 -5.50716729394695E-02 -7.95510295052627E-02 -7.95510295052628E-02  7.95510295052628E-02
  7.95510295052627E-02  7.41523159320052E-02  7.41523159320054E-02 -7.41523159320053E-02 -7.41523159320057E-02
* ORBITAL    1   76
  1.37201492799839E-03  9.93645106511776E-03  5.16289465485191E-02 -1.14219140532093E-01  7.13293670473485E-02
  1.43852233487678E-16  4.17653130064731E-16 -3.04222156096700E-16 -7.61204596573204E-17 -7.75617498910992E-17
 -1.11153370500617E-16 -2.07968202052717E-16 -4.79626858436608E-17  1.07699395093189E-03  2.11039236322310E-02
 -6.21225617546234E-02 -2.95531772269242E-04 -4.11629725129617E-02 -6.02224728002230E-03  1.53623353261721E-16
 -3.41868078471889E-16 -5.09131272559105E-03 -1.47715692870036E-03 -2.82728339709197E-16  1.43945792604930E-15
 -4.20333960087859E-02 -9.73913433419813E-03  1.37201492799806E-03  9.93645106511770E-03  5.16289465485197E-02
 -1.14219140532092E-01  7.13293670473481E-02 -1.69990813435931E-16  4.18333324348188E-17  3.16214028086345E-16
  6.86053633580416E-17 -2.67322667998302E-16  3.27707208890557E-17  1.98791334554142E-17  3.86380695687850E-17
 -1.07699395093114E-03 -2.11039236322307E-02  6.21225617546237E-02  2.95531772269249E-04 -4.11629725129616E-02
 -6.02224728002355E-03  7.19763505522850E-16  1.69920803123507E-16 -5.09131272559116E-03 -1.47715692870043E-03
  4.62424052474123E-16  9.32583137586158E-16 -4.20333960087867E-02 -9.73913433419827E-03  4.73329180469149E-04
  3.68573657169796E-03  8.71440016601647E-02 -1.07167818919382E-03  3.86386677152730E-02  2.81590811848436E-03
 -3.66182775090483E-02  1.08071077107909E-16  6.66445653658633E-16  4.73329180470042E-04  3.68573657169803E-03
  8.71440016601636E-02  1.07167818919385E-03 -3.86386677152738E-02 -2.81590811848383E-03  3.66182775090479E-02
  3.92563877686298E-17  6.13440031199424E-16  1.54430256430558E-03  1.17643695245666E-02  1.50754962856411E-01
 -2.93877861817960E-03  1.83684999884232E-01 -4.98802280628238E-03  3.03863122774330E-01 -1.59957318260046E-03
  2.06098789664868E-01  1.54430256430569E-03  1.17643695245663E-02  1.50754962856411E-01  2.93877861817955E-03
 -1.83684999884232E-01  4.98802280628269E-03 -3.03863122774330E-01 -1.59957318260012E-03  2.06098789664869E-01
  1.54430256430516E-03  1.17643695245663E-02  1.50754962856411E-01  2.93877861817999E-03 -1.83684999884231E-01
  4.98802280628292E-03 -3.03863122774330E-01  1.59957318259937E-03 -2.06098789664868E-01  1.54430256430556E-03
  1.17643695245664E-02  1.50754962856411E-01 -2.93877861817924E-03  1.83684999884231E-01 -4.98802280628281E-03
  3.03863122774330E-01  1.59957318260008E-03 -2.06098789664868E-01  9.74280523862679E-05 -1.95929900274537E-02
  2.61033145016321E-02  9.39151750637692E-02 -7.61403652458572E-03  9.74280523860965E-05 -1.95929900274536E-02
 -2.61033145016316E-02 -9.39151750637692E-02 -7.61403652458489E-03  9.74280523865208E-05 -1.95929900274533E-02
 -2.61033145016318E-02 -9.39151750637698E-02  7.61403652458523E-03  9.74280523861521E-05 -1.95929900274539E-02
  2.61033145016319E-02  9.39151750637693E-02  7.61403652458461E-03  6.11139588774691E-02  6.11139588774689E-02
  6.11139588774693E-02  6.11139588774685E-02 -8.33872769913863E-02 -8.33872769913856E-02 -8.33872769913857E-02
 -8.33872769913856E-02  6.45666390696745E-02  6.45666390696744E-02  6.45666390696745E-02  6.45666390696746E-02
* ORBITAL    1   77
  1.01155602994059E-16  2.37696638108884E-16  5.62388054182135E-16 -2.22160176882421E-16 -1.75585140464560E-16
 -2.08812969509457E-03 -4.39684724973404E-02  1.18031203154121E-01  9.20008327758089E-05 -7.15823381655600E-04
 -1.49295942472878E-02  3.34963310292356E-02 -1.69246453119521E-03 -6.91375614727592E-16 -3.89332646483028E-16
  2.13603412283569E-16 -6.99877534010401E-18 -2.58584780335668E-16  6.89220940093117E-17  1.76994703836782E-02
 -2.37612066599580E-03  1.87578427290535E-16 -1.47752083474227E-16  5.53543515199641E-02  6.67191182030037E-03
 -1.34342667427953E-16 -4.67343317943975E-16  2.15959679855413E-16 -1.75877734377574E-17  1.26398627224729E-16
  1.31974795552436E-16  1.60116532300951E-16 -2.08812969509398E-03 -4.39684724973399E-02  1.18031203154121E-01
  9.20008327756893E-05 -7.15823381655554E-04 -1.49295942472879E-02  3.34963310292353E-02 -1.69246453119529E-03
  3.52950591567553E-17  2.88822556545755E-17 -1.40304677464229E-16 -1.78478497049296E-17  2.35616517774140E-17
 -4.18335956716407E-16 -1.76994703836789E-02  2.37612066599463E-03  4.63134501431806E-16 -4.67262207133823E-16
 -5.53543515199642E-02 -6.67191182030154E-03 -6.69503958094796E-16  1.18079084095875E-16 -3.71833041236642E-04
 -2.82131689826642E-03 -2.36006447215441E-02 -3.71478344476615E-03  1.66886598323851E-01 -2.24272309734951E-03
  1.10883301129157E-01  1.92756291778840E-16  4.02066894923656E-16  3.71833041236477E-04  2.82131689826679E-03
  2.36006447215440E-02 -3.71478344476636E-03  1.66886598323851E-01 -2.24272309735038E-03  1.10883301129156E-01
  2.05669355619890E-16 -1.57276221959675E-17 -1.57344064605908E-03 -1.19710993264161E-02 -1.22631559722229E-01
  1.16079209977631E-03 -1.26297820673047E-01  3.70831460034603E-03 -2.95175566332099E-01  2.57989584611861E-03
 -2.60621653278386E-01  1.57344064605833E-03  1.19710993264163E-02  1.22631559722228E-01  1.16079209977647E-03
 -1.26297820673047E-01  3.70831460034554E-03 -2.95175566332099E-01 -2.57989584611898E-03  2.60621653278385E-01
  1.57344064605879E-03  1.19710993264161E-02  1.22631559722229E-01  1.16079209977635E-03 -1.26297820673047E-01
  3.70831460034562E-03 -2.95175566332099E-01  2.57989584611938E-03 -2.60621653278385E-01 -1.57344064605859E-03
 -1.19710993264160E-02 -1.22631559722229E-01  1.16079209977590E-03 -1.26297820673047E-01  3.70831460034587E-03
 -2.95175566332098E-01 -2.57989584611961E-03  2.60621653278385E-01  8.90784690473497E-04 -7.71769169133135E-03
  1.31549762540633E-02  8.21938331029222E-02 -2.15823841039999E-02 -8.90784690473340E-04  7.71769169133240E-03
  1.31549762540633E-02  8.21938331029221E-02  2.15823841039997E-02 -8.90784690473344E-04  7.71769169133195E-03
  1.31549762540637E-02  8.21938331029221E-02 -2.15823841039998E-02  8.90784690473202E-04 -7.71769169133217E-03
  1.31549762540634E-02  8.21938331029222E-02  2.15823841039998E-02  7.82145507609452E-02 -7.82145507609449E-02
 -7.82145507609449E-02  7.82145507609451E-02 -7.73730492207709E-02  7.73730492207712E-02  7.73730492207714E-02
 -7.73730492207712E-02  3.61509704256620E-02 -3.61509704256618E-02 -3.61509704256621E-02  3.61509704256617E-02
* ORBITAL    1   78
  3.59101320015140E-16  3.38948783682890E-17  2.66202324716563E-16 -5.08697576729313E-17  3.23138429836567E-18
  1.67046107720462E-03  3.43564493598488E-02 -1.14476737267825E-01 -2.67607563873285E-03  8.28433517468500E-04
  1.66976560518107E-02 -4.41832230095210E-02  6.38258050429508E-04  3.83825485686544E-17 -1.51413646172341E-16
  1.29448576968562E-16  6.28346600259895E-18  2.12222029290025E-16 -1.56715902555984E-17 -4.30167790645888E-02
 -5.59000472209695E-03 -1.59418735448847E-16 -1.06465254087666E-16 -1.09575519756540E-01 -1.94040105224939E-02
  2.59871491311645E-16 -1.90079332630403E-16  3.89219779805672E-16  5.74579448634288E-16  2.14466609812553E-16
 -4.82016433363973E-18  1.28854094624942E-16 -1.67046107720563E-03 -3.43564493598496E-02  1.14476737267825E-01
  2.67607563873285E-03 -8.28433517468337E-04 -1.66976560518109E-02  4.41832230095214E-02 -6.38258050429503E-04
  1.48014095960705E-16 -2.73936212449153E-17 -1.52336450672751E-16  6.31601770170741E-18  1.11557891206735E-16
 -2.63164458883203E-16 -4.30167790645882E-02 -5.59000472209822E-03  2.91196782865093E-16  2.49376440546427E-16
 -1.09575519756540E-01 -1.94040105224933E-02  9.34953365305004E-16 -3.83599887850296E-16  1.25641356284348E-16
  4.68521212167130E-16 -6.07963420689314E-16  3.79244416661398E-16  9.77780859458598E-16  4.50658063135869E-16
 -2.87941274957702E-16  2.31191851445260E-04  2.21082316814785E-02 -1.67892804407191E-16  4.42350754924082E-16
  1.32262821163645E-16 -6.23682058166133E-17  4.81339315181420E-16 -1.72658113373328E-16  3.23493662342474E-16
 -2.31191851445850E-04 -2.21082316814777E-02  1.48952704813141E-03  1.13327647028873E-02  1.08139986660233E-01
 -2.24887756947061E-03  2.27211533797754E-01 -3.39020358054462E-03  3.03643255749364E-01 -2.89352446531984E-03
  2.60123330561013E-01 -1.48952704813224E-03 -1.13327647028864E-02 -1.08139986660233E-01 -2.24887756947078E-03
  2.27211533797754E-01 -3.39020358054353E-03  3.03643255749364E-01  2.89352446531984E-03 -2.60123330561013E-01
  1.48952704813149E-03  1.13327647028870E-02  1.08139986660233E-01  2.24887756947176E-03 -2.27211533797753E-01
  3.39020358054345E-03 -3.03643255749365E-01  2.89352446532017E-03 -2.60123330561013E-01 -1.48952704813191E-03
 -1.13327647028875E-02 -1.08139986660233E-01  2.24887756947102E-03 -2.27211533797753E-01  3.39020358054341E-03
 -3.03643255749364E-01 -2.89352446532006E-03  2.60123330561013E-01 -8.95521846063967E-04  7.49963900407377E-03
 -2.51722966870534E-02 -6.45081852196096E-02  2.45729797767442E-02  8.95521846064097E-04 -7.49963900407387E-03
 -2.51722966870536E-02 -6.45081852196097E-02 -2.45729797767442E-02 -8.95521846064321E-04  7.49963900407313E-03
  2.51722966870534E-02  6.45081852196095E-02 -2.45729797767440E-02  8.95521846063720E-04 -7.49963900407345E-03
  2.51722966870531E-02  6.45081852196097E-02  2.45729797767441E-02 -6.23426294829063E-02  6.23426294829062E-02
 -6.23426294829064E-02  6.23426294829064E-02  8.69111540250210E-02 -8.69111540250212E-02  8.69111540250207E-02
 -8.69111540250207E-02 -5.00625487656614E-02  5.00625487656615E-02 -5.00625487656614E-02  5.00625487656612E-02
* ORBITAL    1   79
 -4.79399425368086E-04 -3.44487438733474E-03 -1.67647482193521E-02 -1.36898375310937E-02  3.39302314464471E-03
 -2.56499300235413E-16  3.12849340938330E-16  1.09847639319052E-16  6.50455366868479E-19  4.99891511471130E-17
 -3.52768426110241E-16 -1.09464611865218E-16 -3.09627044880098E-18  1.35228437738816E-03  2.81414492140056E-02
 -9.86595300259226E-02 -6.98215038709483E-03  1.27722221442291E-02  5.50703482632695E-03  6.22581102304717E-16
 -4.50543379086454E-16 -4.02486607352754E-02 -1.24479690990112E-02 -1.02238251170527E-16  2.53691129228648E-16
  3.10206029297624E-02  1.23776879630681E-02 -4.79399425368523E-04 -3.44487438733480E-03 -1.67647482193524E-02
 -1.36898375310935E-02  3.39302314464487E-03 -1.75059682306300E-16  4.88921377779333E-16  2.05246987731366E-16
  1.76671584252881E-17 -1.79411169302905E-16 -2.60651992845676E-16  1.25088221168959E-17  6.36145833624418E-18
 -1.35228437738866E-03 -2.81414492140062E-02  9.86595300259229E-02  6.98215038709495E-03  1.27722221442286E-02
  5.50703482632657E-03  6.99658732303594E-17  1.39913721852580E-16 -4.02486607352759E-02 -1.24479690990099E-02
 -1.59517836809037E-16  1.42318194980207E-16  3.10206029297620E-02  1.23776879630675E-02 -1.23898458233030E-03
 -9.35196666504617E-03 -7.53394313756982E-02  1.27010109738023E-03 -8.37561228919065E-02 -3.41937432181966E-03
  9.31344241339504E-02 -1.61318010967987E-16  6.09807949170196E-16 -1.23898458232890E-03 -9.35196666504625E-03
 -7.53394313756982E-02 -1.27010109738101E-03  8.37561228919061E-02  3.41937432181921E-03 -9.31344241339497E-02
  4.03724024781412E-16  8.49611661191708E-17  4.71583004634421E-04  3.57225068099366E-03  1.84925868700476E-02
 -3.09421682279387E-03  3.64314657494213E-01  6.16409325025350E-06 -5.94078761465575E-02  9.53533117171984E-04
 -2.62784779885315E-01  4.71583004634276E-04  3.57225068099370E-03  1.84925868700482E-02  3.09421682279507E-03
 -3.64314657494213E-01 -6.16409324969788E-06  5.94078761465571E-02  9.53533117172646E-04 -2.62784779885314E-01
  4.71583004634299E-04  3.57225068099399E-03  1.84925868700482E-02  3.09421682279442E-03 -3.64314657494213E-01
 -6.16409324961605E-06  5.94078761465570E-02 -9.53533117172357E-04  2.62784779885315E-01  4.71583004634571E-04
  3.57225068099356E-03  1.84925868700478E-02 -3.09421682279475E-03  3.64314657494213E-01  6.16409325015652E-06
 -5.94078761465574E-02 -9.53533117172155E-04  2.62784779885316E-01  1.97620151109975E-03  3.17095346458253E-02
  8.92189581153455E-02 -4.18619683406015E-03  3.14207806901627E-02  1.97620151110043E-03  3.17095346458249E-02
 -8.92189581153458E-02  4.18619683406004E-03  3.14207806901627E-02  1.97620151109992E-03  3.17095346458258E-02
 -8.92189581153462E-02  4.18619683405969E-03 -3.14207806901634E-02  1.97620151110033E-03  3.17095346458255E-02
  8.92189581153457E-02 -4.18619683405997E-03 -3.14207806901630E-02 -8.21515728949702E-02 -8.21515728949704E-02
 -8.21515728949705E-02 -8.21515728949704E-02 -2.26176111794656E-02 -2.26176111794659E-02 -2.26176111794655E-02
 -2.26176111794656E-02  1.01731490329889E-01  1.01731490329890E-01  1.01731490329890E-01  1.01731490329890E-01
* ORBITAL    1   80
  2.36625529709850E-04  1.70068246152784E-03  8.01184979386918E-03  5.34067997704693E-02 -3.36627683233044E-03
 -1.89164308959153E-16 -2.78218115252038E-16 -5.46265119349599E-17 -3.43714024687364E-18  1.02738526784382E-16
  4.86133177585640E-16  8.14863670634602E-17  1.44123687034826E-17  1.05449880229439E-04  3.05330621905226E-03
 -8.71509258579553E-02 -9.63145779317307E-03  1.29253824295058E-02  2.68610646636267E-03 -1.96691010318100E-16
 -1.47974566941944E-16 -6.08905410516949E-02 -1.72580380841773E-02 -5.51195345390195E-16  1.07402811150384E-16
  4.49090312833547E-02  1.53205326535710E-02 -2.36625529710495E-04 -1.70068246152697E-03 -8.01184979386960E-03
 -5.34067997704696E-02  3.36627683233053E-03 -3.82420128970159E-18  2.11951107676707E-16 -1.44558573984104E-16
 -2.07554202382668E-17 -3.06531461648856E-16  5.10458029502789E-16 -8.94300684708477E-17 -2.18055235740038E-17
  1.05449880229536E-04  3.05330621905219E-03 -8.71509258579552E-02 -9.63145779317308E-03 -1.29253824295056E-02
 -2.68610646636326E-03 -3.74819900135451E-16 -5.31520487173282E-16  6.08905410516941E-02  1.72580380841776E-02
  4.29218633827941E-16 -2.56555396146977E-16 -4.49090312833540E-02 -1.53205326535712E-02  5.90634363290340E-16
 -2.52369116031161E-16  3.07235659004902E-16  4.62546590622033E-16  3.33046218136165E-16 -5.47202494600546E-16
 -2.81505361941594E-16 -1.60487363939824E-03  1.82219922938030E-02  3.14386736685325E-17 -4.38215994232398E-17
  4.77853990323409E-16 -3.32697899358235E-16 -1.13632860031823E-16  3.38826772989226E-16 -8.31971948269974E-17
 -1.60487363939887E-03  1.82219922938025E-02  3.03867264101384E-04  2.28912130248908E-03  1.00931816162221E-02
 -2.39686856636525E-03  3.38700284429031E-01  3.21964176127951E-04 -1.00190235236860E-01  1.56912388092365E-03
 -3.19714170570124E-01  3.03867264100973E-04  2.28912130248949E-03  1.00931816162229E-02  2.39686856636545E-03
 -3.38700284429031E-01 -3.21964176128280E-04  1.00190235236860E-01  1.56912388092285E-03 -3.19714170570124E-01
 -3.03867264101155E-04 -2.28912130248884E-03 -1.00931816162223E-02 -2.39686856636526E-03  3.38700284429031E-01
  3.21964176128386E-04 -1.00190235236860E-01  1.56912388092280E-03 -3.19714170570125E-01 -3.03867264100875E-04
 -2.28912130248924E-03 -1.00931816162232E-02  2.39686856636500E-03 -3.38700284429031E-01 -3.21964176128565E-04
  1.00190235236860E-01  1.56912388092371E-03 -3.19714170570124E-01  1.64349723066045E-03  2.66290923528724E-02
  8.23975477876959E-02 -6.39351602479211E-03  4.48544364644804E-02  1.64349723066114E-03  2.66290923528733E-02
 -8.23975477876962E-02  6.39351602479182E-03  4.48544364644804E-02 -1.64349723066083E-03 -2.66290923528726E-02
  8.23975477876955E-02 -6.39351602479181E-03  4.48544364644804E-02 -1.64349723066083E-03 -2.66290923528725E-02
 -8.23975477876959E-02  6.39351602479185E-03  4.48544364644807E-02 -9.43917910807130E-02 -9.43917910807127E-02
  9.43917910807125E-02  9.43917910807129E-02 -3.28287949951186E-03 -3.28287949951171E-03  3.28287949951157E-03
  3.28287949951168E-03  9.50521499339184E-02  9.50521499339187E-02 -9.50521499339181E-02 -9.50521499339188E-02
* ORBITAL    1   81
  2.25908955797837E-16 -4.42683442024550E-17 -7.21077263263636E-16  1.84964331457422E-16 -5.59572212578223E-17
 -1.59714616313673E-04 -4.34551099217130E-03  5.77941250534279E-02  6.46178950341617E-03  4.80623195760184E-04
  1.04865164608266E-02 -3.77744029619245E-02 -2.15558463071469E-03 -4.06937561185770E-16 -2.66955969899579E-16
  5.34104652247363E-17  3.89381703187709E-17 -1.58928786507823E-16 -2.07745333250609E-16 -3.35978418731777E-02
 -9.48240223982167E-03  1.83883083854889E-17 -7.31735506782250E-17 -2.55482312818918E-02 -6.48233077392433E-03
  1.50313980479546E-16 -2.90139689683074E-16  7.57766254157481E-17  1.50421104574350E-16  7.79558972999262E-17
 -6.17164121763174E-17  6.81889777856388E-17  1.59714616313625E-04  4.34551099217126E-03 -5.77941250534279E-02
 -6.46178950341618E-03 -4.80623195760944E-04 -1.04865164608254E-02  3.77744029619245E-02  2.15558463071470E-03
 -2.49319122706150E-16 -6.23131396799402E-17  1.43442539180223E-16  3.73561097682839E-17 -1.43507570883798E-16
 -4.87295839724041E-16 -3.35978418731771E-02 -9.48240223982201E-03  2.16947395374771E-16  7.58191949340969E-16
 -2.55482312818922E-02 -6.48233077392427E-03 -3.69184049750057E-16  2.22668787315675E-18 -9.06895085979398E-17
 -2.53268765239888E-16 -3.32359413520699E-16  8.11066928582261E-17 -2.99598372150535E-16 -2.37651851452115E-16
  1.96192662463350E-16 -2.59346083246227E-03  4.56307767139843E-02  2.49991850231292E-16 -2.77615477044509E-16
 -3.89982356264982E-16  2.53231122780776E-16  2.74985533093797E-16  2.24220950935059E-16 -2.17568263135842E-16
  2.59346083246263E-03 -4.56307767139846E-02 -5.01921381382730E-05 -3.91134146430915E-04  1.04883070066182E-02
 -1.82500562318348E-03  4.00950489942629E-01  1.34453590113758E-04 -2.92351880204389E-02  1.85228517642042E-03
 -2.85406982389511E-01  5.01921381378957E-05  3.91134146430953E-04 -1.04883070066180E-02 -1.82500562318273E-03
  4.00950489942630E-01  1.34453590113835E-04 -2.92351880204393E-02 -1.85228517641983E-03  2.85406982389512E-01
 -5.01921381381408E-05 -3.91134146431452E-04  1.04883070066181E-02  1.82500562318265E-03 -4.00950489942630E-01
 -1.34453590114313E-04  2.92351880204395E-02 -1.85228517642024E-03  2.85406982389512E-01  5.01921381382345E-05
  3.91134146431277E-04 -1.04883070066180E-02  1.82500562318282E-03 -4.00950489942629E-01 -1.34453590115049E-04
  2.92351880204390E-02  1.85228517642071E-03 -2.85406982389511E-01  1.49366844278571E-03  3.12973190466453E-02
 -1.28845543340892E-02  3.94709436487457E-03 -4.19241282290027E-02 -1.49366844278593E-03 -3.12973190466459E-02
 -1.28845543340886E-02  3.94709436487435E-03  4.19241282290023E-02  1.49366844278594E-03  3.12973190466457E-02
  1.28845543340889E-02 -3.94709436487441E-03  4.19241282290025E-02 -1.49366844278582E-03 -3.12973190466456E-02
  1.28845543340896E-02 -3.94709436487476E-03 -4.19241282290022E-02  8.02798219858587E-02 -8.02798219858584E-02
  8.02798219858584E-02 -8.02798219858588E-02 -1.59186191754415E-02  1.59186191754415E-02 -1.59186191754414E-02
  1.59186191754410E-02 -7.32711594497484E-02  7.32711594497478E-02 -7.32711594497481E-02  7.32711594497483E-02
* ORBITAL    1   82
 -5.44463607762320E-16  8.02989042269536E-17  4.14415775741339E-16 -3.54407044723379E-16  1.69371368634157E-16
  1.65740092467694E-04  2.95087365605095E-03  1.04079561203820E-02  3.63584096186349E-03  7.27981618827960E-04
  1.48409959913683E-02 -4.14122561682700E-02 -6.85124761269514E-04  3.65275074989993E-16 -3.67165081496875E-16
  5.35019365533656E-17 -2.30956866557610E-17 -4.02916380805765E-16  7.08170040416772E-16 -2.89459267693315E-02
 -1.00993139988441E-02 -3.76346030128769E-18  3.99744533571782E-16 -2.53004368964393E-02 -3.42256556894491E-03
  2.48606612689563E-18  3.13048992793040E-16 -1.50196888140073E-16 -4.09074452993898E-16 -1.06231090148409E-16
  4.35457911935963E-16 -2.27346342670337E-16  1.65740092468294E-04  2.95087365605100E-03  1.04079561203826E-02
  3.63584096186359E-03  7.27981618828209E-04  1.48409959913689E-02 -4.14122561682695E-02 -6.85124761269444E-04
 -1.27573163958471E-16  4.38420956468866E-16  2.66320771224877E-16 -9.20227901879626E-18  2.29538600129160E-16
 -7.60934527185827E-17  2.89459267693321E-02  1.00993139988454E-02  9.39018575986023E-17 -3.45647619240875E-16
  2.53004368964387E-02  3.42256556894560E-03 -5.70369611599153E-17 -9.64612471804546E-17 -7.22760759310033E-04
 -5.50100081614208E-03 -4.24318280856281E-02  5.76420877216962E-04 -1.26930107933474E-01 -7.72505979667049E-04
  2.17309855369256E-02  2.68495596213637E-16  2.06353171868226E-16  7.22760759309820E-04  5.50100081614183E-03
  4.24318280856278E-02  5.76420877217330E-04 -1.26930107933474E-01 -7.72505979667184E-04  2.17309855369260E-02
  5.76028641464368E-16  2.26950201256269E-16  2.57719631187958E-04  1.97028966526422E-03  2.67910009301581E-02
 -2.25038629469133E-03  4.33076547758795E-01 -2.80865900842603E-04  1.08621155670288E-02  9.89889434227609E-04
 -2.38850408852623E-01 -2.57719631186999E-04 -1.97028966526408E-03 -2.67910009301580E-02 -2.25038629469161E-03
  4.33076547758795E-01 -2.80865900842444E-04  1.08621155670288E-02 -9.89889434227192E-04  2.38850408852623E-01
 -2.57719631187554E-04 -1.97028966526433E-03 -2.67910009301588E-02 -2.25038629469106E-03  4.33076547758795E-01
 -2.80865900842491E-04  1.08621155670284E-02  9.89889434226781E-04 -2.38850408852624E-01  2.57719631187241E-04
  1.97028966526415E-03  2.67910009301584E-02 -2.25038629469171E-03  4.33076547758795E-01 -2.80865900842370E-04
  1.08621155670286E-02 -9.89889434227265E-04  2.38850408852624E-01  1.21225248714717E-03  2.79205095803365E-02
 -1.66994593001997E-02 -3.44604151086579E-03 -2.99721888380953E-02 -1.21225248714727E-03 -2.79205095803369E-02
 -1.66994593001998E-02 -3.44604151086567E-03  2.99721888380953E-02 -1.21225248714755E-03 -2.79205095803366E-02
 -1.66994593001998E-02 -3.44604151086569E-03 -2.99721888380956E-02  1.21225248714746E-03  2.79205095803367E-02
 -1.66994593001998E-02 -3.44604151086528E-03  2.99721888380953E-02  6.72600723522957E-02 -6.72600723522960E-02
 -6.72600723522959E-02  6.72600723522961E-02  9.72796738903916E-04 -9.72796738904064E-04 -9.72796738903753E-04
  9.72796738903848E-04 -7.85872727098226E-02  7.85872727098227E-02  7.85872727098227E-02 -7.85872727098225E-02
* ORBITAL    1   83
 -2.73851241946950E-04 -1.93111024181152E-03 -9.36542248711525E-03  1.78873618048755E-02  1.68825179789571E-02
  2.27952764594312E-06  5.14590294625175E-05 -1.40494198084929E-04  4.93608971125666E-07 -4.17299533783230E-06
 -9.18212382423081E-05  1.78512806847770E-04  8.40168980994220E-07  1.04706877274467E-03  2.44133690622229E-02
 -1.13070405689410E-01 -3.53154795058666E-03  6.92549452190520E-01 -8.52302675128729E-02  2.29929748515519E-03
 -2.70240971629128E-04 -1.36257637295430E-01  1.09641418838812E-02 -8.11049038405017E-04  7.96162247149750E-05
  6.43884432200884E-01 -8.09344681766440E-02 -2.02851194757115E-04 -1.44937720679850E-03 -6.79631257915716E-03
 -4.61490698733118E-02 -1.07105165578345E-02  7.37474115095067E-07  1.44223418197424E-05  1.22355894467597E-05
  9.46878294641225E-06 -1.55982605367492E-06 -3.03333949067917E-05  1.27326811253137E-05 -1.37467458239040E-05
 -2.57212716543874E-04 -5.47937573060912E-03 -1.80401488429956E-03  8.48440275446369E-04  1.87087227852856E-02
  2.04940680306176E-02  9.32173557444377E-05  9.70959254989380E-05  1.73630035771399E-02  2.85293621399799E-02
 -4.03820758134337E-05 -3.84505799890342E-05  1.37332700750190E-02  1.34062062778374E-02  2.21955989987875E-04
  2.09563441904732E-03  4.28778742931696E-02 -2.85557792678768E-04 -2.82832661562297E-02  6.24684158167959E-04
  3.22687775090803E-02  3.41284281319888E-04  1.69894888876550E-01  2.21591010858545E-04  2.09533602275283E-03
  4.30977335080720E-02  2.88975339764331E-04  2.89645409545632E-02 -6.31226822161468E-04 -3.34741767992993E-02
  3.47890855737554E-04  1.70462553750586E-01 -1.61814789360320E-04 -1.39018247778309E-03 -4.50652453440416E-02
 -5.36520989024110E-04  4.05048215772037E-04  5.70928386850402E-04  5.39345984110145E-02  7.35560545001443E-04
  1.44952111688782E-01 -1.59975944543791E-04 -1.37553418887372E-03 -4.48828687500758E-02  5.39508002278266E-04
 -9.60084536725946E-06 -5.71058208288287E-04 -5.40849663168726E-02  7.37303407772019E-04  1.45074144095794E-01
  1.26289551584766E-04  9.55820000546989E-04  9.95748857852429E-03 -2.20061118131277E-04  1.87891035953546E-02
 -4.28252876882296E-05  7.48985421926938E-03 -7.79387438448994E-05  8.92403210018416E-03  1.26419955117949E-04
  9.56901770955109E-04  9.96561104051388E-03  2.18871757190216E-04 -1.87843058139875E-02  4.40415073406219E-05
 -7.48377527472544E-03 -7.84004185682990E-05  8.90984575979324E-03  5.96194901880544E-04  1.40069436263006E-02
  7.80299469781551E-03 -1.70493125768091E-02 -1.82420673590159E-02  6.00283441475383E-04  1.41269400115114E-02
 -7.86972295334151E-03  1.71788732254638E-02 -1.83547730484816E-02  1.31952126568035E-04  1.45058963525297E-03
  4.27432840158451E-03 -6.51151233818951E-03  1.06933371852394E-03  1.35093184380575E-04  1.49380038996958E-03
 -4.27727872582994E-03  6.51994610799951E-03  1.09415592697395E-03  1.94894428344262E-02  1.94563985804802E-02
  5.10567235460011E-03  5.11840137215084E-03 -2.45808017934188E-02 -2.46674377854595E-02  1.28972899089764E-03
  1.27039750556189E-03  4.55973927192893E-04  5.31845243265536E-04 -9.08164033274193E-04 -8.93131388329299E-04
* ORBITAL    1   84
  1.65236561662005E-06  1.18761514835451E-05  5.58668986466616E-05  6.35002391115039E-05  2.63729958292420E-05
  1.04031050497506E-03  2.45994960685163E-02 -8.76008655266228E-02  2.01928988434540E-03 -1.03473884936807E-03
 -2.19975294727376E-02  2.69185123282859E-02  1.25880058033222E-03 -2.83396295713248E-06 -5.25768922014284E-05
  1.39861008644022E-04  2.03869463608009E-06 -2.56665705868752E-03  2.63822174161907E-04  9.10280496353724E-01
 -1.10830481115558E-01  3.44372971561383E-03 -3.49183049207944E-04  2.45527487780170E-01 -3.78728521983848E-02
  3.14150233390133E-04 -3.29562896658037E-05  1.00423727212041E-06  7.10474839790321E-06  3.18909350211667E-05
 -7.90934781042128E-05  4.58261618230226E-05  1.81383446989664E-04  3.79803923278551E-03  2.21825045919012E-02
  5.32584139256339E-03 -4.47240818062425E-04 -8.50688301887090E-03  1.25896353430381E-02 -2.53833932311886E-03
  6.17659577772027E-07  5.56578524720951E-06 -1.28236978481066E-04 -3.89299775271711E-06  4.00016178977929E-05
  4.53908864688633E-05  3.84966951280977E-02  3.64599929588062E-02 -7.55499464611040E-05 -3.60007864544982E-05
  8.08038169180607E-03  6.01825166361554E-03 -2.17157145277767E-05 -2.23210460896843E-05  3.12755560369728E-05
 -1.24986745394795E-04 -3.42888995538486E-02  6.49929676319104E-04  1.92197049659874E-01 -9.09018358640339E-04
 -1.33192128708294E-01 -1.00811816603243E-03 -9.02081939794543E-02 -3.04443689811346E-05  1.30054687340339E-04
  3.42478206056560E-02  6.51598511614388E-04  1.92460653003705E-01 -9.07691049401747E-04 -1.32154594312897E-01
  1.00301192030731E-03  9.02383111209450E-02 -3.81458559372655E-04 -3.14158058447028E-03 -5.99512108446067E-02
  1.15495195985323E-03  1.44783413001549E-01  6.24252665134132E-04  2.28894939425081E-02 -3.83226631878484E-05
  3.61234523335861E-02  3.83569397263902E-04  3.15867632090011E-03  6.02265864561946E-02  1.15119331313514E-03
  1.44391418647962E-01  6.27214770773849E-04  2.30217023238094E-02  3.29532930254418E-05 -3.69728382278561E-02
  3.73683276639263E-05  2.78292879189374E-04  4.76275783932078E-03 -3.82090430722095E-04  4.99817146608036E-03
  1.59375746134966E-04  7.72776828891341E-03  1.07058059978071E-04  1.56678822035225E-02 -3.84781727084870E-05
 -2.86788400097901E-04 -4.77767929789410E-03 -3.80981804061304E-04  4.98116672073523E-03  1.58833631455408E-04
  7.63728295715199E-03 -1.07477791016124E-04 -1.55092894351736E-02 -8.22110883898398E-04 -1.90378774884307E-02
 -1.17121199677556E-02  2.29162692888350E-02  2.07519915428694E-02  8.16207558833195E-04  1.88782007939015E-02
 -1.16521381245702E-02  2.27088048413303E-02 -2.05545952101311E-02 -3.51218081109985E-04 -4.86910659345700E-03
 -3.11465280268079E-03  4.47475428090061E-03 -2.43972432939483E-03  3.51647874467971E-04  4.88275637196742E-03
 -3.11237722032409E-03  4.46093692147840E-03  2.44053498393005E-03  9.57276619914683E-04 -1.08727111245142E-03
 -1.43940876992595E-03  1.41545786119144E-03  2.57451181257839E-02 -2.56025992975436E-02  6.55657253822174E-04
 -6.43006090557700E-04 -2.14871913786036E-02  2.15473069164289E-02 -2.26648667041019E-03  2.25471775744313E-03
* ORBITAL    1   85
 -5.95358372185591E-05 -4.20559187035829E-04 -1.85629939215063E-03 -1.13170413630891E-02 -1.96079074390453E-03
  3.68847016323422E-06 -9.69715527172313E-07  1.53934256120161E-03 -1.36570809334912E-04 -7.25362116872488E-05
 -1.65483786557374E-03  4.41933875153170E-03 -6.37507096884758E-05  7.90074227497897E-05  1.82493137311349E-03
 -1.85540816068277E-02 -9.69943681380347E-04  6.57487519955570E-01 -7.19832203524661E-02  1.43348296222197E-02
 -1.38020017636546E-03 -5.63256755059247E-02  3.55013879886999E-03 -4.79297530463334E-02  5.74697040924934E-03
 -7.19354518897181E-01  7.86872314702672E-02 -1.17454247364486E-05 -8.16022653104652E-05 -3.29901052264045E-04
  3.61401663950254E-03  2.76059265302344E-03  1.26399062638597E-05  2.26942588790926E-04 -1.21001951581436E-03
 -6.07951839743786E-05 -2.22200270070642E-05 -4.45719073763436E-04 -5.03850156648752E-04 -3.05626396302850E-04
 -2.77628872305629E-05 -4.30041288835307E-04 -2.12701457251556E-03 -3.49906053122048E-04 -1.13763429464656E-02
 -1.44108043604619E-02  7.59455407396579E-04  7.17400551159452E-04  1.78559882791305E-03  1.87395374590050E-03
 -2.04461596449567E-03 -1.85039960761184E-03  1.69143661087188E-02  1.97885552660617E-02 -8.32353403787005E-06
 -5.26080827549426E-05  4.25306304355053E-04  4.19799467531892E-04  1.50587052919658E-01  1.57688935133731E-04
  6.82659882337839E-02 -1.10478454925215E-05  4.77719631776022E-03 -1.67993452403076E-05 -8.25002108538052E-05
  3.17171761687175E-03 -3.95085416080627E-04 -1.55154962459117E-01 -2.56402438763658E-04 -9.17003927244096E-02
  7.66134131116627E-05  1.17231397750512E-02 -1.45069764740753E-04 -1.18142593334026E-03 -1.62856108370175E-02
  5.07178003011126E-05  1.59360340768711E-02 -6.96671368137723E-05 -2.46790804333260E-02 -1.38150456396438E-04
 -1.37175899560649E-02 -1.36431272145705E-04 -1.12819212684827E-03 -1.87819271435016E-02 -1.16919872914706E-04
 -2.35109221901660E-02 -2.98555270597902E-05  1.57601424209918E-02 -8.04068424891501E-05 -3.76325339285033E-03
  4.16559420404840E-05  3.40154848265241E-04  3.93596010449180E-03  8.60404319996083E-05  3.25542494731764E-03
 -1.26642849022229E-04 -5.04652851636251E-03 -6.71899356458293E-05 -5.24309780884807E-03  5.23702238590754E-05
  4.24146077644549E-04  4.98646457690180E-03 -7.20125390630163E-05 -3.91828549205450E-03  1.46244905360658E-04
  4.09832082863239E-03 -6.77131281343236E-05 -3.38482244813058E-03  7.52311960146247E-04  1.64426976613405E-02
  1.04904648479349E-02 -1.93762960181297E-02 -1.26149130948557E-02  7.76561639551806E-04  1.79195785625465E-02
 -1.11356470509983E-02  2.06097553490712E-02 -1.35696492559487E-02 -5.60905513004020E-04 -8.32464278334629E-03
  1.10386995168326E-03 -4.80414649688109E-03 -6.16958607159937E-03 -4.99938914444165E-04 -7.48631915021161E-03
 -7.31877011205843E-04  4.41811651580262E-03 -5.62743441324203E-03 -4.97983338659284E-03 -6.01969372631601E-03
 -6.71899768200127E-04 -4.29180842118706E-04 -8.44825873288562E-03 -7.69881488357370E-03  2.73287233149505E-03
  2.11672598772662E-03  3.51152340140837E-03  3.00218453200010E-03 -7.44323033365009E-05  1.39916973206986E-04
* ORBITAL    1   86
  4.60053826598847E-06  3.27330768522311E-05  1.47566131075833E-04  6.58503911497863E-04  1.45263730060601E-04
  2.64464983885966E-05 -1.04548758063854E-03  3.28429598924600E-02 -2.67074253806728E-03 -1.33145475079472E-03
 -3.04429651288352E-02  8.26386849527161E-02 -1.25883701657663E-03 -6.15813188945980E-06 -1.27369092561457E-04
  9.80111119243229E-04  4.75922086387370E-05 -3.52807708743979E-02  3.83377237177933E-03  2.33696940452497E-01
 -2.15368627301346E-02  6.60979304032940E-03 -5.64415529978583E-04 -9.18619978539924E-01  1.10479749860028E-01
  3.71503885168886E-02 -4.07239049171774E-03  1.53256185695399E-06  1.07535711063028E-05  4.61560935274283E-05
 -3.17052306374528E-04 -9.72238678577054E-05  2.32204832295258E-04  4.14852039336405E-03 -2.38914420741690E-02
 -1.37279293217634E-03 -4.02110149091735E-04 -8.08410856671061E-03 -1.01038455283610E-02 -5.68550956859179E-03
  1.84523044820754E-06  2.25585339702844E-05 -4.05052967121845E-05  1.40109720859375E-05  6.37948177634420E-04
  7.95854681739726E-04  1.26856520926933E-02  1.20905830228839E-02 -1.55097383846564E-04 -1.07290536075264E-04
 -3.95377139281931E-02 -3.52645260288580E-02 -8.65332415453061E-04 -1.00644653692741E-03  8.03280582643340E-05
  2.96794261466592E-04 -2.46635304457130E-02  1.85413771074653E-04 -5.91053212704977E-02 -9.07847880308199E-04
 -2.21041833550828E-01 -7.93064519058648E-04 -6.22916813729964E-02 -7.76825036150584E-05 -2.80104188365849E-04
  2.45209737214341E-02  2.28829469427577E-04 -4.33829351789549E-02 -8.86770601931469E-04 -2.11887093713634E-01
  7.84656793831606E-04  6.18320012882068E-02 -5.78405767288675E-05 -3.07062626941536E-04  2.71496236409004E-02
 -6.78177261292749E-04 -7.85755787775557E-02 -9.69330200914274E-04 -8.44728391664225E-02 -5.42490535355232E-04
 -9.57404363189042E-02  7.40704565156075E-05  4.39846329481275E-04 -2.51628048222679E-02 -6.72961174201885E-04
 -7.70385445715083E-02 -9.69093705136791E-04 -8.64618087164671E-02  5.48830020836138E-04  9.59400558907227E-02
 -1.05918416747194E-04 -8.30205032716084E-04 -1.03517479733034E-02  1.44580527193807E-04 -6.57622364852982E-03
  1.86800190671109E-04 -8.97498412239274E-03  3.79570882915040E-06 -1.78938200182845E-02  1.00181361113159E-04
  7.84028249919550E-04  9.90598152271156E-03  1.54222251404735E-04 -6.27131152098085E-03  1.72549410007214E-04
 -9.55257116041439E-03  2.36228463262447E-06  1.85261391951075E-02 -2.36967662599402E-04 -1.41466490613733E-02
 -6.19845347613322E-03  1.18450740683203E-02  8.93920743632872E-03  1.54587171851040E-04  1.22657068157765E-02
 -5.05872893191539E-03  9.63319716542896E-03 -7.43481323359198E-03 -5.35924871446089E-04 -7.33544963515055E-03
  3.61151190004792E-03 -3.61077132939383E-03 -4.73660369102245E-03  5.90005052175900E-04  8.14868137949627E-03
  3.69802483323173E-03 -4.07723712135756E-03  5.33262634472161E-03  1.00321852319831E-02 -9.58860066355351E-03
 -2.21745767631038E-03  2.25548948939279E-03 -7.70789281053149E-03  8.63289314876785E-03  5.68887477685436E-03
 -5.91572992400299E-03  5.59470011276462E-03 -5.85284034757812E-03 -1.93880306298472E-03  1.92047129167749E-03
* ORBITAL    1   87
 -2.98001774189275E-04 -2.17265788919780E-03 -1.01131512592636E-02 -2.44088849440984E-02 -1.86661463958623E-02
  3.33638239756880E-06  7.29923495549671E-05 -1.56982956203779E-04 -3.23172866057982E-06 -7.94361860183349E-06
 -1.76481917123670E-04  3.77333797043147E-04 -4.01180967585676E-07  1.29579703306535E-04 -1.29088749673232E-03
  4.61185920567984E-02  2.46580128159468E-03 -1.18879596434058E-01  2.48803762442360E-02  3.67331194764016E-03
 -4.21792230316001E-04 -9.69061034425348E-01  1.01617518510972E-01 -2.49395404504835E-03  2.73298515489813E-04
 -3.73398916694338E-02  1.08093183660901E-02 -1.72950320332705E-04 -1.21495240033585E-03 -5.27736178526988E-03
  5.44618087105796E-02 -9.33904009487365E-03  1.37397007458750E-06  2.62188899462464E-05 -1.46952599582831E-05
  1.17750600146913E-05 -2.78558060188247E-06 -5.44069526195273E-05  1.65697914775939E-06 -2.81057297467992E-05
  2.79946340485329E-06  2.38990567433516E-03  4.32970072717290E-02  8.90614622699141E-04 -2.03030108815175E-02
 -1.81451651105755E-02  1.83609352176216E-04  1.54689178841571E-04  1.02466864533997E-02 -9.36853584004960E-03
 -1.26757310701569E-04 -1.05106390728840E-04 -1.74687034630039E-02 -1.56410331309674E-02 -2.77965049228285E-04
 -2.21887272961823E-03 -2.47172387911985E-02  1.82475213901178E-04 -4.52455017422222E-02 -3.76251402315673E-04
  8.59795526209717E-02  5.51160415414965E-04 -1.27507189208418E-01 -2.78715185981412E-04 -2.22011979372680E-03
 -2.43305404388893E-02 -1.76968361139517E-04  4.60789098084323E-02  3.64268700589776E-04 -8.83334458008010E-02
  5.63102509910952E-04 -1.26498191055273E-01 -1.29729570688792E-04 -9.84594284289786E-04 -8.86682189173734E-04
 -2.90294116653578E-04 -7.65214864138133E-02  9.32368827671958E-05 -1.96648356136160E-03  4.26654822525007E-04
  4.20919285075758E-02 -1.26869691509238E-04 -9.62247346629292E-04 -6.96798167476581E-04  2.92708587891816E-04
  7.68724458311684E-02 -9.62190682799685E-05  1.50328188221570E-03  4.30754163996133E-04  4.25437982594812E-02
  5.76167784036751E-05  4.33290183934037E-04 -7.46874758266739E-03  2.70452953953060E-04 -1.81021521986163E-02
  4.25570251786333E-05 -1.61983891319698E-02  1.71182158154291E-04 -2.79780283522099E-02  5.81255403209345E-05
  4.37365504038147E-04 -7.42564387096323E-03 -2.71789384692900E-04  1.80858129814447E-02 -4.02744675113622E-05
  1.61827847535267E-02  1.70487418386141E-04 -2.79482302144590E-02 -9.67872951215180E-06  3.64893524889446E-03
 -3.45187392979913E-03 -7.25398636023979E-03 -9.67151798251597E-03 -3.14181541704249E-06  3.86151589939978E-03
  3.33891906079011E-03  7.47270898787548E-03 -9.85889236058316E-03  2.07843170855618E-04  2.28554446454033E-03
 -3.19366564751190E-03  5.47672003012913E-03  3.20224160974739E-03  2.14067202464034E-04  2.37200286948458E-03
  3.20071664602552E-03 -5.47717541908318E-03  3.25414753299511E-03  1.12905165234485E-02  1.12146135728316E-02
  6.23683865395684E-04  6.48114159278675E-04 -1.21288407070376E-04 -2.23885198866992E-04 -4.49801684965854E-03
 -4.54379115200728E-03 -1.22985868396607E-02 -1.22046656118911E-02  2.45105365632988E-03  2.47935606546126E-03
* ORBITAL    1  100
  1.87583750428419E-03  1.35538303452351E-02  6.78292609084674E-02  3.11710987450355E-01  8.23155440418503E-02
 -4.49799408923916E-06 -8.64129328564719E-05  1.25735860957374E-03  2.34744631800526E-04  1.41278904801793E-05
  2.78163488434041E-04  6.36116027750301E-04  1.41566353715414E-04 -2.75729603419942E-03 -5.52907813981615E-02
 -2.55897202273084E-01 -4.69946734398657E-02 -8.92520765034990E-02 -5.49883519593715E-01 -1.29017611906582E-03
 -8.32864953620304E-03  1.25652912927991E-01  8.61192878678296E-01  1.06925100414589E-04  7.69840790422023E-04
 -9.50445562708194E-02 -5.96671812866081E-01 -3.96022971111732E-03 -2.82875551752053E-02 -1.30225653493983E-01
 -3.04011198534809E-01  8.76115918805367E-03 -5.36223688004213E-07 -1.24631715223622E-05  4.60534994763528E-04
 -4.69983002952314E-05 -9.72795726790567E-06 -1.75972494473414E-04 -1.77100031988788E-03 -1.60088673628363E-04
 -3.58133256828226E-03 -6.19556410682650E-02 -1.37322983081379E-01 -3.17610667729911E-02  4.76811038903044E-04
  2.49193144688101E-02 -2.39909961138274E-04 -8.11867913515099E-04 -5.93081763927658E-02 -6.03542783646040E-02
 -1.76458619636215E-04 -2.46387284470762E-04 -4.68001367396302E-04  2.63429544774597E-02 -6.96924599555475E-03
 -5.33820325498091E-02 -2.03918664801639E-01  7.26001477236290E-03  8.61679323894391E-02 -1.15136560586665E-02
 -1.05644012040174E-01 -8.03559313399522E-03 -3.56690437838980E-02 -7.08609867277696E-03 -5.42789418977891E-02
 -2.06993345614462E-01 -7.43098248775796E-03 -8.89191162217372E-02  1.17171810855269E-02  1.07325025782300E-01
 -8.26064850541744E-03 -3.69080471302639E-02  4.22193673226987E-03  3.26752053794819E-02  1.49653256610767E-01
  2.10179697543837E-03  1.29580948494804E-01 -2.59750079666727E-03 -4.05930413895445E-02 -1.59721374491624E-02
 -2.65463068397498E-01  4.17586688871531E-03  3.23181380647336E-02  1.48000428326341E-01 -2.23898615249156E-03
 -1.31808967863073E-01  2.64249088156392E-03  4.17342849045853E-02 -1.59569813008783E-02 -2.66362349377773E-01
 -3.04365128302877E-04 -2.33372175142756E-03 -9.34870360867713E-03  4.93256578243998E-05  2.28540020201791E-03
 -1.56117357864814E-04 -3.24459560334506E-03 -7.32020733751233E-04 -5.73886997797688E-03 -3.10052512475226E-04
 -2.37778037067551E-03 -9.55571595968491E-03 -4.32947291749096E-05 -2.36921453084440E-03  1.72503854745037E-04
  3.58436811181881E-03 -7.38302302070964E-04 -5.95491465451521E-03  9.62033200841999E-05 -2.26315984506842E-02
 -2.58311384533737E-02  2.38937787029877E-02  1.55749717593469E-02  5.74653537023184E-05 -2.34596175180568E-02
  2.62099689399381E-02 -2.42210961193359E-02  1.62876035428826E-02 -4.03194744206803E-05 -6.34390913014921E-04
 -2.70283373573440E-03  4.57831576995307E-03  8.72202474295742E-04 -5.26486735476864E-05 -7.16487956553881E-04
  2.82554529290182E-03 -4.55323560419616E-03  9.39917589947156E-04 -3.90160253396890E-02 -3.91754355961757E-02
 -1.76166220095829E-03 -1.69751783955277E-03  2.70433651826680E-02  2.75234836241658E-02  1.25539164946710E-03
  1.38761547814868E-03 -3.80366886610667E-02 -3.92675110313592E-02  2.32804010345682E-03  2.38094021077633E-03
* ORBITAL    1  101
 -2.77659773626215E-04 -2.00021788669698E-03 -9.71501310305321E-03 -7.07052397559769E-02 -4.10371742590047E-02
 -3.42022438860487E-04 -7.16866508394488E-03 -2.50735268911365E-01 -4.91285108940990E-02 -2.84582431833614E-04
 -6.06396005068369E-03 -1.71500713078878E-01 -3.34456755755903E-02  1.67441233103480E-04  3.23149155188800E-03
 -1.08009578203445E-02 -1.77493932323909E-03  6.56384294176283E-02  5.17045550663320E-01  5.49002145593048E-02
  3.31789274362157E-01 -8.32594798559399E-03 -7.56402207203462E-02  1.01984934665428E-01  7.16446138302295E-01
 -7.34654665425336E-02 -5.69031773769957E-01  4.31323215169011E-04  3.08379442012786E-03  1.43396185604579E-02
  4.94514120325591E-02  1.53813094229268E-02  1.01443411918778E-03  1.87063013761614E-02  7.39198968259391E-02
  2.44256039174042E-02  6.36202434116042E-04  1.20104525673059E-02  5.69640696086581E-02  1.35187520944678E-02
  2.94713456288614E-04  5.18437908333290E-03  1.30548528472393E-02  3.20635431757202E-03  7.03120967080437E-03
 -5.62468739525599E-03  3.41252635712571E-02  7.81209015768564E-02  3.40652832219947E-03  3.77097790347501E-03
  6.02327871055210E-02  1.36240052971022E-01 -9.40896200559596E-03  1.70443814742277E-03  2.64249572621572E-04
  2.00608913548413E-03  4.04001658623284E-03  1.64397018554136E-02  3.94599104568861E-01  8.55530244567661E-03
  1.94404936634691E-01 -7.66402724071356E-04 -2.19938255688252E-02  4.48364273740192E-04  3.40972299779563E-03
  1.59733273276048E-02 -1.74402876594795E-03  4.58195028197144E-03 -1.25961277776183E-03  8.06820328337886E-04
  1.55202650037639E-03  2.51908767908769E-02 -4.86394521491351E-03 -3.74941471552874E-02 -1.41192279618498E-01
  1.22302360549525E-02  1.43784795198439E-01 -8.55948502087985E-04 -4.99233217459228E-02  5.43283741744056E-03
 -1.54969330216854E-02  3.27266262617057E-03  2.48060681639779E-02  5.61747808121531E-02  5.87893924476183E-03
  7.00897069675889E-02  9.53401714652723E-03  9.54483475212315E-02 -2.97026196985601E-03 -7.65272618983300E-03
 -9.22865725174781E-04 -7.09293942317086E-03 -3.27093145124176E-02 -1.82334484325273E-03 -1.89098126016173E-02
 -7.62416561990751E-04 -4.15725675170858E-03 -1.18643693453048E-03 -2.93557276290184E-02  8.62104889639792E-04
  6.68938951707463E-03  3.39169772248573E-02 -1.73846183121744E-03 -1.63830621483186E-02 -1.08882882475758E-03
 -1.32621491251446E-02  1.17991177302408E-03  2.63192276069630E-02  7.78670758585737E-03  9.70370191499126E-02
  4.39148037938872E-02 -6.13006880179010E-02 -6.90009837133332E-02 -1.33089491547601E-03  1.04381362994716E-02
  5.79686532338358E-03  1.75174246178415E-02 -1.71060460410781E-02  1.91434218740904E-04 -1.53321899619829E-03
 -4.64526951414961E-03 -7.45813239999967E-04 -2.47352293870044E-03 -1.55624114740898E-03 -1.28220913339115E-02
 -5.30875905146711E-03  6.61391148670084E-03 -4.33236121595977E-03  4.07799741703579E-02  1.32579956054207E-02
 -3.32258455471547E-03  7.33366121423336E-04 -7.93336662842142E-03 -2.05277784581766E-02  6.15709985925661E-03
 -3.36193606621516E-03 -5.46521556790356E-03  2.69847571261770E-02 -4.76646514798059E-03  1.12434057624153E-03
* ORBITAL    1  102
  1.34410793232022E-05  9.70998923774381E-05  4.85017313931867E-04  2.31074911954670E-03  6.76825172158205E-04
  8.49864865769839E-04  1.66330261721181E-02 -5.99519869597456E-02 -1.00015207310501E-02 -1.97141566299843E-03
 -3.85791723548111E-02 -7.46162173086803E-03 -4.07735155591237E-03 -1.89804076410278E-05 -3.80179241713058E-04
 -1.67760488968070E-03 -3.08232111984159E-04 -8.02560699346328E-04 -5.29684115840620E-03  1.65227352187414E-01
  1.07823967117440E+00  8.64677858443125E-04  5.98155076150728E-03 -6.83033402874006E-02 -4.82486912490358E-01
 -4.07194358341052E-04 -2.22034156730581E-03 -2.78417905451927E-05 -1.98887436661557E-04 -9.16288139586996E-04
 -2.19477529408978E-03  1.29613015445584E-05 -4.39536264650153E-04 -7.71964411562798E-03 -1.07005074554733E-01
 -5.49177635744980E-03  1.13199577674129E-03  2.02196444194844E-02  2.36165754059171E-01  1.70520675523279E-02
 -2.48744951387973E-05 -4.30740839712984E-04 -9.65698545896277E-04 -2.22310778742483E-04 -1.68597939596555E-05
  1.89234028551756E-04  1.84542347408219E-02  8.15631472584505E-02 -4.05965719726904E-04 -4.13302861467030E-04
 -4.45964354613100E-03 -3.32286068310995E-02  2.72413399930164E-05  1.71230652829990E-04 -8.75707301078542E-03
 -6.72170281618378E-02 -2.28745120440092E-01  9.07104429646134E-03  1.03979930243205E-01 -1.72105572386524E-02
 -1.76934682061496E-01 -1.63277066601023E-02 -8.10124497988564E-02  8.66092994074043E-03  6.64807288639615E-02
  2.25937928023945E-01  9.02962709334311E-03  1.04028343488085E-01 -1.70249764367798E-02 -1.74915763404389E-01
  1.62152518215466E-02  8.04991037872419E-02 -1.33710860594280E-03 -1.05585976394726E-02 -7.21584088686417E-02
  5.64547610716210E-03  1.12926767487501E-01 -5.59610694360877E-03 -9.72345516848203E-02 -1.12787843850727E-03
 -6.71340868074330E-02  1.39828909764294E-03  1.10332446145630E-02  7.44148072445978E-02  5.63644177849412E-03
  1.11410262720565E-01 -5.59339017249779E-03 -9.71376353290478E-02  9.06722105651818E-04  6.36520336403702E-02
  3.08477500486390E-05  2.27232574492038E-04  1.52967597600596E-03  4.64683679732646E-04  1.53839410110177E-02
 -7.53041811828893E-04 -2.10202475021022E-02  1.32515560973273E-04 -1.95999975365888E-03 -3.48344261763793E-05
 -2.57992297968778E-04 -1.66140104244177E-03  4.63926122857368E-04  1.53462475687903E-02 -7.49821951639009E-04
 -2.09470878125426E-02 -1.42335493750345E-04  1.89297356231350E-03 -5.24845053732497E-03 -8.45569320240928E-02
 -4.13576564962348E-02  3.60286273001549E-02  6.69368885052105E-02  5.22939057172044E-03  8.39140236070593E-02
 -4.08913534684585E-02  3.54622219076617E-02 -6.64554865498871E-02 -1.37219090837615E-03 -9.05069428914446E-03
 -6.65170196229299E-03 -3.35256794237262E-03  4.59926880171006E-03  1.37579689034462E-03  9.08630351242157E-03
 -6.61275513434530E-03 -3.43637359960156E-03 -4.56593420120391E-03 -1.93403395971308E-02  1.86482794124757E-02
  5.83070542686479E-03 -5.84577191479811E-03  3.29779598715018E-02 -3.25240581441261E-02  7.47332335881525E-03
 -7.46457764129586E-03 -8.42123057941784E-02  8.36289647037673E-02  5.49714839725849E-03 -5.45496871173370E-03
* ORBITAL    1  103
 -2.84298704655621E-04 -2.04818538970153E-03 -9.95491093550748E-03 -7.18348058054413E-02 -4.13585146171693E-02
  3.44342109331662E-04  7.21360583404671E-03  2.50306554524813E-01  4.90500542869409E-02  2.78173831984011E-04
  5.93806046539581E-03  1.71313419025427E-01  3.34008571156170E-02  1.76994606534777E-04  3.42309956169156E-03
 -9.93084152580306E-03 -1.61523258814708E-03  6.60059554001007E-02  5.19410376092320E-01 -5.43327605321718E-02
 -3.28110924746086E-01 -8.76487939956838E-03 -7.86763174661972E-02 -1.02099617692136E-01 -7.17258923622698E-01
 -7.32120084224642E-02 -5.67551315761695E-01  4.45266942195924E-04  3.18338573231017E-03  1.47978964262465E-02
  5.05292164842567E-02  1.53698508974425E-02 -1.01482288532489E-03 -1.87122685980593E-02 -7.41831989792840E-02
 -2.44193922997274E-02 -6.32072415444103E-04 -1.19360778067985E-02 -5.61740779375037E-02 -1.34527374828422E-02
  3.07237815373060E-04  5.40087943257733E-03  1.35237949282192E-02  3.31763419012188E-03  7.03798233886346E-03
 -5.71954452083771E-03 -3.40358396597260E-02 -7.77976303278039E-02  3.61356818173529E-03  3.97491359338967E-03
 -6.01887134371622E-02 -1.36212676018166E-01 -9.41463083976671E-03  1.61611730646338E-03  4.45508935353097E-04
  3.38740356036922E-03  1.59728739030410E-02  1.76280205953334E-03 -4.18176931449667E-03  1.25456581849340E-03
 -7.92927575967330E-04  1.52802021020065E-03  2.50338187733818E-02  3.15915806729746E-04  2.40225911645632E-03
  5.46970242486653E-03 -1.63877802888948E-02 -3.93963928362163E-01 -8.65000852513915E-03 -1.95327613796881E-01
 -6.86947235839776E-04 -2.16031101678576E-02  3.24941160471902E-03  2.46256029674944E-02  5.53026116632246E-02
 -5.85711511666893E-03 -7.00487657166442E-02 -9.54339384390868E-03 -9.56588141650188E-02 -2.91366882661498E-03
 -6.96265141744614E-03 -4.87083636815556E-03 -3.75473317444147E-02 -1.41417764853913E-01 -1.21994631239481E-02
 -1.42920623294131E-01  8.38818061070445E-04  4.95718862085793E-02  5.48767556631939E-03 -1.43916382760363E-02
  8.62372978192049E-04  6.69140776386933E-03  3.39231786493659E-02  1.73804698242320E-03  1.64051730367620E-02
  1.08629258799667E-03  1.32041815892126E-02  1.18175192833007E-03  2.63058938589128E-02 -9.21124071929562E-04
 -7.07947519298865E-03 -3.26502301137938E-02  1.82333734010533E-03  1.89512514990913E-02  7.58467290791881E-04
  4.06698793106613E-03 -1.18319352856841E-03 -2.93027838413637E-02 -1.33994065624449E-03  1.03482623909352E-02
 -5.79341244299153E-03 -1.75482282039005E-02 -1.70192365946230E-02  7.80150846925545E-03  9.73884723471188E-02
 -4.41266687385243E-02  6.15119969370899E-02 -6.92797650652477E-02 -1.56020808114997E-03 -1.28497853157077E-02
  5.29303671853567E-03 -6.64081548665786E-03 -4.32374974538412E-03  1.94329428547312E-04 -1.51573953224476E-03
  4.60987912835183E-03  7.57389253676767E-04 -2.49567364547346E-03  1.33708322009689E-02  4.09846665177001E-02
  7.53553565668667E-04 -3.33493672827153E-03 -2.05263949224930E-02 -8.14809071887994E-03 -3.33727192236550E-03
  6.12639968489145E-03  2.68503096982552E-02 -5.04545734955744E-03  1.12868913782909E-03 -4.79144532234259E-03
* ORBITAL    1  106
  2.08982700656420E-03  1.50850676183066E-02  7.47367476342458E-02  3.54433362175884E-01 -5.68112179510981E-02
 -2.36150977755854E-08 -4.75541833938343E-07 -6.10736882870556E-06 -1.23678561528016E-06  2.19064293361790E-08
  4.17438720595258E-07 -4.80519051335207E-06 -8.90884860409228E-07 -1.73299582701804E-03 -3.18632009521119E-02
  1.20616102703668E-02  2.10491679719663E-02 -7.50528431096287E-02 -5.94616363601844E-01 -1.04607871700471E-06
 -7.68348024405246E-06 -5.80680069645443E-02 -6.05221215606747E-01  4.00676925760048E-06  2.78078437275525E-05
 -5.68406591763734E-02 -4.51797535126805E-01 -1.51217896793152E-03 -1.12180772979847E-02 -6.55724658085633E-02
 -4.83798337686853E-01  1.51526027944125E-01  3.57014410708834E-08  6.52354713248993E-07  4.00159410498926E-06
  8.19484998607675E-07  2.19832334552430E-10  2.43413810958868E-08 -1.97429708482091E-06  1.38909675313024E-07
 -9.99122997894483E-04 -2.64696505319685E-02 -4.63202512132968E-01 -6.87179506413604E-03  8.96278620987222E-02
  1.04548814040423E-01  8.17188585835462E-07  1.53492936402592E-06  5.52514150125567E-02  3.90443410077618E-02
  1.76933773049478E-06  4.84709624190119E-06  6.81330290871250E-02  7.20418630581823E-02  1.74711737866697E-04
  1.47465366886214E-03  4.44187656048669E-02 -4.53005043302805E-03 -1.36100624434450E-01  9.12479024278557E-03
  2.79972293215216E-01 -2.95998488475931E-02 -4.98511820638602E-01  1.74435097624601E-04  1.47252958532424E-03
  4.44117287122428E-02  4.53015483909919E-03  1.36108206863056E-01 -9.12403698190586E-03 -2.79961530740301E-01
 -2.96002856087083E-02 -4.98512998008788E-01  2.80586608052086E-03  2.14205864303773E-02  6.10548069855930E-02
 -4.94360051014636E-03 -1.17527416079224E-02 -2.95291105294652E-03 -3.38280338525735E-03 -3.18071672881303E-03
 -1.38875708296441E-02  2.80605225730098E-03  2.14220018095276E-02  6.10580790185751E-02  4.94393182514515E-03
  1.17552218235419E-02  2.95333347359486E-03  3.38718087784073E-03 -3.18098623819433E-03 -1.38894711917688E-02
 -1.51399027898125E-03 -1.13898639585194E-02 -2.97226986844592E-02 -2.48339579824203E-03 -3.30365976901379E-02
 -7.88397556696947E-04  1.27709287850629E-02  5.82075724320646E-04  5.61324685837391E-02 -1.51393107192384E-03
 -1.13894074786006E-02 -2.97205670471426E-02  2.48326129459360E-03  3.30348898877793E-02  7.88365323302213E-04
 -1.27707339973537E-02  5.82153397211290E-04  5.61339183720809E-02  1.33198135564717E-03  7.37321355006995E-03
  1.03647126479119E-02 -2.86821907931971E-02 -5.41346586092647E-04  1.33155940896487E-03  7.36811719948726E-03
 -1.03620088099361E-02  2.86798364036020E-02 -5.37778587658740E-04 -1.39735088601850E-03 -1.50105387308020E-02
  4.85727471416089E-03 -9.44656396682643E-03 -9.64110061224110E-03 -1.39744829350244E-03 -1.50111686857165E-02
 -4.85736606796189E-03  9.44685986498562E-03 -9.64101597072367E-03 -3.39327892874425E-02 -3.39341649441550E-02
 -1.31715546257584E-02 -1.31712665244222E-02  1.51645849134290E-02  1.51652545849952E-02 -2.73378359865012E-04
 -2.73437688423319E-04  8.80617911157615E-03  8.80443528678219E-03 -2.19236926359635E-02 -2.19232761953857E-02
* ORBITAL    1   88
  2.02867428501151E-04  1.44949234523976E-03  6.79683522007299E-03  4.61453193984235E-02  1.07102511928316E-02
 -1.47308865819180E-06 -2.84707722461899E-05 -3.00066158881625E-06 -1.54424316759637E-05  3.06311797827042E-06
  5.98324642975453E-05 -1.52655989761365E-05  2.85848930662001E-05 -2.57223511596244E-04 -5.47942736067411E-03
 -1.80165508934097E-03  8.48452456598501E-04 -1.87049798757517E-02 -2.04905899371272E-02  1.72048005030725E-04
  1.79522904261258E-04 -1.73639229872340E-02 -2.85296591030927E-02 -9.02954413829222E-05 -9.66665058281056E-05
 -1.37387763797578E-02 -1.34082833128590E-02  2.73872704521385E-04  1.93126453509001E-03  9.36609855116729E-03
 -1.78842939830526E-02 -1.68809074011368E-02 -4.01255134174674E-06 -8.92663647207867E-05  2.20128775941429E-04
  1.28247341883519E-06  8.36354270687071E-06  1.84934792788771E-04 -3.77874092825491E-04 -4.10806654945481E-07
  1.04707566558676E-03  2.44133094884964E-02 -1.13070042652841E-01 -3.53154223065099E-03 -6.92643174012204E-01
  8.52405534176504E-02  4.20958036800931E-03 -4.90010792056024E-04  1.36318951029379E-01 -1.09707568728400E-02
 -2.14821316843605E-03  2.27363526907907E-04 -6.43760048578916E-01  8.09211833032235E-02 -2.22125379609923E-04
 -2.09573737441365E-03 -4.27739277044499E-02  2.84028896085426E-04  2.80469792088799E-02 -6.21486715390698E-04
 -3.16598868224845E-02  3.38198244146033E-04  1.69623848852466E-01 -2.21363692381533E-04 -2.09478332914190E-03
 -4.31983492793045E-02 -2.90345140555410E-04 -2.91558181661935E-02  6.34392811397536E-04  3.41177573092036E-02
  3.51002669117263E-04  1.70714569711216E-01 -1.26559554430776E-04 -9.58022163900088E-04 -9.97723911917830E-03
 -2.18503424458441E-04  1.87880139981172E-02 -4.46505581590784E-05  7.48786861810695E-03 -7.85628538266463E-05
  8.91735817588402E-03 -1.26167901018020E-04 -9.54844838307955E-04 -9.94608176060043E-03  2.20368182203257E-04
 -1.87837623320823E-02  4.22644114955474E-05 -7.48160273376245E-03 -7.77673126424969E-05  8.91079107254505E-03
  1.59257243325133E-04  1.36993343816158E-03  4.48375607625211E-02 -5.40090625530850E-04 -7.80495823003990E-05
  5.71868935579463E-04  5.42052659727213E-02  7.38376735833602E-04  1.45195335458652E-01  1.62577155680491E-04
  1.39613932007542E-03  4.51149459828118E-02  5.35930093399448E-04 -4.90309732500804E-04 -5.70104281795909E-04
 -5.38061411604711E-02  7.34459047003885E-04  1.44829103660293E-01 -1.36637988030077E-04 -1.51479569386980E-03
  4.27546459698847E-03 -6.52055369334146E-03  1.10660034539571E-03 -1.30249596564620E-04 -1.42714985664758E-03
 -4.27600222221690E-03  6.51171805788942E-03  1.05530471826229E-03 -6.02086945794571E-04 -1.41852099431207E-02
  7.90060431213146E-03 -1.72393716197825E-02 -1.84059656609986E-02 -5.94631211330939E-04 -1.39543811967507E-02
 -7.77497475496819E-03  1.69956828492344E-02 -1.81958155909411E-02 -5.12501880620796E-03 -5.09896563604738E-03
 -1.94357152429743E-02 -1.95091578477464E-02 -1.25844229745515E-03 -1.30177801719241E-03  2.46943816912056E-02
  2.45558642898419E-02  8.85721344138808E-04  9.15303312729236E-04 -5.55552554053667E-04 -4.31877694472873E-04
* ORBITAL    1   89
  1.02716535019017E-06  7.31077712618871E-06  3.37605132173140E-05  8.88036438934231E-05  7.09888224774231E-05
  1.81271752381399E-04  3.79605998778089E-03  2.21930719977942E-02  5.32635286060466E-03 -4.47046313969154E-04
 -8.50302513124976E-03  1.25934225524781E-02 -2.53577830434939E-03 -8.31674070983485E-07 -1.42224028808274E-05
  8.63241357742153E-05  6.64880311737692E-06 -8.84690244291990E-05 -1.14012036250064E-04 -3.84914588238048E-02
 -3.64536747221086E-02 -9.05806955722923E-05 -7.90330030139702E-05 -8.09755140700645E-03 -6.03403014541306E-03
  5.01392029752523E-05  7.83883641931795E-05  1.29447756277313E-06  9.25846023358095E-06  4.50194162019695E-05
 -7.61899276325653E-05 -3.82425443638890E-05  1.04027587303335E-03  2.45994957195937E-02 -8.76138180542867E-02
  2.02048341729318E-03 -1.03411438713723E-03 -2.19833809741665E-02  2.68814334241980E-02  1.25943956449521E-03
  3.79613188776962E-06  8.05411059552298E-05 -2.46826187391962E-04 -3.87307423441695E-06  8.62035934565075E-04
 -8.17871011739371E-05 -9.10168463676208E-01  1.10821661680048E-01  2.05299240537535E-03 -2.14692583013999E-04
 -2.45930064125553E-01  3.79212950562862E-02 -5.90631487476118E-03  6.72900341573052E-04  3.04470245962704E-05
 -1.31737276763627E-04 -3.43647347511619E-02  6.53439535025347E-04  1.93295956575709E-01 -9.08632412065351E-04
 -1.32462787833390E-01  1.00738354414516E-03  9.05521757325455E-02 -3.12087849655118E-05  1.23517553438791E-04
  3.41494007861442E-02  6.47903964756087E-04  1.91396782070483E-01 -9.07318599338427E-04 -1.32682187272959E-01
 -1.00301817883730E-03 -8.98357151273812E-02 -3.83212572653971E-05 -2.85430014163603E-04 -4.77585006846987E-03
 -3.82303417991197E-04  5.01004663040527E-03  1.59604694715992E-04  7.70624495922623E-03  1.07626970779999E-04
  1.55982406118531E-02  3.76126452993585E-05  2.80337156998965E-04  4.77316704747317E-03 -3.80888802955291E-04
  4.97390022819142E-03  1.58435722148996E-04  7.66688918427098E-03 -1.06908810885255E-04 -1.55946737053909E-02
  3.82623891565800E-04  3.15119639646480E-03  6.01834558282687E-02  1.15036378154865E-03  1.44378465990615E-01
  6.28580934634893E-04  2.32928254244759E-02 -3.12788197727236E-05  3.72580936171148E-02 -3.82321386503478E-04
 -3.14853861195479E-03 -6.00153645675065E-02  1.15632369992019E-03  1.44860285416337E-01  6.23731535144912E-04
  2.26937446350337E-02  3.95147324392922E-05 -3.59223275375601E-02  3.47661916294564E-04  4.82362633868121E-03
 -3.10944919672076E-03  4.47768027676101E-03 -2.39880556733852E-03 -3.54689103289807E-04 -4.92123064972263E-03
 -3.12059693952895E-03  4.46106535136646E-03  2.47700114158078E-03  8.20591877079705E-04  1.89766567348483E-02
 -1.17097457834353E-02  2.28279361252246E-02  2.06267257910240E-02 -8.17530213162772E-04 -1.89271045016386E-02
 -1.16490649778146E-02  2.27867948328024E-02 -2.06718828272140E-02  1.40315812294237E-03 -1.44955995930732E-03
 -1.13948936562101E-03  8.96276860081536E-04 -6.31047636408746E-04  6.62534033085914E-04 -2.56239698979662E-02
  2.57301624577580E-02  2.25854375874754E-03 -2.26100097141718E-03  2.15565879335835E-02 -2.14820757956673E-02
* ORBITAL    1   90
 -1.17752854069329E-05 -8.18139377835375E-05 -3.30855637130606E-04  3.61229404156776E-03  2.75994580952725E-03
 -1.17581684732166E-05 -2.12831323534816E-04  1.00723462649131E-03  3.78293901189726E-05  2.10275047729543E-05
  4.20363492201325E-04  4.09613572649297E-04  2.78437862232812E-04  2.77926112812591E-05  4.30536640104518E-04
  2.12657357728037E-03  3.49910031093057E-04 -1.13775503241917E-02 -1.44135439944153E-02  7.80973608820927E-04
  7.46212156086102E-04  1.78691032049566E-03  1.87719478201336E-03 -1.80354483257689E-03 -1.61987191164001E-03
  1.69160478033131E-02  1.97954213399169E-02 -5.95895362872666E-05 -4.20940766915442E-04 -1.85807906749198E-03
 -1.13189535969013E-02 -1.96041137489171E-03 -6.39119182700837E-06 -7.29906601586869E-05 -1.10171991135225E-03
  1.14883296664783E-04  6.73867959567895E-05  1.53252262224712E-03 -3.99744779978411E-03  5.26696931094666E-05
 -7.91338129719023E-05 -1.82769259206249E-03  1.85687179197975E-02  9.70476350746004E-04  6.57738069802145E-01
 -7.20122231007278E-02  1.54359287942175E-02 -1.55623612067324E-03 -5.63918101497901E-02  3.55619927105979E-03
 -4.17381095247176E-02  4.97877482935040E-03 -7.19503315153915E-01  7.87037057034981E-02 -1.64060461602327E-05
 -8.03471209450995E-05  3.12182703914307E-03  3.94626496415542E-04  1.54353747901799E-01  2.53602050311099E-04
  9.07927930222029E-02 -7.46805726707947E-05 -1.16132834828988E-02 -8.70770866033816E-06 -5.46080079077179E-05
  4.82193291271697E-04 -4.20450131701555E-04 -1.51466456193349E-01 -1.60684699840161E-04 -6.92317306297127E-02
  9.03466758652862E-06 -4.91650364248287E-03  4.24102783258685E-05  3.46027646821972E-04  4.01313953240601E-03
 -8.41283880207249E-05 -3.31319483374285E-03  1.27299418716419E-04  4.96898390817078E-03  6.69101043738114E-05
  5.08980865922303E-03  5.16690426333224E-05  4.18689800515877E-04  4.91327371355301E-03  7.39381125402244E-05
  3.86506055725568E-03 -1.45670324586560E-04 -4.17774123041537E-03  6.80343665493957E-05  3.54010980613281E-03
 -1.45787522935129E-04 -1.18835638318202E-03 -1.66175760107187E-02 -5.78943096926597E-05 -1.68042154893303E-02
  6.20643873421200E-05  2.41029399621133E-02  1.34920033261151E-04  1.30279786670617E-02 -1.35831149957574E-04
 -1.12223343690690E-03 -1.84685968709205E-02  1.09649894832102E-04  2.26485575266615E-02  2.23723885657076E-05
 -1.63373582721697E-02  8.35387365988223E-05  4.42684192511221E-03 -5.58614426646706E-04 -8.29354283133430E-03
 -1.07386693508583E-03  4.77037229354986E-03  6.14739171701004E-03 -5.02488486219931E-04 -7.52140723638905E-03
  7.63004110693533E-04 -4.45532781748456E-03  5.65252644440256E-03  7.51502450258830E-04  1.64761447192949E-02
 -1.04957649973789E-02  1.93855508678319E-02  1.26130379557615E-02  7.77915496433927E-04  1.78988320157307E-02
  1.11378120025272E-02 -2.06157950232389E-02  1.35831736688443E-02 -6.61936199248596E-04 -4.38506000449231E-04
 -5.03531908273907E-03 -5.96295561761444E-03  2.70004348812077E-03  2.15094609213173E-03 -8.33314820627187E-03
 -7.82328181977237E-03 -6.86981546539204E-05  1.34165170190391E-04  3.41847330051550E-03  3.09627993565697E-03
* ORBITAL    1   91
  3.90532102890437E-07  2.86607428372346E-06  1.52626116878352E-05  2.39616400423776E-04  1.78849166873332E-04
  2.32326803621218E-04  4.15086706370202E-03 -2.38910653178163E-02 -1.37147911130497E-03 -4.02364062939736E-04
 -8.08910801411437E-03 -1.01031965474883E-02 -5.68800885334460E-03  4.41283752258402E-07  5.34781872011314E-06
  1.61165452545011E-04  2.06338882106494E-05 -5.81732987502668E-04 -7.12276441340604E-04 -1.27030063427290E-02
 -1.21056534980941E-02 -5.10108119350546E-06  8.22322910998610E-06  3.95464078182501E-02  3.52729713055867E-02
  7.85881473571888E-04  9.03023974135624E-04 -1.41476907675463E-06 -9.90155384432889E-06 -4.00905256917167E-05
 -5.50662485830843E-04 -1.19694168942901E-04  2.67829257025820E-05 -1.03799151067724E-03  3.28244197468321E-02
 -2.67092184171356E-03 -1.33217176767279E-03 -3.04589225732428E-02  8.26718139663234E-02 -1.25876572525251E-03
  3.94916363694910E-09 -5.67668158209939E-06  5.61204146457939E-04  3.73562501272957E-05  2.86122155578286E-02
 -3.11924191929113E-03 -2.34064130950423E-01  2.15803311757204E-02 -6.93456243343826E-04 -2.65311857996324E-05
  9.18816126305985E-01 -1.10501379788221E-01 -3.57327589067184E-02  3.93269629656621E-03  7.81332359948101E-05
  2.81697469763946E-04 -2.46333328214693E-02  2.27133876659395E-04 -4.38880320856688E-02 -8.89763319468109E-04
 -2.13072261851197E-01  7.89896190233306E-04  6.20948908133398E-02 -7.99472259107359E-05 -2.95301649796718E-04
  2.45882506091540E-02  1.87661717784273E-04 -5.85070042454076E-02 -9.06039092503055E-04 -2.20064538212148E-01
 -7.88943485959514E-04 -6.21238618012080E-02  1.04757725321930E-04  8.21290217945544E-04  1.03175718625112E-02
  1.45300159066976E-04 -6.55859084265107E-03  1.86076159336560E-04 -9.04942425457757E-03  3.91292113416494E-06
 -1.80206933002240E-02 -1.01379972348463E-04 -7.93250668622395E-04 -9.94315793645081E-03  1.53338202040446E-04
 -6.28973809144741E-03  1.73479020329895E-04 -9.47807912388747E-03  2.41309295798605E-06  1.83992750950689E-02
  6.02520990514906E-05  3.26700689662429E-04 -2.68131567264885E-02 -6.81560203570357E-04 -7.88229690584603E-02
 -9.66305180924820E-04 -8.43619179615014E-02 -5.37601041125379E-04 -9.48988384078280E-02 -7.19481744455174E-05
 -4.22486630255192E-04  2.54758695883450E-02 -6.69237460844331E-04 -7.67438911937531E-02 -9.72280622653811E-04
 -8.66081521293134E-02  5.54065547860265E-04  9.68143244405794E-02  5.37653968428871E-04  7.36745244571448E-03
  3.62101697042583E-03 -3.64117017121973E-03 -4.75237778319624E-03 -5.88833853408287E-04 -8.12443713622404E-03
  3.68871495839410E-03 -4.04635669424857E-03  5.32144882288578E-03  2.29868698616437E-04  1.39670642064420E-02
 -6.11873751641488E-03  1.16162914313825E-02  8.73238573384706E-03 -1.62325331320826E-04 -1.24653476892073E-02
 -5.14929522900031E-03  9.88304944832444E-03 -7.65981894813275E-03  2.19401403423738E-03 -2.28105333896098E-03
 -1.01530882323277E-02  9.47415164816874E-03 -5.68793294938928E-03  5.92045982507735E-03  7.86935036098254E-03
 -8.45957118241229E-03  1.93144962029616E-03 -1.93048349915885E-03 -5.54911888190399E-03  5.88802791421958E-03
* ORBITAL    1   92
 -1.72941716703364E-04 -1.21488875542303E-03 -5.27701513785305E-03  5.44652091654253E-02 -9.33794861636955E-03
  6.91727595711597E-07  1.33804907404894E-05  5.35889246769568E-06  7.88691451636967E-06 -1.44933946719075E-06
 -2.82217964634672E-05  7.87244124111604E-06 -1.34849079264930E-05 -2.81266518671919E-06 -2.39023252000762E-03
 -4.32966705922896E-02 -8.90453041385545E-04 -2.03048830419446E-02 -1.81496079472742E-02 -9.55665127411885E-05
 -8.64487009666812E-05  1.02464822617237E-02 -9.36970804898315E-03  4.53992392242687E-05  4.27539581491767E-05
 -1.74673017359697E-02 -1.56368938681699E-02 -2.98001232258587E-04 -2.17265490463162E-03 -1.01130884401047E-02
 -2.44122192583251E-02 -1.86676037773331E-02  1.99141397285606E-06  4.45330946237561E-05 -1.14102853750641E-04
 -3.29108740038976E-07 -3.98071650525283E-06 -8.79139359897248E-05  1.77219423258665E-04  4.51313243043428E-07
 -1.29538947311122E-04  1.29190718725346E-03 -4.61201836661771E-02 -2.46570078297686E-03 -1.18763884846031E-01
  2.48683078821906E-02 -2.06682391674361E-03  2.41007501338639E-04 -9.69075216005583E-01  1.01619658718976E-01
  9.48013129653869E-04 -9.84350771018674E-05 -3.75472692308183E-02  1.08325824925691E-02 -2.78179721432543E-04
 -2.21944972836073E-03 -2.46279447328797E-02  1.81383510292242E-04 -4.53428337722682E-02 -3.73325387477365E-04
  8.65933201823062E-02 -5.53997998593690E-04  1.27274186817264E-01 -2.78538438277255E-04 -2.21986326700842E-03
 -2.44242419218091E-02 -1.78312775659419E-04  4.59060023435113E-02  3.67170827518100E-04 -8.77531848400635E-02
 -5.60191361689812E-04  1.26744189758392E-01  5.79627435133216E-05  4.36077063572501E-04 -7.43989854668457E-03
 -2.71637603147766E-04  1.80931009902544E-02 -4.08140326031222E-05  1.61920596394667E-02 -1.70612931162789E-04
  2.79655760028773E-02  5.77853624193345E-05  4.34632501577346E-04 -7.45350075177140E-03  2.70655115993872E-04
 -1.80951050801270E-02  4.19583859158460E-05 -1.61915983809761E-02 -1.71018586784645E-04  2.79629556301783E-02
 -1.27505455958330E-04 -9.67135399727422E-04 -7.20780516374318E-04  2.92583553305608E-04  7.68445274616077E-02
 -9.50033445299658E-05  1.65454800065303E-03 -4.29534209872797E-04 -4.23865786050679E-02 -1.29143324379356E-04
 -9.80103287357092E-04 -8.66070840164077E-04 -2.90326166122391E-04 -7.65405182257029E-02  9.43791271656499E-05
 -1.83051023977904E-03 -4.27726325707030E-04 -4.22297817282218E-02  2.12350864890605E-04  2.34797923808403E-03
  3.19702208023754E-03 -5.47384417135720E-03 -3.23913394321981E-03  2.09299441766961E-04  2.30576008396809E-03
 -3.19739364194392E-03  5.47861164667657E-03 -3.21434965473273E-03 -4.42354913368509E-06  3.81438968192409E-03
  3.36271733377816E-03  7.42648388013893E-03  9.81870048899458E-03 -8.10122120933399E-06  3.70269186700570E-03
 -3.42379876059503E-03 -7.30796434553451E-03  9.71605256826800E-03  6.41548964215319E-04  6.29370857632388E-04
  1.12332971725155E-02  1.12672035508766E-02 -4.53055867719686E-03 -4.51014240849437E-03 -2.08851328302413E-04
 -1.37528040187814E-04  2.47256443621536E-03  2.45799875905421E-03 -1.22193632247154E-02 -1.22825712950686E-02
* ORBITAL    1   99
  1.51221984985501E-03  1.12183687777378E-02  6.55737966966226E-02  4.83802246600765E-01 -1.51525654802156E-01
  2.93638733834751E-08  5.42807486704983E-07  5.93043255665974E-06  1.13634260256963E-06  5.04247396356039E-09
  1.22634826831834E-07 -5.25317304951467E-07  3.91339613355583E-07 -9.99153865284481E-04 -2.64701703858914E-02
 -4.63204163242102E-01 -6.87213040144195E-03 -8.96274598258039E-02 -1.04550378543702E-01 -1.41892688637516E-06
 -6.73504259578719E-06 -5.52513525439473E-02 -3.90437113190814E-02 -2.27088344054143E-06 -9.52479417900390E-06
 -6.81328399933032E-02 -7.20400259043844E-02 -2.08985033106684E-03 -1.50852358035089E-02 -7.47375819016296E-02
 -3.54437777760927E-01  5.68094037410465E-02 -2.95757667752252E-08 -5.79001664670604E-07 -4.91852936088669E-06
 -1.13608660504029E-06  1.43920732060051E-08  2.81213304282749E-07 -4.78105681210179E-06 -8.36859190986582E-07
 -1.73302469758234E-03 -3.18637974376218E-02  1.20599383145057E-02  2.10488228849006E-02  7.50558554267017E-02
  5.94633972500527E-01  1.03424555432347E-06  8.01932211629626E-06  5.80679675919454E-02  6.05212119216005E-01
 -3.88032958447317E-06 -2.38103865436350E-05  5.68403195319691E-02  4.51788068125678E-01 -1.74353031389476E-04
 -1.47190196885688E-03 -4.44093226953116E-02  4.53016681077637E-03  1.36108341858177E-01 -9.12387403665253E-03
 -2.79959156855424E-01 -2.96003148055133E-02 -4.98512423279973E-01 -1.74657697608089E-04 -1.47424060613182E-03
 -4.44172076362407E-02 -4.53032326171802E-03 -1.36107779553966E-01  9.12455673112130E-03  2.79967636360003E-01
 -2.95999874811801E-02 -4.98511867907960E-01  1.51402788720693E-03  1.13901537924446E-02  2.97236571803119E-02
 -2.48349285090210E-03 -3.30378573614144E-02 -7.88408128125225E-04  1.27712202877236E-02  5.82043524535602E-04
  5.61333513788364E-02  1.51389742143850E-03  1.13891509574877E-02  2.97197507866874E-02  2.48318602389304E-03
  3.30338103772692E-02  7.88330904196556E-04 -1.27709342735539E-02  5.82179519250933E-04  5.61340747205860E-02
 -2.80593810171134E-03 -2.14211467253313E-02 -6.10574019022136E-02 -4.94370407343610E-03 -1.17530308295487E-02
 -2.95282645771072E-03 -3.38141985942675E-03 -3.18089948645284E-03 -1.38892743783538E-02 -2.80608872383111E-03
 -2.14222915500406E-02 -6.10600766652514E-02  4.94395574698395E-03  1.17544691943626E-02  2.95320206577356E-03
  3.38559660315541E-03 -3.18113311896199E-03 -1.38916484284004E-02  1.39730186617196E-03  1.50100774306496E-02
  4.85711219587178E-03 -9.44627306432901E-03 -9.64085504404410E-03  1.39744695130964E-03  1.50110414579486E-02
 -4.85741897513984E-03  9.44675886255793E-03 -9.64094055264461E-03 -1.33186856712455E-03 -7.37131961526679E-03
  1.03639020619695E-02 -2.86808682017073E-02 -5.39909919637334E-04 -1.33150624357780E-03 -7.36687275225637E-03
 -1.03614648883760E-02  2.86788076914534E-02 -5.36752285816724E-04  1.31714243563379E-02  1.31713476038497E-02
  3.39339503951088E-02  3.39350916062305E-02  2.73253125274838E-04  2.73539622278592E-04 -1.51652156556391E-02
 -1.51657997006062E-02  2.19239451865166E-02  2.19228727644313E-02 -8.80560719987413E-03 -8.80381140419098E-03
* ORBITAL    1  104
 -4.44131669133294E-04 -3.17527094508589E-03 -1.47603319763119E-02 -5.04316845261484E-02 -1.53678179895249E-02
 -1.01507980196928E-03 -1.87171075902902E-02 -7.41829691377714E-02 -2.44270018899532E-02 -6.32602335673271E-04
 -1.19457863195032E-02 -5.62565449043745E-02 -1.34621725213942E-02  3.06248343212254E-04  5.38362694775020E-03
  1.34810885799792E-02  3.30872160092029E-03 -7.03665311622206E-03  5.70790934598801E-03  3.40535783543328E-02
  7.78492295503562E-02 -3.59844035745896E-03 -3.95973074125616E-03  6.02097847169345E-02  1.36254406161968E-01
  9.41034509702321E-03 -1.62562853989889E-03  2.83713631479616E-04  2.04395996640373E-03  9.93387013968342E-03
  7.17284454206353E-02  4.13247525243606E-02  3.44247085384659E-04  7.21191454617014E-03  2.50414042908735E-01
  4.90706806385047E-02  2.78792191629285E-04  5.95033840033424E-03  1.71378594872752E-01  3.34142100334224E-02
  1.76243053496385E-04  3.40809652818674E-03 -9.99023304917062E-03 -1.62579298581417E-03 -6.59600777104196E-02
 -5.19083167858598E-01  5.43963603231752E-02  3.28512647954054E-01  8.73231901859800E-03  7.84469248583322E-02
  1.02119854170563E-01  7.17396253774995E-01  7.32095140466464E-02  5.67491732706041E-01 -3.11823140224922E-04
 -2.37088390990151E-03 -5.35628540464029E-03 -1.63912017770898E-02 -3.94012798440928E-01 -8.64240159365013E-03
 -1.95258730113456E-01 -6.94116482371886E-04 -2.16483377162949E-02 -4.45985231741344E-04 -3.39109568845593E-03
 -1.59813401832769E-02  1.75617875583613E-03 -4.33233437236257E-03  1.25314391366417E-03 -8.42101273992300E-04
  1.53019601711570E-03  2.50481387672239E-02 -8.62605385073706E-04 -6.69320057445148E-03 -3.39320126063375E-02
  1.73859273746738E-03  1.64089749606026E-02  1.08670094672824E-03  1.32102785146922E-02  1.18194303494103E-03
  2.63157065689722E-02  9.21543807935333E-04  7.08272330235262E-03  3.26654727818071E-02  1.82389592105933E-03
  1.89530820929482E-02  7.59126588863754E-04  4.07803655680344E-03 -1.18380725338720E-03 -2.93142464596012E-02
 -3.25259221490514E-03 -2.46502147926960E-02 -5.54099072681427E-02 -5.86259219650919E-03 -7.00993043629684E-02
 -9.54229883148073E-03 -9.56253610185376E-02 -2.91927043951384E-03 -7.00407254618887E-03  4.87135024003914E-03
  3.75511765424723E-02  1.41421011999208E-01 -1.22035578857890E-02 -1.43006899391800E-01  8.37442836976837E-04
  4.95720910659597E-02  5.48462853066266E-03 -1.44697514434209E-02  1.55995465318516E-03  1.28471747762594E-02
  5.29582794693596E-03 -6.63873036985729E-03 -4.32388273091128E-03 -1.94509522804219E-04  1.51379211144905E-03
  4.61414652038233E-03  7.54947922260398E-04 -2.49284547707261E-03  1.34139176832281E-03 -1.03292460755340E-02
 -5.80495521782274E-03 -1.75296296911297E-02 -1.70075388702189E-02 -7.80067590137246E-03 -9.73574258041280E-02
 -4.41120132931420E-02  6.14908692204560E-02 -6.92524473142514E-02 -7.52873832202230E-04  3.33408065974216E-03
 -1.33511594919343E-02 -4.09652183437564E-02  3.34128166330804E-03 -6.12987416928950E-03  2.05253415539648E-02
  8.12535810483792E-03 -1.12954295645093E-03  4.79017271817537E-03 -2.68649773228536E-02  5.08628417065939E-03
* ORBITAL    1  105
  3.70327016235728E-06  2.64614634864738E-05  1.22179893903113E-04  3.07229897898878E-04  6.85806866060816E-06
 -4.37946867009167E-04 -7.69032310974981E-03 -1.06890096839935E-01 -5.45326733537030E-03  1.13302028960078E-03
  2.02389623370674E-02  2.36261003509214E-01  1.70738113936866E-02 -3.24357550344972E-06 -5.63418872902470E-05
 -1.32548967892718E-04 -2.93438012801887E-05  5.26361014557245E-06 -3.05057864868714E-05 -1.85085650828984E-02
 -8.16888027690495E-02  5.11470390758660E-05  5.30381591678578E-05  4.36462610226902E-03  3.30122129948130E-02
 -1.01580162619682E-05 -1.85439571458106E-05 -1.85442821780236E-06 -1.33924842074149E-05 -6.66965605655772E-05
 -3.33695460871368E-04 -1.09137353085525E-04  8.49342516600494E-04  1.66220658317743E-02 -6.03482907977903E-02
 -1.00791444074829E-02 -1.97191050116128E-03 -3.85896431994800E-02 -7.73169368831446E-03 -4.13012063846436E-03
 -2.45169416495169E-06 -4.89831887403615E-05 -1.97396571159761E-04 -3.61705060668384E-05  1.42263167967816E-04
  9.97081207061332E-04 -1.65319323566862E-01 -1.07878462667830E+00 -1.10373557263849E-04 -7.71973546704772E-04
  6.81448203358967E-02  4.81368881138851E-01  1.61621148505123E-06 -1.01064955599577E-04 -8.70323851753727E-03
 -6.68047587877708E-02 -2.27178717975416E-01  9.06560399306433E-03  1.04453365695994E-01 -1.70979764999181E-02
 -1.75592795659240E-01  1.62661420617605E-02  8.07561411339256E-02  8.71542504966117E-03  6.68980561906662E-02
  2.27532965361266E-01  9.05853393749538E-03  1.04186745158777E-01 -1.71268376397524E-02 -1.75959561142098E-01
 -1.62811567399042E-02 -8.08336861139978E-02 -3.11754408513992E-05 -2.29734826323276E-04 -1.53376446828111E-03
  4.61509967877825E-04  1.53399010051747E-02 -7.53215324057726E-04 -2.10049295021646E-02  1.34951024151947E-04
 -1.97268644318283E-03  3.16702013123792E-05  2.33589746679862E-04  1.55184320911452E-03  4.61450701251376E-04
  1.53346923200024E-02 -7.52626772245212E-04 -2.09909053274681E-02 -1.36151179778254E-04  1.96797805893703E-03
  1.36983915700688E-03  1.08117714385926E-02  7.32770448510508E-02  5.65371549976831E-03  1.12407316475761E-01
 -5.58479016067838E-03 -9.71100789887750E-02 -1.02505169230431E-03 -6.56054262393703E-02 -1.37843047428083E-03
 -1.08786428331964E-02 -7.36102868452112E-02  5.65695776099228E-03  1.12271511006535E-01 -5.59127828023656E-03
 -9.71946341567490E-02  9.96358970350047E-04  6.51957074943602E-02  1.37196317904972E-03  9.05267856850659E-03
 -6.64292203880476E-03 -3.38223515405705E-03  4.58860480578797E-03 -1.37329906613985E-03 -9.06661641520121E-03
 -6.63768253317042E-03 -3.39743308169202E-03 -4.57991670750771E-03  5.23514491653857E-03  8.42439495098304E-02
 -4.11272176087750E-02  3.57721135815740E-02  6.67147506617174E-02 -5.22856317277040E-03 -8.40943147610548E-02
 -4.10453081917260E-02  3.56514173842233E-02 -6.65988485352079E-02 -5.83510820742561E-03  5.83533148305436E-03
  1.90336397734019E-02 -1.89124522104920E-02 -7.47616059899988E-03  7.47707986885557E-03 -3.27989914143345E-02
  3.27243317915554E-02 -5.47505196520436E-03  5.46794071161842E-03  8.39905933009232E-02 -8.39053733270420E-02
* ORBITAL    1  107
 -3.95920176532642E-03 -2.82802020935112E-02 -1.30191330093674E-01 -3.03887638792765E-01  8.79900933075846E-03
  4.30846063842282E-08  1.10905440247602E-06 -5.73926025141302E-05  5.21628664139196E-06  1.16768201378465E-06
  2.11100297197735E-05  2.14223815405497E-04  1.91936658790475E-05  3.58064868033451E-03  6.19435227690168E-02
  1.37288721384260E-01  3.17535258619624E-02  4.93870788887645E-04  2.49032859839858E-02 -2.84150484497177E-05
 -9.71476535564590E-05 -5.93012335857562E-02 -6.03464979942836E-02 -2.02093968346360E-05 -2.77719875684294E-05
 -4.92070787226767E-04  2.63483180055281E-02  1.87515311719153E-03  1.35489005428634E-02  6.78053371171436E-02
  3.11534931749011E-01  8.22138888207417E-02  5.53156045567413E-07  1.06406929214458E-05 -1.47278820996509E-04
 -2.74551624673201E-05 -1.71134208073386E-06 -3.36829387832358E-05 -7.35013210450368E-05 -1.64678586783702E-05
  2.75691070280312E-03  5.52833874394639E-02  2.55929078340489E-01  4.70002069991490E-02 -8.90877817472265E-02
 -5.48582416083669E-01 -1.55673659753427E-04 -1.00504735283448E-03  1.25635656093685E-01  8.61022959063963E-01
  1.52460988219661E-05  1.09602531254971E-04 -9.52318986332691E-02 -5.98117131134726E-01 -7.03400827906356E-03
 -5.38791867732935E-02 -2.05621765487305E-01  7.37884393904323E-03  8.82011185600920E-02 -1.16157822231002E-02
 -1.06348727179340E-01  8.16067346997472E-03  3.63560649279302E-02 -7.01980486397281E-03 -5.37701674254752E-02
 -2.05248202052646E-01 -7.35840670369149E-03 -8.78760297122703E-02  1.15908624500583E-02  1.06139643727125E-01
  8.13336575611607E-03  3.62066534866929E-02 -3.06946677302395E-04 -2.35363739173915E-03 -9.43864108836671E-03
 -4.65716210525793E-05 -2.31907687204650E-03  1.62924879624880E-04  3.38290401719161E-03  7.34825911564518E-04
  5.83903161465609E-03 -3.07606485074784E-04 -2.35874887817407E-03 -9.46248695245317E-03  4.58999482290392E-05
  2.32989845824532E-03 -1.64886782595445E-04 -3.42389958497979E-03  7.35546252455971E-04  5.86404566298581E-03
  4.19965690789396E-03  3.25020864157647E-02  1.48820066520860E-01 -2.17036410019827E-03 -1.30657591544955E-01
  2.63031590635508E-03  4.12782855895433E-02  1.59625525071289E-02  2.65892570944152E-01  4.19423816064812E-03
  3.24600709046274E-02  1.48623522809876E-01  2.18663659245230E-03  1.30923652027548E-01 -2.63597905207652E-03
 -4.14180213589622E-02  1.59608970090155E-02  2.66001634367457E-01 -4.74411522020160E-05 -6.88519766504039E-04
  2.75604266460232E-03 -4.55815215669882E-03 -8.93342118460013E-04 -4.89669647940514E-05 -6.98619341941981E-04
 -2.77081025794913E-03  4.55504169275512E-03 -9.01623273712300E-04  8.74373951822719E-05 -2.28590350009137E-02
  2.59494117600308E-02 -2.39381986305166E-02 -1.57789303575173E-02  8.25250554991215E-05 -2.29616262621832E-02
 -2.59965777162218E-02  2.39789690677537E-02 -1.58667268744282E-02 -1.73680767844769E-03 -1.72888100411960E-03
 -3.90179347363949E-02 -3.90379404158665E-02  1.31713947191511E-03  1.33299297697267E-03  2.72188457671073E-02
  2.72769340244369E-02  2.34682541954602E-03  2.35338559174861E-03 -3.85512740256787E-02 -3.87001719145356E-02
* ORBITAL    1  108
  4.42511130784005E-04  3.16370404191564E-03  1.47073552142836E-02  5.03115119995469E-02  1.53645772776414E-02
 -1.01486164725145E-03 -1.87134876449434E-02 -7.40875086641089E-02 -2.44268244108596E-02 -6.33927668401272E-04
 -1.19695973400633E-02 -5.65162272842099E-02 -1.34830567964832E-02 -3.04800757534559E-04 -5.35877967012567E-03
 -1.34348898469647E-02 -3.29582184958830E-03  7.03330581313948E-03 -5.69828055797166E-03  3.40801519463632E-02
  7.79480608329020E-02  3.57357770341017E-03  3.93724496287302E-03  6.02192696926231E-02  1.36251041288299E-01
 -9.41025478229910E-03  1.63048179288479E-03 -2.82966386427343E-04 -2.03856069799208E-03 -9.90686329115243E-03
 -7.15974514036822E-02 -4.12816978166964E-02  3.43437313393480E-04  7.19617925538302E-03  2.50536009807194E-01
  4.90926646825307E-02  2.80914320649232E-04  5.99199173055442E-03  1.71425844842880E-01  3.34262610461342E-02
 -1.75167721966992E-04 -3.38646828424680E-03  1.00884660485591E-02  1.64419650382074E-03  6.59111658361425E-02
  5.18759194919458E-01  5.45818551851122E-02  3.29717408405661E-01 -8.68002723607845E-03 -7.80784415844330E-02
  1.02072338317726E-01  7.17060684125008E-01 -7.32285440680734E-02 -5.67583378623145E-01  4.52273591382259E-04
  3.43941065356276E-03  1.61365846021074E-02  1.74584694647914E-03 -4.49646778507502E-03  1.26429299686928E-03
 -7.51508387971989E-04 -1.54475543545355E-03 -2.51334040863552E-02  2.99801598918330E-04  2.27865744154144E-03
  5.03185414983727E-03 -1.64033699475797E-02 -3.94162431386754E-01 -8.61939629456252E-03 -1.95026921557701E-01
  7.13997462128464E-04  2.17423625466118E-02 -9.21775202049571E-04 -7.08452947912544E-03 -3.26740564616634E-02
  1.82372216252777E-03  1.89390749056876E-02  7.60196060743953E-04  4.10458686466831E-03  1.18419045681031E-03
  2.93253982618124E-02  8.62689335589146E-04  6.69385237472041E-03  3.39346398762063E-02  1.73853572303565E-03
  1.63976911018760E-02  1.08764823784251E-03  1.32322328023515E-02 -1.18180937084276E-03 -2.63222144687067E-02
 -4.87196237698741E-03 -3.75560055081520E-02 -1.41453741360762E-01 -1.22118002468026E-02 -1.43192287384271E-01
  8.42025131469927E-04  4.96675151648856E-02 -5.47806895076783E-03  1.46404569200519E-02  3.25675371274770E-03
  2.46826128428017E-02  5.55767511382549E-02 -5.87040705984716E-03 -7.01988826766709E-02 -9.53722215475202E-03
 -9.55281494178802E-02  2.92567937010684E-03  7.03600876041458E-03  1.93464280209410E-04 -1.51993902747939E-03
  4.62355976960149E-03  7.54849826828025E-04  2.48622304594491E-03 -1.55854497309112E-03 -1.28373135037136E-02
  5.30274406664228E-03 -6.63302155316020E-03  4.32756137548375E-03  7.79552399842277E-03  9.72578369601954E-02
 -4.40599731404732E-02  6.14394151096420E-02  6.91725137728442E-02 -1.33774722123364E-03  1.03852896468108E-02
 -5.78267598912484E-03 -1.75425695763698E-02  1.70548260579166E-02 -3.32851994060135E-03  7.47153379467064E-04
  4.09276707184898E-02  1.33468470780551E-02  6.13888124036802E-03 -3.34986786507654E-03 -8.07595784983668E-03
 -2.05472964766790E-02 -4.78306809702086E-03  1.12590012905023E-03 -5.19569776082595E-03  2.69386762910918E-02
* ORBITAL    1   93
  2.28030880752095E-03  1.66199207660408E-02  8.61141625113073E-02 -3.75712256639871E-02  4.44316727940670E-02
  3.97487491813742E-08  5.95918317047504E-07 -4.40541785254100E-07  1.44435207829483E-07 -8.49924012775522E-08
 -1.40739740577598E-06  1.17988632916241E-06 -2.70388806030040E-07 -3.73262619411599E-03 -8.02580859750564E-02
  1.38170966952509E-01  1.55677354429180E-04  5.97091191152340E-02 -1.24797926938982E-03 -9.55488250308234E-06
 -1.09184924962870E-06 -1.37649862752188E-01 -4.99111869444644E-02  3.65860868923979E-06  3.23528213399931E-07
  6.58610803833130E-02  5.08884529725393E-03  2.28031546742740E-03  1.66199745196925E-02  8.61144847981181E-02
 -3.75765108240234E-02  4.44321326183504E-02  3.77437904015788E-08  5.52345730451278E-07 -2.77044762963068E-07
  1.52840614870312E-07 -8.10364278061512E-08 -1.31798859247167E-06  9.14950959883545E-07 -2.78380001535877E-07
  3.73265234829582E-03  8.02583607440013E-02 -1.38175745630265E-01 -1.55920326693541E-04  5.97157591853108E-02
 -1.24664764217847E-03  9.53963830178526E-06  9.21345399527673E-07 -1.37644926153583E-01 -4.99099548047871E-02
 -3.67958617894708E-06 -2.03788930898738E-07  6.58664433850290E-02  5.09001430557821E-03  2.81282843656939E-03
  2.28535739978892E-02  1.43256931197093E-01 -7.30837061860496E-03  2.36331450242983E-01  1.42451076321640E-02
 -4.53309807760439E-01 -2.14157294304617E-07  6.82664361463704E-06  2.81269117960252E-03  2.28524457396307E-02
  1.43251314977498E-01  7.30800275934198E-03 -2.36311684547573E-01 -1.42444555041237E-02  4.53274358814219E-01
 -2.38599918464945E-07  7.75666748911692E-06 -4.38409581044491E-04 -3.36496404105711E-03  8.60717940027775E-03
  3.13213207963394E-04  3.31456322542138E-02 -1.14250915582769E-04 -5.74174635323626E-02  1.19593611606951E-03
 -1.40913737694542E-01 -4.38406720249069E-04 -3.36494594641891E-03  8.60779212598732E-03 -3.13264138560493E-04
 -3.31426531694525E-02  1.14291025648476E-04  5.74169244434015E-02  1.19595100032437E-03 -1.40913101597788E-01
 -4.38416644631560E-04 -3.36502707806322E-03  8.60850078363286E-03 -3.13334887291187E-04 -3.31402788785284E-02
  1.14271178335925E-04  5.74192163623850E-02 -1.19599225188447E-03  1.40917111681049E-01 -4.38418390912707E-04
 -3.36503666170197E-03  8.60798451701125E-03  3.13283915257835E-04  3.31430206450995E-02 -1.14231858660911E-04
 -5.74196698949806E-02 -1.19597827363227E-03  1.40917670567090E-01 -6.54129940468535E-04 -1.07596113045246E-02
  4.80357161115505E-03  6.18658161229773E-03  2.54945611289324E-02 -6.54154608422056E-04 -1.07598330633114E-02
 -4.80394268599604E-03 -6.18562930421758E-03  2.54944738129422E-02 -6.54178371708998E-04 -1.07601981310494E-02
 -4.80332113764730E-03 -6.18648385936915E-03 -2.54949769771648E-02 -6.54152179091309E-04 -1.07599098386802E-02
  4.80296819865077E-03  6.18738645863968E-03 -2.54949880293907E-02 -3.21856921158579E-02 -3.21863769578761E-02
 -3.21864275938655E-02 -3.21857459028591E-02  1.86568297585092E-02  1.86567350751579E-02  1.86575384715423E-02
  1.86575836372611E-02  5.40432031776567E-03  5.40446182479744E-03  5.40405172188163E-03  5.40394090205425E-03
* ORBITAL    1   94
  7.83698835035752E-08  5.72007099361191E-07  2.97109251195834E-06 -2.01889708014699E-06  1.54760561140333E-06
 -1.13591621007049E-03 -1.67148943568136E-02  9.97340536406777E-03 -4.40280319284326E-03  2.43506562516758E-03
  3.98914985980915E-02 -2.94749042991801E-02  8.13504245111072E-03 -1.30353301180481E-07 -2.75779228777468E-06
  5.45819976209112E-06  5.56023521259205E-08  2.87747288454362E-06 -1.68826157544511E-08  2.89124047247506E-01
  3.17338154977864E-02 -4.17823029649348E-06 -1.67320038708502E-06 -1.11925452559762E-01 -9.40302274527563E-03
  3.16224498507155E-06  2.62756436506712E-07  7.57810007749269E-08  5.51425439601087E-07  2.84699867501798E-06
 -5.21429729134023E-07  1.49415556683609E-06 -1.13589244257985E-03 -1.67143992782824E-02  9.97206182416255E-03
 -4.40283247252223E-03  2.43502031405073E-03  3.98905007870644E-02 -2.94723271597790E-02  8.13508731997392E-03
  1.22082174716458E-07  2.66784817725647E-06 -4.03692172932869E-06  3.50273892859598E-08  5.13937592224748E-07
 -3.05683073100339E-07 -2.89114004288711E-01 -3.17336563630913E-02 -4.90019881257871E-06 -1.81655500544699E-06
  1.11921335470519E-01  9.40303532511012E-03  1.70549047766947E-06  7.08375206946140E-08 -2.08549246253902E-03
 -1.71206647755000E-02 -8.51484729888329E-02  5.52057495859427E-03 -2.93701721497819E-01 -9.77149949796232E-03
  5.17493818131764E-01 -9.33075192990340E-08  2.59283825438453E-06  2.08568135320828E-03  1.71222000090359E-02
  8.51581061501371E-02  5.52108909679693E-03 -2.93718864313336E-01 -9.77245498297498E-03  5.17523729382562E-01
  2.17763562222885E-07 -7.64751957567747E-06  3.38166280717061E-05  2.00093576358754E-04  8.33653363075739E-03
  7.71838879044347E-04 -4.24221582710642E-02 -6.13401455938580E-04  6.01643125913349E-03  2.09095385046233E-04
  7.46755749903612E-03 -3.38474312025019E-05 -2.00331539428167E-04 -8.33565761230708E-03  7.71799696457416E-04
 -4.24235514421067E-02 -6.13399630514682E-04  6.02102402548478E-03 -2.09002261956820E-04 -7.47832460540586E-03
 -3.38434847170079E-05 -2.00300377066086E-04 -8.33560214976500E-03  7.71812179490629E-04 -4.24234789527521E-02
 -6.13396521034874E-04  6.02000323028791E-03  2.09010269148661E-04  7.47688784221859E-03  3.38171386034380E-05
  2.00100220869347E-04  8.33600685572916E-03  7.71811774706515E-04 -4.24203536129306E-02 -6.13407416495862E-04
  6.01685409345802E-03 -2.09074460948461E-04 -7.46847765647176E-03 -3.91693184315967E-04 -4.12224521181910E-03
  5.17699417370432E-03 -1.35074535988402E-02 -4.38020006534880E-04  3.91640325323242E-04  4.12138549612394E-03
  5.17685178243048E-03 -1.35081212043533E-02  4.39914369481379E-04  3.91653848884299E-04  4.12171995153568E-03
  5.17661884291640E-03 -1.35077522683137E-02 -4.39467968333475E-04 -3.91696032273709E-04 -4.12243346704655E-03
  5.17712177335856E-03 -1.35075327435235E-02  4.37812799623936E-04 -1.00818723771947E-02  1.00796516351996E-02
  1.00797164866663E-02 -1.00819215232467E-02 -1.09477352403468E-03  1.09630238933003E-03  1.09589094207854E-03
 -1.09484296143650E-03  1.60816876813170E-03 -1.60792106617169E-03 -1.60767639580197E-03  1.60815872910254E-03
* ORBITAL    1   95
  2.40087852223842E-04  1.92451463468883E-03  1.16934719399413E-02 -1.57902166982917E-01  7.83392782294190E-03
  6.02432359853394E-09  1.00023249175908E-07 -9.56053070002281E-08  1.70249914513126E-08 -1.19217547107039E-08
 -1.89806293056273E-07  1.18912366130077E-07 -4.41949820065273E-08 -8.42057485388082E-04 -9.12792043013344E-03
  1.49328841777875E-01  9.12240115072383E-03  2.05967167264807E-01  3.48596448786755E-02 -1.12673069129310E-06
 -8.56121529147077E-08  1.19366043638529E-01  1.68160761166357E-02  7.47701252838330E-07  8.85589276974112E-08
  1.64883757059561E-01  2.87885457015439E-02 -2.40018690521985E-04 -1.92400979300647E-03 -1.16908387999585E-02
  1.57901090685720E-01 -7.83248061645734E-03  6.43838710181007E-09  1.08247904904483E-07 -8.10024642280968E-08
  2.27984957256104E-08 -1.25450847452241E-08 -2.03846428333025E-07  1.83980485535438E-07 -3.94757894954845E-08
 -8.41945640486603E-04 -9.12551965601153E-03  1.49325396985271E-01  9.12244646017182E-03 -2.05965097677388E-01
 -3.48598470942069E-02  1.34239581291376E-06  1.27127579113007E-07 -1.19367154016838E-01 -1.68166180754125E-02
 -7.39212009551108E-07 -2.79125498171838E-08 -1.64878442848611E-01 -2.87880459196443E-02  4.93800992707056E-08
  4.05100908249789E-07  2.56402994143277E-06 -1.49794853332721E-07  6.36815249063761E-06  2.41175851578016E-07
 -9.87187921352716E-06  1.32065307142874E-02 -5.04034367019598E-01  3.05267473500714E-08  2.49670002693347E-07
  1.77519254683460E-06  1.10282486323255E-07 -4.27945506312408E-06 -1.41773941380359E-07  4.13345010603217E-06
  1.32065361483997E-02 -5.04034518520688E-01 -2.44371582065738E-04 -2.04784640994251E-03  2.52182272836684E-02
  2.07357033476051E-03 -8.58249235821404E-02  5.32613530092075E-04 -7.28214887059403E-02  1.46894027760967E-03
 -1.23832585727767E-01 -2.44370841270865E-04 -2.04784073001600E-03  2.52182635434467E-02 -2.07357241388012E-03
  8.58251800300122E-02 -5.32606923700010E-04  7.28212575244536E-02  1.46893955253491E-03 -1.23832250463322E-01
  2.44359887584551E-04  2.04775682237048E-03 -2.52178685377282E-02  2.07355800726606E-03 -8.58261391386348E-02
  5.32607659123891E-04 -7.28198546878677E-02  1.46890685107776E-03 -1.23828208401688E-01  2.44359958082265E-04
  2.04775743695388E-03 -2.52178826850090E-02 -2.07356245590578E-03  8.58263790337269E-02 -5.32602051974181E-04
  7.28196010218922E-02  1.46890723165232E-03 -1.23827852131171E-01 -6.55046997163729E-04 -9.46540051014368E-03
 -1.91315049397468E-02  2.51010698321658E-02  1.40468090608490E-02 -6.55052156055017E-04 -9.46545998369316E-03
  1.91314829618508E-02 -2.51009671791140E-02  1.40468336488386E-02  6.55019717406880E-04  9.46493601491158E-03
 -1.91316302183269E-02  2.51007440714267E-02  1.40459029850304E-02  6.55023905831049E-04  9.46498169039648E-03
  1.91316024237741E-02 -2.51006343064415E-02  1.40459154596864E-02 -1.37845389537496E-03 -1.37857098250147E-03
  1.37745716679275E-03  1.37757149487956E-03  2.52937941001773E-02  2.52938393698169E-02 -2.52932006154758E-02
 -2.52932464639427E-02 -1.19098448297176E-02 -1.19098350284634E-02  1.19100421668991E-02  1.19100361020329E-02
* ORBITAL    1   96
  6.99563174867084E-10  5.25703341008410E-09  2.85525961324186E-08 -1.10555355927724E-07  1.08652055732767E-08
 -5.66265775090035E-04 -2.05085509001713E-02  3.18697270705197E-02  2.10013504538183E-03  2.97349526507658E-06
 -5.28959857111221E-03  1.71391205598406E-02  2.82081036705415E-03 -1.28710993314809E-09 -1.88755046029713E-08
  1.43259483635109E-07  9.41107324705034E-09 -1.97248581970092E-08 -3.69300022475082E-08 -8.72655000524760E-02
 -2.06690075962047E-02  9.62258758884416E-08  2.13332119937966E-09 -2.44284822243273E-01 -4.99639039787644E-02
  5.32089378717315E-07  1.03781436517271E-07 -6.21453092947551E-11 -6.04196784389183E-10 -4.92387136193967E-09
  1.36948619962249E-07  7.48575751001212E-09 -5.66228541780954E-04 -2.05077534333544E-02  3.18671134290059E-02
  2.10003087963839E-03  2.90459566404874E-06 -5.29112645744302E-03  1.71428884954741E-02  2.82089716165189E-03
 -5.59175971447535E-10 -3.78261415923203E-09  1.13014626114880E-07  7.25267046768540E-09 -5.25111324528520E-07
 -2.52834403947046E-08  8.72697049145177E-02  2.06696376053173E-02  2.83008619282679E-08 -2.84167145080497E-08
  2.44280961905608E-01  4.99635474242461E-02  4.11808523231294E-07  5.00687228406836E-08 -1.02779104501465E-04
 -7.97095581830600E-04 -1.04088076270643E-02 -7.05338926646370E-03  4.53956570764027E-01 -4.33420124557189E-03
  2.75699112805846E-01 -1.81342771876071E-07  7.24697569626298E-06  1.02780315955859E-04  7.97105568161158E-04
  1.04088461260914E-02 -7.05336044868423E-03  4.53954715792822E-01 -4.33419246109289E-03  2.75698385188562E-01
  2.02520896987742E-07 -8.28781678196856E-06 -2.47426756758406E-05  6.94293472085908E-05 -3.66243377256332E-02
 -2.11982453521226E-03  1.03622683113715E-01 -4.74547335821771E-04  8.79297591717701E-02 -1.34857707519816E-03
  1.40541916811198E-01  2.47427226310817E-05 -6.94291349404396E-05  3.66244257050705E-02 -2.11982628288259E-03
  1.03622851986856E-01 -4.74551367781395E-04  8.79298781197852E-02  1.34858081639622E-03 -1.40542160330405E-01
  2.47509790096713E-05 -6.93652179132838E-05  3.66252215558681E-02 -2.11981774295621E-03  1.03624875169338E-01
 -4.74550881159768E-04  8.79291794369108E-02 -1.34858808931438E-03  1.40541461304255E-01 -2.47506022563200E-05
  6.93686516538967E-05 -3.66252407193371E-02 -2.11982283265056E-03  1.03625048226051E-01 -4.74548661903725E-04
  8.79293469023945E-02  1.34858893472408E-03 -1.40541691627767E-01 -7.90143411657717E-04 -1.35155984676304E-02
 -1.86390490998337E-02  1.94870880003225E-02  1.88946139914399E-02  7.90138036439090E-04  1.35155136638090E-02
 -1.86390171715704E-02  1.94870110409044E-02 -1.88945270692416E-02  7.90160629763706E-04  1.35161387502064E-02
 -1.86392188957709E-02  1.94874468515329E-02  1.88952190430489E-02 -7.90164090429229E-04 -1.35161968466187E-02
 -1.86391815657359E-02  1.94874411153450E-02 -1.88952605298875E-02 -9.84460420763475E-03  9.84457367690964E-03
  9.84462332198220E-03 -9.84464312645464E-03  3.30125466413229E-02 -3.30124756261116E-02 -3.30129688116647E-02
  3.30129440478475E-02 -1.02310508399608E-02  1.02310393235593E-02  1.02314288624110E-02 -1.02313940458980E-02
* ORBITAL    1   97
 -1.12739636404432E-09 -8.27269939498903E-09 -4.48384024262210E-08  5.08936554592760E-08 -3.98913688076003E-08
  1.39417828767979E-03  2.96837121845877E-02 -8.62137731238933E-02 -2.83026225863434E-03 -2.66700841986066E-03
 -5.93199844750846E-02  1.54114885795192E-01  4.32718295073209E-03  2.07717703164310E-09  4.75519354690645E-08
 -7.86899558052072E-08 -9.33784067267141E-10 -1.52958004721324E-07 -1.00859893028890E-08 -1.58981629693357E-01
 -2.86201272181304E-02  9.14931474212871E-08  2.08556334187439E-08  5.11527188794124E-02  7.14313972568125E-03
 -3.01870684343836E-08  8.06188707544809E-09 -2.03743059977511E-09 -1.48746226265847E-08 -7.74078757704461E-08
  1.15716461447649E-08 -3.97684030277009E-08 -1.39421824747575E-03 -2.96846380440100E-02  8.62149204419549E-02
  2.83022245234416E-03  2.66706126332346E-03  5.93207283140194E-02 -1.54115150932339E-01 -4.32693634464780E-03
 -3.36874399085949E-09 -7.02802853998961E-08  7.70285841703075E-08 -5.66586646181346E-09 -1.48053858431076E-07
  4.43520960247823E-08 -1.58983520214098E-01 -2.86204638817578E-02 -8.21889551221566E-08 -7.59365504062456E-08
  5.11610031508297E-02  7.14472735298450E-03  1.31171526039539E-07  8.47906337020736E-08 -2.34028049266813E-08
 -1.91001702512702E-07 -9.93487298624776E-07 -3.73483587414700E-08  2.63807839425985E-06 -1.62487540704309E-07
  9.65655887893318E-06  1.44418130890275E-02 -5.94653824890453E-01  2.11812062434339E-08  1.72002142461196E-07
  8.29171486856847E-07 -4.15219745238396E-08  2.92430720120217E-06 -1.43335613650523E-07  8.81736169076566E-06
 -1.44418126901730E-02  5.94653588211107E-01 -2.36749556766091E-04 -1.81008205422157E-03 -2.74564217113214E-02
 -8.15712430528126E-05  7.16254849959889E-02 -2.17103412223484E-04 -2.88169507125211E-02 -4.94326281404675E-04
 -2.54070444534863E-02  2.36750425748370E-04  1.81008871612669E-03  2.74564342499070E-02 -8.15708175658628E-05
  7.16255742883747E-02 -2.17103922468523E-04 -2.88170114774999E-02  4.94324769250962E-04  2.54072012863590E-02
 -2.36750997801772E-04 -1.81009894566267E-03 -2.74557329876610E-02  8.15306101960760E-05 -7.16237695529547E-02
  2.17077417377277E-04  2.88193883723429E-02  4.94293228062770E-04  2.54108227673689E-02  2.36750589442717E-04
  1.81009584776637E-03  2.74556710585426E-02  8.15281799867667E-05 -7.16238525286939E-02  2.17079026498418E-04
  2.88195358759336E-02 -4.94295490331178E-04 -2.54111917820766E-02 -9.52850894158482E-04 -2.53731194429214E-02
 -7.47493471353174E-03  1.62702996296756E-02  2.64942291463137E-02  9.52851272952760E-04  2.53731240413451E-02
 -7.47491922130589E-03  1.62702953388620E-02 -2.64942544483114E-02 -9.52822525729969E-04 -2.53727028959415E-02
  7.47456193495635E-03 -1.62700934322107E-02 -2.64937634497511E-02  9.52822817984735E-04  2.53727148860083E-02
  7.47456524509869E-03 -1.62701127540432E-02  2.64938030699718E-02 -1.17711931863588E-03  1.17716139631776E-03
 -1.17663266672081E-03  1.17669325813674E-03  1.59187355337823E-02 -1.59187486771334E-02  1.59178981952126E-02
 -1.59179412278965E-02 -1.27600868210041E-02  1.27600748816244E-02 -1.27598677441796E-02  1.27598686685169E-02
* ORBITAL    1   98
 -8.05370999859840E-05 -5.83634458118376E-04 -3.04642631661486E-03  1.15106022911020E-02  1.11036630263515E-03
  1.93439206579296E-09  4.61402711311726E-08 -1.41769761588237E-08  7.08950628185667E-09 -2.40126018821459E-09
 -2.73231132759642E-08  4.40567227221008E-09 -1.31037608842128E-08  1.45900768846680E-04  2.93754901848490E-03
  6.36148110145907E-04  8.38248262817139E-04 -1.24157780529659E-01 -2.85664107430347E-02 -3.28316072190060E-07
 -2.55719825326275E-08  8.50532331282464E-03  2.74614303227736E-03  4.76199448131932E-07  1.25375940076807E-08
  1.54637032271446E-01  3.69343054387358E-02 -8.05350599762867E-05 -5.83618575157707E-04 -3.04633057098753E-03
  1.15098107614672E-02  1.11031018919527E-03  2.52839300145163E-09  5.92076939696239E-08 -7.54421380897146E-08
 -1.57773489835016E-09 -4.14176279594233E-09 -6.62675282057680E-08  7.72932611933346E-08 -1.33106002587441E-08
 -1.45895191386694E-04 -2.93747573542832E-03 -6.37048500191076E-04 -8.38319472443451E-04 -1.24156281852791E-01
 -2.85665710830789E-02  3.15418656306033E-08 -1.85385872625828E-08  8.50496176630857E-03  2.74604669304204E-03
 -1.66696781437738E-07 -8.94506959765548E-08  1.54636272547816E-01  3.69348125497003E-02 -1.48385850775429E-04
 -1.09788993879701E-03 -1.29279084267532E-02 -7.17689128039191E-03  5.64838083392937E-01 -4.03953760741964E-03
  2.95106596472019E-01 -2.98237026736945E-08  2.04584528457028E-06 -1.48390192542318E-04 -1.09792568060539E-03
 -1.29281034932244E-02  7.17689987093511E-03 -5.64839093175673E-01  4.03957088735830E-03 -2.95108990938007E-01
 -2.69581500905698E-08  1.71338444825218E-06  1.45495690019470E-04  1.17618786548172E-03  1.01095350991895E-02
 -4.79214674714940E-04 -1.40576158081089E-04  7.68620476157261E-04  7.95822416297709E-03  5.79672939044274E-05
  5.62237967348158E-03  1.45494266130920E-04  1.17617761622743E-03  1.01093657619110E-02  4.79217283203126E-04
  1.40212487861471E-04 -7.68618839554393E-04 -7.95855387190024E-03  5.79641848850073E-05  5.62289021891669E-03
  1.45494599851064E-04  1.17617914103058E-03  1.01095889968115E-02  4.79209999025756E-04  1.40877819005762E-04
 -7.68622763979939E-04 -7.95810688737126E-03 -5.79732707875205E-05 -5.62214388409051E-03  1.45494612073314E-04
  1.17617852893780E-03  1.01096960739890E-02 -4.79205199880890E-04 -1.41149309163542E-04  7.68624003182468E-04
  7.95769833882014E-03 -5.79762722065535E-05 -5.62155846116004E-03 -1.18118933626348E-03 -1.87347177861981E-02
  1.45326149520672E-03  7.22340784232795E-03  1.51718867860163E-02 -1.18119284015892E-03 -1.87347827187383E-02
 -1.45320983210167E-03 -7.22345136869532E-03  1.51719614474186E-02 -1.18119511735771E-03 -1.87347978095916E-02
 -1.45311060354876E-03 -7.22355866805889E-03 -1.51720121346148E-02 -1.18119316959285E-03 -1.87347807152192E-02
  1.45314677896837E-03  7.22354783874180E-03 -1.51719805479772E-02 -5.83371760672893E-03 -5.83377180263884E-03
 -5.83380611473714E-03 -5.83374570422795E-03  5.22239396114163E-03  5.22252493540778E-03  5.22267398164167E-03
  5.22257116945457E-03  2.40630647557062E-03  2.40625865378557E-03  2.40620408831545E-03  2.40622438825863E-03
* ORBITAL    1  109
  1.06216816885929E-03  7.24290331116914E-03  2.13794334600490E-02 -5.31908568877202E-01 -5.24073381301526E-01
  0.00000000000000E+00  0.00000000000000E+00  0.00000000000000E+00  0.00000000000000E+00  0.00000000000000E+00
  0.00000000000000E+00  0.00000000000000E+00  0.00000000000000E+00 -5.81968619231255E-04 -8.88944092373320E-03
 -3.06388156482862E-02 -4.52695297558075E-03  9.38413761469191E-03  2.79901983452178E-02  0.00000000000000E+00
  0.00000000000000E+00 -1.75972030633174E-02 -3.46931597081785E-02  0.00000000000000E+00  0.00000000000000E+00
  1.22755949968615E-02  3.16997511958515E-02  1.06216816885929E-03  7.24290331116914E-03  2.13794334600490E-02
 -5.31908568877202E-01 -5.24073381301526E-01  0.00000000000000E+00  0.00000000000000E+00  0.00000000000000E+00
  0.00000000000000E+00  0.00000000000000E+00  0.00000000000000E+00  0.00000000000000E+00  0.00000000000000E+00
  5.81968619231255E-04  8.88944092373320E-03  3.06388156482862E-02  4.52695297558075E-03  9.38413761469191E-03
  2.79901983452178E-02  0.00000000000000E+00  0.00000000000000E+00 -1.75972030633174E-02 -3.46931597081785E-02
  0.00000000000000E+00  0.00000000000000E+00  1.22755949968615E-02  3.16997511958515E-02  1.08857442082107E-02
  8.25379663544674E-02  4.31086661634547E-01 -1.69485489769925E-04  4.98803263940783E-03 -1.43324534802694E-04
 -1.45905274651000E-02  0.00000000000000E+00  0.00000000000000E+00  1.08857442082107E-02  8.25379663544674E-02
  4.31086661634547E-01  1.69485489769925E-04 -4.98803263940783E-03  1.43324534802694E-04  1.45905274651000E-02
  0.00000000000000E+00  0.00000000000000E+00  7.20662810301190E-03  5.48551350289180E-02  3.08224831446186E-01
 -1.46804133954037E-03 -2.93790694469725E-02 -1.38215886482875E-03 -2.14770829351742E-02 -1.11545282581366E-03
 -6.30986121058010E-02  7.20662810301190E-03  5.48551350289180E-02  3.08224831446186E-01  1.46804133954037E-03
  2.93790694469725E-02  1.38215886482875E-03  2.14770829351742E-02 -1.11545282581366E-03 -6.30986121058010E-02
  7.20662810301190E-03  5.48551350289180E-02  3.08224831446186E-01  1.46804133954037E-03  2.93790694469725E-02
  1.38215886482875E-03  2.14770829351742E-02  1.11545282581366E-03  6.30986121058010E-02  7.20662810301190E-03
  5.48551350289180E-02  3.08224831446186E-01 -1.46804133954037E-03 -2.93790694469725E-02 -1.38215886482875E-03
 -2.14770829351742E-02  1.11545282581366E-03  6.30986121058010E-02  1.68372166463710E-02  1.32275952466923E-01
 -1.18039778565570E-03  1.12705640703426E-01  2.62545987711706E-02  1.68372166463710E-02  1.32275952466923E-01
  1.18039778565570E-03 -1.12705640703426E-01  2.62545987711706E-02  1.68372166463710E-02  1.32275952466923E-01
  1.18039778565570E-03 -1.12705640703426E-01 -2.62545987711706E-02  1.68372166463710E-02  1.32275952466923E-01
 -1.18039778565570E-03  1.12705640703426E-01 -2.62545987711706E-02  4.08884038270749E-03  4.08884038270749E-03
  4.08884038270749E-03  4.08884038270749E-03 -2.23319844708120E-02 -2.23319844708120E-02 -2.23319844708120E-02
 -2.23319844708120E-02  1.26293489126128E-02  1.26293489126128E-02  1.26293489126128E-02  1.26293489126128E-02
* ORBITAL    1  110
 -6.86185437621082E-03 -4.93050065756033E-02 -2.38038674290912E-01 -1.54347179452812E+00 -1.07291356364937E+00
  0.00000000000000E+00  0.00000000000000E+00  0.00000000000000E+00  0.00000000000000E+00  0.00000000000000E+00
  0.00000000000000E+00  0.00000000000000E+00  0.00000000000000E+00  2.23614852652332E-03  3.73053560311790E-02
  7.64304179928075E-02  1.22585903009422E-02 -6.37417187704318E-03 -3.18079252021236E-02  0.00000000000000E+00
  0.00000000000000E+00 -9.25102167422164E-05 -1.08934884984496E-02  0.00000000000000E+00  0.00000000000000E+00
  2.78064058951924E-03 -4.09945045747254E-03  6.86185437621082E-03  4.93050065756033E-02  2.38038674290912E-01
  1.54347179452812E+00  1.07291356364937E+00  0.00000000000000E+00  0.00000000000000E+00  0.00000000000000E+00
  0.00000000000000E+00  0.00000000000000E+00  0.00000000000000E+00  0.00000000000000E+00  0.00000000000000E+00
  2.23614852652332E-03  3.73053560311790E-02  7.64304179928075E-02  1.22585903009422E-02  6.37417187704318E-03
  3.18079252021236E-02  0.00000000000000E+00  0.00000000000000E+00  9.25102167422164E-05  1.08934884984496E-02
  0.00000000000000E+00  0.00000000000000E+00 -2.78064058951924E-03  4.09945045747254E-03  0.00000000000000E+00
  0.00000000000000E+00  0.00000000000000E+00  0.00000000000000E+00  0.00000000000000E+00  0.00000000000000E+00
  0.00000000000000E+00  6.24502600007504E-03  1.70081536601642E-01  0.00000000000000E+00  0.00000000000000E+00
  0.00000000000000E+00  0.00000000000000E+00  0.00000000000000E+00  0.00000000000000E+00  0.00000000000000E+00
  6.24502600007504E-03  1.70081536601642E-01  1.03587689066628E-02  7.84281689067620E-02  3.79057884326864E-01
 -1.53585738909758E-03 -2.32386010502555E-02 -1.15320674527621E-03  1.52912806695829E-02  7.52095922680535E-04
  5.88262933583420E-02  1.03587689066628E-02  7.84281689067620E-02  3.79057884326864E-01  1.53585738909758E-03
  2.32386010502555E-02  1.15320674527621E-03 -1.52912806695829E-02  7.52095922680535E-04  5.88262933583420E-02
 -1.03587689066628E-02 -7.84281689067620E-02 -3.79057884326864E-01 -1.53585738909758E-03 -2.32386010502555E-02
 -1.15320674527621E-03  1.52912806695829E-02  7.52095922680535E-04  5.88262933583420E-02 -1.03587689066628E-02
 -7.84281689067620E-02 -3.79057884326864E-01  1.53585738909758E-03  2.32386010502555E-02  1.15320674527621E-03
 -1.52912806695829E-02  7.52095922680535E-04  5.88262933583420E-02  3.25480142033430E-02  2.55991980975685E-01
  2.43346996980989E-02  1.58750825836828E-01  5.16044636411255E-02  3.25480142033430E-02  2.55991980975685E-01
 -2.43346996980989E-02 -1.58750825836828E-01  5.16044636411255E-02 -3.25480142033430E-02 -2.55991980975685E-01
  2.43346996980989E-02  1.58750825836828E-01  5.16044636411255E-02 -3.25480142033430E-02 -2.55991980975685E-01
 -2.43346996980989E-02 -1.58750825836828E-01  5.16044636411255E-02 -4.09810019579976E-03 -4.09810019579976E-03
  4.09810019579976E-03  4.09810019579976E-03 -5.16084979620065E-02 -5.16084979620065E-02  5.16084979620065E-02
  5.16084979620065E-02 -1.85877567112359E-02 -1.85877567112359E-02  1.85877567112359E-02  1.85877567112359E-02
* ORBITAL    1  111
  0.00000000000000E+00  0.00000000000000E+00  0.00000000000000E+00  0.00000000000000E+00  0.00000000000000E+00
 -1.83143577277779E-04 -3.23945335723680E-03 -5.34130018238533E-02 -3.85544762319047E-03 -3.58878737574176E-04
 -6.45517104114013E-03 -7.58855144670233E-03  1.16920268881014E-02  0.00000000000000E+00  0.00000000000000E+00
  0.00000000000000E+00  0.00000000000000E+00  0.00000000000000E+00  0.00000000000000E+00 -3.63012063316182E-02
 -7.78123853207933E-02  0.00000000000000E+00  0.00000000000000E+00  2.79614745227446E-02  7.86584196599961E-02
  0.00000000000000E+00  0.00000000000000E+00  0.00000000000000E+00  0.00000000000000E+00  0.00000000000000E+00
  0.00000000000000E+00  0.00000000000000E+00 -1.83143577277779E-04 -3.23945335723680E-03 -5.34130018238533E-02
 -3.85544762319047E-03 -3.58878737574176E-04 -6.45517104114013E-03 -7.58855144670233E-03  1.16920268881014E-02
  0.00000000000000E+00  0.00000000000000E+00  0.00000000000000E+00  0.00000000000000E+00  0.00000000000000E+00
  0.00000000000000E+00  3.63012063316182E-02  7.78123853207933E-02  0.00000000000000E+00  0.00000000000000E+00
 -2.79614745227446E-02 -7.86584196599961E-02  0.00000000000000E+00  0.00000000000000E+00  3.20008101028966E-03
  2.45773529777851E-02  1.20608037442061E-01 -1.10876518916064E-03 -2.35876692938395E-02  5.32506515027948E-03
  5.43359400042584E-02  0.00000000000000E+00  0.00000000000000E+00 -3.20008101028966E-03 -2.45773529777851E-02
 -1.20608037442061E-01 -1.10876518916064E-03 -2.35876692938395E-02  5.32506515027948E-03  5.43359400042584E-02
  0.00000000000000E+00  0.00000000000000E+00 -4.31807161003660E-03 -3.42663037998686E-02 -2.52729199322913E-01
 -3.57320825959945E-03 -1.18178625405981E-01  1.28158952798710E-02  4.20020706104250E-01 -7.54298665368955E-03
 -2.68278261666782E-01  4.31807161003660E-03  3.42663037998686E-02  2.52729199322913E-01 -3.57320825959945E-03
 -1.18178625405981E-01  1.28158952798710E-02  4.20020706104250E-01  7.54298665368955E-03  2.68278261666782E-01
  4.31807161003660E-03  3.42663037998686E-02  2.52729199322913E-01 -3.57320825959945E-03 -1.18178625405981E-01
  1.28158952798710E-02  4.20020706104250E-01 -7.54298665368955E-03 -2.68278261666782E-01 -4.31807161003660E-03
 -3.42663037998686E-02 -2.52729199322913E-01 -3.57320825959945E-03 -1.18178625405981E-01  1.28158952798710E-02
  4.20020706104250E-01  7.54298665368955E-03  2.68278261666782E-01 -3.61528972008995E-02 -3.66196337954445E-01
 -9.86905722612315E-02  3.29840771870002E-01  2.25256577819903E-01  3.61528972008995E-02  3.66196337954445E-01
 -9.86905722612315E-02  3.29840771870002E-01 -2.25256577819903E-01  3.61528972008995E-02  3.66196337954445E-01
 -9.86905722612315E-02  3.29840771870002E-01  2.25256577819903E-01 -3.61528972008995E-02 -3.66196337954445E-01
 -9.86905722612315E-02  3.29840771870002E-01 -2.25256577819903E-01  4.51975061396029E-02 -4.51975061396029E-02
 -4.51975061396029E-02  4.51975061396029E-02 -5.22460134591955E-03  5.22460134591955E-03  5.22460134591955E-03
 -5.22460134591955E-03  3.40363252342005E-02 -3.40363252342005E-02 -3.40363252342005E-02  3.40363252342005E-02
* ORBITAL    1  112
  0.00000000000000E+00  0.00000000000000E+00  0.00000000000000E+00  0.00000000000000E+00  0.00000000000000E+00
 -4.01032411377538E-04 -6.55484676032904E-03 -3.30338581714027E-02  2.74335296303672E-03 -2.92140257195645E-04
 -6.17549352051308E-03 -3.16094026459188E-02 -1.30351668951580E-03  0.00000000000000E+00  0.00000000000000E+00
  0.00000000000000E+00  0.00000000000000E+00  0.00000000000000E+00  0.00000000000000E+00 -2.39502565448339E-02
 -5.43538681859633E-02  0.00000000000000E+00  0.00000000000000E+00  4.50952766457238E-02  1.17317870229451E-01
  0.00000000000000E+00  0.00000000000000E+00  0.00000000000000E+00  0.00000000000000E+00  0.00000000000000E+00
  0.00000000000000E+00  0.00000000000000E+00  4.01032411377538E-04  6.55484676032904E-03  3.30338581714027E-02
 -2.74335296303672E-03  2.92140257195645E-04  6.17549352051308E-03  3.16094026459188E-02  1.30351668951580E-03
  0.00000000000000E+00  0.00000000000000E+00  0.00000000000000E+00  0.00000000000000E+00  0.00000000000000E+00
  0.00000000000000E+00 -2.39502565448339E-02 -5.43538681859633E-02  0.00000000000000E+00  0.00000000000000E+00
  4.50952766457238E-02  1.17317870229451E-01  0.00000000000000E+00  0.00000000000000E+00  0.00000000000000E+00
  0.00000000000000E+00  0.00000000000000E+00  0.00000000000000E+00  0.00000000000000E+00  0.00000000000000E+00
  0.00000000000000E+00  2.22804173785370E-03  5.92906867768736E-02  0.00000000000000E+00  0.00000000000000E+00
  0.00000000000000E+00  0.00000000000000E+00  0.00000000000000E+00  0.00000000000000E+00  0.00000000000000E+00
 -2.22804173785370E-03 -5.92906867768736E-02 -4.89355174569345E-03 -3.86965468711545E-02 -2.72736942195567E-01
 -2.95929088847146E-03 -1.15039794355122E-01  1.36398379898275E-02  4.37525455336743E-01 -6.90467571074930E-03
 -2.53962806724588E-01  4.89355174569345E-03  3.86965468711545E-02  2.72736942195567E-01 -2.95929088847146E-03
 -1.15039794355122E-01  1.36398379898275E-02  4.37525455336743E-01  6.90467571074930E-03  2.53962806724588E-01
 -4.89355174569345E-03 -3.86965468711545E-02 -2.72736942195567E-01  2.95929088847146E-03  1.15039794355122E-01
 -1.36398379898275E-02 -4.37525455336743E-01  6.90467571074930E-03  2.53962806724588E-01  4.89355174569345E-03
  3.86965468711545E-02  2.72736942195567E-01  2.95929088847146E-03  1.15039794355122E-01 -1.36398379898275E-02
 -4.37525455336743E-01 -6.90467571074930E-03 -2.53962806724588E-01 -3.33162057916168E-02 -3.41223230245862E-01
 -1.04133577225938E-01  3.41108660515655E-01  2.25813909573659E-01  3.33162057916168E-02  3.41223230245862E-01
 -1.04133577225938E-01  3.41108660515655E-01 -2.25813909573659E-01 -3.33162057916168E-02 -3.41223230245862E-01
  1.04133577225938E-01 -3.41108660515655E-01 -2.25813909573659E-01  3.33162057916168E-02  3.41223230245862E-01
  1.04133577225938E-01 -3.41108660515655E-01  2.25813909573659E-01  3.28096059780760E-02 -3.28096059780760E-02
  3.28096059780760E-02 -3.28096059780760E-02 -1.79424452652496E-02  1.79424452652496E-02 -1.79424452652496E-02
  1.79424452652496E-02  2.59610276149687E-02 -2.59610276149687E-02  2.59610276149687E-02 -2.59610276149687E-02
* ORBITAL    1  113
  2.11735661552841E-03  1.53124609576117E-02  7.75927932562709E-02  3.09599922449756E-01 -3.32764283048251E-01
  0.00000000000000E+00  0.00000000000000E+00  0.00000000000000E+00  0.00000000000000E+00  0.00000000000000E+00
  0.00000000000000E+00  0.00000000000000E+00  0.00000000000000E+00 -3.09688997478943E-05  2.63480377991544E-03
  1.05502895107940E-01  1.07521522753993E-02 -2.40115204277963E-02 -8.83325757740729E-02  0.00000000000000E+00
  0.00000000000000E+00  1.47295764226684E-02 -1.82436965905858E-02  0.00000000000000E+00  0.00000000000000E+00
  2.60895445921812E-02  5.90091327868832E-02  2.11735661552841E-03  1.53124609576117E-02  7.75927932562709E-02
  3.09599922449756E-01 -3.32764283048251E-01  0.00000000000000E+00  0.00000000000000E+00  0.00000000000000E+00
  0.00000000000000E+00  0.00000000000000E+00  0.00000000000000E+00  0.00000000000000E+00  0.00000000000000E+00
  3.09688997478943E-05 -2.63480377991544E-03 -1.05502895107940E-01 -1.07521522753993E-02 -2.40115204277963E-02
 -8.83325757740729E-02  0.00000000000000E+00  0.00000000000000E+00  1.47295764226684E-02 -1.82436965905858E-02
  0.00000000000000E+00  0.00000000000000E+00  2.60895445921812E-02  5.90091327868832E-02 -9.10029189681312E-04
 -8.09396792952512E-03 -8.65870235536405E-02  1.71540603243811E-03  7.94011733198885E-02 -9.40870758709656E-03
 -1.99545364107318E-01  0.00000000000000E+00  0.00000000000000E+00 -9.10029189681312E-04 -8.09396792952512E-03
 -8.65870235536405E-02 -1.71540603243811E-03 -7.94011733198885E-02  9.40870758709656E-03  1.99545364107318E-01
  0.00000000000000E+00  0.00000000000000E+00 -4.04248686410758E-03 -3.26046618399626E-02 -2.57157207644976E-01
  1.28655566658015E-03 -2.50909362974234E-03  1.46254898697913E-02  4.59783378344392E-01 -3.30952871668500E-03
 -1.44788883538153E-01 -4.04248686410758E-03 -3.26046618399626E-02 -2.57157207644976E-01 -1.28655566658015E-03
  2.50909362974234E-03 -1.46254898697913E-02 -4.59783378344392E-01 -3.30952871668500E-03 -1.44788883538153E-01
 -4.04248686410758E-03 -3.26046618399626E-02 -2.57157207644976E-01 -1.28655566658015E-03  2.50909362974234E-03
 -1.46254898697913E-02 -4.59783378344392E-01  3.30952871668500E-03  1.44788883538153E-01 -4.04248686410758E-03
 -3.26046618399626E-02 -2.57157207644976E-01  1.28655566658015E-03 -2.50909362974234E-03  1.46254898697913E-02
  4.59783378344392E-01  3.30952871668500E-03  1.44788883538153E-01  4.13608896488123E-02  3.95645577688079E-01
  9.18769459214585E-02 -2.60451649216127E-01 -1.94760161973134E-01  4.13608896488123E-02  3.95645577688079E-01
 -9.18769459214585E-02  2.60451649216127E-01 -1.94760161973134E-01  4.13608896488123E-02  3.95645577688079E-01
 -9.18769459214585E-02  2.60451649216127E-01  1.94760161973134E-01  4.13608896488123E-02  3.95645577688079E-01
  9.18769459214585E-02 -2.60451649216127E-01  1.94760161973134E-01 -6.41637641386530E-02 -6.41637641386530E-02
 -6.41637641386530E-02 -6.41637641386530E-02 -1.27565279623840E-02 -1.27565279623840E-02 -1.27565279623840E-02
 -1.27565279623840E-02 -4.86435423294876E-02 -4.86435423294876E-02 -4.86435423294876E-02 -4.86435423294876E-02
* ORBITAL    1  114
  2.20130739686811E-03  1.59109046372054E-02  7.95986379362745E-02  4.56479123232269E-01  7.60347242026200E-02
  0.00000000000000E+00  0.00000000000000E+00  0.00000000000000E+00  0.00000000000000E+00  0.00000000000000E+00
  0.00000000000000E+00  0.00000000000000E+00  0.00000000000000E+00 -8.23366428092468E-04 -1.61356285247862E-02
 -8.27203140713060E-02 -9.13207076869071E-03  4.28760143439950E-02  1.19909487059686E-01  0.00000000000000E+00
  0.00000000000000E+00 -1.06304301681849E-02 -1.83748677035228E-02  0.00000000000000E+00  0.00000000000000E+00
 -3.31740229217660E-02 -8.39101195645878E-02 -2.20130739686811E-03 -1.59109046372054E-02 -7.95986379362745E-02
 -4.56479123232269E-01 -7.60347242026200E-02  0.00000000000000E+00  0.00000000000000E+00  0.00000000000000E+00
  0.00000000000000E+00  0.00000000000000E+00  0.00000000000000E+00  0.00000000000000E+00  0.00000000000000E+00
 -8.23366428092468E-04 -1.61356285247862E-02 -8.27203140713060E-02 -9.13207076869071E-03 -4.28760143439950E-02
 -1.19909487059686E-01  0.00000000000000E+00  0.00000000000000E+00  1.06304301681849E-02  1.83748677035228E-02
  0.00000000000000E+00  0.00000000000000E+00  3.31740229217660E-02  8.39101195645878E-02  0.00000000000000E+00
  0.00000000000000E+00  0.00000000000000E+00  0.00000000000000E+00  0.00000000000000E+00  0.00000000000000E+00
  0.00000000000000E+00 -4.64622908716196E-03 -7.61011733764402E-02  0.00000000000000E+00  0.00000000000000E+00
  0.00000000000000E+00  0.00000000000000E+00  0.00000000000000E+00  0.00000000000000E+00  0.00000000000000E+00
 -4.64622908716196E-03 -7.61011733764402E-02  1.95044233534916E-03  1.61179293431633E-02  1.50767212051098E-01
  5.53212898389560E-03  1.78590666850421E-01 -1.25532207678912E-02 -4.19346496316857E-01  9.39601783546485E-03
  2.93133537682553E-01  1.95044233534916E-03  1.61179293431633E-02  1.50767212051098E-01 -5.53212898389560E-03
 -1.78590666850421E-01  1.25532207678912E-02  4.19346496316857E-01  9.39601783546485E-03  2.93133537682553E-01
 -1.95044233534916E-03 -1.61179293431633E-02 -1.50767212051098E-01  5.53212898389560E-03  1.78590666850421E-01
 -1.25532207678912E-02 -4.19346496316857E-01  9.39601783546485E-03  2.93133537682553E-01 -1.95044233534916E-03
 -1.61179293431633E-02 -1.50767212051098E-01 -5.53212898389560E-03 -1.78590666850421E-01  1.25532207678912E-02
  4.19346496316857E-01  9.39601783546485E-03  2.93133537682553E-01 -4.43199793893643E-02 -4.27722298554002E-01
 -1.22529252910066E-01  2.91878070119909E-01  2.07219039314274E-01 -4.43199793893643E-02 -4.27722298554002E-01
  1.22529252910066E-01 -2.91878070119909E-01  2.07219039314274E-01  4.43199793893643E-02  4.27722298554002E-01
 -1.22529252910066E-01  2.91878070119909E-01  2.07219039314274E-01  4.43199793893643E-02  4.27722298554002E-01
  1.22529252910066E-01 -2.91878070119909E-01  2.07219039314274E-01  6.15519547317855E-02  6.15519547317855E-02
 -6.15519547317855E-02 -6.15519547317855E-02 -6.22263447267260E-03 -6.22263447267260E-03  6.22263447267260E-03
  6.22263447267260E-03  7.96127660185575E-02  7.96127660185575E-02 -7.96127660185575E-02 -7.96127660185575E-02
* ORBITAL    1  115
  4.51252765137646E-03  3.26785403883203E-02  1.66536845342878E-01  8.01920549455534E-01 -4.68393062915190E-01
  0.00000000000000E+00  0.00000000000000E+00  0.00000000000000E+00  0.00000000000000E+00  0.00000000000000E+00
  0.00000000000000E+00  0.00000000000000E+00  0.00000000000000E+00  4.17825604876346E-04  1.42903101698026E-02
  3.54652387727611E-01  2.55497423166243E-02  4.54744365512765E-02  7.31810553829348E-02  0.00000000000000E+00
  0.00000000000000E+00 -7.85411449556886E-03 -9.27789023214626E-02  0.00000000000000E+00  0.00000000000000E+00
 -2.11597090168124E-03 -3.50800856421887E-02  4.51252765137646E-03  3.26785403883203E-02  1.66536845342878E-01
  8.01920549455534E-01 -4.68393062915190E-01  0.00000000000000E+00  0.00000000000000E+00  0.00000000000000E+00
  0.00000000000000E+00  0.00000000000000E+00  0.00000000000000E+00  0.00000000000000E+00  0.00000000000000E+00
 -4.17825604876346E-04 -1.42903101698026E-02 -3.54652387727611E-01 -2.55497423166243E-02  4.54744365512765E-02
  7.31810553829348E-02  0.00000000000000E+00  0.00000000000000E+00 -7.85411449556886E-03 -9.27789023214626E-02
  0.00000000000000E+00  0.00000000000000E+00 -2.11597090168124E-03 -3.50800856421887E-02 -1.31644723984785E-03
 -1.18358172144435E-02 -1.46517540316568E-01  6.13284285558507E-03  1.31419470439035E-01 -8.39290903094157E-03
 -2.42445499327454E-01  0.00000000000000E+00  0.00000000000000E+00 -1.31644723984785E-03 -1.18358172144435E-02
 -1.46517540316568E-01 -6.13284285558507E-03 -1.31419470439035E-01  8.39290903094157E-03  2.42445499327454E-01
  0.00000000000000E+00  0.00000000000000E+00 -2.50664710672484E-03 -1.96462121937185E-02 -1.11204079657896E-01
  1.36240795320806E-02  3.46377075362730E-01  4.17887504623153E-04 -5.15777829898170E-02  1.25309029529998E-02
  3.14330455058333E-01 -2.50664710672484E-03 -1.96462121937185E-02 -1.11204079657896E-01 -1.36240795320806E-02
 -3.46377075362730E-01 -4.17887504623153E-04  5.15777829898170E-02  1.25309029529998E-02  3.14330455058333E-01
 -2.50664710672484E-03 -1.96462121937185E-02 -1.11204079657896E-01 -1.36240795320806E-02 -3.46377075362730E-01
 -4.17887504623153E-04  5.15777829898170E-02 -1.25309029529998E-02 -3.14330455058333E-01 -2.50664710672484E-03
 -1.96462121937185E-02 -1.11204079657896E-01  1.36240795320806E-02  3.46377075362730E-01  4.17887504623153E-04
 -5.15777829898170E-02 -1.25309029529998E-02 -3.14330455058333E-01 -1.59133367252648E-02 -1.65506732593951E-01
 -7.43456454125115E-02  1.54594973633667E-01  8.01295188915500E-02 -1.59133367252648E-02 -1.65506732593951E-01
  7.43456454125115E-02 -1.54594973633667E-01  8.01295188915500E-02 -1.59133367252648E-02 -1.65506732593951E-01
  7.43456454125115E-02 -1.54594973633667E-01 -8.01295188915500E-02 -1.59133367252648E-02 -1.65506732593951E-01
 -7.43456454125115E-02  1.54594973633667E-01 -8.01295188915500E-02  6.43423072871995E-03  6.43423072871995E-03
  6.43423072871995E-03  6.43423072871995E-03 -1.73556387254643E-02 -1.73556387254643E-02 -1.73556387254643E-02
 -1.73556387254643E-02  5.80311327783210E-02  5.80311327783210E-02  5.80311327783210E-02  5.80311327783210E-02
* ORBITAL    1  116
  0.00000000000000E+00  0.00000000000000E+00  0.00000000000000E+00  0.00000000000000E+00  0.00000000000000E+00
  3.06999854938855E-03  7.03862374348457E-02  8.92230976413853E-01  8.49717533061279E-02 -1.21895025845339E-04
  7.06824331979911E-04  1.11417390269569E-01  1.33880846408181E-02  0.00000000000000E+00  0.00000000000000E+00
  0.00000000000000E+00  0.00000000000000E+00  0.00000000000000E+00  0.00000000000000E+00  8.43974828022033E-02
  1.87342164103632E-01  0.00000000000000E+00  0.00000000000000E+00  5.34677790630276E-02  1.26362821997039E-01
  0.00000000000000E+00  0.00000000000000E+00  0.00000000000000E+00  0.00000000000000E+00  0.00000000000000E+00
  0.00000000000000E+00  0.00000000000000E+00 -3.06999854938855E-03 -7.03862374348457E-02 -8.92230976413853E-01
 -8.49717533061279E-02  1.21895025845339E-04 -7.06824331979911E-04 -1.11417390269569E-01 -1.33880846408181E-02
  0.00000000000000E+00  0.00000000000000E+00  0.00000000000000E+00  0.00000000000000E+00  0.00000000000000E+00
  0.00000000000000E+00  8.43974828022033E-02  1.87342164103632E-01  0.00000000000000E+00  0.00000000000000E+00
  5.34677790630276E-02  1.26362821997039E-01  0.00000000000000E+00  0.00000000000000E+00  0.00000000000000E+00
  0.00000000000000E+00  0.00000000000000E+00  0.00000000000000E+00  0.00000000000000E+00  0.00000000000000E+00
  0.00000000000000E+00 -1.21009217270025E-02 -2.05335028534122E-01  0.00000000000000E+00  0.00000000000000E+00
  0.00000000000000E+00  0.00000000000000E+00  0.00000000000000E+00  0.00000000000000E+00  0.00000000000000E+00
  1.21009217270025E-02  2.05335028534122E-01 -9.51485391096330E-03 -7.31987673392720E-02 -3.56637678444463E-01
  1.03849289329149E-02  1.32390634964702E-01  6.97976317091890E-03  9.17941238526830E-02  1.30464619748010E-02
  2.45090066444438E-01  9.51485391096330E-03  7.31987673392720E-02  3.56637678444463E-01  1.03849289329149E-02
  1.32390634964702E-01  6.97976317091890E-03  9.17941238526830E-02 -1.30464619748010E-02 -2.45090066444438E-01
 -9.51485391096330E-03 -7.31987673392720E-02 -3.56637678444463E-01 -1.03849289329149E-02 -1.32390634964702E-01
 -6.97976317091890E-03 -9.17941238526830E-02 -1.30464619748010E-02 -2.45090066444438E-01  9.51485391096330E-03
  7.31987673392720E-02  3.56637678444463E-01 -1.03849289329149E-02 -1.32390634964702E-01 -6.97976317091890E-03
 -9.17941238526830E-02  1.30464619748010E-02  2.45090066444438E-01  4.68938171307721E-02  3.75873986599464E-01
 -1.21213428879084E-01  1.84052919044024E-01 -7.67679842386265E-02 -4.68938171307721E-02 -3.75873986599464E-01
 -1.21213428879084E-01  1.84052919044024E-01  7.67679842386265E-02  4.68938171307721E-02  3.75873986599464E-01
  1.21213428879084E-01 -1.84052919044024E-01  7.67679842386265E-02 -4.68938171307721E-02 -3.75873986599464E-01
  1.21213428879084E-01 -1.84052919044024E-01 -7.67679842386265E-02 -3.32541484424810E-01  3.32541484424810E-01
 -3.32541484424810E-01  3.32541484424810E-01 -9.03993991125765E-02  9.03993991125765E-02 -9.03993991125765E-02
  9.03993991125765E-02 -9.53844363471035E-02  9.53844363471035E-02 -9.53844363471035E-02  9.53844363471035E-02
* ORBITAL    1  117
  0.00000000000000E+00  0.00000000000000E+00  0.00000000000000E+00  0.00000000000000E+00  0.00000000000000E+00
 -9.66984756179260E-04 -2.47709044735879E-02 -3.51351070470108E-01 -5.59945694834672E-02  1.36563670463207E-03
  3.50773348490005E-02  4.75203873244356E-01  7.08151248472211E-02  0.00000000000000E+00  0.00000000000000E+00
  0.00000000000000E+00  0.00000000000000E+00  0.00000000000000E+00  0.00000000000000E+00 -9.72456906524455E-02
 -2.39577849400532E-01  0.00000000000000E+00  0.00000000000000E+00  2.95839186750680E-02  4.70988296088379E-02
  0.00000000000000E+00  0.00000000000000E+00  0.00000000000000E+00  0.00000000000000E+00  0.00000000000000E+00
  0.00000000000000E+00  0.00000000000000E+00 -9.66984756179260E-04 -2.47709044735879E-02 -3.51351070470108E-01
 -5.59945694834672E-02  1.36563670463207E-03  3.50773348490005E-02  4.75203873244356E-01  7.08151248472211E-02
  0.00000000000000E+00  0.00000000000000E+00  0.00000000000000E+00  0.00000000000000E+00  0.00000000000000E+00
  0.00000000000000E+00  9.72456906524455E-02  2.39577849400532E-01  0.00000000000000E+00  0.00000000000000E+00
 -2.95839186750680E-02 -4.70988296088379E-02  0.00000000000000E+00  0.00000000000000E+00  1.80036496121722E-02
  1.38326691559993E-01  6.42354889712561E-01 -9.73024170172524E-03 -5.45458377247331E-02  2.28150077314145E-02
  2.44106640418916E-01  0.00000000000000E+00  0.00000000000000E+00 -1.80036496121722E-02 -1.38326691559993E-01
 -6.42354889712561E-01 -9.73024170172524E-03 -5.45458377247331E-02  2.28150077314145E-02  2.44106640418916E-01
  0.00000000000000E+00  0.00000000000000E+00  2.57603774831986E-03  1.98379037855946E-02  9.18130352552685E-02
 -4.09780705163960E-04  3.16183384336272E-02 -5.45201757311445E-03 -1.25329457687956E-01  5.55079996037205E-04
  6.16853873664635E-03 -2.57603774831986E-03 -1.98379037855946E-02 -9.18130352552685E-02 -4.09780705163960E-04
  3.16183384336272E-02 -5.45201757311445E-03 -1.25329457687956E-01 -5.55079996037205E-04 -6.16853873664635E-03
 -2.57603774831986E-03 -1.98379037855946E-02 -9.18130352552685E-02 -4.09780705163960E-04  3.16183384336272E-02
 -5.45201757311445E-03 -1.25329457687956E-01  5.55079996037205E-04  6.16853873664635E-03  2.57603774831986E-03
  1.98379037855946E-02  9.18130352552685E-02 -4.09780705163960E-04  3.16183384336272E-02 -5.45201757311445E-03
 -1.25329457687956E-01 -5.55079996037205E-04 -6.16853873664635E-03 -4.46203190582431E-02 -3.71611944571578E-01
  1.98987756843739E-01 -2.65354004678219E-01  8.06562215341905E-02  4.46203190582431E-02  3.71611944571578E-01
  1.98987756843739E-01 -2.65354004678219E-01 -8.06562215341905E-02  4.46203190582431E-02  3.71611944571578E-01
  1.98987756843739E-01 -2.65354004678219E-01  8.06562215341905E-02 -4.46203190582431E-02 -3.71611944571578E-01
  1.98987756843739E-01 -2.65354004678219E-01 -8.06562215341905E-02  4.19250716482358E-01 -4.19250716482358E-01
 -4.19250716482358E-01  4.19250716482358E-01  1.64496288140511E-01 -1.64496288140511E-01 -1.64496288140511E-01
  1.64496288140511E-01  5.06132598822435E-02 -5.06132598822435E-02 -5.06132598822435E-02  5.06132598822435E-02
* ORBITAL    1  118
 -2.52050963559574E-03 -1.77839796810967E-02 -7.35930668921324E-02 -1.53341575911616E-01 -5.78520747737507E-01
  0.00000000000000E+00  0.00000000000000E+00  0.00000000000000E+00  0.00000000000000E+00  0.00000000000000E+00
  0.00000000000000E+00  0.00000000000000E+00  0.00000000000000E+00  4.92858645779583E-03  1.01506641861453E-01
  8.83444383980884E-01  6.93004279446186E-02  6.95353039160268E-02  1.76735511569581E-01  0.00000000000000E+00
  0.00000000000000E+00  4.90770577017496E-03  7.77682391298508E-02  0.00000000000000E+00  0.00000000000000E+00
  5.11175404935621E-02  1.38106218005498E-01  2.52050963559574E-03  1.77839796810967E-02  7.35930668921324E-02
  1.53341575911616E-01  5.78520747737507E-01  0.00000000000000E+00  0.00000000000000E+00  0.00000000000000E+00
  0.00000000000000E+00  0.00000000000000E+00  0.00000000000000E+00  0.00000000000000E+00  0.00000000000000E+00
  4.92858645779583E-03  1.01506641861453E-01  8.83444383980884E-01  6.93004279446186E-02 -6.95353039160268E-02
 -1.76735511569581E-01  0.00000000000000E+00  0.00000000000000E+00 -4.90770577017496E-03 -7.77682391298508E-02
  0.00000000000000E+00  0.00000000000000E+00 -5.11175404935621E-02 -1.38106218005498E-01  0.00000000000000E+00
  0.00000000000000E+00  0.00000000000000E+00  0.00000000000000E+00  0.00000000000000E+00  0.00000000000000E+00
  0.00000000000000E+00  8.10734331959743E-03 -2.25697739591293E-02  0.00000000000000E+00  0.00000000000000E+00
  0.00000000000000E+00  0.00000000000000E+00  0.00000000000000E+00  0.00000000000000E+00  0.00000000000000E+00
  8.10734331959743E-03 -2.25697739591293E-02 -6.52993657000575E-03 -5.13077698261830E-02 -3.07878296792159E-01
  1.43719340494024E-02  2.86011536993009E-01  1.04099298728700E-02  2.20617736842774E-01  1.04979020015556E-02
  1.85588943494687E-01 -6.52993657000575E-03 -5.13077698261830E-02 -3.07878296792159E-01 -1.43719340494024E-02
 -2.86011536993009E-01 -1.04099298728700E-02 -2.20617736842774E-01  1.04979020015556E-02  1.85588943494687E-01
  6.52993657000575E-03  5.13077698261830E-02  3.07878296792159E-01  1.43719340494024E-02  2.86011536993009E-01
  1.04099298728700E-02  2.20617736842774E-01  1.04979020015556E-02  1.85588943494687E-01  6.52993657000575E-03
  5.13077698261830E-02  3.07878296792159E-01 -1.43719340494024E-02 -2.86011536993009E-01 -1.04099298728700E-02
 -2.20617736842774E-01  1.04979020015556E-02  1.85588943494687E-01  1.21591298844681E-02  1.01714296005003E-01
 -2.38647089219079E-01 -2.37998836982170E-03 -1.38552699536538E-01  1.21591298844681E-02  1.01714296005003E-01
  2.38647089219079E-01  2.37998836982170E-03 -1.38552699536538E-01 -1.21591298844681E-02 -1.01714296005003E-01
 -2.38647089219079E-01 -2.37998836982170E-03 -1.38552699536538E-01 -1.21591298844681E-02 -1.01714296005003E-01
  2.38647089219079E-01  2.37998836982170E-03 -1.38552699536538E-01 -2.08640469277421E-01 -2.08640469277421E-01
  2.08640469277421E-01  2.08640469277421E-01 -9.24661863759260E-02 -9.24661863759260E-02  9.24661863759260E-02
  9.24661863759260E-02  2.15584649227069E-01  2.15584649227069E-01 -2.15584649227069E-01 -2.15584649227069E-01
* ORBITAL    1  119
  1.15828316144001E-04  9.30991523675461E-04  8.07226831074052E-03  1.29425158330102E-01  1.51543343873182E-02
  0.00000000000000E+00  0.00000000000000E+00  0.00000000000000E+00  0.00000000000000E+00  0.00000000000000E+00
  0.00000000000000E+00  0.00000000000000E+00  0.00000000000000E+00 -2.99345074909337E-04 -9.31566751782477E-03
 -1.40609811639925E-01 -2.54961764629033E-02 -2.69590932832385E-02 -7.70567601567863E-02  0.00000000000000E+00
  0.00000000000000E+00 -4.89832107192152E-03 -4.30004385063121E-02  0.00000000000000E+00  0.00000000000000E+00
 -2.58390224476153E-02 -7.48586195662516E-02  1.15828316144001E-04  9.30991523675461E-04  8.07226831074052E-03
  1.29425158330102E-01  1.51543343873182E-02  0.00000000000000E+00  0.00000000000000E+00  0.00000000000000E+00
  0.00000000000000E+00  0.00000000000000E+00  0.00000000000000E+00  0.00000000000000E+00  0.00000000000000E+00
  2.99345074909337E-04  9.31566751782477E-03  1.40609811639925E-01  2.54961764629033E-02 -2.69590932832385E-02
 -7.70567601567863E-02  0.00000000000000E+00  0.00000000000000E+00 -4.89832107192152E-03 -4.30004385063121E-02
  0.00000000000000E+00  0.00000000000000E+00 -2.58390224476153E-02 -7.48586195662516E-02 -5.63464638806520E-03
 -4.33070836700593E-02 -2.07417951713711E-01  3.44567343479054E-03  4.16380723424990E-02 -6.62596764005933E-03
 -9.41443800250518E-02  0.00000000000000E+00  0.00000000000000E+00 -5.63464638806520E-03 -4.33070836700593E-02
 -2.07417951713711E-01 -3.44567343479054E-03 -4.16380723424990E-02  6.62596764005933E-03  9.41443800250518E-02
  0.00000000000000E+00  0.00000000000000E+00  1.66011854273274E-03  1.27892786538607E-02  6.50369530762620E-02
  8.02895971342570E-04  1.42715604727287E-02 -2.89516154887185E-03 -4.49471633010142E-02 -1.09111213355848E-03
  1.79243636221725E-02  1.66011854273274E-03  1.27892786538607E-02  6.50369530762620E-02 -8.02895971342570E-04
 -1.42715604727287E-02  2.89516154887185E-03  4.49471633010142E-02 -1.09111213355848E-03  1.79243636221725E-02
  1.66011854273274E-03  1.27892786538607E-02  6.50369530762620E-02 -8.02895971342570E-04 -1.42715604727287E-02
  2.89516154887185E-03  4.49471633010142E-02  1.09111213355848E-03 -1.79243636221725E-02  1.66011854273274E-03
  1.27892786538607E-02  6.50369530762620E-02  8.02895971342570E-04  1.42715604727287E-02 -2.89516154887185E-03
 -4.49471633010142E-02  1.09111213355848E-03 -1.79243636221725E-02  2.77531274004911E-02  2.22026491954104E-01
  4.07842743894086E-01  6.22148081943460E-02  3.63112075561812E-01  2.77531274004911E-02  2.22026491954104E-01
 -4.07842743894086E-01 -6.22148081943460E-02  3.63112075561812E-01  2.77531274004911E-02  2.22026491954104E-01
 -4.07842743894086E-01 -6.22148081943460E-02 -3.63112075561812E-01  2.77531274004911E-02  2.22026491954104E-01
  4.07842743894086E-01  6.22148081943460E-02 -3.63112075561812E-01  2.77536262503665E-01  2.77536262503665E-01
  2.77536262503665E-01  2.77536262503665E-01 -9.98518141760755E-02 -9.98518141760755E-02 -9.98518141760755E-02
 -9.98518141760755E-02 -5.91190841824310E-01 -5.91190841824310E-01 -5.91190841824310E-01 -5.91190841824310E-01
* ORBITAL    1  120
  0.00000000000000E+00  0.00000000000000E+00  0.00000000000000E+00  0.00000000000000E+00  0.00000000000000E+00
 -6.87513139517223E-05 -2.56924299519295E-03 -6.51295402162801E-02 -1.65618192525385E-03  6.28548734962647E-04
  1.54980339307711E-02  1.82886007836618E-01  1.77960067773450E-02  0.00000000000000E+00  0.00000000000000E+00
  0.00000000000000E+00  0.00000000000000E+00  0.00000000000000E+00  0.00000000000000E+00 -4.82478655130746E-03
 -5.18819184526098E-03  0.00000000000000E+00  0.00000000000000E+00  5.59157582382294E-03  7.55335278649738E-03
  0.00000000000000E+00  0.00000000000000E+00  0.00000000000000E+00  0.00000000000000E+00  0.00000000000000E+00
  0.00000000000000E+00  0.00000000000000E+00 -6.87513139517223E-05 -2.56924299519295E-03 -6.51295402162801E-02
 -1.65618192525385E-03  6.28548734962647E-04  1.54980339307711E-02  1.82886007836618E-01  1.77960067773450E-02
  0.00000000000000E+00  0.00000000000000E+00  0.00000000000000E+00  0.00000000000000E+00  0.00000000000000E+00
  0.00000000000000E+00  4.82478655130746E-03  5.18819184526098E-03  0.00000000000000E+00  0.00000000000000E+00
 -5.59157582382294E-03 -7.55335278649738E-03  0.00000000000000E+00  0.00000000000000E+00  4.14760257497528E-03
  3.19091237588713E-02  1.50303513181184E-01 -2.48738209987900E-03 -2.72552244829791E-02  4.44176100695829E-03
  4.54147002206138E-02  0.00000000000000E+00  0.00000000000000E+00 -4.14760257497528E-03 -3.19091237588713E-02
 -1.50303513181184E-01 -2.48738209987900E-03 -2.72552244829791E-02  4.44176100695829E-03  4.54147002206138E-02
  0.00000000000000E+00  0.00000000000000E+00 -8.18852882433505E-04 -6.17734598250960E-03 -2.00184991347657E-02
  1.50991391711550E-03  2.28062477704603E-02  8.89651217027115E-04 -4.05184086653475E-05  2.49527274582408E-03
  6.61741275722785E-02  8.18852882433505E-04  6.17734598250960E-03  2.00184991347657E-02  1.50991391711550E-03
  2.28062477704603E-02  8.89651217027115E-04 -4.05184086653475E-05 -2.49527274582408E-03 -6.61741275722785E-02
  8.18852882433505E-04  6.17734598250960E-03  2.00184991347657E-02  1.50991391711550E-03  2.28062477704603E-02
  8.89651217027115E-04 -4.05184086653475E-05  2.49527274582408E-03  6.61741275722785E-02 -8.18852882433505E-04
 -6.17734598250960E-03 -2.00184991347657E-02  1.50991391711550E-03  2.28062477704603E-02  8.89651217027115E-04
 -4.05184086653475E-05 -2.49527274582408E-03 -6.61741275722785E-02  4.54427314428745E-02  3.70785759825961E-01
 -1.78259126487427E-01 -1.57461215169862E-01  4.77501298597409E-01 -4.54427314428745E-02 -3.70785759825961E-01
 -1.78259126487427E-01 -1.57461215169862E-01 -4.77501298597409E-01 -4.54427314428745E-02 -3.70785759825961E-01
 -1.78259126487427E-01 -1.57461215169862E-01  4.77501298597409E-01  4.54427314428745E-02  3.70785759825961E-01
 -1.78259126487427E-01 -1.57461215169862E-01 -4.77501298597409E-01  1.51383216729198E-01 -1.51383216729198E-01
 -1.51383216729198E-01  1.51383216729198E-01 -6.43611243535350E-01  6.43611243535350E-01  6.43611243535350E-01
 -6.43611243535350E-01 -1.21249265828812E-01  1.21249265828812E-01  1.21249265828812E-01 -1.21249265828812E-01
* ORBITAL    1  121
  0.00000000000000E+00  0.00000000000000E+00  0.00000000000000E+00  0.00000000000000E+00  0.00000000000000E+00
 -9.59148784174696E-05 -3.83967494340206E-03 -1.06767954542451E-01 -4.51561673152715E-03 -7.25291850830481E-04
 -1.52948493221417E-02 -1.65778675116875E-01 -1.28306931406579E-02  0.00000000000000E+00  0.00000000000000E+00
  0.00000000000000E+00  0.00000000000000E+00  0.00000000000000E+00  0.00000000000000E+00  2.39547895829275E-02
  5.81544515172509E-02  0.00000000000000E+00  0.00000000000000E+00 -3.48143253230796E-02 -8.73406240882052E-02
  0.00000000000000E+00  0.00000000000000E+00  0.00000000000000E+00  0.00000000000000E+00  0.00000000000000E+00
  0.00000000000000E+00  0.00000000000000E+00  9.59148784174696E-05  3.83967494340206E-03  1.06767954542451E-01
  4.51561673152715E-03  7.25291850830481E-04  1.52948493221417E-02  1.65778675116875E-01  1.28306931406579E-02
  0.00000000000000E+00  0.00000000000000E+00  0.00000000000000E+00  0.00000000000000E+00  0.00000000000000E+00
  0.00000000000000E+00  2.39547895829275E-02  5.81544515172509E-02  0.00000000000000E+00  0.00000000000000E+00
 -3.48143253230796E-02 -8.73406240882052E-02  0.00000000000000E+00  0.00000000000000E+00  0.00000000000000E+00
  0.00000000000000E+00  0.00000000000000E+00  0.00000000000000E+00  0.00000000000000E+00  0.00000000000000E+00
  0.00000000000000E+00 -5.41778581473909E-03 -8.72662268350248E-02  0.00000000000000E+00  0.00000000000000E+00
  0.00000000000000E+00  0.00000000000000E+00  0.00000000000000E+00  0.00000000000000E+00  0.00000000000000E+00
  5.41778581473909E-03  8.72662268350248E-02  1.37225967973591E-03  1.06938605626132E-02  6.47395978816710E-02
 -1.76336811142414E-03 -2.99155835515433E-02  7.53895169133005E-04  1.45829334173938E-02 -1.23361998260639E-03
  3.12146779932452E-03 -1.37225967973591E-03 -1.06938605626132E-02 -6.47395978816710E-02 -1.76336811142414E-03
 -2.99155835515433E-02  7.53895169133005E-04  1.45829334173938E-02  1.23361998260639E-03 -3.12146779932452E-03
  1.37225967973591E-03  1.06938605626132E-02  6.47395978816710E-02  1.76336811142414E-03  2.99155835515433E-02
 -7.53895169133005E-04 -1.45829334173938E-02  1.23361998260639E-03 -3.12146779932452E-03 -1.37225967973591E-03
 -1.06938605626132E-02 -6.47395978816710E-02  1.76336811142414E-03  2.99155835515433E-02 -7.53895169133005E-04
 -1.45829334173938E-02 -1.23361998260639E-03  3.12146779932452E-03  4.25102711378630E-02  3.55212374205291E-01
 -1.97749538006414E-01 -1.50035556118522E-01  4.65232609166254E-01 -4.25102711378630E-02 -3.55212374205291E-01
 -1.97749538006414E-01 -1.50035556118522E-01 -4.65232609166254E-01  4.25102711378630E-02  3.55212374205291E-01
  1.97749538006414E-01  1.50035556118522E-01 -4.65232609166254E-01 -4.25102711378630E-02 -3.55212374205291E-01
  1.97749538006414E-01  1.50035556118522E-01  4.65232609166254E-01  1.42315223825114E-01 -1.42315223825114E-01
  1.42315223825114E-01 -1.42315223825114E-01 -6.56338780298465E-01  6.56338780298465E-01 -6.56338780298465E-01
  6.56338780298465E-01 -8.91256200282290E-02  8.91256200282290E-02 -8.91256200282290E-02  8.91256200282290E-02
* ORBITAL    1  122
  1.42977834718863E-04  9.95068491060217E-04  3.65078187770693E-03 -4.92151553419133E-02 -3.31673398864365E-02
  0.00000000000000E+00  0.00000000000000E+00  0.00000000000000E+00  0.00000000000000E+00  0.00000000000000E+00
  0.00000000000000E+00  0.00000000000000E+00  0.00000000000000E+00 -1.54391775959305E-05 -9.90614832108021E-04
 -4.60644760567595E-02  1.20889655287625E-03  1.64446460257579E-02  4.42268445091311E-02  0.00000000000000E+00
  0.00000000000000E+00 -7.36684558429391E-03 -2.04724351287696E-02  0.00000000000000E+00  0.00000000000000E+00
 -7.29931242625374E-04 -2.87947761343183E-03  1.42977834718863E-04  9.95068491060217E-04  3.65078187770693E-03
 -4.92151553419133E-02 -3.31673398864365E-02  0.00000000000000E+00  0.00000000000000E+00  0.00000000000000E+00
  0.00000000000000E+00  0.00000000000000E+00  0.00000000000000E+00  0.00000000000000E+00  0.00000000000000E+00
  1.54391775959305E-05  9.90614832108021E-04  4.60644760567595E-02 -1.20889655287625E-03  1.64446460257579E-02
  4.42268445091311E-02  0.00000000000000E+00  0.00000000000000E+00 -7.36684558429391E-03 -2.04724351287696E-02
  0.00000000000000E+00  0.00000000000000E+00 -7.29931242625374E-04 -2.87947761343183E-03  7.48605547597110E-04
  5.69028722058228E-03  2.53046965349585E-02  8.07229607584556E-04  1.10942362961038E-02  1.82162633096917E-04
 -2.93034394571698E-03  0.00000000000000E+00  0.00000000000000E+00  7.48605547597110E-04  5.69028722058228E-03
  2.53046965349585E-02 -8.07229607584556E-04 -1.10942362961038E-02 -1.82162633096917E-04  2.93034394571698E-03
  0.00000000000000E+00  0.00000000000000E+00  2.17256838399235E-04  1.72744265181553E-03  1.61325791860534E-02
  1.18374547658314E-03  3.29093830230465E-02  1.30908072982851E-03  1.92572197423417E-02  1.76885282492215E-03
  4.71658992672851E-02  2.17256838399235E-04  1.72744265181553E-03  1.61325791860534E-02 -1.18374547658314E-03
 -3.29093830230465E-02 -1.30908072982851E-03 -1.92572197423417E-02  1.76885282492215E-03  4.71658992672851E-02
  2.17256838399235E-04  1.72744265181553E-03  1.61325791860534E-02 -1.18374547658314E-03 -3.29093830230465E-02
 -1.30908072982851E-03 -1.92572197423417E-02 -1.76885282492215E-03 -4.71658992672851E-02  2.17256838399235E-04
  1.72744265181553E-03  1.61325791860534E-02  1.18374547658314E-03  3.29093830230465E-02  1.30908072982851E-03
  1.92572197423417E-02 -1.76885282492215E-03 -4.71658992672851E-02 -2.87764229568401E-02 -2.38617470270007E-01
  3.75270286257252E-01  2.14478771814808E-01 -3.81788407370779E-01 -2.87764229568401E-02 -2.38617470270007E-01
 -3.75270286257252E-01 -2.14478771814808E-01 -3.81788407370779E-01 -2.87764229568401E-02 -2.38617470270007E-01
 -3.75270286257252E-01 -2.14478771814808E-01  3.81788407370779E-01 -2.87764229568401E-02 -2.38617470270007E-01
  3.75270286257252E-01  2.14478771814808E-01  3.81788407370779E-01 -9.40010145737525E-02 -9.40010145737525E-02
 -9.40010145737525E-02 -9.40010145737525E-02  6.58347234184050E-01  6.58347234184050E-01  6.58347234184050E-01
  6.58347234184050E-01 -1.56918248746059E-01 -1.56918248746059E-01 -1.56918248746059E-01 -1.56918248746059E-01
* ORBITAL    1  123
 -5.44872668800526E-04 -3.90740528780434E-03 -1.85523202267713E-02 -1.20441181638022E-01 -7.73248047934372E-02
  0.00000000000000E+00  0.00000000000000E+00  0.00000000000000E+00  0.00000000000000E+00  0.00000000000000E+00
  0.00000000000000E+00  0.00000000000000E+00  0.00000000000000E+00  6.05764503592481E-04  1.09939799433256E-02
  4.54792867943542E-02  8.41284571962930E-03  2.38000354873165E-02  5.89301054245428E-02  0.00000000000000E+00
  0.00000000000000E+00 -9.64100541121114E-03 -2.23604813893357E-02  0.00000000000000E+00  0.00000000000000E+00
  3.12680638543799E-03  4.52429903740517E-03  5.44872668800526E-04  3.90740528780434E-03  1.85523202267713E-02
  1.20441181638022E-01  7.73248047934372E-02  0.00000000000000E+00  0.00000000000000E+00  0.00000000000000E+00
  0.00000000000000E+00  0.00000000000000E+00  0.00000000000000E+00  0.00000000000000E+00  0.00000000000000E+00
  6.05764503592481E-04  1.09939799433256E-02  4.54792867943542E-02  8.41284571962930E-03 -2.38000354873165E-02
 -5.89301054245428E-02  0.00000000000000E+00  0.00000000000000E+00  9.64100541121114E-03  2.23604813893357E-02
  0.00000000000000E+00  0.00000000000000E+00 -3.12680638543799E-03 -4.52429903740517E-03  0.00000000000000E+00
  0.00000000000000E+00  0.00000000000000E+00  0.00000000000000E+00  0.00000000000000E+00  0.00000000000000E+00
  0.00000000000000E+00  2.07193992233638E-03  2.31660870592429E-02  0.00000000000000E+00  0.00000000000000E+00
  0.00000000000000E+00  0.00000000000000E+00  0.00000000000000E+00  0.00000000000000E+00  0.00000000000000E+00
  2.07193992233638E-03  2.31660870592429E-02 -5.16675174222410E-05 -4.04931941657084E-04  2.30350970540589E-03
  2.09191072846929E-03  5.01544420248795E-02  1.63826347014500E-03  2.45518971759715E-02  3.25263482575657E-03
  7.77750332259185E-02 -5.16675174222410E-05 -4.04931941657084E-04  2.30350970540589E-03 -2.09191072846929E-03
 -5.01544420248795E-02 -1.63826347014500E-03 -2.45518971759715E-02  3.25263482575657E-03  7.77750332259185E-02
  5.16675174222410E-05  4.04931941657084E-04 -2.30350970540589E-03  2.09191072846929E-03  5.01544420248795E-02
  1.63826347014500E-03  2.45518971759715E-02  3.25263482575657E-03  7.77750332259185E-02  5.16675174222410E-05
  4.04931941657084E-04 -2.30350970540589E-03 -2.09191072846929E-03 -5.01544420248795E-02 -1.63826347014500E-03
 -2.45518971759715E-02  3.25263482575657E-03  7.77750332259185E-02 -2.05117507798559E-02 -1.72783410151309E-01
  2.91654100735309E-01  2.69742281687166E-01 -4.32042424505684E-01 -2.05117507798559E-02 -1.72783410151309E-01
 -2.91654100735309E-01 -2.69742281687166E-01 -4.32042424505684E-01  2.05117507798559E-02  1.72783410151309E-01
  2.91654100735309E-01  2.69742281687166E-01 -4.32042424505684E-01  2.05117507798559E-02  1.72783410151309E-01
 -2.91654100735309E-01 -2.69742281687166E-01 -4.32042424505684E-01 -2.25790213421608E-01 -2.25790213421608E-01
  2.25790213421608E-01  2.25790213421608E-01  6.31215458615270E-01  6.31215458615270E-01 -6.31215458615270E-01
 -6.31215458615270E-01 -1.17215122004395E-01 -1.17215122004395E-01  1.17215122004395E-01  1.17215122004395E-01
* ORBITAL    1  124
  1.45790665825654E-03  1.03104477178316E-02  4.34285428756970E-02  1.06609908305185E-01  2.95702364440635E-01
  0.00000000000000E+00  0.00000000000000E+00  0.00000000000000E+00  0.00000000000000E+00  0.00000000000000E+00
  0.00000000000000E+00  0.00000000000000E+00  0.00000000000000E+00 -2.94745545104598E-03 -6.08711349741280E-02
 -5.35705862885312E-01 -3.29112582258466E-02 -3.98074394035954E-02 -1.04923777344286E-01  0.00000000000000E+00
  0.00000000000000E+00 -4.18433463687490E-03 -5.19774887907796E-02  0.00000000000000E+00  0.00000000000000E+00
 -1.74445068720257E-02 -4.33484230886027E-02 -1.45790665825654E-03 -1.03104477178316E-02 -4.34285428756970E-02
 -1.06609908305185E-01 -2.95702364440635E-01  0.00000000000000E+00  0.00000000000000E+00  0.00000000000000E+00
  0.00000000000000E+00  0.00000000000000E+00  0.00000000000000E+00  0.00000000000000E+00  0.00000000000000E+00
 -2.94745545104598E-03 -6.08711349741280E-02 -5.35705862885312E-01 -3.29112582258466E-02  3.98074394035954E-02
  1.04923777344286E-01  0.00000000000000E+00  0.00000000000000E+00  4.18433463687490E-03  5.19774887907796E-02
  0.00000000000000E+00  0.00000000000000E+00  1.74445068720257E-02  4.33484230886027E-02  0.00000000000000E+00
  0.00000000000000E+00  0.00000000000000E+00  0.00000000000000E+00  0.00000000000000E+00  0.00000000000000E+00
  0.00000000000000E+00 -5.01139467463163E-03  2.23345442335681E-02  0.00000000000000E+00  0.00000000000000E+00
  0.00000000000000E+00  0.00000000000000E+00  0.00000000000000E+00  0.00000000000000E+00  0.00000000000000E+00
 -5.01139467463163E-03  2.23345442335681E-02  3.71758359944652E-03  2.91319228165394E-02  1.61697116042665E-01
 -1.10845060226011E-02 -2.10222178328229E-01 -5.27927275340150E-03 -1.07544741869015E-01 -3.70839046120726E-03
 -6.72504315809030E-02  3.71758359944652E-03  2.91319228165394E-02  1.61697116042665E-01  1.10845060226011E-02
  2.10222178328229E-01  5.27927275340150E-03  1.07544741869015E-01 -3.70839046120726E-03 -6.72504315809030E-02
 -3.71758359944652E-03 -2.91319228165394E-02 -1.61697116042665E-01 -1.10845060226011E-02 -2.10222178328229E-01
 -5.27927275340150E-03 -1.07544741869015E-01 -3.70839046120726E-03 -6.72504315809030E-02 -3.71758359944652E-03
 -2.91319228165394E-02 -1.61697116042665E-01  1.10845060226011E-02  2.10222178328229E-01  5.27927275340150E-03
  1.07544741869015E-01 -3.70839046120726E-03 -6.72504315809030E-02  4.38687329692024E-03  3.64649984806115E-02
 -4.37619001779734E-01  8.65059900899240E-02 -2.68589992886555E-01  4.38687329692024E-03  3.64649984806115E-02
  4.37619001779734E-01 -8.65059900899240E-02 -2.68589992886555E-01 -4.38687329692024E-03 -3.64649984806115E-02
 -4.37619001779734E-01  8.65059900899240E-02 -2.68589992886555E-01 -4.38687329692024E-03 -3.64649984806115E-02
  4.37619001779734E-01 -8.65059900899240E-02 -2.68589992886555E-01 -4.56694127818080E-01 -4.56694127818080E-01
  4.56694127818080E-01  4.56694127818080E-01 -5.31561791617240E-02 -5.31561791617240E-02  5.31561791617240E-02
  5.31561791617240E-02  4.19577643887773E-01  4.19577643887773E-01 -4.19577643887773E-01 -4.19577643887773E-01
* ORBITAL    1  125
  0.00000000000000E+00  0.00000000000000E+00  0.00000000000000E+00  0.00000000000000E+00  0.00000000000000E+00
  7.70073621801669E-04  1.84295976328092E-02  2.69218472792210E-01  1.37510601132371E-02  4.97074506042739E-04
  1.12525094036923E-02  1.38578148387313E-01  9.49258421156801E-03  0.00000000000000E+00  0.00000000000000E+00
  0.00000000000000E+00  0.00000000000000E+00  0.00000000000000E+00  0.00000000000000E+00 -2.61587346206372E-04
 -9.11058303499092E-04  0.00000000000000E+00  0.00000000000000E+00  2.04384884049909E-02  4.80407157805958E-02
  0.00000000000000E+00  0.00000000000000E+00  0.00000000000000E+00  0.00000000000000E+00  0.00000000000000E+00
  0.00000000000000E+00  0.00000000000000E+00 -7.70073621801669E-04 -1.84295976328092E-02 -2.69218472792210E-01
 -1.37510601132371E-02 -4.97074506042739E-04 -1.12525094036923E-02 -1.38578148387313E-01 -9.49258421156801E-03
  0.00000000000000E+00  0.00000000000000E+00  0.00000000000000E+00  0.00000000000000E+00  0.00000000000000E+00
  0.00000000000000E+00 -2.61587346206372E-04 -9.11058303499092E-04  0.00000000000000E+00  0.00000000000000E+00
  2.04384884049909E-02  4.80407157805958E-02  0.00000000000000E+00  0.00000000000000E+00  0.00000000000000E+00
  0.00000000000000E+00  0.00000000000000E+00  0.00000000000000E+00  0.00000000000000E+00  0.00000000000000E+00
  0.00000000000000E+00  8.77647028019771E-04  2.49883761672652E-02  0.00000000000000E+00  0.00000000000000E+00
  0.00000000000000E+00  0.00000000000000E+00  0.00000000000000E+00  0.00000000000000E+00  0.00000000000000E+00
 -8.77647028019771E-04 -2.49883761672652E-02 -2.77129032755201E-03 -2.13497214980016E-02 -9.89237857091225E-02
  1.99544482465205E-04 -4.69758300669846E-02  1.92478093874043E-03  3.11030932298881E-02  6.03982241877530E-03
  1.30720831525949E-01  2.77129032755201E-03  2.13497214980016E-02  9.89237857091225E-02  1.99544482465205E-04
 -4.69758300669846E-02  1.92478093874043E-03  3.11030932298881E-02 -6.03982241877530E-03 -1.30720831525949E-01
 -2.77129032755201E-03 -2.13497214980016E-02 -9.89237857091225E-02 -1.99544482465205E-04  4.69758300669846E-02
 -1.92478093874043E-03 -3.11030932298881E-02 -6.03982241877530E-03 -1.30720831525949E-01  2.77129032755201E-03
  2.13497214980016E-02  9.89237857091225E-02 -1.99544482465205E-04  4.69758300669846E-02 -1.92478093874043E-03
 -3.11030932298881E-02  6.03982241877530E-03  1.30720831525949E-01  8.73399393854620E-03  6.44784315936745E-02
  5.21530406003035E-01  2.86983017911457E-02  2.30545562596628E-01 -8.73399393854620E-03 -6.44784315936745E-02
  5.21530406003035E-01  2.86983017911457E-02 -2.30545562596628E-01  8.73399393854620E-03  6.44784315936745E-02
 -5.21530406003035E-01 -2.86983017911457E-02 -2.30545562596628E-01 -8.73399393854620E-03 -6.44784315936745E-02
 -5.21530406003035E-01 -2.86983017911457E-02  2.30545562596628E-01  3.50827746639256E-01 -3.50827746639256E-01
  3.50827746639256E-01 -3.50827746639256E-01  1.35550378814710E-01 -1.35550378814710E-01  1.35550378814710E-01
 -1.35550378814710E-01 -5.69095231790840E-01  5.69095231790840E-01 -5.69095231790840E-01  5.69095231790840E-01
* ORBITAL    1  126
  0.00000000000000E+00  0.00000000000000E+00  0.00000000000000E+00  0.00000000000000E+00  0.00000000000000E+00
 -4.00797265257708E-06  8.28615961568870E-04  5.34919579465498E-02  3.72475347714034E-05 -3.21980023888060E-04
 -7.54966076763098E-03 -6.41232945681590E-02 -1.48486864105030E-02  0.00000000000000E+00  0.00000000000000E+00
  0.00000000000000E+00  0.00000000000000E+00  0.00000000000000E+00  0.00000000000000E+00  8.91254594522894E-04
  6.25814653968561E-03  0.00000000000000E+00  0.00000000000000E+00 -5.54358446465345E-03 -8.84911358147939E-03
  0.00000000000000E+00  0.00000000000000E+00  0.00000000000000E+00  0.00000000000000E+00  0.00000000000000E+00
  0.00000000000000E+00  0.00000000000000E+00 -4.00797265257708E-06  8.28615961568870E-04  5.34919579465498E-02
  3.72475347714034E-05 -3.21980023888060E-04 -7.54966076763098E-03 -6.41232945681590E-02 -1.48486864105030E-02
  0.00000000000000E+00  0.00000000000000E+00  0.00000000000000E+00  0.00000000000000E+00  0.00000000000000E+00
  0.00000000000000E+00 -8.91254594522894E-04 -6.25814653968561E-03  0.00000000000000E+00  0.00000000000000E+00
  5.54358446465345E-03  8.84911358147939E-03  0.00000000000000E+00  0.00000000000000E+00 -1.93240131658431E-03
 -1.48458146543331E-02 -6.65787610610475E-02  6.42327566164884E-04  2.21155279952601E-03 -2.31890686645682E-03
 -2.42944920609229E-02  0.00000000000000E+00  0.00000000000000E+00  1.93240131658431E-03  1.48458146543331E-02
  6.65787610610475E-02  6.42327566164884E-04  2.21155279952601E-03 -2.31890686645682E-03 -2.42944920609229E-02
  0.00000000000000E+00  0.00000000000000E+00 -4.68565594661040E-04 -3.59589574333013E-03 -7.96242266976870E-03
 -3.78225033736866E-03 -1.12721519056441E-01  1.16632729393164E-03  2.91898020167025E-02  1.56081558149613E-04
  2.63343876182962E-02  4.68565594661040E-04  3.59589574333013E-03  7.96242266976870E-03 -3.78225033736866E-03
 -1.12721519056441E-01  1.16632729393164E-03  2.91898020167025E-02 -1.56081558149613E-04 -2.63343876182962E-02
  4.68565594661040E-04  3.59589574333013E-03  7.96242266976870E-03 -3.78225033736866E-03 -1.12721519056441E-01
  1.16632729393164E-03  2.91898020167025E-02  1.56081558149613E-04  2.63343876182962E-02 -4.68565594661040E-04
 -3.59589574333013E-03 -7.96242266976870E-03 -3.78225033736866E-03 -1.12721519056441E-01  1.16632729393164E-03
  2.91898020167025E-02 -1.56081558149613E-04 -2.63343876182962E-02  3.04022419501397E-02  2.43533078717002E-01
  5.05400511871145E-01  2.02283719625953E-01  1.53341018610685E-01 -3.04022419501397E-02 -2.43533078717002E-01
  5.05400511871145E-01  2.02283719625953E-01 -1.53341018610685E-01 -3.04022419501397E-02 -2.43533078717002E-01
  5.05400511871145E-01  2.02283719625953E-01  1.53341018610685E-01  3.04022419501397E-02  2.43533078717002E-01
  5.05400511871145E-01  2.02283719625953E-01 -1.53341018610685E-01  1.05474105802181E-01 -1.05474105802181E-01
 -1.05474105802181E-01  1.05474105802181E-01  1.35761417772505E-01 -1.35761417772505E-01 -1.35761417772505E-01
  1.35761417772505E-01 -6.73556398258730E-01  6.73556398258730E-01  6.73556398258730E-01 -6.73556398258730E-01
* ORBITAL    1  127
  5.13450758367669E-04  3.55891038442234E-03  1.25894386711348E-02 -1.41777347762211E-01 -2.16533010220257E-01
  0.00000000000000E+00  0.00000000000000E+00  0.00000000000000E+00  0.00000000000000E+00  0.00000000000000E+00
  0.00000000000000E+00  0.00000000000000E+00  0.00000000000000E+00  3.60671452188820E-05  4.10178406127005E-03
  9.67984472857636E-02  2.08983810460976E-02  1.56977104981335E-02  5.31410966442211E-02  0.00000000000000E+00
  0.00000000000000E+00  4.95766093667733E-03  2.63618899631388E-02  0.00000000000000E+00  0.00000000000000E+00
  1.41384683964616E-02  3.42665757602046E-02  5.13450758367669E-04  3.55891038442234E-03  1.25894386711348E-02
 -1.41777347762211E-01 -2.16533010220257E-01  0.00000000000000E+00  0.00000000000000E+00  0.00000000000000E+00
  0.00000000000000E+00  0.00000000000000E+00  0.00000000000000E+00  0.00000000000000E+00  0.00000000000000E+00
 -3.60671452188820E-05 -4.10178406127005E-03 -9.67984472857636E-02 -2.08983810460976E-02  1.56977104981335E-02
  5.31410966442211E-02  0.00000000000000E+00  0.00000000000000E+00  4.95766093667733E-03  2.63618899631388E-02
  0.00000000000000E+00  0.00000000000000E+00  1.41384683964616E-02  3.42665757602046E-02  5.53997536397308E-03
  4.20377547240715E-02  1.83990926156825E-01 -8.10555466714005E-04 -2.06662346246160E-02  1.79702430571679E-03
  6.91749368547126E-03  0.00000000000000E+00  0.00000000000000E+00  5.53997536397308E-03  4.20377547240715E-02
  1.83990926156825E-01  8.10555466714005E-04  2.06662346246160E-02 -1.79702430571679E-03 -6.91749368547126E-03
  0.00000000000000E+00  0.00000000000000E+00 -7.25474590255700E-04 -5.88301811171095E-03 -3.24561570881217E-02
  1.52619226233555E-03  4.05081473978175E-02  3.69782851312617E-03  6.94116629600055E-02 -2.98622132132315E-03
 -9.65360543343215E-02 -7.25474590255700E-04 -5.88301811171095E-03 -3.24561570881217E-02 -1.52619226233555E-03
 -4.05081473978175E-02 -3.69782851312617E-03 -6.94116629600055E-02 -2.98622132132315E-03 -9.65360543343215E-02
 -7.25474590255700E-04 -5.88301811171095E-03 -3.24561570881217E-02 -1.52619226233555E-03 -4.05081473978175E-02
 -3.69782851312617E-03 -6.94116629600055E-02  2.98622132132315E-03  9.65360543343215E-02 -7.25474590255700E-04
 -5.88301811171095E-03 -3.24561570881217E-02  1.52619226233555E-03  4.05081473978175E-02  3.69782851312617E-03
  6.94116629600055E-02  2.98622132132315E-03  9.65360543343215E-02 -6.49255627570530E-02 -5.22080570576365E-01
  1.56855999381619E-01 -3.91624120289630E-01  1.01280725703479E-01 -6.49255627570530E-02 -5.22080570576365E-01
 -1.56855999381619E-01  3.91624120289630E-01  1.01280725703479E-01 -6.49255627570530E-02 -5.22080570576365E-01
 -1.56855999381619E-01  3.91624120289630E-01 -1.01280725703479E-01 -6.49255627570530E-02 -5.22080570576365E-01
  1.56855999381619E-01 -3.91624120289630E-01 -1.01280725703479E-01  6.39421237481915E-01  6.39421237481915E-01
  6.39421237481915E-01  6.39421237481915E-01  1.45930589387852E-01  1.45930589387852E-01  1.45930589387852E-01
  1.45930589387852E-01  2.38474253991897E-01  2.38474253991897E-01  2.38474253991897E-01  2.38474253991897E-01
* ORBITAL    1  128
  0.00000000000000E+00  0.00000000000000E+00  0.00000000000000E+00  0.00000000000000E+00  0.00000000000000E+00
 -2.20753784764807E-03 -5.03626068748022E-02 -6.14850789325343E-01 -4.19829619903907E-02 -4.60927119647948E-04
 -1.16324163279476E-02 -1.28573388053172E-01 -2.64583046359519E-02  0.00000000000000E+00  0.00000000000000E+00
  0.00000000000000E+00  0.00000000000000E+00  0.00000000000000E+00  0.00000000000000E+00 -4.85187315491100E-02
 -1.00368611954408E-01  0.00000000000000E+00  0.00000000000000E+00 -4.98857188212428E-02 -1.16675259458934E-01
  0.00000000000000E+00  0.00000000000000E+00  0.00000000000000E+00  0.00000000000000E+00  0.00000000000000E+00
  0.00000000000000E+00  0.00000000000000E+00  2.20753784764807E-03  5.03626068748022E-02  6.14850789325343E-01
  4.19829619903907E-02  4.60927119647948E-04  1.16324163279476E-02  1.28573388053172E-01  2.64583046359519E-02
  0.00000000000000E+00  0.00000000000000E+00  0.00000000000000E+00  0.00000000000000E+00  0.00000000000000E+00
  0.00000000000000E+00 -4.85187315491100E-02 -1.00368611954408E-01  0.00000000000000E+00  0.00000000000000E+00
 -4.98857188212428E-02 -1.16675259458934E-01  0.00000000000000E+00  0.00000000000000E+00  0.00000000000000E+00
  0.00000000000000E+00  0.00000000000000E+00  0.00000000000000E+00  0.00000000000000E+00  0.00000000000000E+00
  0.00000000000000E+00  5.54722615800309E-03  7.61309998492200E-02  0.00000000000000E+00  0.00000000000000E+00
  0.00000000000000E+00  0.00000000000000E+00  0.00000000000000E+00  0.00000000000000E+00  0.00000000000000E+00
 -5.54722615800309E-03 -7.61309998492200E-02  5.39042999224545E-03  4.15978291861629E-02  2.14419802993873E-01
 -9.06108855118510E-03 -1.47132933696280E-01 -3.55261912846144E-03 -5.17867693398955E-02 -1.24048457710280E-02
 -2.12503479042208E-01 -5.39042999224545E-03 -4.15978291861629E-02 -2.14419802993873E-01 -9.06108855118510E-03
 -1.47132933696280E-01 -3.55261912846144E-03 -5.17867693398955E-02  1.24048457710280E-02  2.12503479042208E-01
  5.39042999224545E-03  4.15978291861629E-02  2.14419802993873E-01  9.06108855118510E-03  1.47132933696280E-01
  3.55261912846144E-03  5.17867693398955E-02  1.24048457710280E-02  2.12503479042208E-01 -5.39042999224545E-03
 -4.15978291861629E-02 -2.14419802993873E-01  9.06108855118510E-03  1.47132933696280E-01  3.55261912846144E-03
  5.17867693398955E-02 -1.24048457710280E-02 -2.12503479042208E-01  5.55108122858365E-02  4.52993425357638E-01
  7.24808221218345E-02  3.67265038290370E-01 -8.17927096514780E-02 -5.55108122858365E-02 -4.52993425357638E-01
[truncated: 44,329 more chars]
