# Supplementary material for: Spin-Pure Stochastic-CASSCF via GUGA-FCIQMC Applied to Iron–Sulfur Clusters
Source: J Chem Theory Comput. 2021 Sep 1;17(9):5684–703. doi: 10.1021/acs.jctc.1c00589 (PMC8444347; doi:10.1021/acs.jctc.1c00589)
Supplement: Supplementary file 1 — ct1c00589_si_001.zip [file ct1c00589_si_001.zip › fe2s2_22in26_quintet.RasOrb]

#INPORB 2.2
#INFO
* RASSCF average (pseudo-natural) orbitals (Not final)
       0       1       0
     140
     140
*BC:HOST pcal008 PID 8021 DATE Sat Sep  5 10:51:35 2020
#ORB
* ORBITAL    1    1
  7.07106810907018E-01  9.84819434646573E-06 -3.98721346177683E-06  3.55434414876079E-06 -2.44941160313876E-06
  2.81627412535150E-10  4.70895742495270E-09 -9.05401742761450E-09  1.43082629795704E-09 -5.66999183550060E-10
 -1.05016543637953E-08  1.61564912390406E-08 -2.75520033676350E-09 -3.22866758932121E-06  3.72418723674472E-07
 -2.06656569757338E-07  5.67303330479710E-07 -7.39781044548929E-08  1.43439545294841E-07 -7.21904095202234E-08
 -3.85295924703672E-09 -4.75452949043844E-07 -7.13924689238276E-07  3.19702158187542E-08  2.53568113736933E-09
 -5.66792752308638E-08  2.35710981978025E-08  7.07106810882858E-01  9.84803628052563E-06 -3.98754291089829E-06
  3.54941598763739E-06 -2.46014971062142E-06  2.94654270601814E-11 -4.73369977863017E-10  9.12858833612292E-09
 -9.77914023095659E-10 -1.07784852401169E-10 -4.65566828131696E-10 -7.96634294904685E-09 -1.66747678643233E-10
  3.22866614711886E-06 -3.72465951317965E-07  2.02973660721203E-07 -5.71548185791381E-07 -6.95690334661458E-08
  1.44945165768296E-07  3.30237461625870E-08  1.17649870534952E-09 -4.73246100768259E-07 -7.14295216114315E-07
 -2.39162745015709E-09 -8.02636058017087E-11 -6.01577138535144E-08  2.27078974747274E-08  1.99106985866712E-08
  4.98539767529991E-08 -4.92798604168851E-07  1.42808353569878E-07  9.32359558761737E-07 -2.93740099408655E-07
 -1.82223956456879E-06  1.27612486431189E-09 -4.64727969067663E-08  1.93200432134808E-08  4.49752657103552E-08
 -5.19082041607404E-07 -1.44668711527668E-07 -8.27858944191637E-07  2.96515040258716E-07  1.68937644313091E-06
 -1.27480170278826E-09  5.69967811148080E-08  1.29334645105180E-08  5.31276731825148E-08 -3.14603500087911E-07
  8.71711714281377E-08  6.59831315435713E-07  5.72371517742287E-08  4.88022178080522E-07  9.13220551040878E-08
  6.00326479218003E-07  1.30320084995526E-08  5.38536700027621E-08 -3.04134749543917E-07 -8.74126180855143E-08
 -6.26608560403507E-07 -5.70231867863707E-08 -4.87595712254558E-07  9.14563535231071E-08  5.98072039217891E-07
  1.29690714748040E-08  5.33592804826936E-08 -3.10212240828348E-07 -8.75425054468479E-08 -6.44398867755845E-07
 -5.70959908051446E-08 -4.85033794262762E-07 -9.14766984497948E-08 -5.94540476042946E-07  1.29794538347674E-08
  5.34614486384487E-08 -3.09381034712617E-07  8.73001602619844E-08  6.44818834536808E-07  5.72750299797509E-08
  4.90853760250212E-07 -9.14933861326202E-08 -6.01972066032486E-07  3.30695556735995E-08  1.34435960616302E-07
  1.78044216428465E-07 -8.29784987937384E-08 -2.20798210528751E-07  3.31198270362094E-08  1.37324745563196E-07
 -1.81027569697194E-07  8.98528076313326E-08 -2.25631518588674E-07  3.29711871843964E-08  1.33406334152006E-07
 -1.79929261132779E-07  8.74252825882574E-08  2.21246788005726E-07  3.32319251123707E-08  1.38557031448934E-07
  1.78925252030430E-07 -8.58235630159161E-08  2.25127646565242E-07  9.15904420755136E-08  8.89735133725274E-08
  9.00892783145388E-08  9.24270632537205E-08  2.62313759991126E-08  2.12844464840387E-08  2.51384398986598E-08
  2.33137364198036E-08  2.96648799033957E-07  2.99996787994691E-07  2.98438312469991E-07  3.00143117078264E-07
* ORBITAL    1    2
  7.07106791254962E-01  9.71658932428711E-06 -4.31340013352447E-06  4.76784611719886E-06 -2.39703298547079E-06
 -3.03370992666781E-10 -5.62669981991472E-09  5.96146980236213E-09 -1.46850052474509E-11  5.18453018543233E-10
  8.10291723037367E-09 -5.70400182586036E-09 -3.95692189230915E-10 -3.23032331404057E-06  2.64915255790620E-08
 -2.71848765931960E-06  3.09502822338749E-07 -2.83312457853353E-07 -4.20951016954056E-07  6.56921688820677E-08
  2.32244952761699E-09  7.90542723922435E-07  1.52402419806078E-06 -6.53987385356245E-08 -2.07671851945709E-09
 -2.23599115132824E-07 -4.10705521699023E-07 -7.07106791013444E-01 -9.71481174006702E-06  4.32263353600040E-06
 -4.77880478416474E-06  2.40658645095383E-06 -2.57687085010343E-10 -4.62780825875706E-09  1.64396969859778E-09
  1.03257018886609E-09  4.53247508117132E-10  6.62410495112827E-09 -1.99904511898084E-09  9.46848054294083E-10
 -3.22986186301380E-06  3.65894879465466E-08 -2.73350413656084E-06  3.12407730123190E-07  2.98162063903571E-07
  4.21770196372032E-07 -5.70947340339073E-08 -7.76465202269820E-10 -8.15346034699515E-07 -1.52825854396593E-06
  4.70242551877299E-08  4.40013982185918E-09  2.21750844761682E-07  4.10812128277812E-07 -2.46471807695999E-10
 -2.04362144980086E-09 -9.37677978729034E-09  2.42471903174598E-10 -2.29546105337235E-08 -1.34324303798866E-09
  9.27882191362142E-08 -2.82525947627212E-07 -1.24136732381666E-06  5.97705476604378E-10  4.90886862428349E-09
  2.88935894656056E-08  9.51147922361504E-10 -3.51275470931538E-08 -3.32720148246255E-09  1.54354493394572E-07
 -2.82005361036340E-07 -1.25565126354569E-06  3.32841440765412E-08  2.07827521552094E-07  2.11015717550898E-07
  7.10785730753189E-08  5.20511791686960E-07  5.26884353036194E-08  5.18595026506788E-07  4.18984598569176E-08
  1.77910379862988E-07  3.32537051190816E-08  2.07571650642114E-07  2.10698413432791E-07 -7.11565150233236E-08
 -5.27693489777572E-07 -5.30053172766492E-08 -5.05755644836402E-07  4.20493562884067E-08  1.57866845518856E-07
 -3.33192933034265E-08 -2.08093680848495E-07 -2.08413632554958E-07  7.11162403247999E-08  5.20677582669758E-07
  5.27623801606053E-08  5.27955123464811E-07  4.17857918569870E-08  1.97846372103808E-07 -3.32794818543153E-08
 -2.07766458803439E-07 -2.09434433925364E-07 -7.11965104078776E-08 -5.22607948198886E-07 -5.31077477183550E-08
 -5.13727123831787E-07  4.19684099149618E-08  1.75699654509138E-07  4.77971217034865E-08  2.48828453835918E-07
  2.90577168838994E-07 -1.37944072688691E-07 -3.81048089034082E-07  4.80736287891145E-08  2.52478611200190E-07
 -2.91226789312602E-07  1.35559369087972E-07 -3.83244175506095E-07 -4.78251242722405E-08 -2.49043283182436E-07
  2.89883891657046E-07 -1.38383647873944E-07 -3.83005059431440E-07 -4.81395774084936E-08 -2.53459762846552E-07
 -2.90400842925444E-07  1.36070055868656E-07 -3.86161531312792E-07  2.18629340589627E-07  2.23231367943896E-07
 -2.22413979176052E-07 -2.27706768164078E-07 -1.19316906272905E-07 -1.23074087086522E-07  1.21053968017026E-07
  1.25941909906010E-07  1.55421447641523E-07  1.55222608669801E-07 -1.54310031516144E-07 -1.55072045712684E-07
* ORBITAL    1    3
 -5.06152648157878E-07 -3.44779739564302E-06 -1.11742081955378E-05 -3.40606252100234E-05 -1.39677662464844E-05
 -7.30523820184105E-10 -1.55047377678645E-08  3.07271547590543E-08 -7.30810502763381E-10  1.37639906683516E-09
  2.85985899761430E-08 -5.82917529117021E-08  3.50661800297831E-10  1.34635701859949E-07 -1.44849069166788E-06
  2.17951078698631E-07  2.62822486008291E-06 -2.94158669745973E-06 -4.81083216269985E-06  8.63096166133854E-08
 -8.96841558478145E-09 -7.36696626814666E-07  2.82948538643723E-06 -6.77636268115058E-08  3.08278171743442E-09
 -1.94425917071168E-06 -3.64266343317988E-06 -5.06095569259352E-07 -3.44738113187964E-06 -1.11725098829598E-05
 -3.40707772963956E-05 -1.39607679343301E-05  4.46362549911071E-10  9.37140590577868E-09 -3.62339617095448E-08
 -2.27189717784307E-09 -9.02568189982007E-10 -2.10960387450287E-08  5.70519082793632E-08  2.00714932980480E-09
 -1.34549783899278E-07  1.44963582158563E-06 -2.26774583127976E-07 -2.62659064288182E-06 -2.91910131429436E-06
 -4.80169227285752E-06  5.93029566823917E-08 -2.37579156297669E-09 -7.28950823890361E-07  2.83317534628063E-06
  1.89950652327862E-08  6.24889187327209E-10 -1.91948130803891E-06 -3.63934423134829E-06  7.07107215402445E-01
  2.12066547582721E-06 -2.52874205206969E-04 -1.80041743073940E-05  6.43143232600354E-06  3.67773658164782E-05
 -1.27362998245929E-05 -6.26330445411588E-09  2.75864738392420E-07  7.07107215382484E-01  2.12071438927033E-06
 -2.52870053111633E-04  1.80045710886820E-05 -6.45775574037019E-06 -3.67788101305780E-05  1.28533062533390E-05
  4.74532516167487E-09 -2.40053309717305E-07  2.20940683558999E-09  2.33136170565340E-06  8.94580835242453E-06
 -1.31796218328604E-07  9.16897004079652E-07 -4.52523672337608E-08  2.69682183926072E-07 -2.49324785748459E-07
 -2.82745967038608E-06  1.76732588020067E-09  2.32793037224242E-06  8.91281917554532E-06  1.31390619547339E-07
 -9.87112817897970E-07  4.51727955331774E-08 -2.37081737464442E-07 -2.49364071014235E-07 -2.85945451113088E-06
  1.99702280043424E-09  2.32968407409886E-06  8.94093401501934E-06  1.31322870856778E-07 -9.10313889646870E-07
  4.49542345898785E-08 -2.57023100392418E-07  2.48835918597199E-07  2.84401138517192E-06  1.85843408588117E-09
  2.32866102775700E-06  8.91907927371056E-06 -1.31577307065207E-07  9.78606452844685E-07 -4.54102720635116E-08
  2.40107319967364E-07  2.49589097572172E-07  2.85689453585472E-06  1.70123870195438E-07  8.41072578577923E-07
 -2.99120157847765E-07 -8.97057384117072E-07 -3.91915553701658E-07  1.69329206135842E-07  8.19551012923229E-07
  3.05718564170300E-07  8.80865941443912E-07 -3.70030412120627E-07  1.70268317818122E-07  8.43013238117741E-07
  2.99656821186720E-07  8.94454049571814E-07  3.93141940177914E-07  1.69174905140560E-07  8.17506613211095E-07
 -3.07697918384197E-07 -8.80097974185387E-07  3.67223174727469E-07  4.06338127256796E-07  4.08859926260213E-07
  4.09662355312421E-07  4.06162268063656E-07  1.52943787734785E-06  1.54257271053554E-06  1.52793458021176E-06
  1.54557275617444E-06  4.53147875360274E-06  4.51843366620459E-06  4.53006397517484E-06  4.51664177708746E-06
* ORBITAL    1    4
  9.30238814107159E-10  6.76668068789085E-09  3.49847884429176E-08 -2.14529947855942E-08  1.73935367910122E-08
 -1.51464014342679E-07 -5.44123866394641E-07 -9.83107576662743E-06 -7.40047743170243E-06  3.07644105884803E-07
  9.70546591943066E-07  1.90869355830548E-05  1.45770408577623E-05 -1.56869484982125E-09 -3.45363530183217E-08
  6.15869467019279E-08  5.89964311373791E-10  2.80786678194132E-08  1.48879683826169E-08  4.43637283186068E-06
  1.06639462090366E-05 -1.05578752663355E-07 -2.41240164222641E-08 -2.39869504704892E-06 -5.48684166136427E-06
 -1.10155209848907E-08  4.20868279225103E-09  1.12843787917946E-09  8.24579539569863E-09  4.26226984855561E-08
 -1.33755918734944E-08  1.64373289933868E-08 -1.51385814817988E-07 -5.42292334265165E-07 -9.82317971785363E-06
 -7.39837528091690E-06  3.07536438220834E-07  9.68221663496401E-07  1.90889250781618E-05  1.45758048156110E-05
  1.80293883492832E-09  3.81841085475801E-08 -6.58409581876279E-08 -1.73922699855002E-10  7.26323474668930E-08
 -9.88002363695844E-10 -4.42796698728798E-06 -1.06624944140824E-05 -8.20423576707067E-08 -2.15043762219011E-08
  2.40445750293981E-06  5.49435781542803E-06 -2.65335203083625E-08  2.32576100820038E-09  7.07107119851307E-01
  1.43098247635707E-06 -2.55346984553815E-04 -1.79956958135356E-05  4.75355849351535E-06  3.67893287203619E-05
 -8.84534524045730E-06 -3.70761450334230E-10  4.91634043637605E-08 -7.07107117110551E-01 -1.40896947140188E-06
  2.55483555927904E-04 -1.79912362716101E-05  4.69191831878804E-06  3.67753905065580E-05 -8.37311206499726E-06
 -2.21065381336129E-10  3.27387628784412E-08  8.94502139235611E-08 -1.58014973054516E-07 -7.05114739808421E-07
  1.36306134098317E-07  1.48605013242844E-06 -2.13530713267886E-07 -1.40856854725714E-06 -2.34368781392376E-08
 -9.97846690077568E-07 -8.99947399928535E-08  1.53836547804996E-07  7.03461215535625E-07  1.36059160665029E-07
  1.44775910446846E-06 -2.13217260778264E-07 -1.36278246231116E-06  2.47344925455462E-08  8.85800818639740E-07
 -8.99488274177723E-08  1.54163949677266E-07  7.08311339997462E-07  1.35793116437907E-07  1.45379053420788E-06
 -2.13259284406767E-07 -1.35302634710275E-06 -2.47396140000163E-08 -8.66878392445255E-07  8.95040645872943E-08
 -1.57630044530415E-07 -7.00880809263277E-07  1.36410827998581E-07  1.47707219506048E-06 -2.13507063651178E-07
 -1.41932737624921E-06  2.34354481672044E-08  1.01811474597455E-06 -2.56207274326467E-07 -1.68360339487157E-06
 -3.37784784646138E-07 -2.57594341008989E-07  1.39260657715317E-06  2.56025143837301E-07  1.68096076008262E-06
 -3.44874720849801E-07 -2.57525918261106E-07 -1.37577428764154E-06  2.56187767736628E-07  1.68226734644153E-06
 -3.42915530659218E-07 -2.59485868767306E-07  1.37489834571212E-06 -2.56341582234992E-07 -1.68546997780214E-06
 -3.39908871116821E-07 -2.54702384186333E-07 -1.39501104498738E-06  9.04354288880414E-07 -9.30452341135241E-07
 -9.33050405155566E-07  9.03270469093470E-07 -6.13188974113596E-07  6.25335704522179E-07  6.28281012753442E-07
 -6.09497889942060E-07 -2.62590606716537E-06  2.63271397974675E-06  2.63096885465218E-06 -2.62702726823439E-06
* ORBITAL    1    5
 -3.23131708386712E-07 -2.25656668392374E-06 -8.60327585357283E-06 -3.06136930825167E-05 -1.64235463840392E-05
 -2.15607769764549E-11 -1.43766307303756E-10  5.03416817538908E-09  9.07580636771869E-10  9.57777711402462E-11
  2.18493650035727E-09 -4.20038681236037E-09  8.95969094850564E-11 -2.86038442429826E-07 -2.56419817309290E-06
 -8.17789689668772E-06 -2.83699274196378E-06  1.51279168106720E-06  9.87760658232746E-07  8.69120293350330E-09
  1.86136936004452E-09  1.81924980462842E-07 -2.23790129110139E-07  6.88019490314342E-09  2.45481883530112E-09
  1.78862194784922E-06  3.49417140641108E-06 -3.23183930115179E-07 -2.25694469105952E-06 -8.60514378106576E-06
 -3.06243646338795E-05 -1.64254733951695E-05  5.07148268976264E-11  1.30950645836927E-09 -5.17300263442443E-09
 -5.48069208204618E-10 -7.47530023738758E-11 -1.48699023974933E-09  2.73296454278610E-09 -3.18098063503229E-10
  2.86012393567422E-07  2.56375429226279E-06  8.17632882396720E-06  2.83591966716086E-06  1.51342748428381E-06
  9.87245374033005E-07  2.60099813952032E-09  5.78038352735052E-10  1.82655469888494E-07 -2.25896069214937E-07
 -1.14549991519169E-08 -1.61306070770998E-10  1.78799306155699E-06  3.49338580090672E-06  8.40611047000519E-07
  3.07428580598535E-06  1.09129200307099E-05  4.96136226894546E-09  2.82672411413568E-06 -6.09259071954531E-08
 -4.79000104261648E-06 -4.73487534876933E-10  1.85897054282694E-08  8.40627031455826E-07  3.07441185716797E-06
  1.09129498545704E-05 -4.55393637188246E-09 -2.85382312631264E-06  6.11127187678127E-08  4.77914435317603E-06
  4.00127767065464E-10 -1.90854706754814E-08  5.00000255311756E-01  5.05427475712158E-06 -1.83233053838896E-04
 -5.93275056921110E-06 -2.03787145373213E-06 -4.41954190760729E-05  9.94840681851523E-06  5.97975894171094E-06
 -6.16791124090028E-06  5.00000255404059E-01  5.05500516488935E-06 -1.83232524483516E-04  5.93297910464126E-06
  2.02755811568562E-06  4.41955662604310E-05 -9.94863933068566E-06  5.97953121013927E-06 -6.16364770378526E-06
  5.00000255389121E-01  5.05488779418566E-06 -1.83231532767777E-04  5.93293097687028E-06  2.03327764406771E-06
  4.41955292743049E-05 -9.95080131097015E-06 -5.97963435412909E-06  6.16148906066606E-06  5.00000255429431E-01
  5.05518236390676E-06 -1.83229533557027E-04 -5.93288702041036E-06 -2.03443215551598E-06 -4.41955349358707E-05
  9.94419743751816E-06 -5.97960455214302E-06  6.17162768305668E-06  3.91235187880226E-07  5.56164084424758E-06
  2.98590749572488E-06 -3.95394355603245E-06 -2.73196500083914E-06  3.91180810840400E-07  5.55997456118441E-06
 -2.98435412229653E-06  3.95286799874091E-06 -2.73008356610870E-06  3.91205156090927E-07  5.56103004243210E-06
 -2.98429054830369E-06  3.95316013931184E-06  2.73125116852844E-06  3.91194088632019E-07  5.56035028757879E-06
  2.98531645558589E-06 -3.95311735095893E-06  2.73031893667333E-06  1.92938413532534E-07  1.91948781780820E-07
  1.92441596786340E-07  1.93017885344847E-07 -3.42737748600670E-06 -3.42461997473325E-06 -3.42556317843878E-06
 -3.42646184453909E-06 -5.59734263655962E-06 -5.59846576333766E-06 -5.59673789123631E-06 -5.59767720977313E-06
* ORBITAL    1    6
 -8.79882902256636E-07 -6.25285533224801E-06 -2.76771985831207E-05 -1.12617212768664E-04 -4.01645033651891E-05
  3.38029827978048E-11  7.28688439417091E-10  1.60792261944857E-09  6.83724284042263E-10 -4.39237576907138E-11
 -8.98446858254073E-10  2.96428952398034E-09  1.46549912218275E-10  7.45703894014638E-08  4.11121125677741E-06
  2.95894639028242E-05  6.45601776915651E-06  2.36027026082256E-06  3.22127659005311E-06 -8.13458347914490E-09
  1.30107055904364E-09 -2.14216420848851E-06 -4.31043380722125E-06  2.05872118158220E-09  2.31140679673518E-09
  2.53193616220011E-06  5.19005906516911E-06  8.79905487859050E-07  6.25301850410464E-06  2.76780479769702E-05
  1.12621768532447E-04  4.01646441787188E-05 -1.61822764006087E-11 -3.07052720396050E-10  1.82926349103413E-09
  6.31479861980471E-11  4.65460590142803E-11  1.05102407722060E-09 -1.20763239286195E-09  2.49836429914226E-10
  7.45702606215422E-08  4.11112445333677E-06  2.95852697381291E-05  6.45513579176324E-06 -2.35913911727383E-06
 -3.22008056040298E-06 -3.66344897076514E-09 -5.13894766249813E-10  2.14309807435902E-06  4.31104028934043E-06
 -5.26212765085483E-10 -7.50140008951267E-10 -2.53152399861424E-06 -5.18950146586298E-06  2.40430213545271E-11
  1.90189112676979E-10  8.04650700809633E-10 -1.40329394992063E-11 -2.26683177339643E-09  8.99151525087097E-11
 -2.59265291058828E-09  1.14268033505781E-06  1.05080990906795E-05  4.85333142801144E-12  3.44579458987239E-11
 -3.33814278584162E-10  5.56077587730687E-12 -1.59391667298659E-09 -5.16020419182317E-12 -5.54117937043396E-10
  1.14224929702096E-06  1.05278672711783E-05  5.00000297875085E-01  5.35595787212482E-06 -1.82097963559727E-04
 -5.77625170062542E-06 -5.92715744189924E-07 -4.40713697501809E-05  1.18776035432979E-05  6.07801338721156E-06
 -4.56120982291787E-06  5.00000297989972E-01  5.35684403672084E-06 -1.82093402395956E-04  5.77634356066072E-06
  5.94544672821441E-07  4.40714830991856E-05 -1.18767242711093E-05  6.07791779456720E-06 -4.56023889918447E-06
 -5.00000297987946E-01 -5.35682832185487E-06  1.82092961842991E-04 -5.77636038969022E-06 -5.96447686390335E-07
 -4.40714740160933E-05  1.18762805677130E-05  6.07795104595068E-06 -4.56091394714168E-06 -5.00000298015192E-01
 -5.35704044854969E-06  1.82092706645277E-04  5.77642713962300E-06  5.94169376329155E-07  4.40714991060583E-05
 -1.18757443500073E-05  6.07787659769802E-06 -4.56168171414786E-06  3.87008742798022E-07  5.56151979822307E-06
  2.95299561717576E-06 -4.53438072179610E-06 -3.13907874984306E-06  3.87113631539374E-07  5.56315462397912E-06
 -2.95301578285005E-06  4.53593747062310E-06 -3.14067987319065E-06 -3.86993556407191E-07 -5.56197464844284E-06
  2.95308484658647E-06 -4.53531947355440E-06 -3.14017949104529E-06 -3.86933640131249E-07 -5.56097346663621E-06
 -2.95276289698353E-06  4.53462717627270E-06 -3.13935390693142E-06  2.33598405583056E-06  2.33511233531103E-06
 -2.33626349786762E-06 -2.33609305729819E-06 -2.23638861518389E-06 -2.23683049820769E-06  2.23656882492937E-06
  2.23586622713373E-06 -2.73790219240708E-06 -2.73733966663214E-06  2.73649338268910E-06  2.73684664981020E-06
* ORBITAL    1    7
  2.54302255659450E-11  1.81604521665170E-10  8.93772401238884E-10  5.03522996527048E-09  1.02317488691740E-09
 -3.48354161776501E-07 -3.71958879222874E-06 -2.15792522980849E-05 -9.20810111745381E-06 -2.38564355672552E-07
 -3.00100080614436E-06 -2.12423185550953E-05 -9.74291045151441E-06 -9.04638754470432E-12 -3.09204534310976E-10
  1.45884325639448E-10  4.00525857976199E-10 -2.36728752786443E-09  2.14558993429988E-10  2.64501768892778E-06
  4.12754620130685E-06  5.86158028840074E-10 -2.47557909436251E-10  4.97313703909886E-06  9.53710884711194E-06
  6.63927474082724E-10  1.26957868292280E-09  2.88301810336209E-11  2.10233339629403E-10  1.11819113402938E-09
 -2.05808409028184E-09  3.95369533623264E-10  3.48359464367871E-07  3.71985332285987E-06  2.15829639308267E-05
  9.20851381743455E-06  2.38587382756162E-07  3.00138225882641E-06  2.12439362990788E-05  9.74315407339167E-06
  4.19695978940950E-11  6.89503460000118E-10 -5.21376547927705E-09 -7.96570478626864E-10  8.07390974099707E-09
  1.03253639818094E-09  2.64082713037407E-06  4.12599603229350E-06  4.21314625851917E-09 -6.22957862550058E-10
  4.97362450083076E-06  9.53479190387040E-06  3.21754401592642E-09  1.30093448089007E-09  3.77393143421644E-11
  2.92578542542462E-10  1.53262604110155E-09 -6.16555497224276E-11 -8.21762870940812E-10  1.11260734360968E-10
 -3.82631822151441E-09 -3.00673231273810E-07 -2.66708416841817E-06  6.31182360888860E-11  4.97931439491122E-10
  2.61907168626399E-09  1.17787808282569E-10 -4.15777782651702E-09 -2.06643950213177E-10  5.48452184118100E-09
  3.00234655735369E-07  2.68685390083216E-06  5.00000128846362E-01  4.12860415690066E-06 -1.86060143793651E-04
 -5.94761990263118E-06 -4.34539218583294E-06 -4.41907408632443E-05  8.02428932825235E-06  5.83987893622547E-06
 -6.99557064537686E-06 -5.00000128942838E-01 -4.12934261536604E-06  1.86055297651598E-04 -5.94763396681645E-06
 -4.35066813440272E-06 -4.41908388681844E-05  8.01980215493600E-06 -5.83986247039378E-06  6.99805958739320E-06
  5.00000128923792E-01  4.12919699105580E-06 -1.86056049981774E-04  5.94763801738203E-06  4.34854732077763E-06
  4.41908070614032E-05 -8.02005478365517E-06 -5.83985340552804E-06  7.00042759579573E-06 -5.00000128993060E-01
 -4.12973787868680E-06  1.86054906625923E-04  5.94779369742681E-06  4.34752291854042E-06  4.41908656776110E-05
 -8.02324351457332E-06  5.83971370380445E-06 -6.99421549174248E-06  3.32399512881199E-07 -1.70087077654939E-06
 -7.90629435844267E-07  4.30196376180833E-06  3.59963132446145E-06 -3.32264687559998E-07  1.70220772358784E-06
 -7.91683144606232E-07  4.30388282363221E-06 -3.60017753870963E-06  3.32326123725478E-07 -1.70151442623201E-06
  7.91244708096580E-07 -4.30323481156995E-06 -3.60040002912865E-06 -3.32358625872945E-07  1.70108937610059E-06
  7.90727728570039E-07 -4.30239054438314E-06  3.59927373759181E-06  4.88298177035019E-06 -4.88387348969107E-06
  4.88306732835917E-06 -4.88361379572732E-06  4.76834917865510E-06 -4.76943293946570E-06  4.76932726914490E-06
 -4.76846109113724E-06 -6.48965354575889E-07  6.48690221285118E-07 -6.49412938764324E-07  6.48733278123753E-07
* ORBITAL    1    8
  2.86718215323438E-11  2.06906878670255E-10  1.06317271252008E-09  4.90939695570675E-09  1.37343651642634E-09
 -2.71022157732375E-07 -2.21873958777739E-06 -1.23132435473129E-05 -7.79414534708782E-06 -1.73252702041352E-07
 -1.75073988464701E-06 -1.32912885607879E-05 -8.06631339643590E-06 -2.10671356768856E-11 -5.97411095034667E-10
  6.83090761590201E-10  2.32948100724662E-10 -2.61580030985426E-09 -1.25972095923721E-10  8.84346433104102E-07
  4.93137091334555E-07 -3.06162688710305E-09  4.90552382927793E-10  2.37921763454998E-06  4.38651446236056E-06
  1.88069230905551E-09  4.64433120252683E-10  2.35843235459873E-11  1.72894268732741E-10  9.19868296797848E-10
 -4.71926143032821E-09  1.38173776668297E-10 -2.71041247357314E-07 -2.21915946785709E-06 -1.23167302633169E-05
 -7.79494629678882E-06 -1.73245690615060E-07 -1.75068820882594E-06 -1.32932258623492E-05 -8.06663954859753E-06
  5.77202089293961E-11  1.14675306621373E-09 -2.11010780089969E-09  1.35426755977903E-10  4.10745763956601E-09
 -1.94648223328945E-10 -8.84617413801544E-07 -4.91732047368403E-07 -9.61247091571134E-10 -1.78284709767427E-10
 -2.37677579609307E-06 -4.38500560238383E-06  8.71708552351586E-09  6.38684976670371E-10 -2.89834933963793E-07
 -1.00696151681094E-06 -3.57203033470366E-06  4.11913228192398E-07  2.75834318110819E-06  1.09816345442195E-07
  1.01753044430955E-06 -1.80284576600301E-10  6.72624659277633E-09  2.89899870623669E-07  1.00749379967519E-06
  3.57558931914587E-06  4.12232626325649E-07  2.74346486888177E-06  1.09554271449598E-07  1.02466043231287E-06
 -2.11286310859796E-10  9.92466361351239E-09  5.00000112312013E-01  4.00266872496656E-06 -1.86434298591572E-04
 -5.93899813946588E-06 -4.09896790111689E-06 -4.41971216017143E-05  8.01395737154210E-06  5.88254558946837E-06
 -6.71729400591465E-06 -5.00000112403818E-01 -4.00337081606789E-06  1.86429869232251E-04 -5.93901295385395E-06
 -4.10387289975939E-06 -4.41972152013871E-05  8.01030068467434E-06 -5.88253887251023E-06  6.71853381918947E-06
 -5.00000112410321E-01 -4.00342828164514E-06  1.86430696281085E-04 -5.93907376205527E-06 -4.10103952492466E-06
 -4.41972362632961E-05  8.01304546715631E-06  5.88243998860416E-06 -6.71513234275464E-06  5.00000112440131E-01
  4.00365142346660E-06 -1.86427888661198E-04 -5.93907729695696E-06 -4.10460548455922E-06 -4.41972250546592E-05
  8.00944991724726E-06 -5.88249615726627E-06  6.72211339961672E-06  3.40357929765045E-07 -1.66052320946923E-06
 -8.19448533939227E-07  4.27791781921969E-06  3.61505573492116E-06 -3.40243767637142E-07  1.66155745717128E-06
 -8.20296239008847E-07  4.27967451150495E-06 -3.61545453962714E-06 -3.40353615455769E-07  1.66013706461593E-06
 -8.19218542339104E-07  4.27780286866941E-06  3.61398003197612E-06  3.40313822602519E-07 -1.66083642547148E-06
 -8.19614392603207E-07  4.27879956837980E-06 -3.61529455125405E-06  4.93613417770410E-06 -4.93755726061220E-06
 -4.93668495383468E-06  4.93632586942538E-06  4.81743868913693E-06 -4.81823768927869E-06 -4.81715879272930E-06
  4.81850475677069E-06 -7.17004064157869E-07  7.16791039761094E-07  7.17121983970467E-07 -7.16901741571356E-07
* ORBITAL    1    9
 -1.04521453009349E-05  7.07099988520861E-01  7.28913573278655E-04 -5.22413331952030E-05  2.34492526133104E-05
  7.43488657905174E-08  1.22001619572518E-06 -2.72714890585270E-06  1.38687730163860E-08 -1.55195479923913E-07
 -2.88749861151561E-06  4.61557257397935E-06 -9.48960216831872E-08 -8.26755372114109E-04 -1.05933217511581E-05
 -3.17310228393664E-05 -3.70271388608599E-05 -4.56445376015842E-05 -1.74272844200531E-05 -1.95665499273644E-05
 -1.10599480160910E-06  4.07533681976433E-05  1.65029372910942E-05  8.18848347058497E-06  9.92918188279566E-07
 -3.27987231645028E-05 -1.47493283483181E-05 -1.04466338040045E-05  7.07100029648333E-01  7.29174979228937E-04
 -5.11013887629200E-05  2.40798098731207E-05  8.02550127252493E-09 -1.51809153149823E-07  2.77569776340196E-06
  5.01090983572287E-07 -3.02876869913925E-08 -1.36677744204345E-07 -2.42950785846266E-06 -4.82502896576960E-07
  8.26761291880166E-04  1.07214999788936E-05  3.24765989224064E-05  3.73387169369332E-05 -4.60887243487530E-05
 -1.75304341279473E-05  1.00238783137145E-05  1.27524316924867E-07  4.01148520245489E-05  1.60770462123145E-05
 -9.31538588330593E-07  3.20767447776116E-07 -3.42975961760095E-05 -1.53911067103022E-05 -1.23834085860376E-06
 -8.82157581116123E-06 -4.52335622141961E-05  4.11986654508392E-07 -3.80476929212701E-05 -1.02924724729217E-06
  9.49660931452654E-05  3.95366904811984E-07 -1.39761059262026E-05 -1.39874863788153E-06 -1.01484218674173E-05
 -5.24209588436895E-05 -9.49889244441740E-07  6.86556631391937E-05  1.77771563599936E-06 -1.30481148545472E-04
 -3.38432375842778E-07  1.44692828101930E-05  3.37993019352100E-07  2.97080881912243E-06  8.58539853809156E-06
 -1.29929864204767E-06 -8.57351087764566E-06 -6.84284443811608E-07  6.25281119960220E-06 -1.50693771942400E-06
  1.93819350656507E-05  3.68621750457930E-07  3.19691553877473E-06  1.16828872386900E-05  1.23771698352441E-06
  1.80745696881411E-05  7.37080726005238E-07 -6.01446245426560E-06 -1.46840330237137E-06  1.83586531331871E-05
  3.57174080518637E-07  3.11035856666377E-06  1.02281310345938E-05  1.24256238422373E-06  1.36190363127816E-05
  7.51153935212531E-07 -4.91256569099340E-06  1.49818270415745E-06 -1.72502715938966E-05  3.56053285229475E-07
  3.10973113569866E-06  1.02514078112927E-05 -1.32070574452309E-06 -1.32111347826116E-05 -6.96959121652442E-07
  6.90990436073990E-06  1.49178857496169E-06 -1.98622928405906E-05 -6.75712528052524E-08  8.39982247488614E-07
 -2.04979077836098E-06  2.08625511451205E-07 -3.65960792218735E-06 -6.06167954338065E-08  1.64027616943682E-06
  1.15405186349347E-06  1.73472323961138E-06 -5.07323515733934E-06 -9.01117716586880E-08  6.28140692629216E-07
  1.41093482481879E-06  1.04126690004495E-06  3.85221515196310E-06 -2.25543717783038E-08  2.03801577927531E-06
 -1.70599931935328E-06 -5.69100247281347E-07  4.92950581783280E-06  4.90242626828935E-06  4.32548647219267E-06
  4.10286888226739E-06  4.87982055818702E-06 -1.47043309915890E-06 -2.91094461552557E-06 -1.99891630995116E-06
 -2.36024385625096E-06 -1.09939565216868E-06 -6.78307550196399E-08 -8.64990850865897E-07 -3.64459913430032E-07
* ORBITAL    1   10
 -9.12821877831530E-06  7.07109426616862E-01  7.72551748721325E-04  5.62308008939355E-05  5.73776466381521E-05
 -7.33106630177702E-08 -1.33102207380447E-06  1.20611347019770E-06 -2.48053352144882E-07  1.24095475737776E-07
  1.83272376652508E-06 -6.60678398845604E-07  5.06310861523442E-07 -8.28651581265932E-04 -3.31983019335727E-05
 -5.48778283384834E-05 -4.62858833872209E-05 -7.37509415640211E-05 -1.93417863450831E-05  1.61234142842680E-05
  6.36485653141047E-07 -4.97549606562647E-05 -4.52861467110410E-06 -1.77385412214802E-05 -5.03992052995813E-07
 -5.43236924995519E-05 -1.70778169005062E-05  9.22051025114276E-06 -7.07108749194328E-01 -7.69053291178670E-04
 -5.70982499259712E-05 -5.62012911092337E-05 -7.93267054656630E-08 -1.44184283992001E-06  1.04546058754785E-06
 -3.85606540482854E-07  1.40513961205708E-07  2.18203279578943E-06 -1.64847313719899E-06  5.55484577539957E-07
 -8.28506438097508E-04 -3.00428207136960E-05 -5.99232408621598E-05 -4.64483982468832E-05  7.85462703720479E-05
  1.96455648912511E-05 -1.64038019468649E-05 -4.16063312221022E-07  4.21470874997251E-05  2.90616896399195E-06
  1.33028844687694E-05  1.18049721866937E-06  5.44645115340112E-05  1.71709222006890E-05 -5.66875081716542E-08
 -4.79876591520425E-07 -2.33453059970268E-06  7.02161756671362E-08 -6.35207695438176E-06 -3.51751045280234E-07
  2.30777769090915E-05 -2.08543982120235E-06  8.44686911605886E-05  1.62902640822294E-07  1.33840373844783E-06
  7.85467173497251E-06  2.70816564153525E-07 -1.07688457686251E-05 -9.20792968520424E-07  4.36899587561909E-05
 -2.12908306341513E-06  8.82478849280883E-05  9.55561291050445E-08  1.18784186093140E-06  1.53445255566342E-06
 -1.67470281628325E-06  8.53598564416006E-06 -1.00766219007481E-06  6.64607514581972E-06 -1.22674640811009E-06
  1.71523071564353E-05  8.99176836528345E-08  1.13833591239460E-06  1.61050073898337E-06  1.65670338352619E-06
 -1.00261829087964E-05  9.11269499737002E-07 -3.90402312341778E-06 -1.18191758570901E-06  1.24603771725454E-05
 -1.23528258363614E-07 -1.40315642256234E-06 -1.67411679202774E-06 -1.69686812153756E-06  6.86166193237232E-06
 -1.00046423789010E-06  9.52089674856586E-06 -1.28400301526767E-06  2.31431384413861E-05 -1.03310499578643E-07
 -1.24324916279559E-06 -1.31268826536413E-06  1.67875043922298E-06 -8.69348474265527E-06  9.03607799279773E-07
 -5.50950478843096E-06 -1.23609696558126E-06  1.71440701620628E-05 -2.15820799589880E-07 -2.93542971836321E-07
  2.29301756951339E-06 -3.67504769996995E-06  2.77914558435866E-07 -1.37253691707878E-07  9.49376480740665E-07
 -2.53113541611703E-06  3.15119019047406E-06 -6.15014962501915E-07  1.98150462259046E-07 -1.07062043854133E-07
  2.18677797256141E-06 -3.98238001193643E-06 -7.43482859496189E-07  1.28403655415449E-07 -9.46890624384239E-07
 -2.21177970907726E-06  3.08997237320510E-06 -1.24331160604279E-06 -5.65217781995454E-06 -4.30376981914528E-06
  4.62469832733500E-06  3.05382610202602E-06 -2.84136488981243E-06 -3.93570466958840E-06  3.52477503931408E-06
  4.51249805914723E-06  9.02989560686322E-07  1.02155111331194E-06 -6.91701860574591E-07 -7.30340200916668E-07
* ORBITAL    1   11
  1.27376823648875E-08  9.40125354299234E-08  4.90055916652389E-07 -1.33376682786676E-06  2.76194567656061E-07
 -6.44596752611996E-01  4.26375015542844E-07 -1.76705775466540E-05 -3.59485065416379E-05 -2.90680208868637E-01
 -4.27796307023643E-07 -3.61214734254372E-06 -1.57159708601667E-05 -2.55830506022313E-08 -4.95149996764233E-07
  1.85575415435971E-06  8.64498610316713E-08  1.11944441378765E-06  2.21466266390621E-08  5.96008458538105E-05
 -3.18541679319943E-05 -1.76629207808711E-07 -4.84642458127133E-07  1.12531114739221E-04 -6.94071767359706E-05
  3.09713176963184E-06  3.46110490646983E-07  1.69065607367666E-08  1.22071135781892E-07  6.20190262261618E-07
  8.80391290263745E-07  4.07106677850057E-07  6.44596729139105E-01 -7.28842802881636E-07  1.75721685963086E-05
  3.70437025534390E-05  2.90680258074511E-01  1.22303087470263E-06  2.87889330518857E-06  1.65132009250871E-05
  2.45178229446630E-08  5.44218833956702E-07  1.00168053522480E-07  2.24109828304100E-07 -1.22248176881706E-06
 -4.52153737744982E-07  5.17822709699634E-05 -3.22846827346497E-05 -1.92250361674899E-06 -4.80357582056662E-08
  1.15321382129188E-04 -6.96109638458476E-05  1.55024237400322E-06 -3.23956155161546E-08 -3.37502753347154E-09
 -3.00455586688641E-08  1.47534058070100E-08 -2.59105917799681E-08  6.64931545719845E-07 -2.68786787722002E-08
  3.09796808104529E-06  4.78744391227302E-07 -2.20253457781025E-05  3.96811233384328E-08  3.25519483384287E-07
  1.99299913214061E-06  1.58034894223488E-07 -8.36485622799628E-06 -1.79377013025355E-07  6.55322106832183E-06
 -3.47028412745609E-07  1.76056109018324E-05  9.19183767684264E-07  6.99239992388249E-06  1.91227289107072E-05
 -1.71980788590420E-06  3.84060003636708E-06 -9.25460561615993E-07  1.42952650223078E-07 -1.94984444962486E-06
 -6.82896124408748E-06 -9.27418115191762E-07 -7.05733094760610E-06 -1.87497424937065E-05 -1.73956029158926E-06
  4.02320018937659E-06 -9.39917029924025E-07  1.55499707528484E-06  1.99219618115166E-06  3.72158351125930E-06
  9.29746055190992E-07  7.07605855913058E-06  1.88439518121415E-05  1.76482528308498E-06 -5.92953540393200E-06
  9.19525395314656E-07 -1.11406973659684E-06  1.98559837098207E-06  5.40999440028333E-06 -9.27985270001303E-07
 -7.06027609924168E-06 -1.86972827290154E-05  1.73951187735782E-06 -4.67271821618186E-06  9.19095053933022E-07
 -1.23803285738602E-06 -1.98536068970429E-06 -4.42367011849485E-06 -1.18316166194855E-07 -2.94599140747499E-06
 -2.53840729274797E-06  1.99666107414618E-06  4.61376915482944E-06  8.94877858965527E-08  2.50124688907495E-06
 -2.47391137966649E-06  1.58238583480749E-06 -3.91901995301671E-06 -1.12208271898115E-07 -2.84866833546516E-06
  2.56238997745623E-06 -2.14999839982854E-06 -4.57367117190590E-06  9.27694879291476E-08  2.53537156715295E-06
  2.81878204125016E-06 -2.15134897376271E-06  4.12968757360310E-06 -3.03436799326454E-06  2.50087971384411E-06
 -2.94032319328473E-06  2.41621004234986E-06 -1.60987557264538E-06  2.17749479974014E-06 -1.72890075917944E-06
  1.85599956020334E-06 -1.68202916506682E-06  1.74211993788845E-06 -1.67059914034899E-06  1.90398149339110E-06
* ORBITAL    1   12
 -9.76569077538488E-09 -7.21902299397802E-08 -3.77084406233967E-07  5.81780591582905E-07 -1.51313964007678E-07
 -6.44701593732736E-01  4.39405740711780E-06 -3.01065044439743E-05 -3.66788005583268E-05 -2.90447637664594E-01
  2.17971377056760E-06 -1.29823831487529E-05 -1.61446742344682E-05  1.61317004291100E-08  3.09719791251981E-07
 -7.17877304125548E-07 -3.57341582245618E-08 -2.94445846873303E-06  1.07681304983497E-07  7.78632362577153E-05
 -2.43050778473620E-05  5.84249467356409E-07 -4.10143262219465E-08  1.70475139607925E-04 -5.34445005041812E-05
 -8.53994440679801E-07  2.36837940086205E-07 -7.14265073017749E-09 -5.11662033418660E-08 -2.69168145351797E-07
 -1.57243603720624E-07 -1.82162847532930E-07 -6.44701618586247E-01  3.88258828791593E-06 -2.87579546504243E-05
 -3.80294873226324E-05 -2.90447596559477E-01  3.10795362865877E-06 -1.56007578511925E-05 -1.69613233920820E-05
 -1.20372977753539E-08 -2.94807222651112E-07  3.26426203129328E-08 -1.73447203419502E-07 -7.08602705925719E-07
 -1.09497378553372E-07 -8.10733342471075E-05  2.37186748996890E-05  2.12530104508106E-06  3.52234701207551E-07
 -1.68826913370574E-04  5.35963204223528E-05  1.87879048159747E-06 -2.30103552162346E-07 -1.14364107916779E-08
 -1.43700443217291E-07 -5.20366088070503E-07  2.45767364411430E-06 -7.07574422679057E-05  1.17511039612203E-06
 -4.11954443012916E-05  8.49615634663825E-08 -3.65043230620518E-06 -1.10087522812720E-08 -4.02415035066507E-08
 -7.40553187588531E-07  2.46251717804682E-06 -7.38504563646429E-05  1.32486700042701E-06 -4.69565158787487E-05
 -1.59763048699637E-07  6.14718227967747E-06  9.33511712263448E-07  7.03883343221914E-06  2.55987613630152E-05
 -1.19966886277933E-06 -1.32228373717554E-05 -7.21718365427824E-07 -1.16937005629201E-05 -1.63892191124093E-06
 -2.80295422783701E-05 -9.28195272718999E-07 -6.99579991705167E-06 -2.55935020113629E-05 -1.18136208866472E-06
 -1.33740909307389E-05 -7.23067805139843E-07 -1.24808062748242E-05  1.62306482396386E-06  2.95574382318846E-05
 -9.42130090568172E-07 -7.10240542162535E-06 -2.61822581563869E-05 -1.19850112159442E-06 -1.44541848463866E-05
 -7.26589196747128E-07 -1.16268417263095E-05 -1.62930528464843E-06 -2.84142702069872E-05  9.45996937894521E-07
  7.13157242297554E-06  2.63821724019088E-05 -1.18503901807159E-06 -1.47982394448715E-05 -7.16235397853400E-07
 -1.15149491427020E-05  1.63824993123770E-06  2.83873869422408E-05  8.23019841317772E-08  4.42668230343331E-07
  7.34159202939455E-07 -1.12696557741047E-06  3.19114542925570E-07 -8.79634216286541E-08 -5.35896893362655E-07
  6.74032444093827E-07 -1.07457407878989E-06 -4.06898772063092E-07 -9.69529606884543E-08 -9.26880006767998E-07
  8.87477596482232E-07 -1.44299878600336E-06 -8.32291146027933E-08  9.05349105560914E-08  7.71831692121786E-07
  7.30253588418980E-07 -1.23680358203425E-06 -3.57984046887102E-09 -2.64437152440284E-06  2.81429271850375E-06
  2.87045289181756E-06 -2.74939873210719E-06 -8.83575122071835E-06  8.65696126251513E-06  9.08884336917230E-06
 -9.01731345105379E-06  2.65121966862169E-07 -2.23810669843002E-07 -5.13648316054265E-07  4.22111976554916E-07
* ORBITAL    1   13
  3.53968397129712E-06  8.30762969734064E-04 -2.17966407610460E-06  2.25100161410027E-05 -7.06112138990225E-06
 -5.65655764142652E-08 -1.26888145393031E-06  2.35033401386864E-06  3.67233316732612E-08  8.44099022541206E-08
  1.42684119040243E-06 -2.56046981240106E-06  1.02431951198115E-07  7.07106183836855E-01  1.18189655250109E-05
 -1.11445865514033E-05  2.05895066820129E-05 -4.07519753453341E-05 -8.93224782170573E-07  8.95944996703947E-06
 -7.88143667881513E-08 -2.43658745493830E-05  8.14915825687709E-05 -1.17142566090972E-05 -1.11513553563172E-06
 -2.64549030798515E-05 -1.57429599070149E-07 -3.54688868819572E-06 -8.30814191180730E-04  1.93924394957949E-06
 -2.26864926229556E-05  6.91238168323761E-06 -1.14340929485160E-08 -3.46453938588728E-07 -4.12782106742388E-07
  3.09260650637257E-08 -2.75402900922059E-09 -4.19806017895900E-07  2.71510566717432E-06  4.32370013403129E-07
  7.07106176261400E-01  1.16701717396784E-05 -1.07337103992420E-05  2.20969534790419E-05  4.03917742048438E-05
  1.16963270056852E-06  1.70321070339327E-07  2.13641078349994E-07  2.53291914180651E-05 -8.12885729751001E-05
  9.28866366203733E-06  9.21407212648648E-07  2.53717371599501E-05 -1.90582374708191E-08 -4.98589962509676E-08
 -4.03656555075347E-07 -2.32894355640000E-06 -5.15563732837453E-08  5.54829874859628E-06 -3.11752543451759E-07
  1.55263956906419E-05  1.37456563377545E-06 -1.71406414739296E-05  3.05870235826418E-08  2.59280013826371E-07
  1.71276601238696E-06 -8.71848776284776E-08  6.18829579622687E-06 -2.77023785057268E-07  1.52787152178421E-05
  1.87468604200436E-06 -3.72007545055836E-05 -2.16563584590576E-07 -1.62718346045515E-06  1.07132836497709E-06
  1.45500000232981E-06  6.38610969200834E-06  6.81365203796495E-07  6.73161580191853E-07 -7.66058963576826E-08
 -2.07540482701646E-05 -2.26185849842263E-07 -1.71210732460508E-06  1.54391800421588E-06 -1.53313080523156E-06
 -5.47164267382877E-06 -7.24883253307571E-07  4.70009157392408E-06 -2.73075206135931E-08 -2.87128708772223E-05
  2.35825592484253E-07  1.77298142562480E-06  7.10875275137296E-08  1.46017298850782E-06  8.92169241719824E-06
  6.80641372904780E-07 -4.46911577780555E-07 -8.61043597513624E-08 -2.19267957925518E-05  2.22806983086665E-07
  1.68551456753334E-06 -2.39266495196052E-06 -1.54213953622285E-06 -2.91980010784210E-06 -7.36530005690188E-07
  3.65575802538313E-06 -1.00377340702816E-08 -2.79225703258292E-05  5.80592250368010E-07  2.37619574017133E-07
 -3.86041589154757E-06  2.07897933138616E-06  4.44480132944925E-06  6.03105369345922E-07  2.80928099605463E-07
  3.34694482314258E-06 -2.09504246380482E-06  4.36358297761488E-06 -5.47926892057798E-07  6.57307701073809E-07
 -4.14763520843507E-06  2.69003933222569E-06  5.45363292422900E-06 -6.29475572860242E-07 -1.05050631943035E-06
  3.10932754824729E-06 -1.58501216918718E-06  3.57696096219063E-06 -5.70665321020833E-07  2.46091820182747E-07
  6.72648933196127E-07 -1.46441606945850E-07  2.80108451710559E-08 -1.05859628324166E-06 -5.45544237749237E-07
  1.60689846036933E-06 -4.50323863826800E-06 -4.52416913451163E-06  5.13462280332281E-06  4.22882222779046E-06
* ORBITAL    1   14
  4.39214808956974E-06  8.36232272981440E-04  3.45771764106807E-05 -1.86053559397190E-05  3.44685126146443E-05
  3.09570022970529E-08  7.54875844566269E-07 -1.87492136779027E-06 -4.28296119168328E-08 -4.35710826669342E-08
 -8.39341075518614E-07  2.39965413420664E-06  5.94488200608410E-08  7.07104098040980E-01 -3.49993954683919E-05
  9.88809833504930E-05  2.99284618399641E-05 -4.74059424693372E-05  2.02002431516149E-06 -4.12692477760794E-06
 -9.90237406692827E-08 -2.06528125297100E-04  4.41007687693376E-05  5.85751201241431E-06  4.42680749209145E-07
 -2.49650232131230E-05  4.02725617857376E-06  4.37740686369413E-06  8.36125136701039E-04  3.40451938502802E-05
 -2.02897899085851E-05  3.38436766683746E-05 -1.25295838257493E-08 -1.20908595249088E-07  8.11289141149157E-07
 -1.04283668039408E-07  4.08375111105658E-08  9.87056127638092E-07 -2.97755643796403E-06 -2.70987570830312E-07
 -7.07104108126461E-01  3.48345079037247E-05 -9.94341439130050E-05 -3.16043090713636E-05 -4.90415541510346E-05
  2.33989347923349E-06 -5.98235785069009E-06 -3.78397646012645E-07 -2.07123983465102E-04  4.44541477069854E-05
 -4.39134920246977E-06 -3.48034503817451E-07 -2.64990705790434E-05  4.08685132089226E-06  2.28184745584850E-06
  1.76825401786319E-05  7.60123899921480E-05 -5.00928372715888E-06  1.16585746839693E-04  1.03226746261422E-05
 -2.54136565945077E-04  2.59761061550232E-07 -1.04295922001161E-05  2.27179562913021E-06  1.76005809598323E-05
  7.53556275686974E-05  5.18820585201628E-06 -1.28209438469699E-04 -1.01687474542819E-05  2.46024827738726E-04
 -2.43793431898632E-07  8.80280395500065E-06 -6.03661246342771E-07 -4.58526607096860E-06  3.82456414227714E-07
  1.68881947177541E-06  2.42985047030800E-05  6.42618346573987E-07 -3.24262833352738E-05  8.19450622034361E-07
 -9.39120999019588E-05 -5.99879354034424E-07 -4.54976634883727E-06  2.20203148690127E-07 -1.64375371204640E-06
 -2.44325933604305E-05 -6.35642793552048E-07  2.91597865770438E-05  8.01032273581338E-07 -8.92377633774698E-05
 -6.11047190291111E-07 -4.63245540826282E-06 -6.49244306228529E-07 -1.64026934390373E-06 -2.70451750587899E-05
 -6.28044533620444E-07  3.00365864016532E-05 -7.75091103306798E-07  9.01036617908299E-05 -6.00755916925221E-07
 -4.56313077376494E-06  1.06442616026241E-06  1.70851381928178E-06  2.22142420474546E-05  6.56284501215328E-07
 -3.12118240086453E-05 -8.29624990595306E-07  9.28657543082991E-05  2.41054732902730E-07 -5.54442003593187E-06
 -3.78653500537167E-07  3.35575529007534E-06  1.78130330785058E-05  2.48786903394946E-07 -5.15021862493467E-06
  6.32009979439669E-07 -3.34745103233195E-06  1.74880836579178E-05  2.25844911903506E-07 -5.89415545944825E-06
  8.79196782721723E-07 -3.80113574088864E-06 -1.83356211491365E-05  2.71367599104642E-07 -4.74136990817781E-06
 -1.10062991580141E-07  2.78109745194554E-06 -1.69520593164333E-05 -1.82929327268937E-05 -1.85524074366614E-05
 -1.85461458712661E-05 -1.82584685604183E-05  7.75248790116017E-06  8.14885433417287E-06  8.56533173596800E-06
  7.18664598567754E-06 -3.56182760775263E-06 -3.39606158282799E-06 -3.88996758250722E-06 -3.21057618784856E-06
* ORBITAL    1   15
  4.24565486022702E-08  3.10929016725888E-07  1.60898640077730E-06 -1.78588471780198E-06  9.94747688459296E-07
 -2.90679276512730E-01  7.87759541333992E-06 -4.82788859275795E-05 -4.50077100244645E-06  6.44595099368084E-01
 -1.63888057844684E-05  8.63348333163403E-05  9.09885951286565E-06 -7.52128243320585E-08 -1.51578647880702E-06
  3.99497155343013E-06  1.76034979604874E-07  4.14424904147556E-07  7.31460442577603E-09 -3.67623176965631E-05
  4.86747554906133E-05 -3.15876799071833E-06 -5.09483029585347E-07 -1.31344883641334E-05 -2.37571776964673E-05
  6.14293482792206E-06  5.07652146436708E-07  4.20022501007247E-08  3.07913021786014E-07  1.56634077423306E-06
  9.45684161988274E-07  7.27123300129645E-07  2.90679276034405E-01 -7.83785355605689E-06  4.77276694361665E-05
  5.05472817912551E-06 -6.44595091880844E-01  1.64855037665188E-05 -8.61707350514911E-05 -1.04262840844841E-05
  6.71542960356346E-08  1.45438263124873E-06 -1.82933843741160E-06 -1.39172926810566E-07 -4.62291235822094E-06
 -5.73277425140614E-07 -3.81938847762011E-05  4.91725012978896E-05 -5.79098689153975E-06 -5.04783435281241E-07
 -1.50195408341840E-05 -2.42603805327319E-05  4.03917070866028E-06  2.06706878330657E-07  5.42509658412922E-08
  4.39062657029021E-07  2.69075742967538E-06 -2.29848914699109E-07  1.08403287355617E-05  2.34254998768541E-07
 -4.48945472133612E-06  9.37600249148031E-06 -3.89142575191306E-04  5.27385541476018E-08  4.23622286275186E-07
  2.52976872256711E-06  2.55519665150243E-07 -1.25988798093143E-05 -1.98743019646445E-07  5.35832372338161E-06
 -9.16874156637097E-06  3.82515410010593E-04 -2.76794149255135E-07 -2.12837118471733E-06 -2.15210812450461E-05
  5.90052337835624E-07  5.19575640135183E-05 -6.77227260591783E-07 -2.97932180292381E-05 -1.61621022536069E-07
 -2.33927594137433E-05  2.56821514635132E-07  1.97360107070212E-06  2.24330315140056E-05  5.53861480987600E-07
  5.17465986611198E-05 -7.02521258092548E-07 -2.64202919427717E-05  2.40234710192522E-07  1.54008596273181E-05
 -2.73789227462784E-07 -2.10152341289637E-06 -2.19044066894336E-05 -5.53310036461133E-07 -5.34085140685709E-05
  6.93453682210530E-07  2.85794008358288E-05  1.89716968902177E-07  2.11525448015223E-05  2.61654499498429E-07
  2.01278633020348E-06  2.22211824924106E-05 -5.77307301244754E-07 -5.07725863222461E-05  7.07130784605566E-07
  2.75313477811544E-05 -2.21719577147878E-07 -1.69002756875173E-05 -4.33963774401904E-07 -1.95380681220866E-05
 -9.13508699216686E-06  1.13302056615211E-05  2.27498985900404E-05  3.68863850033897E-07  1.84663957098634E-05
 -9.07807738630016E-06  1.04847940010888E-05 -2.10054193623085E-05 -4.25152131335454E-07 -1.95063599889063E-05
  9.00178601482866E-06 -1.11093147912788E-05 -2.26966622315220E-05  3.70370455294131E-07  1.85612300770165E-05
  9.45513291039073E-06 -1.08734155911823E-05  2.12935865402937E-05 -9.00123726357417E-07 -6.80254653671670E-07
 -9.95601421551005E-07 -5.17502959874336E-07  9.87090349349993E-06 -8.51521266324206E-06  9.60406104498315E-06
 -8.93245874741122E-06 -1.16444298336057E-05  1.17560980029869E-05 -1.16051085087294E-05  1.20073428947622E-05
* ORBITAL    1   16
 -5.53503660308246E-08 -4.03299568775912E-07 -2.07311157330164E-06  6.50328324912640E-07 -1.05604224018454E-06
 -2.90447313374107E-01 -7.82360624330263E-06 -7.51829602808352E-06 -5.45365371321355E-06  6.44701074497491E-01
  1.39873200369818E-05  1.81029867721518E-05  1.18620021221930E-05  9.05621736099228E-08  1.91934037547233E-06
 -3.13867800131633E-06  1.11127136588185E-07 -1.13013668646011E-06 -3.24048893362887E-07 -6.59276312387365E-05
  5.19205707234174E-05  5.03676838638614E-06  1.05343019524337E-06  1.89061893392609E-05 -2.35741430741185E-05
 -1.33503533858420E-06  5.00487223923831E-08 -5.54643523396314E-08 -4.05810017656098E-07 -2.11364164101177E-06
  1.06683689064518E-06 -1.07053461999523E-06 -2.90447313014859E-01 -7.82680223339163E-06 -7.73774127693674E-06
 -6.12700230656247E-06  6.44701072521605E-01  1.39554600251111E-05  1.81333248099082E-05  1.32917661098657E-05
 -9.20472111083569E-08 -1.95023462726816E-06  3.42134837445590E-06  1.73703523956785E-07 -3.32782686961332E-06
 -8.20686155770598E-08  6.66177395373474E-05 -5.19879940947704E-05  3.08851282385664E-06  7.77664455371856E-07
 -1.93198672495614E-05  2.32070926224348E-05 -1.37392292011353E-06  1.48996264545869E-07  1.41633706064149E-07
  1.32215104433170E-07 -1.89319527253275E-05 -1.01882920506944E-06  7.19981328038923E-05  1.58964710547703E-06
 -1.17022713946411E-04  2.25999681664142E-09  1.03653475027608E-07 -2.78754871114241E-07 -1.24081505700333E-06
  1.18380501444489E-05 -1.32428515051414E-06  8.15748254099803E-05  2.29763274497307E-06 -1.40754057936306E-04
  3.76176169137797E-08 -5.20335969218214E-07 -1.02356607732937E-07 -7.71666286133759E-07 -6.27261324106203E-06
  4.48625740147285E-07  1.65642566020934E-05 -4.75704764785378E-07 -8.09348383066954E-06  4.66166495913407E-08
  2.21737031254024E-06  1.24700932917690E-07  9.43515816800024E-07  5.92135444639222E-06  4.61620625529881E-07
  1.83422307493345E-05 -4.89107798436661E-07 -1.10469407952042E-05 -1.12954223365889E-07  4.88362715723131E-06
  1.28816799294604E-07  9.75315614592411E-07  6.03457390329139E-06  4.79912733449535E-07  1.85164790897099E-05
 -4.91157351344225E-07 -1.12146884578334E-05  1.13561228058796E-07 -5.11300275027938E-06 -1.02900913407631E-07
 -7.75124420999280E-07 -6.29875151483866E-06  4.45157022632593E-07  1.65901764289191E-05 -4.83545066430739E-07
 -8.02265392106369E-06 -5.06592977779289E-08 -2.59044837764978E-06  5.13465808260436E-07  4.19199672522698E-07
 -5.38462263449807E-06  2.07633387354588E-06  4.23833606932341E-06 -4.89529578721297E-07 -1.35750532901845E-08
 -5.09461557323346E-06  2.31430153579617E-06 -5.45730320457349E-06 -4.99951102368919E-07 -7.78216134564702E-08
 -5.12716122364501E-06  2.30911071599744E-06  5.49087905720710E-06  5.23167984328412E-07  4.79108815619223E-07
 -5.35730250319839E-06  1.99093443554433E-06 -4.24190455788342E-06  9.40838122023988E-07  6.54253372572610E-07
  8.01291437578573E-07  8.50924144518586E-07 -2.12891159034672E-06  1.22666205493323E-06  1.22605291230359E-06
 -2.18658258340857E-06 -5.02683631650799E-06  4.69145897294632E-06  4.81672885903395E-06 -5.04987994237130E-06
* ORBITAL    1   17
  1.14201150276527E-10  8.50769398929797E-10  4.78084034023189E-09 -3.74036891527794E-08 -6.85347386642512E-09
  2.20397934738868E-06  4.92192402081272E-05  4.62835685399590E-04  1.88014760491874E-04 -4.08914358251389E-07
 -9.97342910484870E-06 -1.05927138968812E-04 -5.31121762834417E-05 -4.09400855529094E-10 -8.27258642309790E-09
  2.51723774122948E-08 -1.64107443452231E-09  4.14650085441184E-08  3.33162276378527E-09  6.19126065628690E-06
 -6.12871525705071E-06 -2.24838302864939E-08 -1.76361362050675E-09  5.07767020347308E-05  1.35191150204576E-04
 -4.73898375979761E-08  3.66582285469752E-09  2.45171516167947E-10  1.75646294849079E-09  8.21066089038396E-09
  2.12907713507090E-08  9.45286616421374E-09 -2.20373764027161E-06 -4.92143405373280E-05 -4.62841736159910E-04
 -1.88011193944332E-04  4.08605647782999E-07  9.96909672482093E-06  1.05920726924453E-04  5.31093160124051E-05
  3.15188068098874E-10  7.31212006981580E-09  4.75057749222684E-09  2.26989703883346E-09 -3.71534598214649E-09
  1.35702976798114E-09  6.23021609519354E-06 -6.12778788600750E-06 -3.87934815296288E-08 -3.27749839365545E-09
  5.07025465626434E-05  1.35184827338987E-04 -4.08780810562433E-08 -1.01503230213667E-08  3.04090029722696E-10
  2.52360653845204E-09  1.48397652155763E-08  6.01372480141364E-10 -5.93648740623354E-08  2.59940807392931E-09
 -1.19626544653923E-07 -8.48882971066121E-06 -9.03306467842246E-05  8.92170548833930E-11  7.07738241218868E-10
  3.55682238437353E-09 -5.09615207055955E-10  6.28474988288793E-08 -7.56301330623923E-10  3.79602268183586E-08
  8.49107586976471E-06  9.02442444683238E-05  8.63919914293228E-06  4.90484922321638E-05  1.95945685561614E-04
  1.20944616615888E-05  1.28563627999266E-04 -1.97316911987715E-05 -8.72173144453143E-05  2.20169240127386E-05
  1.88906210683267E-04 -8.63982375798935E-06 -4.90534797003065E-05 -1.95972147733249E-04  1.20946393139272E-05
  1.28589170523103E-04 -1.97333150514428E-05 -8.72423323725806E-05 -2.20176463363223E-05 -1.88993476660193E-04
  8.63961873289595E-06  4.90518720214646E-05  1.95963671916267E-04 -1.20944356316254E-05 -1.28586507350332E-04
  1.97332879628475E-05  8.72382974189207E-05 -2.20173050882609E-05 -1.88965125068795E-04 -8.63962653210698E-06
 -4.90518966256194E-05 -1.95964897269797E-04 -1.20945080145819E-05 -1.28567757741430E-04  1.97326859101035E-05
  8.72327867106495E-05  2.20173878367696E-05  1.88967698661904E-04  5.00118700390701E-01  5.25941833519049E-04
 -6.57402209786695E-05  8.46283615970411E-05  6.42831411823311E-05 -5.00118707063638E-01 -5.25986169743380E-04
 -6.57512947332433E-05  8.46971811190351E-05 -6.43461423346242E-05  5.00118707758821E-01  5.25998148162285E-04
  6.57328481387484E-05 -8.46642157133609E-05 -6.43227376719326E-05 -5.00118704625084E-01 -5.25970855584757E-04
  6.57542671800324E-05 -8.46524166932247E-05  6.43155614730308E-05 -4.05430225341239E-04  4.05456405986610E-04
 -4.05454638312540E-04  4.05443827979362E-04 -4.72398482801316E-04  4.72466013840372E-04 -4.72442254101255E-04
  4.72438136602110E-04 -3.69401044533101E-04  3.69462611705759E-04 -3.69461788338411E-04  3.69426478289017E-04
* ORBITAL    1   18
 -6.16739105393315E-06 -4.44405759319259E-05 -2.19616298499647E-04 -1.40834111818514E-03 -8.10772442483097E-04
  4.77973944846955E-12  9.37122243055835E-10 -8.19568408255092E-10  3.55880906131051E-09  1.18525617140689E-10
  1.94626546142072E-11  1.57845868016359E-08  2.52255883896243E-09 -1.97050177804537E-07 -1.14841526212783E-05
 -1.88302742535836E-04 -8.79881488320265E-05  1.28280387846159E-06  1.93992729998783E-05  2.32451172102501E-08
 -2.86215014894849E-09 -1.19366291759361E-05 -5.34298455354056E-05 -2.50848963696989E-08  4.87443941410134E-09
 -1.71125865712218E-05 -5.83782226979256E-05  6.16790110468193E-06  4.44443240034515E-05  2.19636010837342E-04
  1.40832458423052E-03  8.10777669538284E-04 -2.96439043259627E-10 -5.41998624045002E-09  1.49288389829046E-08
  1.29609437709359E-10  5.50394763138191E-10  1.05693119094902E-08 -2.27789042832416E-08 -9.25230442572088E-10
 -1.96134113468134E-07 -1.14645074382782E-05 -1.88323093873467E-04 -8.79814151527801E-05 -1.23714018801843E-06
 -1.93916910139137E-05 -4.92857261617481E-08 -1.30742879062711E-08  1.18847968085335E-05  5.34205299238310E-05
  3.61829473703091E-08  7.54212811890753E-10  1.70828148222216E-05  5.83742418502853E-05 -5.64685303226874E-11
 -4.46402655009924E-10  2.01067221626093E-09  5.02473707980332E-10 -5.06066211339251E-08  3.52993769370932E-10
 -4.95710072325360E-09  4.34640628787583E-06  8.86901968775878E-05  6.42230255937831E-10  5.21991124141034E-09
  3.09917361487657E-08  7.42092316347460E-10 -2.12119015639569E-08 -3.32272384765234E-09  1.49416234708915E-07
  4.34318176916501E-06  8.88017014286731E-05 -3.97507416094782E-06 -1.48945872403298E-05 -6.05101558381581E-05
 -1.36177575047708E-05 -1.20882551810574E-04  2.34299368590030E-05  1.68967768235316E-04 -1.88898073843775E-05
 -1.54051371960451E-04 -3.97557842341970E-06 -1.48985908175696E-05 -6.05373900533283E-05  1.36185979867031E-05
  1.20907840316588E-04 -2.34318755671918E-05 -1.69021675855323E-04 -1.88909224572374E-05 -1.54085530116729E-04
  3.97543325748609E-06  1.48974253502309E-05  6.05314509287144E-05 -1.36182070195642E-05 -1.20920065283884E-04
  2.34314146155772E-05  1.69026283188019E-04 -1.88907280409086E-05 -1.54034062560453E-04  3.97533773926912E-06
  1.48966788168222E-05  6.05336897995933E-05  1.36182339998849E-05  1.20888514352321E-04 -2.34313295445721E-05
 -1.69014990087185E-04 -1.88908317119490E-05 -1.54040735243318E-04  5.00120795957481E-01  5.47279700265511E-04
 -4.42930968188438E-05  5.60005581666309E-05  3.46925674599563E-05  5.00120803272767E-01  5.47334075839183E-04
  4.43055971524826E-05 -5.60722941034004E-05  3.47526346237066E-05 -5.00120803875460E-01 -5.47343523416322E-04
 -4.42852239365712E-05  5.60399305745825E-05  3.47269177875554E-05 -5.00120801061463E-01 -5.47318674710784E-04
  4.43062781135566E-05 -5.60278887084554E-05  3.47223357077327E-05 -3.04189164592847E-04 -3.04216522614469E-04
  3.04204350395729E-04  3.04197035801833E-04 -4.15306868718947E-04 -4.15370111094741E-04  4.15355659534700E-04
  4.15352645350164E-04 -2.58804213968508E-04 -2.58865248934711E-04  2.58870564894965E-04  2.58837399738811E-04
* ORBITAL    1   19
 -1.55145629350495E-06 -1.13744203005348E-05 -6.22714018797914E-05 -5.23505345038957E-04 -3.12734594802855E-04
 -9.89016592153735E-11 -2.57627234201565E-09  1.40967879655331E-08  4.16116195525982E-09  1.64236895495810E-10
  2.90790235302312E-09 -1.03772792775015E-08  1.69390777077360E-10 -1.58345216707401E-06 -4.02703179348940E-05
 -4.70418868612793E-04 -2.13297183867127E-04 -1.57721303073485E-05 -4.91707443511624E-06 -6.89356807604186E-09
  1.28071195055672E-08 -3.10135036655636E-05 -8.57841750731182E-05 -2.41401748189224E-08 -5.46814805448299E-09
 -2.62281742452637E-05 -6.76652444130364E-05 -1.55133311638804E-06 -1.13734877737989E-05 -6.22659933255840E-05
 -5.23506623047653E-04 -3.12728556166039E-04  2.33241698740507E-11  7.72586134562763E-11 -9.35183359365268E-09
 -1.26208809935098E-09 -1.18361023699133E-10 -2.48626138797056E-09  1.87833317412758E-08  2.32674774015205E-09
  1.58360213356848E-06  4.02721987787187E-05  4.70404207162872E-04  2.13292013210104E-04 -1.57356980423947E-05
 -4.91895477507508E-06  3.80149469045310E-08  6.23440866264815E-09 -3.09893393310323E-05 -8.57789943270692E-05
 -6.85999023875334E-09 -1.08512713166635E-09 -2.61987443615262E-05 -6.76633040888953E-05 -1.42403556822096E-06
 -1.15090530467671E-05 -2.31099665436499E-05  6.36202709594684E-06  6.77677449396346E-05 -1.08793905481890E-05
 -1.26170227664332E-04 -2.13257320834175E-09  7.34611035828189E-08 -1.42413675335777E-06 -1.15098872738204E-05
 -2.31160195165815E-05 -6.36294043128686E-06 -6.77258936337124E-05  1.08792893457107E-05  1.26193065777436E-04
  6.44274712383163E-10 -3.37705601694983E-09 -5.53428519403243E-06 -2.62361885654910E-05 -1.06291105408209E-04
 -1.59884474723351E-05 -1.46619199818310E-04  2.12369078083300E-05  1.28294000734248E-04 -2.01231899639581E-05
 -1.77131055100056E-04 -5.53489142994551E-06 -2.62409916621512E-05 -1.06324540394744E-04  1.59890103872611E-05
  1.46632118852226E-04 -2.12387940724919E-05 -1.28336613841686E-04 -2.01242212630943E-05 -1.77175900331735E-04
 -5.53477134509325E-06 -2.62400550319418E-05 -1.06309435643158E-04  1.59884471766841E-05  1.46650948062969E-04
 -2.12382597561320E-05 -1.28316950615469E-04  2.01236487703127E-05  1.77178473016874E-04 -5.53474528243261E-06
 -2.62398273020215E-05 -1.06314340244473E-04 -1.59884622981214E-05 -1.46624619678241E-04  2.12381042836669E-05
  1.28313297584661E-04  2.01237284245287E-05  1.77172827401241E-04  5.00121498061298E-01  5.48045507538730E-04
 -4.76744720779553E-05  7.16664403590778E-05  4.64959375009153E-05  5.00121505312175E-01  5.48094256717367E-04
  4.76861656439116E-05 -7.17376136561203E-05  4.65629130954847E-05  5.00121505488186E-01  5.48102973706442E-04
  4.76703166957935E-05 -7.17066283242023E-05 -4.65376459931173E-05  5.00121502571504E-01  5.48076886168353E-04
 -4.76914151785924E-05  7.16940246998421E-05 -4.65335152187511E-05 -3.60977286760192E-04 -3.61005896406779E-04
 -3.60997890690557E-04 -3.60992965516716E-04 -4.44431385269288E-04 -4.44491584971617E-04 -4.44472780317708E-04
 -4.44467424160393E-04 -3.26229059230602E-04 -3.26292948686184E-04 -3.26290809452166E-04 -3.26257772195407E-04
* ORBITAL    1   20
  6.54737465412188E-10  4.82447785051006E-09  2.57171538781339E-08 -7.43255016892200E-08  6.14650494161410E-09
  1.60367945561524E-06  3.70640113986264E-05  3.53205230528237E-04  1.46554052000149E-04  4.58144720474187E-08
 -1.32782402321418E-06 -5.97568878793605E-05 -4.13819922106319E-05 -1.28437074377079E-09 -2.49100613822474E-08
  7.03814520619406E-08 -8.66661041959159E-10  2.10751011094307E-07  1.52261538535465E-08  1.46018547751803E-06
 -1.77378303837516E-05 -1.25975076960145E-08 -1.35250524145367E-08  6.42793914076860E-05  1.78497838732307E-04
 -4.16419687657689E-08  4.62390523064483E-09  5.88147991941823E-10  4.25449181865561E-09  2.17288149815696E-08
  3.52796916184754E-08  8.22122524739407E-09  1.60361108278475E-06  3.70621968458525E-05  3.53203947683030E-04
  1.46551307163283E-04  4.59574257272458E-08 -1.32393231872136E-06 -5.97695817707356E-05 -4.13828688686901E-05
  8.43228420568264E-10  2.07691804821336E-08  5.10027003687733E-09  3.29926671750983E-09  2.53323206550948E-08
  6.34627469365566E-09 -1.49156051247092E-06  1.77293635063126E-05 -9.29664700906402E-08 -1.42996283625948E-08
 -6.42871680221597E-05 -1.78496191611405E-04 -1.96559646467456E-07 -2.15755690850644E-08 -2.92920686152510E-06
 -2.20036773127766E-05 -8.57781632735811E-05 -1.84691342277802E-06 -3.24543073109593E-05 -2.13650052852163E-06
 -1.55961973515121E-05  4.73585520252260E-09 -1.60457489663305E-07  2.93086375210021E-06  2.20169433151274E-05
  8.58669660613008E-05 -1.85113122637169E-06 -3.19828996171074E-05 -2.14815572373070E-06 -1.50449672799003E-05
  3.63772932952510E-09 -1.24425140386653E-07  8.92271388860369E-06  5.12253907348517E-05  2.04488341272549E-04
  1.20123665912782E-05  1.26799946626847E-04 -2.01026245166864E-05 -9.08976803449914E-05  2.13834469504658E-05
  1.83897461609115E-04 -8.92379408908239E-06 -5.12340158673582E-05 -2.04515487020264E-04  1.20113086020939E-05
  1.26848120437263E-04 -2.01039773334191E-05 -9.08687367871006E-05 -2.13828005161865E-05 -1.84081750991954E-04
 -8.92354571216593E-06 -5.12319452679045E-05 -2.04521713060567E-04  1.20122464360217E-05  1.26787884899000E-04
 -2.01029590417596E-05 -9.08920385008657E-05  2.13835752188018E-05  1.84009722670045E-04  8.92316364675550E-06
  5.12290511887391E-05  2.04495221046231E-04  1.20116715079312E-05  1.26860722875330E-04 -2.01041040663860E-05
 -9.08904526099144E-05 -2.13830250063022E-05 -1.83985263171158E-04  5.00118509395090E-01  5.24220552522445E-04
 -6.73670694175935E-05  8.40580080532554E-05  6.68066009342438E-05 -5.00118515585477E-01 -5.24256407950647E-04
 -6.73716900940338E-05  8.41208554760386E-05 -6.68664604559665E-05 -5.00118515879932E-01 -5.24263081077534E-04
 -6.73616939018076E-05  8.41036983495364E-05  6.68508108771908E-05  5.00118514648274E-01  5.24263930366425E-04
 -6.73673326840368E-05  8.40649881407970E-05 -6.68292458042985E-05 -4.05709447515002E-04  4.05728557597765E-04
  4.05717683722296E-04 -4.05725146106080E-04 -4.74240751150965E-04  4.74318135401198E-04  4.74286177818988E-04
 -4.74296368252443E-04 -3.70626889004438E-04  3.70685127924393E-04  3.70691680037617E-04 -3.70649028597407E-04
* ORBITAL    1   21
 -4.84747783193419E-07 -6.32090185169120E-06 -8.50223128703572E-05 -1.95536808191749E-05  1.35617109280675E-04
  2.97429301924260E-08  6.34740495726015E-07 -1.19711999230690E-06  5.62965461294426E-09 -5.72187665157663E-08
 -1.18774403929897E-06  2.35592605478567E-06 -4.65007899815789E-09  6.57445545444521E-06  1.36333196244369E-04
  1.97574385479961E-04  4.03876650988827E-05 -3.07862436235596E-05  1.38631894061542E-04 -3.48533610660826E-06
  3.62917097741936E-07  1.18706338199379E-04  3.43248492375884E-06  3.04675559076912E-06 -1.02196713994515E-07
 -4.59822372003239E-05  1.03733564389078E-04 -4.84651945301482E-07 -6.31953385282497E-06 -8.49948732461057E-05
 -1.89911629431039E-05  1.35384820659002E-04 -1.65998087488484E-08 -3.48495421780550E-07  1.49005008634708E-06
  9.94580197207576E-08  3.39228329907932E-08  8.04404622225161E-07 -2.33326234932747E-06 -9.68897806971568E-08
 -6.57564766735250E-06 -1.36354871903539E-04 -1.97266923650309E-04 -4.04227504070900E-05 -3.09711836977715E-05
  1.38278077154683E-04 -2.29826203706981E-06  1.13309798586597E-07  1.18436823957010E-04  3.34111974544120E-06
 -1.32114201521848E-06 -9.85499599144915E-09 -4.70095006919375E-05  1.03630723820200E-04  7.13126063748910E-06
  7.07087156345854E-01  5.06115753639168E-03 -3.00780007349288E-03 -5.27379473926423E-04  6.19143055941998E-03
  1.04846444953116E-03  2.45157520139039E-07 -1.06759674577779E-05  7.13141494747875E-06  7.07087148177071E-01
  5.06093120480084E-03  3.00777948109993E-03  5.28682644992396E-04 -6.19135975576681E-03 -1.05415328038953E-03
 -1.98198223512480E-07  1.01406029015952E-05 -3.85863455796285E-06 -5.46702181124899E-05 -1.28427501584580E-04
  3.21709313080438E-06 -1.31827806656527E-05  2.00247481693549E-06  4.74661436913759E-05  2.30597504238036E-06
  1.22364765944833E-04 -3.83929352511673E-06 -5.45196351368644E-05 -1.27054557055253E-04 -3.19661663836982E-06
  1.59031327745073E-05 -1.99643153176648E-06 -4.89063040586627E-05  2.30343294980503E-06  1.23812879940817E-04
 -3.84987760940943E-06 -5.46009783777107E-05 -1.28191597943414E-04 -3.19798872383042E-06  1.29344786257233E-05
 -1.98786771802917E-06 -4.79237251533712E-05 -2.28609379213929E-06 -1.22909797457383E-04 -3.84512758473075E-06
 -5.45665884972549E-05 -1.27341635642109E-04  3.21130085680400E-06 -1.57193484060595E-05  2.00941478301919E-06
  4.85134775853607E-05 -2.32033224133650E-06 -1.23328948873184E-04 -1.25438369425146E-06 -3.95143561526507E-06
 -1.70931951938126E-06  5.03290029125074E-06 -1.17805885046937E-05 -1.22442684248512E-06 -3.10636256081340E-06
  1.45893390223433E-06 -4.36601111534185E-06 -1.26409159670204E-05 -1.26364986435457E-06 -4.06852449922318E-06
  1.71618384148047E-06 -4.96347927291405E-06  1.16829471577396E-05 -1.21438124816888E-06 -2.98015577369009E-06
 -1.37752624370109E-06  4.37848955685009E-06  1.27566727066362E-05  2.10365532797217E-05  2.09097985026782E-05
  2.08489910216197E-05  2.10134579369780E-05 -3.01251194942687E-05 -3.06079167362898E-05 -2.99705908685144E-05
 -3.07344895849334E-05 -5.99339598811895E-05 -5.94160837020450E-05 -5.99137923729458E-05 -5.93656937050929E-05
* ORBITAL    1   22
 -1.33636745047629E-08 -9.69752266637730E-08 -5.02171644108526E-07  8.86694587139928E-07 -2.23607728395961E-07
 -2.86996037524651E-06 -3.02173126124606E-05 -5.78126761390001E-05  3.77989812918665E-05  6.01309441279649E-06
  6.84255885570973E-05  1.29330904430263E-04 -7.48482178389207E-05  2.52367036667024E-08  5.60502912309100E-07
 -1.19594437950499E-06 -2.27155383793157E-08 -3.01149712438992E-06 -7.61285688167317E-07  7.72577811785715E-05
 -2.75837856725906E-04  2.50654345914154E-06  2.99134327209593E-07 -2.38987249454889E-05  1.37325585782399E-04
  4.39500907294962E-06  3.83745400430010E-07 -2.07843223479211E-08 -1.52282628435997E-07 -7.82519796863850E-07
  6.17371018498756E-08 -1.84936473935947E-07 -2.86338195218543E-06 -3.00853223757349E-05 -5.86916247530566E-05
  3.77339315791336E-05  5.99987152238314E-06  6.81319612160942E-05  1.30053701818006E-04 -7.48157221647785E-05
 -3.25056886562720E-08 -6.78075519342938E-07  1.04567767947612E-06 -2.51580602676802E-08 -3.57321900558051E-06
 -2.27334170283530E-07 -7.65344495501005E-05  2.75936216272086E-04  2.37780938947625E-06  4.57587772635052E-07
  2.28460523838286E-05 -1.37645512699915E-04  4.51866082069199E-06  2.68552217314856E-07  1.14818272425834E-05
  7.07119970098374E-01  5.21778283336275E-03 -3.01366428549414E-03 -4.35099831153042E-04  6.20303784904371E-03
  8.71165543064186E-04 -4.33948411308923E-08  3.93106876528696E-07 -1.15325704573950E-05 -7.07120372329926E-01
 -5.22029537881583E-03 -3.01351108571685E-03 -4.50689042939402E-04  6.20338601558416E-03  8.55656450605739E-04
  3.72211261407055E-08 -2.69325836914865E-06  2.10282567664247E-07  4.28910811264898E-07  1.06291655259105E-05
 -6.66847518244167E-07 -2.36993307661802E-05  1.14407057685441E-06 -2.21898384389458E-06  4.65700391666273E-07
  1.53889647852265E-05 -1.96194218482241E-07 -3.19070402921827E-07 -1.02467222490680E-05 -6.45298974532348E-07
 -2.29722102789295E-05  1.11387299994893E-06 -3.27043776457275E-06 -4.81138078787653E-07 -1.33845207523074E-05
 -1.95562685797002E-07 -3.13756729202980E-07 -1.01561675554290E-05 -6.41700586283367E-07 -2.26312902610744E-05
  1.11591296077831E-06 -3.51213077299943E-06  4.81255794634136E-07  1.30098781413780E-05  2.07998418826068E-07
  4.12188893840471E-07  1.03804680970880E-05 -6.65441220910089E-07 -2.28429896662315E-05  1.14213582627683E-06
 -2.13152866552927E-06 -4.59285861396102E-07 -1.56388547140649E-05  4.20975848514625E-06  2.57726174985912E-05
  2.17144583991888E-06 -5.58631055721771E-06 -1.16561911627884E-05 -4.24798256595656E-06 -2.63882657818808E-05
  2.28365082111174E-06 -5.90450278164499E-06  1.19159992655231E-05 -4.24508479075644E-06 -2.62610273942297E-05
  2.21249693726460E-06 -5.77785374395718E-06 -1.17361927785698E-05  4.20941651239502E-06  2.57043774784172E-05
  2.19147696719978E-06 -5.58059003424348E-06  1.15686810925395E-05 -3.03563832637303E-05  3.06076495636790E-05
  3.06632897070145E-05 -3.03328273146142E-05  8.99078505920730E-07 -8.88161862209937E-07 -1.07744262190785E-06
  9.15011879026500E-07  2.13694175435477E-05 -2.14081380759254E-05 -2.12667991388666E-05  2.13079356503753E-05
* ORBITAL    1   23
 -2.22439786898108E-09 -1.60468546137821E-08 -8.08131068766551E-08 -2.18998800836080E-07 -9.50531065082928E-08
 -1.38342949413076E-07 -1.80315190204191E-05 -1.28172191221947E-04 -2.66639784948088E-05  1.11411734538508E-06
  1.57266243080754E-05  1.46913035405801E-04  6.71875553243063E-05  2.04798161426589E-09  4.72432860422545E-08
 -9.87226001524097E-08 -2.08771119611237E-08  1.45220742333930E-08 -1.31902951223025E-08 -3.28663442802379E-05
 -8.86076656997557E-05 -4.16977768152614E-10  9.51889241256682E-09 -8.63326064948001E-05 -2.32004162282582E-04
 -1.31670119562650E-07 -5.41863852205033E-08 -2.14321525495347E-09 -1.55777649816599E-08 -8.22573217128443E-08
  8.59160601371825E-08 -1.14419420388983E-08  1.38406567600565E-07  1.80248515505285E-05  1.28002689883535E-04
  2.66449326897485E-05 -1.11550233878993E-06 -1.57480315009394E-05 -1.46983204359245E-04 -6.72043987553652E-05
 -3.37204545305828E-09 -6.42478793793221E-08  2.74923862409531E-07  2.93094605061908E-08 -3.42721971731540E-07
 -3.39160888932767E-08 -3.26213341666301E-05 -8.85447087277300E-05 -5.02495375660196E-08  4.82975174460756E-08
 -8.64404074731060E-05 -2.31905275102996E-04 -9.22258159382402E-08 -6.76013193459623E-08 -2.61502127189647E-09
 -2.05193848482288E-08 -1.18363562867458E-07  5.57527136569695E-09 -3.70840674265222E-08 -9.80340474676039E-09
  3.26281016930077E-07  5.40372513027190E-06  5.88788644199588E-05 -3.99071838656001E-09 -3.17802923758378E-08
 -1.82210398589745E-07 -8.43067649823696E-09  3.00529208613702E-07  1.61727007627886E-08 -4.92355488799553E-07
 -5.38972380272554E-06 -5.96525289214992E-05  2.08811456571780E-06  4.99973213142596E-01  3.77048962321313E-03
 -1.04209759737521E-03 -7.37808341284830E-05 -6.62768037764290E-03 -5.08781422657158E-04  8.23749022224978E-04
  4.86999834467872E-05 -2.08242688266203E-06 -4.99973169518245E-01 -3.77024849047404E-03 -1.04209537177106E-03
 -7.35199517352114E-05 -6.62767524824698E-03 -5.08639240511515E-04 -8.23751108021881E-04 -4.86320730352730E-05
  2.08394997298786E-06  4.99973181185223E-01  3.77028595452798E-03  1.04209622734188E-03  7.36766100538713E-05
  6.62767674607136E-03  5.08588491892641E-04 -8.23749818717270E-04 -4.88654321970012E-05 -2.08079138415556E-06
 -4.99973156539988E-01 -3.77024410885584E-03  1.04208945795929E-03  7.36560399106635E-05  6.62767441999911E-03
  5.08768993960277E-04  8.23757334718851E-04  4.85015589315032E-05  5.63250359264632E-05  9.88992672983958E-05
  2.32053096010972E-05 -7.52448371260786E-05 -5.86457024216347E-05 -5.63298150052104E-05 -9.89447512717689E-05
  2.32452727381487E-05 -7.53343410732897E-05  5.86509765493927E-05  5.63272596190293E-05  9.89166701719468E-05
 -2.32241562376856E-05  7.53012880869638E-05  5.86619859767620E-05 -5.63243461621054E-05 -9.88803821063190E-05
 -2.32118523789402E-05  7.52515917548382E-05 -5.85998706662497E-05 -2.58001717969363E-05  2.58765078330077E-05
 -2.57989705532392E-05  2.58598037269623E-05 -1.50285305696026E-05  1.50551888215537E-05 -1.50766512864266E-05
  1.50124947109560E-05  2.19219891781719E-05 -2.19159688086964E-05  2.19328141322987E-05 -2.19200744838846E-05
* ORBITAL    1   24
  2.85466778324011E-07  1.13702760257917E-06 -2.14001440376705E-05 -8.11734781771504E-05  1.09862506086685E-04
 -3.00655403665717E-10 -1.96089716784021E-08 -1.58728228157210E-07 -3.52008719775687E-08 -1.93255707568909E-09
 -4.90189053827181E-08  5.48398103677122E-08 -7.16880053007709E-09 -2.13649283998653E-07 -1.96341261833832E-05
 -2.71137345529862E-04 -9.15758721213986E-05 -2.56441646293713E-05 -6.56066537133048E-05 -1.36118172924821E-07
 -1.02379943833693E-07 -1.80877552464373E-05 -5.39630617414427E-05 -3.71769427108539E-07 -1.06496407311579E-07
 -4.77825632022543E-05 -1.35532546535029E-04  2.85705376282354E-07  1.13883091880949E-06 -2.13891484130738E-05
 -8.10461171728719E-05  1.09880284088300E-04 -1.38191578092667E-09 -4.00575130801655E-08  1.97394780982151E-07
  2.24302629082984E-08  1.47552204055813E-09  2.34610013254683E-08 -1.18158717873002E-09  1.49766509005213E-08
  2.12946710527120E-07  1.96164233464980E-05  2.70910015000895E-04  9.15425913939353E-05 -2.56433635957529E-05
 -6.55636672667982E-05  6.19315814781481E-08 -1.01632721179022E-08 -1.80708823777686E-05 -5.39483329719625E-05
  5.72624791302310E-07  8.76959869291011E-09 -4.76727065325110E-05 -1.35477029136451E-04 -7.25282079961241E-06
 -1.87878931014385E-05 -1.92170770199493E-04  4.32345247816203E-06 -1.79428587244675E-06 -6.13984377142286E-06
  7.11592763159449E-06  6.48548894190467E-09 -3.19649654012366E-07 -7.25319384008263E-06 -1.87905872941787E-05
 -1.92145197412674E-04 -4.34236322045625E-06  2.98717439428999E-06  6.12875154149086E-06 -6.48983454020421E-06
 -1.00864780430468E-08  4.33609413850507E-07  1.33080034121340E-06  4.99967889292893E-01  3.75567589736873E-03
 -1.04367695512016E-03 -1.16311536009838E-04 -6.62770867454857E-03 -5.20323798595212E-04  8.24516013902131E-04
  7.82614373516498E-05  1.32594117247174E-06  4.99967850949464E-01  3.75559646242397E-03  1.04366664440531E-03
  1.16666944825142E-04  6.62770197703797E-03  5.20380234600526E-04  8.24525067605026E-04  7.79836681491247E-05
  1.32640863630293E-06  4.99967854508885E-01  3.75558057949925E-03  1.04366652482028E-03  1.16516552329119E-04
  6.62770194220999E-03  5.20423734414594E-04 -8.24522521551064E-04 -7.79108319801581E-05  1.32430696709240E-06
  4.99967839158798E-01  3.75545631252860E-03 -1.04366922232397E-03 -1.16366585107743E-04 -6.62770253671972E-03
 -5.20180875272464E-04 -8.24523341306336E-04 -7.83472639946994E-05 -6.21366065458840E-05 -1.34034402167492E-04
 -4.08353403080860E-05  7.30500887539928E-05  4.39057074210089E-05 -6.21385147300366E-05 -1.34027482446377E-04
  4.07976515757114E-05 -7.30501544378666E-05  4.38605156417114E-05 -6.21364747692750E-05 -1.34021137405050E-04
  4.07910271954023E-05 -7.30310410708972E-05 -4.38706426533956E-05 -6.21355473558088E-05 -1.34013689524422E-04
 -4.08422721005290E-05  7.30439692105653E-05 -4.38786181770438E-05 -1.66942223131656E-05 -1.66614435558674E-05
 -1.66852991679676E-05 -1.67059393551111E-05  1.10461861484716E-05  1.09507187463612E-05  1.09691732473929E-05
  1.10258765394375E-05  4.53010896705971E-05  4.53483540991252E-05  4.52913518593048E-05  4.53034977824735E-05
* ORBITAL    1   25
  6.92507765738023E-06  4.88005692966370E-05  2.06413264254614E-04  8.05475834219127E-04  2.89700439980543E-04
 -1.80669990722779E-09 -3.95921699862212E-08 -3.18197175491874E-08 -2.43225328920819E-08  2.58447287588123E-09
  5.77800088147236E-08 -2.16941260831840E-07 -1.31150658902283E-08 -5.14442938931465E-06 -1.12290714317396E-04
 -7.19592372971615E-04 -1.71851708555442E-04 -2.67417605006870E-05 -7.95116721708958E-05  3.87997964941735E-07
 -4.95726429180530E-08  2.54987146120018E-05  1.94856431628200E-05 -4.87700452633011E-08 -1.13449316133729E-07
 -4.82409462601487E-05 -1.47646857635213E-04 -6.92574459727892E-06 -4.88054042089582E-05 -2.06438400437427E-04
 -8.05651471641297E-04 -2.89699786524902E-04  1.62424717852142E-09  3.19306491092867E-08 -1.53342387760998E-07
 -7.19769190485745E-09 -3.93507289527758E-09 -8.25563699803548E-08  1.33252856795837E-07 -8.62490695284965E-09
 -5.14401495564768E-06 -1.12279932668835E-04 -7.19436501644992E-04 -1.71818923637924E-04  2.65804947343705E-05
  7.94555040054306E-05  3.50746405490212E-07  5.71314237020527E-08 -2.55314618746253E-05 -1.95049389262377E-05
 -6.35701310544812E-08  6.13655463906783E-09  4.83862908584585E-05  1.47633030441370E-04 -2.40230284149743E-10
 -1.67590661349422E-09 -3.40591655838142E-09 -2.33510684785884E-09  2.85841854878618E-07 -7.27234259123201E-10
 -3.17321219273834E-09 -1.57488659342652E-05 -1.15719054120313E-04 -8.05463749119044E-10 -6.25239999077358E-09
 -1.08109878218449E-08  1.84693058950871E-09 -1.05168481542336E-07  4.08694748550209E-09 -1.88265645962087E-07
 -1.57137362323311E-05 -1.17169760632083E-04  1.03803962538080E-06  4.99965824161964E-01  3.74876025201375E-03
 -1.04501247749479E-03 -1.27276798700245E-04 -6.62870493619747E-03 -5.36546373682069E-04  8.23807428000544E-04
  6.17456054475568E-05  1.03222948329647E-06  4.99965779361486E-01  3.74850325171563E-03  1.04500826923975E-03
  1.27115517507495E-04  6.62869986939231E-03  5.36494923588790E-04  8.23810869888762E-04  6.17069613197838E-05
 -1.03283287034634E-06 -4.99965783949494E-01 -3.74850559455343E-03 -1.04500820629552E-03 -1.27065771909315E-04
 -6.62870046898697E-03 -5.36502906919040E-04  8.23808848139906E-04  6.17004864459851E-05 -1.03152751330572E-06
 -4.99965773820060E-01 -3.74849726303560E-03  1.04500470535857E-03  1.27207397634124E-04  6.62869968141584E-03
  5.36419888144308E-04  8.23812978885020E-04  6.18247663295852E-05 -6.23102544926474E-05 -1.36171161803933E-04
 -3.97097526437575E-05  7.70895481716575E-05  4.67574258673271E-05 -6.23171120408889E-05 -1.36285432333654E-04
  3.97426660046804E-05 -7.71942876366577E-05  4.68550049154193E-05  6.23114973959657E-05  1.36217383522211E-04
 -3.97257859985491E-05  7.71414793923582E-05  4.68076083709992E-05  6.23093596194558E-05  1.36163720670318E-04
  3.97191598126836E-05 -7.70860146710375E-05  4.67452513386885E-05 -3.11081419792357E-05 -3.10986961196467E-05
  3.11146468832445E-05  3.11145273369151E-05  3.90941427902451E-06  3.95368303571821E-06 -3.93599458222332E-06
 -3.90318857670413E-06  2.60201878565630E-05  2.59973058236678E-05 -2.59614484031009E-05 -2.60022154534575E-05
* ORBITAL    1   26
 -9.84238242114444E-10 -7.01794954551905E-09 -3.53100190390336E-08 -3.09908319216683E-07 -7.16024912033430E-08
 -6.46084308132340E-07 -2.79885394998637E-05 -1.62181625386366E-04 -1.02987802675692E-05  3.86994316165800E-07
  1.51836402178665E-06  6.95297310450854E-05  5.90343942178032E-05  1.46884734480425E-10  1.24264892372566E-08
  1.51884070503550E-08 -1.43994877828968E-08  2.13460217828811E-07  1.22741692829677E-08 -7.13007668548055E-06
 -5.49794048596165E-05  1.49942537038757E-07 -3.92398461131639E-08 -5.53569336454648E-05 -2.00121640636071E-04
 -3.72247711140515E-09 -3.64436124845874E-09 -6.42372364537210E-10 -4.76417540296956E-09 -2.64124334525440E-08
  2.92872958609462E-07  6.50547152027529E-09 -6.45415032297354E-07 -2.79738457774557E-05 -1.62003180116257E-04
 -1.02620970571172E-05  3.87192098299434E-07  1.52703923423483E-06  6.95944569226575E-05  5.90513595961818E-05
 -2.26792194729436E-09 -4.16953900505182E-08  1.31439102054939E-07  3.30866063687766E-09 -2.53736719523729E-07
 -1.00148403051665E-08  7.11745013562650E-06  5.49141359215010E-05  9.14456929416596E-08 -5.34936991538175E-09
  5.52169973643722E-05  2.00073184827774E-04 -4.72296036964286E-07 -3.34683910123641E-08  2.22948623545598E-06
  1.84940038105439E-05  6.25895096973449E-05 -2.53818618924548E-06 -6.66810829862301E-06  4.19316693923658E-08
  8.08595823925380E-06  1.38312462937494E-08 -5.33185710084553E-07 -2.23216226746716E-06 -1.85156976844593E-05
 -6.27268050923812E-05 -2.55036011445583E-06 -6.12873622815015E-06  5.10690799620498E-08  7.91335352900792E-06
  1.27916106667400E-08 -5.67449596146537E-07  1.95748687792463E-06  4.99972199362515E-01  3.76566287457752E-03
 -1.04186849129717E-03 -7.53831653751771E-05 -6.62739557912300E-03 -5.08267731105415E-04  8.23970223396323E-04
  4.88009380434879E-05 -1.95269958927425E-06 -4.99972162849432E-01 -3.76540629661002E-03 -1.04186836701128E-03
 -7.50946295376765E-05 -6.62739099575952E-03 -5.08018986689906E-04 -8.23968789991492E-04 -4.89655818845461E-05
 -1.95277691906207E-06 -4.99972162948167E-01 -3.76548170529870E-03 -1.04186495737140E-03 -7.53140849089018E-05
 -6.62738992702844E-03 -5.08188678359927E-04  8.23974598715200E-04  4.87475897027759E-05  1.95143208305718E-06
  4.99972153034507E-01  3.76534060365927E-03 -1.04186574086254E-03 -7.50613458996764E-05 -6.62739092475489E-03
 -5.08001388036442E-04 -8.23971238854453E-04 -4.90961086673108E-05  5.64121170525604E-05  9.99342312680653E-05
  2.47203301768094E-05 -7.57127284942370E-05 -6.03816292039673E-05 -5.64180663427876E-05 -9.99939837510513E-05
  2.47722130136743E-05 -7.58294082771705E-05  6.04209166343394E-05 -5.64129598302792E-05 -9.99291454345601E-05
  2.47152283614009E-05 -7.57215006235965E-05 -6.03513191746825E-05  5.64143253785145E-05  9.99551524096758E-05
  2.47515079469225E-05 -7.57727329880321E-05  6.04026588721346E-05 -2.58239622314771E-05  2.58766582396649E-05
  2.58369174451174E-05 -2.58312757192981E-05 -1.50302468705072E-05  1.50921559992023E-05  1.50231916705189E-05
 -1.50936434008116E-05  2.30450463961856E-05 -2.30340782072315E-05 -2.30429952807489E-05  2.30354497841596E-05
* ORBITAL    1   27
  1.12722747180961E-08  8.32545949953830E-08  4.17988041141476E-07  1.86727737402340E-06  2.92077999147472E-07
 -6.69178821150807E-06 -5.34056672919062E-05 -1.43749164221942E-04 -5.39770619316124E-05  1.37758653160421E-05
  1.14673905211229E-04  2.86964173625068E-04  1.02260996243594E-04 -5.34569253583478E-09 -1.21433921157408E-07
 -8.51380038246217E-07 -3.33035543912377E-08 -6.44695022706243E-06 -1.97603234459857E-06  6.32273633705225E-04
 -9.84746548150858E-05  2.54694610436799E-06 -2.04549122370796E-07 -3.09357560851067E-04  4.96007931062477E-05
  1.26670074823640E-05  1.71048412261593E-06  3.58994989384422E-09  2.55595344840990E-08  1.32990608701971E-07
 -1.40534268345088E-06  5.41608882928896E-07 -6.70217807687574E-06 -5.36014173623053E-05 -1.44276474244609E-04
 -5.41081691859291E-05  1.37960978802558E-05  1.15034089897725E-04  2.85211159006643E-04  1.02223342870565E-04
  7.29408285683142E-09  1.05015986493437E-07 -9.76602690174307E-07 -9.15339947262481E-08 -5.07413351704777E-06
 -1.12092761261165E-08 -6.33012956205074E-04  9.79952250385938E-05  7.12655295645328E-06  2.47505947208120E-07
  3.06251639041827E-04 -5.08943373684572E-05  1.40571587294343E-05  9.46550606640664E-07 -3.24852999480232E-05
 -6.83141046768586E-03  9.80814572406366E-04 -2.93120043951877E-01 -2.66610933673602E-03  6.43428164061130E-01
  5.86477183300153E-03 -5.06228502913118E-08 -1.20243194269325E-06  3.25021255675596E-05  6.83155770415521E-03
 -9.79767373608594E-04 -2.93119340724940E-01 -2.71551969299625E-03  6.43428415353169E-01  5.84692983694063E-03
 -1.28528031528325E-07  3.44202960731317E-06  5.88474496168759E-08  3.63880921672703E-07  1.44132322190498E-05
  5.46255120769543E-06 -6.49658232285862E-05 -7.22357574405880E-06 -2.48548227473046E-06  1.02662999076612E-06
  4.68969771680049E-05 -4.57281358445824E-08 -2.56691034111823E-07 -1.36659496005513E-05  5.52601145463902E-06
 -6.60679579713304E-05 -7.30361637109727E-06 -3.84758784839895E-06 -1.01266401425682E-06 -4.59707535176157E-05
 -4.71302620960192E-08 -2.69041131489954E-07 -1.35257301344094E-05  5.51565393858043E-06 -6.58797676256217E-05
 -7.29048744954947E-06 -2.21295271059130E-06  1.01748259887861E-06  4.83483864770026E-05  5.40001889666919E-08
  3.25865491119559E-07  1.47631427065431E-05  5.51093905588808E-06 -6.55040905599361E-05 -7.22241040350968E-06
 -2.50529365626082E-06 -1.04214816000965E-06 -4.62052128002199E-05  1.62878694061386E-06  1.44811574739515E-06
  2.31356756451508E-06 -3.47405960230358E-05  8.22341662808713E-06 -1.75202944878058E-06 -3.39511107141257E-06
  2.07872542757633E-06 -3.55869381867336E-05 -6.59986763558583E-06 -1.77104306237979E-06 -3.77724160898420E-06
  2.42725510141815E-06 -3.61191725578488E-05  6.18983198326369E-06  1.65526061790760E-06  1.89304898435916E-06
  2.34311340539772E-06 -3.48970590231527E-05 -7.96466793630563E-06 -5.17053757729499E-05  5.10043550175568E-05
  5.10904730862651E-05 -5.17984934255101E-05 -5.10614776324816E-06  5.55915178033592E-06  5.83167553957883E-06
 -5.03608841323062E-06 -8.10223388352084E-06  8.47938627950460E-06  8.38376890742876E-06 -8.07615153421556E-06
* ORBITAL    1   28
 -1.15002370187980E-05 -8.44234733797282E-05 -3.69264747780150E-04 -1.67905946635724E-04 -1.42989970745106E-04
  2.23287851675003E-08  2.86977817770658E-07  3.32890317524693E-07  1.26813564505544E-07 -6.60524479968155E-08
 -1.34017406917862E-06  1.73797933071736E-06 -7.56524735449710E-08  1.82636845192289E-05  3.35332314637257E-04
 -1.79637931431513E-04  7.04755942745787E-05 -2.87160598544318E-04  8.04622348703335E-05 -6.27646397208068E-06
 -1.30636447617837E-06  5.09554511064274E-04  1.54626782134332E-04 -5.54503509497254E-07 -4.29514069626797E-07
 -2.58823266662408E-04  4.68507722873140E-05 -1.15012214182773E-05 -8.44265782526295E-05 -3.69237339285199E-04
 -1.67842466305084E-04 -1.43533815555378E-04 -4.92132571450664E-09 -3.15309151782528E-07  1.32457807702982E-06
  1.20507025101547E-07 -1.55732372313224E-08 -2.04713542325252E-07 -6.95273907725355E-07 -1.28528312140835E-07
 -1.82646964669066E-05 -3.35403336675526E-04  1.79011670395282E-04 -7.05974007248566E-05 -2.88846681470080E-04
  8.05838671936993E-05  6.29305298630776E-06  7.47913978811618E-07  5.10677893259360E-04  1.53988587444173E-04
  9.86001524581428E-07  1.60001259804523E-07 -2.58424029396562E-04  4.68916539430784E-05 -3.99128298038503E-05
 -6.88306639005073E-03  6.11367216925043E-04 -2.92946529765772E-01 -2.89042327700230E-03  6.43476912824969E-01
  6.30678784112979E-03  1.19464213347729E-07 -5.42962799454852E-06 -3.99800162024048E-05 -6.88361783613800E-03
  6.08743548764434E-04  2.92946129074944E-01  2.91062498724863E-03 -6.43476698383246E-01 -6.31677607744584E-03
 -1.05002958553939E-07  7.30301596232482E-06  9.09594926863761E-07  7.68981487823897E-06 -4.51889760817117E-05
  4.52552285092155E-06 -9.36454136337662E-05  3.08511700912640E-06  2.12151903537936E-04 -4.06173824361858E-07
  4.64549760163052E-04  9.24427413838619E-07  7.79719895490076E-06 -4.31982583386625E-05 -4.59474180073571E-06
  9.82508940532734E-05 -3.06465293611665E-06 -2.10991071568505E-04 -3.79582030793339E-07  4.61999270500459E-04
  9.16340990984046E-07  7.73333478509288E-06 -4.38689370020658E-05 -4.60384019597420E-06  9.65280020539378E-05
 -3.06658669902834E-06 -2.10184130069369E-04  3.71190831299588E-07 -4.60884067021484E-04  9.16691575935098E-07
  7.74388118516080E-06 -4.43381627041980E-05  4.53479006585868E-06 -9.52212881541879E-05  3.08660088829839E-06
  2.12332897976168E-04  3.82786806119131E-07 -4.64321377961998E-04  2.07284672597006E-06  3.64193624697592E-05
 -1.41759640060472E-05 -2.43735503475770E-05 -8.75429658319658E-05  2.09124412536346E-06  3.70322917728261E-05
  1.34500328562277E-05  2.56087147208926E-05 -8.84201571195662E-05  2.05567465443696E-06  3.62828890108413E-05
  1.36843697638039E-05  2.50008512224672E-05  8.76943822051267E-05  2.09092557883403E-06  3.68978499874090E-05
 -1.40138185491946E-05 -2.46134760025001E-05  8.79874117452138E-05  1.17070944901867E-04  1.16918369206051E-04
  1.16827784728119E-04  1.16972661901506E-04 -6.10896512729939E-05 -6.21000748382277E-05 -6.14900936808291E-05
 -6.12626981384953E-05 -2.50344958770646E-05 -2.46663153661738E-05 -2.48873739346335E-05 -2.47033684703081E-05
* ORBITAL    1   29
 -6.37368180274537E-07 -5.49076173019652E-06  3.83676336252201E-05  4.84093734708045E-04 -4.14933710714930E-05
 -1.53274722555735E-08 -4.89795157245086E-07  1.30000127561331E-06  1.73955763372647E-08  5.27421005033135E-09
  1.10285123386541E-07  7.53273204833279E-08  6.42086343191810E-08  2.81293203433763E-06 -4.37786082672060E-05
 -4.99053817885626E-04 -4.35220496380556E-05 -4.85901125420870E-04 -6.80985131699638E-05 -1.22313259630722E-05
  8.50108393420843E-07 -2.59073475606500E-04  6.69275472284738E-05 -6.93877984199842E-06  2.17452290422414E-07
 -3.93114074559906E-04 -5.67449382109793E-05  5.80031886129486E-07  5.06745732636557E-06 -4.05795127666323E-05
 -4.83230951607084E-04  4.03534515056295E-05 -2.99222099099679E-09 -2.20008448618709E-07 -1.15358616906613E-07
 -2.70144027574637E-09 -5.84483944130476E-09 -2.27893720637123E-07  2.07399162099027E-07  3.31813467877474E-08
  2.72036361767812E-06 -4.57305502954565E-05 -4.95569933004448E-04 -4.34530040093854E-05  4.86694465074912E-04
  6.80366620773523E-05 -1.57291159416829E-06 -9.17638431175657E-08  2.63309899459841E-04 -6.58156461740981E-05
  4.55145073983964E-06  9.42893661588529E-08  3.87122527647317E-04  5.66368554629921E-05 -3.57641428002553E-08
 -2.88744477187043E-07 -1.62565262321060E-06  4.24732976775792E-08 -1.89024700152618E-06 -1.93919682821419E-07
  7.17590906625115E-06  7.07063066012186E-01  5.76948236863658E-03 -3.79979558568392E-08 -3.12180036827080E-07
 -2.08240977003466E-06 -2.34231746526083E-07  1.13494550770010E-05  1.29468502307586E-07 -7.88566557056518E-07
  7.07063024996048E-01  5.76730212689341E-03  1.47940941135473E-06  1.19141158900338E-05 -2.33932901146525E-05
 -1.92255447720961E-06  1.60704942374648E-04 -2.51712679458838E-06  1.44127442927497E-04 -5.66525259545151E-06
  2.42433991424979E-04  1.47218179881325E-06  1.18462373609067E-05 -2.39119740011258E-05  1.83686054631720E-06
 -1.61235961635047E-04  2.49381876079756E-06 -1.42869218401314E-04 -5.62961489487569E-06  2.40161087581691E-04
 -1.46253744818393E-06 -1.17824399053077E-05  2.39023434061647E-05 -1.89539056055491E-06  1.63190413788850E-04
 -2.50597992440085E-06  1.43149548486623E-04 -5.63299698759007E-06  2.39331257280240E-04 -1.46764732248694E-06
 -1.18147478581466E-05  2.28408113878017E-05  1.85808726524288E-06 -1.60298588014672E-04  2.49049953486799E-06
 -1.41102124003245E-04 -5.59288926570021E-06  2.36109527509222E-04  1.05624184808818E-06  1.92376757183445E-05
  3.90928819167764E-05 -5.23315773049428E-05 -3.18180246591888E-05  1.04641167993685E-06  1.90734532304862E-05
 -3.93368865250004E-05  5.23923490562031E-05 -3.18293174070324E-05 -1.00891346960004E-06 -1.84086386712784E-05
  3.91205352990997E-05 -5.18621701420107E-05 -3.06910490520749E-05 -1.04691497922430E-06 -1.90349352689651E-05
 -3.95680480967620E-05  5.24104007401361E-05 -3.13127804136819E-05  1.38996500263898E-05  1.40439201855094E-05
 -1.29365512404818E-05 -1.31681321339834E-05 -4.47098702149309E-05 -4.49431692130701E-05  4.37811853129440E-05
  4.47934039862501E-05  3.72355257727083E-05  3.70172734008549E-05 -3.71047528149924E-05 -3.74827060665909E-05
* ORBITAL    1   30
  5.48982712092500E-08  4.01704624750036E-07  2.11882575134299E-06 -1.50643880272338E-06  5.81359232558839E-07
 -5.76622652851350E-06 -9.31477817625088E-05  3.21949798461831E-04 -3.12388628748507E-06  1.13151378585483E-05
  1.91146227746371E-04 -5.81273563689282E-04  1.02182356648552E-05 -9.43616739556674E-08 -2.06480874841457E-06
  3.32320555580057E-06 -2.95816509150399E-08  2.59587683996960E-06  4.09234715626428E-07  6.40815919400640E-04
  1.61519107530643E-04 -5.38034959180794E-06 -4.94475300222614E-07 -2.12114699420895E-04 -6.33469865519118E-05
 -5.59965564176189E-06  3.20856915409903E-07  4.39367369412706E-08  3.13466757543899E-07  1.64649194279516E-06
  6.22696907516949E-08  9.45058741049309E-07  5.75479755714127E-06  9.29681508045227E-05 -3.20916096242302E-04
  3.24228842669661E-06 -1.12978044544114E-05 -1.90831002292235E-04  5.81322651647502E-04 -1.00884093999883E-05
  7.68413074239978E-08  1.85609216525214E-06 -1.40625970162608E-06  2.39259851672429E-07  1.68472094351985E-06
  9.17307862664213E-07  6.38912283879600E-04  1.61465635680564E-04 -8.10216951183450E-06 -7.66462152358447E-07
 -2.09536954055200E-04 -6.32632701683917E-05 -7.15467799470172E-06  6.84988687973788E-07  3.92731359577451E-08
  3.14427536658997E-07  2.12977935361304E-06 -9.63096325586819E-09 -4.90051369297184E-06  2.93893805651797E-07
 -1.30147244565177E-05  7.07042396354005E-01  6.76003439613542E-03  5.77605892800814E-08  4.66057408914108E-07
  2.90250403924669E-06  3.65429126131760E-09  4.92633301290919E-06 -3.83077207187371E-07  1.73845263667844E-05
 -7.07042263465886E-01 -6.76920836834893E-03  7.68426693451851E-07  5.99401629762081E-06  9.41670069694570E-05
 -4.68860080818206E-06 -2.36883462130077E-04  7.95911295195965E-06  8.82541811908624E-05 -1.89299301732291E-06
  7.92067944670944E-05 -7.79355486834461E-07 -6.08000859762556E-06 -9.30071815705576E-05 -4.72425844220881E-06
 -2.37048489603757E-04  7.99891507236186E-06  9.23793065244533E-05  1.94318004161874E-06 -8.75590091023610E-05
  7.70085041314718E-07  6.00922250148678E-06  9.37351522860055E-05  4.71773307543706E-06  2.36035668431268E-04
 -7.95749440500192E-06 -8.88599247564387E-05  1.90437637755000E-06 -8.03164890543867E-05 -7.93718205117897E-07
 -6.18857876998492E-06 -9.41103872610282E-05  4.70078395787300E-06  2.38034640551758E-04 -8.00111466028981E-06
 -9.08363914060668E-05 -1.94687622373661E-06  8.45342963551351E-05  3.35798165736918E-06  8.71619014531183E-05
  2.14777963968436E-05 -5.58738893300994E-05 -8.58549903643150E-05 -3.36242452072700E-06 -8.71830254032420E-05
  2.15126300534739E-05 -5.63362707022891E-05  8.66637894310335E-05  3.37130784176678E-06  8.74370996796770E-05
 -2.18258111656865E-05  5.63692398492473E-05  8.61834558270442E-05 -3.34735594364751E-06 -8.69968809540637E-05
 -2.13384497133729E-05  5.58652175038025E-05 -8.65328019969768E-05 -1.38799432286219E-06  1.58759040265679E-07
 -1.19744781583063E-06  1.32847090448165E-07 -5.59353372154918E-05  5.69861529590269E-05 -5.65566334002015E-05
  5.66942005992158E-05  3.58531360593177E-05 -3.57963126960495E-05  3.59767856277271E-05 -3.56682253888828E-05
* ORBITAL    1   31
  2.26475861517609E-07  1.67020053924714E-06  6.66021703248518E-06  1.72226368501193E-05  1.47142325594860E-05
 -1.61416934756757E-08 -2.81392379786905E-07  1.05290292252390E-06  1.75112279558350E-07  2.69144955273136E-08
  3.45193613235567E-07 -6.74068563413493E-07 -1.07048485000116E-07 -3.96702607461480E-07 -8.09453859227366E-06
  2.24366504195745E-05 -7.31215496305983E-07 -3.44314031124503E-04 -7.37708229967117E-05  7.29341973769702E-07
 -4.95108276309593E-06  8.36877978020492E-07 -3.69777189410700E-06 -2.93032336744439E-06  1.60920835041090E-06
  4.49779539707146E-04  9.07126697792735E-05  2.18206732809514E-07  1.61582230412861E-06  6.49082394347777E-06
  1.22616498146246E-05  1.46623485741363E-05 -2.03241080588481E-08 -3.61272303292254E-07  5.78251366552757E-07
 -3.25888807530523E-08  3.38288949450813E-08  5.64555895418173E-07 -8.85100776779562E-07  1.74996839864163E-07
  4.01822391938216E-07  8.07296898629028E-06 -2.59650958358252E-05  4.18416711327179E-07 -3.39322188613859E-04
 -7.29800087849993E-05 -6.97441843802986E-06 -1.54936087892381E-06  4.93340704352125E-06 -3.86418143430902E-06
  2.90271591003915E-06  1.31828656963920E-06  4.52808168478660E-04  9.15738695766481E-05  1.22542694036160E-06
  1.73614771131089E-04 -2.09173606840933E-05  6.43523094165637E-01  5.36758271567788E-03  2.92971834035670E-01
  2.43959739104118E-03 -3.65831779881035E-08  2.06160935947499E-06  1.23325083761767E-06  1.73703981868564E-04
 -1.93833504739043E-05 -6.43523099549371E-01 -5.37028333521540E-03 -2.92972042591893E-01 -2.42335471190380E-03
 -2.45803665870056E-07  5.67315055340508E-06  2.64994097918470E-07  2.24055767323782E-06  2.39882820043443E-05
 -3.31746394690910E-06  4.22934105101584E-06  4.32579726655468E-06  6.94230962521624E-06 -2.01265442787696E-06
 -1.34021253608728E-05  2.46042621970891E-07  2.08940016055817E-06  2.33238544863928E-05  3.23541848169049E-06
 -5.09308107016122E-06 -4.29047401046311E-06 -4.90081483839113E-06 -2.00526851495045E-06 -1.57719452525820E-05
  2.55206208687498E-07  2.15997912848247E-06  2.44893409644508E-05  3.24687261104170E-06 -3.14912224031049E-06
 -4.33462486476216E-06 -4.04009416316060E-06  1.97551885401367E-06  1.78741689843732E-05  2.49830234304269E-07
  2.11754355855243E-06  2.38775546949185E-05 -3.22886114735476E-06  3.52860164291357E-06  4.30293180919924E-06
  5.11525628356284E-06  1.98138501486325E-06  1.59668709198766E-05 -2.91051104226570E-06 -4.36548129331116E-05
  4.00390590066016E-06  1.46725947818275E-05  3.76463807870048E-05 -2.94955824570786E-06 -4.42650765366382E-05
 -3.74254146746366E-06 -1.51063650560059E-05  3.80165624500512E-05 -2.92498925601449E-06 -4.38923383296287E-05
 -3.64376909146583E-06 -1.53642039859823E-05 -3.79482843949910E-05 -2.96599072196883E-06 -4.44279751159393E-05
  3.47495337117554E-06  1.53860967314553E-05 -3.82841099529838E-05 -1.25550907914705E-05 -1.24319014209405E-05
 -1.23098122780692E-05 -1.26768476398355E-05  1.40968715651527E-05  1.41046874862154E-05  1.43181287744311E-05
  1.48262981337929E-05  6.38811429847007E-06  5.61244032160413E-06  6.03990633598883E-06  5.74112833087272E-06
* ORBITAL    1   32
 -2.24674066572914E-08 -1.62322615385199E-07 -8.16351254885083E-07  1.69510102757389E-06 -1.68773606086621E-07
 -7.57653623739617E-07 -4.77674128403544E-05  1.24186722137947E-04  2.57054448403630E-05 -6.09711867933371E-07
 -2.48377198595231E-05  6.75837441298454E-05  8.61774329158319E-06  4.11600224608668E-08  8.05332475238582E-07
 -2.80910350602633E-06 -1.18595993671493E-07 -1.19760312455895E-07 -3.05398110503565E-07 -2.74506431509422E-04
 -4.21755963787655E-05  1.64342380595804E-06  9.94264727830036E-07 -5.52538094398805E-04 -8.60222744283380E-05
  1.99364842121844E-08 -8.07665261343902E-07 -2.58271686294520E-08 -1.83690434443733E-07 -9.17259751220375E-07
 -1.04208304244980E-06 -6.42477578959239E-07 -7.51152846458273E-07 -4.76249145197048E-05  1.23256543652377E-04
  2.56162333985145E-05 -6.25339715385657E-07 -2.51848292724587E-05  7.01160281901124E-05  8.83221513001903E-06
 -4.35160322710159E-08 -8.64735489862746E-07  6.14167204285868E-07 -1.24957841308507E-07  2.04858761583311E-06
 -1.02747192847372E-07  2.75766373103802E-04  4.29554010043936E-05 -3.74878115719705E-06  1.02962329555222E-06
  5.52950911197926E-04  8.55455691260425E-05  1.06920512056272E-06 -7.33153736960224E-08  1.21967993723775E-06
  1.71938013105414E-04 -2.47952194729577E-05  6.43450538531308E-01  5.16734088422746E-03  2.93132184537068E-01
  2.34392153561301E-03 -1.44866698878239E-07  5.11581829846184E-06 -1.28237765235075E-06 -1.72420168197807E-04
  2.16841118135598E-05  6.43450356861301E-01  5.17721578811655E-03  2.93132423288152E-01  2.33592701287389E-03
  1.99233015473871E-08  1.74508816893963E-06 -4.92623121981508E-07 -3.10830654222818E-06 -9.85583899697243E-05
 -1.06411353071108E-05  2.41999269149737E-04 -3.57990739653640E-06  1.89535492815758E-04  8.41566126682635E-07
  3.04609033755083E-04  5.01103708704197E-07  3.17585232328498E-06  9.76901222432643E-05 -1.06203918383460E-05
  2.42136395654226E-04 -3.57357801107460E-06  1.87007509623052E-04 -9.04065093805589E-07 -2.98503635985541E-04
  5.04449179446222E-07  3.19950749637351E-06  9.82366624726871E-05 -1.06286271723572E-05  2.43976475165218E-04
 -3.58968285616387E-06  1.87523808933343E-04  8.82246465369817E-07  2.99254321394429E-04 -4.97268201795525E-07
 -3.14624305931592E-06 -9.84319117640159E-05 -1.06220570019132E-05  2.40677669671367E-04 -3.57889004011505E-06
  1.88623356872620E-04 -8.66240252414373E-07 -3.03799483948412E-04 -9.73544172297623E-07 -2.33193442546966E-05
 -4.00012402222440E-05  4.47471171082008E-05  3.78680367507207E-05  9.92400517305813E-07  2.37211378699208E-05
 -3.99809288576418E-05  4.52927530453925E-05 -3.88974616980479E-05  9.86467513395953E-07  2.38016021809092E-05
 -3.98414107280260E-05  4.51542279516905E-05  3.90566398227303E-05 -9.84016680147797E-07 -2.35368987737840E-05
 -4.02352677096697E-05  4.49839216862262E-05 -3.80750412255681E-05 -2.11930496437206E-05  2.22212324797044E-05
  2.24059811877503E-05 -2.11599916431646E-05  7.03683822351393E-05 -7.13271428521568E-05 -7.11047946445724E-05
  7.07298789216467E-05 -2.36239278601039E-05  2.33491092933471E-05  2.32870652732034E-05 -2.38186294805608E-05
* ORBITAL    1   33
  4.04526731335431E-09  2.94421629788671E-08  1.52472622171898E-07 -5.44072410621214E-09  6.66258723475402E-08
  4.49386894981446E-07 -2.28938484423284E-05 -1.86203293998553E-04 -5.00463668575920E-05  2.61537794286718E-06
  3.15667245554087E-05  2.52781869955899E-04  8.91500875747260E-05 -6.00477555211704E-09 -1.24138924733704E-07
  3.02220360681906E-07 -7.58207005435803E-10  2.61680618059295E-07  5.22883819130515E-08 -2.43404498245524E-05
 -3.50223569920714E-05 -2.01627913449619E-07 -6.82419756167734E-08 -7.28681808255649E-05 -1.34498709211566E-04
  2.82691524654709E-07  2.33814132173126E-08  3.68048185931400E-09  2.66888604182946E-08  1.38084727615437E-07
  1.29438708116401E-07  8.13533086912014E-08 -4.48645633847013E-07  2.29065950236951E-05  1.86290152267658E-04
  5.00551870402864E-05 -2.61601600853379E-06 -3.15754369514339E-05 -2.52657155413790E-04 -8.91275021591454E-05
  5.31932104054549E-09  1.17350473603737E-07 -2.11971305382081E-07 -7.80625810980399E-09 -1.26079570252444E-08
  2.10119124146145E-08 -2.41830398297290E-05 -3.50600850783210E-05 -3.52860235442084E-07 -8.12072297265313E-08
 -7.28846791996135E-05 -1.34539938210696E-04 -6.87469702643161E-08  2.04560858961186E-08  4.94279614568548E-09
  3.98337237056604E-08  2.39121945823165E-07 -1.30750612409601E-08  4.27667596271698E-07  2.40334513363398E-08
 -8.23591423514163E-07  2.32000788364394E-05  1.16153677188342E-04  3.18736527352111E-09  2.58900301169568E-08
  1.70965640687412E-07  8.22769576073476E-09 -2.34870008430004E-07 -2.05412085932961E-08  6.45858167627985E-07
 -2.31871614901762E-05 -1.16563079546824E-04 -2.69684320686792E-05 -4.33098766258245E-03  5.03768132730266E-04
  2.10056319684760E-01  1.58296811154145E-03 -3.21530780590947E-01 -2.71997085858385E-03  3.20101394759017E-01
  2.47854742889042E-03  2.69673694747425E-05  4.33097990236880E-03 -5.03659990151819E-04  2.10056311585519E-01
  1.58278482727004E-03 -3.21530774231241E-01 -2.71948589311079E-03 -3.20101381039990E-01 -2.47887513102689E-03
 -2.69682766562387E-05 -4.33098667476321E-03  5.03725464549201E-04 -2.10056314872772E-01 -1.58293221712372E-03
  3.21530777427928E-01  2.71978338839496E-03 -3.20101388139237E-01 -2.47847972995425E-03  2.69657982978829E-05
  4.33096814463476E-03 -5.03747431878043E-04 -2.10056311344154E-01 -1.58263633324749E-03  3.21530773835085E-01
  2.71953738229365E-03  3.20101380139136E-01  2.47870946019164E-03  8.47756216110797E-05  1.38314114715500E-04
 -8.10610243858198E-06 -7.73520726880738E-05 -1.14072158878448E-05 -8.47981004388318E-05 -1.38561510478085E-04
 -8.05420728478375E-06 -7.76365954545261E-05  1.16236756872518E-05  8.47736829245168E-05  1.38303977214482E-04
  8.07839562618003E-06  7.73608551791586E-05  1.14176325818525E-05 -8.47860298247107E-05 -1.38439487952385E-04
  8.08653605532781E-06  7.74807392651912E-05 -1.15501497170484E-05  1.98035970062690E-05 -1.99243526759130E-05
  1.97940795808524E-05 -1.99187619647371E-05  3.81594111718289E-05 -3.80726430602258E-05  3.81341136336480E-05
 -3.80941875488264E-05  2.19423384477755E-05 -2.19481458936900E-05  2.19446825470982E-05 -2.19396880220905E-05
* ORBITAL    1   34
 -1.71173867433131E-07 -1.01909523537048E-06 -2.39012291312302E-05 -1.34820332364967E-04  2.21791307100213E-05
  1.00420716786684E-09  2.99622906815458E-08  3.79591695091448E-08  8.20079470857126E-09  3.23642889315756E-10
  4.58293212324613E-09  2.20463972175992E-07  4.43865967873438E-08  1.57536593237692E-07 -2.70891031309386E-05
 -2.81309423708476E-04 -9.17208447152876E-05 -6.27901044185505E-06  2.71185020967631E-05  1.16192763102360E-07
 -4.27481908076008E-09 -4.01645015426313E-05 -9.33355383359095E-05  1.73544946627053E-07  4.42331706164560E-08
 -6.35607481936638E-05 -1.52787800993984E-04 -1.71062666426873E-07 -1.01831329736159E-06 -2.38992986147797E-05
 -1.34862304299850E-04  2.22034941910089E-05 -1.00832448526889E-09 -1.35066027206037E-08 -7.84745304005239E-08
 -1.95829157994377E-08  1.68693958968493E-09  3.67155070644699E-08 -2.19763521241031E-07 -3.24686765834011E-08
 -1.56729456377963E-07  2.71060423172439E-05  2.81482317858646E-04  9.17473558461832E-05 -6.31598219005494E-06
  2.70828602501538E-05 -3.75302276748620E-07 -3.15085347883965E-08 -4.01721655029484E-05 -9.33258956411229E-05
 -1.59120902078295E-07  1.39407680893468E-08 -6.36097347499454E-05 -1.52796066965463E-04 -4.23074518361343E-06
 -3.23477771720943E-05 -1.08246041589652E-04  1.28782551767585E-05  4.56054469173051E-05 -6.08576059449503E-06
 -2.47892727086276E-05  1.16685652071851E-08 -2.98902029082671E-07 -4.22997058614104E-06 -3.23408554480668E-05
 -1.08206181054737E-04 -1.28659313463788E-05 -4.63064654890702E-05  6.08332333558758E-06  2.48811479853314E-05
 -9.76270376754408E-09  2.50109270145661E-07 -2.56475092402171E-05 -4.32179374480244E-03  5.46750017259537E-04
  2.10065370560786E-01  1.53949543361326E-03 -3.21626626740791E-01 -2.71367753595674E-03  3.19997328184371E-01
  2.48798956378335E-03 -2.56468185320481E-05 -4.32178870554296E-03  5.46701409353661E-04 -2.10065361063509E-01
 -1.53941494369361E-03  3.21626619793961E-01  2.71330323250155E-03  3.19997317009381E-01  2.48791225706679E-03
 -2.56471460967814E-05 -4.32179082165811E-03  5.46700934267077E-04 -2.10065362501524E-01 -1.53951596923321E-03
  3.21626623954188E-01  2.71346138094320E-03 -3.19997321228729E-01 -2.48800767951280E-03 -2.56455700298202E-05
 -4.32177950766072E-03  5.46782015018736E-04  2.10065361596915E-01  1.53924076840010E-03 -3.21626620427464E-01
 -2.71339242248284E-03 -3.19997316766191E-01 -2.48773605400148E-03 -8.28465320906487E-05 -1.25502604988353E-04
  9.59478580347312E-06  7.68960509821527E-05  9.65686300236632E-06 -8.28673796894576E-05 -1.25697508822171E-04
 -9.53443510059450E-06 -7.71505643269440E-05  9.76928432992478E-06 -8.28459901558413E-05 -1.25498155463982E-04
 -9.56850114675158E-06 -7.68973645999088E-05 -9.66612788679748E-06 -8.28564636093861E-05 -1.25577068913411E-04
  9.58811752199793E-06  7.69785407017890E-05 -9.68267782267764E-06 -3.70107614511568E-05 -3.70212390503378E-05
 -3.70022690430161E-05 -3.70018578998145E-05 -3.53598687917476E-05 -3.53356607236270E-05 -3.53320236783241E-05
 -3.53746258799720E-05 -1.95131182835991E-05 -1.95142850124269E-05 -1.94964540486625E-05 -1.94865467797801E-05
* ORBITAL    1   35
  2.79300313755061E-06  2.02637732075054E-05  7.68164930805366E-05  2.50150326272219E-04  6.08082623630534E-05
  3.21755298312981E-10  5.79814750203241E-09  7.82412712593929E-08  4.76592652356356E-09  3.23814126561513E-10
  8.37204859706410E-09  1.41203196045875E-07  3.33477170449037E-08 -2.17641378995416E-06 -6.80301022815502E-05
 -4.96407317353570E-04 -1.26195035771760E-04 -7.90819636373072E-06  2.83935066076594E-05 -1.87944472701260E-07
  5.00112685498223E-08 -1.83739098933663E-05 -5.24670958245132E-05 -1.22791473679303E-08  4.51687067182563E-08
 -7.04155457752031E-05 -1.56754514254672E-04 -2.79305132953685E-06 -2.02641178059782E-05 -7.68181254907587E-05
 -2.50007828589607E-04 -6.08301470510617E-05  1.68255473579077E-10  3.66223892726491E-09  7.44141004796645E-08
  1.29645445386804E-08  5.18932629187636E-10  1.03774854150207E-08  5.61436130262052E-08  2.12445214919246E-08
 -2.17764116706553E-06 -6.80563563907873E-05 -4.96452945654408E-04 -1.26203253570637E-04  8.00132982393763E-06
 -2.83550184408037E-05 -1.03709586082726E-07 -2.27428594935701E-08  1.84462183822529E-05  5.24770088465931E-05
 -1.75703167017331E-08 -1.62576798591349E-08  7.03274373473387E-05  1.56733100663366E-04  6.97141900898644E-10
  5.19337128844513E-09  1.41611231011775E-08  4.48950905204493E-10 -1.17767058917061E-07 -5.44892570542831E-10
  2.41345527631855E-08 -1.02016909247041E-05 -4.54966054630023E-05 -1.42642733665987E-09 -1.11430175943067E-08
 -6.28197861488274E-08 -4.50417394741446E-09  1.29492713674094E-07  1.05194723696601E-09  7.29600961691235E-09
 -1.02072869327501E-05 -4.54186862655156E-05 -2.56065440163883E-05 -4.32142380278590E-03  5.47112030593620E-04
  2.10066813119170E-01  1.53615952560920E-03 -3.21624998376629E-01 -2.71453365965554E-03  3.19997799770324E-01
  2.49005711907042E-03 -2.56060319916821E-05 -4.32142060706216E-03  5.47071899186763E-04 -2.10066806887415E-01
 -1.53602343660575E-03  3.21624991323066E-01  2.71427359951981E-03  3.19997790389068E-01  2.48981014730002E-03
  2.56063458645159E-05  4.32142262360603E-03 -5.47097967695053E-04  2.10066809005913E-01  1.53608455647450E-03
 -3.21624994561965E-01 -2.71439934130879E-03  3.19997795364868E-01  2.48989492576629E-03  2.56052007012348E-05
  4.32141415667414E-03 -5.47123734898196E-04 -2.10066804577826E-01 -1.53596840503551E-03  3.21624991566030E-01
  2.71430518723396E-03  3.19997789369774E-01  2.48970906700089E-03 -8.30713264203032E-05 -1.26153542126999E-04
  1.11682282232629E-05  7.66274575304303E-05  8.11217948914594E-06 -8.30930624836409E-05 -1.26364830620045E-04
 -1.11235217033111E-05 -7.68654571668687E-05  8.22605245874169E-06  8.30703014234319E-05  1.26144646510349E-04
  1.11692562814932E-05  7.66145243689698E-05  8.11751713264871E-06  8.30813470683414E-05  1.26251086799339E-04
 -1.11584654490197E-05 -7.67368249745173E-05  8.17507832033679E-06 -3.61096213109152E-05 -3.61153637453627E-05
  3.61171835952704E-05  3.61176909435633E-05 -3.62182539162615E-05 -3.62142368978490E-05  3.62093100089997E-05
  3.62127744794231E-05 -2.08820176664424E-05 -2.08801027830583E-05  2.08655136215021E-05  2.08695963084570E-05
* ORBITAL    1   36
  3.16936470409268E-09  2.30073251331247E-08  1.18089919814074E-07  2.11022870385844E-07  6.33475026438566E-08
  4.94093434117289E-07 -2.14180510485538E-05 -1.65601339038561E-04 -3.26793799186431E-05  1.67970123269326E-06
  1.27091843912966E-05  1.53727718960728E-04  6.66316277355089E-05 -3.82282635487628E-09 -8.53638660054819E-08
  8.99010137834102E-08 -1.81470423691098E-08  3.34287819930876E-08  3.63385205345209E-08 -1.30242863857794E-05
 -9.32077637737496E-07 -2.42747650346641E-07 -5.30859205670534E-08 -7.18625594198212E-05 -1.28874423258267E-04
  3.55707449121067E-08 -8.77791884456764E-09  1.90347577223883E-09  1.39499813933948E-08  7.33999584916719E-08
 -2.74034104085411E-07  1.13802948812967E-08  4.93504302168991E-07 -2.14309610160989E-05 -1.65677852315226E-04
 -3.26898828722002E-05  1.67963374903552E-06  1.27082481173768E-05  1.53566224922629E-04  6.65971246660477E-05
  4.50971539618815E-09  9.41818512453457E-08 -1.58597368984580E-07  6.16202208647011E-10  2.05436052633464E-07
 -3.39866072643019E-09  1.30341600888173E-05  9.45104831125483E-07 -2.20447071234804E-07 -2.75478055966095E-08
  7.18968506231060E-05  1.28907523098635E-04  1.38339146942597E-07  1.59888549979289E-08  3.60600094479064E-06
  2.77890660133186E-05  1.05828199416496E-04 -1.06739152481673E-06  1.68376216463540E-05 -4.32249454173805E-06
  6.49453467571655E-06 -3.83437152813655E-09  1.47010383612223E-07 -3.60020865751107E-06 -2.77420308579984E-05
 -1.05515604219420E-04 -1.05424991819870E-06  1.64580073029941E-05 -4.35342598035679E-06  7.62291798111460E-06
 -8.83589392079630E-09  2.30505373727130E-07 -2.70354969246621E-05 -4.33149235421352E-03  5.00728691096389E-04
  2.10056832149475E-01  1.58545162745824E-03 -3.21530120122694E-01 -2.71437713963103E-03  3.20101313306515E-01
  2.48010902654224E-03  2.70350703411093E-05  4.33148982037860E-03 -5.00674931435583E-04  2.10056827880834E-01
  1.58515312278944E-03 -3.21530112453180E-01 -2.71406122936299E-03 -3.20101303631539E-01 -2.48010533724378E-03
  2.70344394519085E-05  4.33148449610940E-03 -5.00690473723456E-04  2.10056827850828E-01  1.58528598707957E-03
 -3.21530115794238E-01 -2.71409322074398E-03  3.20101304655358E-01  2.48029376386085E-03 -2.70344352774304E-05
 -4.33148503321729E-03  5.00749314198508E-04  2.10056825917522E-01  1.58517921765888E-03 -3.21530112886190E-01
 -2.71417315674362E-03 -3.20101304249545E-01 -2.47974495242811E-03  8.48217949902038E-05  1.38671463345130E-04
 -7.19169981587993E-06 -7.53960650511641E-05 -1.28190088343549E-05 -8.48418948302349E-05 -1.38884914747432E-04
 -7.16646528526829E-06 -7.56317847462714E-05  1.29841833825497E-05 -8.48203370344863E-05 -1.38671209798703E-04
 -7.19270445091409E-06 -7.53892802669905E-05 -1.28690426942129E-05  8.48295736862106E-05  1.38759635359474E-04
 -7.16993634908150E-06 -7.54846334345600E-05  1.28702492493288E-05  1.88238281102744E-05 -1.89180047628237E-05
 -1.88939257228492E-05  1.88464337908039E-05  3.99731404210321E-05 -3.99524635255422E-05 -3.99355597147662E-05
  3.99968612414859E-05  2.34990097384061E-05 -2.34977008683674E-05 -2.34732786006360E-05  2.35100512767392E-05
* ORBITAL    1   37
  6.00278026394900E-09  4.38623524582591E-08  2.31174259037694E-07 -1.41271967625595E-07 -4.53542899711671E-08
  3.60301775363724E-06  2.18999230623158E-05  2.49238201666944E-04  1.01728283377984E-04  1.61106080906176E-06
  8.70450656073024E-06  1.13749613656988E-04  5.14974781818152E-05 -8.73253417754393E-09 -1.83549088391904E-07
  6.27338520851444E-07  3.30563101452526E-08  5.16023815815062E-07  8.76877811841915E-08 -8.16137221369085E-06
  3.70376782673322E-05 -2.78380171324653E-07 -7.75449198318818E-08  4.90470375096789E-06  7.42801689768219E-05
  5.15767903449657E-07  6.39111480094482E-08  7.34155531065658E-09  5.32505151689190E-08  2.72110707959939E-07
  2.22696789547588E-07  1.61103231781870E-07 -3.60286561925424E-06 -2.18856542165487E-05 -2.49034553139995E-04
 -1.01724948582773E-04 -1.60939858924788E-06 -8.67590272231162E-06 -1.13668943281566E-04 -5.14960353088785E-05
  1.02489289368873E-08  2.19985405249833E-07 -2.20740595103343E-07  1.53705795622148E-08  1.77384863947788E-07
 -4.37513528970978E-09 -8.51085175939521E-06  3.69606666242013E-05 -4.93617733002935E-07 -1.20201241971570E-07
  4.90816380010130E-06  7.41744488308596E-05  8.79272327737122E-08  4.51231789913527E-08  7.42763557699617E-09
  5.94472997684540E-08  3.74930162603360E-07 -1.61160870377003E-08  3.88018323822987E-07  3.40034608538837E-08
 -1.21909938623578E-06 -2.22433842458370E-06 -6.71679684775928E-06  9.37662862207271E-09  7.51685696929122E-08
  4.57175136091692E-07  2.04239605688937E-08 -7.14377609125511E-07 -4.14466527104684E-08  1.40954975975928E-06
  2.24275347433257E-06  6.36715189989225E-06  2.90856302776756E-05  5.13442210518760E-03 -6.09243682465214E-04
  2.66586264731936E-01  1.73464095322594E-03  3.72873257081107E-01  2.58355909176290E-03  1.99664209258797E-01
  1.28434767791642E-03 -2.90932921495714E-05 -5.13448205222597E-03  6.09060239753313E-04  2.66586251475076E-01
  1.73433420780707E-03  3.72873248738042E-01  2.58372909405074E-03 -1.99664194411168E-01 -1.28510573980345E-03
  2.90907364478918E-05  5.13446221839118E-03 -6.09061794342335E-04 -2.66586253398629E-01 -1.73463790810950E-03
 -3.72873250402753E-01 -2.58350332286630E-03 -1.99664200848348E-01 -1.28437813027758E-03 -2.90950030928247E-05
 -5.13449494039711E-03  6.08988930163386E-04 -2.66586252997011E-01 -1.73435864111933E-03 -3.72873249606646E-01
 -2.58370831598482E-03  1.99664193856533E-01  1.28503521831238E-03 -2.88734415359883E-05 -7.80364058668387E-05
  7.01111182931029E-06  7.49342998749994E-05  1.17697836547881E-05  2.88774131075119E-05  7.80529149593783E-05
  6.96049335203089E-06  7.49207375381446E-05 -1.16883617577937E-05 -2.88722648353755E-05 -7.80143940379267E-05
 -7.03443455612759E-06 -7.49165804213838E-05 -1.17544534156462E-05  2.88723523742052E-05  7.80023972922239E-05
 -6.97484218663990E-06 -7.49337155337618E-05  1.16546733604459E-05 -8.23522655395932E-06  8.06175756203763E-06
 -8.26365587820664E-06  8.07328100379644E-06 -1.92542733276537E-06  2.06155949662465E-06 -1.94177714850181E-06
  2.01552966070147E-06 -9.09226290644160E-06  9.10003316006029E-06 -9.10997621721217E-06  9.13337365923836E-06
* ORBITAL    1   38
  1.88753044664357E-06  1.42712776291793E-05  4.06330147257419E-05  3.60989213210051E-04  2.19494121540498E-04
 -3.37487691093265E-10 -2.40994173546509E-09  1.78655803658157E-07  1.11224234383554E-09  1.56244933256272E-09
  1.66208198174325E-08  8.37311155335844E-08 -8.40821967866122E-09  3.23713730189842E-06  1.70840732137816E-05
  1.77527388597375E-04  6.37901267772401E-05 -1.04577843052489E-05  5.06692957442557E-05  6.50150257915213E-08
  9.01013872624677E-08 -1.02011680560005E-05  7.69594432547351E-06 -2.95089204642921E-07  8.29076819803876E-08
 -1.06408703091159E-06  4.98222241693445E-05 -1.88396194260026E-06 -1.42453717341872E-05 -4.04997963334885E-05
 -3.60735686589256E-04 -2.19548259657107E-04 -1.78823933042635E-09 -3.44339207537129E-08  6.10928773013948E-08
 -5.69125633397161E-09  3.55358883057731E-09  6.16655887096317E-08 -5.75022395265387E-08  6.49773268920022E-09
  3.24021194376758E-06  1.71457324201471E-05  1.77153150561062E-04  6.37523539387780E-05  1.07280366052539E-05
 -5.05880987754994E-05 -4.04959546422631E-07 -5.57819051819722E-08  1.00515254407977E-05 -7.72570802943519E-06
  2.54531838052009E-07  4.51484147797617E-08  9.16609275014668E-07 -4.97783892694102E-05 -6.25725898041526E-10
 -5.64263068550029E-09 -2.82757051423378E-08  1.79581317797892E-09 -2.49024276077258E-07 -4.12989940098887E-09
  2.78630595741926E-07 -6.21221167085824E-07 -1.54353957980349E-05  5.26909264326488E-09  4.17662882283146E-08
  1.99856643739707E-07  2.89204980576728E-09  7.06329962835734E-09 -2.22281995828731E-08  9.77178728928411E-07
 -6.31856839116956E-07 -1.49995253792669E-05  2.81966504251035E-05  5.12667113651793E-03 -6.36138224034562E-04
  2.66548134092669E-01  1.74197311971700E-03  3.72825696931044E-01  2.57019950598182E-03  1.99800836682431E-01
  1.24781343500195E-03  2.82022529069729E-05  5.12671428074095E-03 -6.35899071981696E-04 -2.66548129200383E-01
 -1.74191364253857E-03 -3.72825693083360E-01 -2.57000684817853E-03  1.99800831924377E-01  1.24762326909036E-03
 -2.82033477124407E-05 -5.12672299891210E-03  6.35882086686811E-04  2.66548125083551E-01  1.74178408227830E-03
  3.72825691308664E-01  2.57015020319668E-03  1.99800828966117E-01  1.24788069305971E-03 -2.82040841042719E-05
 -5.12672870109820E-03  6.35829565178905E-04 -2.66548124842812E-01 -1.74179201120901E-03 -3.72825691540631E-01
 -2.57000303525033E-03  1.99800829798723E-01  1.24774314108979E-03  2.86280050552326E-05  7.19505934562777E-05
 -1.76147810992211E-05 -7.15008745454793E-05 -1.48311396718739E-06  2.86357322607203E-05  7.20484432301518E-05
  1.75737567552622E-05  7.15291484298024E-05 -1.57367695645211E-06 -2.86263179565866E-05 -7.19421061138089E-05
 -1.76309297785121E-05 -7.14883187263825E-05 -1.50188027984915E-06 -2.86315797262863E-05 -7.19948668852079E-05
  1.76017512734454E-05  7.15043485438842E-05 -1.53159778361585E-06 -2.49231771023984E-05 -2.49436338667336E-05
  2.49043261063556E-05  2.48812543886964E-05 -1.81182458314845E-05 -1.81338677038918E-05  1.81354600832254E-05
  1.81547864807715E-05 -3.02440304638311E-05 -3.02621339550412E-05  3.02247661703436E-05  3.02341926004181E-05
* ORBITAL    1   39
  1.27384981467167E-06  9.86229706746026E-06  1.91706519553573E-05  1.76899501502145E-04  8.38253629077430E-05
 -6.43919202637433E-10 -1.41793509647478E-09  2.76534916804624E-07  1.37380394449634E-08  3.77111648930529E-09
  8.59274320884444E-08 -1.83485460316343E-07 -2.57238000299814E-08  3.07731963052367E-06  1.56934410853771E-05
  2.24398592198374E-04  9.61124070947412E-05 -3.29962664564744E-07  5.83733160040284E-05  4.36837960474838E-07
  1.51268193727323E-07  1.15471620568839E-05  3.04128464101949E-05  2.61613201533672E-07  7.11717523327467E-08
  1.00681635498009E-05  5.45238545398891E-05  1.27494092969117E-06  9.87001700031770E-06  1.92045269661875E-05
  1.76961484913874E-04  8.39993559272911E-05  1.98368948691546E-09  5.20710772362110E-08 -2.17972070002003E-07
 -1.79984643198686E-08 -2.62696735675708E-09 -5.25275874780393E-08  1.80127822492577E-07  5.41310300888503E-09
 -3.07514523833110E-06 -1.56461292870404E-05 -2.23987340876533E-04 -9.60496886910006E-05 -3.54852133671152E-07
  5.83282838284255E-05  1.23956346012091E-07  2.75671148789460E-08  1.15304246207765E-05  3.04015345662121E-05
 -5.54404498145545E-07 -3.45764950467327E-08  9.93567164673349E-06  5.44530437961490E-05  1.78435794250292E-06
  1.32781361717971E-05  3.81737522668880E-05  1.21211156818090E-07 -2.43942097826059E-05 -1.01892043891833E-06
  6.58198324109759E-05 -1.88923525735748E-08  7.25574111262622E-07  1.78603899161038E-06  1.32911308921229E-05
  3.82068343498256E-05 -1.05264858406129E-07  2.34819519148788E-05  1.02330720306946E-06 -6.61689041423706E-05
  2.37396999068668E-08 -7.94022709324168E-07  2.86427873895927E-05  5.12993240761826E-03 -6.22249427053574E-04
  2.66555490866889E-01  1.74651991653367E-03  3.72823307636047E-01  2.58032066461959E-03  1.99797964656081E-01
  1.25164351026516E-03  2.86478438969220E-05  5.12997226989569E-03 -6.22149387176969E-04 -2.66555479888256E-01
 -1.74685790315238E-03 -3.72823300612589E-01 -2.58026054945453E-03  1.99797954341313E-01  1.25173711527368E-03
  2.86483744001659E-05  5.12997650388137E-03 -6.22070952724560E-04 -2.66555476993371E-01 -1.74655727481460E-03
 -3.72823299423500E-01 -2.58032710728707E-03 -1.99797955170883E-01 -1.25179917002817E-03  2.86490017054747E-05
  5.12998083131379E-03 -6.22035227990675E-04  2.66555480963152E-01  1.74661113304155E-03  3.72823298638895E-01
  2.58005345298358E-03 -1.99797956201413E-01 -1.25148397557580E-03  2.83679867388100E-05  7.19343219635585E-05
 -1.68926673589968E-05 -7.49542785983247E-05 -4.69139764199184E-06  2.83705664581047E-05  7.19146334392804E-05
  1.69169555792052E-05  7.49084725700128E-05 -4.65109804601238E-06  2.83647515363010E-05  7.18977509137497E-05
  1.69366582658623E-05  7.49039952411749E-05  4.65991828013232E-06  2.83676944337594E-05  7.18993313712967E-05
 -1.68993829203294E-05 -7.49274578187856E-05  4.64705437163327E-06 -8.41542607124038E-06 -8.47835910233185E-06
 -8.44600518439742E-06 -8.43849536349118E-06 -9.47069653142888E-06 -9.35583777220898E-06 -9.41440430917436E-06
 -9.42771013841741E-06 -1.20783242924013E-05 -1.21473725727731E-05 -1.20694185794402E-05 -1.21082153297347E-05
* ORBITAL    1   40
  3.18694471781221E-10  2.19162177141829E-09  1.26244974815606E-08  2.87558047669465E-07 -1.58319879494430E-07
  3.30449152652575E-06  1.50701586271846E-05  1.81707880281762E-04  7.19400591653720E-05  1.43247118420827E-06
  5.58951596215370E-06  7.94403261381570E-05  3.70065511768368E-05  8.83985156060008E-10  2.18675421247484E-09
  7.08677823611274E-08  1.53243347685396E-08 -6.89571217347788E-07 -2.23700698577085E-08 -1.27731902332572E-05
  4.94866584898220E-05 -3.39838682726456E-07  9.05587545843695E-09  3.71992108616435E-06  9.89215339004498E-05
  7.63130203955847E-08  2.54698939770974E-08  2.57050258526736E-09  1.88253403966151E-08  9.68072644165339E-08
 -1.00478122836451E-07  9.79875404361956E-08  3.30399721476195E-06  1.50586081795025E-05  1.81450820212738E-04
  7.19156805491271E-05  1.43151431519659E-06  5.56834705461568E-06  7.93900626428071E-05  3.70052893658424E-05
  3.83040311454825E-09  6.77549188390626E-08 -1.76000734276119E-07  8.72513331161910E-09  2.43635393873056E-07
  1.91919285422942E-09  1.28459156711482E-05 -4.94303670248197E-05  1.99386606633925E-08  1.45183720014923E-08
 -3.59013212456264E-06 -9.88542692876962E-05  7.33728486407681E-07  6.00931622468430E-08 -1.09903500303204E-07
 -8.54282701381101E-07 -2.68349358497129E-06  2.37574027924804E-06 -2.16361858371324E-05  2.69320704820539E-06
 -2.51131396117344E-05 -2.27200043256657E-08  9.13247774551708E-07  1.12703078213282E-07  8.76643257698765E-07
  2.78886055611650E-06  2.40050942187889E-06 -2.31721997832858E-05  2.69135010003349E-06 -2.53116777767480E-05
 -1.85467067882688E-08  7.69283406142436E-07  2.94659458931856E-05  5.13733789929397E-03 -5.98616880253043E-04
  2.66588760736583E-01  1.73357281835402E-03  3.72872698593283E-01  2.58525217315789E-03  1.99660309526143E-01
  1.28199733199913E-03 -2.94696527910280E-05 -5.13736635998850E-03  5.98364064678279E-04  2.66588759357142E-01
  1.73309064821622E-03  3.72872690675316E-01  2.58484567076292E-03 -1.99660308671564E-01 -1.28162760620324E-03
 -2.94710742542626E-05 -5.13737760099748E-03  5.98435823177727E-04  2.66588754411669E-01  1.73345161678968E-03
  3.72872690608979E-01  2.58513376304654E-03  1.99660301560105E-01  1.28198935003831E-03  2.94713511013752E-05
  5.13737951141932E-03 -5.98271099951649E-04  2.66588757932094E-01  1.73315446586488E-03  3.72872691802934E-01
  2.58480327091269E-03 -1.99660307845977E-01 -1.28148667401994E-03 -2.90602648851321E-05 -7.96077715550704E-05
  5.84279402462235E-06  7.65294997001374E-05  1.32996593048095E-05  2.90662894776566E-05  7.96460900883456E-05
  5.74095101598407E-06  7.66179394510484E-05 -1.33427157334416E-05  2.90567102781036E-05  7.95460630606117E-05
  5.85039285840295E-06  7.64928075833281E-05  1.32389632774128E-05 -2.90651525967903E-05 -7.96604267007523E-05
  5.78173471934762E-06  7.66323249220475E-05 -1.33706252622483E-05 -9.73434633290272E-06  9.68303737709103E-06
  9.70026832463674E-06 -9.75112134877130E-06 -2.44098754850655E-06  2.41603176830788E-06  2.47167223687947E-06
 -2.36795786640629E-06 -9.23305658661953E-06  9.25368163902224E-06  9.25525540457598E-06 -9.28375856880393E-06
* ORBITAL    1   41
 -1.07982257725798E-06 -7.78633775042396E-06 -3.64615580438533E-05 -1.61109216405893E-04 -3.26389506378480E-05
  2.22126668358127E-09  5.16766164661798E-08 -1.43481742262491E-07  8.81111512220321E-09 -3.87535019886865E-09
 -1.01262479207733E-07  4.10762685058559E-07  2.40346875439587E-08  1.23838096671303E-06  3.32130944256083E-05
  2.32213232095421E-04  6.59403719120472E-05  1.16801199137867E-06 -4.23286198035744E-06  5.32360473901921E-10
  2.29273625641231E-08  1.76460344095866E-05  6.02529609505480E-05 -1.57455169517870E-07  2.32940905078483E-08
 -1.99892857149024E-05 -5.96196942979781E-05  1.07917442376714E-06  7.78164875365240E-06  3.64386554885315E-05
  1.61106058122520E-04  3.26466501846168E-05 -5.20320764528721E-09 -1.04836094114085E-07  2.23796320665842E-07
  4.44693303455880E-09  9.45870835942441E-09  1.85211831225942E-07 -4.38991568237841E-07 -5.95110054353865E-09
  1.23744427109378E-06  3.31966673297213E-05  2.32272659013377E-04  6.59477976301265E-05 -1.14680211599277E-06
  4.22412090909403E-06 -7.82619026017326E-07 -1.20586314719378E-07 -1.76146137287589E-05 -6.02294321149225E-05
  5.33516389676615E-07  5.00464900379288E-08  1.99518973441374E-05  5.96187014070958E-05 -4.26117142390614E-09
 -3.42215226199283E-08 -1.72642006154759E-07  5.46711901765927E-09 -1.38565812154255E-07 -1.78748654639890E-08
  7.60879507845348E-07  7.97523992970950E-06  2.09173349045519E-05  3.12768427783037E-09  2.53505299078965E-08
  1.27843171466605E-07  3.98766344577813E-09 -1.62674358664525E-07 -1.39921821692499E-08  6.27584493319016E-07
  7.90169541645873E-06  2.40291262296753E-05 -1.27810108320918E-06 -1.62923094609263E-04 -1.56343948307211E-06
 -3.67165120912262E-01 -2.14452368979155E-03  8.66564492250793E-02  5.16453724270547E-04  3.28129196119921E-01
  1.94626503508789E-03 -1.27427947454689E-06 -1.62893828220352E-04 -1.30859308656880E-06  3.67165123815521E-01
  2.14496991014972E-03 -8.66564507446144E-02 -5.16537130716166E-04  3.28129196058715E-01  1.94624630094850E-03
  1.27512513052185E-06  1.62900190131590E-04  1.33347242542399E-06 -3.67165121735499E-01 -2.14495596630498E-03
  8.66564482473778E-02  5.16567398647309E-04  3.28129197556229E-01  1.94635472148017E-03  1.27740873932078E-06
  1.62917901196534E-04  1.52238465262450E-06  3.67165121564229E-01  2.14449802398561E-03 -8.66564510567100E-02
 -5.16358504072963E-04  3.28129196587433E-01  1.94609052923974E-03 -2.78931977724040E-06 -1.58471712273073E-05
  4.39842947794043E-05 -1.20690303257552E-05  4.84638837904942E-05 -2.78516928048644E-06 -1.57013815185547E-05
 -4.40169448869781E-05  1.21488241097394E-05  4.82780937690818E-05  2.78653377819211E-06  1.57295334932788E-05
  4.40313032755131E-05 -1.21552143914732E-05  4.83293919260960E-05  2.79218344171619E-06  1.58629113001617E-05
 -4.39688021957303E-05  1.20342497639624E-05  4.84501700263551E-05  7.59608210695541E-06  7.60040465220280E-06
 -7.58716741305461E-06 -7.60903314466236E-06 -2.72505493432546E-06 -2.83909776113351E-06  2.80731728476530E-06
  2.74019002076488E-06  1.40707871694639E-05  1.41859832509233E-05 -1.41492216377473E-05 -1.41123419588357E-05
* ORBITAL    1   42
  8.73741045932020E-11  7.05734429340154E-10  4.37379669373253E-09  5.28031088626224E-08  1.66589314887841E-09
 -6.75453280528460E-07 -1.94390601656287E-05 -1.68127720087436E-04 -5.66256833350759E-05  1.68892298000545E-07
  5.71258985444123E-06  4.19549990056876E-05  1.42331261976289E-05 -2.50431435736901E-10 -5.69509063791089E-09
  3.75952956351092E-08 -3.71954248397255E-09 -2.07235658263977E-07 -3.30006579098878E-08  1.16495884872242E-05
  3.14699085365373E-05 -7.65080870725107E-08  4.61764500287600E-08  8.75308924303372E-06  1.24696313094248E-05
  5.59048275873224E-08 -4.35477339047469E-08 -2.92254015156610E-10 -2.11645333375265E-09 -1.10322824172110E-08
 -2.27280370028146E-08  2.18657742153845E-08  6.75439606711589E-07  1.94397067368494E-05  1.68127228157908E-04
  5.66320197373871E-05 -1.69025251463628E-07 -5.71597198269464E-06 -4.19632825761061E-05 -1.42348870357340E-05
  1.91799594739317E-10  5.09882545183171E-09  2.01588124713952E-08  1.16733754122578E-08 -2.45376940019436E-07
 -3.34278650313464E-08  1.16749493380099E-05  3.14673731678511E-05 -1.83756636415522E-07  2.45964460824352E-09
  8.74851672515284E-06  1.24639406073398E-05  1.49966817780554E-07 -3.15795389131531E-08 -1.30179563083836E-09
 -9.94273568042798E-09 -5.38383913859700E-08 -4.07655861819150E-09  3.97336793266502E-07 -3.03317532556072E-09
  1.84347626600468E-07 -1.18223935284634E-06  3.47610481843155E-05 -1.21336493497403E-09 -9.33304843460657E-09
 -4.99106000904163E-08  4.36856756915680E-09 -4.24123519432061E-07  3.47300045957696E-09 -2.27051443360137E-07
  1.18239697460651E-06 -3.48068236615227E-05  2.09461610046254E-07 -1.49832087670682E-04  4.51410747167883E-05
 -3.67148028623021E-01 -2.16705457270984E-03  8.67991814706096E-02  4.99667799081060E-04  3.28111547594383E-01
  1.93260290237025E-03 -2.09411414008183E-07  1.49832549184391E-04 -4.51305541975746E-05 -3.67148029495417E-01
 -2.16709223990972E-03  8.67991808997814E-02  4.99678274321814E-04 -3.28111548634988E-01 -1.93265867805656E-03
  2.10435548242299E-07 -1.49824491236878E-04  4.51817456843992E-05  3.67148030346141E-01  2.16708077166207E-03
 -8.67991800429454E-02 -4.99646981892079E-04 -3.28111547613140E-01 -1.93263885128252E-03 -2.08757041442350E-07
  1.49837617909064E-04 -4.51012177712537E-05  3.67148027390380E-01  2.16703657379750E-03 -8.67991812234977E-02
 -4.99678847117196E-04  3.28111549069717E-01  1.93266514364314E-03 -1.06782106621545E-06 -1.07433368452341E-05
 -6.01351922568462E-05  5.94341884477348E-06 -4.45133260695951E-05  1.06805825055059E-06  1.07280353894450E-05
 -6.01322158217516E-05  5.91780288828554E-06  4.45316188419434E-05 -1.06797938129887E-06 -1.07431438018152E-05
  6.01423377298475E-05 -5.93172533015433E-06  4.45210885789841E-05  1.06645762533706E-06  1.07126029345050E-05
  6.01352291183086E-05 -5.90228533473839E-06 -4.45466557430030E-05 -1.45047849404321E-05  1.44572619136628E-05
 -1.45034308983621E-05  1.44718251390027E-05 -1.73735023539372E-06  1.75788996358543E-06 -1.73610049458843E-06
  1.75296283359959E-06  3.64568038168646E-05 -3.64717956113076E-05  3.64758323822559E-05 -3.64702036132493E-05
* ORBITAL    1   43
  2.88778866325789E-07  2.04294850642037E-06  1.03398710381090E-05  2.12967945440621E-05 -3.28359502785713E-05
  5.08524174380783E-09  9.52337671654204E-08 -2.13863708051756E-07  1.00015536160778E-08 -1.03218079714117E-08
 -2.26254578041053E-07  6.01081417030184E-07  1.53324296478310E-08  2.75729953672017E-07  1.55984799311186E-05
  1.27199604721596E-04  4.88134584755157E-05  3.77878194683594E-06 -4.23088616816277E-06 -8.36297753802428E-07
 -2.40337806053433E-08  3.10229046594515E-05  7.56141382643332E-05 -6.48316987535997E-08  8.32450515154693E-09
 -2.08825420488695E-05 -5.92580346451838E-05  2.88744805987570E-07  2.04283343790783E-06  1.03402255967989E-05
  2.13388985478438E-05 -3.28510371304414E-05 -5.23991397030472E-09 -1.21778453637715E-07  3.64844170697250E-07
  8.14875403479818E-09  8.74741664101415E-09  1.91208043458637E-07 -4.86421589850657E-07 -1.17365003013538E-08
 -2.75954215446823E-07 -1.56015750897935E-05 -1.27177009304023E-04 -4.88159586587201E-05  3.80524143964765E-06
 -4.23850182269893E-06 -2.75100996132501E-07 -6.36396176774389E-08  3.09398106714462E-05  7.56074189623905E-05
  5.86958433565078E-07  3.19695751661569E-08 -2.09727853580351E-05 -5.92639410743309E-05  1.37035507363954E-06
  1.02849653831946E-05  3.95562217424018E-05 -7.75720355752500E-08 -3.52559456305531E-06  8.61148034970163E-07
  1.48143887743877E-05  5.14302214698475E-08 -2.18967958219845E-06  1.36984331725667E-06  1.02801545787157E-05
  3.95247887969952E-05  5.92741419741758E-08  4.55748411795325E-06 -8.64517171496770E-07 -1.46698354869619E-05
 -4.82164082573541E-08  2.10500915971706E-06 -1.13964301836377E-06 -1.61795992322394E-04  1.99469921982687E-06
 -3.67161602024487E-01 -2.14638734383985E-03  8.66624431746937E-02  5.18273390062967E-04  3.28131747178474E-01
  1.94980625174222E-03 -1.13539167611203E-06 -1.61764005292055E-04  2.35549583094029E-06  3.67161599633432E-01
  2.14720024597840E-03 -8.66624442298711E-02 -5.18314713620518E-04  3.28131750519596E-01  1.94968448954527E-03
 -1.13807488306525E-06 -1.61784510821213E-04  2.10844087275243E-06  3.67161598715510E-01  2.14657782808127E-03
 -8.66624427248574E-02 -5.18101342775584E-04 -3.28131748799677E-01 -1.94956543508301E-03 -1.13682267537496E-06
 -1.61774328679183E-04  2.23369137032700E-06 -3.67161602944890E-01 -2.14695058564006E-03  8.66624436426274E-02
  5.18483011027773E-04 -3.28131749566832E-01 -1.95000587390878E-03 -2.97024410323328E-06 -1.59747936505197E-05
  4.49556241992120E-05 -1.30837579297377E-05  4.65030318549504E-05 -2.96421792964145E-06 -1.57777069977468E-05
 -4.50342148283192E-05  1.32526743524079E-05  4.62502203609326E-05 -2.97011306075531E-06 -1.59557890013177E-05
 -4.50068565160630E-05  1.31288694371892E-05 -4.64653801221889E-05 -2.96682056910253E-06 -1.58173464486540E-05
  4.49976186418297E-05 -1.31964777144476E-05 -4.63004192524328E-05  1.15935411411326E-05  1.15876802602364E-05
  1.16075442548139E-05  1.15868792592361E-05 -1.83948289955347E-06 -2.02916723802837E-06 -1.90964343670171E-06
 -1.96807327719876E-06  1.72296718677475E-05  1.73848468931014E-05  1.72485352216068E-05  1.73633523693647E-05
* ORBITAL    1   44
  5.09934271768393E-09  3.73015462432954E-08  1.94854579568009E-07 -1.56199276088080E-07  9.03770598341694E-08
 -3.46850549267495E-07 -1.27525598947360E-05 -1.32468107277770E-04 -5.45721935719230E-05  8.30877754146815E-08
  4.55010986301495E-06  2.51341171144737E-05  6.32169297757585E-06 -8.36435090258866E-09 -1.66212763750298E-07
  4.16950253731523E-07  3.98950654089250E-09  3.75277090051240E-07 -4.64893264035799E-09  1.45758678835324E-05
  2.98189010048835E-05  9.06313898779821E-09  1.21442898864014E-08 -3.41022456519894E-06 -1.06389935784863E-05
  4.49599471433868E-07 -7.11594359378214E-09  3.15590171370396E-09  2.28296402748692E-08  1.17512584983859E-07
  1.31048969428059E-07  5.80929601483213E-08 -3.47265800917491E-07 -1.27607877984448E-05 -1.32444900089181E-04
 -5.45770333309719E-05  8.38259512367113E-08  4.56464592943776E-06  2.50927485779914E-05  6.32355355077410E-06
  4.81741522805078E-09  1.18872690006940E-07 -1.44790620817195E-07 -8.11974677096665E-09 -3.90270553403358E-07
  8.95457763384285E-09 -1.45856482075792E-05 -2.98404805370446E-05 -7.33155064590757E-07 -1.20945214006603E-07
  3.41697792086641E-06  1.06465817175487E-05 -1.11056142484263E-07  1.88872257683012E-08  9.91115667858828E-07
  7.42820030718196E-06  3.11609058916978E-05 -7.89243257597868E-06  1.69346573186707E-05  9.97673804212686E-07
  1.49881356860507E-05  1.96290802521232E-08 -7.72704452451275E-07 -9.81731562940157E-07 -7.35224203379621E-06
 -3.06875703092417E-05 -7.86256705341249E-06  1.56920732562675E-05  9.50681537502832E-07  1.64049299889244E-05
  1.55235202618689E-08 -5.82436324800786E-07  3.20448637671766E-07 -1.48953705962020E-04  4.91862537699384E-05
 -3.67145764739052E-01 -2.17112697477936E-03  8.68020579503029E-02  4.98840392762615E-04  3.28113468595497E-01
  1.93052766597214E-03 -3.22570378097468E-07  1.48936919219257E-04 -4.90875505221789E-05 -3.67145773170906E-01
 -2.17109093835531E-03  8.68020564006445E-02  4.99246532042736E-04 -3.28113461450903E-01 -1.93142619006077E-03
 -3.23176486381428E-07  1.48932719406723E-04 -4.92072720233546E-05 -3.67145766900375E-01 -2.17131011888492E-03
  8.68020565692721E-02  4.99024140986048E-04  3.28113464003196E-01  1.93107060707897E-03  3.20425444442430E-07
 -1.48953353619481E-04  4.91084125906287E-05 -3.67145770441412E-01 -2.17095393984002E-03  8.68020566285738E-02
  4.99045009647015E-04 -3.28113466854923E-01 -1.93091599815020E-03 -1.09880130928801E-06 -1.08144061014396E-05
 -5.95243825456938E-05  6.08978970531465E-06 -4.49480389582103E-05  1.09509828056882E-06  1.07415551042794E-05
 -5.94872287190711E-05  5.97093615248823E-06  4.50868254838306E-05  1.09528398030022E-06  1.07505751424469E-05
 -5.95478154254166E-05  6.04222818966655E-06 -4.50706042560375E-05 -1.09675413030581E-06 -1.07730243299257E-05
 -5.94677304993867E-05  5.97356415565058E-06  4.50063238260247E-05 -1.50142355165596E-05  1.48549778962080E-05
  1.48863930272049E-05 -1.49917845463649E-05 -1.92766543332429E-06  2.08098683723141E-06  2.01074922456286E-06
 -2.01191027046899E-06  3.69816944261339E-05 -3.70030421452899E-05 -3.69844388369795E-05  3.70314203113251E-05
* ORBITAL    1   45
 -1.49990996158956E-05 -9.03274073548430E-04  7.06247492717189E-01 -4.55720499056372E-04  9.31673989404091E-04
  8.40426122697520E-07  1.60618446836783E-05 -4.39273939777058E-05  1.22692621968340E-06 -1.60791684928639E-06
 -3.14727067161606E-05  6.52754921131008E-05  3.06517650103681E-07  3.12050642018891E-05 -5.19669445431817E-03
 -7.82117458482532E-04  1.21586322071188E-04 -7.48277319046141E-04 -5.02907684590227E-04 -1.65280994330836E-04
 -7.58625823266512E-06  1.19943980689256E-03  2.94013087572471E-04  1.01011606965289E-04  7.52402397628862E-06
 -4.13539146266933E-04 -3.50986439027535E-04 -1.49705081612971E-05 -9.03062244751515E-04  7.06249300022790E-01
 -4.47592815249838E-04  9.14232243380461E-04 -2.53733840383911E-07 -6.17780329694355E-06  3.41841807083170E-05
  3.40261735728176E-06  4.47930019849928E-07  1.24101613866745E-05 -5.42140693510441E-05 -3.66515299724097E-06
 -3.11654683550721E-05  5.19761116108169E-03  7.85929414069713E-04 -1.19349348212287E-04 -7.67605697089190E-04
 -4.94512307605164E-04 -3.30217163420159E-05 -2.41690147203428E-06  1.17358170401180E-03  3.01529739756393E-04
  2.97622799961400E-06 -1.82519780263263E-06 -4.28472727741098E-04 -3.50804508636273E-04 -2.92841968094032E-05
 -4.12980093419869E-04  9.78164945671925E-04  1.86117494845926E-04 -1.06907675115500E-03 -3.93225489540858E-04
  2.56243243056620E-03  6.24938679009263E-06 -2.36784876709726E-04 -3.01792401029369E-05 -4.20398812204298E-04
  9.38588348671917E-04 -1.88319089736364E-04  1.22207735008602E-03  3.98025755587187E-04 -2.81179009206603E-03
 -5.71117886320314E-06  2.36679311975913E-04  5.04743370738670E-06 -8.95593634249891E-06  6.41586151364734E-04
  7.70391797302858E-05 -4.94222036280725E-04  4.32725109817620E-05 -1.87771139216093E-04  6.22308068056947E-05
 -2.29581594627813E-04  5.38420449281278E-06 -6.39684832921271E-06  6.73128756566400E-04 -7.71617029245066E-05
  5.86676045810838E-04 -4.29575942272387E-05  1.65276640306072E-04  6.25577541287932E-05 -2.07076615947280E-04
  5.17718777307434E-06 -7.99182329230439E-06  6.48319393633070E-04 -7.72384838240210E-05  5.13210471516520E-04
 -4.29322220460940E-05  1.81970256131064E-04 -6.22929274346481E-05  2.22071099515236E-04  5.26180256553941E-06
 -7.34374469702321E-06  6.64280472864101E-04  7.72156720950666E-05 -5.59406979674601E-04  4.34072886075852E-05
 -1.65599805999114E-04 -6.27731194118173E-05  2.08251869314906E-04  3.33247551025223E-06 -1.89990992933930E-06
 -2.91242149175674E-05  5.62029776848954E-06 -3.16148151545658E-05  3.76173371623845E-06  1.43093579330154E-05
  2.14927856103132E-05  1.32183068536328E-05 -5.20433262873965E-05  3.09463387932197E-06 -4.48713760028587E-06
  2.70393012340453E-05  1.03060742242486E-06  3.13488055022328E-05  4.09739734809075E-06  1.80147626178423E-05
 -2.30923940233037E-05 -8.12259255219456E-06  5.31540336580209E-05 -1.64772085137482E-05 -2.11535234417599E-05
 -1.98717080388054E-05 -1.40120663385179E-05 -2.28668841895514E-05 -3.69812294616254E-05 -2.29014913345056E-05
 -3.68346489465671E-05 -6.97242439711045E-05 -5.64338233085470E-05 -6.59514681864685E-05 -5.56403092147584E-05
* ORBITAL    1   46
  2.62891996174299E-06 -7.73657535687006E-04  7.07035279496998E-01  7.37741675008105E-04  1.37518775662894E-03
 -9.39193646123361E-07 -1.85307924995426E-05  2.77244846636804E-05  6.14691985945985E-07  1.58162202127795E-06
  2.56754177547828E-05 -3.41652846035833E-05  3.89523889885121E-06  5.43616013432990E-06 -5.39940274801362E-03
 -9.14331683721430E-04  4.66716616765865E-05 -9.26622640460960E-04 -5.66700310139422E-04  1.98426580847964E-04
  9.21995620990609E-08  1.62815043703858E-04  1.22271916500420E-04 -1.89324030573842E-04 -8.74969731817352E-06
 -6.06294024486924E-04 -4.15477488297544E-04 -1.89185021791788E-06  7.79142333096185E-04 -7.07006487306061E-01
 -7.62367742719268E-04 -1.35150448509059E-03 -5.15870097073984E-07 -9.82499404208204E-06  3.65405580863320E-06
 -2.84955599025625E-06  8.02893005021385E-07  9.96250174982418E-06  1.40474886920007E-05  5.26859160968342E-06
  6.73928140705722E-06 -5.37113370049699E-03 -9.54658069884407E-04  4.48221297265185E-05  9.74542224624398E-04
  5.70624022359583E-04 -6.36033304438206E-05  2.62528526229962E-06 -2.37080813146299E-04 -1.31911272109502E-04
  1.23853376178391E-04  1.77211731409263E-05  6.14841449453662E-04  4.15240272206095E-04 -4.22677087845656E-07
 -3.58904029616464E-06 -1.63497497718976E-05 -2.29754169307193E-07 -2.36127728768144E-05 -3.17112732930078E-06
  2.34714436889410E-04 -3.39957468467417E-04  1.61912912311139E-03  1.47351826776037E-06  1.21208797737876E-05
  7.29111562589896E-05  1.64076082548626E-06 -5.33876131192312E-05 -8.75644503939224E-06  4.17645849899970E-04
 -3.34889333566293E-04  1.44158858654600E-03  5.60686987496028E-06 -4.85440277505118E-06  6.79529658731669E-04
  7.20369794016125E-05 -3.56697607458511E-04  3.95400853847540E-05 -2.17947210947356E-04  5.90812698479443E-05
 -4.23482693136433E-04  5.47167575551334E-06 -5.99514070272488E-06  6.78518322494442E-04 -7.25605741825974E-05
  3.40456355634039E-04 -4.03800248800747E-05  2.74861092215474E-04  5.95421768083497E-05 -5.07588374331943E-04
 -5.74484523241668E-06  3.80849918330298E-06 -6.70287058399766E-04  7.19066571656815E-05 -3.46337995790636E-04
  3.96775008878691E-05 -2.03883484672206E-04  5.85699562109366E-05 -3.80870632515862E-04 -5.62699123860321E-06
  4.81300603593234E-06 -6.81309638162356E-04 -7.26832023052885E-05  3.67498099030103E-04 -4.06431654185393E-05
  2.43741393619464E-04  5.93742938224962E-05 -4.49280845440291E-04  6.54024824956123E-06  1.43463926857773E-05
  1.88031541433977E-05 -3.05273980204797E-05 -9.66317243020089E-06  7.02905250312002E-06  1.84868795122721E-05
 -2.12509500401906E-05  2.27787647641384E-05 -1.13892551181818E-05 -6.34993297019680E-06 -8.95729496788032E-06
  1.51699207706582E-05 -2.78783162966256E-05 -9.27884886192592E-06 -7.43425774437985E-06 -2.68889867311940E-05
 -2.12301565456502E-05  2.87201226195093E-05 -2.56222096222821E-05 -1.43633454962919E-04 -1.29960897015621E-04
  1.33272184764033E-04  1.18041260277101E-04 -6.06317357963447E-05 -7.17070434264206E-05  6.23967246660676E-05
  8.13412814983066E-05 -9.09923132119632E-05 -9.28411712457417E-05  9.52869481605241E-05  9.05887171389049E-05
* ORBITAL    1   47
  5.86875222421074E-05  4.50530113727997E-04  8.12057542383268E-03 -1.64471502670448E-03  1.07855090477501E-03
  3.64593891858843E-08  1.37973588184468E-06 -2.56406830209904E-06 -3.72272266866911E-07  5.70714531139087E-08
  3.48444030135669E-06 -1.52755377986365E-05 -2.38724818269734E-06 -1.19911890513193E-04  7.04289151680326E-01
  2.00374664188002E-04  2.89452320535153E-03 -2.72550812585111E-03  6.61062671486520E-04 -4.29161358085318E-05
  1.11946906573363E-05 -7.87230170345207E-03 -1.17334024864636E-03  6.43039389275906E-05  5.57227245858963E-06
 -1.76771002292455E-03  6.76730273211599E-04  5.88136901021831E-05  4.51324802901934E-04  8.12371798375132E-03
 -1.58547879153106E-03  1.08040219627965E-03  2.80490736887520E-07  6.48805818591269E-06 -1.29756201540257E-05
 -2.39537280565235E-06 -3.22310264379213E-07 -4.38056973718352E-06  1.57340518549220E-05 -2.21416613255958E-06
  1.19842355189625E-04 -7.04289131982478E-01 -1.66296464101206E-04 -2.86390105709104E-03 -2.78985252948896E-03
  6.55093559761564E-04  2.20081649865304E-05  3.48241920940689E-06 -7.88679779194926E-03 -1.18138859678814E-03
 -6.95984454406338E-05 -6.02431948246743E-06 -1.79893022790768E-03  6.65186185755292E-04  1.11159873786743E-04
  1.33696356159818E-03 -3.41802481116561E-03 -4.94720809059548E-04  4.67258630193287E-03  1.02035950934446E-03
 -9.81998084180423E-03  5.40337039957459E-07  6.61417747594877E-06  1.10635627829855E-04  1.33268469120860E-03
 -3.44637315892738E-03  4.95911425792494E-04 -4.76737811820652E-03 -1.01689950991030E-03  9.67393287543864E-03
  2.68847657171212E-06 -1.05033218522495E-04 -1.50397158286915E-05 -2.53310581928783E-04  2.01907918123417E-03
  1.98133684922939E-04 -1.35785305303448E-03  1.03758396271380E-04 -1.76067709838148E-03  1.54602459395614E-04
 -2.86482128272866E-03 -1.51816576574567E-05 -2.54332733367502E-04  1.99877724019626E-03 -1.97621173249029E-04
  1.31369850503169E-03 -1.03589004511481E-04  1.74144736841108E-03  1.54213343915667E-04 -2.82771645750073E-03
 -1.49678881594938E-05 -2.52668494965802E-04  2.00358720583618E-03 -1.97106540571538E-04  1.31897616017425E-03
 -1.03354981845006E-04  1.71924193642606E-03 -1.53961356579849E-04  2.79521412137958E-03 -1.50297104723010E-05
 -2.53227620487508E-04  2.00444546615927E-03  1.97621727225788E-04 -1.31682168952811E-03  1.03679893217343E-04
 -1.74825700934518E-03 -1.54261033328590E-04  2.84068766244181E-03 -5.50686180867203E-05 -3.11295219981920E-04
 -1.69454974501456E-05  1.62853509823603E-04  3.11254571803758E-04 -5.55443238605535E-05 -3.22173529290461E-04
  2.45921537229967E-05 -1.72446308870761E-04  3.23550677663066E-04 -5.50430355940615E-05 -3.13074295805196E-04
  1.79476505378424E-05 -1.61369387407151E-04 -3.13924838125787E-04 -5.50219986374689E-05 -3.14226116740192E-04
 -1.51459812571107E-05  1.62110461973872E-04 -3.14365301386659E-04 -5.80080785658310E-04 -5.83163584594368E-04
 -5.83227514643114E-04 -5.78470599172643E-04  3.65072637955742E-04  3.78794329692334E-04  3.68822455955743E-04
  3.64196298584914E-04 -1.57596103568435E-04 -1.63261143264605E-04 -1.56181131150322E-04 -1.57248607355670E-04
* ORBITAL    1   48
 -2.06537168434677E-05 -1.27062453863380E-04  4.14463779900728E-03 -1.10323659947212E-03  1.18927423478972E-03
 -6.39859158354677E-07 -1.56362089142468E-05  1.49460942383273E-05 -1.04642949494069E-06  6.05661123193675E-07
  4.57936665189412E-06  2.09871243758534E-05  4.47540468467906E-06 -4.60871645915758E-06  7.07625519313644E-01
 -3.00122509276447E-03  3.15227055716658E-03 -4.57498133836683E-03  3.43021917162974E-04  4.19224040772900E-05
 -1.69354935499475E-06 -3.84544233188941E-03 -3.85577201729523E-05 -2.60187780215611E-04 -2.28466447060711E-05
 -3.40947894852511E-03  3.72369460296649E-04  2.11401571781561E-05  1.30593343992557E-04 -4.12682673993815E-03
  1.09876173849564E-03 -1.17923672010081E-03 -1.00092954269878E-06 -2.31365036901388E-05  2.91854768296541E-05
  7.47063116290428E-07  1.33148805947129E-06  2.01192432542757E-05 -2.61814459028294E-05  5.62901761354975E-06
 -3.85709340826614E-06  7.07641437343243E-01 -3.01938241460017E-03  3.12558776928262E-03  4.57779806797258E-03
 -3.38649342818416E-04 -6.50928057902558E-05 -1.14695145646261E-05  3.83748392296305E-03  2.41535534152457E-05
  2.19217162375515E-04  2.12345600543074E-05  3.39678628060076E-03 -3.75027537979230E-04 -6.55880202284340E-07
 -5.41020378211771E-06 -3.15880955379140E-05 -1.79845302562188E-06  1.01245725247535E-04 -4.93765474608158E-06
  2.88351103471196E-04  4.27243786772804E-04  2.70901754864018E-03  1.22857450045078E-06  9.97439494044766E-06
  5.38316572445691E-05 -1.29695269114527E-06  1.27149581967278E-04 -7.90972980563532E-06  4.13770290688794E-04
  4.23770352953985E-04  2.86891129013896E-03 -7.61442007261266E-06 -1.93011438693152E-04  1.54172412018554E-03
  1.78113288151899E-04 -7.64475686025758E-04  1.01209658174748E-04 -3.72023377434945E-04  1.19412749147678E-04
 -8.67254337941818E-05 -7.66798837599322E-06 -1.93703649634271E-04  1.57042989421765E-03 -1.80189839056274E-04
  8.40322641792050E-04 -1.02525159413711E-04  4.47716853521077E-04  1.21089739204544E-04 -2.19248788576991E-04
  7.43948794599940E-06  1.91694219937216E-04 -1.54561980403920E-03  1.78155541510586E-04 -7.81585537086373E-04
  1.01472749475760E-04 -3.42930210488876E-04  1.19480619742299E-04 -4.32884291005691E-05  7.54103438143618E-06
  1.92749858585952E-04 -1.56404402691880E-03 -1.79896070609331E-04  8.28422275263099E-04 -1.02560095331171E-04
  4.49217201700412E-04  1.20794418741706E-04 -2.03569472093143E-04 -4.40561944884179E-05 -1.20793980190451E-04
  8.24211285102577E-05 -6.34584932561741E-05 -7.32724511367046E-05 -4.26589314065234E-05 -9.51431548013061E-05
 -1.01154706547555E-04  7.85791785226717E-05 -1.00951964202849E-04  4.37207903517542E-05  1.12137724179739E-04
  8.54634659264403E-05 -7.01697182615619E-05 -8.46048920423066E-05  4.28199168885671E-05  1.01606680609109E-04
 -9.82706027223548E-05  7.38654840166829E-05 -9.64676357003510E-05 -1.47294292539352E-04 -1.29787537219699E-04
  1.41745671473783E-04  1.22923115088195E-04 -8.39578951254795E-05 -1.20290095223781E-04  9.07319789149263E-05
  1.19937265628802E-04 -1.73153655814417E-04 -1.62271614475600E-04  1.68411455319187E-04  1.63565375961906E-04
* ORBITAL    1   49
 -1.82411532688486E-06 -1.33278023231712E-05 -6.90260677648711E-05  6.80209531350978E-05 -3.39561528234465E-05
  1.87420441820554E-05 -3.22696225028053E-01  1.23839322710178E-03 -1.30007504047552E-03 -3.88299413957412E-05
  6.28580518361735E-01 -2.58545794055826E-03  2.54128542924070E-03  3.08570911736383E-06  6.36860593659695E-05
 -1.35234287343380E-04 -6.83463571724051E-07 -1.94536286245902E-04 -1.89588908137769E-05  4.44745848445470E-03
 -2.89932682444638E-04  1.29641282721892E-04  3.14539899175082E-05 -2.20147272658598E-03  6.75067272164247E-05
 -6.31748313855331E-06  7.87700243473639E-06 -1.81139140443969E-06 -1.31866964370660E-05 -6.75419363919452E-05
 -2.73979481183217E-06 -3.28426170989150E-05  1.87141134091863E-05 -3.22697527759505E-01  1.23380597679929E-03
 -1.28847724804083E-03 -3.88343653295369E-05  6.28581287771463E-01 -2.59667587593741E-03  2.51656318261807E-03
 -2.90145967229741E-06 -6.27439937732930E-05  6.97826941582189E-05 -1.41832572242607E-06 -1.02114474576160E-04
 -1.04774212445850E-05 -4.44270742835141E-03  2.85117816809568E-04  1.43683717159024E-04  2.98443629371582E-05
  2.19407229136245E-03 -7.66193652652212E-05  7.61310849452215E-05  1.23702851195704E-05  3.85688730019720E-05
  9.31387458236120E-04 -8.37878684102482E-03 -3.90016708167823E-04 -6.85482059436690E-04  8.14341286942052E-04
  1.89131040546953E-03 -2.13077026290754E-06  8.65248946797596E-05 -4.31469266963947E-05 -9.68306138287668E-04
  8.13643135095931E-03 -3.94861337787032E-04 -7.46672645985437E-04  8.39999209850813E-04  9.24254683203314E-04
 -2.77040186568035E-06  1.09146489074547E-04  1.09447999476067E-06  2.72594143648146E-06  9.91223311207971E-05
  3.45524047546872E-05 -6.27951589243906E-04 -4.80438388265389E-05  4.73491023724059E-04  5.47454472879845E-06
  3.08138397645845E-04 -1.32712718072967E-07  4.81018395664858E-06 -1.09606779414335E-04  3.63281244364337E-05
 -5.99039472221619E-04 -4.86821867090067E-05  3.39250672972313E-04 -8.24530932384946E-06 -1.95113925724496E-05
 -2.27185839070632E-07  4.00221326879508E-06 -1.03038701334033E-04  3.56090213297323E-05 -5.69326008083065E-04
 -4.87630128231987E-05  3.70814186944150E-04  7.63705576948309E-06  6.68773512276457E-05  1.04393727337755E-06
  2.27326170039453E-06  1.11038661092127E-04  3.52814672177924E-05 -6.65342714121076E-04 -4.77306847873418E-05
  4.49436527560211E-04 -6.11944757213057E-06 -2.66768693655962E-04 -3.40775762663120E-05 -1.61404981830484E-04
  1.44272991006798E-04 -6.36788459368977E-05 -3.94805045094093E-05  3.41103500261947E-05  1.62189163261819E-04
  1.46259651371169E-04 -5.29492424826039E-05  6.08603839396019E-06  3.37445734772576E-05  1.56313084668583E-04
  1.54615595862901E-04 -6.33919291309183E-05 -1.35719445645941E-05 -3.41298381453530E-05 -1.61248720748494E-04
  1.38832657037807E-04 -5.70475217503292E-05  3.69624229901936E-05 -1.42056391130752E-04  1.91251104305245E-04
  1.89857256017904E-04 -1.41179167007133E-04  8.59988295807322E-05 -1.20494845097083E-04 -1.10470984232007E-04
  9.40283829488883E-05 -2.52405117328493E-05  2.01100286748159E-05  1.46392368496178E-05 -2.75309769229744E-05
* ORBITAL    1   50
 -7.60223612540398E-07 -5.58067870138158E-06 -2.90071638027194E-05  3.94286816303809E-05 -1.32210968032478E-05
 -3.77977454672723E-05  3.99239776569259E-01 -1.59338465363703E-04  1.64107584334243E-03  7.01819081238279E-05
 -5.82172034330498E-01 -5.11212354193384E-04 -2.17443674923179E-03  1.42129001538039E-06  2.87684469705635E-05
 -7.60944316494773E-05 -2.88162603618586E-06 -3.02897068202943E-06 -7.24647309373082E-06 -6.86437440158147E-04
  1.62196975578958E-03  4.71490586213624E-05  8.94619662435662E-06  1.95896413946438E-04 -4.62652438750901E-04
 -3.37108814389312E-05 -4.79793764863905E-06 -7.86914740421945E-07 -5.79121680521699E-06 -2.85704838807516E-05
 -2.44472691545987E-05 -1.49440121102101E-05  3.78723323879552E-05 -3.99237729805895E-01  1.55907402608905E-04
 -1.62643973803758E-03 -7.02526413416390E-05  5.82172244142586E-01  5.22214652987442E-04  2.15426500104204E-03
 -1.28594843556461E-06 -2.70532346127431E-05  2.10538542142641E-05 -2.74864993449728E-07  9.98846085941661E-05
 -9.70401500824715E-07 -6.86597513258916E-04  1.62630497009387E-03  6.59853983625287E-05  9.65561127714539E-06
  1.86865099343654E-04 -4.63896803703492E-04 -3.75199051861209E-05 -8.92918625170221E-06 -8.59106094916770E-07
 -6.89471132976411E-06 -3.68979492862971E-05  3.11056082489220E-06 -1.52837128184789E-04 -3.61381793356174E-06
  1.21734774656301E-04 -1.01916849736686E-03  1.29391224525666E-02 -8.61937358815580E-07 -6.99746111644475E-06
 -4.39303984805875E-05 -3.19616717876041E-06  1.27378117050801E-04  4.49454656580609E-06 -1.55848292652031E-04
  1.01558258132889E-03 -1.27745854384402E-02  2.80691954272425E-06  5.33210363195642E-06  6.98583193315935E-04
 -2.31899752616048E-06 -1.00172774939744E-03  5.63321959416033E-05  8.78062180791031E-05  2.97494046496960E-05
  2.65174415155164E-04 -2.52711731138374E-06 -3.13252982875618E-06 -7.20957781926036E-04 -1.44113995985416E-06
 -1.00130261675901E-03  5.64329191543444E-05  1.11195375548141E-05 -3.10129102501630E-05 -9.07701090942695E-05
  2.79035070663315E-06  5.16632893134180E-06  7.03949764378060E-04  1.67489426203951E-06  1.01887042483199E-03
 -5.62760198212498E-05 -6.68138689376073E-05 -3.00032083968755E-05 -2.28145758924326E-04 -2.56026891522057E-06
 -3.48558094142968E-06 -7.09618059250214E-04  2.15265618160558E-06  9.65637874258155E-04 -5.62776791685636E-05
 -4.66207691426560E-05  3.05409293788878E-05  1.47393734130715E-04  3.88507184431238E-05  4.92651450351939E-04
  4.37977035069382E-05 -3.50287807666615E-04 -3.83792817689504E-04 -3.81125912899126E-05 -4.79130425381331E-04
  4.13775900880805E-05 -3.36157516377026E-04  3.54903346525537E-04  3.88806839971806E-05  4.92466732292880E-04
 -3.77530723572492E-05  3.44733127384349E-04  3.79946942933590E-04 -3.80304887146849E-05 -4.77948869970394E-04
 -4.61393559287802E-05  3.40994285434820E-04 -3.56819093762037E-04  2.25997968495627E-04 -1.96330094084031E-04
  2.21751475287153E-04 -1.95304395518636E-04 -3.57636965288819E-04  3.30162748642808E-04 -3.47571507966011E-04
  3.36397416689254E-04  2.50019347671285E-04 -2.52354749473888E-04  2.44840034503180E-04 -2.53631790141004E-04
* ORBITAL    1   51
  4.99969570885831E-07  3.62093766590713E-06  1.86505219138869E-05  2.27141995410944E-05  1.20634495367071E-05
 -1.10627983504810E-05  5.82955898634862E-01 -3.90751769109247E-03  2.91963362652952E-03 -2.28639200066899E-05
  3.99372780237671E-01 -1.69789379342751E-03  1.87547670635685E-03 -7.77370710048167E-07 -1.93894168562926E-05
  1.77978817485252E-06 -2.55202945441554E-06 -8.02031424779863E-05 -8.77629681680440E-07 -2.63511351149114E-03
 -4.20033868497401E-05 -8.09016371110386E-05 -9.87995105780531E-06 -4.66544724862814E-03  7.63018015937936E-04
 -4.09090963442268E-05 -1.15316400855005E-06  6.70451768627138E-07  4.97480592673938E-06  2.57761864625310E-05
 -4.24428850907273E-05  1.17859167503007E-05  1.13691245367444E-05 -5.82952047781017E-01  3.89500021594874E-03
 -2.89743569246901E-03  2.21125481157294E-05 -3.99385256936041E-01  1.70458690741050E-03 -1.86621631270438E-03
  1.17731123024124E-06  2.28718842782545E-05 -6.25965445992562E-05 -3.37226431245203E-06  7.70771801649270E-05
  1.08720479923220E-05 -2.52307812287624E-03 -3.64781852470208E-05  3.33580048590134E-06 -8.95264201931494E-06
 -4.70809205087704E-03  7.65875057947908E-04  8.11816611536522E-05  1.21016405866736E-05  1.07310923169377E-06
  8.72464513643858E-06  5.04547394826187E-05 -3.04789937004787E-06  1.26884046368767E-04  4.93661805562396E-06
 -1.93276182689419E-04  1.64695288632457E-04 -2.51844725658687E-03  3.87337556838803E-07  3.10593967337219E-06
  2.01232940454407E-05  1.12589929393778E-06 -4.31880303925909E-05 -1.93378067941868E-06  3.35602514093407E-05
 -1.71415339892046E-04  2.75517158964681E-03 -2.09293942857977E-06 -1.85968402487868E-04  2.52222684001065E-03
  1.94275476096510E-04 -1.73178460058927E-03  1.01597519604616E-04 -1.31461368914408E-03  2.11220921152846E-04
 -2.21949837064520E-03  2.04423837636854E-06  1.85711104772759E-04 -2.52281576085667E-03  1.95230647920507E-04
 -1.78626573760846E-03  1.01997235069054E-04 -1.31356643789421E-03 -2.11465295804897E-04  2.19061353383442E-03
 -2.22315788247383E-06 -1.87127138515852E-04  2.53160947389037E-03 -1.95663351557349E-04  1.78064167745416E-03
 -1.01893338433295E-04  1.34203773714442E-03 -2.12232012199247E-04  2.26581779714881E-03  1.82954163256100E-06
  1.84007141379362E-04 -2.51740401123603E-03 -1.94515656451648E-04  1.75645119466088E-03 -1.01555641730552E-04
  1.27774221896688E-03  2.10614186457940E-04 -2.13503856646123E-03  3.24082247362376E-05  3.74498289518442E-05
  5.48821684282644E-05  6.07929600293117E-05 -3.52182424191312E-05 -3.25157621132553E-05 -4.04284526896245E-05
  4.38764966702802E-05  6.77752644097092E-05  4.44531974474374E-05  3.19465590701134E-05  3.19602018369013E-05
 -4.79977559874989E-05 -6.83732778931437E-05  2.90905407468154E-05 -3.26574869100093E-05 -4.27755147777611E-05
 -5.39196693427786E-05 -5.29511391067290E-05 -5.00994513863627E-05  2.97214347222750E-05 -4.79578334950993E-05
  2.66529359162141E-05 -4.38512744188161E-05 -1.26022924202461E-04  1.25893806349549E-04 -1.14902220605983E-04
  1.37046472229945E-04  1.46983767795530E-05 -6.33113703046058E-06  1.02647055500082E-05 -1.16953608613030E-05
* ORBITAL    1   52
  2.27569833682268E-07  1.67342738115760E-06  8.68250424398399E-06 -2.12042995065288E-05  8.64983497610045E-06
 -2.68447762678077E-05  6.28269178052039E-01 -3.40182967845012E-03  3.00458287396982E-03 -1.57333422575527E-05
  3.22476022102077E-01 -1.78118909713200E-03  1.54439399951159E-03 -3.60992542051195E-07 -6.15584124859658E-06
  1.61931065119730E-05  3.63451393366549E-07  1.17546130181188E-04  9.86276553493101E-07 -4.62695109866805E-03
 -2.89901375932036E-04 -2.36870904990908E-06  3.58217523669477E-06 -9.36705141035927E-03 -4.17777566529003E-04
  4.18734961657905E-05 -4.67750092013680E-06  8.31741421151524E-08  5.50783843531961E-07  2.80348444329278E-06
  8.98874989694516E-06  1.38721227533482E-06 -2.62439260864470E-05  6.28281865036655E-01 -3.43153837782655E-03
  2.97938531174262E-03 -1.68262689138283E-05  3.22451586333286E-01 -1.71612640931573E-03  1.53626310794006E-03
  1.35069282870383E-07  4.20833627592567E-06  6.02352690629008E-06  2.37385934922053E-06 -2.41727829559363E-06
  1.03975346721775E-06  4.69683928590960E-03  3.03294118105880E-04 -3.23270064085034E-05 -8.70466898441176E-06
  9.33078610205619E-03  4.12125905844699E-04 -3.84802239881013E-05  1.98149109089862E-06  3.88586863094958E-06
  4.76648140535169E-05 -2.19938487227513E-04 -2.51771592801336E-04  8.64397207185752E-03 -8.45695877631478E-05
  3.69409840664439E-03 -1.22138781801062E-06  6.69064024441585E-05 -3.32530076291005E-06 -4.30934386482387E-05
  2.53124371618763E-04 -2.51975044878594E-04  8.71452380391139E-03 -8.78170743173843E-05  3.81146986925327E-03
  4.81359684514136E-06 -1.81508447573840E-04  5.20396814393164E-06 -1.25354942648278E-04  2.16421792954267E-03
  1.49100879190994E-04 -4.75855880032618E-04  9.48550663359507E-05 -6.73154263025620E-05  1.87740091858573E-04
 -1.14371609683119E-04 -5.39023176670473E-06  1.23851486284783E-04 -2.16499343351794E-03  1.48503301144129E-04
 -4.59173288424136E-04  9.48682484882261E-05 -4.17383739954195E-05 -1.87145448830025E-04  7.54837619557416E-05
 -5.28115073545165E-06  1.24764009904368E-04 -2.15592512444102E-03  1.49020639533566E-04 -4.40671045048879E-04
  9.50052379989321E-05 -6.69343653109599E-05  1.87214859973722E-04 -1.10415232244800E-04  5.20184266497718E-06
 -1.25341725408896E-04  2.14710523218692E-03  1.48604205557274E-04 -4.18476356519662E-04  9.47761026360188E-05
 -5.69738584950573E-05 -1.87228934453633E-04  9.18555538114496E-05  2.21245050501256E-05 -7.94964299890129E-05
 -1.95109346984286E-04  2.82374057851405E-04  1.49275930477088E-04 -2.20488601563606E-05  8.21105209929363E-05
 -1.92147355376972E-04  2.79244421847762E-04 -1.48004227628167E-04 -2.15232823876003E-05  9.37645136984325E-05
 -1.99670182243900E-04  2.91635308779672E-04  1.61869929205304E-04  2.17245271901600E-05 -8.98388437652751E-05
 -1.94326369194069E-04  2.85108401241417E-04 -1.58725560888304E-04 -2.77549330852127E-05  2.55033875625553E-05
  2.71172159012903E-05 -2.85511431736255E-05  2.63488563403633E-04 -2.58786590080832E-04 -2.71207012158804E-04
  2.65827538196426E-04 -9.04540029677931E-05  8.75377543920453E-05  9.65290555943137E-05 -9.31784000567151E-05
* ORBITAL    1   53
 -7.64131598953197E-04 -5.56335908039591E-03 -3.06049364477057E-02 -8.15461904765795E-02 -6.42042066988888E-02
  1.36441083767988E-07  3.56726994786996E-06 -2.13802925746525E-06  3.64907553558566E-07 -1.33931535035997E-07
 -1.50700974912151E-06  1.13487946119901E-06 -3.26987037237857E-07 -3.86443054651413E-04 -1.19186101564495E-02
  1.76083692795911E-03 -3.27208373235670E-03  6.02117570848963E-03  4.55178270161908E-03 -1.66800837642140E-05
  2.20118850032822E-06 -3.68617110503700E-04 -3.38799376220336E-03  4.10954126107464E-05  4.16132252332944E-06
  2.33130698613948E-03 -2.73315949430146E-03  7.64024467176474E-04  5.56257342240631E-03  3.06008927097177E-02
  8.15523624638391E-02  6.41998268353064E-02  1.11922318764488E-07  3.08565641100534E-06 -5.32465595267125E-06
  1.04320565560924E-07 -9.12933827782292E-08 -5.10538747881078E-07 -6.54850869913811E-07 -1.09563918492696E-06
 -3.86651181758244E-04 -1.19230988953996E-02  1.76657924034878E-03 -3.27103260575339E-03 -6.03771571160917E-03
 -4.55417142029345E-03  1.16596331380838E-06 -9.76244708994730E-07  3.77249336835916E-04  3.39137729857294E-03
 -4.40932251502368E-05 -5.82113227898663E-06 -2.31889990532776E-03  2.73495865257050E-03  4.20525392261890E-08
  3.62927369368964E-07  2.18143986366103E-06  5.41325540584518E-07 -3.80589344527199E-05  5.56075773185757E-07
 -4.18854286576115E-05 -1.32668871026732E-04  1.39026636407747E-02 -2.29765881255605E-07 -1.86137532783405E-06
 -1.18849398280217E-05  4.88786524090321E-07 -4.37833407171438E-05  1.58051872214350E-06 -7.41016140158322E-05
 -1.32853522111291E-04  1.39099922002710E-02 -8.38364831266735E-04 -1.04394811926801E-02  2.24477423014156E-01
 -1.17467948214942E-03 -1.79506994748865E-03  6.04397610045076E-03 -4.31328574335667E-02 -3.23307135009813E-03
  1.36634046987532E-02 -8.38338352104070E-04 -1.04392182195430E-02  2.24470667337832E-01  1.17511512246054E-03
  1.77310586340752E-03 -6.04378869919194E-03  4.31116172825652E-02 -3.23342385851991E-03  1.36972359828984E-02
  8.38389448936390E-04  1.04396744655665E-02 -2.24477476650587E-01 -1.17466575119297E-03 -1.79230179727752E-03
  6.04393229913763E-03 -4.31364102224766E-02 -3.23305069101604E-03  1.36530767818485E-02  8.38372722276533E-04
  1.04394811093769E-02 -2.24471009921743E-01  1.17513886679889E-03  1.77374857456540E-03 -6.04370528222574E-03
  4.31165496266991E-02 -3.23337145359311E-03  1.36868704122014E-02 -1.92827494320871E-02  2.82109639403077E-01
  1.01159314291191E-02 -1.71167486952935E-02 -1.51406532030392E-02 -1.92830832826144E-02  2.82105192685958E-01
 -1.01118638164631E-02  1.71139210996893E-02 -1.51369894339010E-02  1.92827589610138E-02 -2.82110010891153E-01
  1.01166309982353E-02 -1.71172805757864E-02 -1.51410030048399E-02  1.92829171913810E-02 -2.82106901188397E-01
 -1.01128760258382E-02  1.71144441370873E-02 -1.51367576284023E-02  6.77815147754953E-02  6.77785128004008E-02
 -6.77796625408827E-02 -6.77761638953703E-02  6.48670111027882E-02  6.48757353439875E-02 -6.48688916447862E-02
 -6.48765035725489E-02  6.92177840790381E-02  6.92163239377774E-02 -6.92182362342304E-02 -6.92160615929054E-02
* ORBITAL    1   54
 -4.45170228839507E-04 -3.30095188543804E-03 -2.10024546853690E-02 -9.33859467447747E-03 -2.82226045902432E-02
 -1.70718088481252E-07 -3.66137670907499E-06  9.53515306676419E-06  2.64438296229587E-07  2.99371653898926E-07
  5.63390930901283E-06 -6.64726288871983E-06  7.36008044797267E-07 -4.00908431884809E-04 -1.09438803834235E-02
 -1.64129242430612E-02 -7.49028821176692E-03  5.75084217127549E-03  3.84574644426365E-03  2.60699858150447E-05
  2.89873484386112E-06 -1.13411918571255E-03 -4.88404141270118E-03 -3.84455738720939E-05 -5.53035305301300E-06
  1.83679331167967E-03 -3.07446524679225E-03 -4.45187761392714E-04 -3.30110106017330E-03 -2.10035984386483E-02
 -9.32902649004210E-03 -2.82194097366417E-02  3.94082730054103E-08  7.15519231546332E-07 -7.10742250513129E-06
 -6.22241350318147E-07 -8.79581894838516E-08 -2.74932152354127E-06  1.17169744961221E-05  1.25762442126924E-06
  4.00857642443849E-04  1.09435043968213E-02  1.64250859915115E-02  7.48983446403392E-03  5.73919590414762E-03
  3.84447186613696E-03 -7.68872999762993E-06  1.20865597013918E-06 -1.14386704812103E-03 -4.88655742873752E-03
  8.14840745041038E-06  2.32332547345266E-06  1.82613026656621E-03 -3.07880530036915E-03 -6.56934068996430E-05
 -1.18670394503925E-03  4.71626860146280E-02  5.16700198771993E-04 -1.16698689371304E-04 -9.98302627629112E-04
 -5.19156818499449E-03 -6.16399374042722E-07  2.99802338034408E-05 -6.54986246313676E-05 -1.18508141173218E-03
  4.71725580994144E-02 -5.16786736661011E-04  1.31323784817320E-04  9.96833907020453E-04  5.25783116123000E-03
  1.46967647798431E-06 -6.40403071973222E-05 -1.00479494108399E-03 -1.16977424085711E-02  2.21723717810225E-01
 -1.22368007544552E-03 -2.88948526034951E-03  5.90321662332574E-03 -4.60228384812415E-02 -3.24555720977464E-03
  9.44758762650518E-03 -1.00482913476879E-03 -1.16980243993580E-02  2.21722169314795E-01  1.22351526406219E-03
  2.88119536229168E-03 -5.90339655974971E-03  4.60343279951305E-02 -3.24547077592320E-03  9.43117544567384E-03
 -1.00477338837377E-03 -1.16975813402257E-02  2.21725637093581E-01  1.22374936096990E-03  2.89450987917628E-03
 -5.90331582938795E-03  4.60261104318900E-02  3.24557281304575E-03 -9.44125993229081E-03 -1.00482776966469E-03
 -1.16979792643606E-02  2.21716545398872E-01 -1.22384059104895E-03 -2.86843034014290E-03  5.90317556030685E-03
 -4.60206233097942E-02  3.24576385901172E-03 -9.45374436744413E-03 -1.92953135641179E-02  2.78424785224749E-01
  9.47449596470776E-03 -1.67318904505220E-02 -1.44795281640267E-02 -1.92953449605528E-02  2.78423535623362E-01
 -9.47533600502657E-03  1.67315152279826E-02 -1.44791946847473E-02 -1.92950986756343E-02  2.78428603202959E-01
 -9.47806025447776E-03  1.67359330896930E-02  1.44846820717545E-02 -1.92953201062190E-02  2.78422891825446E-01
  9.47526583919741E-03 -1.67324274184288E-02  1.44781315469448E-02  6.38571902669045E-02  6.38594657109595E-02
  6.38592091472490E-02  6.38570101933770E-02  6.27496250377421E-02  6.27494759620957E-02  6.27444279386640E-02
  6.27515251039016E-02  6.40067018089552E-02  6.40067196708798E-02  6.40091694241022E-02  6.40047641121283E-02
* ORBITAL    1   55
 -1.17266516497905E-07 -8.58462490043133E-07 -4.60332700245837E-06 -4.11363484449935E-06 -2.20533357645964E-06
  5.10066774088194E-04  1.40388594076758E-02  1.22225900976844E-02  6.57142253096527E-03  4.96035172028309E-05
  2.06465683258953E-03 -2.43874110976506E-02 -4.86805461165076E-03  1.88346245139573E-07  4.94328442440689E-06
 -5.38998512377667E-06  1.92767297978139E-07  2.32851369051338E-05 -3.34212799971300E-06 -5.55747402660074E-03
 -2.66956749749894E-03  2.25306820303110E-05  4.41940050490881E-06 -1.11404887784477E-02  1.18312795367189E-03
  2.71349988160160E-05 -1.23526756177271E-06 -1.79702537109643E-07 -1.34867205811046E-06 -6.84062559588466E-06
  6.03654428946110E-06 -2.80856207794416E-06 -5.10167438101362E-04 -1.40406051401005E-02 -1.22201026368513E-02
 -6.57032140555421E-03 -4.94620250119948E-05 -2.06274212528441E-03  2.43862186521308E-02  4.86892839977712E-03
 -2.79943826912984E-07 -5.36005530461897E-06  1.65762466037441E-05  6.99702064085045E-07 -1.49235831955790E-05
 -1.31351628394774E-06 -5.58933170350760E-03 -2.66768155829902E-03  8.57760724654260E-06  1.73118234278967E-06
 -1.11115726820406E-02  1.18561297660523E-03 -2.33588974392454E-05  7.83488021076459E-07 -2.80677613049257E-07
 -2.27212474769431E-06 -1.29245017678860E-05  3.92056957869582E-07 -6.43010447328976E-06 -1.44094457984767E-06
  5.19653623312033E-05 -6.79139775481363E-04 -4.61931408278159E-03 -9.74271581273880E-08 -7.72301628706309E-07
 -3.77349696699664E-06 -2.90836975886336E-07  3.37640712929474E-06  4.94695590144551E-07 -1.24192325695436E-05
  6.80557031107247E-04  4.56956349610879E-03  1.22343663097952E-03  1.31712368847085E-02 -2.07786583154432E-01
  1.55236681959043E-03 -2.40121742470757E-04 -5.83124987243967E-03  4.83436901088847E-02  3.24213949202586E-03
 -1.51811970971653E-02 -1.22335365320122E-03 -1.31706235388618E-02  2.07788762675034E-01  1.55223860612664E-03
 -2.27910405488314E-04 -5.83134777329578E-03  4.83420599561678E-02 -3.24215305659257E-03  1.51909802531919E-02
  1.22346461887959E-03  1.31714773376502E-02 -2.07787216868604E-01 -1.55219589633536E-03  2.30877904524756E-04
  5.83129889831421E-03 -4.83462610335482E-02 -3.24202341885545E-03  1.51759564522515E-02 -1.22332886785533E-03
 -1.31704074630744E-02  2.07786663203785E-01 -1.55251853178734E-03  2.35591177265551E-04  5.83120227698363E-03
 -4.83336562997099E-02  3.24237065780223E-03 -1.52044300230849E-02 -2.00037089964106E-02  2.86832121574674E-01
  6.80737571367340E-03 -1.60885250794201E-02 -1.29942425247700E-02  2.00037802667311E-02 -2.86831602840381E-01
  6.80931641555849E-03 -1.60913933329446E-02  1.29934625424484E-02 -2.00036640851496E-02  2.86833528914630E-01
 -6.80962354418182E-03  1.60916914746771E-02  1.29973849447898E-02  2.00036980600716E-02 -2.86832437133291E-01
 -6.80845289121873E-03  1.60892467001810E-02 -1.29936032116809E-02  6.41693005868376E-02 -6.41650241471339E-02
  6.41698058536843E-02 -6.41656984422763E-02  6.51965956766262E-02 -6.51971708991722E-02  6.51940159909674E-02
 -6.51988132170742E-02  6.32386772441373E-02 -6.32414276300252E-02  6.32410924893788E-02 -6.32396291515875E-02
* ORBITAL    1   56
  1.24621091270564E-07  8.94038997978662E-07  4.47951206471697E-06  6.54492034061145E-06  2.04159955933674E-06
  5.02956889919028E-04  1.39859384731640E-02  7.69465545601508E-03  5.99032752082779E-03  5.28400169846148E-05
  1.86181265977623E-03 -2.02993923043957E-02 -4.36248780888154E-03 -2.21800438287765E-07 -5.37097062416926E-06
 -1.69396350548158E-06 -1.12601284130668E-06 -3.60417095837527E-05 -2.10735674961098E-06 -5.17459691414738E-03
 -2.96427385106481E-03 -1.63750252021391E-05 -1.74771838272131E-06 -5.75889576082510E-03  3.41517732525842E-03
 -1.53731677194731E-05  3.97565722553814E-06  1.39928340839456E-07  1.04219806530083E-06  5.64129032016486E-06
 -1.08047571815400E-05  2.15693699813827E-06  5.02668047602825E-04  1.39799698868197E-02  7.71317274642619E-03
  5.98973645240125E-03  5.33624784849118E-05  1.87357434415974E-03 -2.03276596342863E-02 -4.36346730857032E-03
  2.59771928448984E-07  5.18556432892510E-06 -1.70107446551818E-05 -6.18538367481392E-07  1.69015414298618E-06
  8.91634663525987E-07  5.13437195834101E-03  2.95941452767510E-03 -2.20141871778288E-05  1.04984407201336E-06
  5.78277136306492E-03 -3.41485671407514E-03  2.63309314829131E-05  3.99389181421399E-06 -3.34648061448243E-04
 -2.45400852259925E-03 -1.67503902024865E-02  3.34608273139036E-04 -6.74380596077155E-03 -1.98397790044338E-04
 -8.51280155116395E-03  6.76612682899089E-07 -3.13232486405520E-05  3.34921524059768E-04  2.45626962935497E-03
  1.67620382535274E-02  3.36345491804796E-04 -6.84192135996488E-03 -1.99496712390225E-04 -8.49095490088406E-03
 -2.21463177862965E-06  8.40289571297004E-05  1.22387576756285E-03  1.31619401125328E-02 -2.06290489211365E-01
  1.60073258205204E-03 -2.12572988390869E-03 -5.83244150360728E-03  4.67711810989321E-02  3.25498223480137E-03
 -1.76385763342249E-02 -1.22379291572861E-03 -1.31612634542236E-02  2.06295566655347E-01  1.60107660146668E-03
 -2.13615910867022E-03 -5.83237063381812E-03  4.67721024450143E-02 -3.25513018468324E-03  1.76306590583639E-02
 -1.22391768445428E-03 -1.31622463191842E-02  2.06289397837056E-01  1.60084260366731E-03 -2.14206303927895E-03
 -5.83248648159705E-03  4.67805607538337E-02  3.25502288026143E-03 -1.76174826331518E-02  1.22384637025791E-03
  1.31616842346571E-02 -2.06285000105852E-01  1.60103140002475E-03 -2.15107317354766E-03 -5.83230007994305E-03
  4.67688910602498E-02 -3.25532228947921E-03  1.76442900981335E-02 -2.00316421508355E-02  2.87193739147290E-01
  6.91747000821023E-03 -1.61875104043022E-02 -1.30692706321928E-02  2.00315803757336E-02 -2.87196069444854E-01
  6.91476476043492E-03 -1.61878580488955E-02  1.30740805459947E-02  2.00313481862079E-02 -2.87201345640196E-01
  6.91832124946531E-03 -1.61926678224067E-02 -1.30803511890204E-02 -2.00314975209658E-02  2.87198121284495E-01
  6.91703137742495E-03 -1.61893966288318E-02  1.30746567303081E-02  6.46147173109209E-02 -6.46195834621769E-02
 -6.46193843626763E-02  6.46152094328464E-02  6.48760244174275E-02 -6.48754801843035E-02 -6.48703722216802E-02
  6.48756927937603E-02  6.34676780682770E-02 -6.34665414457636E-02 -6.34705653108961E-02  6.34693214046803E-02
* ORBITAL    1   57
 -1.28346134010308E-03 -9.46386649576783E-03 -5.80986050200208E-02  5.38885081630038E-02 -1.32489740267133E-02
 -4.36140877620967E-07 -1.64604858794837E-05  5.35632648866109E-05  6.22296444494293E-07  2.01140865770756E-07
  8.83878915894788E-06 -1.69328913943691E-05 -1.61463912099373E-07  1.41922663505121E-03  4.01102793587386E-02
 -2.23817999761637E-02  2.68727016087282E-03 -2.58381451557379E-02 -8.91173652392269E-03 -2.53474229947947E-04
  4.30731094351873E-05 -6.07340060984969E-03  1.99105606587948E-03 -1.62053682203118E-04 -2.95062635336502E-05
 -1.85550295630353E-02 -5.94995227239594E-03 -1.28353712353883E-03 -9.46460005116800E-03 -5.81039222311279E-02
  5.40511453471071E-02 -1.32461526126483E-02  8.93865992911730E-07  1.11312719937808E-05 -2.48808560776348E-05
  1.68950050402095E-06 -2.01699171892220E-06 -4.15508879741973E-05  1.01337164014206E-04 -1.00595123912763E-06
 -1.41981292174565E-03 -4.01143251748616E-02  2.25437726161403E-02 -2.67238649289753E-03 -2.59337848099056E-02
 -8.92779561886834E-03  1.71949244605877E-04  6.30601746551409E-05 -6.24813287962671E-03  1.95693277934988E-03
  6.05948524323123E-05  2.81314172416807E-06 -1.87809263912136E-02 -5.97573012604895E-03 -1.04468665439241E-03
 -1.51668626535569E-02  6.37324181938699E-01  1.63559357626013E-03 -1.24323680135342E-03 -3.50728755070151E-03
  1.20087251063058E-02  1.18266152710183E-09  6.04341293919249E-05 -1.04696947763315E-03 -1.51853246435606E-02
  6.37229500781131E-01 -1.64677555632584E-03  1.82060265919677E-03  3.51204389649691E-03 -1.21787522887613E-02
  1.20518851304947E-05 -4.90275262149791E-04  5.10559857834193E-05  1.96558559517225E-04  2.13897029114487E-02
  5.96190834666631E-04 -3.85596825410381E-03 -4.85530762452599E-04 -3.06970282949375E-03  1.07493070226927E-03
 -2.33536354317298E-02  5.10322758696445E-05  1.96050582599031E-04  2.13983153321874E-02 -5.98616199535344E-04
  3.88504375129397E-03  4.84953350883246E-04  3.15595807561549E-03  1.07605330980007E-03 -2.34799741621833E-02
  5.13763870844563E-05  1.98841551712588E-04  2.14014698216514E-02 -5.96497859310627E-04  3.91265899248841E-03
  4.85973036884149E-04  3.07844901291924E-03 -1.07519221862792E-03  2.33509038855411E-02  5.09843874811241E-05
  1.96135533671703E-04  2.13292700759486E-02  5.93899444052830E-04 -3.69968946553569E-03 -4.85873008131741E-04
 -3.02096963006956E-03 -1.07355319785325E-03  2.32387564238359E-02  2.60219058543314E-03 -4.75176703052159E-02
  2.20150470789439E-03 -3.54825175080694E-03 -2.66860131844100E-03  2.60287347519602E-03 -4.75186818460454E-02
 -2.21632162707143E-03  3.56415630228818E-03 -2.66507332529260E-03  2.60403219856687E-03 -4.74867828374365E-02
 -2.24424676569515E-03  3.60826984034825E-03  2.70679986329563E-03  2.60333885136547E-03 -4.75148089994709E-02
  2.21456950609705E-03 -3.56563321019165E-03  2.66368943826365E-03 -1.30677167188655E-02 -1.30644915305355E-02
 -1.30608724465626E-02 -1.30640221317000E-02 -1.24877288822155E-02 -1.25068729803265E-02 -1.25480369282430E-02
 -1.25016860027323E-02 -1.10914242298271E-02 -1.10916467184099E-02 -1.10704918740189E-02 -1.10927137146614E-02
* ORBITAL    1   58
  9.27554537456188E-07  6.69144260715493E-06  3.33932359642768E-05  1.75446990625643E-05  2.60500690787251E-05
 -7.61776267506170E-04 -2.14348556644440E-02  2.03338785755561E-02 -9.62101725387779E-04  1.65440245640083E-03
  4.65884840997379E-02 -4.45211642555767E-02  2.22725737854629E-03 -1.41186114092597E-06 -3.14350054341639E-05
  2.88745165441588E-05 -7.59470674367577E-07 -2.04364854287692E-04 -2.34384820220926E-05  3.58623113716052E-02
  1.03184890426282E-02  2.72582424236455E-05 -2.02876503034317E-05 -1.94160523400242E-02 -5.42717090997312E-03
  2.38427748663706E-04  3.24874595691990E-05  1.08225061811634E-06  7.94020700080654E-06  4.12777122514167E-05
 -4.58219156998170E-05  2.02038624993890E-05 -7.62514783766386E-04 -2.14493476615822E-02  2.03645838570807E-02
 -9.59266486433556E-04  1.65585134087156E-03  4.66188373632726E-02 -4.46098910540372E-02  2.21842120381982E-03
  1.79038522716795E-06  3.57594650056786E-05 -1.06436845133011E-04 -4.49392680061087E-06 -1.14075077377631E-04
 -7.46921179006957E-06 -3.60295618625022E-02 -1.03305609912948E-02  1.15082290371425E-04 -6.37604676160651E-06
  1.94036639546525E-02  5.41109768648122E-03  2.46511069989627E-04  2.63201541554913E-05 -1.01696514450056E-03
 -1.48892305900944E-02  6.63356557877958E-01  1.17140136953736E-03  3.41322506427560E-03 -2.48397911058378E-03
  9.83448628931836E-04  1.36972084028387E-06 -4.71936667144421E-05  1.01957701599279E-03  1.49103573834828E-02
 -6.63230798850670E-01  1.19055028445302E-03  2.26627251970577E-03 -2.48937477316680E-03  9.87697033535784E-04
 -6.64591439049062E-06  2.87611248415301E-04  3.86954424174975E-05  4.86673073718223E-04 -1.50999436715689E-02
 -2.44688444973169E-04  5.14847190433605E-03  2.92974137421699E-04 -6.15532292324733E-04 -3.83095942124681E-05
 -1.21946075684747E-03 -3.85945495279686E-05 -4.85680179248146E-04  1.51287363596630E-02 -2.43264542052605E-04
  5.07230448262572E-03  2.91905735653882E-04 -6.05088950881097E-04  3.87985046881905E-05  1.12474904636456E-03
 -3.87307112493609E-05 -4.86790081008257E-04  1.51290223520684E-02 -2.44066599464133E-04  5.06456609955920E-03
  2.92019634825153E-04 -5.45390414974510E-04 -3.88394639073020E-05 -1.03662066948639E-03  3.85468455759655E-05
  4.85415213806790E-04 -1.50823494789447E-02 -2.42955504879141E-04  5.08784095504024E-03  2.93490095493339E-04
 -6.25271503158171E-04  3.74194239259116E-05  1.26357830261901E-03  3.04634108402622E-05  1.59604665916458E-03
 -4.11666021745532E-04 -1.74186539044622E-03  7.94361018121595E-04 -3.33661385287652E-05 -1.64388757999487E-03
 -4.23110678369368E-04 -1.76167352296751E-03 -7.39806671748135E-04 -3.39580500338418E-05 -1.65991359283218E-03
 -4.10181119874496E-04 -1.78070264965387E-03  7.19923034428323E-04  3.08552975403582E-05  1.60788064076199E-03
 -4.14492611073927E-04 -1.74127178860782E-03 -7.83383562189660E-04 -2.39037814263892E-04  1.98283599153065E-04
  1.96137454141309E-04 -2.42249687084567E-04  9.68842637464779E-04 -9.48696111524048E-04 -9.28816156892626E-04
  9.74048516450155E-04 -2.41868846269568E-05  4.09156195992658E-05  2.90712529593239E-05 -2.23705258403676E-05
* ORBITAL    1   59
  3.82499321915680E-04  2.84649712951091E-03  1.88829035796769E-02 -1.00388155387825E-01 -1.79454574624712E-02
 -2.60615450935327E-07 -7.32465506847554E-06  2.35908689704378E-06 -7.03177483658046E-07  1.91149460645913E-07
  1.19853520537719E-06  4.31766314077104E-06  1.35736266681268E-06  6.75468069300630E-04  1.78889427718444E-02
 -2.55518399028924E-02 -5.79045861358490E-04 -1.45569115597338E-02 -5.51720839931364E-03  3.03298871213145E-05
 -1.07670668885457E-06 -6.01128785445383E-04 -1.70936450136573E-03 -9.79161287784821E-05 -1.31754780620008E-05
 -8.66964345561791E-03 -3.87786719942863E-03 -3.82682126657994E-04 -2.84783112623569E-03 -1.88899596050735E-02
  1.00379469416033E-01  1.79447926008705E-02 -2.60970895447121E-07 -7.45831209215313E-06  1.55999516082612E-05
  9.86302516284421E-09  1.93249031849044E-07  1.10926894356132E-06 -1.87917932039325E-06  1.53486394149827E-06
  6.75247553107593E-04  1.78843759287634E-02 -2.55397187626593E-02 -5.80663085594997E-04  1.45768190142395E-02
  5.52289749018878E-03  2.74308336488003E-06  4.29710110445032E-06  5.97444625667301E-04  1.70766447641532E-03
  1.07301639221484E-04  1.21434665247053E-05  8.62286028435609E-03  3.87281875290910E-03 -3.50409771263024E-07
 -2.87704372837301E-06 -1.81312109808199E-05 -7.32211148419082E-07  7.45479399261624E-05 -2.53158850794063E-06
  1.29579295200019E-04  1.26096617180471E-03 -2.00734032617563E-02  2.68228777266835E-07  2.14295143154623E-06
  1.30567884507355E-05 -1.97252915796489E-06  1.33176917117348E-04 -2.20995515629504E-06  1.12439776748301E-04
  1.26084136222547E-03 -2.00682670964958E-02  7.21922472226137E-04  9.29937725731757E-03 -3.61776309616780E-01
 -1.52543669695966E-03  1.86160684043124E-02 -8.93983654257348E-04  8.87598829026660E-03 -1.13972165951473E-03
  1.31749109466730E-02  7.21891426501445E-04  9.29899590355229E-03 -3.61757761979588E-01  1.52439311876750E-03
 -1.85579459918100E-02  8.93462208607438E-04 -8.82946065973299E-03 -1.13882884177220E-03  1.30976708845803E-02
 -7.21862872999111E-04 -9.29892784080148E-03  3.61775348137008E-01 -1.52540666366381E-03  1.86123444480137E-02
 -8.93748627320153E-04  8.87738435686429E-03 -1.13952749630782E-03  1.31712456095135E-02 -7.21815531039110E-04
 -9.29840614933167E-03  3.61761127946721E-01  1.52421174657013E-03 -1.85715546886816E-02  8.93299778350636E-04
 -8.82883276059461E-03 -1.13877687546502E-03  1.30910792501361E-02 -8.36301510778775E-03  1.70892309884021E-01
 -3.30795924659007E-02  9.51622540426392E-02  5.80063337853274E-02 -8.36253879520055E-03  1.70901787680146E-01
  3.30696536383810E-02 -9.51520064460912E-02  5.79940234385656E-02  8.36322393262165E-03 -1.70890001944822E-01
 -3.30798872566266E-02  9.51619980252685E-02  5.80077617388545E-02  8.36282841242797E-03 -1.70896603702882E-01
  3.30703055169457E-02 -9.51554798991461E-02  5.79989300694016E-02  7.86660369969052E-02  7.86739298085218E-02
 -7.86638012199536E-02 -7.86711194287310E-02  8.22827063854429E-02  8.22621512616668E-02 -8.22825397991318E-02
 -8.22659445038606E-02  7.05914553857043E-02  7.06001286702543E-02 -7.05950543062710E-02 -7.05979034637713E-02
* ORBITAL    1   60
  3.65315375473232E-04  2.69122353821934E-03  1.65396422567444E-02 -5.49156721800687E-02 -3.84229552751644E-03
  2.06147682799526E-07  1.62791783200214E-06 -2.76212802120721E-06 -2.35932743481549E-07 -6.36166897044881E-07
 -1.10522534199112E-05  1.20853937046924E-05 -1.30821424283913E-06  7.70264974850300E-04  2.09417525547783E-02
 -4.56853655449528E-02 -3.69429043867445E-03 -2.31422968000486E-02 -7.52064188565667E-03 -1.39511277586736E-04
  4.52642853547954E-06 -5.46012327445316E-03 -2.78762132868218E-03  1.24621729254650E-05 -1.19652721350364E-07
 -1.56363765744235E-02 -5.51030640955134E-03  3.65353829934322E-04  2.69150615721657E-03  1.65413370251537E-02
 -5.48719425783909E-02 -3.84467463751508E-03  1.29436550524797E-07 -8.84559616858403E-08  1.44567272095830E-05
  2.41192269592113E-06 -4.28247786567081E-07 -7.24923053585206E-06  7.26104566732330E-06 -2.46801427703007E-06
 -7.70347931354507E-04 -2.09424237700961E-02  4.57134249305699E-02  3.69939341869338E-03 -2.31610359613972E-02
 -7.52296004092313E-03  7.91593566856618E-05  1.91281260570645E-05 -5.49809887823772E-03 -2.79414415730928E-03
  3.41473923820983E-05 -1.78747358688642E-06 -1.56970086216507E-02 -5.50854660571284E-03 -1.55328568732032E-05
 -9.49231529475430E-04  9.94545741429512E-02  8.28027533508018E-05  5.52746206734842E-03 -4.42333833192509E-04
 -1.30587360393064E-02  1.77753005902924E-06 -6.19434637504100E-05 -1.66646745267954E-05 -9.58470776272933E-04
  9.94055075022843E-02 -8.73070166185456E-05 -5.31575302803439E-03  4.46275991791186E-04  1.28962413879615E-02
  6.95710984629991E-07 -9.12119214744757E-06  6.49605527612156E-04  8.73917111041786E-03 -3.63563109824206E-01
 -1.56276254205815E-03  1.92941122800731E-02 -1.01049977728614E-03  8.30676187874151E-03 -1.03823563898498E-03
  1.15525608161707E-02  6.49685444821385E-04  8.73968381435078E-03 -3.63550995931294E-01  1.56203900516421E-03
 -1.92496684575389E-02  1.01063791108548E-03 -8.29471820623724E-03 -1.03787697801156E-03  1.15299472739669E-02
  6.49598887788043E-04  8.73903668626483E-03 -3.63562784279926E-01  1.56224765195283E-03 -1.92791959765038E-02
  1.01071182989391E-03 -8.30452305587798E-03  1.03801285558358E-03 -1.15489853030613E-02  6.49590937134710E-04
  8.73907266743902E-03 -3.63568472391296E-01 -1.56318446601809E-03  1.92936108051600E-02 -1.01049037146990E-03
  8.32003963477498E-03  1.03822741595082E-03 -1.15759782631724E-02 -8.29480571572087E-03  1.67738399003250E-01
 -3.30300356065333E-02  9.56957825443952E-02  5.78834440023168E-02 -8.29490052703074E-03  1.67739348218046E-01
  3.30251942998428E-02 -9.56856980329556E-02  5.78789018737274E-02 -8.29487415973997E-03  1.67739714047236E-01
  3.30215757881909E-02 -9.56806845856630E-02 -5.78774967284615E-02 -8.29449960890838E-03  1.67743890402746E-01
 -3.30261872131550E-02  9.56882454051637E-02 -5.78779379011256E-02  7.67585985014641E-02  7.67567978916002E-02
  7.67566315968471E-02  7.67589352468144E-02  8.03209981501852E-02  8.03120268643589E-02  8.03107071862139E-02
  8.03128937991640E-02  6.84388225831449E-02  6.84439961580466E-02  6.84431519661878E-02  6.84447046996646E-02
* ORBITAL    1   61
  2.96841592905918E-07  2.15487621009455E-06  1.12938654851446E-05  3.01342604664724E-05  6.65638156578279E-06
 -6.44995448928591E-04 -1.78122330359736E-02  4.48632464429888E-02  3.12439826609424E-03 -4.50601250685717E-04
 -1.21294834708185E-02  1.96763134375995E-02 -9.04706901405474E-04 -4.11454309877083E-07 -1.20666335593305E-05
 -2.73199089224472E-06 -1.70755755265172E-06 -1.02087115651951E-04 -2.76748313577119E-07  1.74395014533037E-02
  5.18283344056621E-03 -7.72121069855905E-05 -1.14887640654726E-05  3.22253700487203E-02  9.85611540128011E-03
 -5.29272468642820E-05  4.74656673333864E-06  4.76115547406391E-07  3.55433432772731E-06  1.85779343012846E-05
 -3.18387120131219E-05  8.29700841567068E-06  6.45256044855931E-04  1.78166753995087E-02 -4.48661548351649E-02
 -3.12569538265955E-03  4.50196124222393E-04  1.21237999058313E-02 -1.96737456454044E-02  9.01477303976036E-04
  7.96609541442464E-07  1.51232771367832E-05 -5.75565772507859E-05 -2.43346663192845E-06  5.29977346185559E-05
  3.79663073966936E-06  1.75316727475495E-02  5.18083696863410E-03 -6.75574220080963E-06 -4.00861696699529E-06
  3.21557227887367E-02  9.84944672655242E-03  1.00894073811618E-04  5.53074994616022E-06  7.08781236578646E-07
  5.75984710493937E-06  3.33722772851312E-05 -2.21660136791586E-06  1.04867122090004E-04  3.32352299148390E-06
 -9.87068554045209E-05  1.27365020218812E-04 -8.13036591990589E-03  2.15433023950897E-07  1.70799117907143E-06
  8.60073174100651E-06  1.60420065356626E-06 -7.69548854807224E-05 -7.14264601883431E-07 -5.28422847276452E-06
 -1.33764349005504E-04  8.35903146988495E-03 -5.49476426704058E-04 -8.12359375253514E-03  3.80735881390159E-01
  9.54538148853847E-04 -1.57342299493568E-02  9.00579014439414E-04 -9.41434411082002E-03  9.52299582229644E-04
 -1.17072072913090E-02  5.49365982759669E-04  8.12286536981755E-03 -3.80743390578025E-01  9.55503663910079E-04
 -1.57823630332457E-02  9.00726818755507E-04 -9.42937902246414E-03 -9.52591373112907E-04  1.17121295840369E-02
 -5.49563309116157E-04 -8.12436440524035E-03  3.80744840957595E-01 -9.55534642408841E-04  1.57768123843343E-02
 -9.00683875802174E-04  9.44315238626689E-03 -9.53007000172656E-04  1.17518955627430E-02  5.49201047023848E-04
  8.12149150199345E-03 -3.80735893009760E-01 -9.54413137455355E-04  1.57484629801608E-02 -9.00162195907500E-04
  9.39606803230792E-03  9.51698841874770E-04 -1.16546602091570E-02 -8.16506273933714E-03  1.54368744673331E-01
 -2.51812128062323E-02  1.00114816858980E-01  5.94071732740414E-02  8.16517589142395E-03 -1.54369414918318E-01
 -2.51920364384010E-02  1.00123832294778E-01 -5.94023862592651E-02 -8.16559456026579E-03  1.54361367530537E-01
  2.51906969086873E-02 -1.00125238043597E-01 -5.94148979025146E-02  8.16492995209527E-03 -1.54372023873966E-01
  2.51835810183885E-02 -1.00111927747632E-01  5.93975729740913E-02  7.05537261988980E-02 -7.05669790641126E-02
  7.05519220808659E-02 -7.05641903211112E-02  7.27684143973351E-02 -7.27728855113476E-02  7.27816754418329E-02
 -7.27632804333917E-02  7.38042092435252E-02 -7.37984764999150E-02  7.37991481028619E-02 -7.38029211759347E-02
* ORBITAL    1   62
 -3.81787814194303E-07 -2.76908038616524E-06 -1.42990250746751E-05  2.54019148555125E-06 -4.84086316600224E-06
 -7.40659706781061E-04 -2.00415188906284E-02  4.17087150329745E-02  1.67389806475977E-03 -3.98427100427972E-04
 -1.06882484450953E-02  1.44503220126552E-02 -1.69598829187738E-03  7.12830201364690E-07  1.60407484941659E-05
 -1.25843874673914E-05  1.78634985803668E-06  4.37932155070032E-05 -1.87947799956323E-07  1.43522382359886E-02
  5.31405708604091E-03  3.01435266048868E-05  3.30801191543017E-06  2.12593682421090E-02  8.65882261374450E-03
  4.04784263332057E-05 -9.78258072265309E-06 -3.76066938409245E-07 -2.78872280120743E-06 -1.49203771866355E-05
  1.24683267259302E-05 -6.16592996501740E-06 -7.39990855341491E-04 -2.00276080668271E-02  4.16620391734824E-02
  1.67418782257648E-03 -3.99636781029206E-04 -1.07155867883354E-02  1.45217151347006E-02 -1.69249697737782E-03
 -6.48731807302695E-07 -1.39428143765180E-05  2.78964993879165E-05  1.34233428411865E-07 -2.83229490141668E-06
 -2.66876668617271E-06 -1.42700134304398E-02 -5.30200994169141E-03  8.08994020191794E-05 -1.89062303416283E-06
 -2.13102284924993E-02 -8.65988722751664E-03 -2.78398647198755E-05 -6.12477541123981E-06 -1.07549823271427E-04
 -1.02631475386737E-03  2.09469671548998E-02 -7.46341871642503E-04  2.52120434597690E-02 -6.23620218429624E-04
  5.96103365315873E-03 -2.85784213930353E-06  1.21689434810105E-04  1.06710171832522E-04  1.01941875403173E-03
 -2.09849776469356E-02 -7.49463718079124E-04  2.53563975644330E-02 -6.19546754190220E-04  5.83079713901289E-03
  4.03742690489669E-06 -1.48845181296606E-04 -5.21473891563888E-04 -7.90777254202003E-03  3.80438588051300E-01
  7.79756267372527E-04 -1.01976218748163E-02  9.06678949791602E-04 -5.75854436157443E-03  8.27429204061312E-04
 -5.91974095822619E-03  5.21358511729663E-04  7.90683860349159E-03 -3.80454221715354E-01  7.79453726255396E-04
 -1.01862831218197E-02  9.06471047800243E-04 -5.77981000799255E-03 -8.27422819194517E-04  5.97058250900712E-03
  5.21601102427156E-04  7.90872081454259E-03 -3.80435408141520E-01  7.79635215999411E-04 -1.01559272917950E-02
  9.06537085023045E-04 -5.78880523684820E-03  8.27425463915067E-04 -5.97627363649964E-03 -5.21428839794983E-04
 -7.90739144944467E-03  3.80430908995724E-01  7.79505400178569E-04 -1.01507935379704E-02  9.06382529008235E-04
 -5.76920886296519E-03 -8.26900164188939E-04  5.93124352360529E-03 -8.16380897620456E-03  1.53388829183852E-01
 -2.57835554782812E-02  1.01504553702485E-01  6.03263425736582E-02  8.16436597857103E-03 -1.53380721255508E-01
 -2.57819149809158E-02  1.01507870118763E-01 -6.03372140928368E-02  8.16467028765359E-03 -1.53370909918544E-01
 -2.57863025635085E-02  1.01514521465191E-01  6.03485021659722E-02 -8.16442790961015E-03  1.53375331500035E-01
 -2.57859610289202E-02  1.01512475062934E-01 -6.03391281468576E-02  7.03740932295712E-02 -7.03628197157303E-02
 -7.03626081463473E-02  7.03719833783098E-02  7.39568139614352E-02 -7.39645655369144E-02 -7.39725451095253E-02
  7.39655271977521E-02  7.35434634761457E-02 -7.35481616187082E-02 -7.35393123660034E-02  7.35391497656614E-02
* ORBITAL    1   63
 -6.32640563724653E-04 -4.58236414913728E-03 -2.38564634167962E-02 -2.90962942596246E-02 -3.09667423637608E-02
  1.65912142306128E-07  4.53385259602993E-06 -1.89907751002871E-06  9.62913532972296E-08 -1.27108550848128E-07
 -9.61301181674709E-07 -2.15067785504637E-06 -8.03535322542327E-07 -4.49908030557951E-04 -1.03426496752835E-02
  3.00461881195169E-03 -2.10604393758551E-03  1.56852622450590E-03  5.79835907775287E-04  8.39035517787794E-07
  4.54540464566951E-06  5.01539057904859E-03  7.65532718358878E-04  5.07117144888470E-05  4.11355207506323E-06
  2.07818405177903E-03  1.05520862454338E-03  6.32187664516691E-04  4.57905131048024E-03  2.38392808622506E-02
  2.91098590368904E-02  3.09527274552914E-02  1.74988769483788E-07  4.65426978030798E-06 -7.23569230653182E-06
 -2.92876280062645E-08 -1.60412902350228E-07 -1.67492355130465E-06  3.50702303436701E-06 -9.45965873330959E-07
 -4.50706745521095E-04 -1.03597440092978E-02  3.03270509849921E-03 -2.10436878263686E-03 -1.60250200054767E-03
 -5.82975689242262E-04  1.22170520929676E-05  1.44008418673258E-07 -4.98938508067203E-03 -7.58402093004018E-04
 -5.68196347060489E-05 -8.11796826728076E-06 -2.06321178915824E-03 -1.05482376781493E-03 -1.76303123193339E-07
 -1.39278716972835E-06 -9.12317340717893E-06  1.21487794160976E-06 -6.34497410514636E-05 -3.96052924343892E-07
 -1.90280865136184E-05 -6.20192992603654E-04  1.92159924407767E-02 -4.75925025580315E-07 -3.84681333913048E-06
 -2.47981973286227E-05  2.78613753756307E-07 -5.00013661758712E-05  3.00955922030234E-06 -1.34283460792005E-04
 -6.19600232231366E-04  1.92032517185412E-02  1.15913506365072E-04  1.14280246296893E-03 -3.72356494954642E-02
  3.97797562383904E-03 -7.83078155478300E-02  1.16817038322170E-03 -2.64452464544707E-02  1.43004735419416E-03
 -2.42522623208945E-02  1.15932644336956E-04  1.14303677904995E-03 -3.72453572806998E-02 -3.97734406630281E-03
  7.82774706741750E-02 -1.16797584279010E-03  2.64166205503318E-02  1.42956051697993E-03 -2.42084606084430E-02
 -1.15792833416683E-04 -1.14188296559418E-03  3.72349258798594E-02  3.97805735896001E-03 -7.82963899655880E-02
  1.16808097551846E-03 -2.64606803122238E-02  1.43024524341212E-03 -2.42885268658615E-02 -1.15805198421145E-04
 -1.14205554801881E-03  3.72441752684175E-02 -3.97744427138249E-03  7.82730468961570E-02 -1.16784731315793E-03
  2.64313016558062E-02  1.42979036171031E-03 -2.42436112630174E-02  3.35633714378097E-04  5.17764186887425E-03
  2.35762841998449E-01  1.37653206347558E-01 -8.02570005118193E-02  3.35229553848543E-04  5.17181322044970E-03
 -2.35753079860293E-01 -1.37656370309604E-01 -8.02502670649157E-02 -3.35245369630982E-04 -5.17398490895097E-03
  2.35761143772298E-01  1.37652896125058E-01 -8.02545979786099E-02 -3.34934023832258E-04 -5.16924945458899E-03
 -2.35756590856598E-01 -1.37658094348295E-01 -8.02488029419240E-02  2.91500991896990E-02  2.91456901428670E-02
 -2.91418887735635E-02 -2.91375330510008E-02 -1.93432675301427E-01 -1.93425139619179E-01  1.93427495835813E-01
  1.93417220306066E-01  1.80664972577457E-01  1.80666823545496E-01 -1.80670663389716E-01 -1.80667102004294E-01
* ORBITAL    1   64
 -3.46773118932675E-04 -2.52443256940951E-03 -1.36229906071640E-02 -7.12897218188215E-03 -1.10404712987965E-02
  2.72886860468011E-08  1.58569302094439E-06 -8.58711740361333E-06 -7.66058222341475E-07 -1.06167865914660E-08
 -1.85783633583276E-06  1.56585977840554E-05  1.51403411968452E-06 -5.50219481808033E-04 -1.24012051415434E-02
  1.89396053362323E-03 -3.34910434796452E-03  4.74000424260023E-03  1.11542349308857E-03  4.99111715262743E-05
 -2.51490386601040E-06  3.66527100955172E-03 -8.04272021069392E-04 -1.96907735116158E-05 -2.81539372186296E-06
  3.81467268154636E-03  1.39461748058391E-03 -3.46778801001744E-04 -2.52448657092555E-03 -1.36237171558048E-02
 -7.11803061882374E-03 -1.10336629393238E-02 -2.34335383530840E-07 -3.85062639790331E-06  6.97360211907307E-06
 -2.48074614240085E-07  4.85516754148867E-07  9.27354585390579E-06 -1.93701334276632E-05  6.47257192186565E-07
  5.50187751755564E-04  1.24007655231093E-02 -1.88682262525947E-03  3.34773285161591E-03  4.71896832457092E-03
  1.11328819384515E-03 -5.86855238547915E-05 -8.33786392714827E-06  3.66867856444013E-03 -8.04379797307869E-04
  5.43799951236189E-06  2.22127403824684E-06  3.80529730938193E-03  1.39057414123655E-03  2.72399439503803E-05
  2.69758455545855E-04 -1.64000289446435E-02  2.81076467889646E-05  1.69897628862326E-03 -1.16157207948017E-04
 -7.30802936672482E-03  1.73350857534284E-06 -7.12262813121128E-05  2.78145515611223E-05  2.74459771887440E-04
 -1.63742837300784E-02 -2.65751753857384E-05 -1.76739542465428E-03  1.13688010122384E-04  7.40235459589663E-03
 -1.00263470278994E-06  4.25457782694045E-05  2.43727892160967E-05  4.42319004225965E-04 -3.71571416054894E-02
  3.97589817261257E-03 -7.68171126186536E-02  1.09567149823711E-03 -2.57465265788246E-02  1.10507576837611E-03
 -2.04631824918196E-02  2.43863392937903E-05  4.42448794595426E-04 -3.71539565601373E-02 -3.97574393200323E-03
  7.68212113366962E-02 -1.09594705403529E-03  2.57363613503393E-02  1.10515515198370E-03 -2.04543765300516E-02
  2.43497176280740E-05  4.42192204250902E-04 -3.71602369392570E-02 -3.97553524631722E-03  7.68031893262663E-02
 -1.09578831049571E-03  2.57409066961939E-02 -1.10485178779014E-03  2.04570997984899E-02  2.43699259878238E-05
  4.42313589232701E-04 -3.71548201187003E-02  3.97585324683914E-03 -7.68255473407373E-02  1.09574902905288E-03
 -2.57352130493695E-02 -1.10502720190061E-03  2.04543837433401E-02  2.23714854015030E-04  4.98650703748801E-03
  2.44333120878961E-01  1.30973957481514E-01 -6.88371029427035E-02  2.23906526307147E-04  4.99273548660424E-03
 -2.44329553776628E-01 -1.30971005279995E-01 -6.88431639698259E-02  2.23527828934122E-04  4.98594037481565E-03
 -2.44330081760254E-01 -1.30973326607330E-01  6.88408794672038E-02  2.23571503539973E-04  4.98921129402754E-03
  2.44333530347436E-01  1.30968535603433E-01  6.88456476720522E-02  1.55909232177780E-02  1.55925047407922E-02
  1.55907905489715E-02  1.55890528503721E-02 -1.90502610602190E-01 -1.90508273278827E-01 -1.90502518061280E-01
 -1.90505541443035E-01  1.85758708768637E-01  1.85766709793717E-01  1.85764015061412E-01  1.85765275191701E-01
* ORBITAL    1   65
 -3.38128492817107E-07 -2.48152164491143E-06 -1.33167178362438E-05  1.12187603704570E-05 -5.97880684815690E-06
  4.61969776024334E-04  1.05332388031178E-02 -7.60850354524568E-04  2.53180145452393E-03 -3.30871542549165E-05
 -1.25557853507048E-03 -1.18472424287635E-02 -2.78665909293567E-03  5.94016062248638E-07  1.33844600538857E-05
 -2.67192616752641E-05  5.20761935964657E-08 -1.43080197912142E-05 -1.26573057518023E-05 -1.74416546141658E-03
 -1.18580529995735E-03  1.10171148818147E-05  8.67588621610211E-06 -1.36259690529958E-02 -1.60751675492962E-03
  5.59919544672635E-05  6.71091786052323E-07 -4.07698955174234E-07 -3.04346082678307E-06 -1.51024713088115E-05
 -1.60520176258167E-06 -5.59510728460448E-06 -4.62050924447724E-04 -1.05351259393061E-02  7.67338347323000E-04
 -2.52992821584745E-03  3.31290479641034E-05  1.25572113980958E-03  1.18467139569904E-02  2.78670604442855E-03
 -6.09078161247636E-07 -1.22929057820393E-05  1.95336001794866E-05  7.61064534874259E-08 -2.70278065291564E-05
 -4.35847917111754E-06 -1.76039021030139E-03 -1.17870512144462E-03  3.76460313523875E-05  7.13121301589929E-06
 -1.35860752189623E-02 -1.60350166941983E-03  1.02847714389051E-05  6.61588857737388E-06 -5.09224429332158E-07
 -4.10767510459734E-06 -2.51398927240892E-05 -6.61091539191324E-07  9.83073981669679E-05 -3.25372021330088E-06
  1.47304065086507E-04  9.79107556920888E-05 -5.17207288083635E-03 -3.94016767685939E-07 -3.17396048244344E-06
 -1.84900369763832E-05  9.71477290943027E-08 -6.12240017660627E-05  2.57522409669782E-06 -1.15775163247701E-04
 -9.80748920781457E-05  5.17189445206667E-03  3.33947774550270E-05  1.92314558680463E-04  8.14701437710854E-03
 -1.37476807359327E-03  1.99191859358966E-02 -2.23767760775798E-03  4.45011878449361E-02 -2.69773845957922E-03
  4.85565017438823E-02 -3.31560772319226E-05 -1.90463478551035E-04 -8.14666546312510E-03 -1.37435071642364E-03
  1.99306497047798E-02 -2.23805999758794E-03  4.44741357940131E-02  2.69733395057680E-03 -4.84973355285091E-02
  3.34080797960064E-05  1.92410341348202E-04  8.15161027921086E-03  1.37451024863782E-03 -1.99136629972482E-02
  2.23771396158730E-03 -4.44890729165246E-02  2.69766522867790E-03 -4.85335761387887E-02 -3.31600172981961E-05
 -1.90477280500913E-04 -8.14742717015926E-03  1.37417436904206E-03 -1.99237031044169E-02  2.23798767684824E-03
 -4.44699587569423E-02 -2.69719816613220E-03  4.84934069593305E-02  4.41405681428398E-04  6.93759705965192E-03
  1.31551265678378E-01  1.53753323205583E-01 -2.08038488238306E-01 -4.41793497837152E-04 -6.94244543468634E-03
  1.31548498168819E-01  1.53752422267254E-01  2.08033950461319E-01  4.41372385560171E-04  6.93804348159896E-03
 -1.31551894674706E-01 -1.53751929882876E-01  2.08041686737775E-01 -4.41527150974645E-04 -6.94098596447646E-03
 -1.31553539042635E-01 -1.53751523189742E-01 -2.08039893581146E-01  1.36594258945765E-01 -1.36584505706572E-01
  1.36592930534873E-01 -1.36585622946044E-01 -2.27068433184479E-01  2.27066446397570E-01 -2.27069154622887E-01
  2.27064725819509E-01  8.18091287158595E-02 -8.18121454794576E-02  8.18119450863201E-02 -8.18112722060935E-02
* ORBITAL    1   66
  6.80897164674797E-08  4.69389600509706E-07  2.04835000101329E-06  1.68099170643699E-05  3.56928329403722E-06
  4.73585341354054E-04  1.07419843958214E-02 -1.45576941797510E-03  2.88055766406494E-03  2.54757892851801E-05
  3.10513726630827E-04 -1.13914721512295E-02 -2.46842213424763E-03 -1.03772320457978E-07 -3.30563755420172E-06
 -1.62165601570065E-05 -1.66379634624953E-06 -6.96860160443425E-05 -6.87336958933232E-06 -7.91854780255531E-04
 -6.12232488984137E-04 -6.67308552733972E-06 -6.13777432739794E-07 -8.25063058820518E-03 -6.46341302308072E-04
  6.23414287505460E-06  8.10696093477925E-06  1.08585023798764E-07  8.29115078908223E-07  4.69831838789921E-06
 -2.28595243179380E-05  8.61736501966805E-07  4.73095187088736E-04  1.07320153323401E-02 -1.42504746140117E-03
  2.88030805137474E-03  2.63835144241386E-05  3.30508463262617E-04 -1.14371227464197E-02 -2.46944180113717E-03
  2.26764529804859E-07  3.93962629171353E-06 -2.44561734684466E-05 -1.45889139367938E-06 -2.79961255960479E-06
 -4.06381154506179E-07  7.26087987077663E-04  6.03981674237764E-04 -4.17301607076800E-06  4.59069753255477E-06
  8.28236429415419E-03  6.47863019611144E-04  6.89869342356432E-05  1.03260806814973E-05 -9.85961621487432E-05
 -8.33174473850553E-04  1.49306131692989E-02  5.79969583062066E-04 -1.12041331408985E-02 -3.74866445552620E-05
 -1.66328774117328E-02  7.98067229627296E-07 -3.88427431303657E-05  9.88369264300633E-05  8.35215938129296E-04
 -1.49222812859392E-02  5.83751378455643E-04 -1.14688063913528E-02 -3.70713082627622E-05 -1.67065164793062E-02
 -3.98763726449095E-06  1.62614574327736E-04  1.95094470300833E-05  8.65863090244351E-05  7.54836454486599E-03
 -1.34917759807890E-03  1.97560880962853E-02 -2.15958354146614E-03  4.17335725806452E-02 -2.72415917007091E-03
  4.65040820570377E-02 -1.93245520844699E-05 -8.50772048225792E-05 -7.54269481637917E-03 -1.34836294298378E-03
  1.97368121158456E-02 -2.15968302852384E-03  4.17198926531992E-02  2.72371848487548E-03 -4.64894979245813E-02
 -1.94747065739625E-05 -8.62744617425962E-05 -7.54787467076849E-03 -1.34886507963413E-03  1.97305040707049E-02
 -2.15982979249210E-03  4.17436778364857E-02 -2.72397890905552E-03  4.65215405077625E-02  1.94830113129206E-05
  8.63214344076549E-05  7.56093163653879E-03 -1.34851971441937E-03  1.97082192760584E-02 -2.15937994731049E-03
  4.17255920316385E-02  2.72350899795037E-03 -4.64871128942402E-02  4.21289349220272E-04  6.78178476054960E-03
  1.30550071158176E-01  1.55074788679453E-01 -2.08037165030296E-01 -4.21835548219525E-04 -6.79021674746454E-03
  1.30542347297623E-01  1.55074989985012E-01  2.08042209412205E-01 -4.22009341443723E-04 -6.79798571864101E-03
  1.30551375181476E-01  1.55065021343621E-01 -2.08057033148686E-01  4.21254746249349E-04  6.78629907004007E-03
  1.30547689538731E-01  1.55075657298997E-01  2.08045218677943E-01  1.38074869207144E-01 -1.38079303593593E-01
 -1.38078176532161E-01  1.38074412891137E-01 -2.27062638250095E-01  2.27064207125764E-01  2.27070701007364E-01
 -2.27060248305774E-01  8.14939398366142E-02 -8.14917943170513E-02 -8.14992126540908E-02  8.14968472990752E-02
* ORBITAL    1   67
  2.49838521396176E-04  1.81105063930426E-03  9.50327907709076E-03  6.33780559491347E-03  7.64947470937675E-03
 -2.00790955403685E-07 -5.16199554939821E-06  1.10677259033965E-05  2.52880725430813E-07  1.90114754343528E-07
  2.65031399130973E-06 -7.16127353640152E-06  2.15259558687761E-07 -1.63156316941236E-05 -2.77297985188924E-04
 -9.30719314309380E-03 -1.72418047979577E-03 -2.71374743002165E-03 -1.66006210977692E-03 -4.65334338266515E-05
 -2.50198170525576E-06  5.18411407348256E-03 -3.15465414018500E-04 -6.08187389566713E-05 -2.62481186679837E-06
 -6.09710999045493E-03 -5.30014220016360E-04 -2.49884909805472E-04 -1.81140861822011E-03 -9.50523620615764E-03
 -6.33813013874125E-03 -7.64998147311361E-03 -1.27556312757081E-07 -3.52538808838480E-06  8.71888994871044E-06
 -3.78952609639283E-07  1.11230206638262E-07  5.84275430179962E-07  6.61499062961387E-07  9.62294316559404E-07
 -1.63705598248519E-05 -2.78669012795442E-04 -9.30291188964190E-03 -1.72398297977154E-03  2.72581521534877E-03
  1.66320567449777E-03 -1.27488801203874E-05  1.60417180077572E-06 -5.19245358707322E-03  3.15316385950085E-04
  6.56606716148715E-05  4.41059569954638E-06  6.08832998229020E-03  5.27234772536434E-04 -1.65498387746969E-07
 -1.35273902223759E-06 -7.16058679922626E-06 -4.01783492385026E-07  7.69634940134610E-06 -1.09797671878396E-06
  6.21858463342839E-05  4.92256231041632E-04 -1.07811608074894E-02  1.25710123848680E-07  9.97973097809435E-07
  5.78740651047331E-06 -1.04216573042397E-06  5.14466012196569E-05 -1.11336041304489E-06  7.32506552737180E-05
  4.92203489859023E-04 -1.07972836363727E-02 -2.84621260235399E-05 -2.15999966078879E-04 -2.48622931855240E-03
  1.72693394099151E-03 -3.24349048822736E-02 -1.33191953918857E-03  2.54411336783591E-02 -3.27388192926939E-03
  5.99498553490935E-02 -2.86064642148152E-05 -2.17208667467759E-04 -2.48936679022339E-03 -1.72779922755226E-03
  3.24362560668154E-02  1.33171427958275E-03 -2.54185978855927E-02 -3.27344898259573E-03  5.99164713344762E-02
  2.85449780548313E-05  2.16644756846973E-04  2.49113064231355E-03  1.72710434945451E-03 -3.24275377776560E-02
 -1.33185046287005E-03  2.54411075361105E-02 -3.27388198101754E-03  5.99498528732898E-02  2.85284948033479E-05
  2.16587520165842E-04  2.48344089006964E-03 -1.72761492359293E-03  3.24433527289325E-02  1.33163381025011E-03
 -2.54203018275611E-02 -3.27354081363594E-03  5.99160285447550E-02 -7.35453504928909E-06 -2.84467172667668E-03
  1.38680709038027E-01 -1.02385781505016E-01  2.33123988128653E-01 -7.63295760760562E-06 -2.84743448077089E-03
 -1.38681556251634E-01  1.02386732879309E-01  2.33120633804105E-01  7.87978834756706E-06  2.85135034624084E-03
  1.38677097232321E-01 -1.02385274001568E-01  2.33126851059161E-01  7.44378486800554E-06  2.84506116825283E-03
 -1.38681334742114E-01  1.02388818384115E-01  2.33121204252943E-01 -2.21010034746035E-01 -2.21007180996368E-01
  2.21010002641570E-01  2.21007199075241E-01  9.56986844586638E-02  9.56957713006002E-02 -9.57003271174797E-02
 -9.56918582365800E-02  1.21999085005986E-01  1.22001012945761E-01 -1.22001328133679E-01 -1.22002511438606E-01
* ORBITAL    1   68
  1.30560873817283E-04  9.52374650697853E-04  5.20164929637253E-03  1.21280616188943E-03  9.50020071439546E-03
  4.29513100453538E-08  7.64960711856011E-07 -4.04296044662442E-06 -2.14399094838570E-08 -1.64749963571745E-07
 -3.72758845004046E-06  6.30886187534117E-06  1.98839704905795E-07  4.84304616597920E-05  1.17209972666545E-03
 -6.23083911484610E-03 -1.53625739747891E-03 -5.10037143172623E-03 -2.83073784989630E-03 -1.11414020778915E-05
 -1.32791001972156E-06  2.06273145980410E-03 -1.15575727475876E-03  3.24720243770387E-06 -4.33795522761167E-08
 -5.12798095394873E-03 -3.54313342517679E-04  1.30550401746437E-04  9.52309625023410E-04  5.20142067668389E-03
  1.21993987838799E-03  9.49843993736729E-03 -8.00134415045597E-08 -1.78473709448754E-06  6.38919426316886E-06
  4.85139523016451E-07  1.01654886370314E-07  1.94342301973867E-06 -4.18876763807846E-06 -1.74646966960994E-07
 -4.84461458443906E-05 -1.17256140935309E-03  6.23798378125889E-03  1.53716811618901E-03 -5.11000152184622E-03
 -2.83030211801816E-03 -1.81050828247494E-05  3.89915237392761E-06  2.05774243233502E-03 -1.15816170540235E-03
  1.36910083438551E-05 -9.35581779899506E-07 -5.14009558117910E-03 -3.53390717746051E-04 -2.90145336800966E-05
 -3.13439343007469E-04  2.49862351268206E-02  1.93545190576889E-04  8.57297460229610E-03  1.17113605589909E-04
 -7.78959840823277E-03  9.56842095619160E-07 -4.18553989519852E-05 -2.90768572379768E-05 -3.13913896599911E-04
  2.49855086194470E-02 -1.94031799750337E-04 -8.54796050961609E-03 -1.17221756223765E-04  7.79214638490960E-03
 -3.89325087443782E-07  2.55360958950013E-05 -4.41643607278793E-05 -3.30369880973121E-04 -2.67413138324844E-03
  1.55192925252022E-03 -3.01821153451364E-02 -1.46266962131203E-03  2.47850926783807E-02 -3.22295577011821E-03
  5.54085966822124E-02 -4.41149611233006E-05 -3.29995033478218E-04 -2.66881770934822E-03 -1.55201287984314E-03
  3.01931182744259E-02  1.46271044800456E-03 -2.47858661918292E-02 -3.22287821552067E-03  5.54086571741947E-02
 -4.41277069229202E-05 -3.30090580870984E-04 -2.67285130470917E-03 -1.55186957235557E-03  3.01798499521335E-02
  1.46272020898651E-03 -2.47859344672525E-02  3.22298281905460E-03 -5.54077577445636E-02 -4.41332760083926E-05
 -3.30130433716227E-04 -2.67182237046752E-03  1.55186819779660E-03 -3.01897957742102E-02 -1.46269928611063E-03
  2.47880900585125E-02  3.22287185060375E-03 -5.54136738395784E-02 -9.45236650905251E-05 -3.96579759142670E-03
  1.24056870527823E-01 -1.08191930145470E-01  2.40251538154587E-01 -9.46446158920800E-05 -3.96459132085056E-03
 -1.24056615884632E-01  1.08195951160035E-01  2.40246202049195E-01 -9.47194525326937E-05 -3.96683624934389E-03
 -1.24055815797632E-01  1.08195805956339E-01 -2.40250763197116E-01 -9.44171314596854E-05 -3.96278576501190E-03
  1.24055949361982E-01 -1.08196874462746E-01 -2.40248099238880E-01 -2.23448011758242E-01 -2.23448745522208E-01
 -2.23447532156433E-01 -2.23448073242111E-01  1.08885470648879E-01  1.08883935486266E-01  1.08883368711151E-01
  1.08881002518592E-01  1.11673980836334E-01  1.11679025550929E-01  1.11678273492049E-01  1.11679991830814E-01
* ORBITAL    1   69
 -1.47532206641719E-07 -1.07476863246800E-06 -5.57974245135473E-06 -2.42779376180143E-06 -3.88513359036081E-06
 -1.29000353615541E-05 -3.79466835873901E-04 -7.39943901549355E-03 -1.84459806285019E-03  2.39761910410404E-05
  5.01569997035613E-04 -1.35634418144353E-03 -2.40262730202797E-04  2.29235792187541E-07  5.43494742274715E-06
 -3.23340113801306E-06  3.84932243396081E-07  7.05364656807186E-06 -1.30026153132729E-07 -2.05318037612760E-03
 -8.84005506208964E-04  1.47789361336577E-05  3.74695867620977E-06 -3.74574605626543E-03 -8.47938593709105E-04
  2.54521372767230E-06 -2.23433819062252E-06 -1.74200919529700E-07 -1.27992890730321E-06 -6.64514745093431E-06
  7.00367694166961E-06 -2.23689279897263E-06  1.28807932077516E-05  3.79336319330655E-04  7.39818022554771E-03
  1.84454488722291E-03 -2.39297112577166E-05 -5.00900676548200E-04  1.35541910460574E-03  2.40358588600834E-04
 -2.88235273489653E-07 -5.90736709639169E-06  1.34533010354839E-05  2.68014379951943E-07 -1.33005724100093E-05
 -1.59605086744603E-06 -2.07062320940527E-03 -8.83851435654033E-04  3.56021968525023E-06  2.09803160643987E-06
 -3.74135674938494E-03 -8.48187394117556E-04 -1.53145060899451E-05 -2.29438848411416E-06 -2.34061456341526E-07
 -1.89375320557988E-06 -1.19824960686763E-05  6.82368979681854E-07 -2.67665448392799E-05 -1.06507423584946E-06
  3.59543578939112E-05 -1.39588931231748E-04  1.52712998075575E-03 -1.64414259525859E-07 -1.32207811174643E-06
 -8.32465714101693E-06 -4.39190955928495E-07  1.64009099451664E-05  7.88206247363710E-07 -2.76891892071427E-05
  1.40510410434719E-04 -1.56320070007860E-03  3.16070487723247E-05  2.76450779538918E-04 -5.69380082039224E-03
 -2.64549085781569E-03  4.36135759384395E-02 -2.83965628987438E-04  4.29158800546294E-03  1.68295250733867E-03
 -3.07204183882681E-02 -3.15471433521537E-05 -2.76009113407501E-04  5.69453865557514E-03 -2.64568412102660E-03
  4.36231021836270E-02 -2.83991973499391E-04  4.28863736531460E-03 -1.68302220910815E-03  3.07327730712818E-02
  3.16168532340992E-05  2.76549711582658E-04 -5.69594474609543E-03  2.64571124288088E-03 -4.36210798017803E-02
  2.84009054131635E-04 -4.29730669404127E-03 -1.68282399291428E-03  3.07102093881393E-02 -3.15314289764217E-05
 -2.75876532191369E-04  5.69345779124418E-03  2.64549822675302E-03 -4.36206536076654E-02  2.83940826203777E-04
 -4.28458766876655E-03  1.68316107825488E-03 -3.07388317094621E-02  2.41810381328475E-04  8.41984128533743E-03
  2.64897083254097E-01 -2.49352973588350E-02  1.44908247297925E-01 -2.41406441662297E-04 -8.41608253766720E-03
  2.64894566666928E-01 -2.49384219294301E-02 -1.44909311319256E-01  2.41396324497267E-04  8.41693240519425E-03
 -2.64894163864055E-01  2.49393982162525E-02 -1.44905064679887E-01 -2.41393347071371E-04 -8.41578899100372E-03
 -2.64894187971506E-01  2.49361490857949E-02  1.44910204296439E-01 -1.81625801102562E-01  1.81631229468176E-01
 -1.81625848985249E-01  1.81630771016697E-01 -3.60088099166168E-02  3.60088727166655E-02 -3.60101980317429E-02
  3.60058600450878E-02  2.10934466682999E-01 -2.10942974379874E-01  2.10941975257887E-01 -2.10941195291304E-01
* ORBITAL    1   70
  3.13907930318912E-08  2.27905373288925E-07  1.19033991149834E-06 -3.01133792699047E-06 -1.61515961354571E-10
 -6.20533885345225E-06 -2.27585330571983E-04 -8.19015038194681E-03 -2.32663139465248E-03 -1.50002636260807E-05
 -4.91484337247681E-04  1.22232757303725E-04 -2.15637487648534E-04 -6.67416520579635E-08 -1.33814272735958E-06
  6.42663645773121E-06  1.22760880007009E-07 -1.12423423618544E-05 -7.26321600115599E-07 -1.90115176688413E-03
 -1.36806343228934E-03  1.40647805685694E-06  4.28025160783749E-07 -1.32720692990223E-03 -4.49558645541018E-04
  3.84066077148258E-06  1.46393710317191E-06  2.80407870461940E-08  2.00786637103770E-07  1.01564786164625E-06
  4.96894339177169E-06  1.43201507508467E-07 -6.27705415232775E-06 -2.29063110253667E-04 -8.18445289887277E-03
 -2.32648713693294E-03 -1.48650127358318E-05 -4.88400336142901E-04  1.16011579766674E-04 -2.15494338654917E-04
  3.35781922295247E-08  8.82749031359555E-07  1.38263455592942E-06  3.04760078531233E-07 -1.10325053058884E-05
 -1.46985758801864E-06  1.89488699973512E-03  1.36593392985254E-03 -8.04334101672143E-06 -1.30671534758908E-06
  1.33394707449893E-03  4.50327675453297E-04  3.99036417780024E-06  1.09845656885263E-06  3.11851866879351E-05
  2.72666572527613E-04 -7.34683773405769E-03 -1.58182604925819E-04 -7.66697913185735E-04  1.60417324881664E-04
 -2.31630455318963E-04  5.87645098298580E-07 -2.45741893613146E-05 -3.11743272375925E-05 -2.72563435439810E-04
  7.34660587108657E-03 -1.57369843946099E-04 -8.28597787007107E-04  1.60517729149464E-04 -2.48382836956980E-04
 -1.25513342352783E-07  3.97501554543581E-06  4.68071557518552E-05  4.00789795252736E-04 -5.49800584497890E-03
 -2.60489555324827E-03  4.03665368771402E-02 -3.46747720348042E-04  3.60854272653775E-03  1.71941670554916E-03
 -3.32442258821151E-02 -4.67714143555175E-05 -4.00511199597809E-04  5.50273694784761E-03 -2.60499616294629E-03
  4.03674940159711E-02 -3.46778851047875E-04  3.61381711366946E-03 -1.71937491881017E-03  3.32336708132734E-02
 -4.67972610193474E-05 -4.00707235619957E-04  5.49886588944477E-03 -2.60486399366608E-03  4.03618182723103E-02
 -3.46799829103563E-04  3.61008276319051E-03  1.71943481851580E-03 -3.32392767949032E-02  4.67989774460924E-05
  4.00729620548112E-04 -5.49919305216279E-03 -2.60498251354352E-03  4.03655664648926E-02 -3.46744620811738E-04
  3.61263905186536E-03 -1.71944067535167E-03  3.32371820084778E-02  2.69403589116436E-04  8.60124944809532E-03
  2.66037909697382E-01 -2.58404295209294E-02  1.42983752050098E-01 -2.69269452191159E-04 -8.60181814571681E-03
  2.66033992424671E-01 -2.58454553665019E-02 -1.42978516908035E-01 -2.69114743544858E-04 -8.60089802213765E-03
  2.66033978183551E-01 -2.58447275394124E-02  1.42977898318484E-01  2.69185475840908E-04  8.60074091806396E-03
  2.66035693130696E-01 -2.58448600028997E-02 -1.42979541492170E-01 -1.81420111156807E-01  1.81419003440053E-01
  1.81418434879933E-01 -1.81420132093453E-01 -3.80428965459574E-02  3.80464000931271E-02  3.80447774293661E-02
 -3.80450209087746E-02  2.11151695976917E-01 -2.11158504546277E-01 -2.11158817473010E-01  2.11158391418227E-01
* ORBITAL    1   71
 -1.01502401359478E-03 -7.34550879589388E-03 -3.85621686093791E-02  1.13530840162866E-01 -4.55635851248951E-02
  5.63449834205200E-07  1.66729393064474E-05  1.06016428654513E-06  2.97785600917683E-06 -8.19173926063151E-08
  4.97088764166513E-06 -4.45605621059544E-05 -5.16313687578246E-06 -3.68043756847765E-04 -8.61346266472321E-03
  6.12936267480569E-02  4.76578583921098E-03  3.34347493078282E-02  9.86478001351039E-03  1.61525918901354E-04
 -1.08386659657649E-05 -1.17384665075632E-02 -6.06649365809734E-04  2.86009261935876E-04  2.96297734363551E-05
  6.46209788507911E-03  5.24110031483032E-03  1.01707253390165E-03  7.36055803511005E-03  3.86410711966716E-02
 -1.13543081090370E-01  4.55972927235644E-02  1.02110220906295E-06  2.59090907155289E-05 -5.48934166278441E-05
  4.90952809996735E-07 -1.19690979206956E-06 -1.72158916064317E-05  4.20871308234784E-05 -2.26881661736652E-06
 -3.64916808474665E-04 -8.54718939425349E-03  6.11726241226719E-02  4.76741742110460E-03 -3.34260879217458E-02
 -9.87802224177901E-03  1.18743691886278E-04 -7.90799624491810E-06  1.16911180805623E-02  5.79880516910132E-04
 -3.20449468643950E-04 -2.97490517654804E-05 -6.27650328489448E-03 -5.22713865718540E-03  1.93091149034283E-06
  1.57495528369623E-05  9.52114840997301E-05 -9.68349860264014E-07 -2.07597979690136E-05  1.13932567024022E-05
 -5.01024548267663E-04 -3.30772113850257E-03  8.73310900763989E-02  3.51488199737518E-07  2.95859193448239E-06
  2.51775592369354E-05  7.41394161681832E-06 -3.60638580684248E-04  6.62784655973886E-07 -1.40636281163299E-04
 -3.29951835392440E-03  8.70656659562113E-02  9.87105535357387E-04  7.63573705269065E-03  1.08924457442576E-01
  5.10727067035580E-03 -1.30653728621861E-01 -7.43090671734265E-03  1.60789047620784E-01  7.51115768858626E-03
 -1.94767956076481E-01  9.87338178241367E-04  7.63793139162081E-03  1.08894032634619E-01 -5.10380898795676E-03
  1.30547205429711E-01  7.43244103127880E-03 -1.60877245581181E-01  7.50831948611343E-03 -1.94629909654026E-01
 -9.87498719219166E-04 -7.63878144040982E-03 -1.08912227800518E-01  5.10640746975020E-03 -1.30658656066063E-01
 -7.43151377747507E-03  1.60810867387972E-01  7.50952999698293E-03 -1.94679278012738E-01 -9.87833876502578E-04
 -7.64170853385076E-03 -1.08897381224094E-01 -5.10367770558134E-03  1.30616561471057E-01  7.43274075084579E-03
 -1.60934424068845E-01  7.50779002362004E-03 -1.94486116463709E-01 -2.96534773507586E-03 -7.96250230841339E-02
 -9.40936787924328E-02  1.99834786554727E-01  1.57839096337254E-01 -2.96805546352416E-03 -7.96664683628195E-02
  9.41198636472713E-02 -1.99865672373396E-01  1.57878286085699E-01  2.96538815240304E-03  7.96259045565839E-02
 -9.41024260545550E-02  1.99837010145740E-01  1.57827659724382E-01  2.96618020887920E-03  7.96342999022724E-02
  9.41207968867143E-02 -1.99844076124652E-01  1.57839085223384E-01  3.62519412074272E-02  3.62342110151124E-02
 -3.62822580572261E-02 -3.62629802081213E-02  1.05778857612968E-01  1.05826279238265E-01 -1.05767627464887E-01
 -1.05797809919430E-01  2.69065527283302E-02  2.68919834525486E-02 -2.68958365771717E-02 -2.68955925275747E-02
* ORBITAL    1   72
 -6.65799900648038E-04 -4.83241181091154E-03 -2.60409296503141E-02  1.13291565875162E-01 -2.90353223169865E-02
 -8.85734807048132E-07 -1.55155952308646E-05  4.47100240134691E-05  1.01300163081519E-06  2.15743888187369E-06
  4.46649313772990E-05 -7.92465912600977E-05  4.22433736184247E-07 -2.42635575317250E-04 -5.42143018605036E-03
  6.33328653705749E-02  5.61301246265827E-03  4.26777723618093E-02  1.24833053582083E-02  1.61543603516050E-04
  2.69537956558282E-05 -1.88002029099005E-03  2.45518639528859E-03 -5.92147192405740E-05 -9.66328918713211E-06
  2.27480365034795E-02  1.01029586422666E-02 -6.65768545996084E-04 -4.83228622485815E-03 -2.60408719677223E-02
  1.13239460034099E-01 -2.90198427793213E-02  5.90977225236156E-07  1.58904843948419E-05 -8.16927443053985E-05
 -6.07875495874480E-06 -6.37973429591753E-07 -1.52181144258753E-05  6.40838641295333E-05  4.35048358416760E-06
  2.42761241353940E-04  5.42407970641686E-03 -6.33599991221767E-02 -5.61832021680446E-03  4.27679442505087E-02
  1.24862549840299E-02 -2.26712719158034E-05 -1.62922820691181E-05 -1.84471800649436E-03  2.46173284935939E-03
 -1.39623793699426E-04 -3.25867461108317E-06  2.28644331596812E-02  1.00920768372188E-02 -4.51793927638626E-04
 -3.37628849762808E-03 -8.28242914121621E-02  9.76010723042293E-04 -6.91852042583864E-03 -1.10756560364947E-03
  5.33411952612546E-02 -9.54969504750887E-06  3.98721995471329E-04 -4.50718502352283E-04 -3.36753059748643E-03
 -8.27857765658317E-02 -9.69245374465315E-04  6.59858448779047E-03  1.10442307845003E-03 -5.31584630176503E-02
  5.62910973315973E-06 -3.07372886137970E-04  1.10307398635058E-03  8.51214000387195E-03  1.25982604447908E-01
  4.91644798241795E-03 -1.10059455560988E-01 -7.74080859988934E-03  1.78163381297422E-01  7.50147429393972E-03
 -1.99306415303346E-01  1.10246163691808E-03  8.50753269332772E-03  1.25917385507274E-01 -4.91553134864889E-03
  1.09897099007167E-01  7.74007211383377E-03 -1.78163508075731E-01  7.50063015849482E-03 -1.99295794799746E-01
  1.10289999387886E-03  8.51090290760007E-03  1.25970652920354E-01 -4.91568715066813E-03  1.10054615585329E-01
  7.74037136043654E-03 -1.78171278869919E-01 -7.50136181058903E-03  1.99283315903986E-01  1.10266107488645E-03
  8.50893421868057E-03  1.25944562815367E-01  4.91696893320113E-03 -1.09952428660744E-01 -7.74060588262425E-03
  1.78130779914667E-01 -7.50093048500727E-03  1.99345541158017E-01 -3.09992049784315E-03 -8.13693008883505E-02
 -8.83233153065915E-02  2.14060739826234E-01  1.54663957340176E-01 -3.10115082574381E-03 -8.14020320972859E-02
  8.83424310519008E-02 -2.14099577436485E-01  1.54702962712766E-01 -3.10014477912221E-03 -8.13733613123197E-02
  8.83383767239283E-02 -2.14080795815749E-01 -1.54671556973558E-01 -3.10157535707724E-03 -8.14050627433044E-02
 -8.83413631107253E-02  2.14090360244163E-01 -1.54701436437431E-01  4.26500775808311E-02  4.26548655651463E-02
  4.26569378875779E-02  4.26532865502057E-02  9.53956289275430E-02  9.54265378961253E-02  9.54032334459802E-02
  9.54217020795728E-02  3.60044218964273E-02  3.59847588668542E-02  3.60035063521966E-02  3.59811168223493E-02
* ORBITAL    1   73
  1.02327214778437E-06  7.50226112998774E-06  3.97303593614272E-05 -4.78098685382503E-05  2.06589006041328E-05
  7.01576400491565E-04  1.62790189565451E-02 -7.49796178386116E-02 -3.35240364391836E-03  9.58395236626759E-04
  2.15229705851936E-02 -4.48643085661498E-02  9.16790255021874E-04 -1.87343247924854E-06 -3.97351330262744E-05
  6.17650636878107E-05 -1.14192876753899E-06  5.28037823449545E-05  1.42639765583258E-05 -2.46850390404968E-02
 -9.97705484005957E-03 -2.12143107020239E-05 -4.98975338777644E-06 -2.71692898785643E-02 -1.01361807453727E-02
  3.99847351694994E-07  2.53874683484213E-05  8.26164942680954E-07  6.10936383930445E-06  3.24996329026678E-05
  1.16964585561631E-06  1.06104003522295E-05  7.00268148116279E-04  1.62517279063006E-02 -7.48861397098323E-02
 -3.35119119585255E-03  9.60784775390079E-04  2.15762104591403E-02 -4.50186700068141E-02  9.08095165944686E-04
  1.30908713876646E-06  3.12374244227671E-05 -2.05864483901941E-05  2.93676885904319E-06 -6.44967579358632E-06
  2.07186610315341E-06  2.45552474790446E-02  9.95392412310649E-03 -2.46863534598860E-04  2.05110131313932E-06
  2.72357013378405E-02  1.01412679389138E-02  1.35443439455759E-05  6.49045033610341E-06 -1.94942676498465E-04
 -1.43420179774391E-03 -2.85665645572956E-02  2.34695441622744E-03 -8.41442461788082E-02  9.29657059937261E-04
  1.70613540546610E-03  9.36219536067662E-06 -3.72730386879427E-04  1.97355121349469E-04  1.45397798460327E-03
  2.86842628321802E-02  2.35284680679848E-03 -8.43282340235102E-02  9.17925496114152E-04  2.11034429353010E-03
 -4.33291805705685E-06  1.80392092600137E-04 -1.26741879762996E-03 -9.73965329925261E-03 -1.48080352416449E-01
 -4.20945927718325E-03  1.04674846938312E-01  8.34974780440541E-03 -2.00024390486206E-01 -7.40064802779563E-03
  1.74247668757146E-01  1.26714196064761E-03  9.73747663728946E-03  1.48105882938242E-01 -4.21002459839543E-03
  1.04695763184123E-01  8.34960644252780E-03 -1.99952772864280E-01  7.40168684970678E-03 -1.74416954729508E-01
  1.26690064890515E-03  9.73569542686617E-03  1.48061731123482E-01 -4.20930940270108E-03  1.04587688533314E-01
  8.35002547308988E-03 -1.99956301381610E-01 -7.40098288055133E-03  1.74367702585647E-01 -1.26711429737519E-03
 -9.73726648318883E-03 -1.48063942742805E-01 -4.21014066817610E-03  1.04614876928018E-01  8.34979479015214E-03
 -1.99967026211879E-01  7.40036304909920E-03 -1.74343186109230E-01 -2.54489200299112E-03 -7.05561103583779E-02
 -5.35168348551680E-02  2.28141421205345E-01  1.49785736293901E-01  2.54492090983186E-03  7.05522381257205E-02
 -5.35155496450614E-02  2.28132282991579E-01 -1.49763454297564E-01  2.54390523913027E-03  7.05280570884147E-02
 -5.35149685538013E-02  2.28122740982171E-01  1.49743396134766E-01 -2.54405573252694E-03 -7.05298981717892E-02
 -5.35058859581655E-02  2.28115390015520E-01 -1.49753700919083E-01  4.59397715143963E-02 -4.59632330379535E-02
 -4.59601796346065E-02  4.59441647604813E-02  6.78301406479615E-02 -6.78066297480966E-02 -6.77986978397302E-02
  6.77983938205206E-02  6.13853170992984E-02 -6.13868354210610E-02 -6.14002655939904E-02  6.14064173481369E-02
* ORBITAL    1   74
 -3.16154405620581E-07 -2.25301192831062E-06 -1.12936233127828E-05 -1.10279438583215E-04 -7.29632924992048E-06
  3.88257017414049E-04  9.03324995597608E-03 -7.35613654465116E-02 -5.84977325236916E-03  8.96401065815142E-04
  2.05756177000620E-02 -5.84268245921954E-02 -1.74404995739496E-03  1.49571025448054E-07  1.16359547273767E-05
  7.27783537645892E-05  7.45593091002258E-06  2.66716577950840E-04  2.49808962490987E-05 -3.37107564321181E-02
 -9.63348833683763E-03  1.52476137261245E-04  2.13744545086989E-05 -4.30239193051247E-02 -1.29646800511066E-02
  4.25654466063953E-05 -9.56985652036251E-06 -6.69484161452147E-07 -4.95169831543834E-06 -2.74312085484573E-05
  1.03548008041899E-04 -1.32457981986373E-05 -3.88744264598460E-04 -9.04104473617471E-03  7.35609370037597E-02
  5.84957514867346E-03 -8.95459580055352E-04 -2.05615842753048E-02  5.84194310353447E-02  1.75120528816396E-03
 -1.24075325837706E-06 -2.30440261432662E-05  1.32274630309361E-04  6.39702588489214E-06 -1.46712769810956E-04
 -6.80171665885039E-06 -3.39138156184440E-02 -9.64012576296341E-03 -3.49696904368715E-05  2.81699121441999E-06
 -4.29227471755970E-02 -1.29523333127386E-02 -2.61912020723027E-04 -3.40723585186494E-05 -1.10202522153637E-06
 -8.96720301083208E-06 -5.32301772645358E-05  6.62872727089022E-06 -4.16417978316155E-04 -3.83030816236692E-06
  4.55926658368663E-05 -1.46537879608509E-03  3.50324071551260E-02  1.20979109352569E-08  1.42504776974113E-07
  8.34541049580386E-07 -4.27093985721951E-06  2.96606163590119E-04 -1.74621280933648E-06  1.66402732951621E-04
  1.48424361463750E-03 -3.57411963191187E-02 -1.27981571951490E-03 -9.82929618714569E-03 -1.53637217439893E-01
 -4.51852896203450E-03  1.17147661896522E-01  8.47353583928973E-03 -2.06308000493359E-01 -7.44035104079045E-03
  1.66494206123035E-01  1.27949177524900E-03  9.82641664917751E-03  1.53653308977481E-01 -4.52207710693054E-03
  1.17282036957665E-01  8.47322269965349E-03 -2.06223283117588E-01  7.44174565925554E-03 -1.66635600020683E-01
 -1.27946034085242E-03 -9.82625443558884E-03 -1.53667420466422E-01  4.52186197790456E-03 -1.17285297001533E-01
 -8.47302667817757E-03  2.06204165501434E-01  7.44262203653526E-03 -1.66673258398244E-01  1.28003518711480E-03
  9.83089030893776E-03  1.53631335686596E-01  4.51917339462000E-03 -1.17178264589196E-01 -8.47474213581097E-03
  2.06318145770783E-01 -7.43941864295223E-03  1.66459187765567E-01 -2.56055766614908E-03 -6.98674289995658E-02
 -5.60012916820836E-02  2.35849356010472E-01  1.45129464859153E-01  2.56192036986627E-03  6.98859579676105E-02
 -5.59727922200088E-02  2.35830599953184E-01 -1.45138729917847E-01 -2.56002265532751E-03 -6.98571024322902E-02
  5.59798356884871E-02 -2.35823351169429E-01 -1.45110784351075E-01  2.56212079701334E-03  6.98900260104092E-02
  5.60021556462199E-02 -2.35864791814185E-01  1.45156735015914E-01  5.50345874644808E-02 -5.50178597826134E-02
  5.50403925251402E-02 -5.50201870649514E-02  6.46301414452536E-02 -6.46045663638932E-02  6.45928294073576E-02
 -6.46381821003975E-02  5.96145742834845E-02 -5.96370339859194E-02  5.96348637960082E-02 -5.96227418394902E-02
* ORBITAL    1   75
  2.11300072895477E-03  1.52410593750368E-02  7.66670345053638E-02 -2.13416650373573E-02  1.25571837801703E-01
 -1.51575506338445E-06 -3.59615171546182E-05  5.42075832759503E-05 -7.15233069957767E-07  1.94607953791537E-06
  3.33257960897452E-05 -6.34460624868932E-05  1.54902596684443E-06  9.24704865006859E-04  1.94190208762078E-02
 -6.28223035011979E-02 -2.83860737777466E-03 -7.80028252063902E-03  2.44594930522191E-03 -1.22025048517235E-04
 -1.60360734658669E-06 -2.95161455796821E-03 -1.27012446097251E-03 -2.71552420973843E-04 -1.77118486576405E-05
 -2.06374365777480E-02 -3.84904442629937E-03 -2.11178826134194E-03 -1.52322655321525E-02 -7.66222338946940E-02
  2.12784487863007E-02 -1.25529082053252E-01 -5.00174287444669E-07 -1.38375617459129E-05  1.71913805746721E-05
 -2.57738558535495E-06  2.78730214600709E-07 -5.29654037210777E-06  2.84573138786234E-05  8.11722387368446E-06
  9.27073403169543E-04  1.94693545921676E-02 -6.28828221844227E-02 -2.84025861489852E-03  7.97514564790233E-03
 -2.41866704217890E-03 -1.10794315484231E-04  8.60798542508711E-06  2.85741615168380E-03  1.24591838889695E-03
  3.16119130072302E-04  3.13290327451458E-05  2.05203961779411E-02  3.83730407838313E-03  2.21493427346785E-08
 -3.27197491933071E-08  1.02664411627983E-05 -2.49746801631074E-06  6.11145023224003E-05 -1.41680878120204E-06
  2.09615685096276E-04  3.99601790825755E-03 -1.43646970881660E-01  1.97668156865015E-06  1.58918174075271E-05
  9.82862482390822E-05 -2.84062482211243E-06  2.36514820945057E-04 -1.26181588638975E-05  6.50491512714879E-04
  4.00128903754400E-03 -1.43992352451373E-01  1.41593284105418E-03  1.08149449715612E-02  1.62130104838051E-01
 -2.63868861656383E-03  2.01637731788395E-01 -5.60420754801687E-03  2.94211049285005E-01 -8.52182882755373E-04
  1.30485486085940E-01  1.41508984181138E-03  1.08079901144998E-02  1.62109029034754E-01  2.63509957202469E-03
 -2.01629815023916E-01  5.60287897120208E-03 -2.94081212502306E-01 -8.50338459606355E-04  1.30285124245120E-01
 -1.41568182177520E-03 -1.08129614715591E-02 -1.62085704554279E-01 -2.63819300216913E-03  2.01671885885997E-01
 -5.60339870229787E-03  2.94252266072543E-01 -8.52980957164315E-04  1.30591759962785E-01 -1.41579576944321E-03
 -1.08135155372258E-02 -1.62138584007881E-01  2.63577774829286E-03 -2.01556478386058E-01  5.60195459232234E-03
 -2.94150286153420E-01 -8.50822261091781E-04  1.30420883883250E-01 -5.08790876510088E-04 -2.53472487359147E-02
  2.77414946153745E-02  1.18006098045473E-01  5.99415724303190E-03 -5.09544603285930E-04 -2.53628484293228E-02
 -2.77478047247575E-02 -1.18017486931559E-01  5.99959240037837E-03  5.11139382242651E-04  2.53861556436627E-02
  2.77259408888456E-02  1.18026071214179E-01  6.00859711249786E-03  5.08616158520311E-04  2.53426013957235E-02
 -2.77523110425829E-02 -1.17999524827983E-01  5.96594251900924E-03  5.50258536361683E-02  5.50476165998863E-02
 -5.50447835908890E-02 -5.50674363915383E-02 -7.95211740647426E-02 -7.95434659805451E-02  7.95151527000034E-02
  7.95667497551035E-02  7.41597667814706E-02  7.41548895131186E-02 -7.41464449032533E-02 -7.41623810977479E-02
* ORBITAL    1   76
  1.39233698341709E-03  1.00843847801685E-02  5.23955236509237E-02 -1.14768618509301E-01  7.19269684058170E-02
  1.06709293411009E-06  1.91546398541787E-05 -5.89483972748123E-05 -2.08917912243877E-06 -2.44837644314208E-06
 -4.65362582891796E-05  5.98191069225779E-05 -3.00873756652975E-06  1.03950690665762E-03  2.02888398696464E-02
 -6.08012054557796E-02 -2.75576441671416E-04 -4.17880677674071E-02 -6.05682126657319E-03 -2.71888586118995E-04
 -1.35779223818008E-06 -6.79252591354128E-03 -1.88224125746594E-03  2.04799348843228E-04  1.78347719685563E-05
 -4.22415314193907E-02 -9.76630473903196E-03  1.39226594505846E-03  1.00840727538108E-02  5.23963798296959E-02
 -1.14727690939359E-01  7.18927743788500E-02 -2.47043617216765E-07 -8.87874443626770E-06  6.87240879674286E-05
  6.31011901773559E-06 -3.03662940489281E-08  3.07903531284343E-06 -4.58828000893725E-05 -8.48766132831527E-06
 -1.03964771248987E-03 -2.02927906518293E-02  6.08155017281169E-02  2.82108009744162E-04 -4.18312989326366E-02
 -6.05907751342067E-03  8.13659574434672E-05  3.24502614478073E-05 -6.90208395240746E-03 -1.88938508171813E-03
  1.33063969750617E-04 -9.23550263531624E-06 -4.23377029065800E-02 -9.74243505714016E-03  4.96849646269244E-04
  3.87708870394810E-03  8.83518934804471E-02 -1.13795560725173E-03  4.05302465519026E-02  2.95357484414005E-03
 -4.13247898022576E-02  8.25107807045157E-06 -3.51503449381257E-04  4.94829607804107E-04  3.86050002024112E-03
  8.82626442031077E-02  1.13138597564434E-03 -4.02480079337922E-02 -2.94429596196919E-03  4.08561330031782E-02
 -4.99134417530326E-06  2.90288069888712E-04  1.54181477840711E-03  1.17457955888411E-02  1.50944459862176E-01
 -2.94036541851467E-03  1.83980955155654E-01 -4.99207263030336E-03  3.03196489907835E-01 -1.59492430045051E-03
  2.04405107717647E-01  1.54227034272693E-03  1.17492385787367E-02  1.50988038204120E-01  2.94031023626081E-03
 -1.83835817902397E-01  4.99295470492367E-03 -3.03233765880956E-01 -1.59477474722266E-03  2.04435581275585E-01
  1.54171130532285E-03  1.17449025048260E-02  1.50930432899362E-01  2.93982811382034E-03 -1.84004181489977E-01
  4.99241432329542E-03 -3.03233189321124E-01  1.59463235748937E-03 -2.04448311101683E-01  1.54230544251097E-03
  1.17495735442237E-02  1.50985061657947E-01 -2.94112182545168E-03  1.83855835807237E-01 -4.99230459742661E-03
  3.03214483269313E-01  1.59407813423872E-03 -2.04440277338298E-01  9.21967203851042E-05 -1.96995129379786E-02
  2.61553708742819E-02  9.39867667208289E-02 -7.38429311466917E-03  9.17531012564989E-05 -1.96898836540156E-02
 -2.61610440298779E-02 -9.39634680003016E-02 -7.40319158275666E-03  9.05585477226885E-05 -1.97168452888361E-02
 -2.61582793519893E-02 -9.39812472831636E-02  7.37713012445951E-03  9.29779649977283E-05 -1.96745306187656E-02
  2.61662456493167E-02  9.39640207965174E-02  7.41397925409336E-03  6.07425338245946E-02  6.07322971405478E-02
  6.07315101495400E-02  6.07434071586084E-02 -8.31173771454688E-02 -8.31373264851766E-02 -8.31101786327521E-02
 -8.31471732530752E-02  6.45943364260807E-02  6.46146329905400E-02  6.45962172462128E-02  6.46251414938615E-02
* ORBITAL    1   77
 -2.08396656319865E-06 -1.51515471474994E-05 -7.83428359796097E-05 -6.36915331202834E-06 -5.30367526557538E-05
 -2.08987462076493E-03 -4.40304714183213E-02  1.18714141364730E-01  9.13335433652446E-05 -7.18065789905024E-04
 -1.49655198965290E-02  3.37572274883190E-02 -1.69675579496993E-03  3.46583752164307E-06  7.77765791408399E-05
 -1.02546602829728E-05  1.00033067353808E-05  7.63173141137230E-06  2.67235738825427E-06  1.67195068777994E-02
 -2.43047240905661E-03  1.91342575008036E-05  1.23845312033917E-05  5.25665611713118E-02  6.53567250761652E-03
 -4.01719307554820E-05 -4.67749976417764E-05 -1.86086868238189E-06 -1.38672432104003E-05 -7.50758655934879E-05
  1.33662050856262E-04 -2.54477379144936E-05 -2.08607767688462E-03 -4.39524176582019E-02  1.18451654873403E-01
  8.81949051193349E-05 -7.25094297386383E-04 -1.51207002327171E-02  3.41784847349026E-02 -1.67980389026382E-03
 -3.21056985128696E-06 -6.97673149576374E-05  1.49009983587917E-04  2.42396853279790E-06 -1.00931977900598E-04
 -1.35460928392533E-05 -1.62967409803129E-02  2.49349190853156E-03  3.56295210216837E-04 -1.85349256817227E-05
 -5.27496682764480E-02 -6.54686740078918E-03 -2.46476500635223E-04 -4.20277297540500E-05 -3.71744176763403E-04
 -2.82118721755592E-03 -2.36474116285338E-02 -3.73765510856879E-03  1.66033098266291E-01 -2.25663342192656E-03
  1.09762401818055E-01 -1.61323770278708E-05  6.43875735268698E-04  3.66126261260148E-04  2.77500495748984E-03
  2.33691739961966E-02 -3.75731288979863E-03  1.66987808485163E-01 -2.23417876352846E-03  1.09121812130728E-01
  2.27596603130661E-05 -9.64517594224801E-04 -1.57264942770526E-03 -1.19643688769392E-02 -1.22543252474731E-01
  1.15336506056919E-03 -1.26727533639061E-01  3.70386830101195E-03 -2.95302596307714E-01  2.57922980104403E-03
 -2.60598643004081E-01  1.57254164910397E-03  1.19632988775762E-02  1.22501515192395E-01  1.15155230630802E-03
 -1.26642251618737E-01  3.70347089717276E-03 -2.95369026094169E-01 -2.57971936736792E-03  2.60766247666487E-01
  1.57343595445035E-03  1.19702633646577E-02  1.22577527475153E-01  1.15249310949436E-03 -1.26479435108312E-01
  3.70354346581277E-03 -2.95474319199343E-01  2.57935308706676E-03 -2.60870919258613E-01 -1.57312385792892E-03
 -1.19678472583924E-02 -1.22633128129137E-01  1.15172091358807E-03 -1.26422463102652E-01  3.70285249106484E-03
 -2.95350362842387E-01 -2.57626818163630E-03  2.60645483227937E-01  8.91618816026179E-04 -7.70721624119193E-03
  1.31304352765407E-02  8.22095895500286E-02 -2.16444008250918E-02 -8.89501804571652E-04  7.73964537909271E-03
  1.31471984836818E-02  8.22212482481177E-02  2.15898888139565E-02 -8.85998997889797E-04  7.81970010203559E-03
  1.31116771212887E-02  8.22849514156502E-02 -2.15124661554662E-02  8.88894971441538E-04 -7.77894605312872E-03
  1.31191687722143E-02  8.22496618344449E-02  2.15683402374185E-02  7.82399645398119E-02 -7.81897324339806E-02
 -7.81935059851350E-02  7.82343996171297E-02 -7.73937946034592E-02  7.73787264167517E-02  7.73131279522336E-02
 -7.73575619271243E-02  3.62019097668220E-02 -3.62208332032552E-02 -3.61715436988629E-02  3.61693127423060E-02
* ORBITAL    1   78
 -2.28160381742347E-06 -1.66331386468984E-05 -8.79157045912374E-05 -1.00491051841646E-04 -4.72349044465260E-05
  1.66665892712987E-03  3.42703812167334E-02 -1.13670857190039E-01 -2.56390323545273E-03  8.30755454684996E-04
  1.67310183188989E-02 -4.40036869822293E-02  7.01765846682725E-04  3.41182948995480E-06  8.84946047967246E-05
 -1.84844285101635E-05  1.24692849449443E-05  2.95371758947943E-04 -2.01119467109621E-05 -4.37541742553138E-02
 -5.60824297602296E-03  2.07159857512189E-04  7.71169036329540E-05 -1.13842461682597E-01 -1.97847577979989E-02
  3.14369028374283E-04 -1.58252294204313E-05 -3.10816678087260E-06 -2.31803167499682E-05 -1.19568120444946E-04
  1.45308535634988E-04 -4.90858555474552E-05 -1.66739879887726E-03 -3.42829936415955E-02  1.13683653788181E-01
  2.57051860687176E-03 -8.29640505539748E-04 -1.67169158086179E-02  4.40093556863561E-02 -6.91913344033649E-04
 -5.05932737724609E-06 -9.87025319717353E-05  2.90105681821508E-04  8.22049270862245E-06 -3.38268912034345E-04
 -3.68051449839758E-05 -4.41722224866707E-02 -5.57988757597824E-03  1.50927796775231E-04  4.12008360961631E-05
 -1.13562840496193E-01 -1.97547330426160E-02 -2.99901311712738E-04 -2.73351178683984E-05 -3.91799620455708E-06
 -3.18170685259943E-05 -1.99323331940951E-04  6.34297978542274E-06 -5.76083722654872E-05 -2.14511219367163E-05
  8.11813051352549E-04  2.19972272423917E-04  2.24663735141141E-02 -2.21381240932379E-06 -1.77353007644872E-05
 -1.04827690522550E-04 -5.00183339030330E-06  4.99089680980242E-05  1.20827044615142E-05 -4.88465900168724E-04
 -1.94042730118714E-04 -2.35125163713869E-02  1.49302822279552E-03  1.13600014380885E-02  1.08414066260843E-01
 -2.26116020388545E-03  2.26253513663021E-01 -3.39662335588306E-03  3.03462755615820E-01 -2.89993156406081E-03
  2.59853959682182E-01 -1.49225296068184E-03 -1.13544838007076E-02 -1.08386061115941E-01 -2.26443704752330E-03
  2.26505273404770E-01 -3.39857006556929E-03  3.03461248360036E-01  2.90026956105255E-03 -2.59734308138884E-01
  1.49367032895600E-03  1.13654016005836E-02  1.08391741460916E-01  2.26521726779758E-03 -2.26426186766614E-01
  3.39737439493632E-03 -3.03579179825083E-01  2.90326506317328E-03 -2.60021410051623E-01 -1.49160744036992E-03
 -1.13491110679653E-02 -1.08428010680918E-01  2.25975028759274E-03 -2.26319940247600E-01  3.39650218842709E-03
 -3.03305783497327E-01 -2.89601535316219E-03  2.59493145279279E-01 -9.08343981109422E-04  7.37793902590913E-03
 -2.52686154982862E-02 -6.44296362141503E-02  2.45895841985686E-02  9.07513238414674E-04 -7.38449997753191E-03
 -2.52213116904000E-02 -6.44643784713964E-02 -2.46146328413676E-02 -9.05813453952831E-04  7.41285095802330E-03
  2.52241485318170E-02  6.44849510488027E-02 -2.45526727887337E-02  9.08099600004309E-04 -7.38008889497303E-03
  2.52522405037442E-02  6.44226464592053E-02  2.46299929627477E-02 -6.22902098402478E-02  6.23648950113318E-02
 -6.22839964417565E-02  6.23544797159041E-02  8.68040621264663E-02 -8.67965368256231E-02  8.67426856500256E-02
 -8.68308169431488E-02 -4.99484493117589E-02  4.99137765813995E-02 -4.99186872454688E-02  4.99365465733080E-02
* ORBITAL    1   79
 -5.20006253672067E-04 -3.74091015334057E-03 -1.83059151319472E-02 -1.29996442383347E-02  2.33038505050768E-03
 -1.48351843063711E-06 -3.49091244412718E-05  1.29893578979281E-04  5.36177295802859E-06  3.27436098911887E-06
  7.79654438974029E-05 -1.95157374517548E-04 -9.15244237363313E-06  1.42022270501848E-03  2.96048144385513E-02
 -1.01217347980584E-01 -6.96871391571763E-03  1.19764756998181E-02  5.37872613415006E-03 -1.45054974564930E-04
  2.74128038999449E-05 -3.82493198764260E-02 -1.18541099217647E-02 -5.00822647294396E-05  9.15703588695000E-06
  2.97996602816975E-02  1.22647531622493E-02 -5.19756151676885E-04 -3.73925124640387E-03 -1.82973103628095E-02
 -1.30773149160093E-02  2.34874482521802E-03  2.29365213423880E-06  4.43088261692526E-05 -1.46577947153221E-04
 -6.48243317660203E-06 -3.93718506956703E-06 -7.89623692965419E-05  1.98940995902383E-04  3.26770940062244E-06
 -1.41998117036157E-03 -2.95983732973017E-02  1.01129064557952E-01  6.96686754428528E-03  1.21742624019740E-02
  5.39486103945652E-03  4.01690775365977E-04  1.41123311201375E-05 -3.82027301039393E-02 -1.18384052014293E-02
 -1.93964232722771E-04 -2.39370541373097E-06  2.99669801060871E-02  1.22745795103833E-02 -1.28702061531978E-03
 -9.74198577654550E-03 -7.78563652170280E-02  1.38949691556304E-03 -8.69402562053759E-02 -3.67453758924131E-03
  1.02110805169947E-01 -2.29094160424623E-05  9.99711931270094E-04 -1.28937057824638E-03 -9.76115171711693E-03
 -7.79747167544407E-02 -1.39188577511337E-03  8.69830614641728E-02  3.68494432456551E-03 -1.02337281113438E-01
  1.43426593766523E-05 -7.46088888011347E-04  4.82216339970204E-04  3.65365899844720E-03  1.84345189863530E-02
 -3.10357673506930E-03  3.63528381385046E-01  9.62378440055284E-06 -5.82335028638616E-02  9.32990303752091E-04
 -2.59970288470908E-01  4.81284037111379E-04  3.64635687219483E-03  1.83309913849724E-02  3.10234684167191E-03
 -3.63773410308113E-01 -8.73396180127410E-06  5.83404785701540E-02  9.32049754725282E-04 -2.60051264735185E-01
  4.81627004150100E-04  3.64892895624399E-03  1.84253485856623E-02  3.10099987360520E-03 -3.63443832077406E-01
 -9.66099605074936E-06  5.82897710636152E-02 -9.34629885441816E-04  2.60009254615651E-01  4.81159444315978E-04
  3.64546479917679E-03  1.83431823584756E-02 -3.10222460737948E-03  3.63763630723548E-01  9.47768195580577E-06
 -5.83341125987071E-02 -9.32126164327260E-04  2.60063476605141E-01  1.99001705990337E-03  3.19528625302037E-02
  8.91921138664590E-02 -4.36385867515785E-03  3.09130368306874E-02  1.98704048492038E-03  3.18701938512379E-02
 -8.91628254611325E-02  4.31624420433057E-03  3.09947384312116E-02  1.98896958239317E-03  3.19385145897342E-02
 -8.91787378589762E-02  4.35642641696580E-03 -3.09160024739278E-02  1.98580425836560E-03  3.18631398361623E-02
  8.91535563657054E-02 -4.29982591120404E-03 -3.09984756367584E-02 -8.14969396760372E-02 -8.15018274731777E-02
 -8.14941286473862E-02 -8.14925904514935E-02 -2.29907959959047E-02 -2.29383091007397E-02 -2.29872191896166E-02
 -2.29237789739327E-02  1.01667224235259E-01  1.01624142893142E-01  1.01665057522047E-01  1.01612456949834E-01
* ORBITAL    1   80
  2.37545601445243E-04  1.70648371273933E-03  8.03048875042626E-03  5.46194512394899E-02 -3.34765825937019E-03
  1.18792678035832E-06  2.59505361867075E-05 -8.29227919659991E-05 -5.99105897623369E-07 -1.63849908054849E-06
 -3.03150267117275E-05  1.07994189230607E-04  3.14101454799901E-06  1.08501268091787E-04  3.07147342759797E-03
 -8.81157108850205E-02 -9.69998569274907E-03  1.14728260235202E-02  2.42890590208626E-03  3.16826134437319E-04
 -6.54156274154135E-06 -6.19788306078063E-02 -1.73856561549320E-02  2.40636677904130E-04 -3.75616752662894E-07
  4.57045535879138E-02  1.53295151489582E-02 -2.35519976390204E-04 -1.69153741464771E-03 -7.95237350408455E-03
 -5.46721271032718E-02  3.39235673177240E-03  2.54186730508149E-07  5.87293811193298E-06 -3.70557140773768E-05
  2.72894188151456E-06 -2.59473806290411E-07  2.97710133614708E-06 -2.88711365012507E-05 -5.32146135702013E-06
  1.11885646174004E-04  3.14528506269547E-03 -8.82467651386410E-02 -9.70404648756023E-03 -1.14805839148578E-02
 -2.44842014454817E-03  2.41685139607822E-05 -1.25404326666389E-05  6.19771121852502E-02  1.73582634140537E-02
 -2.88348764055097E-04 -9.70844630344567E-07 -4.57173500290325E-02 -1.53058444467630E-02  2.11099215904690E-06
  1.70341643130587E-05  9.27609634934815E-05 -3.25650867179862E-06  3.45754682409923E-04  9.57967010571955E-06
 -4.10725057463528E-04 -1.67540956531341E-03  2.11373523624114E-02  4.38437322731463E-07  3.70441628838466E-06
  3.51915324130885E-05  5.57506863395725E-06 -1.13199293303406E-04 -1.75398131693648E-06 -1.01207850763118E-04
 -1.68111337236272E-03  2.14602902177034E-02  3.03494736433752E-04  2.28719621224610E-03  9.86492586291043E-03
 -2.40808110375485E-03  3.39235708798434E-01  3.21833358151828E-04 -9.97271230117392E-02  1.56638757016552E-03
 -3.18821957820395E-01  3.05068496708245E-04  2.29966199573765E-03  9.96858398686950E-03  2.41149356858402E-03
 -3.39062910549644E-01 -3.20689115624989E-04  9.96910959469124E-02  1.56541922320209E-03 -3.18767467439647E-01
 -3.04470792423473E-04 -2.29472875028183E-03 -9.89788473862394E-03 -2.40931039751299E-03  3.39125347307547E-01
  3.21637674389688E-04 -9.96616306271512E-02  1.56597091135986E-03 -3.18669404837815E-01 -3.04438493901314E-04
 -2.29465908648412E-03 -9.89310948932064E-03  2.41067191131247E-03 -3.39108371387482E-01 -3.20698780599944E-04
  9.96529264532451E-02  1.56527145955956E-03 -3.18638852651833E-01  1.63523148753738E-03  2.65452215898560E-02
  8.25178162952995E-02 -6.47421107177376E-03  4.48656773333296E-02  1.63740112827438E-03  2.65883322645745E-02
 -8.25262773045136E-02  6.52089088442273E-03  4.48295554879326E-02 -1.63767082499387E-03 -2.65935842124484E-02
  8.25218804569732E-02 -6.50969112816170E-03  4.48089378395967E-02 -1.63643917960028E-03 -2.65699023007037E-02
 -8.25147880504656E-02  6.50546769047076E-03  4.48306677241307E-02 -9.43130986232594E-02 -9.43247520697721E-02
  9.42809782193833E-02  9.42884849078469E-02 -3.40106011922698E-03 -3.43222257745424E-03  3.44257887189139E-03
  3.43013217909726E-03  9.50814053411066E-02  9.51222478242453E-02 -9.50980376842318E-02 -9.50994908688895E-02
* ORBITAL    1   81
  8.51748392432812E-09  8.57500311877873E-08  8.00742224157615E-07 -1.27222482665381E-04 -5.56086409184477E-06
 -1.82576875896333E-04 -4.83055617308896E-03  5.99417787904313E-02  6.57145026907266E-03  5.24235939296296E-04
  1.14364990197275E-02 -4.07966274385720E-02 -2.27331963254809E-03 -5.63950998414484E-07 -2.33738870546575E-06
  1.42797371254193E-04  1.02172851585369E-05  2.05045799587351E-04  4.41771369716669E-05 -3.36538292927375E-02
 -9.17614383935646E-03  1.21044775419036E-04  1.82080559147766E-05 -2.66818742434760E-02 -6.63796832105700E-03
 -2.96055508656699E-05 -1.48668450797169E-05 -3.30281781980617E-07 -2.34533451834105E-06 -1.50125932036446E-05
  1.24668906581534E-04 -2.30553998078596E-06  1.82477426273603E-04  4.82986932919947E-03 -5.99632823585210E-02
 -6.57480780731004E-03 -5.23872761120593E-04 -1.14326515833675E-02  4.07976530746205E-02  2.27767823612282E-03
 -6.96134554696013E-07 -1.33508433538133E-05  1.25736723746429E-04  7.18068001783228E-06 -1.58539115750993E-04
 -1.08852925614985E-05 -3.38604680380207E-02 -9.18908084637362E-03 -9.44633115868303E-05 -8.87125322413020E-06
 -2.66326365514562E-02 -6.63664232082639E-03 -2.61517497239576E-04 -5.19800010816227E-05 -6.14794634683477E-07
 -4.98237929763316E-06 -3.65160242297198E-05  7.24474780545951E-06 -5.10338004943080E-04 -1.04481707158754E-07
 -1.47633517627228E-04 -2.82339848881191E-03  5.50995782102075E-02  2.24181372127228E-07  1.84750385319031E-06
  8.99921385019630E-06 -4.50942612903057E-06  4.14929160970121E-04 -3.76074715620425E-06  2.17347544258634E-04
  2.84420069246259E-03 -5.59581737498873E-02 -4.42399062870914E-05 -3.44991288814012E-04  1.11563412913489E-02
 -1.82913215267108E-03  3.99235564458843E-01  1.39012167234129E-04 -2.87430118479538E-02  1.86309826280137E-03
 -2.85018216876873E-01  4.35109292832960E-05  3.38959893181114E-04 -1.11328636654702E-02 -1.83419912965292E-03
  3.99374396939857E-01  1.39077157132744E-04 -2.86016103693454E-02 -1.86087536287049E-03  2.84764952218425E-01
 -4.37228813533381E-05 -3.40664593100943E-04  1.11203408121716E-02  1.83361681546906E-03 -3.99383638066748E-01
 -1.38254271617165E-04  2.86013753506717E-02 -1.86040231994307E-03  2.84764022766160E-01  4.40830794163695E-05
  3.43661897700852E-04 -1.11674801710482E-02  1.83070750885529E-03 -3.99248853818705E-01 -1.40397297380291E-04
  2.87145811791715E-02  1.86362373712364E-03 -2.84966833732703E-01  1.52084353907395E-03  3.18904721705650E-02
 -1.27697467652644E-02  3.60364263855572E-03 -4.24910943929140E-02 -1.52013128257746E-03 -3.18803916114399E-02
 -1.27266646329121E-02  3.57147124154273E-03  4.24915111488376E-02  1.52214704253965E-03  3.19104215759693E-02
  1.27365973500044E-02 -3.56363382546872E-03  4.25166524179309E-02 -1.51971576730647E-03 -3.18726527380393E-02
  1.27641296692499E-02 -3.61214165847582E-03 -4.24692633519868E-02  8.02483229827250E-02 -8.02510248604051E-02
  8.02558640175521E-02 -8.02442958803125E-02 -1.62820471504006E-02  1.63263070207636E-02 -1.63253277592524E-02
  1.62781369839211E-02 -7.29369411171910E-02  7.29154651588027E-02 -7.29172997573259E-02  7.29297376202876E-02
* ORBITAL    1   82
  1.06412581777038E-06  7.84314709441270E-06  4.23284020767051E-05 -9.64608768022907E-05  2.11487584945697E-05
  1.67988639247245E-04  2.98873377235892E-03  1.01045514077392E-02  3.59987855649295E-03  7.25646274917836E-04
  1.47849424506007E-02 -4.14691058686474E-02 -6.75134586076208E-04 -2.10388587464882E-06 -4.21761324645732E-05
  1.22985545890349E-04  2.05257460500452E-06  5.25420123191642E-05  2.55764293388154E-05 -2.81517877871567E-02
 -1.01382790121108E-02  7.25733556975184E-05  1.83866885801924E-06 -2.40760656511257E-02 -3.38077926399447E-03
  3.99818802091442E-05  4.65878099069913E-05  6.46908894761900E-07  4.75224957853806E-06  2.51715289103467E-05
  8.55982998006274E-05 -1.70560135039194E-06  1.65971148542078E-04  2.94602688636275E-03  1.02535474273087E-02
  3.60528084761652E-03  7.29362688478414E-04  1.48680486469918E-02 -4.17019927247940E-02 -6.85642323287660E-04
  7.95220953039205E-07  2.40443680513483E-05  4.81054382654009E-05  6.79053723081575E-06 -1.11132647583905E-04
 -1.87690218380017E-05  2.79860748345564E-02  1.00983080181882E-02 -3.92293965817328E-04 -8.37764213296298E-07
  2.41957893564187E-02  3.39539990435457E-03 -2.89955304875592E-05  1.08949570030704E-05 -7.23710992162654E-04
 -5.50791321890997E-03 -4.25125416101855E-02  5.73876733269802E-04 -1.24826818493462E-01 -7.71356931609900E-04
  2.22651018046880E-02  1.84722147346652E-05 -7.31923740535872E-04  7.25449787952143E-04  5.52244678712703E-03
  4.25872399404371E-02  5.83168829194664E-04 -1.25376383129170E-01 -7.79070863552602E-04  2.24333128321760E-02
 -2.60296134596000E-06  1.20290218108883E-04  2.55492097782416E-04  1.95315486812457E-03  2.65882180222531E-02
 -2.24668725315713E-03  4.33660718313126E-01 -2.77479679747398E-04  1.10814728718071E-02  9.89811437152187E-04
 -2.38593161595112E-01 -2.55800023310394E-04 -1.95563724459936E-03 -2.65305792407117E-02 -2.24889118263203E-03
  4.33743689725194E-01 -2.78163838001014E-04  1.12138574529673E-02 -9.87777686516196E-04  2.38327485737124E-01
 -2.56148243487458E-04 -1.95815268312491E-03 -2.66236046894708E-02 -2.24647338593856E-03  4.33532823282857E-01
 -2.77622688414570E-04  1.11493828288422E-02  9.89636694026928E-04 -2.38489082886271E-01  2.56079007615766E-04
  1.95783994535418E-03  2.65946329224449E-02 -2.24931386281546E-03  4.33616080907016E-01 -2.77682390346157E-04
  1.12157431200829E-02 -9.89504426733682E-04  2.38361108684877E-01  1.21297315349595E-03  2.78994921258675E-02
 -1.67648819472331E-02 -3.35745437416403E-03 -2.99093566479769E-02 -1.21468217800673E-03 -2.79281891600642E-02
 -1.67407867463642E-02 -3.39672440177760E-03  2.99526159802149E-02 -1.21575753196332E-03 -2.79572313189473E-02
 -1.67537020049568E-02 -3.39045689000242E-03 -2.99745961839110E-02  1.21541881300986E-03  2.79540373403182E-02
 -1.67273571362503E-02 -3.41961078062915E-03  2.99730180529043E-02  6.71989586910742E-02 -6.72310746556327E-02
 -6.72214095349988E-02  6.72102871330883E-02  1.11049977621074E-03 -1.06485946757204E-03 -1.07185191987298E-03
  1.04912597087911E-03 -7.86632629486038E-02  7.86586301900387E-02  7.86458712094763E-02 -7.86303014920981E-02
* ORBITAL    1   83
 -2.67547584676262E-04 -1.89203716927080E-03 -9.27001040393126E-03  1.86514591926414E-02  1.70751220058551E-02
  1.24203332030299E-06 -1.76571213068971E-05 -1.81528167754494E-04 -4.37756455405895E-05 -6.28530471549763E-06
 -8.20060332890052E-05 -1.89649111227658E-04  3.74769665123089E-05  1.05181377380820E-03  2.45268403463951E-02
 -1.12411440928781E-01 -3.44937733524871E-03  6.92523485578479E-01 -8.50106392484997E-02  2.31988573906983E-03
 -2.67981924381464E-04 -1.36159247770299E-01  1.11331524610247E-02 -8.45626553334790E-04 -8.95666126290191E-05
  6.43796735907217E-01 -8.08371895734722E-02 -2.01470846213786E-04 -1.44216297234698E-03 -6.77445805850224E-03
 -4.69302407702804E-02 -1.09288680362864E-02 -1.83523726772681E-06 -6.62375507064307E-05 -4.01570739078324E-04
 -1.42434015514126E-07 -1.73644322910869E-06 -7.68697627588350E-05 -1.30825752979197E-04 -1.26744978115891E-04
 -2.58705565165249E-04 -5.45658350036323E-03 -1.67239029404340E-03  7.47450136339641E-04  1.86165210072428E-02
  2.04698634858602E-02  1.32475368103168E-04  1.59167800348575E-04  1.72969478266112E-02  2.84599501701395E-02
  5.44667195366970E-05  1.45182635037971E-04  1.36851685340066E-02  1.33910515254628E-02  2.25392388279024E-04
  2.11281908771709E-03  4.34071571696619E-02 -2.82567912142227E-04 -2.81355214676416E-02  6.23007970779295E-04
  3.21928486256461E-02  3.35740549293700E-04  1.69701059202006E-01  2.33094937287442E-04  2.17539712427652E-03
  4.39231891425357E-02  2.94412674683298E-04  2.89745241417279E-02 -6.43150683970800E-04 -3.34110640921080E-02
  3.47065331560730E-04  1.70491509337176E-01 -1.68872477669022E-04 -1.44316729961109E-03 -4.53984205225665E-02
 -5.28153725345313E-04  5.49044873802941E-04  5.75506142120860E-04  5.43505449762806E-02  7.32697642912117E-04
  1.45710138443981E-01 -1.73904521221479E-04 -1.48190243539730E-03 -4.54608281056273E-02  5.21331337318217E-04
 -2.29248843482230E-04 -5.77937278935732E-04 -5.46994343313114E-02  7.42184083763067E-04  1.46220169650726E-01
  1.26000984072624E-04  9.53951614860871E-04  9.97734686520551E-03 -2.16242538342765E-04  1.82411676768394E-02
 -4.43174721227151E-05  7.24181763862112E-03 -7.93936458640830E-05  8.70401663426857E-03  1.38161546730000E-04
  1.04914927294556E-03  1.03394221750159E-02  2.00964677048350E-04 -1.81621413523114E-02  3.55538924194053E-05
 -7.25073975314551E-03 -6.29784043017041E-05  8.71571892771242E-03  5.83720427516700E-04  1.39214534724899E-02
  7.74663520717081E-03 -1.70929076362564E-02 -1.83801646338529E-02  5.87626493075477E-04  1.40125102508084E-02
 -7.79736477618809E-03  1.72100517303955E-02 -1.84756328317055E-02  1.30574237848922E-04  1.45858619390231E-03
  4.11177538790280E-03 -6.60244756880075E-03  1.15397856022181E-03  1.43048338753699E-04  1.60573222839325E-03
 -4.14100848771983E-03  6.52956371382249E-03  1.15077170865153E-03  1.96627826850602E-02  1.95658573206438E-02
  5.16247086339567E-03  5.13607705486318E-03 -2.47554313436330E-02 -2.47433602479691E-02  1.27496160319497E-03
  1.12783822384285E-03  3.70611430570064E-04  4.47304031236287E-04 -7.74489891784214E-04 -7.79337620041867E-04
* ORBITAL    1   84
 -2.46225927562312E-06 -1.62795030546716E-05 -1.03943943823525E-04 -6.81712172779869E-04  1.12643284748890E-04
  1.03676341307233E-03  2.44721845869749E-02 -8.72909899732378E-02  2.06597862526418E-03 -1.02541108995601E-03
 -2.16674146656069E-02  2.74999449148522E-02  1.09147296344012E-03  1.89506734390607E-06  1.01628829123724E-04
  7.52894189143139E-04  9.43708472689297E-05 -2.56093953008354E-03  2.90596724787854E-04  9.10053330256950E-01
 -1.11048656542772E-01  3.40051221225348E-03 -4.85126625901777E-04  2.45409012606458E-01 -3.76710839232706E-02
  3.05899156575157E-04 -2.18064709459191E-05  4.42780870264618E-06  3.32173426380000E-05  1.84181337517636E-04
  6.85975519402792E-04  8.04513392720901E-05  1.77255432145283E-04  3.82765065079340E-03  2.14498112330109E-02
  5.12200625070943E-03 -4.66199188987743E-04 -8.88166438912363E-03  1.40486402685107E-02 -2.44474642789557E-03
  5.82807777059275E-07  4.89742606491498E-05  2.57439653990465E-04 -2.08294448803111E-05  7.23437739821879E-05
  1.38771687287021E-04  3.84126808347015E-02  3.69354917942872E-02 -3.94551955956302E-05  1.77437763250036E-04
  7.49446349200836E-03  5.76090746631577E-03  2.04750621419970E-05  4.67005960164690E-05  6.35253332657733E-05
  1.24235006692670E-04 -3.30375388224729E-02  6.17981248174270E-04  1.92474412383465E-01 -8.60925462074950E-04
 -1.32508767976394E-01 -1.05004703757621E-03 -9.02190067517257E-02 -5.73443292530302E-05 -8.12341302105807E-05
  3.34144735131319E-02  6.21288079603340E-04  1.92862046848208E-01 -8.67614190914995E-04 -1.31704947593664E-01
  1.08132629632588E-03  9.03373402415781E-02 -3.90954864442569E-04 -3.21521682790252E-03 -6.04077146227255E-02
  1.15504076559006E-03  1.45699738167046E-01  6.38153403979985E-04  2.30658384371399E-02 -3.64897450073849E-05
  3.61363251981947E-02  3.90700037399737E-04  3.21403622728160E-03  6.06608201267571E-02  1.14848192169787E-03
  1.45241288651405E-01  6.40719943172723E-04  2.30389984770170E-02  2.90215598974492E-05 -3.67596857149647E-02
  3.39790548994124E-05  2.56031132225600E-04  4.38900900869710E-03 -3.63631128840243E-04  1.99203462752107E-03
  1.47558422017283E-04  7.32846785401546E-03  1.10435104978707E-04  1.54362248189768E-02 -3.87893466877296E-05
 -2.91929218849814E-04 -4.61288860798917E-03 -3.58950858604909E-04  2.46373693242038E-03  1.47375100153292E-04
  7.04005831642269E-03 -1.20234915974900E-04 -1.47809460190902E-02 -8.26283576411431E-04 -1.91628930909669E-02
 -1.18555507941174E-02  2.32382066206532E-02  2.08676172156242E-02  8.19100514570199E-04  1.89843414881029E-02
 -1.17872908738522E-02  2.30268619549424E-02 -2.06911046738122E-02 -3.30398496963344E-04 -4.70606131531169E-03
 -2.81809276250568E-03  4.36322529539023E-03 -2.73552061846252E-03  3.25999468534984E-04  4.68574760416834E-03
 -2.76361915548327E-03  4.43844475049225E-03  2.62822838852591E-03  9.56858601472711E-04 -1.07663406443118E-03
 -1.29640503253979E-03  1.14768764835139E-03  2.58951235411964E-02 -2.58114235657546E-02  8.66818388991462E-04
 -7.81718206586480E-04 -2.15842301800346E-02  2.16215265428853E-02 -2.48181288527774E-03  2.51495655540424E-03
* ORBITAL    1   85
 -6.07488936907037E-05 -4.29741189345310E-04 -1.91061867509597E-03 -1.13620071558227E-02 -2.08518502932687E-03
  1.56125918754848E-06 -5.94107469175947E-05  1.34904063320073E-03 -1.59874993414900E-04 -7.08293055522465E-05
 -1.59128762289436E-03  4.62521602686360E-03 -4.70110578312886E-05  8.12590288466255E-05  1.86969517529207E-03
 -1.83472766427507E-02 -9.40693834143350E-04  6.57472938306717E-01 -7.20200860400340E-02  1.43020247280003E-02
 -1.48278292013979E-03 -5.64332853748380E-02  3.37836620115545E-03 -4.79057439376229E-02  5.75588019192128E-03
 -7.19323473106847E-01  7.86453227023548E-02 -9.18999224180101E-06 -6.34834885399469E-05 -2.35891501190104E-04
  3.83229471808042E-03  2.70979666357400E-03  1.36879694964115E-05  1.89973501508049E-04 -1.35110811186658E-03
 -6.70267373004338E-05 -2.39897149993173E-05 -4.43971228939802E-04 -5.23369819161007E-04 -2.98319160444965E-04
 -2.54907689331425E-05 -3.76199759332743E-04 -1.68002037210371E-03 -2.64125872383654E-04 -1.14606038576974E-02
 -1.46240180224110E-02  7.88640262264506E-04  7.81461556812890E-04  1.92667724750516E-03  1.96260230167456E-03
 -2.00669092246493E-03 -1.81928166762994E-03  1.68186934271274E-02  1.97674102437157E-02 -7.70176320233958E-06
 -4.82501769203792E-05  5.82972745466209E-04  4.11375642427474E-04  1.50683764814528E-01  1.56480758694178E-04
  6.81415715636838E-02 -9.52262244451916E-06  4.88989983870024E-03 -2.60525150746034E-05 -1.55179122220821E-04
  2.76992564646905E-03 -3.92353118132375E-04 -1.55294803820705E-01 -2.33595950146642E-04 -9.14299421609100E-02
  7.59213634359986E-05  1.17108033474647E-02 -1.45833893982109E-04 -1.18752022658148E-03 -1.64118064778307E-02
  4.98173977010003E-05  1.62372619340608E-02 -6.49082569676014E-05 -2.49942055494558E-02 -1.37755516843887E-04
 -1.39793537233757E-02 -1.39000969352344E-04 -1.14782216765550E-03 -1.89698954612388E-02 -1.17097382891088E-04
 -2.38597423844887E-02 -3.69910849556575E-05  1.59619969053321E-02 -7.75832156771766E-05 -3.83039700045559E-03
  4.38865959155810E-05  3.55984917069116E-04  4.14744927244103E-03  8.55940624045611E-05  4.18269474500057E-03
 -1.21018978685518E-04 -5.95980818562811E-03 -6.43807078941206E-05 -5.45964652764338E-03  5.73911200010134E-05
  4.61793639966696E-04  5.27220788058975E-03 -7.67011233315972E-05 -4.78812060635569E-03  1.38688697659443E-04
  5.18398791815274E-03 -5.78139368081815E-05 -3.67730007472252E-03  7.43709509553654E-04  1.64225272879100E-02
  1.05840420006867E-02 -1.94798335791844E-02 -1.26515369707697E-02  7.73743316743475E-04  1.79512745326684E-02
 -1.12090801182961E-02  2.07387491393286E-02 -1.35960051208371E-02 -5.14922367139758E-04 -8.04407421120498E-03
  1.32860881602722E-03 -4.79326675304655E-03 -6.20532394152821E-03 -4.65129866922871E-04 -7.30493662507063E-03
 -9.51684824346300E-04  4.43556133550704E-03 -5.68082250376256E-03 -5.00249337072131E-03 -6.04815051963108E-03
 -4.67791176897728E-04 -2.56295992188523E-04 -8.46624817103292E-03 -7.72536444899793E-03  2.63876726140768E-03
  2.09835449104376E-03  3.54916078609010E-03  3.04183861053280E-03 -1.34309628392575E-04  8.55742705001425E-05
* ORBITAL    1   86
  7.86231488909405E-06  5.46104369376222E-05  2.52744698794287E-04  1.07506021888208E-03  1.49716915267683E-04
  2.19181188259955E-05 -1.20701957023905E-03  3.20293654528761E-02 -2.55182284913503E-03 -1.32299137941494E-03
 -3.01342476486994E-02  8.28705086480884E-02 -1.49203552032281E-03 -9.92919104499098E-06 -2.18617853165762E-04
  5.81686100485051E-04  7.56367189329895E-05 -3.52913168840908E-02  3.83612398302149E-03  2.33594691374095E-01
 -2.19063844606190E-02  6.64981708635811E-03 -4.65667444591254E-04 -9.18419410793400E-01  1.10454387174755E-01
  3.71412658113573E-02 -4.06559628035563E-03 -7.89600029456939E-07  2.28509592486145E-06  5.45437545067469E-05
 -8.09939781308076E-04 -1.24308369374659E-04  2.50280945582456E-04  4.39745734405739E-03 -2.49042866067236E-02
 -1.35495841408683E-03 -4.05849462714535E-04 -8.27927867857310E-03 -9.07962851562516E-03 -5.51589581721312E-03
 -4.57583007867988E-06 -1.09543764458516E-04 -3.33084918910451E-04 -7.39665268016745E-05  6.31514450152888E-04
  7.83425426364804E-04  1.31480419860735E-02  1.25749644449937E-02 -2.16535918057582E-04 -2.64924617815575E-04
 -3.90868493671778E-02 -3.55620337042245E-02 -8.68579902979365E-04 -1.02845955526245E-03  1.09114641867837E-04
  5.22420841173132E-04 -2.35980370328591E-02  1.80424399395387E-04 -5.99634393622696E-02 -8.53468828901539E-04
 -2.20854273947794E-01 -8.41248113023140E-04 -6.26359992681037E-02 -1.05804050452378E-04 -4.98708442944082E-04
  2.34433760368656E-02  2.23009921001381E-04 -4.42573866517499E-02 -8.32415132130173E-04 -2.11663077624582E-01
  8.20782637597277E-04  6.20623417717267E-02 -5.09815188014076E-05 -2.54719461966308E-04  2.74013506184365E-02
 -6.89552244749779E-04 -7.83735181422753E-02 -9.69860423241003E-04 -8.49680733616333E-02 -5.52112136916653E-04
 -9.66376092413935E-02  6.87501931491908E-05  3.99296699419231E-04 -2.53226942193506E-02 -6.81158041098804E-04
 -7.68724711926611E-02 -9.66186995519109E-04 -8.70698747138257E-02  5.57613713851554E-04  9.68604681826528E-02
 -1.04830530047683E-04 -8.24680471953068E-04 -1.00855658994080E-02  1.32508938092141E-04 -4.90361195359059E-03
  1.78596199938609E-04 -6.91540416985110E-03 -1.87196029345235E-05 -1.63719442253881E-02  1.00125250135980E-04
  7.87105049213713E-04  9.65025806243971E-03  1.40392674186959E-04 -4.42761466809763E-03  1.64089769702738E-04
 -7.60131314903731E-03  2.56176183320786E-05  1.69706149057001E-02 -2.42913843321794E-04 -1.42290993914838E-02
 -6.18488934326548E-03  1.19873481959357E-02  8.94693393379564E-03  1.60804410813947E-04  1.23362595405345E-02
 -5.02997598278180E-03  9.72491748489483E-03 -7.45477192187731E-03 -4.86298755730460E-04 -6.86054401990142E-03
  3.53725818056151E-03 -3.49534909940892E-03 -4.55270464899227E-03  5.34163447410328E-04  7.63751501882916E-03
  3.64037194447888E-03 -3.94035391744719E-03  5.18952371422053E-03  1.01481308353091E-02 -9.71019712031103E-03
 -1.98285922961224E-03  1.96748834331368E-03 -7.68171300509625E-03  8.60777680490131E-03  5.06321536672499E-03
 -5.27241128871054E-03  5.55367049162550E-03 -5.76300232289882E-03 -1.73279392641605E-03  1.76486228919071E-03
* ORBITAL    1   87
 -3.15254060149527E-04 -2.29175572473828E-03 -1.07086137173944E-02 -2.75766476639936E-02 -1.83889552594132E-02
  3.12749061334420E-06  6.57552749458539E-05 -1.55476986391992E-04  1.81455715434609E-05 -7.16226006820324E-06
 -1.56775043328186E-04  4.89361448739407E-04  8.07321547641016E-05  1.38812616335335E-04 -8.32743028136499E-04
  4.75436331012365E-02  2.56066000224511E-03 -1.18868914140080E-01  2.47387774559064E-02  3.67082746460893E-03
 -4.19913939691354E-04 -9.69252367455496E-01  1.01053538878178E-01 -2.48898077013546E-03  3.07402511085640E-04
 -3.73319921307510E-02  1.07350670692916E-02 -1.60436809127494E-04 -1.12614343882431E-03 -4.77961097845784E-03
  5.73608614791612E-02 -9.18174087823641E-03  1.40764930079271E-06  3.68448387458087E-05  6.96057509517217E-05
 -1.84951774127352E-06 -1.45390043009185E-06 -2.58082119410119E-05 -1.59697213145136E-04  4.24029005733140E-05
  1.38869348336219E-06  2.38002143816164E-03  4.39990228728729E-02  1.21617188524188E-03 -2.01279296179189E-02
 -1.77609741725271E-02  1.58921263351219E-04  1.08099921195724E-04  1.05363729083644E-02 -8.45767232584483E-03
 -1.10798384111052E-04 -1.03866303547097E-04 -1.73432594815024E-02 -1.53668040923387E-02 -2.72171760025762E-04
 -2.16158920165575E-03 -2.48015391153872E-02  1.66852653208003E-04 -4.53841616525304E-02 -3.43477497841574E-04
  8.61817280827339E-02  5.92954382662286E-04 -1.27133899332815E-01 -2.72325266197973E-04 -2.15840217774889E-03
 -2.45230566268294E-02 -1.61022973408470E-04  4.61572956265442E-02  3.33552911506251E-04 -8.86442078052799E-02
  6.00565909063554E-04 -1.26298149649734E-01 -1.24394432499374E-04 -9.44123394694168E-04 -5.41426442342922E-04
 -2.96356307536104E-04 -7.70417965894913E-02  8.66690425862755E-05 -2.02892754083738E-03  4.19143408293315E-04
  4.19880549648838E-02 -1.19354826013990E-04 -9.05072087873894E-04 -2.55858387579453E-04  3.01320293519748E-04
  7.75001864626348E-02 -8.98528282339960E-05  1.56747638201305E-03  4.20883329223357E-04  4.23456606577600E-02
  4.56494639430792E-05  3.39926948110229E-04 -7.94517122339044E-03  2.49922794967484E-04 -1.79710605243882E-02
  3.42693289010601E-05 -1.60510608603605E-02  1.56380112715984E-04 -2.77645418791807E-02  4.56863205919722E-05
  3.40076487434775E-04 -7.84630809716802E-03 -2.51357542763138E-04  1.80027305414852E-02 -3.22936884690622E-05
  1.62119648917375E-02  1.55256424321875E-04 -2.78217072019880E-02  2.40011997861870E-06  3.69682373269455E-03
 -3.52013736055638E-03 -7.18350293597878E-03 -9.67868158906770E-03  5.20820812550352E-06  3.89289616629757E-03
  3.38415860889332E-03  7.38897159776694E-03 -9.89259759383213E-03  2.06792273415935E-04  2.22287468196680E-03
 -3.07523081424442E-03  5.49657151011826E-03  3.06527489289846E-03  2.09360786460125E-04  2.29537331718982E-03
  3.08080236305987E-03 -5.51559967401118E-03  3.13786568551251E-03  1.12564489718295E-02  1.11874475713868E-02
  6.51022893484925E-04  6.53243114863821E-04 -5.28525309913651E-05 -1.55931057662708E-04 -4.49389654795450E-03
 -4.49827526643876E-03 -1.24003578683168E-02 -1.22919849977985E-02  2.28593851442385E-03  2.31417420748952E-03
* ORBITAL    1   88
  2.05425773527737E-03  1.48378010315478E-02  7.40880932339310E-02  3.40107676546242E-01  8.67258532709479E-02
  8.50035324778977E-06  2.17367847865240E-04  4.84830131857572E-03  6.73979747032763E-04 -1.04927093229925E-05
 -2.97711121214533E-04 -5.88773779716101E-03  1.25877792551266E-03 -2.92700282236931E-03 -5.84535188055103E-02
 -2.75848039861554E-01 -5.07945447017687E-02 -8.81833342368424E-02 -5.45079656241064E-01 -1.95317222530351E-04
 -5.83285693193759E-03  1.30037623405445E-01  8.74947597143449E-01 -4.22282269414141E-04 -2.94263070789861E-04
 -9.43276104699307E-02 -5.93293416806754E-01 -4.22895563408426E-03 -3.02286135587333E-02 -1.39913366132231E-01
 -3.48859976797815E-01  1.48579722369321E-02  5.26538148576369E-06  1.46812176091448E-04  2.88270488966878E-03
 -6.82869094579977E-05 -1.43257050439757E-05 -3.19034441184129E-04 -4.02287242098057E-03  7.83780645321281E-04
 -3.79992567660580E-03 -6.62179175407258E-02 -1.66624171314560E-01 -3.14066094433404E-02  1.24034928646891E-03
  2.59332726487285E-02 -9.10292229202349E-04 -2.49774618106345E-03 -6.26483287000773E-02 -6.70659503272519E-02
 -8.73218226699955E-05 -1.92519987450845E-04  1.52513867224677E-04  2.70085360116382E-02 -6.93835216516031E-03
 -5.31232647575114E-02 -2.01727864242829E-01  7.19143191976445E-03  8.40662111088944E-02 -1.13899320565799E-02
 -1.01919137273857E-01 -8.50353314896293E-03 -4.23523028986485E-02 -6.77276321366902E-03 -5.18387234185062E-02
 -1.94266734771206E-01 -7.19221274335342E-03 -8.51403870369280E-02  1.11743562359844E-02  9.84078745550817E-02
 -8.56242809292085E-03 -4.08625914709166E-02  4.17335971641141E-03  3.23083790095213E-02  1.48078985224482E-01
  2.12718495456977E-03  1.29867751799721E-01 -2.58324259015741E-03 -4.07006842616237E-02 -1.59431159824582E-02
 -2.64524569914108E-01  4.13728878170672E-03  3.20247903871486E-02  1.46393371464636E-01 -2.27535642732709E-03
 -1.32961309683961E-01  2.66073434954823E-03  4.25452180321605E-02 -1.59508622670071E-02 -2.66110339604933E-01
 -2.76983137747017E-04 -2.11184620426594E-03 -7.03453290234266E-03  7.77421530152245E-05  3.77455480773483E-03
 -9.91230003322052E-05 -7.48660074979342E-04 -6.63784176463847E-04 -2.67812024997085E-03 -3.25694428852684E-04
 -2.48806453304902E-03 -8.87504339648779E-03 -4.10043293952987E-05 -3.94719932714172E-03  1.67859751361752E-04
  2.51437814486715E-03 -7.06686491619242E-04 -3.41970096853488E-03  5.37426764130624E-05 -2.27733887479420E-02
 -2.57656946982562E-02  2.44143173434125E-02  1.55794815134545E-02 -7.52403042283390E-05 -2.47029678732122E-02
  2.62595636173428E-02 -2.48451408109850E-02  1.67694060852557E-02 -4.07708706139702E-05 -7.45489855099189E-04
 -2.23889351906132E-03  4.33989354015736E-03  5.40500454270756E-04 -9.97338709837469E-05 -1.20583118334073E-03
  2.24673027548940E-03 -3.50553611221977E-03  8.04325449231710E-04 -3.88018010356159E-02 -3.89676921206250E-02
 -2.46357492641519E-03 -2.48712479899526E-03  2.65908828396189E-02  2.74890486653479E-02  1.20261458957176E-03
  1.70386367321240E-03 -3.87171327947358E-02 -3.98447215168664E-02  2.08993195072593E-03  2.15243005444982E-03
* ORBITAL    1   89
 -2.40250580580783E-04 -1.73163667083781E-03 -8.41086335007405E-03 -6.53557911748997E-02 -4.10966836726067E-02
 -3.31051916004149E-04 -6.94317966247917E-03 -2.47422750199072E-01 -4.90517014352922E-02 -2.88997743632368E-04
 -6.17111431855175E-03 -1.72312057257073E-01 -3.43859819087767E-02  1.27817427515248E-04  2.43549848120068E-03
 -1.68827961385279E-02 -1.81526749621838E-03  6.54068002399221E-02  5.16691282952091E-01  5.53701667091935E-02
  3.32870445907655E-01 -7.83300038602301E-03 -7.45509360692934E-02  1.02036537303258E-01  7.16557725665237E-01
 -7.35985549857223E-02 -5.69190968291176E-01  3.91366275225660E-04  2.79507067124783E-03  1.29097358702276E-02
  4.22267544417094E-02  1.41927683669740E-02  1.00614076188140E-03  1.85475563585284E-02  7.22966737411131E-02
  2.32112302585637E-02  6.34259797005383E-04  1.19597071121983E-02  5.59173527030601E-02  1.36794208726644E-02
  2.64058918734111E-04  4.60378018253317E-03  9.60346560246895E-03  3.03222431874648E-03  6.74195058796564E-03
 -6.63846679637877E-03  3.40555438381651E-02  7.80473633748213E-02  2.84140761244650E-03  2.14211756418078E-03
  6.04204520324595E-02  1.36926698233053E-01 -9.32949753391540E-03  1.75147090104951E-03  2.13308699597550E-04
  1.61249875461758E-03  2.26357755769210E-03  1.64740159237322E-02  3.95239359855146E-01  8.46351781803988E-03
  1.93349096249181E-01 -8.85033124887068E-04 -2.34284354221990E-02  4.77606321397593E-04  3.63231094001341E-03
  1.70788222352006E-02 -1.72583766296355E-03  4.85421523806392E-03 -1.27074634970662E-03  8.66799694337131E-04
  1.52013908296311E-03  2.47630801413677E-02 -4.86915313175056E-03 -3.75348107798622E-02 -1.41442115630469E-01
  1.22213760328499E-02  1.43435919311740E-01 -8.43067751178513E-04 -4.97013947118257E-02  5.45177386735706E-03
 -1.49395157794469E-02  3.31179879726954E-03  2.51072128551394E-02  5.76132802638266E-02  5.94395462731230E-03
  7.09906922826652E-02  9.56883794148663E-03  9.58549767674325E-02 -3.03299067644133E-03 -8.83515867578848E-03
 -9.53595327426057E-04 -7.33649470857352E-03 -3.43475769628446E-02 -1.80899043600280E-03 -1.83932390028381E-02
 -8.52949630124359E-04 -7.24176002248772E-03 -1.16217502142324E-03 -2.81291521714305E-02  8.99851249084158E-04
  6.97438430317124E-03  3.52053539977975E-02 -1.79181517311632E-03 -1.80605663444544E-02 -1.07470584986877E-03
 -1.24338681395701E-02  1.25087385245596E-03  2.81506716081836E-02  7.87113114153706E-03  9.78367101506650E-02
  4.37764543032479E-02 -6.15454946204275E-02 -6.91039438760773E-02 -1.40772744555288E-03  9.81008699745099E-03
  5.62950971667531E-03  1.78615587691778E-02 -1.70730384291343E-02  3.22632510760128E-04 -3.52794657033322E-04
 -4.02137638249527E-03  3.56271569046182E-04 -1.93202554333523E-03 -1.24446427508153E-03 -9.82508510178935E-03
 -4.93279539623769E-03  4.51957356868215E-03 -3.45533709651188E-03  4.07843149766016E-02  1.37024605240358E-02
 -3.44782186750820E-03  4.46640859762492E-04 -8.31372868007634E-03 -2.03041966071660E-02  5.86813083088429E-03
 -4.19874979578704E-03 -5.30134389712748E-03  2.72941352470319E-02 -3.84733693612661E-03  9.30281903944250E-04
* ORBITAL    1   90
  1.41407618876842E-05  1.00506758223641E-04  4.39162195564820E-04  1.30212485847372E-03  2.96151766914305E-03
  8.70168036695745E-04  1.70322643488040E-02 -5.61308682984396E-02 -9.71671841350002E-03 -1.99720199664467E-03
 -3.90392011794503E-02 -1.05147459335821E-02 -3.48599074238342E-03 -1.92217354162361E-05 -3.60703856383008E-04
 -1.13953298432397E-03 -1.41719521863507E-03 -5.34347480111193E-04 -4.45951663517946E-03  1.65423960111257E-01
  1.07839119950146E+00  8.91719668794210E-04  6.52286331931849E-03 -6.81922438149894E-02 -4.81883791439375E-01
 -2.97813473483686E-04 -1.88068018530399E-03 -5.19052935055618E-05 -3.73765129053988E-04 -1.82415603959491E-03
 -7.97969981796816E-03 -9.67713662203077E-04 -4.67011086623001E-04 -8.31887880020973E-03 -1.14034590130770E-01
 -5.71648911575802E-03  1.19283514898360E-03  2.15871520205414E-02  2.51830327417247E-01  1.86361937965685E-02
 -3.52399005967254E-05 -6.47443348725453E-04 -2.54210921243840E-03 -2.46446715979438E-04  2.21269899555178E-04
  1.03807980717852E-03  2.06008201632928E-02  8.60030066406064E-02 -2.21208353702529E-04  7.19814879269057E-04
 -5.99242811540625E-03 -3.70193843327589E-02  2.95753250424808E-04  9.94451904669094E-04 -8.48717573533591E-03
 -6.51375654451314E-02 -2.18730007548921E-01  8.89907164632951E-03  1.01462598149537E-01 -1.68586482981374E-02
 -1.72700885008110E-01 -1.67663653279588E-02 -8.78787620832242E-02  8.52170718141882E-03  6.54159091394248E-02
  2.21398295766139E-01  8.93824870043070E-03  1.03200991014657E-01 -1.68644076610306E-02 -1.74199428754130E-01
  1.66105548540362E-02  8.67750187396221E-02 -1.36436175053311E-03 -1.07655668743584E-02 -7.29966317186136E-02
  5.64727490955702E-03  1.12853943042643E-01 -5.57538828280701E-03 -9.72447663052465E-02 -1.11186668404806E-03
 -6.73259445374731E-02  1.43584708516545E-03  1.13284186809173E-02  7.63895955257595E-02  5.65026450440197E-03
  1.11638692404675E-01 -5.51087734173576E-03 -9.50845292950812E-02  8.81985887123487E-04  6.34704376175102E-02
  8.90480395631244E-05  6.79542858317427E-04  4.42325720189162E-03  5.17390886076970E-04  1.63076035822010E-02
 -7.56889007612650E-04 -2.04346374193916E-02  1.49890145475615E-04 -2.23303683638791E-03 -7.46862451250110E-05
 -5.71742537792777E-04 -3.57502487753806E-03  5.10218920119093E-04  1.56363183458201E-02 -7.26965058071551E-04
 -1.99533186747208E-02 -1.17603371999044E-04  3.84497325103513E-03 -5.43953891059009E-03 -8.63982066599831E-02
 -4.10390231066602E-02  3.75053886715043E-02  6.70827660925101E-02  5.16787662757994E-03  8.35022016574681E-02
 -4.08784551712981E-02  3.61752731342087E-02 -6.56439676079687E-02 -1.16480874058477E-03 -6.52521579918953E-03
 -6.38650054297182E-03 -6.13769065982683E-04  4.73641006442092E-03  1.08456029093565E-03  5.99460349310979E-03
 -6.33158793526251E-03 -2.22867116449900E-03 -5.22490575421920E-03 -1.91801387616271E-02  1.96421049827014E-02
  7.35495855860941E-03 -5.13631979648086E-03  3.42153954860414E-02 -3.32819764946143E-02  5.27771519144505E-03
 -5.61018861960268E-03 -8.43032374677808E-02  8.35191369238354E-02  6.50011368674819E-03 -5.31778560621046E-03
* ORBITAL    1   91
 -3.33389579694250E-04 -2.40284147099967E-03 -1.17376426339130E-02 -7.99840345505617E-02 -3.95217499570605E-02
  3.41187266373243E-04  7.15578380642435E-03  2.48899046675568E-01  4.94076450234965E-02  2.75626361125442E-04
  5.90261730461002E-03  1.70781049242977E-01  3.36183160546689E-02  2.20971752616716E-04  4.30022940277433E-03
 -3.54624518434604E-03 -1.35234270383076E-03  6.61450147747018E-02  5.19491829100030E-01 -5.45046531264687E-02
 -3.28538609889117E-01 -9.53272255604216E-03 -8.03777717689915E-02 -1.02160732434770E-01 -7.17285596732519E-01
 -7.30785558006932E-02 -5.67455547293814E-01  4.85217087310049E-04  3.47270772673679E-03  1.62392932968245E-02
  5.72316909592304E-02  1.53574974056880E-02 -1.01050040787187E-03 -1.86373439487249E-02 -7.32604823394088E-02
 -2.31285466464348E-02 -6.18465438692664E-04 -1.16330870727663E-02 -5.28328712214721E-02 -1.33894776865708E-02
  3.40165893650778E-04  5.98900660071199E-03  1.65242652306374E-02  3.01210455394050E-03  7.17935867996726E-03
 -4.90616606657318E-03 -3.37271562348022E-02 -7.73171918204979E-02  4.77422241731559E-03  7.44328763717295E-03
 -6.06313506289417E-02 -1.37597704114924E-01 -9.02992597470782E-03  3.01685299329465E-03  5.27341591121041E-04
  4.02012383381511E-03  1.90048807184961E-02  1.68487637578296E-03 -5.44118298039231E-03  1.38048583948251E-03
  8.20933073529032E-04  1.55413642800917E-03  2.53464406639904E-02  3.16940600359643E-04  2.41129865001052E-03
  5.45419758966433E-03 -1.63803277972889E-02 -3.94143623448970E-01 -8.66388661138611E-03 -1.95852371476183E-01
 -5.70485236475591E-04 -1.96065348413387E-02  3.25180305313577E-03  2.46471704139266E-02  5.56809915816363E-02
 -5.87492152378053E-03 -7.04944555122325E-02 -9.55079912071291E-03 -9.60208312172125E-02 -2.94603777377217E-03
 -8.11799314669502E-03 -4.89342258617061E-03 -3.77197688357438E-02 -1.42116552762183E-01 -1.22160757669777E-02
 -1.42782350701306E-01  8.22808107715154E-04  4.94748039710885E-02  5.49151694690090E-03 -1.48555208001389E-02
  8.60342689284523E-04  6.67139879991372E-03  3.35822944722020E-02  1.75271448057188E-03  1.73512324836718E-02
  1.03950512679730E-03  1.17210741017838E-02  1.23554205935147E-03  2.75557057190074E-02 -1.01393177149142E-03
 -7.80054779415604E-03 -3.68366733889064E-02  1.87628403698728E-03  1.95545593964776E-02  8.87913269515629E-04
  7.96598657705286E-03 -1.19395246449996E-03 -2.87164001790250E-02 -1.35898487419271E-03  1.02331926929175E-02
 -5.74228475245092E-03 -1.80089009275953E-02 -1.69532009239266E-02  7.84462098240524E-03  9.77513975840201E-02
 -4.39036936195940E-02  6.16140462938185E-02 -6.91408256679170E-02 -1.20044690978672E-03 -9.31398845017379E-03
  4.74403202163503E-03 -4.34349109727497E-03 -3.21659809388070E-03  3.39024949385221E-04 -2.48372024906601E-04
  4.06899359664875E-03 -2.78379807608366E-04 -1.93515944772409E-03  1.34846065223882E-02  4.07039127969158E-02
  2.12453241444955E-04 -3.69268097391384E-03 -2.05850779574514E-02 -8.48944460853950E-03 -4.51265302318426E-03
  5.71469403405190E-03  2.67767315501929E-02 -5.27233473500151E-03  2.03042480106134E-04 -4.64559462580163E-03
* ORBITAL    1   92
  1.59106979736080E-03  1.14890619529133E-02  5.70451078490967E-02  2.72343022517867E-01 -5.96537313385432E-02
  3.61584047056869E-06  7.80423154376338E-05  7.03011287455654E-04  7.40146205388458E-05 -1.56222621017034E-05
 -3.37865420301336E-04 -3.76571194327924E-03 -1.33917801123612E-03 -1.31362667630133E-03 -2.39887614195950E-02
  6.02873894720354E-02  2.51924600828250E-02 -7.68685210541749E-02 -6.03546820402752E-01  3.00496471782576E-04
  4.32903273313450E-04 -6.79228939957959E-02 -6.33919653105670E-01 -3.92843454098069E-04 -1.02943375236981E-03
 -5.79911453760728E-02 -4.58091572399795E-01 -9.40890719365552E-04 -7.09114789511659E-03 -4.49912431539641E-02
 -3.86280904110943E-01  1.44797755628246E-01 -9.52364518541364E-06 -2.06936075826230E-04 -2.17383298687178E-03
 -2.92146108329086E-04  1.15302132007619E-05  2.23219579659110E-04  1.79251032739904E-03 -5.49567029467335E-04
 -5.24329904463633E-04 -1.72791333038575E-02 -4.01562403846609E-01 -4.13708002569285E-03  8.91255442909865E-02
  1.06317650298928E-01  3.72173592167791E-04  9.25167876385855E-04  6.39369098534737E-02  6.01927306989955E-02
  2.98255767216512E-05  2.37024458376507E-04  6.75706261100698E-02  7.31906471493918E-02 -7.23485759647991E-05
 -4.40784541953630E-04  3.45764348242278E-02 -4.33145346539988E-03 -1.32628667514203E-01  8.72559538817086E-03
  2.73312769244416E-01 -2.88221765255387E-02 -4.87306863851089E-01 -2.63557044343987E-05 -9.15572625177529E-05
  3.59981554017676E-02  4.36705488139934E-03  1.33221224966920E-01 -8.74481675139835E-03 -2.73006067595129E-01
 -2.85801222717515E-02 -4.83622586743652E-01  2.98121258550368E-03  2.27701789496875E-02  6.85883283972029E-02
 -5.14943333647685E-03 -1.62327709210783E-02 -3.03910079283931E-03 -5.03013547082355E-03 -3.32226280308913E-03
 -1.76563390577087E-02  2.93722672743421E-03  2.24311980548005E-02  6.68589022674060E-02  5.08503371802867E-03
  1.53253901255004E-02  3.04514402603676E-03  5.26693017505800E-03 -3.27256309780447E-03 -1.72302002214537E-02
 -1.60288226826391E-03 -1.20901404796308E-02 -3.54655467417245E-02 -2.57440083152301E-03 -3.65229214707033E-02
 -8.82347533304068E-04  9.21270419180894E-03  4.44177238887805E-04  5.02449537371917E-02 -1.56309211382195E-03
 -1.17833419884868E-02 -3.39338771690003E-02  2.54521156746266E-03  3.65090419353395E-02  8.37439095624501E-04
 -1.00833662076967E-02  4.85812683152715E-04  5.06816310864330E-02  1.47677695353336E-03  8.56356175776503E-03
  1.03283348511181E-02 -2.87535283461329E-02 -8.05572055168953E-04  1.43191243647199E-03  7.89117914028741E-03
 -1.02846723913177E-02  2.86191511549147E-02 -6.03525976604917E-04 -1.43083902461460E-03 -1.51139158483706E-02
  4.35117714893676E-03 -8.68124490767049E-03 -9.27741750611830E-03 -1.35156355468832E-03 -1.43736656776484E-02
 -4.43804276310908E-03  8.25457470852751E-03 -9.49764127928805E-03 -3.47017273171983E-02 -3.46843067133464E-02
 -1.20223265136544E-02 -1.21765830156347E-02  1.58747996421066E-02  1.63908863713146E-02 -7.77722660538321E-04
 -1.43566855695928E-03  1.00367458528927E-02  9.90054491814575E-03 -2.18312900384315E-02 -2.20940324559691E-02
* ORBITAL    1   93
  2.05381819859094E-04  1.47008627894678E-03  6.91026694083193E-03  4.76162396690708E-02  1.09956551055899E-02
 -1.69540657807371E-06  2.44028243418440E-06 -4.76092901827145E-05 -1.89794201802984E-06  2.62012321608332E-06
  5.43547100271324E-05  1.76427733427413E-04  2.69294010005933E-05 -2.63597354576978E-04 -5.54240665535550E-03
 -2.02647064427466E-03  6.83349558114543E-04 -1.85905094538351E-02 -2.04051748499157E-02  1.49465428845407E-04
  1.29611548188616E-04 -1.72358612809120E-02 -2.83016353707092E-02 -6.33612243213432E-05 -5.17281336504730E-05
 -1.36888922696141E-02 -1.33813804686820E-02  2.63542536376900E-04  1.86208237796688E-03  9.10591347939174E-03
 -1.92269793053017E-02 -1.70956788801524E-02 -3.10274871302765E-06 -1.06490244686679E-04  1.09379855558412E-04
 -6.42916136613029E-05  8.30381974434138E-06  1.98204396373602E-04 -3.98049528158946E-04  4.32107334449300E-05
  1.04798213778107E-03  2.44383966837931E-02 -1.12994172724052E-01 -3.53815826621662E-03 -6.92588922485427E-01
  8.50616586307469E-02  4.23781862336690E-03 -4.49619234240347E-04  1.36159183450166E-01 -1.12531535364974E-02
 -2.12221312782913E-03  2.39858271182344E-04 -6.43646651630679E-01  8.08493888711726E-02 -2.24352001055598E-04
 -2.10337104386672E-03 -4.33059050545049E-02  2.85009194929407E-04  2.78987102272672E-02 -6.17093650425958E-04
 -3.14912192438823E-02  3.26869136406061E-04  1.69485428800138E-01 -2.30883558106848E-04 -2.16053854706876E-03
 -4.39172715930108E-02 -2.91767330771207E-04 -2.91018779233600E-02  6.44872524396188E-04  3.40108603798759E-02
  3.38587685088054E-04  1.70495698215721E-01 -1.33470549873951E-04 -1.01254297081053E-03 -1.01866593420530E-02
 -2.04485194526709E-04  1.82449306653489E-02 -4.36042429127453E-05  7.21931864900021E-03 -6.81095292539805E-05
  8.74223836189809E-03 -1.31411366693553E-04 -9.95819555137328E-04 -1.01132144133067E-02  2.08676600781244E-04
 -1.82166272005944E-02  4.19229850748877E-05 -7.16458143256292E-03 -6.84503690827950E-05  8.74854342089589E-03
  1.67059835845964E-04  1.42896204023980E-03  4.52239015164236E-02 -5.32013979663074E-04  6.78740861042774E-05
  5.75694541460955E-04  5.47796934968671E-02  7.34077980238260E-04  1.46242800880683E-01  1.72510823092449E-04
  1.47152060598181E-03  4.55453862852121E-02  5.23894271460164E-04 -4.64586309502458E-04 -5.74978798145698E-04
 -5.42910028020107E-02  7.36050806899138E-04  1.45840153470834E-01 -1.51694375812306E-04 -1.69718722127935E-03
  4.12336458538537E-03 -6.48632628515122E-03  1.24734513379902E-03 -1.40947675060791E-04 -1.56222469137315E-03
 -4.13006236553753E-03  6.51060697701907E-03  1.17777714320019E-03 -5.88691383987748E-04 -1.40747825061422E-02
  7.82216237286883E-03 -1.72760686503064E-02 -1.85241840583996E-02 -5.85174432926834E-04 -1.38898623063963E-02
 -7.71425752196336E-03  1.70736865504814E-02 -1.83511072440487E-02 -5.12927358492166E-03 -5.09471996025913E-03
 -1.95994187121085E-02 -1.96998498479290E-02 -1.14164825720722E-03 -1.21627651988752E-03  2.48133716258549E-02
  2.47236550962917E-02  7.38412028012576E-04  7.77955345902140E-04 -4.48905208472577E-04 -3.53785887024632E-04
* ORBITAL    1   94
  2.48027514608754E-07  2.49104057103932E-06  1.01284264264407E-05 -6.07135568348840E-05 -8.74790207866524E-06
  1.78138812391934E-04  3.83215511577919E-03  2.15323473366504E-02  5.12291840529801E-03 -4.66908996381286E-04
 -8.88201459095421E-03  1.39542830807363E-02 -2.41722500047566E-03 -1.27195804114813E-06  1.93086694492837E-05
  1.56480363440497E-04  8.85183611537319E-05 -1.02929037341868E-04 -1.48323593878450E-04 -3.83819702605931E-02
 -3.69078663034877E-02 -1.03323982556256E-04 -1.37987997928045E-04 -7.49240602083735E-03 -5.80579065870949E-03
  4.04279269985520E-05  6.27483771084549E-05  3.08046774435915E-06  2.39157312618103E-05  6.07963194392362E-05
  1.30587670670425E-04 -3.42285860529229E-05  1.03588928846601E-03  2.44620965979377E-02 -8.74434247766465E-02
  2.02995406727082E-03 -1.02354596839895E-03 -2.16486699350889E-02  2.74710049551393E-02  1.10658611265886E-03
  7.65703041142578E-06  1.35285042608309E-04 -2.14376031418848E-05  3.86899410225492E-06  8.48699144538279E-04
 -1.12536017564008E-04 -9.09910173364773E-01  1.11064653859938E-01  2.05115350240393E-03 -2.31457715241910E-04
 -2.45773682590230E-01  3.77463511234301E-02 -5.91538965830724E-03  6.44357061268527E-04  5.81643352336719E-05
  8.37850896005508E-05 -3.34916314521077E-02  6.22260997820726E-04  1.93659012130115E-01 -8.67994783991620E-04
 -1.31962403907911E-01  1.06452301988923E-03  9.05606176640315E-02 -6.17372043039020E-05 -1.14996649240413E-04
  3.30981245342454E-02  6.19320288218925E-04  1.91720042965984E-01 -8.61487485402156E-04 -1.32076024424714E-01
 -1.05919365889899E-03 -8.97864127816214E-02 -3.66477090578333E-05 -2.75795158145010E-04 -4.50913001715669E-03
 -3.62180053563398E-04  2.16939452481015E-03  1.49287048016511E-04  7.19669977543771E-03  1.15586795754780E-04
  1.50914866491307E-02  3.59488085050355E-05  2.71081883819663E-04  4.46015409047087E-03 -3.59943045733736E-04
  2.15726222377113E-03  1.45763100270243E-04  7.05921909735542E-03 -1.16658074008525E-04 -1.50675263467565E-02
  3.90557347467335E-04  3.21278319465273E-03  6.06203583650580E-02  1.14928550001381E-03  1.45320127474669E-01
  6.42092609677398E-04  2.34402992147905E-02 -3.03046562265399E-05  3.71665162351597E-02 -3.88081949447603E-04
 -3.19325010985701E-03 -6.03685371248509E-02  1.15049537278863E-03  1.45947572140622E-01  6.34502400254903E-04
  2.28031521334350E-02  3.95472916411120E-05 -3.58351819502951E-02  3.30351627003397E-04  4.70280761663623E-03
 -2.79463243306330E-03  4.36635177246146E-03 -2.65969641846403E-03 -3.28559149816659E-04 -4.71170462722145E-03
 -2.79077494078416E-03  4.40746837172538E-03  2.70745586328524E-03  8.23814589956621E-04  1.90914290290218E-02
 -1.18646979079453E-02  2.31296324193823E-02  2.07507178239373E-02 -8.23277690769694E-04 -1.90575163852884E-02
 -1.17678740625541E-02  2.31038184493463E-02 -2.08175526130620E-02  1.21380401885689E-03 -1.25019560275132E-03
 -1.13270431374384E-03  9.00276237801156E-04 -8.48039914748789E-04  8.47282431548039E-04 -2.58476449005606E-02
  2.59189329163350E-02  2.51229005134456E-03 -2.51296499370076E-03  2.16878932298846E-02 -2.15753133956327E-02
* ORBITAL    1   95
 -1.07088974370015E-05 -7.64770514840530E-05 -2.99655852977336E-04  3.62522831714885E-03  2.56122143230007E-03
 -1.49632426141919E-05 -2.73302166531032E-04  1.13072440811858E-03  6.31686467290028E-05  2.29636795193837E-05
  4.95374053686014E-04  2.38187947660064E-04  2.53979777248545E-04  2.71239196079167E-05  4.37665565006087E-04
  2.25669190112488E-03  3.80954226897881E-04 -1.13833366105845E-02 -1.44267934752868E-02  8.28180924838062E-04
  8.20411277655688E-04  1.95572124913548E-03  2.10226109834065E-03 -1.79184231097781E-03 -1.65436516137142E-03
  1.68675486864202E-02  1.98994483069382E-02 -6.00879449739767E-05 -4.24600725371469E-04 -1.88663477816961E-03
 -1.15232316483264E-02 -1.80771088452722E-03 -5.55093319547725E-06 -5.72436739742576E-05 -1.00628464981561E-03
  1.09861862889359E-04  6.55181080832584E-05  1.50486584406014E-03 -4.09385348127693E-03  7.95297444429525E-05
 -8.05211558968601E-05 -1.86156087795812E-03  1.83854642148562E-02  9.68188639238005E-04  6.57743765035144E-01
 -7.19972148679716E-02  1.54075763425498E-02 -1.61953834735433E-03 -5.64876862386021E-02  3.45688415785013E-03
 -4.17153958180776E-02  4.99310610873676E-03 -7.19447002183810E-01  7.87168319830398E-02 -1.71283844645931E-05
 -8.53309022948685E-05  3.12175794026243E-03  3.83053010567881E-04  1.54439119044163E-01  2.51225860544095E-04
  9.07253240670864E-02 -8.02175683790420E-05 -1.16872068200628E-02  6.37619342139660E-07  1.57036258098557E-05
  7.06581268980173E-04 -4.07323052662939E-04 -1.51436094717280E-01 -1.66222585792052E-04 -6.92973223353404E-02
  1.43324320138668E-05 -4.95385802386904E-03  4.16823817290116E-05  3.38902053299379E-04  4.14806378530393E-03
 -7.55836616748636E-05 -4.21577202856014E-03  1.26017396849313E-04  5.89345458713762E-03  6.75815431353808E-05
  5.31468705101358E-03  5.11247354192844E-05  4.13202634502001E-04  5.02004506331372E-03  6.61702143381147E-05
  4.61224898579488E-03 -1.42179735882650E-04 -5.31258349174159E-03  6.55608044566280E-05  3.91552620340085E-03
 -1.46848916439522E-04 -1.19619786721064E-03 -1.67135707411659E-02 -5.33290443672387E-05 -1.71200299328786E-02
  5.67709420280279E-05  2.44538647558962E-02  1.37712439694382E-04  1.34186279004386E-02 -1.37343895266433E-04
 -1.13334619808694E-03 -1.85921216967658E-02  1.06926487992920E-04  2.29013116030296E-02  2.66274486847868E-05
 -1.66004283931879E-02  8.44809845439946E-05  4.60061850880443E-03 -5.19468121828796E-04 -8.07490432397057E-03
 -1.31807788457593E-03  4.79987146911855E-03  6.17333377245241E-03 -4.71345870937281E-04 -7.38770953480902E-03
  1.00590400229027E-03 -4.50513912736960E-03  5.69390868954449E-03  7.42536876505345E-04  1.64530051327405E-02
 -1.05721852787335E-02  1.94855440424599E-02  1.26391464431527E-02  7.73906676794645E-04  1.79335708457539E-02
  1.12189018904242E-02 -2.07767717816961E-02  1.36205663113565E-02 -4.45109799993379E-04 -2.75025059077802E-04
 -5.06206929617235E-03 -6.00948675024220E-03  2.63507445831197E-03  2.17932819704505E-03 -8.35060537351460E-03
 -7.87561965796927E-03 -1.32411587432189E-04  4.42642786938528E-05  3.45278875879021E-03  3.14583181233803E-03
* ORBITAL    1   96
  5.20676513522858E-06  3.58754195768945E-05  1.72229717071526E-04  1.28701162048903E-03  1.31976272431160E-04
  2.51240816457704E-04  4.39762390291058E-03 -2.48281246662316E-02 -1.33254903927876E-03 -4.05552594096272E-04
 -8.27757949096836E-03 -9.19261831083347E-03 -5.56165132334876E-03 -4.63670702398865E-06 -8.57835882133845E-05
 -3.00087680878921E-04 -3.62017820990862E-05 -5.46748786167875E-04 -6.37965240940000E-04 -1.31426778396192E-02
 -1.25739980713070E-02  7.73963212834703E-05  2.67305219161578E-04  3.91178008676857E-02  3.55677949875140E-02
  8.17700445509334E-04  9.65125624514647E-04 -7.45287107070897E-06 -5.18340146608012E-05 -2.70742683594068E-04
 -1.64089664597448E-03 -5.47916347853210E-07  2.19388835855863E-05 -1.19968289382616E-03  3.19533720949896E-02
 -2.53843676417543E-03 -1.32238634774035E-03 -3.01093203797685E-02  8.32739175397226E-02 -1.50215796387086E-03
 -6.02875934103223E-06 -1.10045905400729E-04  1.75490867079402E-04 -3.18571151255653E-05  2.85937906323984E-02
 -3.20996265281765E-03 -2.33915208281365E-01  2.20229888273120E-02 -7.88048827555535E-04 -2.96036770227845E-04
  9.18596390646042E-01 -1.10583003960808E-01 -3.57440755577785E-02  3.87133922072938E-03  1.08817853783725E-04
  5.22723240863990E-04 -2.34967350874296E-02  2.16199231699718E-04 -4.47952026861558E-02 -8.29122246844225E-04
 -2.12783469774230E-01  8.10131574021728E-04  6.20852803110957E-02 -1.11980621539753E-04 -5.44392906407766E-04
  2.33175108074015E-02  1.79030841357040E-04 -5.93787586588653E-02 -8.45108668384597E-04 -2.19828460989632E-01
 -8.33255702527581E-04 -6.23818579382226E-02  1.01473764013443E-04  7.98469528316364E-04  9.97636274726049E-03
  1.37104863961984E-04 -4.85547268564906E-03  1.80719768704190E-04 -7.07153766433734E-03 -1.34429694235661E-05
 -1.66331096045224E-02 -1.03418155603079E-04 -8.12428868634772E-04 -9.82162359155975E-03  1.36359244190551E-04
 -4.70064178589720E-03  1.64007767173715E-04 -7.54858256869105E-03  2.92132631515050E-05  1.68069204076426E-02
  5.92559977276792E-05  3.19775880280717E-04 -2.67822256406513E-02 -6.84170258677243E-04 -7.84038004408035E-02
 -9.61156252601472E-04 -8.47610673992770E-02 -5.41243391041723E-04 -9.56728953412269E-02 -6.47246608119864E-05
 -3.67157950125970E-04  2.57445942106030E-02 -6.82105880274383E-04 -7.65908588619316E-02 -9.73554086875764E-04
 -8.72176807128792E-02  5.65667275626177E-04  9.77449169226650E-02  4.87064526695039E-04  6.88552634611744E-03
  3.55734910288888E-03 -3.51308651203420E-03 -4.57622163663681E-03 -5.35357070607962E-04 -7.63667063435246E-03
  3.62626802771641E-03 -3.92791208690353E-03  5.18205818699093E-03  2.36685460469677E-04  1.40626972178550E-02
 -6.09703015470206E-03  1.17560120742515E-02  8.74284737441666E-03 -1.73269342248492E-04 -1.25988334733550E-02
 -5.14080643330434E-03  1.00313433541822E-02 -7.69501330782572E-03  1.91492927661340E-03 -2.04971902251503E-03
 -1.02630644019275E-02  9.58566066742819E-03 -5.03979559179044E-03  5.33228809681166E-03  7.80130618328297E-03
 -8.37640145210188E-03  1.76132361278050E-03 -1.77769494150095E-03 -5.46304380963701E-03  5.82074792896018E-03
* ORBITAL    1   97
 -1.63394273454996E-04 -1.14922247561140E-03 -4.92030560244235E-03  5.69003606582506E-02 -9.24773782645536E-03
 -1.38456258851880E-06 -3.66511023674702E-05 -4.94437799588605E-04 -5.56477043011950E-05 -5.01642360001326E-06
 -6.20090409068752E-05 -3.45648090539517E-04 -4.70818385764690E-05  1.40733652731764E-06 -2.31276467951430E-03
 -4.35755337535845E-02 -1.13003082154399E-03 -2.01108750255685E-02 -1.77550922722547E-02 -1.03420112052582E-04
 -1.59377666557049E-04  1.04713238617478E-02 -8.60980787480438E-03 -4.21353603201979E-05 -2.43843198178958E-04
 -1.73302918222436E-02 -1.53735302144614E-02 -3.11658131148250E-04 -2.26484623058695E-03 -1.05852322375422E-02
 -2.70606010541539E-02 -1.84007571409287E-02 -1.38117591434728E-06 -8.97767943916556E-06 -2.33717264297567E-04
 -8.78345797748320E-05 -4.86867360328304E-06 -1.27596693636767E-04 -1.90336746873193E-04  1.09409864089254E-05
 -1.34581014719726E-04  9.06135365709769E-04 -4.71564018443604E-02 -2.57781725566586E-03 -1.18755549748746E-01
  2.47325528267515E-02 -2.10146348474319E-03  2.49950532678248E-04 -9.69210363953846E-01  1.01165003586485E-01
  9.89136931401101E-04  1.45273356469598E-04 -3.75434366279314E-02  1.07638684001714E-02 -2.76615076067326E-04
 -2.19456749895166E-03 -2.48895487397080E-02  1.66831658223342E-04 -4.51886398016215E-02 -3.43604408384549E-04
  8.68352811322335E-02 -5.87104463193492E-04  1.27127367043746E-01 -2.66566143846627E-04 -2.11497170229121E-03
 -2.45076609161047E-02 -1.63793842822249E-04  4.62677551361216E-02  3.30555919777643E-04 -8.79997557679302E-02
 -5.93389802006257E-04  1.26485245704804E-01  5.42154571604513E-05  4.05724186622504E-04 -7.51382798243211E-03
 -2.57463295355741E-04  1.77530313483165E-02 -3.98710338497539E-05  1.59706000392762E-02 -1.64328765913201E-04
  2.75599253139614E-02  3.68302174663215E-05  2.71976950375294E-04 -8.23772269804077E-03  2.38929520996446E-04
 -1.82972438837228E-02  2.75749733593599E-05 -1.61910504270154E-02 -1.42618118937987E-04  2.79217116103401E-02
 -1.26130703333740E-04 -9.56957356054482E-04 -5.56164795479324E-04  2.95230864684143E-04  7.72024113498996E-02
 -9.17406180680442E-05  1.64714460097025E-03 -4.25742362495101E-04 -4.24541892467211E-02 -1.17593788463089E-04
 -8.91932453223921E-04 -2.66214739057783E-04 -3.02927838899930E-04 -7.74369106092172E-02  8.52585082350713E-05
 -2.03975619766554E-03 -4.12999116985875E-04 -4.19468857181767E-02  2.02344832190699E-04  2.23308724529387E-03
  3.09878282388536E-03 -5.51463838232225E-03 -3.10574372059546E-03  2.01329042066704E-04  2.15568453722024E-03
 -3.05421076624299E-03  5.42748142803776E-03 -3.04810615595527E-03  4.82791653714138E-06  3.83256984663052E-03
  3.42598678940329E-03  7.33537575318941E-03  9.83893851726579E-03 -2.02617313996530E-06  3.73138119976871E-03
 -3.47314380089518E-03 -7.27698233273208E-03  9.75005166097033E-03  6.46400314922730E-04  6.62065144908832E-04
  1.12149032499541E-02  1.12605585808602E-02 -4.52571081329054E-03 -4.38382965883239E-03 -6.37967482211321E-05
 -1.41282427410939E-04  2.33584546652474E-03  2.29502718784762E-03 -1.23599005197089E-02 -1.23519201378215E-02
* ORBITAL    1   98
  9.54968996267400E-04  7.19372723881818E-03  4.55343616648425E-02  3.88932479764051E-01 -1.47363777794374E-01
 -1.61498993655579E-05 -3.70823318794763E-04 -4.25803565908397E-03 -7.30456332151501E-05  1.48987014621547E-08
 -3.00900576178194E-05 -7.11091148321924E-04 -1.33515128279624E-03 -5.33912628990816E-04 -1.75117537203157E-02
 -4.04122216993618E-01 -3.80175081266296E-03 -8.96600658945432E-02 -1.08035584574278E-01 -3.55777847693590E-04
 -9.14728788822648E-04 -6.43146252286424E-02 -6.22082084696765E-02 -4.92499190873124E-04 -1.60887521218445E-03
 -6.79511654606032E-02 -7.44267941041112E-02 -1.56899361532719E-03 -1.13278958204041E-02 -5.62046278859427E-02
 -2.68303377032162E-01  5.71190662597289E-02 -2.02357463121818E-06 -5.79777034359530E-05 -5.59545352317477E-04
 -1.36245385771972E-03 -1.76927961756839E-05 -3.90334166709916E-04 -4.70432074014430E-03  6.32404902304516E-04
 -1.29674598779663E-03 -2.36150028797257E-02  6.38539825269880E-02  2.45023666760774E-02  7.63330371475758E-02
  6.01949560370264E-01 -2.06721878906914E-04  7.62187781235343E-05  6.77345503440305E-02  6.32448056805100E-01
  6.95629348539769E-04  2.00516779114539E-03  5.76201174973917E-02  4.56959151774719E-01 -8.20454130698781E-05
 -7.55501444298280E-04 -4.05221479070476E-02  4.48247976972784E-03  1.35586346376011E-01 -8.95016003400593E-03
 -2.76367195203523E-01 -2.86134176884323E-02 -4.83690061966217E-01 -1.10834316226295E-05 -2.08502357802405E-04
 -3.78775076160645E-02 -4.38412843004750E-03 -1.33240606368988E-01  8.88481813937207E-03  2.76275939899622E-01
 -2.87778021096425E-02 -4.87044464893518E-01  1.66049434501342E-03  1.25288809050788E-02  3.72612538921166E-02
 -2.64883526910537E-03 -3.74137878253578E-02 -8.95394205049995E-04  9.60116172832988E-03  3.80879992777890E-04
  4.94160165948573E-02  1.55140113898931E-03  1.16894830937701E-02  3.31688973989900E-02  2.51825610271271E-03
  3.58118364172215E-02  8.27266654365418E-04 -1.04911116678754E-02  5.45052856298973E-04  5.22469591414785E-02
 -2.98925171151811E-03 -2.28365882710681E-02 -6.92519410043919E-02 -5.15226185644479E-03 -1.64266060051668E-02
 -3.07154285650594E-03 -6.03091021222266E-03 -3.35067399602526E-03 -1.84242826545426E-02 -2.89199353616429E-03
 -2.20870352364067E-02 -6.55017596128215E-02  5.03864863862918E-03  1.49262767497406E-02  3.01881103287307E-03
  5.34238858844006E-03 -3.23739606949452E-03 -1.70807228915520E-02  1.41549391012346E-03  1.50607014526395E-02
  4.42107513324694E-03 -8.64675110605013E-03 -9.52146869384007E-03  1.45054451221867E-03  1.51725258897884E-02
 -4.57756443495914E-03  8.76359629503141E-03 -9.62883727120761E-03 -1.42336688738875E-03 -8.11920734452642E-03
  1.03051761786289E-02 -2.86910818847798E-02 -4.78559161766178E-04 -1.38130200118091E-03 -7.38936047249989E-03
 -1.01745621426529E-02  2.80362182912161E-02 -4.38598774734893E-04  1.19826706485824E-02  1.22787257062654E-02
  3.47118121021649E-02  3.46369678431384E-02  8.83812632335515E-04  1.46789981073885E-03 -1.56565192591363E-02
 -1.65744300664922E-02  2.23398653039928E-02  2.22642742370636E-02 -9.62863497411764E-03 -9.65534422093112E-03
* ORBITAL    1   99
 -4.55820724017452E-04 -3.25887723283267E-03 -1.51443032576366E-02 -5.15133232280873E-02 -1.66484178759916E-02
 -9.92135443363280E-04 -1.82232497620993E-02 -6.85037733335967E-02 -2.30436220989013E-02 -6.45932222598816E-04
 -1.22483840228746E-02 -5.92158433655842E-02 -1.28143723185782E-02  3.31184239439659E-04  5.85702176774423E-03
  1.69406760017319E-02  4.20042545986880E-03 -6.86468677778616E-03  5.93678823632499E-03  3.48787661013944E-02
  7.98544915283023E-02 -4.24885763987249E-03 -5.84412411548036E-03  6.02329652374681E-02  1.36813591895871E-01
  9.23011897826936E-03 -2.33216205504161E-03  3.16635366537647E-04  2.28166753451424E-03  1.11007037804149E-02
  7.58543052950395E-02  3.97441221159126E-02  3.38611732756920E-04  7.12568360880990E-03  2.49049908480677E-01
  4.86597079616618E-02  2.82944638562326E-04  6.02210672581478E-03  1.71329411051042E-01  3.51792254416525E-02
  2.09331371170307E-04  4.06361287788453E-03 -5.12625776960540E-03 -1.03574533647561E-03 -6.61880639789205E-02
 -5.19644222937224E-01  5.43560254110400E-02  3.28257733510023E-01  9.06170888147883E-03  7.88103292180825E-02
  1.02143539340650E-01  7.17262130435333E-01  7.30239808257101E-02  5.67025801158149E-01 -3.90644078104065E-04
 -2.98604748109747E-03 -8.52749033819073E-03 -1.63270992408505E-02 -3.93502782747490E-01 -8.79432962201292E-03
 -1.97817916412485E-01 -7.62832779709145E-04 -2.30106027391233E-02 -4.17872352853100E-04 -3.17619986962422E-03
 -1.50192385769562E-02  1.74386662125777E-03 -5.00945662413714E-03  1.21760572823674E-03 -1.17167983922818E-03
  1.68938521675268E-03  2.69286421885525E-02 -9.15860261047954E-04 -7.09985517606348E-03 -3.57213872171423E-02
  1.83313885111474E-03  1.85678010478377E-02  1.11065451959115E-03  1.31102043845590E-02  1.30527306543721E-03
  2.89758931646989E-02  9.81697172892900E-04  7.54903586893600E-03  3.52813576788380E-02  1.81125849733283E-03
  1.80685180000127E-02  8.63398688505807E-04  7.40718265641364E-03 -1.18290681926898E-03 -2.87707708980303E-02
 -3.22716910557034E-03 -2.44568370715580E-02 -5.46055838918909E-02 -5.83930704870009E-03 -6.98964095775687E-02
 -9.53585857150040E-03 -9.55873920333053E-02 -2.92496695128489E-03 -7.58257100993048E-03  4.90589145865765E-03
  3.78158696825902E-02  1.42701877142450E-01 -1.22301228081684E-02 -1.43232277352778E-01  8.01485311453333E-04
  4.91595997453566E-02  5.49758933841750E-03 -1.45982005593726E-02  1.24064519987472E-03  9.85196260594813E-03
  4.92941102740007E-03 -4.77688413274615E-03 -3.68020068631986E-03 -3.44331949887533E-04  5.12851589982335E-05
  4.00825507532645E-03 -4.85988248264169E-04 -1.95962361974715E-03  1.37858590160852E-03 -1.00538599531465E-02
 -5.68222748919040E-03 -1.80871058424135E-02 -1.68948102080070E-02 -7.87410813059366E-03 -9.80139231323732E-02
 -4.39626383689243E-02  6.14727948375867E-02 -6.94387605069719E-02 -7.97381981426542E-05  3.30163383995788E-03
 -1.35470231476179E-02 -4.03181084958007E-02  4.39694574439330E-03 -5.51519132149718E-03  2.05801367061500E-02
  8.40338030425639E-03 -3.88128560357209E-04  4.14025195474014E-03 -2.65114333645301E-02  5.46448015044648E-03
* ORBITAL    1  100
  1.66467775694721E-05  1.20195503851745E-04  5.92039162807037E-04  2.55415171973964E-03 -1.66413592028329E-04
 -4.59424994485488E-04 -8.14224342926124E-03 -1.11935715593808E-01 -6.14041847594315E-03  1.19467703272262E-03
  2.16214418952723E-02  2.52119266964879E-01  1.90549920012613E-02 -7.57838479743020E-06 -1.12589665385462E-04
  1.67128995929050E-04 -1.07799559844733E-04  2.03547474299077E-04  5.81206342082111E-04 -2.04385600516127E-02
 -8.56009897925757E-02  3.07898667345741E-04  9.20203162812455E-04  6.06816303395619E-03  3.72455567175743E-02
  1.11283283945710E-04  3.80137756045211E-04 -1.75850040238189E-05 -1.28319886025539E-04 -6.68322773286340E-04
 -3.89938445202644E-03  2.25438194620506E-04  8.69476918937306E-04  1.70115947707707E-02 -5.68972357891053E-02
 -9.41782457454824E-03 -2.00174534197076E-03 -3.91375179995350E-02 -1.18826923838242E-02 -3.31845457313681E-03
 -1.29772117173922E-05 -2.57253093540812E-04 -1.64775475045406E-03  2.32998468481084E-05  2.13335031402254E-04
  1.17459087087970E-03 -1.65621862139369E-01 -1.07924634888953E+00 -2.39864567979441E-04 -8.95797571737663E-04
  6.81728994362810E-02  4.80951187684555E-01  8.73904713011520E-05  8.37208665333533E-05 -8.48975203514453E-03
 -6.51642170497057E-02 -2.19541779399070E-01  8.92628458953611E-03  1.02551109406392E-01 -1.68361324469185E-02
 -1.72998919189191E-01  1.66586669756215E-02  8.66933987853539E-02  8.55659009415490E-03  6.56798953636157E-02
  2.22037507147768E-01  8.95568859463616E-03  1.02816946524466E-01 -1.69393725983442E-02 -1.74535145318156E-01
 -1.67343045253574E-02 -8.81292771038623E-02 -1.19847285883068E-04 -9.19721931832914E-04 -5.58266909771403E-03
  5.63980169439999E-04  1.67803306134329E-02 -7.05823378696249E-04 -1.94162520676994E-02  1.73606292542350E-04
 -2.35407076072530E-03  8.62385245689446E-05  6.59980779760106E-04  4.21748059479747E-03  5.06181784986713E-04
  1.56609190100476E-02 -7.37553335529434E-04 -1.99754485557032E-02 -1.42518039417458E-04  2.92304714329802E-03
  1.40404380275358E-03  1.10763728304867E-02  7.47940517370153E-02  5.66326005039301E-03  1.12639755468431E-01
 -5.53521400253472E-03 -9.61144414421299E-02 -9.99880003877949E-04 -6.53246230475830E-02 -1.39781322503854E-03
 -1.10279966915047E-02 -7.42978443756643E-02  5.64691042785936E-03  1.11863735864147E-01 -5.54738167806047E-03
 -9.63925834855071E-02  9.96957894140273E-04  6.58233625334184E-02  1.08466552161610E-03  5.87096269797186E-03
 -6.35561016807229E-03 -1.19826080308244E-03  4.98999367270938E-03 -1.12787686004676E-03 -6.22022091274239E-03
 -6.50372779675989E-03 -1.12261002899372E-03 -5.05605942728597E-03  5.30617525818960E-03  8.49784490761796E-02
 -4.09115673630642E-02  3.67534280174793E-02  6.64021194070991E-02 -5.25633851039558E-03 -8.44549746316788E-02
 -4.09370094856057E-02  3.67375553388121E-02 -6.61733766758915E-02 -6.14233994909060E-03  6.39552100725314E-03
  1.93712444339461E-02 -1.94570373341800E-02 -5.22642844051951E-03  5.35766719424350E-03 -3.36937154070541E-02
  3.36068523610579E-02 -5.97273978231762E-03  5.81124703239394E-03  8.40202629170824E-02 -8.38980847458203E-02
* ORBITAL    1  101
 -4.21271196691950E-03 -3.01105839501501E-02 -1.39297060244975E-01 -3.45930618760818E-01  1.27200356492417E-02
  1.39058232299851E-06  5.53457580724792E-07 -7.37968093470682E-04  1.57076723509369E-04 -1.60534411251188E-05
 -3.28461977104398E-04 -3.14877551895400E-03 -1.04678007342939E-03  3.78707410386495E-03  6.59141116276274E-02
  1.63486785428028E-01  3.21977186914820E-02  6.85709746724278E-04  2.41830308625376E-02  4.54845092341883E-05
 -1.15407771285232E-04 -6.29577288486228E-02 -6.89116538233945E-02 -4.22163265627665E-04 -1.03322166151095E-03
 -2.44623178614991E-04  2.59485546886506E-02  2.07416323444510E-03  1.49826151042185E-02  7.48524887761326E-02
  3.43724793168694E-01  8.37297154491328E-02 -1.04913326993433E-05 -2.23424839130661E-04 -2.47860992698061E-03
  1.84613729888648E-04  2.66413386212348E-05  5.81299060924074E-04  6.30465510170642E-03 -1.56349250881145E-04
  2.94068283281592E-03  5.87615337175699E-02  2.78883603809720E-01  5.05418477713817E-02 -8.85425493274290E-02
 -5.45377175608267E-01  6.52429600343698E-04  7.04723287869065E-04  1.29785885043748E-01  8.73157668828135E-01
 -5.11526266874460E-04 -1.01471980551656E-03 -9.48622177675974E-02 -5.95817692021315E-01 -6.90622946625688E-03
 -5.28787219632666E-02 -2.00105889800665E-01  7.27561169810693E-03  8.64434012955800E-02 -1.13833283036532E-02
 -1.02099343230761E-01  8.36945014961763E-03  3.89088040742754E-02 -6.99202932334970E-03 -5.35445532619311E-02
 -2.03549094801193E-01 -7.31713358279881E-03 -8.66502006376157E-02  1.15194389248490E-02  1.04079133310488E-01
  8.70690247545521E-03  4.45479954409812E-02 -2.47758049400979E-04 -1.88986737446562E-03 -6.14836010703160E-03
 -1.28469163746449E-04 -4.63000540042088E-03  1.17874652780759E-04  1.68779237644576E-03  6.40275959320775E-04
  2.77069439048997E-03 -3.13418160802734E-04 -2.39752822120075E-03 -8.80133742183665E-03  5.03309020700611E-05
  3.72174320449896E-03 -1.49516584714621E-04 -2.46557187329226E-03  7.11440665588116E-04  3.65355212896893E-03
  4.18797311177834E-03  3.24131067871559E-02  1.48122011617786E-01 -2.15997692234370E-03 -1.30914947091173E-01
  2.61748845930825E-03  4.08808952402169E-02  1.59567096105490E-02  2.64895798150315E-01  4.15470975704522E-03
  3.21546316826745E-02  1.46629462545894E-01  2.22189261538865E-03  1.32137314840954E-01 -2.63471777991295E-03
 -4.12932140928387E-02  1.59311639511818E-02  2.65065176047211E-01  1.49228226498174E-06 -1.92336085594819E-04
  2.26483379007773E-03 -4.62610238737042E-03 -1.06346691520948E-03 -6.20447142749606E-05 -1.00961599853368E-03
 -2.41241073610708E-03  3.95574800594925E-03 -7.76290467381987E-04  1.03360810544375E-04 -2.24559565987775E-02
  2.57344786824015E-02 -2.40000085389753E-02 -1.54650140317083E-02  2.86641274766221E-05 -2.35025593790062E-02
 -2.60298084387416E-02  2.42067214740986E-02 -1.62419688189185E-02 -2.53205860634166E-03 -2.37629599581388E-03
 -3.88914164036047E-02 -3.86499376761169E-02  1.17118173801677E-03  1.89812223288659E-03  2.68024154432746E-02
  2.70435591069658E-02  2.66056654756031E-03  2.25277067954094E-03 -3.88220765437271E-02 -3.89791403276475E-02
* ORBITAL    1  102
  4.39593448710232E-04  3.14217882174700E-03  1.45860174607752E-02  4.92016607932007E-02  1.60634048271517E-02
 -1.01352119033255E-03 -1.87095117607211E-02 -7.40924743286584E-02 -2.37625919650211E-02 -6.21714626487255E-04
 -1.17025195360028E-02 -5.35027813301377E-02 -1.22894563179534E-02 -3.23903645709689E-04 -5.77239948260235E-03
 -1.78647009478934E-02 -3.70141646853028E-03  6.47972538073471E-03 -7.00042747908248E-03  3.37412928525410E-02
  7.73540785763286E-02  3.78968085334191E-03  4.33177769897760E-03  6.05221267991049E-02  1.37227413670867E-01
 -9.48098266170117E-03  1.60487439426489E-03 -3.01127201077180E-04 -2.16934381383807E-03 -1.05336017631960E-02
 -7.39158857554508E-02 -4.06888323811668E-02  3.41481636966917E-04  7.16200348847963E-03  2.49195723772387E-01
  4.88407605801880E-02  2.73271062114955E-04  5.84989501860437E-03  1.70004813410991E-01  3.44630988414253E-02
 -1.83310225559268E-04 -3.50084292967637E-03  1.03182733945759E-02  1.81795162787885E-03  6.56874476476685E-02
  5.18160728093125E-01  5.46584989214893E-02  3.29982843962806E-01 -8.97922023519965E-03 -7.88813414695792E-02
  1.02259747313449E-01  7.17442052551643E-01 -7.33579707925008E-02 -5.67946584926371E-01  4.64099780160500E-04
  3.53015245031536E-03  1.66585871623974E-02  1.73121597665297E-03 -4.76754141444483E-03  1.26400728717345E-03
 -8.68565781245376E-04 -1.49394502791236E-03 -2.40003340366800E-02  2.24328398833104E-04  1.70407992579638E-03
  2.66457398482366E-03 -1.64322411034317E-02 -3.94553150447721E-01 -8.53447932489119E-03 -1.94498756412193E-01
  6.36825305747331E-04  2.06792583374023E-02 -9.33911887396131E-04 -7.18253451029250E-03 -3.36196762332850E-02
  1.75594675934542E-03  1.74016063816730E-02  8.07269640178942E-04  6.51510596623781E-03  1.11804995424406E-03
  2.74496374631372E-02  9.16547576717628E-04  7.10577470892969E-03  3.58735421152827E-02  1.85297483440555E-03
  1.92368929906017E-02  1.08929775817905E-03  1.26466725618686E-02 -1.27870725029649E-03 -2.82465959279025E-02
 -4.87866276045473E-03 -3.76077644215122E-02 -1.41756467813171E-01 -1.22025770088842E-02 -1.42789348426059E-01
  8.35522940934389E-04  4.96030738615722E-02 -5.48489700947422E-03  1.45651873749782E-02  3.28466517504945E-03
  2.48979965749883E-02  5.66187008887777E-02 -5.92794315087565E-03 -7.11143894016539E-02 -9.55932560349667E-03
 -9.57522000577021E-02  2.97594773672629E-03  8.02769231115917E-03  3.25940046291680E-04 -3.71849692280838E-04
  4.03428192807026E-03 -3.54112110448768E-04  2.18038883847743E-03 -1.19437627646662E-03 -9.28349238698497E-03
  4.93084476280182E-03 -4.42526032831354E-03  3.50211283396331E-03  7.88310813774425E-03  9.80374519054930E-02
 -4.38248126485173E-02  6.16614216109966E-02  6.92517549625403E-02 -1.39273285446387E-03  9.98382275754708E-03
 -5.56749874855132E-03 -1.80659917948184E-02  1.70623581279929E-02 -3.54062975864443E-03  4.51283818893665E-04
  4.06481540482086E-02  1.37103762983030E-02  5.72927043147325E-03 -4.58394798870112E-03 -8.45735830061948E-03
 -2.03792098377038E-02 -4.15535754144157E-03  8.24179334719911E-04 -5.11822792980546E-03  2.71567180851025E-02
* ORBITAL    1  103
  2.24506619203010E-03  1.63448048593179E-02  8.41285614330307E-02 -3.56617827366476E-02  4.35844110939420E-02
  6.11998076882579E-07 -3.25262696223117E-04 -1.12746187606990E-04 -1.42039576423807E-05  3.40967293056240E-06
  1.52786966420562E-04  1.46908438616971E-04 -7.83986469539498E-06 -3.67738279817361E-03 -7.82046908990463E-02
  1.36995082795661E-01  1.17047117506183E-04  6.04266522939280E-02 -1.13733216587786E-03 -6.68162637014750E-05
 -6.08422439645420E-05 -1.38352589876327E-01 -5.01127682408954E-02 -3.60411343224472E-05  7.42851204045319E-06
  6.68349868019062E-02  5.37303392638846E-03  2.24536279648900E-03  1.63737146600996E-02  8.43856349747775E-02
 -3.56609212095798E-02  4.37059507580711E-02 -2.47340682006243E-05 -3.90273431310965E-04  2.55590474010823E-04
  1.39479925058012E-05  2.25708001156610E-05  7.27949140973349E-04  2.49330258455836E-04 -1.29283111820840E-05
  3.67814290755636E-03  7.80767268500458E-02 -1.36899661595160E-01 -8.88454850667659E-05  6.04560440197245E-02
 -1.15936913958621E-03 -7.73304316433837E-05  2.58844497740888E-05 -1.38421265797823E-01 -5.01692469888126E-02
 -2.63346823816751E-04 -6.83829181979778E-05  6.68605573805303E-02  5.37072094538410E-03  2.77481777844495E-03
  2.24368978876032E-02  1.43733473387116E-01 -7.18803464701672E-03  2.34611062879487E-01  1.39240024176098E-02
 -4.50692166440931E-01 -4.68011003021144E-06  1.98219544491492E-05  2.76727842576675E-03  2.23563633412396E-02
  1.44078053166772E-01  7.18885138172697E-03 -2.34166301344841E-01 -1.39137061988331E-02  4.50953053730177E-01
  2.39402226439411E-05 -5.97093788649454E-05 -4.37416378906198E-04 -3.36191746130418E-03  8.66991754483603E-03
  3.12300477745027E-04  3.71594970336232E-02 -1.13612655225191E-04 -6.03844810332147E-02  1.27878551527123E-03
 -1.48922090766211E-01 -4.38682478004799E-04 -3.37286716495539E-03  8.58277131156738E-03 -3.14397234512098E-04
 -3.71544455043025E-02  1.06688721266726E-04  6.05660505706065E-02  1.28376829509131E-03 -1.49060104035709E-01
 -4.31852587633681E-04 -3.31794710336191E-03  8.90242779400520E-03 -3.01085739322613E-04 -3.80868101874055E-02
  1.24940183061063E-04  5.97373252002460E-02 -1.27612907656899E-03  1.48854419204947E-01 -4.38139548316293E-04
 -3.37006862254642E-03  8.89247282042440E-03  3.20866373797264E-04  3.67595009595403E-02 -1.16595706773582E-04
 -6.07410450439939E-02 -1.29703719572677E-03  1.49962057059394E-01 -6.39210659898773E-04 -1.06197677124823E-02
  5.45564619139301E-03  6.51525332098487E-03  2.66778940904211E-02 -6.38277841004761E-04 -1.06249782768591E-02
 -5.39752139829951E-03 -6.55899070453387E-03  2.67204960733420E-02 -6.36595468633071E-04 -1.06997077438302E-02
 -5.35545346418865E-03 -6.70548861761335E-03 -2.69681537849253E-02 -6.35066259289335E-04 -1.06733186000943E-02
  5.40753270409409E-03  6.75020497987980E-03 -2.68145842854190E-02 -3.37205489335532E-02 -3.36769729172072E-02
 -3.38106082109101E-02 -3.36486520438152E-02  1.94695642810202E-02  1.94973415078978E-02  1.96805650619577E-02
  1.94044670172602E-02  6.57242092917405E-03  6.56436064295109E-03  6.60212212057737E-03  6.74786358837651E-03
* ORBITAL    1  104
  2.44836853883772E-07 -9.42578139865356E-06 -1.84203562345297E-04  2.10835954157173E-04 -1.11332570334221E-05
 -1.13631682032744E-03 -1.68202678774082E-02  1.06233181323014E-02 -4.41445699186458E-03  2.43671804774111E-03
  3.98001301425608E-02 -3.01327616771237E-02  8.13565039338472E-03 -1.20399124704897E-05 -2.11385617703713E-04
 -1.46483681520679E-04 -1.80848105035642E-05 -9.06425415976508E-06  3.75965430512152E-05  2.89282744431550E-01
  3.20789931742258E-02 -2.17903206676680E-05  6.86733768067859E-05 -1.11845230767928E-01 -9.55803999522178E-03
  7.71978689442944E-06  2.65943487612216E-05  1.63635562870122E-07  6.88956880546691E-05  5.36433888453717E-04
 -4.58016374921119E-04  1.78772794734040E-04 -1.14931725500873E-03 -1.69851886111836E-02  1.05140992361421E-02
 -4.41489846684341E-03  2.43165581081446E-03  3.96951545273752E-02 -3.04660208785420E-02  8.13191777445111E-03
 -1.76845321400404E-05 -4.27771119261608E-04 -2.01768857614550E-06 -1.89644467510586E-05 -6.85567618076583E-05
 -2.26096264399514E-05 -2.89228059346543E-01 -3.20919932243083E-02 -2.79038441374114E-05 -4.35105825024846E-05
  1.11990825502718E-01  9.64778934417761E-03 -5.57315829153341E-05 -1.85574519979658E-05 -2.11479083355532E-03
 -1.73051987094959E-02 -8.67755115270284E-02  5.47060874255905E-03 -2.93316507183554E-01 -9.73040701249799E-03
  5.17250494553357E-01 -1.99589036170219E-06  9.53905856787816E-05  2.11570159556912E-03  1.73134174733887E-02
  8.75098068855501E-02  5.49832930730336E-03 -2.93278547975264E-01 -9.74741642892047E-03  5.17191122344565E-01
 -7.08357879394847E-06  4.28514896004958E-06  3.17994549517163E-05  1.85391458651588E-04  8.17074330769568E-03
  7.75060169382421E-04 -4.24526815673190E-02 -6.08520456291089E-04  5.45064074858416E-03  2.20082629967787E-04
  6.92237456041798E-03 -3.27061920222350E-05 -1.91334811594937E-04 -8.29631586232101E-03  7.76805745359064E-04
 -4.29948104968805E-02 -6.07538081021256E-04  5.53969414311055E-03 -2.16784689732740E-04 -7.21995135784858E-03
 -3.28768467134676E-05 -1.92637482336044E-04 -8.22578428684075E-03  7.77202796617823E-04 -4.26551644513101E-02
 -6.05192398189389E-04  5.41608881869346E-03  2.17436995474463E-04  7.00376600447153E-03  3.63180642996178E-05
  2.21960002055212E-04  8.20134374510047E-03  7.61186947813173E-04 -4.21502860197307E-02 -6.09848823338745E-04
  5.78054657865984E-03 -2.05426485060718E-04 -7.47460798128779E-03 -3.82602450381200E-04 -4.00980899996002E-03
  5.23630190704824E-03 -1.35141982402019E-02 -4.79489763060293E-04  3.78635587156329E-04  3.99915876229401E-03
  5.16487902789591E-03 -1.35445965807814E-02  5.29498882848616E-04  3.81068505588777E-04  4.03542381959260E-03
  5.14656994809073E-03 -1.34835686115847E-02 -4.15149918381324E-04 -3.79032817463600E-04 -3.98436910026512E-03
  5.20703493590715E-03 -1.35146845247385E-02  4.93129326936955E-04 -9.96033141118731E-03  9.89280437928185E-03
  9.95918209368080E-03 -9.90136079848796E-03 -1.27343134465401E-03  1.30047327495734E-03  1.15005426919014E-03
 -1.31141617195050E-03  1.71209298068997E-03 -1.62404004484891E-03 -1.59296376893332E-03  1.67947510910968E-03
* ORBITAL    1  105
  2.35370227275112E-04  1.87021427522214E-03  1.15866204162917E-02 -1.58832676317851E-01  7.36810377358210E-03
  2.30434050203186E-06  3.97721349925767E-05  3.66661585361713E-04  1.92752646851807E-05 -6.25505064842533E-06
  7.07651879328203E-05  4.32531175890248E-04  4.67858953755247E-05 -7.76475644169516E-04 -8.72242814487317E-03
  1.48842610382948E-01  9.15389662738844E-03  2.06045413442355E-01  3.47853194185700E-02  1.40390297316800E-04
  8.36243208059578E-05  1.18961585793790E-01  1.65873207523080E-02  2.37741061916493E-04  1.95183244591883E-04
  1.65158471034320E-01  2.88407932133718E-02 -2.35385174864972E-04 -1.87088569644184E-03 -1.16012628997902E-02
  1.58741982403094E-01 -7.32018350517021E-03 -3.58103519649963E-06 -2.92887734348328E-04  8.81311600850195E-05
  3.04020490723891E-05  2.96775764027233E-06  9.35849330268614E-05 -2.77432217059690E-04  1.50376898935897E-05
 -7.73392157046953E-04 -8.55485178079614E-03  1.48755173221226E-01  9.15283492363135E-03 -2.05973990132907E-01
 -3.47259357165825E-02  3.59081153844313E-05 -9.25030231871250E-05 -1.18964712940146E-01 -1.65442376000066E-02
  1.68430475842045E-04 -2.41999274967788E-05 -1.65088293622246E-01 -2.87842069105058E-02  6.76220308639015E-07
  4.78363164619723E-06 -1.39353974980066E-04  5.70897227510526E-06 -4.80493056674266E-05  7.64681561170460E-06
 -3.09950164313624E-05  1.31211530957242E-02 -5.03716579667359E-01  2.43966620472011E-06  2.42105910229742E-05
 -4.09825826787087E-04 -2.82311017183201E-06  4.58011223265179E-05 -4.17464421577225E-06 -1.81270033309199E-04
  1.31100535701007E-02 -5.03765779648673E-01 -2.38867866536476E-04 -2.00372257244049E-03  2.54639013926818E-02
  2.06779602324592E-03 -8.48869817989187E-02  5.23203557721100E-04 -7.33706719502192E-02  1.49092294789842E-03
 -1.25849878086772E-01 -2.28875126114290E-04 -1.92314744615945E-03  2.56021024364885E-02 -2.03515954064718E-03
  8.31830175981024E-02 -5.27288118847817E-04  7.33786292972144E-02  1.46397474841220E-03 -1.26094958319091E-01
  2.34064899929343E-04  1.96350552089924E-03 -2.53543021650704E-02  2.04920335879429E-03 -8.37395727500356E-02
  5.26903884708173E-04 -7.30412914376258E-02  1.47214216310409E-03 -1.25310809389574E-01  2.32373129905978E-04
  1.95321948765837E-03 -2.56806812864031E-02 -2.05354258614012E-03  8.46167788009121E-02 -5.23313150662039E-04
  7.36462266844862E-02  1.47926696768129E-03 -1.26124006021541E-01 -6.37652821932651E-04 -9.21764506495485E-03
 -1.87763275106919E-02  2.51185858092604E-02  1.42622089977660E-02 -6.38417286914425E-04 -9.31410694627416E-03
  1.89473659846390E-02 -2.53597822137251E-02  1.44999647625138E-02  6.40665971628768E-04  9.29159154153571E-03
 -1.88935381561861E-02  2.52679051057415E-02  1.43811372515032E-02  6.39892284604078E-04  9.26507891374625E-03
  1.88375015707927E-02 -2.51998943370437E-02  1.43067658031795E-02 -1.88033417888633E-03 -1.75111434735444E-03
  1.78459609226691E-03  1.73598160935545E-03  2.53146792448714E-02  2.55446810838274E-02 -2.55038884277008E-02
 -2.53064039162019E-02 -1.12748459475399E-02 -1.14888043313122E-02  1.14517171845111E-02  1.13697825019310E-02
* ORBITAL    1  106
 -4.80019137675040E-06 -5.30822560245400E-05 -3.51248996333406E-04 -3.21377546474729E-04 -8.69795383216245E-05
 -5.45224656200514E-04 -2.00444517049209E-02  3.21270368481851E-02  2.17827555757405E-03  1.39638054674085E-05
 -5.18370507821589E-03  1.71485942281100E-02  2.87503256293381E-03 -7.30055786984466E-06 -2.84267541612370E-04
  4.75433840084016E-04  5.71591463507201E-05  7.05723624982751E-05  2.83997369736443E-05 -8.71786123218364E-02
 -2.04967402196736E-02 -6.45227388383106E-05 -9.39506995502527E-05 -2.44272087662244E-01 -4.98182688665700E-02
  5.81115629304193E-05  2.08997230553827E-05  5.63171664410563E-06  4.91703662157477E-05  4.11799919238062E-04
  3.10565675241821E-04  1.66852571850119E-04 -5.41275361581428E-04 -2.00505827685794E-02  3.21368091485767E-02
  2.17917012135086E-03  1.27252163771367E-05 -5.14453234638581E-03  1.71885986799219E-02  2.86626486830417E-03
 -2.62471959314444E-05 -4.67371267754970E-04  2.51149482772369E-04  1.91972634508091E-05 -3.11481344633726E-06
  5.58520573157848E-05  8.71978229022815E-02  2.04895620961743E-02  6.55965442298619E-05  1.42978448684626E-04
  2.44291347786577E-01  4.98060660871306E-02 -1.27119437993804E-05  2.59578847217950E-05 -1.04239511129729E-04
 -8.01246140591818E-04 -1.05952505454764E-02 -6.96157625302606E-03  4.53860420248911E-01 -4.29267021691629E-03
  2.75455541891251E-01 -1.35869235463485E-05  2.56520225354712E-04  1.08617064423128E-04  8.46357142818086E-04
  1.00751223520959E-02 -6.95661357549801E-03  4.53898079367521E-01 -4.28490707717067E-03  2.75371656753363E-01
 -8.37330303269343E-06  2.24348678001630E-04 -3.03654337783305E-05  2.34155308650926E-05 -3.66259497276193E-02
 -2.10524545375259E-03  1.02975422772023E-01 -4.72897028006729E-04  8.80589753059022E-02 -1.34076232364839E-03
  1.40939444965796E-01  2.84860946139222E-05 -4.22462973951317E-05  3.68787470977789E-02 -2.12175594165080E-03
  1.03309944775598E-01 -4.70519138815313E-04  8.83141371316439E-02  1.35703870140667E-03 -1.41704732379077E-01
  2.93760516019664E-05 -3.30907007467076E-05  3.67025320139418E-02 -2.11100000162852E-03  1.03025511153583E-01
 -4.71686133208873E-04  8.81398971355140E-02 -1.34527199503436E-03  1.41154683138363E-01 -3.00817769912265E-05
  2.87169178633257E-05 -3.68744735811563E-02 -2.11537013845409E-03  1.03383099124056E-01 -4.73842181513133E-04
  8.84607635998892E-02  1.35306020511313E-03 -1.41783760900009E-01 -7.91675405942797E-04 -1.36186117219690E-02
 -1.87147413591742E-02  1.96189828064670E-02  1.90510816317562E-02  7.85838991441356E-04  1.34422117773404E-02
 -1.86130090521295E-02  1.94105195622237E-02 -1.88850896630150E-02  7.86393477216708E-04  1.35153897571583E-02
 -1.86901153368836E-02  1.95162988137827E-02  1.89942099776786E-02 -7.90689453592509E-04 -1.35368700569838E-02
 -1.86424228398233E-02  1.94975579786440E-02 -1.89319170702648E-02 -1.00002132579899E-02  9.96435666850072E-03
  1.00213086369043E-02 -9.97413849153773E-03  3.31517365023924E-02 -3.29949339783560E-02 -3.31288206357373E-02
  3.30260902006252E-02 -1.01266439906475E-02  1.01048124596561E-02  1.01231315152924E-02 -1.01181825278159E-02
* ORBITAL    1  107
 -2.43880080162257E-06 -3.65462483635019E-05 -2.70947320751765E-04  1.27852475762627E-04 -2.46853178603716E-05
  1.36226740822965E-03  2.84229290728971E-02 -8.69415636724478E-02 -2.85744935387415E-03 -2.57783154046926E-03
 -5.58918443899160E-02  1.54954285060833E-01  4.40699816915267E-03  3.01546477138035E-06  3.33979882201216E-05
  1.08156971325321E-04  3.07127610862089E-05  6.77143322817928E-05  3.84269273072352E-05 -1.60070823892988E-01
 -2.93016331487323E-02 -4.71125821810272E-05 -3.12462752941971E-05  5.04185534320589E-02  7.17352372793040E-03
  7.34213101366888E-05  4.48529748569842E-05 -2.03649923653245E-06 -2.94636949520500E-05 -4.90860218118971E-04
  2.04350678237026E-04 -1.44191354164601E-04 -1.35886163082993E-03 -2.83010869113695E-02  8.72313905105095E-02
  2.83268508563254E-03  2.57806495682477E-03  5.58846877103401E-02 -1.54795750034424E-01 -4.40295160992840E-03
  2.27495056679031E-05 -2.00534512630808E-04  2.11292308008950E-05 -3.19532134315699E-05  7.06517184634863E-05
  7.27685657649208E-05 -1.60152730269305E-01 -2.92986864417823E-02 -4.15653878417204E-05  4.78850431837038E-05
  5.02306443741974E-02  7.19839818767589E-03  1.01460320353384E-04  7.42769868122962E-05  3.25891641142626E-07
 -1.09887816352061E-05 -4.94377654298687E-05 -6.23221946860022E-07  2.33215452390744E-04 -1.73803743329600E-05
  4.15392529657528E-04  1.42086706172415E-02 -5.92298251237627E-01  2.21720651136828E-08 -2.09287848318090E-05
  3.27211424759367E-04 -6.47457741967194E-06  5.67586777377666E-04  9.07139510959866E-06 -1.13484072441946E-04
 -1.42088149522820E-02  5.92264120933116E-01 -2.48154585130971E-04 -1.89685393920380E-03 -2.85185320456688E-02
 -1.37229185344662E-04  7.93175198559271E-02 -1.54977223108646E-04 -3.10366635482675E-02 -5.11690249840036E-04
 -2.93400247195010E-02  2.47213773590033E-04  1.88895203729889E-03  2.86710791533509E-02 -1.47554003045636E-04
  7.86896909774387E-02 -1.48574719840401E-04 -3.10742382972891E-02  5.25260269636909E-04  2.81862360498249E-02
 -2.46892766204348E-04 -1.88640609083413E-03 -2.86996843482306E-02  1.49449006558146E-04 -8.05760365115367E-02
  1.51053736393580E-04  3.06318392552102E-02  5.22368279133636E-04  2.88199317228039E-02  2.43844812684134E-04
  1.85922656907151E-03  2.85946369143479E-02  1.53548473587589E-04 -7.96381213914053E-02  1.60201069501904E-04
  3.01461265541674E-02 -5.35733793890600E-04 -2.75505212262378E-02 -9.34043843423037E-04 -2.57060646996400E-02
 -8.36357214023906E-03  1.78235819975257E-02  2.76238750973986E-02  9.36327350433063E-04  2.56640128861254E-02
 -8.35811239801801E-03  1.75906055696210E-02 -2.73307514680378E-02 -9.34458842971115E-04 -2.56518742787567E-02
  8.33611095690282E-03 -1.76598746064871E-02 -2.76119976868506E-02  9.39025722937427E-04  2.57289651894738E-02
  8.47116326495732E-03 -1.77223771936486E-02  2.74633031278368E-02 -2.93942684666787E-05 -1.38924082776111E-04
 -1.62019211954352E-04 -1.63559668962904E-04  1.66659124916711E-02 -1.65072432732453E-02  1.68376255731070E-02
 -1.66863914821817E-02 -1.36062357142829E-02  1.38215850374823E-02 -1.37527026010835E-02  1.39468838496264E-02
* ORBITAL    1  108
 -7.79702545919250E-05 -5.62459095223577E-04 -2.98819882985915E-03  1.15718438827552E-02  1.18356723273639E-03
  1.01415280935754E-05  2.04341409072632E-04  3.65022468759622E-05  6.83263222834360E-06 -9.41734424195624E-06
 -3.62685634352823E-04 -7.80648355272542E-05 -1.50145485099543E-05  1.40115731693139E-04  2.90274632832381E-03
  8.35316528932788E-04  8.50449998855492E-04 -1.24186623090458E-01 -2.85541210379627E-02 -5.14026433673945E-05
 -4.22056208290345E-05  8.59061634774288E-03  2.79190721223356E-03  3.27578048510074E-05 -3.27117385543160E-05
  1.54553375249443E-01  3.69127116503417E-02 -8.00337730778567E-05 -5.84022405347338E-04 -3.13445346221672E-03
  1.15378449673729E-02  1.11480006395532E-03 -4.53515192559400E-06  1.69315439570929E-04 -1.96971714450059E-04
 -2.74847096654797E-06  5.74679927999718E-06 -1.97734317231539E-04  3.81912080943287E-04 -1.72184908173899E-05
 -1.38576231622496E-04 -2.80122190949549E-03 -8.30269009819667E-04 -8.54474233264078E-04 -1.24171458898452E-01
 -2.85659576659745E-02  3.03303857701427E-05  8.78883909080330E-05  8.55709505176102E-03  2.75783596524827E-03
 -6.76923650450215E-05 -3.71553628098304E-05  1.54579893920803E-01  3.69085454460162E-02 -1.41707495634853E-04
 -1.05233858366573E-03 -1.32401616237233E-02 -7.11748062574264E-03  5.65105478557108E-01 -4.01802399148367E-03
  2.95058755782206E-01  9.70533959131677E-06 -1.19322270215422E-04 -1.50554525419961E-04 -1.10618797958065E-03
 -1.23477038647790E-02  7.13890263937229E-03 -5.64903746968715E-01  3.97511582688228E-03 -2.94844840297328E-01
  3.70727231733765E-06 -2.28366863816690E-05  1.44518054854355E-04  1.16890624924491E-03  1.01025751217677E-02
 -4.75389577253576E-04 -5.78334576839591E-04  7.68075201952135E-04  8.05490360860899E-03  5.57311244747368E-05
  5.97928804361161E-03  1.46712882427465E-04  1.18566540074107E-03  1.03619572571018E-02  4.69846500418324E-04
  7.16983608273485E-04 -7.52060304902222E-04 -8.85748542677092E-03  6.02398177623139E-05  6.57819804161680E-03
  1.45253872993533E-04  1.17527563923840E-03  1.01082751492529E-02  4.75887272423023E-04  2.56020202424647E-04
 -7.66201601176828E-04 -8.15634454979529E-03 -5.92443167636982E-05 -5.84991427303828E-03  1.46836489540902E-04
  1.18603730531648E-03  1.03978676255483E-02 -4.67925933138515E-04 -1.17613315180149E-03  7.54678775819239E-04
  8.31112743145579E-03 -6.17262766431026E-05 -6.18034401208275E-03 -1.18987494366707E-03 -1.89672733042054E-02
  1.20843848682693E-03  7.51515065523216E-03  1.53277972571681E-02 -1.19148415420430E-03 -1.88220834478288E-02
 -1.37050429037792E-03 -7.24891451432734E-03  1.50997744275091E-02 -1.19360164248872E-03 -1.89285840757296E-02
 -1.27315066031675E-03 -7.47553100249562E-03 -1.52797722393321E-02 -1.19283830347376E-03 -1.89084883025977E-02
  1.30445781856812E-03  7.29053708271558E-03 -1.52282846698957E-02 -5.51973902260193E-03 -5.65485081202482E-03
 -5.52576330324123E-03 -5.71878207086145E-03  5.28467635981282E-03  5.17631440811020E-03  5.29572016109415E-03
  5.27476226557502E-03  2.29086504495656E-03  2.31548558222918E-03  2.27204051546099E-03  2.33734049416155E-03
* ORBITAL    1  109
  1.06563073331941E-03  7.26705039976972E-03  2.14659184619608E-02 -5.32128199318491E-01 -5.24074184696184E-01
 -4.99631526377800E-07 -1.01591981502491E-05  4.77151803801648E-04  8.76910164191846E-05  3.41031968864441E-06
  6.82444255311151E-05  1.13297839141365E-04  4.38435849659414E-05 -5.83614130934956E-04 -8.89484938300675E-03
 -2.96063544123370E-02 -4.42997603495487E-03  9.47581456969386E-03  2.76263862651535E-02 -3.31347326283011E-04
 -2.24665195169361E-03 -1.78390308313954E-02 -3.71119401098312E-02  4.88267798782167E-06 -1.29884028955213E-04
  1.23702193726071E-02  3.19723576028866E-02  1.06714827198706E-03  7.27780258107604E-03  2.15115184832459E-02
 -5.32143627756185E-01 -5.24005665485658E-01 -1.06297401758614E-06 -2.11178258029639E-05  1.61127157197586E-05
 -3.61936897165464E-05 -1.95985674416384E-06 -3.50956914461653E-05 -5.60128943882583E-04 -6.28950223928713E-05
  5.85784763182186E-04  8.93349035733667E-03  2.96909349506259E-02  4.47534977115222E-03  9.46814544621425E-03
  2.81423732750277E-02 -1.34344039036971E-05  1.60553027506663E-04 -1.76646643920640E-02 -3.64648768397027E-02
 -1.12546270262103E-04 -6.63033259324575E-04  1.23897280223991E-02  3.13867569690070E-02  1.09239288912260E-02
  8.28228719447607E-02  4.32599912580824E-01 -2.27773061486222E-04  4.07799813235577E-03 -4.45654148671354E-05
 -1.30919365432748E-02  1.37801135802568E-05 -1.67490350033435E-05  1.08858088117730E-02  8.25300367568636E-02
  4.31618809192887E-01  1.76796301309652E-04 -4.80041461407622E-03  1.14038531622460E-04  1.37398191658353E-02
 -2.98346549012773E-05 -3.16225421864601E-04  7.21165446572074E-03  5.48942580213023E-02  3.08299495091179E-01
 -1.50015425629503E-03 -2.99585129804633E-02 -1.37597898468840E-03 -2.13115589608222E-02 -1.10470973071603E-03
 -6.26231308438236E-02  7.19582290771947E-03  5.47720595170477E-02  3.07760468424586E-01  1.45664498006120E-03
  2.92746193769171E-02  1.38440216943448E-03  2.15834580676519E-02 -1.09662673110061E-03 -6.28127069218858E-02
  7.20519318568550E-03  5.48442671593631E-02  3.08059466164397E-01  1.47366651207208E-03  2.94780389035794E-02
  1.39152938800870E-03  2.16322671911676E-02  1.10930984121179E-03  6.29369360931965E-02  7.20121018845561E-03
  5.48140263262466E-02  3.07982582345154E-01 -1.46911421014909E-03 -2.95096441688503E-02 -1.37742009656696E-03
 -2.14330756767288E-02  1.10245646919176E-03  6.28070917004432E-02  1.68394873319146E-02  1.32387462482856E-01
 -1.07772254089695E-03  1.12567082769228E-01  2.61637888263046E-02  1.68343960567361E-02  1.32212066020133E-01
  1.16171130970542E-03 -1.12635984554993E-01  2.63353161498023E-02  1.68353152661843E-02  1.32275305181856E-01
  1.16715525116537E-03 -1.12625638500793E-01 -2.62760830349140E-02  1.68427172965852E-02  1.32387644105606E-01
 -1.07321866721701E-03  1.12569535455463E-01 -2.61692892855157E-02  4.06489729432975E-03  4.01959242385099E-03
  4.03364422932409E-03  4.08309656301818E-03 -2.24111083674225E-02 -2.22776035122620E-02 -2.23524356510259E-02
 -2.23513887888334E-02  1.28279503592122E-02  1.24925014265339E-02  1.25984879799317E-02  1.26831647821901E-02
* ORBITAL    1  110
 -6.87026560052095E-03 -4.93656093317454E-02 -2.38332419213371E-01 -1.54468671502295E+00 -1.07277834437565E+00
  5.18530795344369E-08  2.73860103306897E-06 -8.38634070601231E-05 -1.14543721505929E-05 -1.06508404822633E-06
 -2.13132865161615E-05  1.20364946510634E-04  7.17554762700877E-06  2.24425148826996E-03  3.74542786401466E-02
  7.70345985988394E-02  1.22967259487916E-02 -5.94014745799746E-03 -3.10265786052532E-02  1.06953604085509E-04
  6.65053340899718E-04  2.69761708795859E-05 -1.09859674882046E-02 -3.49956453054813E-05 -3.99684543983197E-04
  3.03675588470367E-03 -3.43408258638545E-03  6.86980090766608E-03  4.93620866270085E-02  2.38322619807177E-01
  1.54469505329209E+00  1.07283481204346E+00 -3.59956980750389E-08 -1.07194429852484E-07 -7.59259510058361E-06
  4.79347602784796E-06 -5.62954974862154E-08 -2.75010956544663E-06  2.18951404794620E-04  2.12802297682897E-05
  2.24396087923220E-03  3.74516942951495E-02  7.69924015596631E-02  1.22939629552852E-02  5.85276386757074E-03
  3.03141850920509E-02 -6.68599713155113E-05 -2.79353562460438E-04 -2.88806468245186E-05  1.11567375146775E-02
  1.13531437521066E-04  4.34037546274384E-04 -2.94169802234081E-03  4.01784288360684E-03 -1.06235466899724E-05
 -8.14436934149988E-05 -2.75513866870517E-04 -4.62399413314873E-06 -2.31406619755360E-04 -2.76227270260554E-05
 -3.63598922017969E-04  6.28998975718198E-03  1.71403186624787E-01  8.05604606129057E-06  6.19435128699196E-05
  2.09316549785498E-04  1.59593534038678E-05  2.14284346369585E-04 -1.42307745563281E-05 -1.44702319556912E-04
  6.29776061620173E-03  1.71466761801927E-01  1.03526212178284E-02  7.83811673530693E-02  3.78786416775355E-01
 -1.52961967870845E-03 -2.31185592628654E-02 -1.15278827924368E-03  1.52598899803740E-02  7.59954814798610E-04
  5.90211007797222E-02  1.03535573178465E-02  7.83889844091004E-02  3.78872649987415E-01  1.53553331039568E-03
  2.32697752259859E-02  1.14339467128652E-03 -1.54140028957361E-02  7.62244288960947E-04  5.90945206791182E-02
 -1.03522900788535E-02 -7.83785167994102E-02 -3.78756286466520E-01 -1.52943364172356E-03 -2.31519419274172E-02
 -1.15837624564185E-03  1.51873076003465E-02  7.63027545410119E-04  5.90525907437166E-02 -1.03506440725941E-02
 -7.83662674888651E-02 -3.78753205169932E-01  1.52824663570832E-03  2.31774658787533E-02  1.14951676343819E-03
 -1.53139362820372E-02  7.66708215535745E-04  5.91054075985734E-02  3.25441802106564E-02  2.55950692179058E-01
  2.43452079007121E-02  1.58740890632566E-01  5.16389889123721E-02  3.25516173993298E-02  2.56075731405848E-01
 -2.44137927855477E-02 -1.58685721023088E-01  5.15319353491522E-02 -3.25479147037025E-02 -2.56027389014164E-01
  2.43767928326260E-02  1.58690480946383E-01  5.15754574484568E-02 -3.25546490586665E-02 -2.56127467220192E-01
 -2.44373719754841E-02 -1.58643203733468E-01  5.14920370924996E-02 -4.09883083639285E-03 -4.06184561636243E-03
  4.06037587736179E-03  4.02502219667135E-03 -5.16432983634281E-02 -5.16870183634301E-02  5.16763315621652E-02
  5.16957099634658E-02 -1.86278131493691E-02 -1.85082095582474E-02  1.85814678052460E-02  1.85166578260463E-02
* ORBITAL    1  111
  3.29233598462083E-06  2.39668334202193E-05  1.26049493885680E-04  7.17821583529702E-04 -1.21611647189568E-04
 -1.84947987601831E-04 -3.29029663265083E-03 -5.31167178644354E-02 -3.86995235077963E-03 -3.52012979354256E-04
 -6.30687668710247E-03 -9.10017589450105E-03  1.15744778378618E-02 -3.02569442465879E-06 -6.28305127239610E-05
 -4.64611314348624E-04 -1.58900433275429E-05 -1.19061952017781E-04 -7.27955460778857E-04 -3.73162317784985E-02
 -8.13588611778484E-02 -2.08060298542269E-05 -4.71173349998604E-05  2.87343129980697E-02  8.22033217240199E-02
 -4.38121563828790E-05 -6.71205393927509E-04 -4.38949472913671E-06 -3.17324836597418E-05 -1.59615547832113E-04
 -6.99275242979961E-04  1.63926020574562E-04 -1.84431917463503E-04 -3.27881954804277E-03 -5.29619522911010E-02
 -3.83095708270337E-03 -3.50829993133022E-04 -6.28261718099657E-03 -8.89912552379994E-03  1.16088056891241E-02
 -3.92816259337014E-06 -7.64144712612629E-05 -3.95080037715030E-04 -1.09165803789159E-05  1.49169053800895E-04
  1.94503573425003E-04  3.73780587197093E-02  8.17775892347231E-02 -5.60833555998631E-05  4.19721471992048E-04
 -2.86935506392385E-02 -8.17485156642537E-02  1.58239923999057E-04  8.92005887454156E-04  3.27313481939016E-03
  2.51365502369736E-02  1.22590114284590E-01 -1.15633514689080E-03 -2.39636864433896E-02  5.48488701012732E-03
  5.68902031957404E-02 -4.99605198912199E-05 -7.32619552325037E-04 -3.27848076903188E-03 -2.51772802630580E-02
 -1.22748837371554E-01 -1.14929426922515E-03 -2.37037720770158E-02  5.50101063046395E-03  5.70745965625276E-02
 -4.26134158204710E-05 -6.53107710482317E-04 -4.31581827862717E-03 -3.42479123625417E-02 -2.52419596209390E-01
 -3.58457846236396E-03 -1.18491165596698E-01  1.28510981461470E-02  4.20602412234141E-01 -7.53992715882206E-03
 -2.68046405257873E-01  4.32605132351496E-03  3.43263026456108E-02  2.52683819288561E-01 -3.57603180408428E-03
 -1.18535475574908E-01  1.28594393804642E-02  4.20593280382952E-01  7.52160809069575E-03  2.67925537525309E-01
  4.31436374336434E-03  3.42370715448665E-02  2.52397616005139E-01 -3.59039359945847E-03 -1.18572756910866E-01
  1.28454012464725E-02  4.20532091521244E-01 -7.53747354163905E-03 -2.68026887312285E-01 -4.32078145777027E-03
 -3.42856103848848E-02 -2.52518109098799E-01 -3.58489150210255E-03 -1.18610978873545E-01  1.28597270229194E-02
  4.20649260406395E-01  7.53078032650646E-03  2.67961200004117E-01 -3.61221127609819E-02 -3.65726630328487E-01
 -9.84232844144630E-02  3.29639998697752E-01  2.24875786031609E-01  3.61271009145575E-02  3.65749760515846E-01
 -9.84200028891792E-02  3.29672503255820E-01 -2.24888023062648E-01  3.61228857355830E-02  3.65705439438674E-01
 -9.84133813546920E-02  3.29615487596949E-01  2.24858016296235E-01 -3.61316632032253E-02 -3.65808547616883E-01
 -9.84554930106171E-02  3.29715224557406E-01 -2.24923804816494E-01  4.53330991163481E-02 -4.53778258918963E-02
 -4.53454231001923E-02  4.53529213248716E-02 -5.31241428771179E-03  5.34857459945965E-03  5.33437057052294E-03
 -5.34657420450887E-03  3.44185330162117E-02 -3.44085620643395E-02 -3.44575525586202E-02  3.44077967507740E-02
* ORBITAL    1  112
 -2.92235960977004E-06 -2.09131442822982E-05 -9.68121961172271E-05 -2.23656714453837E-04  1.18471224881913E-04
 -3.96194441028584E-04 -6.47293071104956E-03 -3.21332521080449E-02  2.89386715760175E-03 -2.97290309348768E-04
 -6.26662480306030E-03 -3.17176904835900E-02 -1.25663771620693E-03  1.62151191674187E-06  2.57413285264194E-05
  9.78633447994266E-05 -5.31885097406369E-06 -2.59033481061428E-05 -4.05993736367994E-05 -2.36337691501528E-02
 -5.28936638216782E-02  5.70566823206555E-05  5.80744126522952E-04  4.41953718647482E-02  1.14480455545460E-01
 -9.57474320455000E-05 -7.23140020543487E-04 -6.37396192039076E-07 -4.39634538608141E-06 -1.49965687119516E-05
  1.38183545238249E-04  1.14701652836804E-04  3.95959845993720E-04  6.46742526298979E-03  3.22506789167653E-02
 -2.88154355510561E-03  2.97311044097947E-04  6.26701727290016E-03  3.16383843381473E-02  1.25674270191907E-03
  5.47836537248723E-07  1.66087543793637E-05  2.93930732974574E-05  1.31352448016777E-05 -1.31410295604589E-04
 -1.04786868837991E-03 -2.35573735430328E-02 -5.23562859079607E-02  2.37495429013468E-05  5.89809826633526E-04
  4.42109009356150E-02  1.14397782959488E-01 -8.01405546383602E-05 -6.43859954615810E-04 -8.01072359056705E-06
 -6.11378917185412E-05 -2.23906765934537E-04  6.52834990657098E-06  4.64887466243632E-05 -6.80721053549185E-06
  1.76104142626176E-05  2.16922181478103E-03  5.92592334211864E-02 -1.64404066163213E-05 -1.25813599645790E-04
 -4.46376353867519E-04 -1.88018856059966E-05 -2.12939556442213E-04  2.17578020847846E-05  4.49808778962822E-05
 -2.14104452885655E-03 -5.88177654624422E-02 -4.88460456310992E-03 -3.86287575361754E-02 -2.72523229428327E-01
 -2.96882614052850E-03 -1.15024868178461E-01  1.36168812622654E-02  4.37116808544521E-01 -6.92986432332658E-03
 -2.54446799521490E-01  4.88759522082000E-03  3.86521838247698E-02  2.72632873968073E-01 -2.97833820813331E-03
 -1.15298498470285E-01  1.36260476062591E-02  4.37245392162662E-01  6.90855165221136E-03  2.54008223881385E-01
 -4.88166190398372E-03 -3.86061933184511E-02 -2.72429691181368E-01  2.96994883644324E-03  1.14959848346053E-01
 -1.36169125814054E-02 -4.37103368268109E-01  6.93756690850181E-03  2.54562660811374E-01  4.89342778627394E-03
  3.86972652827140E-02  2.72832338250811E-01  2.96781806468525E-03  1.15190513844763E-01 -1.36218022283039E-02
 -4.37168030746928E-01 -6.90006049950241E-03 -2.53958855459229E-01 -3.33398627346685E-02 -3.41513836964930E-01
 -1.04284170664992E-01  3.41296047456854E-01  2.26008869658679E-01  3.33425687276967E-02  3.41526829623012E-01
 -1.04267332000952E-01  3.41306553571534E-01 -2.26028268800812E-01 -3.33431930220738E-02 -3.41592512434950E-01
  1.04321753406530E-01 -3.41336644366911E-01 -2.26080339715698E-01  3.33412357718148E-02  3.41499919726242E-01
  1.04263644752065E-01 -3.41283816401752E-01  2.26011845777737E-01  3.27753786556010E-02 -3.28167523349043E-02
  3.27123634981540E-02 -3.28614051597574E-02 -1.78754283087701E-02  1.79003915535040E-02 -1.78280909313389E-02
  1.79200180525594E-02  2.58380224257096E-02 -2.59028075442753E-02  2.57805878363525E-02 -2.58666877475588E-02
* ORBITAL    1  113
  2.11257012319551E-03  1.52795686982644E-02  7.74905562221795E-02  3.10145090745877E-01 -3.32234808096437E-01
  1.48461935125012E-06  3.03549056972549E-05 -7.86641438130253E-05 -7.38796229396168E-06 -2.64726090213842E-06
 -5.09152904487391E-05  7.36704347454945E-05 -8.89491187068585E-07 -3.16072782941627E-05  2.57195050887439E-03
  1.03548900920512E-01  1.04783022291858E-02 -2.49241113552139E-02 -9.06101374698341E-02  3.21127616943549E-04
  1.72062789326792E-03  1.53527739920056E-02 -1.11099846247477E-02 -1.48813701580684E-04 -8.95854035201869E-04
  2.63059467655744E-02  6.02963992126785E-02  2.10250349952772E-03  1.52086468049908E-02  7.71824958334931E-02
  3.09969059878083E-01 -3.32972200627482E-01 -8.04565580612808E-07 -1.50178877463122E-05 -2.46594103516597E-04
 -2.13489962029059E-05  1.41725821516061E-06  2.36719987314108E-05  3.46771229248677E-04  2.36141642347752E-05
  1.88792646875557E-05 -2.78580149948970E-03 -1.03784312294639E-01 -1.07409793233925E-02 -2.50186495110057E-02
 -9.02149308728741E-02  2.45435697893541E-05 -4.22614657008636E-05  1.45078131363950E-02 -1.52610758294626E-02
  3.89930846604129E-05 -1.48902740048857E-04  2.60582490376017E-02  6.00179583829158E-02 -9.78661677548113E-04
 -8.61766390427868E-03 -8.88620914827609E-02  1.74735889493006E-03  7.96585419417669E-02 -9.61385984890385E-03
 -2.03141573695543E-01  2.21923790700883E-05  9.99971928510729E-04 -9.48560838737390E-04 -8.38646740515743E-03
 -8.80816610822957E-02 -1.71478870797469E-03 -7.92594592769711E-02  9.55382232870480E-03  2.02592657130406E-01
  7.18344472023191E-05  1.15795716188744E-03 -4.03081349398136E-03 -3.25133538875987E-02 -2.56590683739780E-01
  1.30861177753181E-03 -1.84976745885965E-03  1.46376218685276E-02  4.59785934985553E-01 -3.38067448795678E-03
 -1.45893623161555E-01 -4.02723454481918E-03 -3.24850181250195E-02 -2.56364935740801E-01 -1.29199974792558E-03
  2.21912178182440E-03 -1.46581482403745E-02 -4.60094780908072E-01 -3.37616573119127E-03 -1.45697565617091E-01
 -4.02994415157179E-03 -3.25080617020491E-02 -2.56665823360759E-01 -1.27728096420840E-03  2.52629286315147E-03
 -1.46410042410928E-02 -4.60005687680272E-01  3.34058567292249E-03  1.45026437910352E-01 -4.03168474183480E-03
 -3.25214205898582E-02 -2.56714238415962E-01  1.28271527474956E-03 -2.41874439856135E-03  1.46389391353356E-02
  4.59936791794977E-01  3.33965108528265E-03  1.45045072786976E-01  4.13373551105221E-02  3.95175765582970E-01
  9.15726905764993E-02 -2.60058554370629E-01 -1.94441551089912E-01  4.13560893701391E-02  3.95470371435876E-01
 -9.17194477790830E-02  2.60184847206921E-01 -1.94671624144843E-01  4.13546412077562E-02  3.95487736510719E-01
 -9.17876400350865E-02  2.60325535004651E-01  1.94686169995856E-01  4.13588580817689E-02  3.95505070337797E-01
  9.17658665094753E-02 -2.60329353771895E-01  1.94662822744890E-01 -6.43358775988477E-02 -6.42605899386999E-02
 -6.42133873676360E-02 -6.42373445962150E-02 -1.25892134708148E-02 -1.27045737207893E-02 -1.26825178666681E-02
 -1.26887272400241E-02 -4.90281918808705E-02 -4.87466079943794E-02 -4.86718023695913E-02 -4.87142489837699E-02
* ORBITAL    1  114
  2.20628964632962E-03  1.59485822859400E-02  7.98458504620657E-02  4.58926059729304E-01  7.52304908564755E-02
 -5.93338495997173E-07 -1.14037523909154E-05  2.02230061260464E-04  2.28140686809463E-05  1.31871911611755E-06
  2.66006442602879E-05 -7.59088981274274E-05  1.38223552964171E-05 -8.22681476706916E-04 -1.61571983601686E-02
 -8.36079328520347E-02 -8.89554071337482E-03  4.17123109933408E-02  1.15826540836074E-01 -1.54896499088844E-04
 -1.26003296589929E-03 -1.15973169292743E-02 -2.27050196992780E-02  4.55646328696284E-05  2.62960994547608E-04
 -3.29487461894790E-02 -8.26785041282560E-02 -2.20613202684129E-03 -1.59475511193745E-02 -7.98403455587868E-02
 -4.58904647260258E-01 -7.52529248791380E-02 -1.29410494843947E-07 -3.35435522310130E-06  1.18235970279283E-04
  9.65204130691234E-06 -6.79948402994408E-07 -1.11135851202066E-05 -2.20742517520922E-04 -2.40169325445063E-05
 -8.22792337186695E-04 -1.61602874615728E-02 -8.36049650643406E-02 -8.90851571154075E-03 -4.17057376384410E-02
 -1.15900396898519E-01 -4.68539866040324E-06  3.06028890512991E-04  1.16077364158183E-02  2.26127910432967E-02
 -5.96619218037622E-05 -5.67190044350839E-05  3.30659440000916E-02  8.26689307797833E-02  1.18163799020665E-05
  9.06586576798089E-05  2.99097659708732E-04 -1.73538523314858E-05 -2.29786976233717E-04  2.17397844813323E-05
  2.00685498986936E-04 -4.85458180749080E-03 -8.03223368235327E-02 -1.24304946105118E-05 -9.54189090200091E-05
 -3.22796220279411E-04 -1.59130262934986E-05 -1.73109029886429E-04  2.25131175144761E-05  1.49559825047274E-04
 -4.87648098656937E-03 -8.03598178744701E-02  1.96795143632247E-03  1.62521700059462E-02  1.51204114676383E-01
  5.47293549377607E-03  1.77764319489391E-01 -1.25408545122530E-02 -4.18746972058201E-01  9.41102724316512E-03
  2.93977141496664E-01  1.96201293520156E-03  1.62060952869213E-02  1.50978786697284E-01 -5.49247710765258E-03
 -1.78073342834607E-01  1.25514311935231E-02  4.18962904212469E-01  9.41227145565416E-03  2.93811182183914E-01
 -1.96556573296170E-03 -1.62337233157077E-02 -1.51117034326130E-01  5.48043388586120E-03  1.77878199032880E-01
 -1.25441951788197E-02 -4.18819044432024E-01  9.41140171480032E-03  2.93910975400025E-01 -1.96375345533607E-03
 -1.62196775267445E-02 -1.51056323838552E-01 -5.48679282700226E-03 -1.77970347530758E-01  1.25486393623180E-02
  4.18935786310708E-01  9.41186669615438E-03  2.93821698983765E-01 -4.43210050485831E-02 -4.27771728076242E-01
 -1.22481377488413E-01  2.91880574828263E-01  2.07299086397228E-01 -4.43284343665552E-02 -4.27920371757956E-01
  1.22555832866791E-01 -2.91935580405828E-01  2.07426710672931E-01  4.43249342954944E-02  4.27831910905890E-01
 -1.22503611580361E-01  2.91903024427761E-01  2.07344455743505E-01  4.43253063762906E-02  4.27864122704171E-01
  1.22535270986248E-01 -2.91917888036749E-01  2.07386360680753E-01  6.14669182450119E-02  6.14257278695579E-02
 -6.14562053427134E-02 -6.14364920145050E-02 -6.15636116442861E-03 -6.08798706345521E-03  6.12363075572918E-03
  6.11774729671633E-03  7.98850342358176E-02  7.96839810605284E-02 -7.98126198167833E-02 -7.97467530264548E-02
* ORBITAL    1  115
  4.50612247317204E-03  3.26345093082942E-02  1.66405245214901E-01  8.02278491464798E-01 -4.68024782363873E-01
  1.28383427853253E-06  2.83336721951839E-05 -5.39434712121563E-05 -5.43095793904815E-06 -2.88526077388089E-06
 -5.45394787309280E-05  1.40842971857190E-04  2.39691152735337E-06  4.18568433005701E-04  1.42420968687954E-02
  3.52070327061699E-01  2.52070749588962E-02  4.52243772948306E-02  7.47611544214807E-02  2.93380843721885E-04
  1.77975303382571E-03 -7.40072156587065E-03 -8.50511805925340E-02 -1.51479987680349E-04 -1.08184507187004E-03
 -3.13872451401696E-03 -3.81777839290438E-02  4.49765203703950E-03  3.25752327955022E-02  1.66146955158542E-01
  8.02269483785461E-01 -4.68782925839893E-01 -8.63283364665099E-07 -1.55740759245043E-05 -1.90056627497330E-04
 -1.03401586186798E-05  1.17810950759371E-06  1.81313795753228E-05  4.34978897330427E-04  3.42115548640913E-05
 -4.29518389881276E-04 -1.44173495502052E-02 -3.52122188945836E-01 -2.54375844648633E-02  4.52581402194637E-02
  7.54404164821569E-02 -1.08627147713903E-05 -1.02909473650247E-04 -8.13327137962017E-03 -8.89030787430777E-02
  7.58554557324317E-05  1.88656221152070E-04 -3.40602924694861E-03 -3.92429579963398E-02 -1.39574097226614E-03
 -1.24395596226153E-02 -1.49211681296492E-01  6.33218080677257E-03  1.35240329245574E-01 -8.56203739715126E-03
 -2.45293834376332E-01  2.55338077086196E-05  9.29566938371136E-04 -1.36083059509992E-03 -1.21714732743871E-02
 -1.48314251001660E-01 -6.30434584952835E-03 -1.35116525049757E-01  8.48758316478870E-03  2.44466775347630E-01
  7.34796934454276E-05  1.10876332789081E-03 -2.49835174427661E-03 -1.95816893900327E-02 -1.10886706480380E-01
  1.36731407521451E-02  3.47432810260743E-01  3.85280709109605E-04 -5.21365335490381E-02  1.24591546030007E-02
  3.12997107778690E-01 -2.49567594913083E-03 -1.95600206064796E-02 -1.10662789075053E-01 -1.36585219194482E-02
 -3.47084896352569E-01 -4.08244938067734E-04  5.17825795547912E-02  1.24652431658611E-02  3.13185059988664E-01
 -2.49846602457499E-03 -1.95838864086345E-02 -1.10983173900416E-01 -1.36491492522022E-02 -3.46893840109509E-01
 -3.86977228259608E-04  5.19287507832750E-02 -1.24965194813635E-02 -3.13788373459826E-01 -2.49780610505428E-03
 -1.95790613597132E-02 -1.10994461310316E-01  1.36504319399695E-02  3.46949867007366E-01  3.79521579956311E-04
 -5.20652596680723E-02 -1.24945342945962E-02 -3.13746120751362E-01 -1.59183322355457E-02 -1.65639616958534E-01
 -7.45433017726398E-02  1.54797270263684E-01  8.01833508589103E-02 -1.58971180119960E-02 -1.65309040815469E-01
  7.43754908911849E-02 -1.54648106465447E-01  7.99223141942486E-02 -1.58934521778970E-02 -1.65226249618355E-01
  7.42918799501365E-02 -1.54467699007930E-01 -7.98590632894557E-02 -1.58942572167059E-02 -1.65270648466680E-01
 -7.43449420040128E-02  1.54492224172175E-01 -7.99267866392539E-02  6.47476144127030E-03  6.56314744058937E-03
  6.62793184033194E-03  6.58542618720181E-03 -1.72755861894556E-02 -1.73963130361153E-02 -1.73847844387619E-02
 -1.73864313055197E-02  5.77158105453753E-02  5.80077790709628E-02  5.80807311223157E-02  5.80208671825860E-02
* ORBITAL    1  116
 -7.11456495919402E-07 -4.85227965476665E-06 -1.38172346330034E-05  1.14223535420224E-04 -7.79240600814569E-05
  3.07200615386681E-03  7.04658324794630E-02  8.93218089143826E-01  8.52092959931113E-02 -1.13026364869104E-04
  8.72871068049149E-04  1.12629949554280E-01  1.35656567846021E-02  9.86210326383881E-07  1.03479826159082E-05
 -3.45673842322640E-04 -1.17531895489344E-05 -1.51505607934053E-04 -1.12997098502789E-04  8.31575289325988E-02
  1.83073993815769E-01 -6.49339485727358E-05  2.34026014035678E-04  5.27165085241152E-02  1.25179917811740E-01
 -5.89270120197414E-05  6.40146385830783E-04 -1.55632771861217E-07 -8.15733108639743E-07  2.61676265492674E-06
  6.48953470088329E-05 -9.48734563770311E-05 -3.07258546099867E-03 -7.04631613592407E-02 -8.93057511836666E-01
 -8.51985359808174E-02  1.13874042689326E-04 -8.53756710738186E-04 -1.12922408319580E-01 -1.35893425989108E-02
 -7.38902216219475E-08  2.31246518632926E-06  4.73579842500259E-04  4.35488999376726E-05  1.36941739931471E-04
  1.39339079988227E-03  8.33621329394417E-02  1.84078456103739E-01 -7.34915684069390E-05  6.46813344846813E-04
  5.26737096500492E-02  1.24613517299921E-01 -6.71605132458413E-05 -3.14577546805329E-04  9.65536696615111E-06
  7.37510464955448E-05  1.87553563641825E-04  5.00849734403414E-06  2.88221429565056E-04  7.46347786175135E-06
 -2.04332444064499E-04 -1.20239312381042E-02 -2.05268428392590E-01 -7.95084472690303E-06 -6.13658203302023E-05
 -2.64299946679368E-04 -2.18025314729674E-05 -4.17749746094606E-04  2.91044294029712E-05  6.02482428652908E-04
  1.19964038731576E-02  2.04850054809787E-01 -9.49498721954492E-03 -7.30452497005211E-02 -3.55946968413385E-01
  1.03337695873818E-02  1.31481486199429E-01  6.97979921523315E-03  9.19713839079185E-02  1.30345055861115E-02
  2.45281001658950E-01  9.49648036049209E-03  7.30570051292404E-02  3.56031704929566E-01  1.03399567785443E-02
  1.31647876763904E-01  6.97150565348791E-03  9.18566327908370E-02 -1.30305684852169E-02 -2.45122332353414E-01
 -9.50092513838249E-03 -7.30918145626867E-02 -3.56207410368239E-01 -1.03516860072052E-02 -1.31728586632980E-01
 -6.96453277250595E-03 -9.16988636131255E-02 -1.30379062684732E-02 -2.45170448582993E-01  9.49292865832183E-03
  7.30296935331881E-02  3.55929797644228E-01 -1.03334035677739E-02 -1.31635293820533E-01 -6.97267000098932E-03
 -9.18718471721294E-02  1.30246727032996E-02  2.45076532197310E-01  4.68926280265325E-02  3.75930033545442E-01
 -1.21195214234997E-01  1.84032578153974E-01 -7.68247330368608E-02 -4.68961594215458E-02 -3.75987186301464E-01
 -1.21167242256969E-01  1.83958251256434E-01  7.68705929541341E-02  4.68928938532020E-02  3.75944149678199E-01
  1.21214057886474E-01 -1.84009185359067E-01  7.68367942491375E-02 -4.68845693307800E-02 -3.75780317979561E-01
  1.21251841107611E-01 -1.84075508977023E-01 -7.67000440591411E-02 -3.32560995247131E-01  3.32585318965263E-01
 -3.32515300898771E-01  3.32693136178461E-01 -9.05434710144375E-02  9.05486553744094E-02 -9.05534537268145E-02
  9.04706711259318E-02 -9.50644707023442E-02  9.50923508779713E-02 -9.51568321021249E-02  9.51877107748946E-02
* ORBITAL    1  117
  1.55161651447678E-05  1.11777051070801E-04  5.47801277510613E-04  2.19742734546838E-03  2.07711779479848E-04
 -9.72604658697208E-04 -2.49040178525172E-02 -3.51125763909034E-01 -5.60400779083513E-02  1.37434398678920E-03
  3.52919612243264E-02  4.73758216878940E-01  7.06971580591945E-02 -1.82574365890144E-05 -3.53202526561860E-04
 -1.59511368097120E-03 -2.50587191534103E-04 -4.55604923569197E-04 -2.43208267980339E-03 -9.83559462236423E-02
 -2.43296665627309E-01  5.72792339119508E-04  3.44192484885755E-03  3.05096489929678E-02  5.07013375032552E-02
 -3.21312248285007E-04 -2.75927942361270E-03 -2.18979752565789E-05 -1.56848788323012E-04 -7.42381598614661E-04
 -2.15926019141754E-03  1.10590267891057E-04 -9.68455767894898E-04 -2.48204630603675E-02 -3.50305188384209E-01
 -5.58717351898880E-02  1.37479836024108E-03  3.52972798055474E-02  4.74172045084925E-01  7.08169831291307E-02
 -2.16067854407577E-05 -3.91587993627547E-04 -1.32764058165774E-03 -2.07577299648386E-04  1.36443926186249E-04
 -1.72266793193185E-04  9.84741483715429E-02  2.43516641153818E-01 -4.53045638195503E-04 -1.17715952729772E-03
 -3.01111019322776E-02 -4.81573764259531E-02  3.52912810153130E-04  2.77897728321652E-03  1.80556587621549E-02
  1.38716770002207E-01  6.43983402573282E-01 -9.79452454429837E-03 -5.57102169106268E-02  2.29164746732993E-02
  2.46264704582774E-01 -6.21674476314172E-05 -7.01659221125244E-04 -1.80925721621083E-02 -1.38998880858143E-01
 -6.45064856537133E-01 -9.78711605609410E-03 -5.49710001251613E-02  2.30001501879151E-02  2.47239225077548E-01
 -7.83798675864509E-05 -6.79290557854457E-04  2.59239692889378E-03  1.99658228847314E-02  9.25796636662435E-02
 -4.10109265109477E-04  3.17644002998002E-02 -5.42653188147746E-03 -1.24837124810807E-01  5.02705105163051E-04
  5.52045663311559E-03 -2.55429013549760E-03 -1.96716819916504E-02 -9.13017065557680E-02 -4.23464216465657E-04
  3.07554813122833E-02 -5.40103855398184E-03 -1.24512208704423E-01 -6.36517365539426E-04 -7.60640541784217E-03
 -2.59248347868328E-03 -1.99649567086295E-02 -9.24233226861487E-02 -4.31327172202709E-04  3.13127743686919E-02
 -5.45100457481023E-03 -1.25083091345810E-01  5.29465745683488E-04  5.97608878550723E-03  2.57807942632197E-03
  1.98552105558204E-02  9.20442371390990E-02 -4.50269744583931E-04  3.07214702967279E-02 -5.41080266887543E-03
 -1.24541791094506E-01 -5.79988465285129E-04 -6.92849443770153E-03 -4.45885385184644E-02 -3.71196642724952E-01
  1.99143529849615E-01 -2.65497011713683E-01  8.02862687899580E-02  4.45943464398049E-02  3.71069105770389E-01
  1.99352430996930E-01 -2.65660814433309E-01 -8.01940948260828E-02  4.46003728822195E-02  3.71210514324141E-01
  1.99155234926499E-01 -2.65553059559564E-01  8.02708442141781E-02 -4.46200757728019E-02 -3.71441443502466E-01
  1.99145106398073E-01 -2.65425375783991E-01 -8.04362006476192E-02  4.19256676395942E-01 -4.19548385544243E-01
 -4.19374885167925E-01  4.19351323690237E-01  1.64485552170123E-01 -1.64271778748148E-01 -1.64391776936295E-01
  1.64372395805028E-01  5.08248668791818E-02 -5.11291490258792E-02 -5.09362439122820E-02  5.09949570898848E-02
* ORBITAL    1  118
 -2.50539428603249E-03 -1.76686381253604E-02 -7.28130171508540E-02 -1.45975132522503E-01 -5.81946006665356E-01
  1.91739789906903E-06  4.02594776067717E-05  6.13317972527071E-04  8.38136423309134E-05 -2.88241590433415E-06
 -5.40849034860840E-05 -2.28287153906932E-04  3.85233845842675E-05  4.92786130490113E-03  1.01376244272141E-01
  8.79695514671237E-01  6.99652202958929E-02  6.73725083130525E-02  1.70588698444484E-01  5.56247875374978E-05
  3.75290158339943E-05  1.53320057486927E-03  6.36579837412537E-02 -1.87896785883310E-04 -1.43206122866682E-03
  4.93662128812084E-02  1.32108524670067E-01  2.50470184812672E-03  1.76633949144631E-02  7.28007136338329E-02
  1.45934560499623E-01  5.81881537903615E-01 -3.17169736292654E-06 -6.10263499000862E-05 -1.90731177900463E-04
 -2.42798933227698E-05  2.83922877888188E-06  5.92848370340702E-05  2.00207520268334E-04 -1.32371968199238E-06
  4.92772049780955E-03  1.01362603623801E-01  8.79892394509120E-01  6.99799342557194E-02 -6.73597999797684E-02
 -1.69181843382836E-01  2.74238394271735E-04  1.13032893428930E-03 -1.49540970301325E-03 -6.34348054538398E-02
 -4.44578818264886E-04 -6.95617708586136E-04 -4.95263398415264E-02 -1.34237188484703E-01  2.66828653806948E-06
  2.04068510658308E-05  6.02943256750087E-05  1.50796796060827E-05  2.75478556015176E-04  1.31904355257255E-05
  2.01503790471454E-04  7.32309677688509E-03 -3.73173162367134E-02 -8.42436801222522E-06 -6.47951050651225E-05
 -2.52500909132353E-04 -5.28610880553515E-05 -9.29086599486432E-04 -2.74332181247567E-06 -2.39573204069658E-04
  7.38657469752006E-03 -3.67511070156802E-02 -6.48205252301688E-03 -5.09466495389245E-02 -3.07126025869412E-01
  1.42443031226892E-02  2.84612199920885E-01  1.03469125091296E-02  2.20726496292808E-01  1.05304507564146E-02
  1.87416877431882E-01 -6.49450020392620E-03 -5.10419001701368E-02 -3.07392592643167E-01 -1.42716460932105E-02
 -2.84887747499929E-01 -1.03626117901819E-02 -2.20791583349848E-01  1.05454110290152E-02  1.87398890195210E-01
  6.48761013653396E-03  5.09884543997180E-02  3.07185572762712E-01  1.42436058074409E-02  2.84521633080779E-01
  1.03796318846257E-02  2.21134238613527E-01  1.05451238699731E-02  1.87706312913235E-01  6.48792697793141E-03
  5.09914555980363E-02  3.07209614769981E-01 -1.42499565091166E-02 -2.84600857173854E-01 -1.03665255754808E-02
 -2.20866480601319E-01  1.05393978613502E-02  1.87398024384754E-01  1.21966110559305E-02  1.02174463094784E-01
 -2.38292198985670E-01 -3.10928283049706E-03 -1.38841558910684E-01  1.22176498723600E-02  1.02385032231108E-01
  2.38193984352275E-01  3.20950829794469E-03 -1.38958542144997E-01 -1.22054865309747E-02 -1.02235161615700E-01
 -2.38245340923586E-01 -3.09732940891115E-03 -1.38835035818032E-01 -1.21910636488263E-02 -1.02036056019187E-01
  2.38331879296548E-01  3.00667954708800E-03 -1.38709459150770E-01 -2.08733234869558E-01 -2.08692423635438E-01
  2.08772556226910E-01  2.08794818743385E-01 -9.23821653398851E-02 -9.24039003821229E-02  9.23900921558214E-02
  9.23343417990041E-02  2.16263131063032E-01  2.16255660286704E-01 -2.16321331349891E-01 -2.16165734967014E-01
* ORBITAL    1  119
  1.12427547120829E-04  9.07335181052001E-04  7.98937021650349E-03  1.29649090007624E-01  1.52504143612735E-02
  1.16573201149690E-06  2.30765955580873E-05  1.08373604893071E-04  3.45540228655292E-05 -1.58170843149265E-08
 -1.74751603168424E-06  2.48070081264650E-04  3.09635046921124E-05 -2.98531123361498E-04 -9.32972210118686E-03
 -1.41909649201184E-01 -2.56510677382537E-02 -2.70291648383185E-02 -7.64146429493718E-02  5.50478978490228E-05
  2.86234154593950E-04 -4.64477469199986E-03 -3.94379731025116E-02 -1.38777766702084E-04 -7.18476145552523E-04
 -2.59950275615348E-02 -7.55332001543572E-02  1.08866409547359E-04  8.82325210851454E-04  7.88546958876823E-03
  1.29723359680328E-01  1.49656875102023E-02 -7.90389650157777E-07 -1.50180455879387E-05 -2.66217266888768E-04
 -5.02737298938630E-05 -5.97042534543792E-07 -1.20205593887095E-05 -5.31731678533152E-05 -2.19119955256238E-05
  2.93552506521940E-04  9.24436688327080E-03  1.41839806205986E-01  2.55395903824246E-02 -2.70765796709679E-02
 -7.67947115704579E-02 -8.48297101470975E-05 -5.84877894537502E-04 -5.00751369058712E-03 -4.12087796276272E-02
 -7.14470166530031E-05 -4.04555988307146E-04 -2.61038003820832E-02 -7.52104539159372E-02 -5.66691829929280E-03
 -4.35516148487195E-02 -2.08592153541731E-01  3.51058278948291E-03  4.28572763061165E-02 -6.71501174015267E-03
 -9.57077915690742E-02  2.31646868777697E-05  4.87214115034422E-04 -5.65233427209186E-03 -4.34395513006787E-02
 -2.08215449750844E-01 -3.49397172775031E-03 -4.26266576162072E-02  6.68662279874501E-03  9.54526526455333E-02
  2.36035702506021E-05  4.91937143467813E-04  1.66544320842443E-03  1.28303802133775E-02  6.52414266128958E-02
  8.17690927911376E-04  1.45587396587356E-02 -2.90464212913435E-03 -4.51149048489521E-02 -1.11988822504694E-03
  1.74168237201047E-02  1.66150601464328E-03  1.28005538162784E-02  6.51825029015755E-02 -8.23542141761091E-04
 -1.45452383114253E-02  2.89233526015949E-03  4.49660872260983E-02 -1.11280997587585E-03  1.75130671143261E-02
  1.66756152452923E-03  1.28463594005310E-02  6.52752791972416E-02 -7.99319410411209E-04 -1.42222959684907E-02
  2.89914146224692E-03  4.49436983328141E-02  1.10489356869564E-03 -1.78165115690791E-02  1.66027924578210E-03
  1.27903575038769E-02  6.50611467604536E-02  8.17283658376216E-04  1.44530762538442E-02 -2.89670339456312E-03
 -4.49793786709179E-02  1.09858254309986E-03 -1.78040888142600E-02  2.77483924412018E-02  2.21938929127008E-01
  4.07722431496813E-01  6.23554309941762E-02  3.63140705461335E-01  2.77595046688612E-02  2.22085424904189E-01
 -4.07808553499998E-01 -6.22852329834418E-02  3.63033066810168E-01  2.77529061271305E-02  2.22029744250781E-01
 -4.07806387624359E-01 -6.22692617194521E-02 -3.63069210069154E-01  2.77578182918390E-02  2.22048785649989E-01
  4.07811750379089E-01  6.22572982375198E-02 -3.63077611676980E-01  2.77588813714846E-01  2.77625270162257E-01
  2.77612731885043E-01  2.77608093598491E-01 -9.98360331919465E-02 -9.98619225758331E-02 -9.98671729038552E-02
 -9.98403177691503E-02 -5.91308953265115E-01 -5.91231750064630E-01 -5.91151940530818E-01 -5.91234369600719E-01
* ORBITAL    1  120
  3.67815716005098E-06  2.64330502252266E-05  1.27125694265984E-04  4.53845005400530E-04  8.17453897664230E-05
 -6.93168256891155E-05 -2.58292235633297E-03 -6.52993459294225E-02 -1.67695447445565E-03  6.27847346952062E-04
  1.54912369531793E-02  1.83137330049034E-01  1.78059238103144E-02 -4.31503455315751E-06 -8.23878060423971E-05
 -3.74228417509027E-04 -6.79695829721459E-05 -9.17187574695759E-05 -4.45324376696408E-04 -4.61669844691868E-03
 -4.30954412074917E-03  1.64070117964122E-04  9.88818406020127E-04  5.51142616722585E-03  7.11690355487448E-03
 -8.45239132081670E-05 -3.71720804108671E-04 -4.88256495901837E-06 -3.49104921167219E-05 -1.61906876559180E-04
 -4.18751420839120E-04 -5.46228387167582E-05 -6.84150975548422E-05 -2.56380897244610E-03 -6.51103832676875E-02
 -1.64159877512745E-03  6.27854461460934E-04  1.54890986889102E-02  1.83196523939337E-01  1.78319427553032E-02
 -5.00622412744013E-06 -8.89630217160117E-05 -2.06862429239937E-04 -5.23511360713741E-05  1.18911672575962E-05
  2.01771719304258E-04  4.63082951539976E-03  4.34251608486559E-03 -1.47582138480502E-04 -4.65652975185681E-04
 -5.41621744310412E-03 -6.58595296337978E-03  5.02740395737215E-05  4.36017414701783E-04  4.12738953766151E-03
  3.17515172902931E-02  1.49816838065248E-01 -2.47440567080926E-03 -2.72469168693571E-02  4.39437030194161E-03
  4.48321463249212E-02 -4.58871148098830E-06  2.25966259070521E-05 -4.13334067904439E-03 -3.17970930492882E-02
 -1.50014558900023E-01 -2.47704491345175E-03 -2.72417563500827E-02  4.41210115693265E-03  4.51242165635344E-02
 -9.35703774197379E-06  1.57150938950814E-05 -8.16609766454691E-04 -6.16011487961323E-03 -1.99644808022015E-02
  1.51778739705649E-03  2.30337888262939E-02  8.82207630404283E-04 -1.83450811887366E-04  2.48016274057773E-03
  6.58782221111859E-02  8.23547621237397E-04  6.21395574739432E-03  2.02265553740790E-02  1.51255694613027E-03
  2.28005103247440E-02  8.84391908823651E-04 -1.28081908451153E-04 -2.50883224234512E-03 -6.63503630812462E-02
  8.15668959485764E-04  6.15312802004891E-03  1.99671636790020E-02  1.51232134762232E-03  2.29477308678971E-02
  8.77396631980335E-04 -2.23008281094944E-04  2.48289155086040E-03  6.59390921428649E-02 -8.19608319560128E-04
 -6.18362206411580E-03 -2.01032280950165E-02  1.50814198773861E-03  2.27782768670353E-02  8.82196254125555E-04
 -1.43052186737694E-04 -2.50012597084346E-03 -6.62446965334555E-02  4.54388161481845E-02  3.70684420431652E-01
 -1.78323931619832E-01 -1.57378301594444E-01  4.77564666965449E-01 -4.54399733648877E-02 -3.70742491902131E-01
 -1.78264310840974E-01 -1.57450581742421E-01 -4.77525356006978E-01 -4.54358981616607E-02 -3.70670535439872E-01
 -1.78324720993905E-01 -1.57386749325783E-01  4.77569712821138E-01  4.54351260435990E-02  3.70678721970253E-01
 -1.78301003489624E-01 -1.57404686111716E-01 -4.77562790615586E-01  1.51345824174710E-01 -1.51403022379180E-01
 -1.51349970481804E-01  1.51384161948250E-01 -6.43591111045442E-01  6.43634169978979E-01  6.43603642311879E-01
 -6.43623846136968E-01 -1.21366078847932E-01  1.21286871943197E-01  1.21351213022827E-01 -1.21303618793782E-01
* ORBITAL    1  121
  1.61684724673588E-06  1.15319746811455E-05  5.18840068041262E-05  6.92432548146936E-05 -7.55120706831268E-05
 -9.87348064894412E-05 -3.89489817698986E-03 -1.07095815266199E-01 -4.55653450020831E-03 -7.21028795700477E-04
 -1.52260742163430E-02 -1.65455005603361E-01 -1.28213751331393E-02 -7.69525753912304E-07 -1.07355561884228E-05
 -3.99142841735060E-05  2.63547451995009E-06  4.61375115408301E-05  1.60788770336811E-04  2.36143867053519E-02
  5.66688095122643E-02 -3.90402835128445E-05 -3.51599391258192E-04 -3.43983839498095E-02 -8.60463991172255E-02
  6.24512181209905E-05  5.21786065167595E-04  9.31427474172178E-07  6.62887596220650E-06  2.93637908653524E-05
  7.50527000852074E-06 -1.07470632663118E-04  9.88948233681704E-05  3.89563348651022E-03  1.07023514916496E-01
  4.54908381382589E-03  7.21095758540525E-04  1.52245806772471E-02  1.65520541711425E-01  1.28227614911728E-02
 -1.34103357438388E-09 -2.77788866535876E-06  5.45091066245157E-05 -9.44867156733753E-06  7.22357223078828E-05
  7.12476060735967E-04  2.35738897070009E-02  5.62888272165635E-02 -3.88346260721490E-05 -4.41920575810032E-04
 -3.44177728138602E-02 -8.59335961350974E-02  4.28502334897168E-05  3.91501533461681E-04  5.41994199184672E-06
  4.13206817733138E-05  1.48946718052741E-04 -3.29629538002599E-06 -1.12046356264761E-05  3.98773541119427E-06
 -3.12873791925514E-05 -5.36434584796943E-03 -8.71436642543318E-02  1.16935318885787E-05  8.94526494727895E-05
  3.11462348408715E-04  1.11360418100402E-05  1.01169030700072E-04 -1.57091625211573E-05 -2.06632482770621E-05
  5.35570532922461E-03  8.70113085976466E-02  1.36961404254923E-03  1.06739288047488E-02  6.47113634110767E-02
 -1.76585274351554E-03 -3.00890920969438E-02  7.66531134884866E-04  1.47771570008564E-02 -1.22012689593352E-03
  3.40550995541989E-03 -1.37273478119673E-03 -1.06981377989594E-02 -6.48149210609291E-02 -1.76125116055562E-03
 -2.99035727892978E-02  7.60516193444585E-04  1.46949545236957E-02  1.23660802633796E-03 -3.09491013382157E-03
  1.36815767742028E-03  1.06626724364019E-02  6.46600443540589E-02  1.76606341230664E-03  3.01345704211236E-02
 -7.66573200486721E-04 -1.47927619325043E-02  1.21528230646256E-03 -3.48800919836747E-03 -1.37577933060276E-03
 -1.07218039038869E-02 -6.49332555782009E-02  1.76679990723086E-03  2.99666452009335E-02 -7.64199528768524E-04
 -1.47501935027207E-02 -1.24149538059761E-03  3.05129352912028E-03  4.25232569083601E-02  3.55385848891647E-01
 -1.97656737457713E-01 -1.50103405813989E-01  4.65096923037173E-01 -4.25248509195316E-02 -3.55387727355006E-01
 -1.97669054979258E-01 -1.50114147245237E-01 -4.65091374180284E-01  4.25260702929984E-02  3.55446160527465E-01
  1.97625138561488E-01  1.50139425766087E-01 -4.65043087378004E-01 -4.25239800119694E-02 -3.55372958912748E-01
  1.97669512612076E-01  1.50093931217271E-01  4.65097276319697E-01  1.42368945959567E-01 -1.42324091760032E-01
  1.42409286452499E-01 -1.42302042727708E-01 -6.56433410768408E-01  6.56408006032855E-01 -6.56463566519689E-01
  6.56400117902726E-01 -8.89929856123682E-02  8.90386731555685E-02 -8.89481944061489E-02  8.90154800980986E-02
* ORBITAL    1  122
  1.42765351351422E-04  9.93507085109945E-04  3.64199221289608E-03 -4.92569678558920E-02 -3.31862713766734E-02
  1.22548655017972E-07  2.53035780624709E-06  3.70080340403724E-06 -1.33466930266257E-06 -5.17245002835789E-07
 -9.71714384963779E-06 -2.01549721277667E-05 -1.75618839435313E-06 -1.54888988494214E-05 -9.93145228564407E-04
 -4.60572636404361E-02  1.20370424811286E-03  1.65708105378012E-02  4.48303769517363E-02  2.11850213474679E-05
  2.20627055573163E-04 -7.41253317703469E-03 -2.05221080962785E-02  3.48506041164000E-06 -1.20305506667113E-04
 -9.64229960701075E-04 -3.66123840020110E-03  1.43059278826163E-04  9.95624637763069E-04  3.65272611882830E-03
 -4.92205429998260E-02 -3.32011319776847E-02 -1.37564963526966E-07 -2.22971298272537E-06  1.04830245870433E-06
  3.50757308851872E-06  3.63408051303984E-07  6.79579233977927E-06  7.26259029928895E-05  7.42243482134920E-06
  1.58618928977532E-05  9.98543855505075E-04  4.60988510351074E-02 -1.19891058351776E-03  1.65839991446770E-02
  4.49333356447999E-02  1.18616958601978E-05  1.17451970229620E-04 -7.38788331475678E-03 -2.04968385458441E-02
 -7.61124760613803E-06  3.58949027838479E-05 -9.63089143737853E-04 -3.87648694891402E-03  7.46873468475831E-04
  5.67657836650924E-03  2.52662712303637E-02  8.35083426393647E-04  1.16862127325700E-02  1.91681364297189E-04
 -2.66680783995638E-03 -3.70382275240830E-06 -1.66536763219921E-05  7.49237439733057E-04  5.69468547669389E-03
  2.53252766615885E-02 -8.34827125915049E-04 -1.17252355942914E-02 -1.97422922161584E-04  2.58224887419758E-03
  5.63884344004754E-06  2.24305871026422E-05  2.16238735558523E-04  1.71936641017106E-03  1.60745915073424E-02
  1.18925668755750E-03  3.29710791958489E-02  1.30038034031862E-03  1.91261445434363E-02  1.76896952885423E-03
  4.70976792612601E-02  2.16645748826404E-04  1.72264171913110E-03  1.61027741441112E-02 -1.18741513193592E-03
 -3.29353213581013E-02 -1.30267746288331E-03 -1.91608397188100E-02  1.76940631574167E-03  4.71153673514308E-02
  2.16082330009152E-04  1.71817144465078E-03  1.60736620588591E-02 -1.19043401584860E-03 -3.29853654193278E-02
 -1.30006762688007E-03 -1.91253186417396E-02 -1.76884307237794E-03 -4.70867999456127E-02  2.16990956843310E-04
  1.72515068148193E-03  1.60959982725661E-02  1.18820922117514E-03  3.29639920827667E-02  1.29961979586682E-03
  1.91235986245071E-02 -1.76823244640541E-03 -4.70953397923457E-02 -2.87748357746648E-02 -2.38581406999575E-01
  3.75268089023417E-01  2.14428227148650E-01 -3.81797128922253E-01 -2.87723810696916E-02 -2.38545492688236E-01
 -3.75286048049299E-01 -2.14413985088782E-01 -3.81824431394285E-01 -2.87725291073221E-02 -2.38549157079573E-01
 -3.75282345300828E-01 -2.14409300779237E-01  3.81822027500590E-01 -2.87724487711468E-02 -2.38547112956356E-01
  3.75279136095614E-01  2.14410023764518E-01  3.81820958606129E-01 -9.39943013742171E-02 -9.39854445567166E-02
 -9.39833702895279E-02 -9.39861740346806E-02  6.58371126420411E-01  6.58355889280099E-01  6.58364507140290E-01
  6.58358600842929E-01 -1.56936662842413E-01 -1.56903644251083E-01 -1.56923589484149E-01 -1.56913714538052E-01
* ORBITAL    1  123
 -5.45033504030378E-04 -3.90863257439703E-03 -1.85609211918856E-02 -1.20497373649172E-01 -7.72607820020816E-02
 -2.58673819765637E-07 -5.16022206754421E-06  6.63218059692974E-05  1.14345409195976E-05  7.92228780813815E-07
  1.58371848059785E-05  9.73738458216054E-06  4.28497865680263E-06  6.06126181786074E-04  1.10026850350586E-02
  4.55688545337313E-02  8.41483290492537E-03  2.37419840106030E-02  5.87666887128758E-02 -7.82162631563785E-05
 -5.44392299210276E-04 -9.56409943729490E-03 -2.23156339889667E-02  1.15856556397743E-05  1.24883934146366E-04
  3.28155480542109E-03  4.95393395546718E-03  5.45291113159400E-04  3.91042680836289E-03  1.85685826139681E-02
  1.20487336947804E-01  7.72335668784072E-02 -8.22055938904496E-09 -6.80775785867077E-07  3.93770990902102E-05
  4.69365819208849E-07 -4.27767848749787E-07 -7.27788875829281E-06 -1.31359798360056E-04 -1.37592101692107E-05
  6.06232781890095E-04  1.10038515462968E-02  4.55754405865995E-02  8.41403915061097E-03 -2.37319322029568E-02
 -5.84197383477372E-02  7.81537023298567E-06  6.02007266047513E-05  9.58160161983283E-03  2.21947158798897E-02
 -3.56401871155634E-05 -6.77937412563126E-05 -3.29756525890585E-03 -5.28637641544006E-03  5.61472570066708E-06
  4.30746656195863E-05  1.47172721523180E-04 -7.78213225159202E-07  3.61524794517667E-05  1.33350535991015E-05
  1.58745112194276E-04  2.08646221549547E-03  2.33571241981046E-02 -4.46629938351543E-06 -3.43254655773611E-05
 -1.18868998959329E-04 -1.13010847064266E-05 -1.69473007047211E-04  5.89102290176389E-06  1.64443654691110E-05
  2.07367525100122E-03  2.33061872761731E-02 -5.08451158529181E-05 -3.98204161685416E-04  2.35786225187298E-03
  2.08704502750615E-03  5.00630461161468E-02  1.64329160217173E-03  2.46483872636730E-02  3.25320704972228E-03
  7.78277141032527E-02 -5.33020307395353E-05 -4.17320742279893E-04  2.26114134933088E-03 -2.09499694276290E-03
 -5.01910465771189E-02 -1.63918208250707E-03 -2.45608591082014E-02  3.25365997974300E-03  7.77660759044507E-02
  5.13676059757617E-05  4.02162704099268E-04 -2.34693612518874E-03  2.08888925756136E-03  5.01014764564551E-02
  1.64561647213780E-03  2.46722016760157E-02  3.25204709778426E-03  7.77997418473929E-02  5.14011905241364E-05
  4.02490337441606E-04 -2.33881692035919E-03 -2.08980759249813E-03 -5.01228298479850E-02 -1.64326166397227E-03
 -2.46203359322839E-02  3.25157677326877E-03  7.77675474760916E-02 -2.05132287614817E-02 -1.72798780301738E-01
  2.91644139053412E-01  2.69749109829120E-01 -4.32006787645642E-01 -2.05164835847759E-02 -1.72862243966944E-01
 -2.91614066175159E-01 -2.69775548057740E-01 -4.31953794710228E-01  2.05163925671671E-02  1.72854706784580E-01
  2.91623804759208E-01  2.69782849757176E-01 -4.31962863149716E-01  2.05169523855319E-02  1.72872377817700E-01
 -2.91606590491172E-01 -2.69791854110675E-01 -4.31941030186326E-01 -2.25812304684592E-01 -2.25828380565979E-01
  2.25835515809211E-01  2.25844943011035E-01  6.31235060840074E-01  6.31263605796176E-01 -6.31261080581547E-01
 -6.31260953194521E-01 -1.17187543097127E-01 -1.17269388068173E-01  1.17226641175038E-01  1.17248720004979E-01
* ORBITAL    1  124
  1.45047901284703E-03  1.02535850329716E-02  4.30382867260458E-02  1.02771624896098E-01  2.97465440971597E-01
 -9.34437867359134E-07 -1.94799359427070E-05 -3.37032707854026E-04 -4.47300916796511E-05  1.34460161831434E-06
  2.47925872581575E-05  1.65187994766548E-04 -1.59555213221001E-05 -2.94785980043114E-03 -6.08201906162152E-02
 -5.33831962763135E-01 -3.32754033665439E-02 -3.86180592382928E-02 -1.01410614700776E-01 -5.86984611488461E-06
  1.47896527818400E-04 -2.36364121172072E-03 -4.44773610840831E-02  7.98178957383485E-05  6.23473220931898E-04
 -1.66709785108528E-02 -4.07552405627049E-02 -1.45013865047238E-03 -1.02509981613054E-02 -4.30317799678566E-02
 -1.02746513075564E-01 -2.97437359216459E-01  1.61748405096130E-06  3.11469723102422E-05  7.16384747913127E-05
  9.54547170893943E-06 -1.56424326109587E-06 -3.28380409180186E-05 -5.95719236232380E-05  3.77631088658857E-06
 -2.94782835062887E-03 -6.08114653857969E-02 -5.33912705944022E-01 -3.32807010036224E-02  3.85882484216279E-02
  1.00739464032772E-01 -1.54022539004068E-04 -7.37062583351705E-04  2.34478049436508E-03  4.43931789177805E-02
  2.44872064447520E-04  4.39896795919747E-04  1.67294816960127E-02  4.18708362329113E-02 -4.12219017112156E-06
 -3.16123859402038E-05 -1.03837883114432E-04 -4.80753476060222E-06 -1.19676703276931E-04 -1.30513028246780E-05
 -1.80457539528766E-04 -4.60516598856223E-03  3.00574771266059E-02  7.34343111668467E-06  5.64244253020237E-05
  2.03652958442414E-04  2.93271806088660E-05  4.82041261514677E-04 -4.36448086690475E-06  7.91977679766602E-05
 -4.63739357191216E-03  2.97680921337712E-02  3.69273757917235E-03  2.89442967362137E-02  1.61290691076057E-01
 -1.10145430413310E-02 -2.09388979049525E-01 -5.25184250809832E-03 -1.07707216864126E-01 -3.72868345744175E-03
 -6.82944907295036E-02  3.69926700203783E-03  2.89943731511844E-02  1.61446040896912E-01  1.10299782980050E-02
  2.09562096885162E-01  5.25720722013900E-03  1.07697303071142E-01 -3.73560440600304E-03 -6.82636769216607E-02
 -3.69566607389998E-03 -2.89663465397020E-02 -1.61323626728543E-01 -1.10143509789012E-02 -2.09340847281914E-01
 -5.26844424043720E-03 -1.07912940457992E-01 -3.73645075228114E-03 -6.84441372553841E-02 -3.69614847400820E-03
 -2.89704439729202E-02 -1.61356634422764E-01  1.10192863321143E-02  2.09414425381122E-01  5.25947776738814E-03
  1.07735991750201E-01 -3.73307202662918E-03 -6.82632992210740E-02  4.37006225890202E-03  3.62502571977225E-02
 -4.37777649320063E-01  8.68421443188013E-02 -2.68441775544366E-01  4.36134458376271E-03  3.61754956996850E-02
  4.37812271919024E-01 -8.68787439010418E-02 -2.68411253724649E-01 -4.36584729441983E-03 -3.62216388653104E-02
 -4.37802563809890E-01  8.68327957375851E-02 -2.68447992394445E-01 -4.37479838920006E-03 -3.63515405574605E-02
  4.37741987963629E-01 -8.67746546654670E-02 -2.68536343691499E-01 -4.56670689290435E-01 -4.56679306038110E-01
  4.56652579429153E-01  4.56631380815583E-01 -5.32013545801032E-02 -5.31997122360132E-02  5.31965933549479E-02
  5.32344715286712E-02  4.19225892830435E-01  4.19257861492551E-01 -4.19194044416134E-01 -4.19302290582959E-01
* ORBITAL    1  125
 -1.30535328145530E-06 -9.20660018529420E-06 -3.80675173464251E-05  1.98574430934546E-05 -1.46237586438804E-05
  7.70972607264051E-04  1.84595292399123E-02  2.69287672366739E-01  1.37529509526698E-02  4.95634120435950E-04
  1.12325304361053E-02  1.38410350969554E-01  9.47899838798540E-03  1.11453791033271E-06  1.60917425682606E-05
 -6.61879558669560E-05  7.88268748171461E-06 -6.51299798377586E-05 -1.28416691255922E-04 -1.78439272104316E-04
 -4.91989253148676E-04 -2.20845483741379E-05  4.14506955757779E-05  2.02873481880155E-02  4.78081430511902E-02
 -4.35010841128255E-05 -1.15933772921663E-04 -2.51222416093057E-07 -1.78424178014940E-06 -7.96806170026553E-06
 -1.58659555902418E-05  7.35809254323694E-05 -7.71302202253117E-04 -1.84602530077417E-02 -2.69199677408137E-01
 -1.37436820295022E-02 -4.95581290313888E-04 -1.12286557500298E-02 -1.38468926019294E-01 -9.48125664197730E-03
  4.03316850963321E-07  8.61573976087150E-06  6.78498366252168E-05  2.58940945157922E-05 -3.66859470729149E-06
 -1.02218196721349E-04 -1.25713499689948E-04 -1.02340596110405E-04  5.10294183223021E-05  5.79193900822142E-04
  2.02924442803879E-02  4.77549492924179E-02 -2.54090020568903E-05 -2.20390849535636E-04 -1.33999173729231E-06
 -1.02141133939778E-05 -5.24632216993266E-05  1.27231401340512E-06  2.23551951354360E-05 -2.98814479583727E-06
 -6.55499314817067E-05  8.52558999647100E-04  2.47751293737702E-02 -7.33676530003467E-06 -5.62303757697897E-05
 -2.08416047674350E-04 -1.01846188370901E-05 -1.49850741550457E-04  1.35231367336714E-05  1.29572953711714E-04
 -8.65169560592052E-04 -2.50288890960029E-02 -2.77053901731070E-03 -2.13440418988290E-02 -9.89176673864251E-02
  1.99428271896250E-04 -4.69173650103825E-02  1.92246933483861E-03  3.10749256477253E-02  6.03615538076917E-03
  1.30686089820425E-01  2.77245053931370E-03  2.13587494447490E-02  9.89721082367709E-02  2.00812596457244E-04
 -4.69326756373241E-02  1.92389361585524E-03  3.10747920502729E-02 -6.04041523504114E-03 -1.30727744590267E-01
 -2.77136194450321E-03 -2.13503097096172E-02 -9.89300572327895E-02 -2.06283996222010E-04  4.67938560944613E-02
 -1.92087330892375E-03 -3.10086834914626E-02 -6.03131267422598E-03 -1.30537174518990E-01  2.77381288062853E-03
  2.13694816168292E-02  9.90386742653481E-02 -2.00865441298698E-04  4.69387974079518E-02 -1.92251075176749E-03
 -3.10659782171260E-02  6.04584131565017E-03  1.30819058599047E-01  8.73092399674649E-03  6.44367984519994E-02
  5.21498513189022E-01  2.87284737145526E-02  2.30566324568861E-01 -8.73013920551043E-03 -6.44377342696507E-02
  5.21502664154469E-01  2.87350243186702E-02 -2.30567443306170E-01  8.72941831182484E-03  6.44046876754398E-02
 -5.21474184499956E-01 -2.87589584982392E-02 -2.30594379503283E-01 -8.73007488596283E-03 -6.44297287398933E-02
 -5.21504082182680E-01 -2.87231306572224E-02  2.30580303558992E-01  3.50835448632651E-01 -3.50847093291605E-01
  3.50821622605825E-01 -3.50847446640909E-01  1.35577759346971E-01 -1.35566329715104E-01  1.35592088176735E-01
 -1.35571782179810E-01 -5.69131508309023E-01  5.69129221706048E-01 -5.69186733408182E-01  5.69139175316416E-01
* ORBITAL    1  126
 -2.33080973639732E-06 -1.67536202077774E-05 -8.06845530293086E-05 -2.90601148734782E-04 -2.01440719140553E-05
 -4.26378493134162E-06  8.27856433830430E-04  5.36917480898452E-02  6.82822491436750E-05 -3.22363157430650E-04
 -7.55939199174601E-03 -6.40332159518503E-02 -1.48285734463482E-02  2.54181852270173E-06  4.79924272929586E-05
  1.87732169854162E-04  3.03206338564906E-05  5.37215495172946E-05  2.88807348636601E-04  8.22567609858669E-04
  5.90919909324702E-03 -7.45405283712916E-05 -3.45391997393312E-04 -5.63385821218295E-03 -9.39140165095636E-03
  4.22587111819135E-05  2.96643246129284E-04  2.61180652214287E-06  1.87488961245656E-05  8.96026320180402E-05
  2.92063492543082E-04  2.04066302894709E-06 -4.63666290331423E-06  8.18996690050140E-04  5.36075945982102E-02
  5.15067006701266E-05 -3.22418368245448E-04 -7.56069837631302E-03 -6.40725938513563E-02 -1.48404795368850E-02
  2.69326531391096E-06  5.00149903960013E-05  1.89451433600231E-04  2.84086496228799E-05 -3.29698946331456E-05
 -1.44010543820364E-04 -8.34177645041772E-04 -5.94314640230378E-03  6.25021984023252E-05  2.59523494755976E-04
  5.59499198304758E-03  9.14964457310725E-03 -4.45556745606855E-05 -3.03589091698110E-04 -1.92914696583115E-03
 -1.48198793411053E-02 -6.65126229080122E-02  6.28197235678051E-04  1.88376157307842E-03 -2.31833346183006E-03
 -2.44356214091232E-02  8.96002644401698E-06  9.53383862631653E-05  1.93083446787957E-03  1.48327504488648E-02
  6.65607939378977E-02  6.27153932066690E-04  1.82524922288976E-03 -2.32188266655193E-03 -2.44698755821378E-02
  1.03848169495450E-05  9.17495164924702E-05 -4.67335654198996E-04 -3.58665681020630E-03 -7.95867255924269E-03
 -3.79093980364597E-03 -1.12875433871527E-01  1.16513705961583E-03  2.91913810565559E-02  1.59689963077259E-04
  2.64771070493550E-02  4.62986307861293E-04  3.55309644846193E-03  7.81388782909198E-03 -3.79008304403529E-03
 -1.12766774921922E-01  1.16232964334954E-03  2.91559836086446E-02 -1.45213044723150E-04 -2.62495172467879E-02
  4.67900466669145E-04  3.59090305265407E-03  7.96590600327703E-03 -3.78889474509793E-03 -1.12838212183352E-01
  1.16715420369019E-03  2.92086219712990E-02  1.59055266091239E-04  2.64586051626702E-02 -4.64751371454110E-04
 -3.56667161315446E-03 -7.86555415173155E-03 -3.78745084007379E-03 -1.12751469587740E-01  1.16352989498290E-03
  2.91607951116621E-02 -1.48595676157945E-04 -2.62869723836557E-02  3.03985040180995E-02  2.43503601731231E-01
  5.05384533981996E-01  2.02296769020721E-01  1.53357276043854E-01 -3.03989631191337E-02 -2.43488550379493E-01
  5.05365484422018E-01  2.02316557097682E-01 -1.53371099525881E-01 -3.03997822593216E-02 -2.43511712725082E-01
  5.05390954877539E-01  2.02297317475437E-01  1.53356044491630E-01  3.04011231494293E-02  2.43515062369628E-01
  5.05378746897719E-01  2.02301105989454E-01 -1.53354609195489E-01  1.05484005196845E-01 -1.05447968037058E-01
 -1.05477335472249E-01  1.05461284055194E-01  1.35751056891614E-01 -1.35774184459616E-01 -1.35755715274207E-01
  1.35769946955001E-01 -6.73524712433013E-01  6.73552869962613E-01  6.73528030556718E-01 -6.73547655961227E-01
* ORBITAL    1  127
  5.14384696454016E-04  3.56541253948718E-03  1.26125525063274E-02 -1.41844217214007E-01 -2.16542137902217E-01
 -1.43493725971978E-06 -2.80908063644041E-05  8.11639092008062E-05  7.47417138441071E-06  2.41976785091588E-06
  4.82686361456815E-05 -7.81196885686160E-05 -3.97920551730637E-06  3.58466007060440E-05  4.10613396932388E-03
  9.72892219747578E-02  2.09554567124681E-02  1.56448407124886E-02  5.26890020996378E-02 -2.31702167446699E-04
 -1.52699099744861E-03  4.85594084109389E-03  2.51498961296351E-02  1.05083371433413E-04  7.49699173210032E-04
  1.41204540881150E-02  3.42720107076746E-02  5.15516695770191E-04  3.57334823051702E-03  1.26419261126576E-02
 -1.41944405842025E-01 -2.16434047959278E-01  6.15328747105842E-07  1.09082495045561E-05  2.23194893159314E-04
  2.07067756837787E-05 -1.23703841760834E-06 -2.20564021956276E-05 -3.07702374941204E-04 -1.80664425246843E-05
 -3.40065329696709E-05 -4.07478736698663E-03 -9.72706295684924E-02 -2.09095000669522E-02  1.57031859685576E-02
  5.31124874116109E-02  2.13616305149847E-05  2.04136303152461E-04  5.03302157316937E-03  2.59014610178325E-02
  2.18208300301747E-05  1.22216615231033E-04  1.41643791144789E-02  3.39117302796198E-02  5.55967945229349E-03
  4.21867311553180E-02  1.84650697141721E-01 -8.39379007559548E-04 -2.12010464093648E-02  1.85036358553189E-03
  7.72043549217310E-03  8.10632541180010E-06 -1.30618213516920E-04  5.53078478524781E-03  4.19648672434862E-02
  1.83903938300287E-01  8.06412238518842E-04  2.07687366314961E-02 -1.79449116339002E-03 -7.19783939473124E-03
 -3.10503198342080E-05 -3.47271993782904E-04 -7.23402283128400E-04 -5.86668530044740E-03 -3.23731012935654E-02
  1.51149807270173E-03  4.02530675567937E-02  3.70649136480708E-03  6.95834856782849E-02 -2.97983145852249E-03
 -9.63249930116268E-02 -7.27139078373746E-04 -5.89625545344858E-03 -3.25860876462538E-02 -1.52715035073684E-03
 -4.05894175536782E-02 -3.68938669585370E-03 -6.92945812385983E-02 -2.98328799634746E-03 -9.65157677092366E-02
 -7.27617508640138E-04 -5.89939533269990E-03 -3.25386854987689E-02 -1.53072228222188E-03 -4.06053656519238E-02
 -3.69459414759713E-03 -6.93353942920587E-02  2.98579151961462E-03  9.65825689300650E-02 -7.24533465660425E-04
 -5.87563649900145E-03 -3.24366918545855E-02  1.52205097882627E-03  4.04626369756696E-02  3.69686502618955E-03
  6.94184703689030E-02  2.98822986267307E-03  9.65560239351938E-02 -6.49190516038563E-02 -5.21941289577451E-01
  1.56925707226838E-01 -3.91704751144686E-01  1.01163795737838E-01 -6.49347222200106E-02 -5.22195381787063E-01
 -1.56797134297711E-01  3.91592091600414E-01  1.01365156328286E-01 -6.49243991929013E-02 -5.22053806495515E-01
 -1.56838913500257E-01  3.91638821593617E-01 -1.01264564833563E-01 -6.49278019801442E-02 -5.22058457296473E-01
  1.56862952980112E-01 -3.91639885111035E-01 -1.01236045685447E-01  6.39443782778090E-01  6.39383212320973E-01
  6.39414775032662E-01  6.39435370263863E-01  1.45880954793080E-01  1.45979039498052E-01  1.45925492716394E-01
  1.45923539956590E-01  2.38604991732073E-01  2.38356384354921E-01  2.38420724752481E-01  2.38481981828117E-01
* ORBITAL    1  128
  1.28061678864973E-06  8.92398522652594E-06  3.27660946355857E-05 -9.38332130388942E-05  6.14161794935182E-05
 -2.20948140889151E-03 -5.04250517899240E-02 -6.15485661747202E-01 -4.21196728977598E-02 -4.64049669024274E-04
 -1.16919120482276E-02 -1.29085091002394E-01 -2.65443651571108E-02 -1.22001177342503E-06 -1.46093110217210E-05
  2.48509783502930E-04  1.40244777671986E-06  1.25963772190572E-04  1.23894809807649E-04 -4.79907131002952E-02
 -9.86032112007779E-02  5.20231759905215E-05 -1.60158869613625E-04 -4.93186295963056E-02 -1.15666429043458E-01
  8.95889498642885E-05 -8.80137537786398E-05  4.49011533555973E-07  3.05894635115268E-06  1.11219770187469E-05
 -1.35871013401192E-06 -1.97414314246042E-05  2.20998279615121E-03  5.04239432883585E-02  6.15351363979924E-01
  4.21088994711700E-02  4.63527954475886E-04  1.16807804202277E-02  1.29264769294706E-01  2.65581209223673E-02
 -1.18849125689367E-07 -5.33200278298040E-06 -2.76386807183217E-04 -4.06815017940076E-05 -6.28127529979125E-05
 -6.07581952318899E-04 -4.81294821304549E-02 -9.93460864734863E-02 -5.08449073813520E-07 -8.02686780032418E-04
 -4.92981644547813E-02 -1.15352709389629E-01  5.17557108625362E-05  2.80163607195770E-04 -2.91327605485321E-06
 -2.22413743481194E-05 -2.76658641631511E-05 -5.66099592373432E-06 -1.92758144724380E-04 -3.42991464830035E-07
  1.56195998435520E-04  5.53361013772084E-03  7.62863555285510E-02  9.64108970049518E-06  7.41104442520817E-05
  2.96647196643445E-04  1.96260286364479E-05  3.40645965569991E-04 -2.45089181995071E-05 -3.95681828288850E-04
 -5.50591488212513E-03 -7.58150757045918E-02  5.37879617476825E-03  4.15081293707700E-02  2.14038752933122E-01
 -9.03448891969162E-03 -1.46702609532985E-01 -3.54772948105565E-03 -5.18127963766272E-02 -1.23943716012552E-02
 -2.12518562766600E-01 -5.38152547062032E-03 -4.15291566009132E-02 -2.14132436032058E-01 -9.03788654214162E-03
 -1.46747368912048E-01 -3.54688773758122E-03 -5.17823169350300E-02  1.23972070334967E-02  2.12506456735109E-01
  5.38257942489440E-03  4.15375276349566E-02  2.14176539481986E-01  9.04796452705479E-03  1.46899679027561E-01
  3.54058617772423E-03  5.16498878137873E-02  1.23930175134308E-02  2.12369473189187E-01 -5.38029203772811E-03
 -4.15199408609118E-02 -2.14121850833563E-01  9.03446848205383E-03  1.46740692094747E-01  3.54512686867570E-03
  5.17726758858043E-02 -1.23977351116414E-02 -2.12541705406062E-01  5.55158229522221E-02  4.52994249886767E-01
[truncated: 44,440 more chars]
