# Supplementary material for: Spin-Pure Stochastic-CASSCF via GUGA-FCIQMC Applied to Iron–Sulfur Clusters
Source: J Chem Theory Comput. 2021 Sep 1;17(9):5684–703. doi: 10.1021/acs.jctc.1c00589 (PMC8444347; doi:10.1021/acs.jctc.1c00589)
Supplement: Supplementary file 1 — ct1c00589_si_001.zip [file ct1c00589_si_001.zip › fe2s2_22in26_septet.RasOrb]

#INPORB 2.2
#INFO
* RASSCF average (pseudo-natural) orbitals (Not final)
       0       1       0
     140
     140
*BC:HOST pcal008 PID 10967 DATE Sun Sep  6 19:34:18 2020
#ORB
* ORBITAL    1    1
  7.07106810507211E-01  9.84528669226351E-06 -4.00218209872381E-06  3.56215436835228E-06 -2.46195064361325E-06
 -1.06954148010692E-10 -4.77706739532516E-09  9.89440419848436E-09  1.66422736567437E-09 -7.16134248868711E-11
 -1.83487710777563E-09  1.08421146581537E-09 -3.80112524056244E-09 -3.22793102419224E-06  3.87990105132586E-07
 -2.23166550901793E-07  5.79860406599318E-07 -8.53777783394944E-08  1.42823100908288E-07 -5.68550299098997E-08
 -2.29663058563586E-10 -4.35600051347290E-07 -7.08834952939834E-07 -6.34334415841986E-08 -2.93297672100271E-09
 -3.95362111824860E-08  1.81402979747154E-08  7.07106810773429E-01  9.84722052441440E-06 -3.99211728439491E-06
  3.59039500847221E-06 -2.48736063983478E-06  3.36159206452396E-12 -2.34506952233304E-09  5.67609190573406E-09
 -1.41052125683433E-09 -2.48370292312280E-10 -5.98453493458566E-09  1.37340155552600E-08 -5.95276041634857E-09
  3.22818386444994E-06 -3.83590940667006E-07  2.38034334236532E-07 -5.66974422988746E-07 -7.06277235816972E-08
  1.43224451016360E-07  3.37320174963137E-08  1.32477428079313E-08 -4.13172451018803E-07 -6.99221764216862E-07
  7.25747566538271E-08  9.24967997574044E-09 -1.59494488129961E-08  1.77088979679972E-08  1.91286562252447E-08
  4.35412878086758E-08 -5.32080882641545E-07  1.42782410025621E-07  1.00555357709379E-06 -2.98433971405515E-07
 -1.65812452017503E-06 -4.52755516759626E-10  4.11533178770251E-08  1.89182319061919E-08  4.17680969908840E-08
 -5.38687546104589E-07 -1.46614865530545E-07 -7.78111970543803E-07  2.97951772606446E-07  1.70681958285709E-06
  3.90174430305912E-10  1.11430709886162E-09  1.29616883313160E-08  5.34000677022561E-08 -3.20674938468061E-07
  8.69123464710550E-08  6.64526134229083E-07  5.72331453524661E-08  5.19347234449535E-07  9.09651024369980E-08
  6.55650063252006E-07  1.30136305349340E-08  5.36615812384412E-08 -3.06697782954420E-07 -8.78976782115862E-08
 -6.24391861224039E-07 -5.72879643488747E-08 -4.81774866445433E-07  9.15099159420369E-08  5.96835799450575E-07
  1.30146215855697E-08  5.36151206361240E-08 -3.05335525963014E-07 -8.82876503124365E-08 -6.20928071728212E-07
 -5.75197524580958E-08 -4.84427458703980E-07 -9.19245182288816E-08 -5.97431493753717E-07  1.30986192156518E-08
  5.43838785374841E-08 -3.19539640491438E-07  8.70432148867509E-08  6.70727992849615E-07  5.73380272842541E-08
  5.18448812333733E-07 -9.11121978732972E-08 -6.52819989851467E-07  3.30780854549096E-08  1.35217820883725E-07
  1.75211271292050E-07 -8.30516892359796E-08 -2.22997707714588E-07  3.32743895162349E-08  1.38330954517060E-07
 -1.82809413899395E-07  9.16967236743279E-08 -2.28700658838816E-07  3.33311079820866E-08  1.39859589223569E-07
 -1.83025842987506E-07  9.25237927445113E-08  2.30891977888454E-07  3.28656812114493E-08  1.31722629851631E-07
  1.73359765850874E-07 -8.05388650423866E-08  2.20307710646554E-07  9.46069810554805E-08  9.65643993665335E-08
  1.00233736280465E-07  9.76031195495069E-08  2.58995529244310E-08  1.30760169742177E-08  1.43124530231188E-08
  2.92738131933546E-08  2.95657423940232E-07  2.98326772680286E-07  3.03083895476290E-07  2.98965816041943E-07
* ORBITAL    1    2
  7.07106791616998E-01  9.71923213087822E-06 -4.29946482174932E-06  4.76273202448305E-06 -2.41271341145014E-06
 -1.60616707801649E-10 -7.56716327480508E-10  4.53547834164613E-09  5.03562049388760E-10  5.57791422182672E-10
  1.18336021617429E-08 -3.04188116220909E-08 -5.10631396567864E-09 -3.23094644353996E-06  1.35523213598351E-08
 -2.70359152378293E-06  3.23011316257918E-07 -2.55452257640699E-07 -4.25906580198560E-07  1.02680272392262E-07
  1.03244592593318E-08  7.54588549553487E-07  1.52078984999302E-06  3.54696222832654E-08  5.94336355785118E-09
 -2.10814220094575E-07 -4.15244144958390E-07 -7.07106790704346E-01 -9.71255320865020E-06  4.33393916448161E-06
 -4.79802261771847E-06  2.44859949176783E-06  2.25217736254206E-10  6.92692193567033E-09 -2.19528773302988E-08
  9.52284358408106E-10 -1.71177949294481E-10 -3.33868887638108E-09  1.77058403008274E-08  7.48422681491446E-09
 -3.22928443221857E-06  4.84267523576036E-08 -2.76248243596031E-06  3.11654444410849E-07  2.99975167467859E-07
  4.28096703177123E-07  4.00320140290432E-09 -6.62459844448328E-09 -8.39666026675454E-07 -1.54144721591052E-06
 -7.90845518495174E-08 -9.30627273933938E-09  2.29228952978153E-07  4.18615788541432E-07  5.83301949967089E-10
  4.65161524199464E-09  3.26890552732440E-08  4.39766461500317E-10 -8.24011763320168E-08  3.67669680929622E-09
 -1.18880936420700E-07 -2.85372901182170E-07 -1.16509326295741E-06  9.36575685114451E-10  7.52744025713475E-09
  4.41090969396678E-08  3.46809231465354E-09 -1.35096960408980E-07 -3.54578323982513E-09  9.15530148942579E-08
 -2.80535396705939E-07 -1.34465941123062E-06  3.32579354273487E-08  2.07521737863172E-07  2.22211489477014E-07
  7.18833802175717E-08  5.00751677819660E-07  5.29919019969252E-08  4.94459221699432E-07  4.26175432711281E-08
  1.25644850773573E-07  3.31573118851034E-08  2.06884980326998E-07  1.99515733121718E-07 -7.07805556442258E-08
 -5.67521083852816E-07 -5.28510164055605E-08 -5.16565536871449E-07  4.19265584444922E-08  1.69981878165249E-07
 -3.33608516569571E-08 -2.08296262725588E-07 -2.07943070673497E-07  7.18966788291929E-08  5.16180955988846E-07
  5.31901862331272E-08  5.15667605810105E-07  4.20916204272896E-08  1.88470962447643E-07 -3.35194195146257E-08
 -2.09620997828021E-07 -2.04745972817749E-07 -7.08165104799674E-08 -5.31980379464637E-07 -5.30968132078709E-08
 -5.58979492243516E-07  4.15414512337424E-08  2.51027829405410E-07  4.80535854040230E-08  2.54919400636786E-07
  2.97148593993730E-07 -1.44220585438553E-07 -3.86235801466096E-07  4.76839166175415E-08  2.44228988205411E-07
 -2.86666651632125E-07  1.29830687362589E-07 -3.71066269249678E-07 -4.81177447282207E-08 -2.51898222320201E-07
  2.92607613898214E-07 -1.42556308079460E-07 -3.89373461713688E-07 -4.79831570673908E-08 -2.53344166062837E-07
 -2.86699181644524E-07  1.37648481863210E-07 -3.89830796183692E-07  2.18969282547094E-07  2.16539916354880E-07
 -2.35852776689992E-07 -2.33413223991952E-07 -1.26745876443027E-07 -1.09852030364551E-07  1.30443896012149E-07
  1.22465394926540E-07  1.62061087434840E-07  1.54539606189223E-07 -1.57310523884762E-07 -1.58950347586591E-07
* ORBITAL    1    3
 -5.08789160965631E-07 -3.46694739553254E-06 -1.12696547812737E-05 -3.39540176188226E-05 -1.40118332890735E-05
 -2.56815457924788E-10 -5.84902453836094E-09  1.52114868708258E-09 -4.77830584188142E-09  3.36574561998601E-10
  7.37336368156789E-09 -1.69045524768814E-08 -7.04302421901294E-10  1.38213796022240E-07 -1.37496891164502E-06
  1.10063104789093E-08  2.60664556558220E-06 -3.06204652600719E-06 -4.90381743840732E-06  6.47987077213897E-08
  2.70822299987805E-09 -7.63163013468696E-07  2.82873224663638E-06 -9.21792656401600E-08  1.22453291637174E-08
 -2.06037755270796E-06 -3.71036098099878E-06 -5.08097724665639E-07 -3.46197345509644E-06 -1.12452794914142E-05
 -3.38188493816559E-05 -1.39820785478179E-05  3.54242884363536E-10  6.54784425053234E-09 -4.66196826547663E-08
 -6.15097133457578E-09 -5.57177518544555E-10 -1.07641374947599E-08  4.76021778146434E-08  3.27368471274475E-09
 -1.37776194345807E-07  1.38376416617544E-06  5.75160689259805E-08 -2.59173718453385E-06 -3.08755431611746E-06
 -4.90208626953513E-06  7.64716182055068E-08  1.52249219965954E-08 -7.69582227341623E-07  2.83621953015452E-06
 -1.03165015229177E-07 -1.53930430654091E-09 -2.04601136405990E-06 -3.72673288627242E-06  7.07107207528209E-01
  2.05910771049766E-06 -2.53214273555378E-04 -1.79945484208742E-05  6.26007356720318E-06  3.67588055355698E-05
 -1.23815058400509E-05 -2.43699206559139E-09  1.14823930897640E-07  7.07107206144714E-01  2.04841821808554E-06
 -2.53263203950587E-04  1.79943099685766E-05 -6.22997490558374E-06 -3.67560605356548E-05  1.23264706781203E-05
  4.82695660878062E-09 -1.21583627475494E-07  3.20741739330614E-09  2.33900101079854E-06  8.94517980443491E-06
 -1.33373158651724E-07  8.66780040885420E-07 -4.61382782276442E-08  2.95847573947836E-07 -2.51183203555362E-07
 -2.69117991863226E-06  2.92904204860897E-09  2.33685083909058E-06  8.92188309918768E-06  1.33335827086698E-07
 -9.10970979185810E-07  4.57773693139300E-08 -3.05576925720687E-07 -2.50958252521639E-07 -2.67652600047464E-06
  2.84665447362535E-09  2.33626186773561E-06  8.92792795071765E-06  1.33578717448415E-07 -8.65119586851992E-07
  4.61461072393968E-08 -3.10149561906957E-07  2.50893852500309E-07  2.66161641041382E-06  2.94759564142668E-09
  2.33702947468840E-06  8.91848233759827E-06 -1.33583832365878E-07  9.22238934897844E-07 -4.62365560105411E-08
  2.99380582254541E-07  2.51359181874411E-07  2.67384948446981E-06  1.70663014778031E-07  8.44403226780111E-07
 -3.08139658111349E-07 -9.02064794152840E-07 -4.09136857505183E-07  1.70230372901759E-07  8.36305224594383E-07
  3.09816307004187E-07  8.97395132610655E-07 -4.00204370687347E-07  1.70429870208224E-07  8.44023490443556E-07
  3.06148396867494E-07  9.04832693190174E-07  4.11044511279906E-07  1.70310332011890E-07  8.36583415866366E-07
 -3.09318800867662E-07 -8.98589189378921E-07  3.99016038513635E-07  4.32421595983426E-07  4.32916914334009E-07
  4.32123626802762E-07  4.30209267257208E-07  1.51330223373219E-06  1.52267654654301E-06  1.51030353507541E-06
  1.51651990239497E-06  4.52057235106038E-06  4.51579665937001E-06  4.51911917096538E-06  4.51005134394863E-06
* ORBITAL    1    4
  2.54039513466698E-10  1.88039375484623E-09  9.76800844180666E-09 -3.64212199064246E-08  4.42110781853964E-09
 -1.51493770833051E-07 -5.39010455375117E-07 -9.73509579470376E-06 -7.38217491829463E-06  3.08136651761081E-07
  9.74956176002862E-07  1.89125431483811E-05  1.45536580446989E-05 -4.21656966150980E-10 -7.38349404955228E-09
  4.74050098395146E-08  5.09828685657561E-09 -4.01977464713393E-08  2.39341726124138E-08  4.50825384434954E-06
  1.07521168530177E-05  1.65259314096991E-08 -3.70729253527300E-09 -2.36380305547132E-06 -5.53002785037543E-06
  1.50484044802342E-07  3.72449937308469E-09  1.72619873343460E-10  1.23321063958253E-09  5.64730987884597E-09
  1.86404036286963E-08  7.56298141153547E-11 -1.51447454197674E-07 -5.38555937903432E-07 -9.69227673883375E-06
 -7.37521155089591E-06  3.07860887603597E-07  9.70697976130881E-07  1.88085049203119E-05  1.45324688778342E-05
  1.74934279335112E-10  4.87971120903912E-09  1.03545135605464E-08 -1.57049835161488E-09 -9.75918658187857E-08
  2.29585987384606E-09 -4.49189348310388E-06 -1.07954858750720E-05 -8.57995686223526E-10  8.31661839167805E-09
  2.36649643040034E-06  5.52749726397569E-06  8.50399287230439E-08  3.10763476199713E-08  7.07107111339090E-01
  1.36504496607181E-06 -2.55659398626224E-04 -1.79901446777620E-05  4.80991428333832E-06  3.67716489134751E-05
 -8.47753913470092E-06  4.33230794735258E-09 -1.00213518953086E-07 -7.07107109790371E-01 -1.35283545411407E-06
  2.55716326384659E-04 -1.79821019512714E-05  4.25093353835525E-06  3.67712658530788E-05 -8.64051743395613E-06
 -5.79459298556113E-10 -1.13419550272031E-07  8.97017958650262E-08 -1.56166986716242E-07 -6.79562114783152E-07
  1.36717842661704E-07  1.39565942594961E-06 -2.12415648455101E-07 -1.39677909473553E-06 -2.31196838140660E-08
 -1.00071617601648E-06 -8.98661856966794E-08  1.54888763088098E-07  6.98522292981834E-07  1.35957493940283E-07
  1.42217734441846E-06 -2.12991381652359E-07 -1.36223629288895E-06  2.42908893482843E-08  9.30681761961560E-07
 -8.98152075278667E-08  1.55335775103391E-07  6.84003304278799E-07  1.36596078875533E-07  1.37718481435316E-06
 -2.12702215867296E-07 -1.38579727966647E-06 -2.36998857597298E-08 -9.78785844604410E-07  8.97330283854816E-08
 -1.55852291489385E-07 -6.86168589367929E-07  1.35936711715168E-07  1.41683949410465E-06 -2.11787234800496E-07
 -1.35645196128051E-06  2.35642015993483E-08  9.51404980563082E-07 -2.58063371459458E-07 -1.69560495946180E-06
 -3.33468679654410E-07 -2.57385696705400E-07  1.38513407256555E-06  2.56913090015785E-07  1.67637810163016E-06
 -3.28396900817821E-07 -2.76390245772515E-07 -1.36252607049282E-06  2.56875867545046E-07  1.67306673765467E-06
 -3.32653593608810E-07 -2.69393790049874E-07  1.36030013510185E-06 -2.57902963919759E-07 -1.68998761046129E-06
 -3.25088632118364E-07 -2.66452369099765E-07 -1.37430739473314E-06  9.24933981313703E-07 -9.34067882513847E-07
 -9.34783955340269E-07  9.27211759282488E-07 -6.17170196268694E-07  6.34414781304896E-07  6.26683872865281E-07
 -6.27828384081736E-07 -2.62060160893335E-06  2.61915412587877E-06  2.61969831670866E-06 -2.61189877297302E-06
* ORBITAL    1    5
 -3.23109666891754E-07 -2.25640901559444E-06 -8.60253934921836E-06 -3.06173626727464E-05 -1.64230856719236E-05
  3.55248981574009E-12  2.98439757165459E-10  1.11758958313572E-09  3.55751862343000E-10  8.84026119832470E-12
 -1.11192222172108E-10  1.49200723907022E-09 -5.55491438495603E-11 -2.86037589738027E-07 -2.56409790979382E-06
 -8.17921054543116E-06 -2.83879388481840E-06  1.53014097599023E-06  9.86527880843897E-07  8.01491810949570E-09
  1.34677610936686E-09  2.02660378071754E-07 -2.26928809302859E-07 -4.13200026671170E-09  1.55945207537780E-09
  1.80002338838209E-06  3.49277923811976E-06 -3.23128009387920E-07 -2.25653676435797E-06 -8.60305160275887E-06
 -3.06216466168359E-05 -1.64328507661596E-05 -4.41024988917277E-11 -6.74622353673972E-10  2.13620047569300E-09
  3.89701093565799E-10  1.02363219845403E-10  1.85251959625897E-09 -2.05736180644249E-09  6.26994696445877E-10
  2.86022355662915E-07  2.56380256203459E-06  8.17541884018620E-06  2.83854379621931E-06  1.52917448400209E-06
  9.87430856824962E-07 -1.34729565590285E-08 -1.79267497584424E-09  2.00987865216267E-07 -2.24250454722029E-07
  2.76201763053977E-09 -9.43037114908797E-10  1.79957373907409E-06  3.49301699943406E-06  8.40606584478411E-07
  3.07424213917123E-06  1.09144324933288E-05  4.93166568785636E-09  2.83451801700130E-06 -6.12440395003508E-08
 -4.78234921655818E-06  1.74587552582044E-10 -9.72958246435194E-09  8.40751712633169E-07  3.07541834847908E-06
  1.09204067363548E-05 -4.59875586000980E-09 -2.84977145255151E-06  6.06668809429756E-08  4.80546599414796E-06
 -1.93584071132681E-10  1.15016130552984E-08  5.00000255352644E-01  5.05459192568414E-06 -1.83233363520874E-04
 -5.93283084454155E-06 -2.03121354773687E-06 -4.41954835070098E-05  9.94838419970817E-06  5.97967199400448E-06
 -6.16679989944232E-06  5.00000255486458E-01  5.05563864651363E-06 -1.83226991751758E-04  5.93290337561570E-06
  2.03106645712329E-06  4.41956693792953E-05 -9.94368002148542E-06  5.97968369480189E-06 -6.16325706454809E-06
  5.00000255523410E-01  5.05592005807090E-06 -1.83225724671833E-04  5.93276870390040E-06  2.02537160030215E-06
  4.41957065071517E-05 -9.94014130552098E-06 -5.97980811601380E-06  6.16076678943672E-06  5.00000255399216E-01
  5.05494180984720E-06 -1.83230999293932E-04 -5.93269089849181E-06 -2.03060677920582E-06 -4.41954980303719E-05
  9.94863188541317E-06 -5.97978298877765E-06  6.16307163011701E-06  3.90814413785561E-07  5.55642315851478E-06
  2.98426161430824E-06 -3.94883530217977E-06 -2.72785659545040E-06  3.91305535724076E-07  5.56217625569471E-06
 -2.98547407167123E-06  3.95353598438643E-06 -2.73151204088659E-06  3.91158962739703E-07  5.55991391567012E-06
 -2.98570699206491E-06  3.95022791284296E-06  2.72972281108831E-06  3.90584798528900E-07  5.55437277740104E-06
  2.98451615912177E-06 -3.94516951021558E-06  2.72774362948848E-06  1.92998889359547E-07  1.92711263303643E-07
  1.93696999283800E-07  1.93002675027341E-07 -3.42571033239861E-06 -3.42664560233009E-06 -3.42510949563885E-06
 -3.42456905880405E-06 -5.59743970060941E-06 -5.59722769799901E-06 -5.59780953815874E-06 -5.59698771701127E-06
* ORBITAL    1    6
 -8.79867521847522E-07 -6.25273116754530E-06 -2.76763233625068E-05 -1.12636766787028E-04 -4.01724155127865E-05
  4.72765977382169E-11  1.23958992998967E-09 -1.33396071338723E-09  5.86444256612981E-10 -6.37179424442158E-11
 -1.48141841783855E-09  4.91798223328527E-09  6.54195380384747E-11  7.44343014612890E-08  4.10846416497135E-06
  2.95968214173535E-05  6.45556990822315E-06  2.36711127917498E-06  3.22103436705860E-06  1.12034422640788E-09
  3.02554836811378E-10 -2.14193370365585E-06 -4.31265043939904E-06  5.85750962780924E-09  2.55056042098121E-09
  2.53543383367093E-06  5.18859880705125E-06  8.79982734540760E-07  6.25357528910509E-06  2.76807092137674E-05
  1.12627448475063E-04  4.01805183656222E-05 -6.41556904952243E-11 -1.13082462641982E-09  2.06121213308542E-09
 -5.36119733670073E-10  1.41903731728173E-10  2.88996883691075E-09 -7.29623299223970E-09 -6.29786969521696E-10
  7.46921913023839E-08  4.11392486099922E-06  2.95900534491781E-05  6.45536059240067E-06 -2.35767538539981E-06
 -3.22028757907133E-06 -1.44958510208936E-08  1.07890520249557E-10  2.13023540903690E-06  4.30975396070296E-06
  9.70033934448935E-10  1.73388413024502E-09 -2.53454708990582E-06 -5.18908044570467E-06  6.18701870659593E-11
  5.04280841740554E-10  3.98577364185757E-09 -2.62044909335203E-11 -7.38812015320046E-09  4.74069981777298E-10
 -1.16009197618912E-08  1.14323719411888E-06  1.04789785543666E-05  1.54217242581491E-10  1.24895394046303E-09
  7.80925037558171E-09  3.77850826021482E-10 -1.26673795521763E-08 -7.07394387743776E-10  2.14818664012814E-08
  1.14216817616942E-06  1.05250554397583E-05  5.00000297960858E-01  5.35659653105117E-06 -1.82093517334157E-04
 -5.77620065437742E-06 -5.93323347010842E-07 -4.40713969859674E-05  1.18722624368398E-05  6.07806210141837E-06
 -4.57173169719597E-06  5.00000298116363E-01  5.35781479152134E-06 -1.82086057596906E-04  5.77632572846379E-06
  5.95816220503497E-07  4.40716178217215E-05 -1.18701222179226E-05  6.07803706452292E-06 -4.56490949088100E-06
 -5.00000298170649E-01 -5.35822500680208E-06  1.82084304645590E-04 -5.77614561443909E-06 -5.98143266551312E-07
 -4.40716388561276E-05  1.18703918793630E-05  6.07814541433100E-06 -4.55339680315228E-06 -5.00000298000022E-01
 -5.35690559131294E-06  1.82094497774507E-04  5.77619138798258E-06  5.89309848587529E-07  4.40713940284827E-05
 -1.18771037042765E-05  6.07802340309946E-06 -4.55618710636018E-06  3.86653774221472E-07  5.55734150683872E-06
  2.95263428921796E-06 -4.53003703660097E-06 -3.13575072869826E-06  3.87118357286080E-07  5.56329170796081E-06
 -2.95376050719431E-06  4.53496315178020E-06 -3.13994892504430E-06 -3.86935637701392E-07 -5.56171179529349E-06
  2.95453047091870E-06 -4.53392246263492E-06 -3.14108573330396E-06 -3.86420527290488E-07 -5.55459884030032E-06
 -2.95111732971245E-06  4.52490853089078E-06 -3.13559558217258E-06  2.33640645204376E-06  2.33580166723687E-06
 -2.33866772516460E-06 -2.33763261151314E-06 -2.23374233076136E-06 -2.23456440807724E-06  2.23551979085710E-06
  2.23305051753086E-06 -2.73690269464262E-06 -2.73632512690604E-06  2.73667441936796E-06  2.73793278855427E-06
* ORBITAL    1    7
 -1.25480551906635E-11 -9.07483257264020E-11 -4.87327795814821E-10  3.65194148340793E-09  1.38712455102310E-09
 -3.48376896953956E-07 -3.71971922549140E-06 -2.15910147358357E-05 -9.21067184202242E-06 -2.38499703538579E-07
 -2.99969541002483E-06 -2.12492314669145E-05 -9.74370761070822E-06  5.40176915670039E-11  1.37498820603416E-09
  6.07431732171075E-10  2.73121209728457E-11  3.47614110924464E-10  8.93121770317528E-10  2.67175319674217E-06
  4.12840666070625E-06  1.27073176802203E-08  1.00516920044481E-09  5.00543383236281E-06  9.53510877203536E-06
  6.41293388444485E-09  6.36101316892530E-10 -6.91241811845794E-11 -5.05058203994742E-10 -2.62032796772008E-09
 -1.90790903893436E-09 -4.97295456706199E-09  3.48354632776063E-07  3.72001838215636E-06  2.15857218113209E-05
  9.21168815279192E-06  2.38585525526973E-07  3.00120700888348E-06  2.12471711328760E-05  9.74498226484355E-06
 -8.94547828310543E-11 -1.70360731977500E-09  7.01564720804420E-09  1.39250436555424E-09 -9.00446141854472E-09
 -4.59001514529044E-12  2.64355678037889E-06  4.12533440063797E-06  2.52901863021832E-09 -2.30820457293369E-09
  4.99194512870150E-06  9.53762015905603E-06 -9.67713391148559E-09  5.13093858885258E-10 -1.27537261562470E-10
 -1.03148954992858E-09 -5.84577857413299E-09  4.35402407698399E-10 -1.57093391435785E-08 -5.15762656024114E-10
  1.35766234813731E-08 -3.00317202502062E-07 -2.68146166420449E-06  3.75250115814915E-12  2.84984565700341E-11
 -8.78228469092381E-10  1.81138468881616E-10 -1.04522488029002E-08  1.55274514302075E-10 -4.98673127326640E-09
  3.00858747437331E-07  2.66271971020312E-06  5.00000128929444E-01  4.12922360655177E-06 -1.86057058023864E-04
 -5.94750095408859E-06 -4.34784516497285E-06 -4.41907522019977E-05  8.02298041935784E-06  5.83981314179179E-06
 -6.99802241406350E-06 -5.00000129047150E-01 -4.13014480439062E-06  1.86051795447708E-04 -5.94759414864525E-06
 -4.34355344431695E-06 -4.41909753299671E-05  8.01745601029375E-06 -5.83986268823743E-06  6.99621524499877E-06
  5.00000129113345E-01  4.13067838792426E-06 -1.86050350667261E-04  5.94771020245722E-06  4.33969972811491E-06
  4.41910484791846E-05 -8.01950410216849E-06 -5.83988436267768E-06  6.98227154757543E-06 -5.00000128897751E-01
 -4.12900533192921E-06  1.86057793822599E-04  5.94755766048333E-06  4.34159901798162E-06  4.41907893488530E-05
 -8.02169914674406E-06  5.83986473619089E-06 -6.99653194910109E-06  3.32606545866675E-07 -1.69820730329930E-06
 -7.90918670409751E-07  4.29825432220835E-06  3.59714215826258E-06 -3.32269358910138E-07  1.70167528046885E-06
 -7.90649409364440E-07  4.30178270547955E-06 -3.60003642628396E-06  3.32453462652318E-07 -1.69965308973390E-06
  7.91400902736585E-07 -4.30030261380276E-06 -3.59816733123259E-06 -3.32827765795462E-07  1.69580475083702E-06
  7.91199683370836E-07 -4.29481599331483E-06  3.59690555736358E-06  4.88314098479458E-06 -4.88291078030297E-06
  4.88454322713401E-06 -4.88275646994703E-06  4.76825697595375E-06 -4.76821252734944E-06  4.76853811644392E-06
 -4.76894658006570E-06 -6.49141046138484E-07  6.48030440855631E-07 -6.46861556593436E-07  6.48333432709852E-07
* ORBITAL    1    8
 -1.35470508968121E-10 -9.86347778360712E-10 -5.05964962652605E-09  1.58302821203464E-09 -3.51063126155830E-09
 -2.71063136157753E-07 -2.21955427942068E-06 -1.23164363934726E-05 -7.79494191877859E-06 -1.73228264030827E-07
 -1.75041486781349E-06 -1.32935225657003E-05 -8.06644937036790E-06  2.24006210520250E-10  4.65000399937166E-09
 -4.17579001087465E-09  1.05713862730955E-09 -1.45649870826328E-09  7.58181668506245E-10  8.75731081371184E-07
  4.92021698496455E-07  8.27194954938288E-09  4.00400574036398E-09  2.36925602288239E-06  4.38528297632779E-06
 -5.24336081272078E-09  1.84115111331930E-10 -8.46078122706783E-11 -6.21512771933777E-10 -3.24017394328948E-09
  5.36422736848818E-09  1.33140131960245E-09 -2.71061224069715E-07 -2.21950112722327E-06 -1.23110229135685E-05
 -7.79620338247652E-06 -1.73220296457471E-07 -1.75026536064702E-06 -1.32917120969784E-05 -8.06732652525277E-06
 -1.72985293794789E-10 -3.88499472102132E-09  3.45236528130966E-09 -1.51207167067372E-09  6.15015077128868E-09
 -5.46235063512679E-10 -8.78233554300429E-07 -4.93854126751453E-07  1.19416020816301E-08  2.89249601218130E-09
 -2.35508544616582E-06 -4.38384556229039E-06  7.10365086274125E-10 -9.62245467761114E-10 -2.90000594990801E-07
 -1.00830836447360E-06 -3.58077035783902E-06  4.12447022764670E-07  2.72289778693599E-06  1.08979013226930E-07
  1.04500571018192E-06 -2.24265737697580E-11  8.67342294754733E-09  2.89799125164703E-07  1.00665828593143E-06
  3.56889997152169E-06  4.11744390188415E-07  2.74901271107292E-06  1.10167590068918E-07  9.98678081504037E-07
 -1.91553738165453E-10  1.07607523464968E-08  5.00000112422893E-01  4.00352037017360E-06 -1.86430601213293E-04
 -5.93907005091157E-06 -4.10592144452901E-06 -4.41971732998537E-05  8.01557215329614E-06  5.88237625080126E-06
 -6.71195230437045E-06 -5.00000112512248E-01 -4.00422019468691E-06  1.86422253350630E-04 -5.93911753572534E-06
 -4.10624006714107E-06 -4.41974156957701E-05  8.00053077477280E-06 -5.88257243688715E-06  6.72954642131197E-06
 -5.00000112562945E-01 -4.00461988663944E-06  1.86420237423378E-04 -5.93908978584254E-06 -4.10313933363574E-06
 -4.41975432680516E-05  7.99851660189303E-06  5.88265996872222E-06 -6.72229669873317E-06  5.00000112417433E-01
  4.00348339746934E-06 -1.86429018827219E-04 -5.93901926528359E-06 -4.11008573652626E-06 -4.41972773143269E-05
  8.00957771268069E-06 -5.88246424394955E-06  6.71496808652102E-06  3.40522542780882E-07 -1.65783904043682E-06
 -8.19007771958240E-07  4.27296520952376E-06  3.61070726117324E-06 -3.40073961330685E-07  1.66307826793576E-06
 -8.20079055572170E-07  4.27892709353484E-06 -3.61680255418426E-06 -3.40327714795417E-07  1.66063413901705E-06
 -8.19344054768472E-07  4.27642997036949E-06  3.61524964520126E-06  3.40853094067146E-07 -1.65461662426261E-06
 -8.19547479219060E-07  4.26939925215597E-06 -3.61002324772331E-06  4.93888902818103E-06 -4.93531709558506E-06
 -4.93566257112250E-06  4.93863493637150E-06  4.81546745010428E-06 -4.81836302640647E-06 -4.81720478803044E-06
  4.81457759327209E-06 -7.15521382585400E-07  7.14745259228366E-07  7.13767737643844E-07 -7.15939767143944E-07
* ORBITAL    1    9
 -1.05301411337835E-05  7.07099420144694E-01  7.25961033295471E-04 -4.99675581003965E-05  2.34727791341880E-05
 -4.28983091208922E-08 -1.66841432354529E-06  2.93120191427317E-06 -6.19716097705348E-08 -9.21146071476775E-09
 -4.23314245685004E-07  5.77928266054757E-07  1.39332350334409E-07 -8.26628685680489E-04 -7.93672794291468E-06
 -4.00861217198825E-05 -3.80614467838556E-05 -4.88224144848318E-05 -1.74790054731494E-05 -1.70675898361324E-05
 -7.25400016395487E-07  4.73080964290860E-05  1.88251490284080E-05 -2.14978046415772E-05 -1.75559803222670E-06
 -2.54023894494843E-05 -1.59263633141777E-05 -1.05206121680648E-05  7.07099491157637E-01  7.26395544656792E-04
 -5.37766032201247E-05  2.38439405359153E-05 -1.87041127705006E-08 -1.11110859555187E-06  2.54149148517923E-06
  3.35801658215343E-07 -4.83423005124482E-08 -1.41676370966889E-06  3.22149801981823E-06  3.86080963338431E-07
  8.26649746938605E-04  8.19671456656763E-06  3.64089630927319E-05  3.74038391414537E-05 -4.23545086035977E-05
 -1.67770114356151E-05  5.51603732619722E-06  3.41440515516127E-06  5.40987842679879E-05  2.00392389932974E-05
  2.91522726732820E-05  2.14614570761356E-06 -1.77177646156328E-05 -1.51403336415508E-05 -1.36907143612656E-06
 -9.88437066395922E-06 -5.17524239349311E-05  1.41195858939659E-07 -1.16280273158219E-05 -2.09977690911714E-06
  1.43959358874106E-04 -2.46378981638701E-07  1.00567203094340E-05 -1.42271376644877E-06 -1.03110307126898E-05
 -5.23117793246673E-05 -1.30363985160717E-06  7.97118522114142E-05  1.68539683823528E-06 -1.17431615231555E-04
 -1.44027092871429E-07  2.23185603878566E-06  3.79618304660532E-07  3.31194404867239E-06  7.88734544053085E-06
 -1.50325335809099E-06 -7.17369320279062E-06 -7.41063980685055E-07  1.48083031272403E-05 -1.64882285231910E-06
  3.46435205147961E-05  3.80472297054133E-07  3.27373809169805E-06  1.20248700806976E-05  1.16327366688971E-06
  1.99273225508203E-05  6.86227642604367E-07 -2.83861226462473E-06 -1.44911292464172E-06  1.54683909892771E-05
  3.70238332791276E-07  3.19130232850293E-06  1.29172544213539E-05  1.08457504448406E-06  2.24559943717369E-05
  6.47480729240811E-07 -1.61384181047507E-06  1.39736779873925E-06 -1.23567840232109E-05  3.69115809027245E-07
  3.22688113836317E-06  8.09124380055415E-06 -1.44639780630491E-06 -8.25311502781333E-06 -7.36156950409096E-07
  1.23846929739421E-05  1.62388137092025E-06 -3.07233773186363E-05 -9.05960312836589E-08  7.55677076990425E-07
 -2.68232249875878E-06  2.93426404898635E-07 -4.00114195764749E-06 -2.12114687635187E-08  2.00299978831377E-06
  1.67972876033830E-07  2.39221189803364E-06 -6.15656769248610E-06 -2.02812539674813E-08  2.21551166115562E-06
  4.71912965385551E-07  1.91202995519687E-06  6.16090075347029E-06 -1.39822538006473E-07 -1.93435182573189E-07
 -3.44770896742004E-06  1.46206571240864E-06  2.98088197759879E-06  4.99346337528224E-06  6.11930528290171E-06
  6.01564160729131E-06  4.90754688880834E-06 -9.45117340957205E-07 -5.17234927938010E-06 -4.75191004642968E-06
  3.19792718197018E-08 -1.01927493174411E-06 -1.25226158200736E-08 -2.18622131304937E-07 -1.54461608197385E-06
* ORBITAL    1   10
 -8.99502439127897E-06  7.07110399064183E-01  7.77606560562426E-04  5.12077123441744E-05  6.22225942034561E-05
 -7.82343026022119E-08 -7.79530813436699E-07  2.76838465209077E-06 -2.23402410813995E-07  2.32990618133817E-07
  4.90669740692897E-06 -1.15119447437968E-05  2.73216176657052E-08 -8.28872616829682E-04 -3.75027209998537E-05
 -4.55428291840417E-05 -4.71576145389537E-05 -5.64856893036177E-05 -1.97382141278787E-05  3.77177253949563E-05
  3.00408899914235E-06 -5.03425284459290E-05 -6.27049753346244E-06  1.04133838502455E-05  1.22341998709369E-06
 -4.42434868830397E-05 -1.72816784647293E-05  9.29913066135063E-06 -7.07108173867309E-01 -7.66043271474287E-04
 -5.60406133022252E-05 -5.66540989436074E-05  9.00541305853560E-08  2.60861770333477E-06 -8.13751270946762E-06
 -5.54044851549621E-07 -9.91895409797186E-08 -2.06158229166531E-06  7.82532675500835E-06 -5.88470018462188E-08
 -8.28367414091552E-04 -2.68319380505812E-05 -6.30737665010531E-05 -4.66175491804517E-05  6.90334038451977E-05
  1.98722726731036E-05  2.65070587554402E-06 -2.03707546302246E-06  2.33303890485278E-05  6.75448888245300E-07
 -2.31885156093409E-05 -2.70363437845807E-06  4.95507287141012E-05  1.79844227401043E-05  1.17221445012021E-07
  9.43759905599693E-07  7.53724175572609E-06  2.25559136866717E-07 -2.58819641311136E-05  9.48317778057270E-07
 -3.73236389678121E-05 -2.60344897116822E-06  1.07898404428115E-04  2.46908792757001E-07  2.00018298569257E-06
  1.20166163279492E-05  1.04138234347247E-06 -4.51305577963873E-05 -9.93819537786993E-07  3.10496580334225E-05
 -6.76724488649870E-07  2.98953824728631E-05  9.36787779579775E-08  1.14246868207410E-06  7.16579236271050E-06
 -1.42552134554981E-06 -3.95639136857155E-06 -9.60468561411892E-07 -3.93749647407696E-06 -9.94404674267351E-07
 -4.23290476114202E-06  5.05015197958297E-08  8.54960795877176E-07 -1.03277100646585E-06  1.78690802972170E-06
 -2.00114168427251E-05  9.83221310748591E-07 -2.29055981858677E-06 -1.23196372262493E-06  8.73647747573700E-06
 -1.13562971424394E-07 -1.30134052837753E-06 -2.42421637282149E-06 -1.48696790517198E-06  1.59350433686787E-06
 -9.28437987570541E-07  1.90764291876991E-07 -1.23487422998271E-06  1.19352228377767E-05 -1.45205721292852E-07
 -1.58167495163926E-06 -1.56975150819767E-06  1.79950692726687E-06 -4.63697231759770E-06  9.55946637896504E-07
 -1.49683734576837E-05 -1.35743234477367E-06  3.33549937243057E-05 -1.32747696674240E-07  1.86236329028971E-06
  3.88256188249715E-06 -4.89506554676648E-06 -1.26918010551899E-06 -2.93205064469043E-07 -2.40045107263771E-06
 -3.20374915111122E-07 -3.63207821568182E-07  4.37010407430680E-06  1.75594176019354E-07  1.81379332770569E-07
  2.09134987228024E-06 -3.32567015560072E-06 -1.14924450543715E-06  1.40173611774206E-07 -1.53324565487127E-06
 -5.71198104036965E-07  2.53036079582760E-06 -2.32971499134178E-06 -6.76574920240780E-06 -7.18226183923956E-06
  2.11970776531002E-06  2.93377661869251E-06 -4.56222890887758E-06  1.39564620465249E-06  5.13054156950747E-06
  3.09996909836706E-06  2.11312776077043E-06 -5.62414399781960E-07  6.10140569596213E-07 -1.32803839462037E-07
* ORBITAL    1   11
 -9.28550007980307E-08 -6.73887900179148E-07 -3.42817198004572E-06 -2.25503843482815E-07 -1.71480762845640E-06
 -6.44596764850707E-01 -2.11810667991374E-08 -1.52850110676131E-05 -4.02947103184755E-05 -2.90680201401104E-01
 -5.24970062260645E-08 -6.46904588540212E-06 -1.78303050202862E-05  1.48075490056406E-07  3.18375108948750E-06
 -4.41227090665327E-06  4.71474476218669E-08  1.48353397869772E-06 -1.41815052605510E-08  5.62035701726727E-05
 -3.16462292654278E-05  1.07045938598355E-05  1.97910414665166E-06  1.11061114538421E-04 -6.97792396243258E-05
  1.43431725067614E-06 -1.58914773647440E-06 -9.35390172475918E-08 -6.86319317985949E-07 -3.57528004720775E-06
  3.00038487192151E-06 -1.59640395006982E-06  6.44596782905016E-01  1.27894895170233E-07  1.52757549635894E-05
  4.00872776189252E-05  2.90680145599348E-01 -9.31963588080566E-07  7.27254511444588E-06  1.74880686392423E-05
 -1.57052008505537E-07 -3.25515622291377E-06  7.28312931605756E-06  2.19658368733731E-07 -3.19254394722344E-06
 -1.30727461822950E-06  6.50053848365862E-05 -3.11648794227377E-05  5.79698601833362E-06  2.95465153034906E-06
  1.12037747356313E-04 -6.97929752423828E-05 -3.70324824739769E-06 -1.01957002405570E-06 -1.05840273860778E-07
 -8.41911138373048E-07 -5.18818309625916E-06  2.14763604685154E-07 -3.36788410172598E-06 -4.92275692494026E-07
  1.36044509113174E-05  1.86394263776803E-07 -1.04389832720227E-05 -1.49938685247212E-07 -1.20592518076109E-06
 -7.04168466869102E-06 -4.16858816460275E-07  1.63688389879447E-05  6.67202798371058E-07 -2.18619965483838E-05
  5.67648287581121E-08  1.26080673432439E-06  9.70553478072565E-07  7.38394595146471E-06  1.94916057378239E-05
 -1.75001083485833E-06  2.10606835838627E-06 -9.18164116534201E-07  4.21880611636416E-06 -2.04714078663772E-06
  1.45700790683798E-06 -9.31674597252999E-07 -7.09001727718994E-06 -1.97087838139389E-05 -1.77623657872929E-06
  6.11102566082866E-06 -9.22824523387453E-07  6.68222560004309E-07  1.95147496525768E-06  8.42182605521004E-06
  9.76721650186369E-07  7.43058707166844E-06  1.97210075594462E-05  1.75222542281466E-06 -1.16761278053940E-06
  9.27866175468090E-07 -4.68827158914361E-06  2.06398778443844E-06 -2.05138577152688E-06 -9.25885875709237E-07
 -7.03657398110546E-06 -2.05873091022222E-05  1.69209591394623E-06 -2.60143560251024E-06  9.28408098752763E-07
  1.65164520289349E-06 -1.88655617437017E-06 -1.20659653389733E-05 -6.92082418831234E-08 -1.85327170507513E-06
 -3.03530386459262E-06  1.88144504283146E-06  2.90265644873446E-06  1.12308400381527E-07  2.58756064000264E-06
 -2.23975509515936E-06  1.95203366620547E-06 -4.90087886907658E-06 -5.87567758691964E-08 -1.66374064624791E-06
  2.40426832968652E-06 -8.93638754418964E-07 -2.43384618953770E-06  1.28928509688366E-07  2.71500646437666E-06
  2.19765736034942E-06 -1.88948742407454E-06  4.90572538132970E-06 -1.52347784427919E-06  4.29771636944068E-06
 -1.63643616436470E-06  4.36384128901940E-06 -2.63234604301081E-06  1.49654280228645E-06 -3.51454069994939E-06
  1.44395877000576E-06 -1.92433287108472E-06  1.21714228123113E-06 -1.63077937473078E-06  1.14572711497475E-06
* ORBITAL    1   12
  5.21279057178031E-08  3.77151352820642E-07  1.90275888852086E-06  2.31139830557751E-06  6.68239902056196E-07
 -6.44701616821783E-01  3.45950374620517E-06 -2.79973145487265E-05 -4.04421532290098E-05 -2.90447643884640E-01
  1.98274384674562E-06 -1.35706471928805E-05 -1.78036052132020E-05 -7.59018249838593E-08 -1.65769357902082E-06
  8.02650629351257E-07 -2.78166733798573E-07 -7.36225072916103E-06  1.12127685900132E-07  7.10896200370509E-05
 -2.46923976813155E-05 -6.56061840526681E-06 -4.26722985369235E-07  1.58141416224242E-04 -5.57265320457628E-05
  3.84882968811241E-06 -1.29610017393033E-07  3.57518285339314E-08  2.62193262735131E-07  1.38220769797588E-06
 -2.93517009728651E-06  8.14407754596843E-07 -6.44701615628981E-01  3.47840378584033E-06 -2.84175349201034E-05
 -4.02080573174300E-05 -2.90447644570809E-01  1.97007872892421E-06 -1.30770007628710E-05 -1.76014547768231E-05
  6.86116277754019E-08  1.42560760229458E-06 -4.76068415625971E-06 -2.62825228125658E-07 -2.12020526741283E-06
  1.26037416126996E-06 -7.09379328428831E-05  2.51836237615511E-05 -1.40575958638159E-06 -1.41002490691901E-06
 -1.58748275635982E-04  5.50516356992929E-05  6.82307374652463E-06  1.24269216878307E-06  7.47726000981217E-08
  5.54960390944914E-07  3.18636678923988E-06  1.88104735513149E-06 -3.59777431763264E-05  1.39764426314913E-06
 -4.24209636999026E-05 -1.64134435221199E-07  2.97332977997081E-06  3.71013078300244E-08  3.43974662279290E-07
  1.86708684616271E-06  2.41008368621457E-06 -6.51243664549169E-05  9.90714296415457E-07 -3.47781665170362E-05
 -1.19467397909367E-07  2.38125826809094E-06  9.60558875779187E-07  7.25615230492371E-06  2.55925973756393E-05
 -1.32079482813220E-06 -8.46155184124516E-06 -7.45293360296760E-07 -8.93831348831764E-06 -1.70753707919713E-06
 -2.53619467133216E-05 -9.64884472066231E-07 -7.28416547094536E-06 -2.49129204068358E-05 -1.28161017839195E-06
 -1.06467770199717E-05 -7.44161269748837E-07 -7.73254419083430E-06  1.73771194223289E-06  2.13221335431528E-05
 -9.71589608712507E-07 -7.33852740689178E-06 -2.46453860817263E-05 -1.31593225132967E-06 -9.44210316491982E-06
 -7.54005459805642E-07 -6.69584726025301E-06 -1.77326877434405E-06 -1.96934712006275E-05  9.43604586335664E-07
  7.12368220613810E-06  2.54763571679781E-05 -1.27763317667301E-06 -9.16308147462956E-06 -7.23596759176672E-07
 -9.86292430777630E-06  1.66314423432111E-06  2.69519134700719E-05  2.02105695514190E-08 -4.08748534490747E-07
  1.42930128639889E-07 -1.31415007550332E-07  1.72722483251220E-06 -8.18212155438414E-08 -6.30833023452678E-07
 -3.40311379511433E-07 -3.93991648892461E-07 -2.75501317017197E-07 -9.68521440327627E-08 -7.77777972834228E-07
 -8.59960643668598E-08 -7.53629944452249E-07  7.81084444860268E-08  6.48563903866819E-09 -5.87092275050313E-07
 -1.11295879125226E-07  2.84573309382631E-07 -1.96866691290438E-06 -3.99230944282653E-06  2.58349638253169E-06
  2.53535512515505E-06 -3.97622333837965E-06 -7.34998824435270E-06  8.06612346695445E-06  8.34864513147838E-06
 -6.98624521599109E-06  1.57279619200093E-07  3.01272135086321E-07  2.01795610658898E-07  5.78895514332681E-08
* ORBITAL    1   13
  3.48224572541696E-06  8.30339097332590E-04 -4.45886212931986E-06  2.95320818022778E-05 -9.28772779385506E-06
  2.73740023013708E-08  6.08538561592192E-07 -1.04235820784595E-06  1.15832215314443E-07 -4.00016820316285E-08
 -6.58894582152364E-07  1.62573068940787E-06 -1.74239639379725E-07  7.07106282810109E-01  1.34599859025051E-05
 -2.03946719403723E-05  2.45273281529293E-05 -5.55248409165088E-05 -2.78744291771620E-06 -3.15277329694554E-06
 -1.26894781046246E-06 -3.71654530329528E-05  8.13267795569277E-05  2.62798308216572E-06  1.74055302131713E-06
 -3.45220672177212E-05 -1.02891401777316E-06 -3.54312684324880E-06 -8.30781387755140E-04  2.16796261338233E-06
 -2.85126935294285E-05  8.20324217139919E-06  1.44483232138901E-08  3.45543356457114E-07  1.12443357563755E-07
  6.23219261017335E-08 -5.70713607649474E-09  9.72340084853254E-08 -2.19548951727447E-06 -9.36517402227353E-08
  7.07106179050604E-01  1.12263885814658E-05 -1.68616395722665E-05  2.43727624001866E-05  5.27141941693772E-05
  2.15328623092155E-06  3.74588206835105E-06 -4.08310356641438E-07  4.31901890820503E-05 -8.10258653423777E-05
 -1.04499190413639E-05 -6.17127334664567E-07  3.70276960782610E-05  1.37842126212404E-06  2.38056129651709E-09
  1.86306510960601E-08 -2.41340049697608E-07  7.18161579336501E-08 -3.24359257196480E-06  5.65653480448663E-09
 -5.59774006982565E-07  9.87061191459984E-07 -5.90039415731090E-06 -7.16764251940586E-08 -5.79030219076697E-07
 -3.45760388183124E-06 -1.18787300214361E-08 -2.61849465881324E-06  4.09103343252938E-07 -1.65561981405249E-05
  7.68192210836359E-07  2.39135237166757E-06 -2.18754931494001E-07 -1.63972638943660E-06 -1.06509505234318E-07
  1.39780350358239E-06  8.59276047598630E-06  7.11716110508953E-07  1.37358286618559E-06 -1.26091939687387E-07
 -1.79072622318720E-05 -2.12186829599763E-07 -1.58506230788390E-06 -5.95237035228708E-07 -1.37002527986804E-06
 -9.60924614963835E-06 -6.77256422440420E-07 -4.45574714060127E-06 -1.53745039566663E-07 -1.33301859018522E-05
  2.27963178505954E-07  1.71235610979840E-06 -3.33180028461590E-07  1.43083519032148E-06  9.14393385793210E-06
  7.04366613963053E-07  6.44146938129841E-07 -8.34209059025393E-08 -2.11733144199839E-05  2.27911141845058E-07
  1.70544275735797E-06  6.14472741880295E-07 -1.37376723260396E-06 -1.12500469494342E-05 -6.52308012993121E-07
 -1.40884961979057E-06 -1.38659649136955E-07 -1.89217892177337E-05  6.46752607187374E-07  9.39537458496262E-07
 -2.55329604580473E-06  5.94287743710337E-07  3.29724446285230E-06  6.20310278202895E-07  7.63579998990441E-07
  2.84592072445009E-06 -5.58350102845590E-07  3.46391537282228E-06 -6.61945403615582E-07 -1.40614627033045E-06
 -2.23029782410982E-06  2.70523763257318E-07  3.33185815683048E-06 -5.98155629310087E-07 -1.68848296933216E-07
  2.91731619932936E-06 -1.06334329326318E-06  4.48293471291010E-06  7.51630274004378E-07  1.28861051590788E-07
  2.31402827029521E-07  6.28154589593877E-07 -2.51375761027236E-06 -1.85717707303081E-06  2.22884545975479E-06
  1.13447268466498E-06 -4.23543756132867E-06 -4.42917420727579E-06  3.93976022440747E-06  4.38418906406100E-06
* ORBITAL    1   14
  4.36829811108339E-06  8.36058121475443E-04  3.36561976036855E-05 -2.04110772393422E-05  3.46450343276256E-05
  6.84137554515334E-09  1.65353847102710E-07 -6.08326077276886E-07  1.15018423172871E-07 -1.36231152706543E-08
 -2.67120152860702E-07  4.85903807994296E-07 -2.26809841354409E-07  7.07104133391265E-01 -3.41202463470282E-05
  9.82403116787146E-05  3.39319667171388E-05 -4.16697674021247E-05  2.83316501306008E-06  1.29427709204749E-06
 -5.33386500324847E-07 -1.95803905532283E-04  4.57329949638949E-05  7.60666121908847E-07  1.24894704021874E-06
 -3.00662254356388E-05  3.61323331083485E-06  4.35799598561264E-06  8.35981919427888E-04  3.32374186593197E-05
 -1.92655155564328E-05  3.45495724133836E-05  3.53654773714872E-09  7.38236046148431E-08 -5.49835430410831E-07
  7.20481741984512E-08  9.40484229530174E-09  2.85588642610113E-07 -7.53292939392356E-07 -1.24521112135289E-07
 -7.07104151748275E-01  3.38618650923760E-05 -9.70810731018515E-05 -3.38145102284039E-05 -4.50360147351072E-05
  2.53555421969648E-06 -8.61122520034634E-07  1.21386278433057E-06 -1.99802952123175E-04  4.54579296599369E-05
 -8.48425511761272E-06  1.24459994668017E-06 -3.15046876382082E-05  3.33217904488302E-06  2.30442619835230E-06
  1.78381363279544E-05  7.61367708860168E-05 -4.86868562884893E-06  1.09460925621653E-04  1.02658398881533E-05
 -2.52528297164921E-04  1.11131939976943E-07 -5.61106237466614E-06  2.26474305660121E-06  1.75280526210524E-05
  7.47406544706719E-05  4.86933130301623E-06 -1.07494341665385E-04 -1.01352127912181E-05  2.51604067757879E-04
  5.47159429346817E-08 -1.74277041871095E-06 -6.25542587633251E-07 -4.74905152121004E-06 -3.57333692229853E-07
  1.73335881587644E-06  2.44475360689872E-05  6.43864887706593E-07 -3.12601292955265E-05  7.91781142187169E-07
 -9.24194035455633E-05 -6.09180384418792E-07 -4.62215042338746E-06  2.93536651274908E-07 -1.70551210550198E-06
 -2.37391379847821E-05 -6.20267103787645E-07  3.11040759974906E-05  7.72944832938769E-07 -9.21125389442411E-05
 -6.25020948057536E-07 -4.73991859434326E-06 -5.03535843760012E-07 -1.69555083429896E-06 -2.45392455101429E-05
 -6.17572350753377E-07  3.05821661749740E-05 -7.67681925000143E-07  9.06053100915847E-05 -6.07605339703672E-07
 -4.61008414598059E-06 -4.37521365544448E-07  1.68652653810284E-06  2.57293451664781E-05  6.37577408328632E-07
 -2.94800380423351E-05 -7.62612010822975E-07  8.97388920606188E-05  2.76878744137479E-07 -4.96466550462637E-06
 -7.72977850636060E-07  3.53889587924040E-06  1.73702149023699E-05  2.70738447468266E-07 -4.93338298175279E-06
  8.24709475677204E-07 -3.41070456294135E-06  1.73502773924638E-05  2.80625086543212E-07 -4.96756282248355E-06
  6.16483766843655E-07 -3.14293899706607E-06 -1.72524951847768E-05  2.81564575652783E-07 -4.68655122435741E-06
 -4.79224259200756E-07  3.05849414523518E-06 -1.70029399684379E-05 -1.81463342939024E-05 -1.82883380798263E-05
 -1.81387628241213E-05 -1.81554351194428E-05  7.77002048188215E-06  7.67688877408323E-06  7.32256647462747E-06
  7.34298385655342E-06 -4.11722457902241E-06 -4.09001076944386E-06 -3.95031997600524E-06 -3.97575748568118E-06
* ORBITAL    1   15
  9.95970149326979E-09  7.05247923638624E-08  3.74568274640574E-07  7.07372876254704E-07 -5.83822222027947E-08
 -2.90679400084897E-01  5.47590879722099E-06 -4.05419980995466E-05 -6.52045696796208E-06  6.44595359658999E-01
 -1.07289566961678E-05  7.03054187700079E-05  1.28369466618694E-05 -1.53248487563079E-08 -4.28697644262701E-07
  1.05456390534026E-07 -1.85215881104898E-07 -1.99604509077318E-06  8.30662849531997E-07 -3.85048267590355E-05
  5.13535493539826E-05 -8.84063868059128E-07  3.06516046586318E-07 -1.85049592259557E-06 -2.29481888381076E-05
 -6.65626029725838E-07  4.24103976996034E-07  4.75976465649410E-09  3.14725245621019E-08  1.21575281979288E-07
 -6.02568884041680E-07  8.78572953736443E-08  2.90679418416265E-01 -4.72392668715879E-06  3.91540907367379E-05
  6.41998082850137E-06 -6.44595350856364E-01  1.10316052118038E-05 -7.12784181066615E-05 -1.30580208224276E-05
  1.03206337372055E-08  2.85163077289435E-07 -5.55898369738191E-07 -1.08269169653080E-07 -5.16092678380214E-07
  4.38087415712745E-07 -4.38776038841967E-05  4.99206679561481E-05 -4.49378301807545E-06 -6.92252367906409E-08
 -1.44312097159179E-05 -2.42771757956793E-05  2.06926397682122E-06 -3.58357458372636E-07  3.11222180879580E-10
  2.35506893547248E-09  3.40471615191611E-07  1.21842811326771E-07 -6.90233472762640E-06  1.01819244556236E-07
 -5.68542528021743E-06  8.14622246753993E-06 -3.27390037561088E-04  1.96093902219756E-08  1.52302431953004E-07
  6.56060803713514E-07  1.72607263091818E-07 -9.59321139926264E-06  1.73749787904413E-08 -2.98957877652025E-06
 -8.15976262872512E-06  3.28910700231567E-04 -2.41492693189932E-07 -1.85957588641946E-06 -1.82260476557848E-05
  6.27488858516602E-07  4.26190242592903E-05 -6.67928385460076E-07 -2.59394942811043E-05 -1.04003935813971E-07
 -1.83555649221865E-05  2.31796565137607E-07  1.78511843707624E-06  1.80761248344396E-05  6.17036499393311E-07
  4.19683005386944E-05 -6.72250869447227E-07 -2.55878084200841E-05  1.24945612585088E-07  1.74156143894241E-05
 -2.34918864156460E-07 -1.79798211634112E-06 -1.91327330342616E-05 -5.24819067672284E-07 -4.53397993934707E-05
  6.94259663595432E-07  2.30465111904402E-05  1.61209557938675E-07  1.31591796209285E-05  2.33608417562787E-07
  1.78812332890575E-06  1.93075288359714E-05 -5.30330018715814E-07 -4.60661071091855E-05  6.87203595872144E-07
  2.22729415526608E-05 -1.82892533161272E-07 -1.24850460481891E-05 -2.31242356875854E-07 -1.54181641912316E-05
 -7.72977241651627E-06  8.26942686145661E-06  1.85827573486233E-05  2.28047601162270E-07  1.53448045091168E-05
 -7.82755121681579E-06  8.20088770920442E-06 -1.83670061642122E-05 -2.64155997802130E-07 -1.59311429516075E-05
  8.48471290662179E-06 -9.00067883820936E-06 -1.92572212762597E-05  2.50860768331759E-07  1.58274541574340E-05
  8.48731254278121E-06 -8.95762647563364E-06  1.91078270503203E-05 -5.63052072287005E-07  3.08784261203118E-07
 -8.37420744652670E-07  7.34242736000932E-07  6.66189810305053E-06 -6.53169228498278E-06  7.88186225593511E-06
 -7.70785514824743E-06 -1.00935642861871E-05  1.01774909444525E-05 -1.04146877043565E-05  1.04141142854372E-05
* ORBITAL    1   16
  7.08150140577606E-08  5.13479668844786E-07  2.63991754952347E-06  4.24898282159606E-08  1.20246016243443E-06
 -2.90447256501206E-01 -6.63978892689305E-06 -8.35479882633941E-06 -7.35982295030885E-06  6.44700972821414E-01
  1.22024886648737E-05  1.88643717673499E-05  1.54283392428093E-05 -1.11270190668399E-07 -2.45159157770289E-06
  3.35553843968167E-06 -1.10481830559608E-07  1.00570960422608E-06  5.22985077541244E-07 -6.35152873691232E-05
  5.14256789934888E-05 -1.04203851173000E-05 -1.32933107126855E-06  2.27970688815820E-05 -2.32079800018442E-05
  1.59335347222232E-06 -1.85118172001291E-07  8.03606818872585E-08  5.90042791688131E-07  3.08021603358141E-06
 -2.32903985894535E-06  1.52805458004387E-06 -2.90447264861873E-01 -6.83611690653703E-06 -8.35508453440972E-06
 -7.41477368665174E-06  6.44700989632868E-01  1.25733259542038E-05  1.85567641727322E-05  1.57028030896018E-05
  1.30184968974739E-07  2.68501964330542E-06 -5.60751641595558E-06  1.33685823049366E-10  6.51338250952651E-06
  1.59353805802371E-07  6.28706227138523E-05 -5.16588558914218E-05 -4.41331496447309E-06 -1.33076873521449E-06
 -2.16094202353152E-05  2.30034038150817E-05  3.82674918411857E-06  1.46635373197683E-06  3.60626351159831E-07
  1.88430369666442E-06 -9.37814705620040E-06 -1.38513620180077E-06  8.59051259477090E-05  2.62089789537135E-06
 -1.68594409952692E-04 -9.92254094920808E-08  3.36444712976152E-06 -1.52089999249015E-07 -2.07135545981597E-07
  2.00520542054715E-05 -9.14293047568771E-07  7.30683368641748E-05  1.64553077224917E-06 -1.37395517487423E-04
 -1.56962679085585E-07  6.29429457690686E-06 -1.37830791123816E-07 -1.04765146996476E-06 -6.47769988781194E-06
  4.82991725783794E-07  1.95927190901086E-05 -4.90468397171318E-07 -1.28846220459294E-05  1.32555927715133E-07
 -7.22771358036416E-06  1.00251079841368E-07  7.60848792537767E-07  5.93277892126000E-06  4.90711246712548E-07
  1.58819244077914E-05 -4.75583061017808E-07 -1.06203488213071E-05 -4.96064967250229E-08  1.06295884826553E-06
  9.75277395800049E-08  7.36482440439042E-07  6.38424472952668E-06  4.57792665704354E-07  1.72058364968366E-05
 -4.94329827993489E-07 -9.33700048000017E-06  2.27409914315416E-08  1.50004462866556E-06 -1.40237666357629E-07
 -1.06887973562460E-06 -5.83638859936479E-06  5.15806708281623E-07  1.79897775496518E-05 -4.73590984981149E-07
 -1.43050989196233E-05 -1.57884538892795E-07  9.92147363312165E-06  5.13591505087607E-07  1.10536001312129E-07
 -4.90012468788410E-06  2.44075426805355E-06  5.51635736182917E-06 -5.30715619872371E-07 -3.74126505886333E-07
 -5.67528275400307E-06  2.71412694838553E-06 -4.27308707113016E-06 -5.49158090087996E-07 -6.63928250494518E-07
 -5.31183449157528E-06  2.15903044480659E-06  3.88654117850402E-06  5.06084260922702E-07 -2.52067313123958E-08
 -5.26911168138910E-06  2.97944671604798E-06 -5.80107705568524E-06 -6.90972027422872E-07 -1.16503703762479E-06
 -1.33122148317134E-06 -8.17863290895888E-07 -1.75652189242335E-06  2.30650548222726E-06  2.85756580911881E-06
 -1.27829633727420E-06 -4.86833750539839E-06  5.44555428104954E-06  5.26905037174734E-06 -5.06453069264092E-06
* ORBITAL    1   17
 -6.25497678695794E-10 -4.59278470446673E-09 -2.36090825687518E-08  5.65416148648471E-08  6.31103749145091E-09
  2.20348295290721E-06  4.92097761514954E-05  4.63027560848914E-04  1.88077007699579E-04 -4.06163231713778E-07
 -9.91423975000648E-06 -1.06024591977389E-04 -5.31033141872777E-05  1.12017027958138E-09  2.16917385921767E-08
 -2.62594677117269E-08  1.36217454711394E-08 -4.91363303994560E-08 -1.90029821250908E-08  6.22758215053008E-06
 -6.14865009243908E-06  7.97709420403922E-09  9.05015937570118E-09  5.07566103223017E-05  1.35264364177985E-04
 -8.28226519762996E-08 -1.22072121557991E-08 -2.91650796133724E-10 -2.13121982520345E-09 -1.11514804129282E-08
 -6.28566729006636E-09 -2.11966410203833E-09 -2.20324649221977E-06 -4.92012836885709E-05 -4.63097360219022E-04
 -1.88107564873308E-04  4.05996600076219E-07  9.91448185409303E-06  1.06006029460881E-04  5.31057401436237E-05
 -5.89842458551063E-10 -1.36606323475235E-08  7.36621994741866E-09 -9.40771724252829E-10  4.10361692855999E-08
  1.07356615775159E-08  6.23418307282810E-06 -6.12189191921703E-06  5.24965048005130E-08  1.59466438858050E-08
  5.05823148490657E-05  1.35212155538814E-04  2.92684029335956E-08 -7.50587388259732E-09  1.74774775359332E-10
  1.12303784677458E-09 -8.88966839925682E-10  3.36270971994140E-09 -1.69471501197368E-07  2.64250019112651E-10
  2.90237217345625E-08 -8.50441801531702E-06 -8.97381828208657E-05 -1.63650515256747E-09 -1.28685397665952E-08
 -6.64038332556823E-08 -2.46021565001286E-10 -2.43925355732346E-08  5.59844012640192E-09 -1.65414101446561E-07
  8.49863792008212E-06  8.99532470240720E-05  8.64317389328720E-06  4.90800831579435E-05  1.96194614184130E-04
  1.20984911652212E-05  1.28593044824220E-04 -1.97439610502893E-05 -8.75739481618043E-05  2.20265626061925E-05
  1.89253026928848E-04 -8.64322339766274E-06 -4.90804038162755E-05 -1.96222955900552E-04  1.20989843223026E-05
  1.28576531549599E-04 -1.97428863134706E-05 -8.76185717584762E-05 -2.20285148712438E-05 -1.89156812212135E-04
  8.64520773768874E-06  4.90962686678066E-05  1.96311098278059E-04 -1.20995457620815E-05 -1.28647423952189E-04
  1.97503464286020E-05  8.77652565125756E-05 -2.20313152775327E-05 -1.89419776798999E-04 -8.64357362913152E-06
 -4.90834268334835E-05 -1.96216817517744E-04 -1.20969835491401E-05 -1.28650510461071E-04  1.97465500083473E-05
  8.76315221394751E-05  2.20280916184022E-05  1.89304077722992E-04  5.00118698682479E-01  5.26009125868909E-04
 -6.54999145569512E-05  8.41576278434458E-05  6.41202396292555E-05 -5.00118670397963E-01 -5.25771461820353E-04
 -6.53863368688880E-05  8.42330162370033E-05 -6.38909433604584E-05  5.00118677931441E-01  5.25840148075989E-04
  6.51871633376876E-05 -8.42661960534910E-05 -6.38271532430781E-05 -5.00118676854195E-01 -5.25853719060964E-04
  6.52422806976369E-05 -8.40217141032160E-05  6.38353624545850E-05 -4.05127262533602E-04  4.05178072159998E-04
 -4.05159758800010E-04  4.05060814671338E-04 -4.72327469696528E-04  4.71942265898589E-04 -4.71781211208586E-04
  4.71884003656109E-04 -3.69366274477835E-04  3.69295242679570E-04 -3.69513170341595E-04  3.69361086526563E-04
* ORBITAL    1   18
 -6.16951438912020E-06 -4.44559649133406E-05 -2.19693652236092E-04 -1.40857835903654E-03 -8.10984226019942E-04
 -1.91093367988988E-10 -2.55711283609701E-09 -1.25184202255339E-08 -1.06946290455437E-08  5.55042382459369E-10
  1.14570783631236E-08  1.59343521249865E-08  1.38914543264418E-08 -1.95512470550076E-07 -1.14510416730468E-05
 -1.88434856152124E-04 -8.80246215619526E-05  1.21026425973963E-06  1.93965918820258E-05  4.60693505550126E-08
  1.16501833834985E-08 -1.18549114967962E-05 -5.34330096619600E-05  9.93398480854558E-09 -2.29308952024862E-09
 -1.71273293289556E-05 -5.83912568361859E-05  6.16816926610156E-06  4.44461411461519E-05  2.19642538379342E-04
  1.40865705240189E-03  8.10989239589151E-04  9.25246269798468E-11  3.61305595979989E-09 -1.24636553399227E-08
 -4.64355546702334E-10 -3.37384269330625E-10 -7.31399390355907E-09 -1.76780533060334E-08 -1.27619442349418E-08
 -1.98114231513558E-07 -1.15071914572109E-05 -1.88407185554411E-04 -8.80659345548149E-05 -1.19324094069591E-06
 -1.93648265649125E-05 -3.90714474812560E-08  1.31088097198176E-08  1.19924944154834E-05  5.34453156353745E-05
 -3.68483643893426E-08  3.57491352900189E-09  1.70217024507017E-05  5.83624944761666E-05 -5.86722368692158E-10
 -4.96492840421765E-09 -3.89808733721118E-08  3.94319609195965E-09 -1.82955525711672E-07 -3.25725557446280E-09
  1.61823114973118E-07  4.34285512240564E-06  8.88457896508931E-05 -6.35422904515161E-10 -5.16711346041602E-09
 -3.93277087302493E-08 -1.88414519103479E-09  5.53731699164009E-08  3.03472376077762E-09 -1.56991792636222E-07
  4.34358243425042E-06  8.87029018136704E-05 -3.97793782725717E-06 -1.49178196551405E-05 -6.07163320644784E-05
 -1.36219857583027E-05 -1.21038082539847E-04  2.34434471771828E-05  1.69419815819702E-04 -1.88983702612253E-05
 -1.54222372282552E-04 -3.97769263550254E-06 -1.49159201088731E-05 -6.07238517452183E-05  1.36231336398594E-05
  1.21004127658864E-04 -2.34428812498268E-05 -1.69424563750820E-04 -1.88994863978131E-05 -1.54225549086445E-04
  3.97925726676898E-06  1.49285260167188E-05  6.07978280838032E-05 -1.36250593602101E-05 -1.21067611149625E-04
  2.34499535620560E-05  1.69587309764876E-04 -1.89025607297061E-05 -1.54472909229910E-04  3.97807402563164E-06
  1.49190156845994E-05  6.07256705733056E-05  1.36229747567554E-05  1.20998826411980E-04 -2.34459028983884E-05
 -1.69475001989459E-04 -1.88991324368473E-05 -1.54343441786937E-04  5.00120792961702E-01  5.47322805370820E-04
 -4.40555305780032E-05  5.55444824234385E-05  3.45445332107726E-05  5.00120765019314E-01  5.47089885782422E-04
  4.39412804408848E-05 -5.56159337750065E-05  3.43045541721240E-05 -5.00120771738155E-01 -5.47149852440536E-04
 -4.37207961548903E-05  5.56388432383708E-05  3.42550495264809E-05 -5.00120771072689E-01 -5.47170201801628E-04
  4.37883773581481E-05 -5.54025057612972E-05  3.42569360590913E-05 -3.03852404955218E-04 -3.03892736194950E-04
  3.03898901006104E-04  3.03787790694829E-04 -4.15193871114468E-04 -4.14821309665250E-04  4.14651918245138E-04
  4.14751923221867E-04 -2.58760272991360E-04 -2.58701923544244E-04  2.58878746255916E-04  2.58736530453642E-04
* ORBITAL    1   19
 -1.55254440799667E-06 -1.13823436881628E-05 -6.23116579940817E-05 -5.23615774640827E-04 -3.12825408574749E-04
 -2.81159982854878E-10 -6.61647341472788E-09  3.86578973585160E-09 -9.15088566906959E-09  4.87091943273539E-10
  1.12889114744418E-08 -1.34646277751807E-08  8.73375712981384E-09 -1.58230041332728E-06 -4.02473021220756E-05
 -4.70538807966877E-04 -2.13355318540350E-04 -1.57696230133249E-05 -4.92155566105749E-06  5.74155529039458E-09
  9.97487935553238E-09 -3.09004204124635E-05 -8.58235961508013E-05 -1.38622732897764E-08  7.08014704064655E-10
 -2.61585395526036E-05 -6.76810422605636E-05 -1.55230155161248E-06 -1.13805705650935E-05 -6.23032356689478E-05
 -5.23690685574037E-04 -3.12853968764120E-04  4.69867949103188E-10  8.75295238149002E-09 -4.00543220691711E-09
  4.67213705487086E-09 -5.61704800258345E-10 -1.11304530584444E-08  5.01465269252529E-08  1.05872498607779E-08
  1.58303628289982E-06  4.02597275637283E-05  4.70587426653904E-04  2.13397273003114E-04 -1.57159575888320E-05
 -4.93530235879663E-06  6.22798038836287E-08  6.27510283203279E-09 -3.08487443074627E-05 -8.57798008725084E-05
 -3.04244139648692E-08  2.33452902489411E-09 -2.61091849844514E-05 -6.76526436831744E-05 -1.42441188862446E-06
 -1.15120742981523E-05 -2.31357583024370E-05  6.36444139706507E-06  6.77808330450880E-05 -1.08849519258714E-05
 -1.26112898124919E-04 -4.63212118350846E-09  1.87983268260956E-07 -1.42535880354837E-06 -1.15194788970272E-05
 -2.31664896689379E-05 -6.36591204897276E-06 -6.77150224958770E-05  1.08865240760726E-05  1.26063070311116E-04
  9.54808846725584E-10 -7.78189203743375E-08 -5.53767165259117E-06 -2.62632853830824E-05 -1.06511535645711E-04
 -1.59930351668069E-05 -1.46757917621297E-04  2.12501051936826E-05  1.28731285543832E-04 -2.01315958478922E-05
 -1.77315948614314E-04 -5.53745815502293E-06 -2.62617191843341E-05 -1.06516131273401E-04  1.59934419970677E-05
  1.46736712883496E-04 -2.12492226221421E-05 -1.28705457248339E-04 -2.01324848866298E-05 -1.77359650033678E-04
 -5.53878632227691E-06 -2.62724834385164E-05 -1.06587070797905E-04  1.59951905993887E-05  1.46861563026382E-04
 -2.12564208138426E-05 -1.28916975677878E-04  2.01363203275659E-05  1.77499717735315E-04 -5.53771569746314E-06
 -2.62638848181516E-05 -1.06531002539333E-04 -1.59931100187276E-05 -1.46748382753443E-04  2.12526088381252E-05
  1.28779395606652E-04  2.01329423256411E-05  1.77401550516280E-04  5.00121493804318E-01  5.48075592407539E-04
 -4.74429159903759E-05  7.12162287790653E-05  4.63606001179909E-05  5.00121465710940E-01  5.47837252151461E-04
  4.73254594849210E-05 -7.12857752629616E-05  4.61241197347912E-05  5.00121473392950E-01  5.47916395880422E-04
  4.71131108647275E-05 -7.13068561308297E-05 -4.60480582378049E-05  5.00121472315719E-01  5.47923892368971E-04
 -4.71833116214616E-05  7.10800652895030E-05 -4.60627373879651E-05 -3.60652606283270E-04 -3.60695281211023E-04
 -3.60678740343270E-04 -3.60566535360822E-04 -4.44318884067174E-04 -4.43949107564905E-04 -4.43790178967164E-04
 -4.43882639635905E-04 -3.26190704846768E-04 -3.26136202910298E-04 -3.26319571164612E-04 -3.26183312666122E-04
* ORBITAL    1   20
  1.99751890243947E-09  1.45925099467039E-08  7.57080188802643E-08  2.15949560333681E-08  6.34064176199087E-08
  1.60403535420796E-06  3.70723867987465E-05  3.53226868142350E-04  1.46589117036368E-04  4.62490555629737E-08
 -1.31834673415652E-06 -5.96892031026098E-05 -4.13692106871758E-05 -3.08596155289761E-09 -6.45420700026149E-08
  1.27023318684679E-07  1.11433147351415E-08  6.76652686736738E-08 -5.52388841556667E-09  1.55630370506943E-06
 -1.77391516103778E-05 -1.68585532319965E-07 -2.60588599280896E-08  6.43159980776173E-05  1.78596407874289E-04
  5.26659011636161E-09  1.34393812673933E-09  1.63385014555188E-09  1.20000739241983E-08  6.28634772924293E-08
 -5.68392001035951E-08  1.41874210743117E-08  1.60416962946809E-06  3.70759093884674E-05  3.53332011750450E-04
  1.46631392804316E-04  4.68014718933350E-08 -1.30817287604251E-06 -5.97555396223953E-05 -4.13773379776334E-05
  3.04668222914774E-09  6.42140655935236E-08 -1.00498885904677E-07  4.72504181238265E-10  8.86074852821310E-08
 -7.01359206596570E-09 -1.62750018152748E-06  1.77352109538571E-05 -1.97097624695786E-07 -1.14824073843454E-08
 -6.43512106558227E-05 -1.78546831316902E-04  1.71630930894511E-08  1.46601675009001E-09 -2.92801376742007E-06
 -2.19940603211842E-05 -8.57300262430594E-05 -1.85303178810902E-06 -3.21237107478514E-05 -2.13039931172842E-06
 -1.57570582591639E-05  2.98901298425174E-09 -8.03641784309676E-08  2.93207005941982E-06  2.20268755554475E-05
  8.59494221353287E-05 -1.84371327156308E-06 -3.23541257842390E-05 -2.15365702939394E-06 -1.49142231330708E-05
 -3.14061255094771E-09  2.32217497981703E-08  8.92595170138917E-06  5.12512963904552E-05  2.04707194184479E-04
  1.20170665998476E-05  1.26965729310034E-04 -2.01152331187104E-05 -9.13360894125467E-05  2.13933326752593E-05
  1.84079203365030E-04 -8.92710673799769E-06 -5.12601834642242E-05 -2.04707535920371E-04  1.20161147376198E-05
  1.26913923936773E-04 -2.01138642845693E-05 -9.12119840197831E-05 -2.13917335601517E-05 -1.84366696004323E-04
 -8.92894119718446E-06 -5.12747948278521E-05 -2.04825154476010E-04  1.20173985198754E-05  1.26929848000062E-04
 -2.01206608117866E-05 -9.14118399695031E-05  2.13960757331427E-05  1.84496167880367E-04  8.92692911421682E-06
  5.12589271121958E-05  2.04753174367223E-04  1.20160988652427E-05  1.26950440399934E-04 -2.01171244669528E-05
 -9.13807993721484E-05 -2.13947201510050E-05 -1.84152645287075E-04  5.00118504609775E-01  5.24232332166750E-04
 -6.71280682111636E-05  8.36230669949079E-05  6.67089426389044E-05 -5.00118477746719E-01 -5.24017742538354E-04
 -6.70161307577925E-05  8.36741131702305E-05 -6.64168562390625E-05 -5.00118485266695E-01 -5.24092901389239E-04
 -6.68041093924195E-05  8.37002736121364E-05  6.63496045985871E-05  5.00118483889931E-01  5.24100285418387E-04
 -6.68574876285878E-05  8.34685689892960E-05 -6.63900645554935E-05 -4.05434991609337E-04  4.05413854242450E-04
  4.05408474216201E-04 -4.05345065391876E-04 -4.74119289600340E-04  4.73784490411953E-04  4.73633694855367E-04
 -4.73705385607215E-04 -3.70614848663377E-04  3.70551774764874E-04  3.70757441551963E-04 -3.70599901884865E-04
* ORBITAL    1   21
 -3.52773499731696E-07 -5.36165164097308E-06 -8.02484104823200E-05 -2.79911544765987E-05  1.39110836084584E-04
  1.83191916568294E-08  3.92089750528674E-07 -1.07539213997335E-06  8.20953327175279E-08 -2.84190785209272E-08
 -6.19559043297749E-07  2.16764822707072E-06  1.45166599259453E-07  6.38905786019610E-06  1.32583135377145E-04
  2.09904247603446E-04  4.14020634076345E-05 -1.83114099687266E-05  1.42647863007805E-04 -4.18163843659150E-06
 -6.44275964175796E-07  1.20841288066318E-04  2.66799702042794E-06  5.31338141784896E-06 -4.24748565336037E-07
 -3.52261085371290E-05  1.06741211584600E-04 -3.78007375083119E-07 -5.54355907962071E-06 -8.11395749061282E-05
 -3.21956399644681E-05  1.37754460156633E-04 -3.13798299484630E-08 -6.12822691989490E-07  2.92183222810916E-06
  2.31508137722910E-07  5.23784264075420E-08  1.01381168312048E-06 -3.42512573468552E-06 -1.33279143230098E-07
 -6.40490992224288E-06 -1.32883843578838E-04 -2.11716087945303E-04 -4.18765029925572E-05 -1.87723520313062E-05
  1.42375863380597E-04 -5.72190244704762E-06 -1.03469827637453E-06  1.20439311502527E-04  2.23651089894919E-06
  6.87753386671238E-06  2.48709886671855E-07 -3.74828294109905E-05  1.07123333585682E-04  7.57037162699206E-06
  7.07090592890907E-01  5.08078671398872E-03 -3.00834926383917E-03 -5.19076083938534E-04  6.19249768173780E-03
  1.03215374488864E-03  2.90019805044373E-07 -1.09029910105896E-05  7.62712640187095E-06  7.07091036516543E-01
  5.08293674224005E-03  3.00835091910918E-03  5.18918001425392E-04 -6.19266655748637E-03 -1.02481522746609E-03
 -3.05003407660088E-07  9.93271387122594E-06 -3.91447918268445E-06 -5.50971960469529E-05 -1.28861545292583E-04
  3.29273453503538E-06 -9.44474771461055E-06  2.04185104947650E-06  4.56452592324322E-05  2.39751832995760E-06
  1.15030247976128E-04 -3.89750328310145E-06 -5.49671543993213E-05 -1.27054630076557E-04 -3.29706705161881E-06
  1.36903581965890E-05 -2.02588033979436E-06 -4.50968556097989E-05  2.40128578334742E-06  1.13951976190021E-04
 -3.89620883471999E-06 -5.49584677292029E-05 -1.27980170018207E-04 -3.29515569209848E-06  9.45417160980177E-06
 -2.04042219464689E-06 -4.46509172779651E-05 -2.38430032488343E-06 -1.13228344564711E-04 -3.89494615286728E-06
 -5.49476714970005E-05 -1.27081606362150E-04  3.29192188731056E-06 -1.34063722796392E-05  2.03450977991701E-06
  4.60650009813062E-05 -2.40537877661683E-06 -1.14964473859405E-04 -1.28999408458009E-06 -4.39977066523707E-06
 -1.44277603089210E-06  5.65231608186684E-06 -1.04255498395187E-05 -1.25598856766507E-06 -3.58660443536475E-06
  1.16073714050260E-06 -5.11484819534283E-06 -1.13863965673786E-05 -1.27367551245593E-06 -4.27986482343702E-06
  1.39443091121197E-06 -5.66213709605034E-06  1.04854842216079E-05 -1.26366279043613E-06 -3.65757634557908E-06
 -1.16594114507264E-06  5.08051665811342E-06  1.13907232049783E-05  1.94926339877043E-05  1.95887873980037E-05
  1.95991470355518E-05  1.95541839929451E-05 -2.90424266550432E-05 -2.99471942584360E-05 -2.91524386906478E-05
 -2.95649818972660E-05 -5.96929663127801E-05 -5.91650228155404E-05 -5.95008818250516E-05 -5.88875870867536E-05
* ORBITAL    1   22
  1.90900765592198E-08  1.37082483437384E-07  6.93125526009243E-07  1.97614217437194E-06  2.32286460132200E-07
 -2.86247600631268E-06 -3.03089620044316E-05 -6.32488599769959E-05  3.72861738179365E-05  5.98754168980169E-06
  6.82440527793067E-05  1.39452806765172E-04 -7.42256652468784E-05 -2.94677910296409E-08 -7.30539443426015E-07
 -5.18962378797802E-07 -1.49908702801211E-07 -3.60985642318432E-07 -1.17279981033181E-06  6.48452793225395E-05
 -2.80169709173906E-04 -5.16193094394326E-06 -5.39712121005189E-07 -1.94375151963333E-05  1.39614610666744E-04
 -6.14188101911673E-06 -6.14364742435963E-08  2.58976931638307E-08  1.91262990916525E-07  1.02517766106743E-06
 -2.12085816420815E-06  6.26411049479804E-07 -2.87686710451041E-06 -3.05808843931951E-05 -6.41490233256319E-05
  3.70303831661068E-05  6.02475139114220E-06  6.89605895782922E-05  1.41954045678606E-04 -7.34863786983715E-05
  4.89134978482559E-08  9.44224170871866E-07 -3.22942872355337E-06 -2.58567097877291E-08  5.98520728469394E-06
  6.88578433306962E-08 -6.81423915642142E-05  2.81666883989910E-04 -3.22534987544411E-06 -6.30834133940400E-07
  1.96555952827148E-05 -1.39430937539243E-04 -1.15900258853173E-07 -1.17483831486237E-06  1.19296104951189E-05
  7.07123449131606E-01  5.23505110028355E-03 -3.01390843493448E-03 -4.45164143270453E-04  6.20404041549833E-03
  8.54678605886850E-04 -1.83925106642008E-07  3.68117346451915E-06 -1.19095815039941E-05 -7.07123277658147E-01
 -5.23328607868992E-03 -3.01398702698277E-03 -4.31994059392586E-04  6.20367976546312E-03  8.71561867806896E-04
 -1.38399752741024E-07  1.02374058540855E-05  1.97057220874994E-07  3.30608398592822E-07  9.43613571949842E-06
 -6.79862131837118E-07 -1.94816214070326E-05  1.09136491898445E-06 -3.14006223617973E-06  4.53137520145607E-07
  1.47871594007266E-05 -2.01134299007212E-07 -3.58789304815503E-07 -1.01998032814665E-05 -6.34700614801044E-07
 -2.25054983039629E-05  1.11745633705541E-06 -3.76344469076956E-06 -4.77606867141886E-07 -1.46657532094866E-05
 -2.08027592767103E-07 -4.15910019507987E-07 -9.62775425406041E-06 -6.80717641441599E-07 -2.04440584723736E-05
  1.10277385713872E-06 -1.60556361228907E-06  4.42130535184870E-07  1.82617177566303E-05  1.95767044640918E-07
  3.15028780726874E-07  1.02011383090029E-05 -6.22096781129465E-07 -2.20696328615945E-05  1.07376132368534E-06
 -5.16813207500385E-06 -4.92199258647177E-07 -1.18662575558588E-05  4.30539076249023E-06  2.64666907043534E-05
  2.20399951440892E-06 -5.84441789692852E-06 -1.14339835871727E-05 -4.27524362043062E-06 -2.59997621169225E-05
  1.63754644320585E-06 -5.03999131366149E-06  1.12079782440264E-05 -4.28715518465152E-06 -2.61790995855682E-05
  2.08498634006272E-06 -5.73121149478071E-06 -1.15302713287307E-05  4.30064175981643E-06  2.64119735884089E-05
  1.73316644636664E-06 -5.38641130196673E-06  1.11674288159692E-05 -3.13123195377271E-05  3.07041945618196E-05
  3.07863593895248E-05 -3.14218034271637E-05  8.99032372436551E-07 -1.27778849037263E-06 -5.68836070326545E-07
  1.44590964217162E-06  2.11844528688546E-05 -2.08464334098079E-05 -2.11387926918269E-05  2.08533124947592E-05
* ORBITAL    1   23
  2.05779674894524E-09  1.49960594274368E-08  7.85004354802940E-08 -2.72123564961224E-07  8.97295107451566E-09
 -1.37396202729264E-07 -1.80302861358736E-05 -1.27505162813838E-04 -2.65423024721027E-05  1.11247028962648E-06
  1.56955633578191E-05  1.47251961912132E-04  6.72467955556032E-05 -4.97617709890700E-09 -1.06959259576562E-07
  3.66039337202700E-08 -2.17741239057618E-08  3.68031877252339E-07 -4.93020584203139E-08 -3.40272859485926E-05
 -8.85820325685748E-05 -5.46804816151407E-07 -6.94415218722247E-09 -8.76567209673382E-05 -2.31833248366639E-04
 -4.66621654486591E-08 -4.07757150034589E-08  2.85425278247556E-09  2.08801747535862E-08  1.09519845197985E-07
  2.14307533371746E-07  1.63114299981886E-07  1.38308717873299E-07  1.80024108666865E-05  1.27759514687139E-04
  2.64976931819159E-05 -1.11739525321989E-06 -1.57828475498727E-05 -1.47138296278627E-04 -6.73005785746439E-05
  3.26907802188535E-09  7.00316090843706E-08 -3.18094868436341E-07 -6.25898410648412E-08  2.52351706187663E-07
 -2.86861892737065E-08 -3.23096725236515E-05 -8.84051112327100E-05 -3.73152522499224E-07  9.26782383777494E-08
 -8.67779056187277E-05 -2.31963333366106E-04  2.73748935177840E-07 -2.28830750483056E-08  7.26733219585137E-09
  5.88835456638452E-08  3.41831961559823E-07 -2.51435672486388E-08  9.05734278342178E-07  2.92028706289159E-08
 -7.83846220322169E-07  5.39817997333580E-06  5.91627947768143E-05 -9.08632689627671E-10 -6.91660718175186E-09
  2.94773107350015E-08 -1.16906551328647E-08  6.68841608920840E-07 -8.40008966429973E-09  3.71142861452054E-07
 -5.39626213422658E-06 -5.94553327745486E-05  2.08268918611617E-06  4.99973172435397E-01  3.77035292588078E-03
 -1.04209747970782E-03 -7.36553279628291E-05 -6.62768116314252E-03 -5.08880396396271E-04  8.23758500779555E-04
  4.87326731646526E-05 -2.07598023573140E-06 -4.99973120248997E-01 -3.76996737706592E-03 -1.04209548072893E-03
 -7.36495997141930E-05 -6.62766834364976E-03 -5.08344238547042E-04 -8.23753513839805E-04 -4.89848936302843E-05
  2.07233993558954E-06  4.99973090752302E-01  3.76989166129718E-03  1.04208698369996E-03  7.38425220416839E-05
  6.62766461303457E-03  5.08504029270794E-04 -8.23754939075954E-04 -4.82383816329695E-05 -2.08423469426774E-06
 -4.99973182930395E-01 -3.77040206444356E-03  1.04209307070633E-03  7.40178720878820E-05  6.62767950334017E-03
  5.08852522296036E-04  8.23756654181205E-04  4.86323257516621E-05  5.63183948233217E-05  9.88036642759751E-05
  2.31933825248273E-05 -7.50852208546430E-05 -5.85237456786888E-05 -5.63425062846322E-05 -9.90504763448364E-05
  2.32446489979042E-05 -7.53488337640581E-05  5.87131817521329E-05  5.63337456234013E-05  9.89567449589218E-05
 -2.32991779001438E-05  7.52856084350268E-05  5.86434173468308E-05 -5.63095100771856E-05 -9.87058237976057E-05
 -2.32294123418844E-05  7.49411382243618E-05 -5.85249137894371E-05 -2.58378710958007E-05  2.58066515587667E-05
 -2.59023579425366E-05  2.58018734475686E-05 -1.49718963339159E-05  1.50429742986273E-05 -1.50505458466044E-05
  1.50199835868381E-05  2.19230798242029E-05 -2.18679258603344E-05  2.18135356422136E-05 -2.18665046690385E-05
* ORBITAL    1   24
  2.83323460024995E-07  1.12195994671020E-06 -2.14641054222409E-05 -8.13222892077776E-05  1.09774699078412E-04
  6.15497402803826E-10  1.15744482504910E-08 -1.53849786415060E-07 -2.43779152590433E-08 -1.08382098126125E-09
 -5.59584287404044E-09 -2.21308142940306E-08  5.72916165361787E-09 -2.12813282997888E-07 -1.96224052512868E-05
 -2.70735234944226E-04 -9.14036205315615E-05 -2.61032100898898E-05 -6.54460238553919E-05 -3.79505817088710E-07
 -4.01337220763123E-08 -1.86821406799098E-05 -5.38881785770624E-05  4.66834885318520E-07 -6.15999593195518E-08
 -4.80767887982755E-05 -1.35445860002518E-04  2.87085802946581E-07  1.14876818298920E-06 -2.13406407223556E-05
 -8.05881456041714E-05  1.10386784249230E-04  1.33344770473049E-09  2.65871313294928E-08 -2.15556183493541E-07
 -2.95845279073258E-08 -3.11105441913658E-09 -4.89851110599612E-08 -4.69461419624543E-08 -2.91342006750203E-08
  2.15785508504051E-07  1.96814640304172E-05  2.71291880038277E-04  9.15130724575688E-05 -2.61598485387233E-05
 -6.55460694302290E-05  3.43487200972745E-07  7.88746613389327E-08 -1.85998609366402E-05 -5.39370134409022E-05
 -3.81786699538329E-07  3.78545479410918E-08 -4.80438151341576E-05 -1.35464580873394E-04 -7.25253699330662E-06
 -1.87845635036921E-05 -1.92195294960010E-04  4.33181595370385E-06 -2.34916422690918E-06 -6.11697398747276E-06
  6.23215126457917E-06  3.51419177401707E-09  9.39884508394074E-08 -7.25928137709292E-06 -1.88388772360430E-05
 -1.92484197151145E-04 -4.33030055155991E-06  2.10542184144722E-06  6.14972779822664E-06 -7.56889928053497E-06
  7.19609050711998E-09 -3.35838339159867E-07  1.32804387232901E-06  4.99967867756013E-01  3.75570062987851E-03
 -1.04366653500365E-03 -1.16542999816177E-04 -6.62770722476243E-03 -5.20571351019759E-04  8.24525219604434E-04
  7.80189402111737E-05  1.32031374836945E-06  4.99967807879272E-01  3.75528188719036E-03  1.04366678455634E-03
  1.16409620177125E-04  6.62769641022058E-03  5.20082759221221E-04  8.24522994680037E-04  7.81517488462195E-05
  1.31793717958683E-06  4.99967789997613E-01  3.75516974048435E-03  1.04367502421604E-03  1.16586290777809E-04
  6.62769593689518E-03  5.19944621130872E-04 -8.24516536573720E-04 -7.80729316452765E-05  1.32736831410293E-06
  4.99967863163102E-01  3.75564883231615E-03 -1.04367671150025E-03 -1.16642619758979E-04 -6.62770808166929E-03
 -5.20542453296094E-04 -8.24517463410703E-04 -7.78980021628255E-05 -6.21238251620844E-05 -1.33875396267176E-04
 -4.07972530878809E-05  7.28674669455292E-05  4.37643451575365E-05 -6.21489479790661E-05 -1.34168693767732E-04
  4.08869263047688E-05 -7.31619450483241E-05  4.39872352790063E-05 -6.21430288714892E-05 -1.34089307262294E-04
  4.09046291700730E-05 -7.30246979034082E-05 -4.39274376020830E-05 -6.21136510029610E-05 -1.33767304093359E-04
 -4.07826089467565E-05  7.26894765997804E-05 -4.37365144901333E-05 -1.67130490510109E-05 -1.67037658550589E-05
 -1.67646194744436E-05 -1.67267415208312E-05  1.09541179841971E-05  1.10398067807069E-05  1.09720175470976E-05
  1.08809775311774E-05  4.53313364670154E-05  4.52966909238967E-05  4.53068547771327E-05  4.53024685415772E-05
* ORBITAL    1   25
  6.92513468343693E-06  4.87998385063092E-05  2.06387911741821E-04  8.07223693456452E-04  2.90146649156096E-04
 -6.54566265808311E-10 -3.29826093282295E-08 -6.50764746937877E-08 -3.47662949059399E-08 -3.54449976725854E-10
  1.19663085409239E-08 -1.53424106534737E-07 -1.16823503653935E-08 -5.13600629916097E-06 -1.12138956464241E-04
 -7.20438732414680E-04 -1.71892326324010E-04 -2.79250025396432E-05 -7.95097217785962E-05 -5.19482894325459E-07
 -4.83009729619370E-08  2.46498808241488E-05  1.95815173155638E-05 -2.87957191788354E-09 -1.02812304262392E-07
 -4.90765282928134E-05 -1.47638718905693E-04 -6.93109444054301E-06 -4.88433410520490E-05 -2.06613582342671E-04
 -8.06768160497204E-04 -2.90561985150815E-04  4.09655540711722E-09  7.01828622554722E-08  5.29420193837036E-08
  4.55148645185258E-08 -7.88285606435583E-09 -1.47935092007149E-07  3.22568287094536E-07  1.11243734183310E-08
 -5.14922592099211E-06 -1.12420709353020E-04 -7.20103106994118E-04 -1.71904923141598E-04  2.73441254719013E-05
  7.94814470012513E-05  9.26227546578042E-07 -8.78253163503094E-09 -2.40669497397033E-05 -1.94495516107695E-05
 -2.13662626189415E-07 -1.10799447508120E-07  4.90514062145754E-05  1.47644195916524E-04 -1.02523411896284E-09
 -8.27711612595252E-09 -1.11051606952179E-07 -2.87328226924295E-09  5.73631427832242E-07 -1.34629770693815E-08
  1.12950461158559E-07 -1.58026892720861E-05 -1.13594827599312E-04 -9.63124771393307E-09 -7.84573846311029E-08
 -4.85873786901112E-07 -2.33798458277984E-08  8.60270783606719E-07  4.64042465330793E-08 -1.62530737965190E-06
 -1.57673349152620E-05 -1.15288152885761E-04  1.03453441235027E-06  4.99965799122757E-01  3.74847006315369E-03
 -1.04502072866414E-03 -1.26910014143399E-04 -6.62870823954059E-03 -5.36203376624105E-04  8.23801937672024E-04
  6.26814161784898E-05  1.02568387757402E-06  4.99965729752178E-01  3.74807045003915E-03  1.04501318958726E-03
  1.26947620325100E-04  6.62869665105675E-03  5.35989550082968E-04  8.23804396101478E-04  6.24063188158143E-05
 -1.02246736928073E-06 -4.99965705457213E-01 -3.74796427456722E-03 -1.04502182514917E-03 -1.26733463856879E-04
 -6.62869431162289E-03 -5.36047220285174E-04  8.23801182467403E-04  6.18277422953207E-05 -1.03322273181153E-06
 -4.99965788594280E-01 -3.74854885192586E-03  1.04502113112034E-03  1.27176896263642E-04  6.62871048531759E-03
  5.36448668244656E-04  8.23803130056143E-04  6.19060856722646E-05 -6.22972678521781E-05 -1.36008775708777E-04
 -3.96616287871866E-05  7.68703549624183E-05  4.65881572920562E-05 -6.23230204739058E-05 -1.36324148248102E-04
  3.97082322971100E-05 -7.71261838585185E-05  4.68034217671586E-05  6.23163694462914E-05  1.36259320704689E-04
 -3.97505311345360E-05  7.70832478858272E-05  4.68491976753473E-05  6.22880737721214E-05  1.35903831190263E-04
  3.95948954714065E-05 -7.66425854794465E-05  4.65886904511945E-05 -3.11196380171333E-05 -3.11049729330415E-05
  3.12156306267999E-05  3.12375563220456E-05  3.72748759453837E-06  3.76046745188311E-06 -3.81995128778081E-06
 -3.70630602221473E-06  2.59709943318701E-05  2.59450391125195E-05 -2.59859626241287E-05 -2.60245889898971E-05
* ORBITAL    1   26
  5.22846339495216E-09  3.80375093246193E-08  1.94769153313130E-07 -7.56376912926948E-08  1.31979730123656E-07
 -6.45265040761037E-07 -2.79550186773199E-05 -1.61785558085895E-04 -1.02492732254913E-05  3.89637572068333E-07
  1.57609540377976E-06  6.97023280436693E-05  5.90641167892090E-05 -9.08985729259122E-09 -1.89481065216891E-07
  9.95413665395448E-08 -5.17951767248471E-08 -1.91204976100746E-07 -5.74624834215205E-08 -6.36259467947947E-06
 -5.48106431646950E-05 -3.07621068096346E-07 -1.77122212592894E-07 -5.54043695244042E-05 -1.99973832645590E-04
  2.79805697250635E-07 -3.66850053293032E-08  2.52536440074951E-09  1.86205545118799E-08  9.67572724994694E-08
 -3.54428573136448E-07 -2.53716571273244E-08 -6.44367885259386E-07 -2.79379093229850E-05 -1.62079501964802E-04
 -1.02008489799920E-05  3.87576677615558E-07  1.53481842060643E-06  6.96854699812464E-05  5.90956248377750E-05
  6.79957469596107E-09  1.56227188237845E-07 -7.27220051981782E-08  6.03157155610711E-08 -5.76420514089989E-07
  4.31688643038497E-08  6.77777597605104E-06  5.49332021863120E-05 -4.75270488773976E-07 -1.07139149256972E-07
  5.45241692621640E-05  1.99919542776097E-04 -3.86641544604163E-08  6.09691810291033E-08  2.23373493786728E-06
  1.85281962989218E-05  6.28330241443475E-05 -2.55234027550505E-06 -6.19565796430478E-06  6.30969697243530E-08
  7.22739270761628E-06 -6.50695646261345E-09 -2.00885320922991E-07 -2.22722558569130E-06 -1.84744286276161E-05
 -6.24315809190898E-05 -2.51950520915913E-06 -7.73557564735687E-06  2.41664687150248E-08  8.72851072016779E-06
  1.18591996324024E-08 -7.03231750293931E-07  1.95237548949605E-06  4.99972160142352E-01  3.76557751474665E-03
 -1.04186116901204E-03 -7.53207153762076E-05 -6.62739632006906E-03 -5.08523720839726E-04  8.23982482335565E-04
  4.85289466475240E-05 -1.94567777091060E-06 -4.99972107800254E-01 -3.76509234836030E-03 -1.04185690679178E-03
 -7.52743754187626E-05 -6.62738282938615E-03 -5.07812852322375E-04 -8.23975287685954E-04 -4.92292781825793E-05
 -1.94344359612651E-06 -4.99972090090952E-01 -3.76497657142393E-03 -1.04185796840812E-03 -7.53327240185934E-05
 -6.62737661111569E-03 -5.07712855734285E-04  8.23971698716070E-04  4.89426369792966E-05  1.95289646019313E-06
  4.99972164065290E-01  3.76552020688282E-03 -1.04186483383354E-03 -7.51211250611044E-05 -6.62739188192835E-03
 -5.08283879952302E-04 -8.23977544015978E-04 -4.86229693300562E-05  5.64064014411699E-05  9.98353682393959E-05
  2.47578984060578E-05 -7.55849315460664E-05 -6.02357657286366E-05 -5.64322757778353E-05 -1.00137000375191E-04
  2.48142103982242E-05 -7.59102379480381E-05  6.05462914462185E-05 -5.64253738109404E-05 -1.00059033549793E-04
  2.47994082097614E-05 -7.57768806250862E-05 -6.04696693338250E-05  5.63967138393649E-05  9.97284701884532E-05
  2.47863276654706E-05 -7.54073475448866E-05  6.01845226550357E-05 -2.59003629260420E-05  2.57669416318811E-05
  2.58018567385054E-05 -2.59099798345463E-05 -1.49965657426892E-05  1.51336913136354E-05  1.50765873797787E-05
 -1.49649983105969E-05  2.30069794028961E-05 -2.29678948994001E-05 -2.28856123236528E-05  2.29846543613444E-05
* ORBITAL    1   27
  5.88487360967872E-08  4.22615271106120E-07  2.11571821135927E-06  6.49313038668363E-06 -6.19394638011904E-08
 -6.61273687662103E-06 -5.20658719314572E-05 -1.44349833058193E-04 -5.39621022413226E-05  1.36307662076556E-05
  1.12449776683623E-04  2.87801414905627E-04  1.02425787578994E-04 -7.42214911739794E-08 -1.79045578115615E-06
 -1.22612023630223E-06 -2.92358973126992E-07 -6.57329253453095E-06  2.99220968129737E-07  5.97735381793471E-04
 -9.93825926305735E-05 -9.41171061648483E-06 -1.31878992311136E-06 -2.86157150393773E-04  5.07677214335575E-05
 -1.20889565423808E-05 -1.78843025263850E-06  4.36417035039465E-08  3.21639221024219E-07  1.71557700646470E-06
 -6.84435847387864E-06  4.64036313012337E-08 -6.64680468652620E-06 -5.27450062018279E-05 -1.39876764990004E-04
 -5.35903617112883E-05  1.37011226389422E-05  1.13878982413324E-04  2.80301954616032E-04  1.01782526412344E-04
  9.08213963970114E-08  1.75725943561522E-06 -8.00662321191933E-06 -5.60242432316819E-07  1.42314460393373E-05
  5.69395860838604E-07 -6.07348290129855E-04  9.93974284982956E-05 -8.87226817193508E-06 -4.22008529074137E-07
  2.91428610644762E-04 -5.01891291892264E-05 -2.96515330157466E-06 -6.32283171336044E-07 -3.23396535329982E-05
 -6.83020687718508E-03  9.88447856430509E-04 -2.93119897032869E-01 -2.69419920545827E-03  6.43429356040751E-01
  5.81080299271607E-03 -9.15511910915466E-08  3.61795159650991E-06  3.24362925704645E-05  6.83097813352928E-03
 -9.83563682508851E-04 -2.93120069153978E-01 -2.67110473386727E-03  6.43428599612977E-01  5.84439255157215E-03
 -6.76589503258367E-07  2.01679456791836E-05  3.84329085831052E-08  2.08737572335401E-07  1.32319399582678E-05
  5.45997771630983E-06 -6.08565973722919E-05 -7.24867119930164E-06 -3.56217716446206E-06  1.04321440464852E-06
  4.51775961108019E-05 -5.91663387016819E-08 -3.62498808027696E-07 -1.48404102418288E-05  5.50315151214025E-06
 -6.73723703905074E-05 -7.16921870349858E-06 -4.24649688486541E-06 -1.06253246847774E-06 -4.58643995345683E-05
 -7.77870244733154E-08 -5.16085345968896E-07 -1.46225474029082E-05  5.38860791491588E-06 -6.55078840447059E-05
 -7.18458451909894E-06  6.27204381431844E-07  1.00201121167738E-06  5.26570300185104E-05  4.84815364121542E-08
  2.75215093508904E-07  1.57117390061471E-05  5.53683701886508E-06 -6.83728771504150E-05 -7.20272335465273E-06
 -6.07456046108987E-06 -1.11885588962875E-06 -4.00959770013947E-05  1.80614201915014E-06  3.98788662440196E-06
  2.92552130572053E-06 -3.60657232937664E-05  6.71901113766986E-06 -1.75544569507676E-06 -3.17422126702930E-06
  1.84208953649407E-06 -3.46820244179792E-05 -7.18589492956088E-06 -1.78785994267258E-06 -4.08355371894835E-06
  2.96101890120480E-06 -3.61270297354064E-05  5.79938953191920E-06  1.80949838926520E-06  4.56308251625150E-06
  2.32382458231379E-06 -3.55891625542625E-05 -6.31467070429286E-06 -5.13272816843118E-05  5.01766809631881E-05
  5.01358351931966E-05 -5.11154978886518E-05 -6.20907706366589E-06  5.76989355325021E-06  7.41711590190707E-06
 -5.59573698666025E-06 -7.73716385075947E-06  8.51955569507817E-06  7.40247280620134E-06 -7.65644947827838E-06
* ORBITAL    1   28
 -1.10975645905487E-05 -8.14800658313590E-05 -3.53958247210657E-04 -1.77049324715044E-04 -1.36650601807939E-04
  4.16781960372489E-08  8.21637374925083E-07 -1.59817879276080E-06 -2.23184209112762E-08 -6.75841699926606E-08
 -1.25134493343701E-06  3.55453631574626E-09 -1.26803348458652E-07  1.76370943937912E-05  3.22053920143565E-04
 -1.57752124040960E-04  7.07006290368681E-05 -2.58647431543385E-04  7.85137541359660E-05 -1.09394334021345E-05
  3.82661049133501E-07  5.08438507940291E-04  1.47983398557153E-04  1.57379284443645E-05  7.75482501029869E-07
 -2.33632742652417E-04  4.86837895714607E-05 -1.10770602283947E-05 -8.13336243373213E-05 -3.53209131921823E-04
 -1.71503102459888E-04 -1.36264262566372E-04 -2.44555388469644E-08 -5.44006926523656E-07  2.91586604223338E-06
  3.11398864153674E-09  4.53857179904035E-08  1.04279278479212E-06 -5.34738287032455E-07  5.68005039430505E-07
 -1.76206608605915E-05 -3.21625946137337E-04  1.61671780834501E-04 -6.98700504736111E-05 -2.67621412106622E-04
  8.10695814530218E-05 -5.10958507334382E-06  2.29751556083506E-07  5.09373372324990E-04  1.48056289114665E-04
  9.44125514402084E-06  1.08015216286280E-06 -2.40789032420651E-04  4.76042499782581E-05 -3.94630805736842E-05
 -6.87942107741052E-03  6.37579797300321E-04 -2.92947565959361E-01 -2.85372612604224E-03  6.43479181345157E-01
  6.22034014341631E-03  3.92595780608352E-07 -1.45960987500144E-05 -3.94744151774570E-05 -6.87952712782940E-03
  6.36900120954728E-04  2.92947465541910E-01  2.86103097249372E-03 -6.43479090653961E-01 -6.22219675001156E-03
 -1.77331105329791E-07  1.15086840392229E-05  8.31253778085253E-07  7.07959826311897E-06 -4.40511887852316E-05
  4.67054061254559E-06 -8.43618347803655E-05  3.13706878324880E-06  2.03120458832768E-04 -1.56477582443441E-07
  4.38766632208830E-04  8.70120571362848E-07  7.37768988911306E-06 -4.10926038681084E-05 -4.63507514359513E-06
  9.13761822877386E-05 -3.05450435738561E-06 -2.00797490985400E-04 -1.82774313810861E-07  4.35968394380448E-04
  8.51500819469119E-07  7.23770789442257E-06 -4.29460688393846E-05 -4.64720356729943E-06  8.48961111417746E-05
 -3.07306904864167E-06 -2.01615966612688E-04  1.83260300041755E-07 -4.36736499201045E-04  8.56606887952504E-07
  7.27752757547655E-06 -4.20675094806278E-05  4.61721450483603E-06 -8.86150694757356E-05  3.04092737802010E-06
  2.01717305363808E-04  1.73457421550258E-07 -4.37541306247178E-04  1.98597718481078E-06  3.48534973293641E-05
 -1.29607894139164E-05 -2.32203898175863E-05 -8.29930830420907E-05  1.97829168522779E-06  3.50324189356816E-05
  1.28817565191346E-05  2.36419239637945E-05 -8.36466667890579E-05  1.98115770260224E-06  3.48020034569391E-05
  1.26756563839746E-05  2.34615939874661E-05  8.29995179427530E-05  1.97654906582874E-06  3.50941654027897E-05
 -1.28066114481396E-05 -2.35496411740337E-05  8.35774619716140E-05  1.11521168991039E-04  1.11514341368774E-04
  1.11307885050657E-04  1.11459900045340E-04 -5.78096491617882E-05 -5.88947681197677E-05 -5.82377126143241E-05
 -5.86611776387810E-05 -2.35783476348885E-05 -2.29441026198049E-05 -2.32720600978482E-05 -2.27846718280469E-05
* ORBITAL    1   29
 -9.70138806738777E-07 -7.87708861034407E-06  2.67717138460143E-05  4.06059563191459E-04 -5.04371569927737E-05
  1.17267669241716E-08  4.14086257447904E-07 -1.99518575562816E-06 -1.49488815451044E-07 -2.22078576247364E-08
 -8.85906073579700E-07  2.57174446535766E-06  3.59821933675604E-07  3.00200159974768E-06 -3.96135653757411E-05
 -4.57555551141114E-04 -3.79402404960013E-05 -4.57802345741739E-04 -5.86693878423044E-05  9.90630038580935E-06
 -7.91819660165071E-07 -2.36753271775409E-04  6.80953851112159E-05 -3.42907018025332E-06  1.02147845070588E-07
 -3.73919688966560E-04 -4.93442018613218E-05  9.08339211519329E-07  7.42241544479953E-06 -2.91118789282104E-05
 -4.05041441760422E-04  5.04745033971995E-05 -8.18062081362665E-08 -1.53839033000058E-06  2.84882114432471E-06
 -1.55095230389959E-07  1.50297193456483E-07  2.84605746158991E-06 -3.48493830116404E-06  5.65210472705233E-07
  2.91292832953815E-06 -4.14472025206934E-05 -4.53249922350960E-04 -3.72697785650045E-05  4.60744772766589E-04
  5.94534243254851E-05 -1.08327285061737E-05 -3.02954432922655E-06  2.40448991236907E-04 -6.74363407047243E-05
  9.72126420736056E-06  1.20132052640684E-06  3.62858908399093E-04  4.80115006990743E-05 -1.27155736284124E-07
 -1.02553839872856E-06 -5.66449057480083E-06  3.62094598410084E-07 -1.84106661620978E-05 -4.66238710695512E-07
  1.58387241512661E-05  7.07065863463541E-01  5.73187587548897E-03  2.00126419173550E-08  1.74117241468311E-07
  7.50053507719131E-07 -9.69579228517331E-08  7.07588285510793E-06 -2.24348124114468E-07  1.40766069355021E-05
  7.07065112574533E-01  5.77201924455064E-03  1.49464798172595E-06  1.20022390023608E-05 -1.98978180315646E-05
 -1.59784915878655E-06  1.56968906799237E-04 -2.39585453838732E-06  1.37922999770153E-04 -5.55425697570939E-06
  2.28782023427987E-04  1.51427667146720E-06  1.21546400477339E-05 -1.77178165290527E-05  1.62213957686457E-06
 -1.52520306498678E-04  2.37154577625627E-06 -1.38683251821484E-04 -5.52611803287562E-06  2.28873435654511E-04
 -1.50534457749751E-06 -1.20855688918336E-05  1.71602809929120E-05 -1.57842852897303E-06  1.52362458194635E-04
 -2.38305790142185E-06  1.38319718523731E-04 -5.48613117417105E-06  2.26626272464832E-04 -1.49328277987778E-06
 -1.19935624111886E-05  1.91135428272441E-05  1.62085946512335E-06 -1.59532052395094E-04  2.30732251023582E-06
 -1.36356613921273E-04 -5.51267185063697E-06  2.23931252958661E-04  1.00931355349815E-06  1.78559567369453E-05
  3.72332182924723E-05 -4.97056004424005E-05 -3.04024879684267E-05  1.08743319275169E-06  1.98133554565738E-05
 -3.76911142464482E-05  5.04425438525230E-05 -3.23322351218673E-05 -9.86756384151113E-07 -1.82289394981782E-05
  3.78595629422243E-05 -5.03481274009473E-05 -3.07898868891825E-05 -9.79400256922987E-07 -1.73907741639643E-05
 -3.73988075439551E-05  4.88230255770368E-05 -2.94898205889136E-05  1.48217479537686E-05  1.53659383021030E-05
 -1.38708597794803E-05 -1.46474466766119E-05 -4.12916352112437E-05 -4.26994943260145E-05  4.16393632699334E-05
  4.08425353908086E-05  3.75469835508035E-05  3.84738922472148E-05 -3.87027312967654E-05 -3.80622144460209E-05
* ORBITAL    1   30
  6.52354244654121E-08  4.77027809941904E-07  2.40734314752765E-06 -2.21845513905428E-06  1.83511672088925E-06
 -5.49588993699502E-06 -8.74475819938195E-05  2.78998937226861E-04 -7.94235281221635E-06  1.08237863347710E-05
  1.80977586796541E-04 -5.04753953807325E-04  1.87078001706588E-05 -9.79556039245498E-08 -1.82579207038979E-06
  4.86914656808973E-06  9.91096532971593E-08  8.38344839948031E-06  1.77194957468251E-07  6.38000013404876E-04
  1.49355530686820E-04 -5.93261531324176E-06  4.55207248511228E-07 -2.07235558021625E-04 -5.70023140885871E-05
  2.04484526150100E-06 -2.01463863041248E-07  7.76311906913640E-08  5.88389537865409E-07  3.30334361172087E-06
 -6.90006890995771E-07  4.45513865400909E-07  5.55246248960786E-06  8.88404520593959E-05 -2.80580461863626E-04
  8.05341247753271E-06 -1.08814722902280E-05 -1.81470322318416E-04  5.01604180738817E-04 -1.97986671256671E-05
  1.17838622790967E-07  2.29307524044254E-06 -3.38972005264652E-06  2.24440786226698E-08  1.11697465851214E-05
 -3.21413566120294E-07  6.42626288167895E-04  1.48642048923477E-04  1.63328122879402E-06 -4.32238837057644E-06
 -2.25978383861155E-04 -5.85528105166897E-05 -2.35908641825140E-06 -4.24634578274500E-07  9.70076595367237E-08
  8.01067544752078E-07  5.51572593953737E-06  3.82654582745271E-08 -9.79001474610486E-06  6.94875789856096E-07
 -2.90994552977983E-05  7.07047082885167E-01  6.64757000762091E-03  1.06190464706990E-07  8.36471228026267E-07
  4.96939337461747E-06  2.21270358498591E-07 -4.51154261692881E-06 -3.14963197803762E-07  7.44563701797807E-06
 -7.07046998309626E-01 -6.63978492076936E-03  6.41934060919012E-07  5.00944879384799E-06  8.40159094715232E-05
 -4.47784699125433E-06 -2.12740096654816E-04  7.76696615681083E-06  7.36416325289449E-05 -1.99029175479498E-06
  6.63667889361001E-05 -6.89788819546732E-07 -5.37593828967848E-06 -8.48288739137185E-05 -4.54552929656900E-06
 -2.16574775416938E-04  7.78025388500472E-06  7.61783561205634E-05  2.04969477991999E-06 -7.31140042657276E-05
  6.38025614865296E-07  4.98504768347578E-06  8.24377771794537E-05  4.55789865419941E-06  2.09860603334184E-04
 -7.71005825179396E-06 -7.63551951502808E-05  1.99972078431455E-06 -7.12338878132343E-05 -6.65177048235404E-07
 -5.20396896544145E-06 -8.24340354189087E-05  4.58604113446513E-06  2.12364870791780E-04 -7.74149666872242E-06
 -7.99800228459859E-05 -2.12170363705951E-06  8.04325537093967E-05  3.04226035158612E-06  7.84445321073683E-05
  1.88391766692036E-05 -5.08361533491532E-05 -7.67714973463847E-05 -3.08111804146844E-06 -7.87796165244286E-05
  1.85692166337374E-05 -5.10505301938978E-05  7.77167305740905E-05  3.05144831681163E-06  7.80844054716424E-05
 -1.81764034441550E-05  5.03126253192807E-05  7.58528340676353E-05 -3.00337385783005E-06 -7.75147528860233E-05
 -1.76398122120810E-05  5.01255501543003E-05 -7.66829007362570E-05 -1.50856380199817E-06  2.49461781297410E-08
 -2.26586427912797E-06  6.99890395782270E-07 -5.19786556874909E-05  5.24864865690116E-05 -5.03066555711867E-05
  5.12342335155935E-05  3.04621575012398E-05 -3.02461593179646E-05  3.02289910425980E-05 -2.94375699153207E-05
* ORBITAL    1   31
  1.69174337010186E-07  1.26090557742300E-06  4.62607535106798E-06  1.29700181525233E-05  1.28761286238470E-05
  8.17193433111336E-08  1.73875359884114E-06 -2.01674964322245E-06  3.84703399270995E-07 -1.25109223967220E-07
 -2.23837837650501E-06  3.22525772973541E-06 -2.04014637849858E-07 -3.17193156021999E-07 -6.24897395543907E-06
  2.14323869406463E-05 -3.25939750317526E-07 -3.29270472947464E-04 -7.05927847007762E-05 -1.14993037209197E-05
 -1.53841936134678E-06  6.26879643722096E-06 -2.27473546804291E-06  1.67685194705788E-05  1.56251079592459E-06
  4.37542090617690E-04  8.77045835366647E-05  1.80157917112351E-07  1.33457127516055E-06  4.97685916501115E-06
  1.63232149742453E-05  1.36186074468144E-05  6.86488061153856E-09  1.90318557315335E-07  2.71998490856115E-06
  3.98074335375926E-07  1.52311578950626E-08  7.69430620078914E-07 -4.72497355664642E-06 -1.69862122270303E-07
  3.22553942377250E-07  6.49368626137002E-06 -1.93288433184083E-05  7.56227213071549E-07 -3.33014285938944E-04
 -7.01655102036399E-05  1.90648872934013E-06 -1.89715301786460E-06  9.38712825263511E-06 -2.27597492530143E-06
 -1.25803676393518E-05  1.85766329147365E-08  4.32713268752114E-04  8.79228094185709E-05  1.20399936230108E-06
  1.73467916056235E-04 -2.08908748116846E-05  6.43523737336496E-01  5.33741259220006E-03  2.92972158397520E-01
  2.41049945232284E-03  4.63089383106540E-07 -1.85168951848064E-05  1.14884728597070E-06  1.72979654737498E-04
 -2.44222457310032E-05 -6.43523714284450E-01 -5.34058117164437E-03 -2.92971508131691E-01 -2.44535666090881E-03
 -3.47224733224220E-07  1.50291779075268E-05  2.33949363054493E-07  1.98671670069729E-06  2.21683448891885E-05
 -3.17921335172665E-06  4.91391974314398E-06  4.32271947608985E-06  3.76541554607573E-06 -1.98608852951893E-06
 -1.61887072898158E-05  2.75581111188563E-07  2.31650003378263E-06  2.39376497253039E-05  3.25189003713428E-06
 -1.52476316052764E-06 -4.21728799451950E-06 -7.87695990236602E-06 -2.06258411771800E-06 -1.01670840233434E-05
  2.61227327323169E-07  2.20978747394761E-06  2.22487681885688E-05  3.28317895226908E-06 -6.90245933252727E-06
 -4.21697679157111E-06 -6.53849229222356E-06  2.10237445153951E-06  1.15836866691476E-05  2.45956612692318E-07
  2.08082825009469E-06  2.35544096423649E-05 -3.17684825071548E-06  1.35836056675422E-06  4.29764283232469E-06
  5.57491162297380E-06  1.97715792166673E-06  1.43626947999407E-05 -2.79347076100410E-06 -4.22819691188386E-05
  3.68621239680925E-06  1.47275118188380E-05  3.63962937715901E-05 -2.83227951959204E-06 -4.22360523946199E-05
 -3.44964292419038E-06 -1.40661474919495E-05  3.60138576484414E-05 -2.86368927145184E-06 -4.33974194658426E-05
 -3.14511986662290E-06 -1.49288723028720E-05 -3.74339143535582E-05 -2.75806139973758E-06 -4.10862419462901E-05
  4.19834966104314E-06  1.36858874405175E-05 -3.50212669252062E-05 -1.09617400974724E-05 -1.20361958320096E-05
 -1.20863992167351E-05 -1.12139813109448E-05  1.33658142684907E-05  1.37500364664553E-05  1.43832348811324E-05
  1.23615726043756E-05  5.58344065336236E-06  5.87736400579579E-06  5.32821636430150E-06  6.25745755325283E-06
* ORBITAL    1   32
  1.11181987963194E-08  7.94172560969993E-08  3.62889532443640E-07  2.05709333348528E-06  5.73785373712121E-07
 -7.20810918474538E-07 -4.63108822518768E-05  1.14588467644588E-04  2.37678062619039E-05 -6.26165301682532E-07
 -2.46657719254387E-05  6.74650978431567E-05  8.24440450895388E-06 -2.07755696118823E-08 -4.92398484565601E-07
 -2.35033321833445E-06 -3.65797430824217E-07  2.58680342743137E-06 -1.92362881464799E-07 -2.72176752634239E-04
 -4.33596237435452E-05 -1.01794424181874E-05  1.25822613876188E-06 -5.29199786973009E-04 -8.00643578102235E-05
 -4.82446287340415E-06 -1.62319518890121E-06  2.07631027145363E-08  1.54081481504836E-07  8.79700157742353E-07
 -2.46806416108516E-06  9.32163799217592E-08 -7.15668349344645E-07 -4.61690013191360E-05  1.17338712982534E-04
  2.40693274231175E-05 -6.29401344295317E-07 -2.47667611384369E-05  6.34495614939666E-05  7.85926359729825E-06
  3.69583509760142E-08  7.43023912126561E-07 -2.38727663616951E-06  3.26647279841987E-08  1.04139160180126E-05
  2.85276827592412E-07  2.69329092954753E-04  3.82067610856912E-05  2.90523891731257E-06 -1.25054109654076E-06
  5.30340948103780E-04  8.24791774071645E-05 -7.93922857303483E-07 -6.28092484158523E-07  1.29242636749274E-06
  1.72518922438370E-04 -2.04209587091035E-05  6.43451260752749E-01  5.12432818450523E-03  2.93132974926208E-01
  2.30610335958041E-03 -2.40576572441170E-08  7.70917558090076E-06 -1.28763909403641E-06 -1.72455732104740E-04
  2.16689593957321E-05  6.43451014934786E-01  5.14363066469043E-03  2.93132641161347E-01  2.32496311128180E-03
 -3.51822918854699E-07  1.08647474243376E-05 -4.36898640170021E-07 -2.70205471070218E-06 -9.31745986394179E-05
 -1.05244310220082E-05  2.33543397626283E-04 -3.59286692376751E-06  1.79914156435713E-04  8.80612026673342E-07
  2.88270570253629E-04  4.34195693455095E-07  2.68439544781391E-06  9.18154712304964E-05 -1.04703528019050E-05
  2.31392263439304E-04 -3.53682299072197E-06  1.78537984785729E-04 -9.36887696681600E-07 -2.85038306762620E-04
  4.36479160040929E-07  2.69612769029934E-06  9.28201712365410E-05 -1.05102497959122E-05  2.32494535098413E-04
 -3.56470771848309E-06  1.81489976832172E-04  8.80031101033682E-07  2.90374359199505E-04 -4.49496442516291E-07
 -2.80757928309362E-06 -9.24455238143024E-05 -1.04366133002679E-05  2.30634677246254E-04 -3.58526497287246E-06
  1.77889786563186E-04 -9.56918445521781E-07 -2.83889590390556E-04 -8.85920032963348E-07 -2.17473640216254E-05
 -3.79195630765299E-05  4.23219036238568E-05  3.63413090258911E-05  9.52373182022119E-07  2.28745791425019E-05
 -3.85340933922350E-05  4.37972151857679E-05 -3.73024935482946E-05  9.68287690136335E-07  2.27965163894097E-05
 -3.80254766837313E-05  4.28747504518234E-05  3.66020226243486E-05 -9.22888502274777E-07 -2.21218165517294E-05
 -3.83900540896560E-05  4.31553743873278E-05 -3.67367313063586E-05 -2.06993786355814E-05  2.08998911977330E-05
  2.07536569689405E-05 -2.10354985864398E-05  6.69068357978373E-05 -6.80458604329741E-05 -6.71170742552970E-05
  6.79213933197634E-05 -2.25013346280971E-05  2.25876349734585E-05  2.25169830224595E-05 -2.26389383306641E-05
* ORBITAL    1   33
  2.32274528890825E-09  1.68019130274636E-08  8.07821998674205E-08  1.08968883461048E-07  5.91046278804713E-08
  4.50721636998905E-07 -2.28569828309865E-05 -1.86644706412916E-04 -5.00648630978903E-05  2.60739767355527E-06
  3.13887454857659E-05  2.52168356008277E-04  8.89618932855074E-05 -3.42683396920485E-09 -7.25011700651794E-08
 -2.69941017512122E-07 -7.12422980261614E-08  1.22826278174017E-07 -1.80679289427711E-08 -2.39300617366204E-05
 -3.52106058938274E-05 -6.18217803145578E-08 -5.06227946321194E-08 -7.29100313389093E-05 -1.34677227900406E-04
 -2.44552914281230E-07 -1.05447992539373E-07  1.57571200709002E-12  4.35563446991584E-10  9.06736259895859E-09
 -4.05656398344178E-07 -2.92240903718546E-08 -4.50862597177179E-07  2.28694755369707E-05  1.86583735750633E-04
  5.00509654132606E-05 -2.60478974387279E-06 -3.13363417148368E-05 -2.51953106854162E-04 -8.88832576606195E-05
  1.54822917902965E-09  2.69303055998408E-08 -3.52023111454105E-07 -5.75004253338952E-08  5.04009985156059E-07
 -4.63460712185163E-08 -2.46270705099983E-05 -3.53031571468008E-05  7.14381278953659E-08 -1.54482877316343E-08
 -7.31269951105664E-05 -1.34586229155635E-04 -2.04202858816763E-07  1.34141617182358E-07  2.74995587379037E-09
  2.11373424968297E-08  1.31947864731093E-07  6.50623751248168E-09 -6.33058203429060E-07  8.34490623575355E-09
 -4.72771810082667E-07  2.31821496904918E-05  1.15225673991946E-04  2.41849055931333E-09  1.99531808890775E-08
  1.49142984329697E-07  3.60283235236477E-09  3.02520299839359E-08 -1.57650222316510E-08  6.09269675721381E-07
 -2.32054161330289E-05 -1.14612626803823E-04 -2.69637623146788E-05 -4.33095328031316E-03  5.03733853716321E-04
  2.10056296939516E-01  1.58265365738328E-03 -3.21530767615920E-01 -2.71936349808042E-03  3.20101364966292E-01
  2.47804685303445E-03  2.69698145476096E-05  4.33100054057539E-03 -5.03476490666911E-04  2.10056303238082E-01
  1.58254023350262E-03 -3.21530754771008E-01 -2.71909130814763E-03 -3.20101365759354E-01 -2.47803013898717E-03
 -2.69753787390544E-05 -4.33104489498966E-03  5.03125217139285E-04 -2.10056291198089E-01 -1.58239155003849E-03
  3.21530733248710E-01  2.71836869512782E-03 -3.20101349559280E-01 -2.47741118231328E-03  2.69656039381287E-05
  4.33096719129356E-03 -5.03594225671946E-04 -2.10056292886426E-01 -1.58266103268678E-03  3.21530760078693E-01
  2.71903387047230E-03  3.20101361059052E-01  2.47831290436089E-03  8.47299314197956E-05  1.37854277086097E-04
 -8.17567490327913E-06 -7.68623761197136E-05 -1.11339685250987E-05 -8.47421475534474E-05 -1.37969398490929E-04
 -8.16915082864547E-06 -7.70184273024422E-05  1.12093774493067E-05  8.47345454434441E-05  1.37909446124673E-04
  8.22508915611454E-06  7.69096451045213E-05  1.11480063585791E-05 -8.46710197271502E-05 -1.37249200086818E-04
  8.38331969757124E-06  7.62208372044061E-05 -1.07734936626521E-05  1.98739923835554E-05 -1.98999419172100E-05
  1.98818959703076E-05 -1.99206730381628E-05  3.81195362020268E-05 -3.81175793050178E-05  3.81338764046437E-05
 -3.80988765523162E-05  2.19427584777138E-05 -2.18925901205739E-05  2.19633063735095E-05 -2.19699085031162E-05
* ORBITAL    1   34
 -1.70513911951195E-07 -1.01438474602242E-06 -2.38814790467514E-05 -1.35357961636157E-04  2.22299171195807E-05
 -9.67687738163746E-10 -1.78248575317467E-08 -1.74291326250862E-07 -3.29671896704877E-08  6.40187675050379E-10
  9.27519066840690E-10  8.27681392228764E-09  8.24115730525881E-09  1.52568205014973E-07 -2.71947048660578E-05
 -2.81623644650811E-04 -9.18146347461752E-05 -5.90749000105775E-06  2.68435606006414E-05  3.85521522735966E-07
 -2.41124385042163E-08 -4.04228137399071E-05 -9.33756943825888E-05 -2.03526327728888E-07 -9.74269365441111E-08
 -6.37842941614251E-05 -1.52700151076471E-04 -1.71936261069372E-07 -1.02459483127540E-06 -2.39308123955948E-05
 -1.35556067987488E-04  2.22311722712031E-05 -1.45459677617126E-09 -2.76267894801328E-08  5.21316715154254E-08
 -8.47484904166452E-09  4.28424076039637E-09  7.85205907678119E-08  2.22501598211376E-07  1.02626247832683E-07
 -1.53875722002534E-07  2.71674680894840E-05  2.81342851592077E-04  9.17185814514925E-05 -6.04485793473435E-06
  2.68172333541766E-05 -4.81881854528971E-07 -5.69236784904511E-08 -4.03760876843251E-05 -9.32697406812837E-05
  2.49772942816975E-07  7.11018949189728E-08 -6.37723007850080E-05 -1.52595049666905E-04 -4.22536233832011E-06
 -3.23058789824001E-05 -1.07984511704420E-04  1.28680144783941E-05  4.54891802820871E-05 -6.08024187589875E-06
 -2.49213828942188E-05 -1.46771657775489E-09 -2.85284516553445E-07 -4.22579224075933E-06 -3.23065282512821E-05
 -1.07929661982100E-04 -1.28643133026059E-05 -4.55692746854681E-05  6.05938304617487E-06  2.59865183421930E-05
 -5.23815997904232E-09  2.89664644173247E-07 -2.56441227323729E-05 -4.32176906524974E-03  5.46744595413876E-04
  2.10065348963524E-01  1.53915207808484E-03 -3.21626614749222E-01 -2.71310343064556E-03  3.19997303990502E-01
  2.48740083913015E-03 -2.56497963873867E-05 -4.32181325452795E-03  5.46536310993197E-04 -2.10065351408371E-01
 -1.53902034926151E-03  3.21626603853029E-01  2.71289237277342E-03  3.19997307029818E-01  2.48726802183161E-03
 -2.56559637091178E-05 -4.32186243164628E-03  5.46148326616802E-04 -2.10065343623977E-01 -1.53884781049730E-03
  3.21626580161354E-01  2.71216928744384E-03 -3.19997288758903E-01 -2.48668392542453E-03 -2.56498852628807E-05
 -4.32181364284281E-03  5.46535415426564E-04  2.10065355629157E-01  1.53913261723963E-03 -3.21626608384899E-01
 -2.71293726683887E-03 -3.19997306796852E-01 -2.48738798713204E-03 -8.28011844214623E-05 -1.25032289213208E-04
  9.73247610820883E-06  7.64187536255060E-05  9.39072425229462E-06 -8.28140545063191E-05 -1.25145134267862E-04
 -9.69927294558206E-06 -7.65815409859402E-05  9.43574908037352E-06 -8.28080462228939E-05 -1.25086196030914E-04
 -9.75065137224457E-06 -7.65049434218815E-05 -9.40164213733123E-06 -8.27459045588380E-05 -1.24461452245627E-04
  9.89090553140628E-06  7.57829447407939E-05 -9.00960112944333E-06 -3.70433748128549E-05 -3.70049743886737E-05
 -3.69992687959040E-05 -3.70650060860170E-05 -3.53042960647342E-05 -3.53326692100376E-05 -3.53027617063184E-05
 -3.52891002334265E-05 -1.94996153093316E-05 -1.94571908047885E-05 -1.95130420865147E-05 -1.95229745875054E-05
* ORBITAL    1   35
  2.79379826179724E-06  2.02700721986764E-05  7.68544358760133E-05  2.49051885422585E-04  6.07933946662567E-05
 -6.68224459077823E-10 -1.17994497861881E-08 -1.74736395378891E-07 -4.09574783441470E-08  8.53782060565346E-10
  1.47658969480915E-08  6.44163593896376E-08  2.21325966910952E-08 -2.18397226115521E-06 -6.81653664714550E-05
 -4.96335039628410E-04 -1.26233894665514E-04 -7.31622603779848E-06  2.81949389346135E-05  1.45332516425474E-07
 -1.78192050165331E-08 -1.76622516723915E-05 -5.24476033631460E-05 -8.83302259914965E-08 -4.68778636102279E-08
 -6.95340651918831E-05 -1.56591556245893E-04 -2.79101926598693E-06 -2.02498852447335E-05 -7.67504861887575E-05
 -2.49138257354823E-04 -6.07258567189213E-05 -3.15594454107626E-10 -4.95608849640949E-10  3.35093707280263E-08
  2.19669832884807E-08 -7.77471564603521E-10 -1.93342118106526E-08 -3.25464332482639E-07 -9.68405493447233E-08
 -2.17885837669710E-06 -6.80531130425224E-05 -4.96316355283826E-04 -1.26147462195960E-04  7.71080602963142E-06
 -2.81130909757994E-05 -7.63470895741577E-08 -1.32447951170858E-09  1.74242600662179E-05  5.23135921766010E-05
 -3.61935170254191E-08 -2.34229763903091E-08  6.94080626733237E-05  1.56464367069183E-04 -1.88023181292759E-09
 -1.38502220905551E-08 -1.34662120820922E-08  6.02880246956566E-09 -2.31707022312222E-07  7.22000621952102E-09
 -3.85131970604460E-07 -1.01543874517854E-05 -4.69297619832784E-05  2.74012190230869E-09  2.21002484496260E-08
  1.45449750704904E-07  3.76974354723616E-09 -7.76010776889773E-08 -1.24704082189606E-08  4.91857720535536E-07
 -1.01688234851282E-05 -4.69946275080365E-05 -2.56029016120845E-05 -4.32139802472232E-03  5.47272555843684E-04
  2.10066800339284E-01  1.53544347518696E-03 -3.21624983683735E-01 -2.71428938081809E-03  3.19997781861444E-01
  2.48888102879167E-03 -2.56086601365335E-05 -4.32144269177655E-03  5.46988888769201E-04 -2.10066800621914E-01
 -1.53549913738539E-03  3.21624973320325E-01  2.71395605720980E-03  3.19997782788925E-01  2.48894002193135E-03
  2.56141847173473E-05  4.32148705994351E-03 -5.46634572086450E-04  2.10066793865944E-01  1.53512759942213E-03
 -3.21624948990136E-01 -2.71316039762864E-03  3.19997764863733E-01  2.48853269337711E-03  2.56078484273747E-05
  4.32143613977218E-03 -5.47016055774414E-04 -2.10066803697882E-01 -1.53553158240193E-03  3.21624975844856E-01
  2.71399069359013E-03  3.19997781641650E-01  2.48914999035572E-03 -8.30298292881553E-05 -1.25738069951303E-04
  1.12608907310496E-05  7.62311904225613E-05  7.89256056392277E-06 -8.30446524175498E-05 -1.25891749649298E-04
 -1.12053562348131E-05 -7.64257506925128E-05  7.98454834472607E-06  8.30379245252648E-05  1.25813646466390E-04
  1.12656163079801E-05  7.63127890615958E-05  7.90010824263592E-06  8.29753945530482E-05  1.25192486599846E-04
 -1.13963266947544E-05 -7.56213919325335E-05  7.52260006009837E-06 -3.61281412935638E-05 -3.61170636632756E-05
  3.60700478057643E-05  3.61096351442312E-05 -3.61009695108294E-05 -3.60657618723576E-05  3.60954268871590E-05
  3.60784686177559E-05 -2.08710843747755E-05 -2.08562921367787E-05  2.08998840755660E-05  2.09153523880290E-05
* ORBITAL    1   36
 -1.69702416254537E-09 -1.21910287178199E-08 -6.06067195491308E-08 -3.06220771835763E-07 -4.28597363439230E-08
  4.92418837661152E-07 -2.14727620139557E-05 -1.65879337309860E-04 -3.26763108934110E-05  1.67646556625815E-06
  1.26326671232661E-05  1.53172934946115E-04  6.65102872732213E-05  7.29580779389548E-10  1.31992839080132E-08
 -1.38899569940866E-07 -3.60064790085765E-08  3.51067035839519E-07  6.79892551973279E-08 -1.36174493634721E-05
 -1.19726602819257E-06  1.30169888160291E-08  2.82454240324320E-08 -7.21065245948786E-05 -1.29100567106461E-04
 -2.61751067354724E-07 -4.88113340023628E-08  2.98573487516393E-10  2.07476810276232E-09  1.02029848237697E-08
  2.33022225728644E-07  5.04604241149949E-08  4.91890969333707E-07 -2.14811722128045E-05 -1.65800593137765E-04
 -3.26502040467560E-05  1.67544488491531E-06  1.26100217930217E-05  1.52792109271123E-04  6.64118370367099E-05
 -7.13527121030748E-10 -1.33469487288532E-08  2.45675434377864E-07  5.64907165975026E-08  5.70367331194004E-07
  3.26729492124213E-08  1.33772537116962E-05  1.13593694639976E-06 -2.94250693400519E-08 -8.08501499170261E-08
  7.23284681443684E-05  1.29043424693545E-04 -3.57289527236407E-07 -1.07483814124832E-07  3.59327259589953E-06
  2.76909984925503E-05  1.05365715019066E-04 -1.05584258388836E-06  1.71800338872187E-05 -4.34295436227082E-06
  7.12313799337742E-06  1.50554912095517E-08 -8.74681114314635E-08 -3.59770538912077E-06 -2.77250547972018E-05
 -1.05473859723495E-04 -1.08027470999106E-06  1.82467073305403E-05 -4.34272356075108E-06  7.47441532263429E-06
 -3.24389495741322E-09 -4.03109194802990E-10 -2.70312883936875E-05 -4.33146112138123E-03  5.00686627558105E-04
  2.10056808847700E-01  1.58512033055886E-03 -3.21530105621630E-01 -2.71359754840990E-03  3.20101285322421E-01
  2.47987381886957E-03  2.70373427297752E-05  4.33150796067228E-03 -5.00421546996707E-04  2.10056810839155E-01
  1.58521925112065E-03 -3.21530094667746E-01 -2.71331361124242E-03 -3.20101284386297E-01 -2.47975996659070E-03
  2.70424187806764E-05  4.33154889293444E-03 -5.00119997194930E-04  2.10056802858162E-01  1.58487497979655E-03
 -3.21530071491937E-01 -2.71259450809304E-03  3.20101268487967E-01  2.47917250347946E-03 -2.70343031249628E-05
 -4.33148455582877E-03  5.00519785148188E-04  2.10056807621034E-01  1.58512663503770E-03 -3.21530100151546E-01
 -2.71340185411680E-03 -3.20101284110732E-01 -2.47989123910886E-03  8.47775509271879E-05  1.38251783823818E-04
 -7.31822417329194E-06 -7.48657145840080E-05 -1.25570529008550E-05 -8.47894920687670E-05 -1.38352941626807E-04
 -7.27287982091224E-06 -7.50384852262822E-05  1.25923587221473E-05 -8.47776738995289E-05 -1.38238395127990E-04
 -7.33967360836562E-06 -7.49232654147022E-05 -1.25339387806023E-05  8.47197889983134E-05  1.37673429531741E-04
 -7.48750876993772E-06 -7.42659763305422E-05  1.22103173473117E-05  1.89137074025535E-05 -1.88629570692855E-05
 -1.88945971158281E-05  1.89218668349226E-05  4.00006929540374E-05 -3.99929342825675E-05 -3.99985648761724E-05
  3.99590931704118E-05  2.34844923987786E-05 -2.34502189816323E-05 -2.35199202705261E-05  2.35177750422937E-05
* ORBITAL    1   37
 -2.21134830339740E-09 -1.56426221689431E-08 -7.14127167741358E-08 -1.48093640830573E-07 -1.81884704127250E-07
  3.60460930003751E-06  2.19482594686801E-05  2.49383471020222E-04  1.01946091289629E-04  1.61276772886789E-06
  8.73470947033231E-06  1.14174090601960E-04  5.16722418458595E-05  3.21725873886737E-09  7.05983460508476E-08
  2.77551234131238E-07  5.47502245819001E-08  3.95712031843006E-07  3.25763840854855E-08 -7.76452454210985E-06
  3.69753273104848E-05  3.13476966991783E-07 -4.79582100601224E-08  5.32144436218924E-06  7.39865502002738E-05
 -3.18355088763662E-08  1.25490641692895E-09  4.30315333587316E-10  2.85887982511099E-09  8.35694056821577E-09
  2.34748342395404E-07  2.49506949154253E-07 -3.60664600460028E-06 -2.19521136042195E-05 -2.49695889724638E-04
 -1.02034869890001E-04 -1.60812092211392E-06 -8.66015866408187E-06 -1.14437748353510E-04 -5.17582894887567E-05
  5.17851973596755E-11  1.98471469302271E-10  3.91033435110990E-07  4.88729876887337E-08  3.20189480688618E-07
  3.57596158004656E-08 -9.37679747520097E-06  3.68358157917946E-05  7.99787603433295E-09 -3.01137471196430E-08
  4.97218653980533E-06  7.42799336387242E-05 -5.31199958501548E-07 -5.41726964625053E-08 -7.54925318239356E-09
 -5.98058217762820E-08 -2.94388213064365E-07  2.85372414746548E-08 -1.30748319717625E-06 -1.40549660370492E-08
  2.28337096004154E-07 -2.20744565054012E-06 -6.99758804068861E-06  5.12733077060968E-09  4.06740177904886E-08
  1.86702363142231E-07  7.28713719580972E-09  1.75500376640858E-08 -1.50329503879589E-08  3.76132765764539E-07
  2.21811712691107E-06  6.73977622559596E-06  2.90850010260413E-05  5.13441715645794E-03 -6.09349218217486E-04
  2.66586266395085E-01  1.73453530934208E-03  3.72873253621793E-01  2.58359683822647E-03  1.99664210036497E-01
  1.28479717731657E-03 -2.90911095454681E-05 -5.13446537092890E-03  6.09021354417297E-04  2.66586256612871E-01
  1.73445187492933E-03  3.72873243984674E-01  2.58331115536584E-03 -1.99664205957280E-01 -1.28467023138133E-03
  2.90843416338896E-05  5.13441410072238E-03 -6.09366341011486E-04 -2.66586256262335E-01 -1.73469055247652E-03
 -3.72873247197846E-01 -2.58354019499517E-03 -1.99664210009344E-01 -1.28513636607608E-03 -2.90810909644607E-05
 -5.13438791721638E-03  6.09501232992933E-04 -2.66586263377955E-01 -1.73478647302442E-03 -3.72873261408098E-01
 -2.58382251792545E-03  1.99664211667073E-01  1.28490612266981E-03 -2.88543349892397E-05 -7.78565313173356E-05
  7.14851067668887E-06  7.48237007764187E-05  1.16551005692571E-05  2.88703149825129E-05  7.80341902262642E-05
  7.13439374936610E-06  7.49774888837236E-05 -1.17881719667591E-05 -2.88685479017782E-05 -7.80071781534645E-05
 -7.03269846419940E-06 -7.50636825657623E-05 -1.17504776982090E-05  2.88574115722085E-05  7.79263035026335E-05
 -7.09704245614982E-06 -7.49290888460505E-05  1.17312853734209E-05 -8.10932254299340E-06  8.14747375860353E-06
 -8.15298762670712E-06  8.12442084169657E-06 -1.94517566602210E-06  1.91183664520369E-06 -1.90922706985935E-06
  1.83460167221463E-06 -9.28991040347407E-06  9.27824301607678E-06 -9.25407879778249E-06  9.24328103294650E-06
* ORBITAL    1   38
  1.89992340651926E-06  1.43609563936694E-05  4.10721627932871E-05  3.62322040799151E-04  2.20700171098191E-04
 -2.84631181835159E-10  2.12444912398149E-08  8.94308952920789E-08  1.62899800762166E-08  2.74464333646660E-09
  2.75942862647991E-08  2.05895813730787E-07  3.17483136025249E-08  3.22468059645508E-06  1.68706484058662E-05
  1.76522402738073E-04  6.34585301641430E-05 -9.09571310706160E-06  5.07961126131852E-05  8.34524273064892E-07
  6.06058660960581E-08 -9.05927894455376E-06  7.50444303620015E-06 -1.48642176707279E-07  1.11343352610351E-07
 -3.04431923415915E-07  4.97909091040860E-05 -1.89926425016050E-06 -1.43564403062219E-05 -4.10538187400964E-05
 -3.62770936518157E-04 -2.20863250776385E-04 -4.82284496938825E-09 -7.51878812820436E-08  1.03041856745021E-07
  3.56623666768298E-08  1.04332885206061E-08  1.89298305388590E-07 -2.75377385009333E-07  4.85952913230578E-08
  3.22753199516207E-06  1.69364582930898E-05  1.76774727107586E-04  6.36067402519097E-05  9.61076011547149E-06
 -5.08194950483476E-05 -1.36016697691080E-06 -1.01994456306473E-07  9.01338018568722E-06 -7.61554243010388E-06
  3.93625492743864E-07  4.00935466323073E-08 -8.05954871283114E-08 -4.98706090486256E-05 -5.16308311578327E-09
 -4.25359302070449E-08 -1.85927909058329E-07  2.35084165068419E-08 -1.42582691462452E-06 -2.28827167191127E-08
  8.31600914079598E-07 -5.72307481528224E-07 -1.84758142556457E-05  7.03266350955042E-09  5.76696497002864E-08
  3.54251903031661E-07  1.21273330042252E-08 -7.12251641283671E-07 -3.17884008402032E-08  1.58309321838028E-06
 -6.12437985320049E-07 -1.66767697634979E-05  2.81961878941176E-05  5.12666778194357E-03 -6.35988522672854E-04
  2.66548129749529E-01  1.74128857404829E-03  3.72825686398262E-01  2.56954514558327E-03  1.99800840519492E-01
  1.24712715198560E-03  2.82043293028128E-05  5.12673148269050E-03 -6.35657366606728E-04 -2.66548118305822E-01
 -1.74134533456013E-03 -3.72825680349285E-01 -2.56950299774563E-03  1.99800833541974E-01  1.24730285002746E-03
 -2.81956100447244E-05 -5.12666413226732E-03  6.35924576057267E-04  2.66548133474072E-01  1.74112761030260E-03
  3.72825684139429E-01  2.56953801717982E-03  1.99800842802101E-01  1.24735731940315E-03 -2.81922642550149E-05
 -5.12663843169646E-03  6.36232405722843E-04 -2.66548125640454E-01 -1.74167195546830E-03 -3.72825694576876E-01
 -2.56977102738695E-03  1.99800835293252E-01  1.24727588615761E-03  2.86169221974366E-05  7.18279806560644E-05
 -1.77688077968353E-05 -7.13086746998046E-05 -1.36581824328164E-06  2.86309455312091E-05  7.20331676037572E-05
  1.77664830532655E-05  7.14149807085457E-05 -1.51850183285321E-06 -2.86330262953150E-05 -7.20347270458964E-05
 -1.76973370857470E-05 -7.15650121626022E-05 -1.52445730361258E-06 -2.86112379541050E-05 -7.17738028334553E-05
  1.78622248767477E-05  7.12581054570941E-05 -1.33745350823668E-06 -2.50600957578701E-05 -2.50576675258345E-05
  2.51036039177561E-05  2.50645622313679E-05 -1.81156676902973E-05 -1.81458792042698E-05  1.81999196439358E-05
  1.81184353048298E-05 -3.03171223171101E-05 -3.02814299298542E-05  3.03640600190190E-05  3.03465038774500E-05
* ORBITAL    1   39
  1.26756990417476E-06  9.81675212780337E-06  1.89423308531881E-05  1.76590319585525E-04  8.41074258832360E-05
  1.96646837995155E-10 -1.20819920125234E-09  2.87777609636789E-07  3.99157576069891E-08  9.66060931347155E-10
  2.12824640144429E-08  1.26419436605442E-09  7.85602847149271E-10  3.08125342941439E-06  1.57658856682821E-05
  2.23664807928920E-04  9.60254477685626E-05 -4.58842840239118E-07  5.83702973587168E-05  6.08779767692585E-08
 -1.93557858816426E-08  1.15644820786546E-05  3.01648004491069E-05  2.07524257886284E-09  4.08617982952254E-08
  1.02792190565124E-05  5.44505677099569E-05  1.27197984265250E-06  9.84867298615703E-06  1.91023693454853E-05
  1.77365648559069E-04  8.46362863916992E-05  7.85822536058574E-10  9.74836270433797E-09 -2.16593066457233E-08
 -5.88967547464613E-08 -2.53280466351911E-09 -5.49176512259123E-08  5.71364209371922E-08 -4.17594788467497E-08
 -3.07954991854683E-06 -1.57443958934375E-05 -2.23974326102923E-04 -9.60921756534360E-05 -3.84721781816253E-07
  5.85298047146563E-05  1.89132925711561E-07  6.69269706333394E-09  1.18799367783087E-05  3.03150276931115E-05
  1.42585426808576E-07 -3.06953078823649E-08  1.04602392055179E-05  5.44970714780802E-05  1.77694700289499E-06
  1.32220694974279E-05  3.78506786422677E-05  1.08649148070414E-07 -2.36437307712971E-05 -1.03035042130318E-06
  6.67869312586223E-05 -1.46395826363323E-08  6.83185737413976E-07  1.77733976597962E-06  1.32245254117843E-05
  3.78737451479150E-05 -1.20592365363975E-07  2.44276432188078E-05  1.02910694716889E-06 -6.68156551198990E-05
 -3.26950551594747E-10  3.50655108319611E-08  2.86462380890836E-05  5.12996016954292E-03 -6.22238532563519E-04
  2.66555472662673E-01  1.74650883529214E-03  3.72823299916905E-01  2.58040874380334E-03  1.99797959303205E-01
  1.25218448021449E-03  2.86534600564435E-05  5.13001589330241E-03 -6.21886663944823E-04 -2.66555470403271E-01
 -1.74635862930766E-03 -3.72823290067888E-01 -2.58001786549386E-03  1.99797954553981E-01  1.25190325282613E-03
  2.86430154800003E-05  5.12993597814335E-03 -6.22209903402047E-04 -2.66555481879618E-01 -1.74632827737969E-03
 -3.72823294963270E-01 -2.58000892596717E-03 -1.99797963040097E-01 -1.25185184969261E-03  2.86402774946347E-05
  5.12991462307800E-03 -6.22439729583139E-04  2.66555478033816E-01  1.74654139567523E-03  3.72823302147087E-01
  2.58032226897921E-03 -1.99797956636117E-01 -1.25186621332050E-03  2.83605006455196E-05  7.18470340384842E-05
 -1.70187150175183E-05 -7.48301226455423E-05 -4.63792972123625E-06  2.83710921838760E-05  7.19539194704349E-05
  1.69749347262280E-05  7.49803735555139E-05 -4.71874368837613E-06  2.83746508113609E-05  7.20037497716169E-05
  1.69669576617542E-05  7.50360820804153E-05  4.72930830316441E-06  2.83517350912230E-05  7.17523951859365E-05
 -1.71045366083865E-05 -7.48095798957034E-05  4.58694175795837E-06 -8.44605540758212E-06 -8.48069198120373E-06
 -8.51883871032746E-06 -8.53412736722654E-06 -9.49436733239337E-06 -9.54574087521989E-06 -9.55810971266111E-06
 -9.49851708925736E-06 -1.20352324713290E-05 -1.20328194015319E-05 -1.21602882359951E-05 -1.21122124659692E-05
* ORBITAL    1   40
 -3.75976444587857E-09 -2.75683781988385E-08 -1.44709642473765E-07  3.76872752488493E-07 -8.72556495008703E-08
  3.30411082452954E-06  1.50404582912656E-05  1.81758004154756E-04  7.21116144313854E-05  1.43074523899683E-06
  5.54773852860545E-06  7.94734469276262E-05  3.71129502254833E-05  9.20319357563110E-09  1.96048967764658E-07
 -1.90360456226564E-07  2.42103486612355E-09  1.87760977804057E-07  1.11654330041465E-07 -1.34656447785294E-05
  4.94201849502085E-05  3.87816243452226E-07  1.60569676400261E-07  3.61590656179416E-06  9.87736143486830E-05
 -2.94718157672692E-07  9.91499873073070E-08 -4.79054799698590E-09 -3.50731738235824E-08 -1.80296793189398E-07
  1.18070366999045E-07 -3.17610533986480E-07  3.30433027248706E-06  1.50469149001965E-05  1.82098650950024E-04
  7.22206265802637E-05  1.43313376858055E-06  5.60282786137529E-06  7.98670308027831E-05  3.72629534962874E-05
 -9.37634031557391E-09 -2.02947532889915E-07  1.79705652694784E-07 -2.76989229908795E-08  5.30831785293947E-07
 -1.12292244381901E-07  1.31523663700941E-05 -4.95378934870358E-05  6.19363950966067E-07  8.07355032279156E-08
 -3.29439813540719E-06 -9.88659982078880E-05 -2.79636143377893E-07 -1.35073879848469E-08 -1.12982731841212E-07
 -8.80227073319989E-07 -2.89980370768593E-06  2.38134776254349E-06 -2.21246260693811E-05  2.65716165062316E-06
 -2.38855663662583E-05  1.94920820249808E-09 -1.00528620837850E-07  1.03893579601175E-07  8.05310587114046E-07
  2.34400349925644E-06  2.34251132415547E-06 -2.06870828688647E-05  2.71636039833722E-06 -2.57548737964106E-05
  1.97095947718559E-09  2.43696914777459E-07  2.94644566239829E-05  5.13732720176247E-03 -5.98766413133804E-04
  2.66588758103203E-01  1.73356590735039E-03  3.72872696149455E-01  2.58543605481112E-03  1.99660308239686E-01
  1.28265395970373E-03 -2.94706521361594E-05 -5.13737544797786E-03  5.98351551137567E-04  2.66588751265994E-01
  1.73362776643800E-03  3.72872686115687E-01  2.58489255031807E-03 -1.99660310121257E-01 -1.28183643576794E-03
 -2.94618814287573E-05 -5.13730830164636E-03  5.98658357122861E-04  2.66588759151980E-01  1.73368391480796E-03
  3.72872688135833E-01  2.58490276240550E-03  1.99660319259392E-01  1.28193908355644E-03  2.94600859006198E-05
  5.13729295706914E-03 -5.98960098540750E-04  2.66588764375742E-01  1.73361744280560E-03  3.72872700268150E-01
  2.58551447200865E-03 -1.99660313260601E-01 -1.28265641848140E-03 -2.90403860433038E-05 -7.94069946175810E-05
  5.90255029236148E-06  7.65000462414718E-05  1.32197810917006E-05  2.90565667251110E-05  7.96059631521683E-05
  5.90452696660868E-06  7.66768990669345E-05 -1.34518512721518E-05  2.90633503694822E-05  7.96962975467917E-05
  5.81100454247991E-06  7.67723487941092E-05  1.34797567512698E-05 -2.90424056972477E-05 -7.94490341735672E-05
  5.87195406420319E-06  7.65234340995959E-05 -1.32190223888951E-05 -9.63773188305520E-06  9.78840407944828E-06
  9.83921436132148E-06 -9.61545211769517E-06 -2.37095097666551E-06  2.22430144538521E-06  2.22621069528682E-06
 -2.31715445788282E-06 -9.47605694009186E-06  9.39951610375972E-06  9.38715399729073E-06 -9.42581666497723E-06
* ORBITAL    1   41
 -1.08847808497474E-06 -7.84878934209035E-06 -3.67631307522121E-05 -1.61813905389803E-04 -3.33521772748962E-05
 -3.45519202655464E-09 -7.08560953698761E-08  4.33884929806184E-07  4.24165175817375E-08  7.31809000620526E-09
  1.43422978899374E-07 -3.78672036228552E-07 -1.10401262541870E-08  1.24911977826001E-06  3.34312129959414E-05
  2.32746734697567E-04  6.60559453488468E-05  1.08622281513583E-06 -4.24550696574324E-06  6.65151135240307E-07
  1.31685383969849E-10  1.78910062793375E-05  6.02667494206145E-05 -5.36778533485380E-07 -4.85146803816168E-08
 -1.97675644369612E-05 -5.95463260354136E-05  1.08126845691350E-06  7.79614897255999E-06  3.64954088652974E-05
  1.62123284777239E-04  3.32148340768069E-05  1.70657248579936E-09  3.29655233587730E-08 -2.64551838772967E-07
 -8.27988091668640E-08 -4.17044097374180E-09 -1.00457333139978E-07  5.14802053912503E-07  4.03641070537483E-08
  1.23719772679781E-06  3.31844713667363E-05  2.33359063367043E-04  6.61568068564363E-05 -1.48629975698034E-06
  4.18380741514660E-06  3.20537989880928E-07  1.92828211362285E-08 -1.73060409106954E-05 -6.02862909713373E-05
  2.32912202618141E-07 -1.02423780255727E-07  1.97667907279509E-05  5.96936333089485E-05 -7.10823865196895E-09
 -5.70678341533092E-08 -3.71245037083715E-07  4.98833954436447E-09  8.81064914259349E-09 -3.65113728174259E-08
  1.31562569375792E-06  7.91072537518948E-06  2.38359946487113E-05 -7.15483744428634E-09 -5.57485649250132E-08
 -3.19282797325948E-07 -9.83021548704015E-09  1.55399975456350E-07  2.03151328840521E-08 -3.80604336061910E-07
  7.98820292954151E-06  2.11656135474947E-05 -1.27608105814263E-06 -1.62908142734769E-04 -1.45334175421388E-06
 -3.67165113171487E-01 -2.14476498869535E-03  8.66564547911437E-02  5.16771285494879E-04  3.28129204827208E-01
  1.94688753363286E-03 -1.27451779690358E-06 -1.62896243269789E-04 -1.43534181032807E-06  3.67165112063426E-01
  2.14444111906326E-03 -8.66564515684799E-02 -5.16412609971195E-04  3.28129201016949E-01  1.94651086119363E-03
  1.27846682820074E-06  1.62926396379626E-04  1.53149902139754E-06 -3.67165107212467E-01 -2.14415148322772E-03
  8.66564505506878E-02  5.16331409854366E-04  3.28129202584639E-01  1.94609369599909E-03  1.27551550453478E-06
  1.62903857805468E-04  1.28364906371205E-06  3.67165109158621E-01  2.14468027090460E-03 -8.66564521340044E-02
 -5.16366957385440E-04  3.28129206504615E-01  1.94610273143657E-03 -2.79399347582639E-06 -1.58252296013787E-05
  4.40329812956698E-05 -1.19758432708118E-05  4.83460351240887E-05 -2.79503347024621E-06 -1.58971650969481E-05
 -4.40000138408537E-05  1.19499122225431E-05  4.84043487387588E-05  2.81232983167931E-06  1.60760893465465E-05
  4.39173264706246E-05 -1.19425470767247E-05  4.85565254889692E-05  2.79316072926683E-06  1.58022959514175E-05
 -4.41622832257021E-05  1.20369862960135E-05  4.84556067906700E-05  7.68405329291599E-06  7.67194540455315E-06
 -7.61522657905857E-06 -7.72474305422471E-06 -2.75290467716171E-06 -2.71489906133955E-06  2.63482322271266E-06
  2.75144537897088E-06  1.41268367598330E-05  1.40878755594871E-05 -1.42039499290214E-05 -1.40636696228673E-05
* ORBITAL    1   42
  6.86067900562120E-09  4.97490695110872E-08  2.52382288200839E-07  2.36551950040965E-07  9.30690220168713E-08
 -6.76676764645831E-07 -1.94632805905027E-05 -1.67756477118767E-04 -5.66499740167975E-05  1.73163803519905E-07
  5.80707302824185E-06  4.19026097875428E-05  1.41966371811780E-05 -8.79185252364229E-09 -1.77012471709670E-07
  1.98168744103444E-07 -2.70811027863472E-08  3.91093291240748E-07  7.04819512446298E-08  1.16384387759355E-05
  3.15101898330154E-05 -4.17610276140355E-07 -9.13999275203835E-08  8.70339282567492E-06  1.25153443382287E-05
  5.15370719211571E-09  1.06913584059640E-07  2.97398310841100E-09  2.17245155944081E-08  1.13112263340956E-07
 -1.07727508986167E-08 -7.66418697296818E-08  6.78158573504263E-07  1.94986608988545E-05  1.68243969504476E-04
  5.67808479255605E-05 -1.72968546791300E-07 -5.79794925656343E-06 -4.19258301253069E-05 -1.42133295299557E-05
  3.67521567323157E-09  8.36464751141476E-08 -7.51632010626041E-07 -1.45493734708484E-07 -1.17503101482265E-07
  5.28359275131686E-08  1.18003897505598E-05  3.15330336710295E-05 -6.46253123535486E-07  1.87897716542145E-08
  8.37986858417282E-06  1.23930249858968E-05 -3.32419757219517E-07 -7.77875436693080E-08  5.83380495115601E-09
  4.63628648778821E-08  2.59287685376375E-07 -1.07043779501399E-08 -1.31520361489272E-07  2.99999287866597E-08
 -1.03765133111524E-06 -1.19010739132824E-06  3.52436188684392E-05  8.54808792541080E-09  6.66483332004056E-08
  3.44876735002130E-07  5.38301020405560E-09 -1.26677916236689E-07 -3.00181238839802E-08  8.47490890395199E-07
  1.20247989309609E-06 -3.60103293124351E-05  2.06527118861387E-07 -1.49854743932413E-04  4.51331908488960E-05
 -3.67148022773901E-01 -2.16712125721446E-03  8.67991807340169E-02  4.99489155551146E-04  3.28111560744790E-01
  1.93249196246372E-03 -2.11020606480817E-07  1.49819644828260E-04 -4.51932009276406E-05 -3.67148027119848E-01
 -2.16712359548984E-03  8.67991783815016E-02  4.99739325951459E-04 -3.28111550519402E-01 -1.93315725264944E-03
  2.08842408153139E-07 -1.49836693093107E-04  4.51652484612357E-05  3.67148020206892E-01  2.16680907487224E-03
 -8.67991770383004E-02 -4.99546625093896E-04 -3.28111549906661E-01 -1.93251345034129E-03 -2.18653290664699E-07
  1.49761109412166E-04 -4.55105706101275E-05  3.67148037716322E-01  2.16740571676018E-03 -8.67991708680001E-02
 -4.99531698553479E-04  3.28111543408977E-01  1.93285360318776E-03 -1.05605465404341E-06 -1.05893352495338E-05
 -6.01139576355314E-05  5.75713446874899E-06 -4.45714128182817E-05  1.06100590137671E-06  1.06337143122497E-05
 -6.01407893703062E-05  5.74722119923906E-06  4.46261843043105E-05 -1.06912319367598E-06 -1.07111756782936E-05
  6.01903966044322E-05 -5.72587452668886E-06  4.46198597185487E-05  1.06300462346779E-06  1.06538068780147E-05
  6.02750828843637E-05 -5.81285586126808E-06 -4.47076145404131E-05 -1.45035440662500E-05  1.43677610921111E-05
 -1.45698210437621E-05  1.45400365775946E-05 -1.76618418096522E-06  1.86239951918102E-06 -1.76819643484278E-06
  1.80285651064952E-06  3.65230401745724E-05 -3.65476206701499E-05  3.66128012084946E-05 -3.66592904663701E-05
* ORBITAL    1   43
  2.93949307301912E-07  2.08049610641212E-06  1.05294781221573E-05  2.17697801860969E-05 -3.31266708597970E-05
  2.32482143718895E-10 -4.67515993994934E-09  1.60755537528116E-07  4.50704207206380E-08 -9.95901391566705E-10
 -2.77355811707139E-08  1.39707449694981E-07  1.72479615961534E-08  2.72690460273276E-07  1.55448059974117E-05
  1.27504985453187E-04  4.87895297437622E-05  3.91853812319093E-06 -4.22526481321071E-06 -4.27979609681217E-07
 -8.88916822660076E-08  3.08930692364534E-05  7.56269422119612E-05 -2.63323686218892E-07  2.21597352263023E-08
 -2.05859193541425E-05 -5.91937603132810E-05  2.91062165957327E-07  2.05944437866225E-06  1.04209395086376E-05
  2.15300801559405E-05 -3.30739212901148E-05 -1.26400180430757E-09 -3.93888462114094E-08  1.86659767630073E-07
  6.61008756693297E-08  2.72500576371158E-10  2.64251263057844E-09 -2.06782028529074E-07 -3.00713826991070E-08
 -2.75714260294081E-07 -1.55973578158041E-05 -1.27732476033238E-04 -4.89184418907501E-05  3.51332208430962E-06
 -4.28703483224261E-06  2.16130734123965E-07  5.17259452127354E-08  3.07525780804051E-05  7.56624905195974E-05
  6.33752361699394E-07  7.55581336075003E-08 -2.09498285059840E-05 -5.93193092819984E-05  1.37325914915887E-06
  1.03067812453628E-05  3.96287203179783E-05 -8.87079769112986E-08 -3.04301721298128E-06  8.62422409336338E-07
  1.48291709172287E-05  1.56877799688123E-08 -5.18693883671083E-07  1.37516340195409E-06  1.03207988548937E-05
  3.97122424452069E-05  6.61628617920617E-08  3.78668041746921E-06 -8.70875696014233E-07 -1.44402228720485E-05
 -5.86647545374075E-09 -1.07798264469015E-07 -1.14047204854823E-06 -1.61802724150081E-04  2.05260124899711E-06
 -3.67161593137204E-01 -2.14646676420302E-03  8.66624468209092E-02  5.18331526219250E-04  3.28131758808823E-01
  1.94995656484205E-03 -1.13653859602934E-06 -1.61773110204058E-04  2.28353366969560E-06  3.67161589615067E-01
  2.14669629863850E-03 -8.66624433876945E-02 -5.18069156654894E-04  3.28131757466481E-01  1.94960829182562E-03
 -1.13996776174625E-06 -1.61799198451224E-04  2.10371851446225E-06  3.67161585536030E-01  2.14642132372902E-03
 -8.66624447019980E-02 -5.18170885573871E-04 -3.28131755056959E-01 -1.94968353783687E-03 -1.13790181300729E-06
 -1.61782270255689E-04  2.17565540473572E-06 -3.67161596573405E-01 -2.14647745005451E-03  8.66624432824234E-02
  5.18315988158080E-04 -3.28131751998549E-01 -1.94998168807533E-03 -2.97721278056951E-06 -1.60106234838564E-05
  4.50066061000581E-05 -1.29523249830199E-05  4.65000376321525E-05 -2.97513582640672E-06 -1.59631469179845E-05
 -4.50353599901549E-05  1.30356595558737E-05  4.64018538231399E-05 -2.98817609152930E-06 -1.60983318742065E-05
 -4.49622652761953E-05  1.30712316469340E-05 -4.64749317663403E-05 -2.97633551548281E-06 -1.59807740193230E-05
  4.51227984146546E-05 -1.30487905392545E-05 -4.65380212958325E-05  1.15728891284039E-05  1.15518681256896E-05
  1.15964871402090E-05  1.16840207800410E-05 -1.82111330792653E-06 -1.88406262853233E-06 -1.92879514905930E-06
 -1.88293081207103E-06  1.72476154667204E-05  1.72858696041537E-05  1.73575854908298E-05  1.71594275654928E-05
* ORBITAL    1   44
 -1.85976257562783E-09 -1.34764824029602E-08 -6.32855534613816E-08 -8.11913881505975E-08 -5.36796081328130E-08
 -3.44619264133804E-07 -1.27132258961247E-05 -1.32147068639181E-04 -5.45628516760602E-05  8.15969912146797E-08
  4.52649194170167E-06  2.52174799927268E-05  6.28183920659040E-06  1.68639958614616E-09  2.41402642328150E-08
  8.68293891841863E-08  1.34658295974986E-08 -2.88514335177653E-07 -1.11248491483458E-08  1.43185390742983E-05
  2.97948612521605E-05 -2.15816654323061E-07 -1.44781474418671E-07 -3.13696716921090E-06 -1.06412396906008E-05
 -1.38559950375553E-07  6.93709579983475E-08  1.49365110441214E-09  1.09077575556949E-08  5.41219624402906E-08
 -8.41488101030332E-08  1.69366373991044E-07 -3.47958228282215E-07 -1.27857004691879E-05 -1.32792017735361E-04
 -5.47380471970374E-05  8.38963820793319E-08  4.57285094113524E-06  2.50914315877883E-05  6.29471729146204E-06
  3.99613769307322E-09  8.08221707409027E-08  4.08452756559824E-07  1.41120259009800E-07  9.12652598362062E-08
 -1.29549269745817E-08 -1.44346991285408E-05 -2.97978436833202E-05 -1.70241485339173E-08 -6.05883551710447E-08
  3.01382665592591E-06  1.06297580089358E-05  9.25482761765845E-08  5.61597621492379E-08  9.87125225825225E-07
  7.39690139612547E-06  3.09667366078927E-05 -7.88501977227197E-06  1.69091485770960E-05  9.82020979627781E-07
  1.55661864392502E-05 -8.30053387040648E-09  5.75086135010087E-08 -9.91082513971585E-07 -7.42648715438743E-06
 -3.10846997332433E-05 -7.88082046808453E-06  1.68032842813986E-05  9.82770634418970E-07  1.57457187331586E-05
 -7.36177140130114E-09  7.04069629476569E-07  3.18984598337758E-07 -1.48964370064011E-04  4.89937849529482E-05
 -3.67145767169838E-01 -2.17082284021060E-03  8.68020582238196E-02  4.99116593609207E-04  3.28113472410590E-01
  1.93134494302305E-03 -3.20908498189656E-07  1.48949582410200E-04 -4.91306832866324E-05 -3.67145764246809E-01
 -2.17093843827140E-03  8.68020552943104E-02  4.98923161190623E-04 -3.28113470694970E-01 -1.93112337442200E-03
 -3.21799911053047E-07  1.48942890984337E-04 -4.91012676596054E-05 -3.67145761271067E-01 -2.17071381596006E-03
  8.68020560719920E-02  4.99126154321453E-04  3.28113464392933E-01  1.93125941167899E-03  3.29450734817808E-07
 -1.48883795038793E-04  4.94727684785421E-05 -3.67145776483842E-01 -2.17118933738703E-03  8.68020477078350E-02
  4.98834322077569E-04 -3.28113461455112E-01 -1.93096280717633E-03 -1.08514724283523E-06 -1.06579538920721E-05
 -5.95061181635653E-05  5.86506966607313E-06 -4.50652078723294E-05  1.09269577335331E-06  1.07310519393881E-05
 -5.95626994411806E-05  5.93354496553986E-06  4.50202461531824E-05  1.09614015456057E-06  1.07345007602391E-05
 -5.95825921512210E-05  5.83025075867349E-06 -4.51370581039181E-05 -1.09091016627915E-06 -1.06931646636261E-05
 -5.96491811325518E-05  5.92869675462633E-06  4.51390321036506E-05 -1.49068770745537E-05  1.48741918415413E-05
  1.49560508720078E-05 -1.50576761578161E-05 -2.03545645544258E-06  2.00779873458549E-06  2.05072102144336E-06
 -2.01004395549227E-06  3.70364309285854E-05 -3.70406038146297E-05 -3.71261150344565E-05  3.71724331152722E-05
* ORBITAL    1   45
 -1.54063094155786E-05 -9.06171243137764E-04  7.06233580209647E-01 -4.46526128234903E-04  8.94014757044302E-04
 -4.28175410197896E-07 -1.93263363731121E-05  2.36531970065730E-05 -1.74612846441231E-06 -3.93594533703093E-07
 -1.25405904776636E-05  4.57911646597757E-05  4.00087606356120E-06  3.19767099391139E-05 -5.17912399868539E-03
 -8.48866934111955E-04  1.00008525118781E-04 -6.67382542151894E-04 -4.80847693132255E-04 -2.97143626896901E-04
 -1.65395260648388E-05  1.28448804873851E-03  3.46799681742715E-04 -2.80102688899306E-04 -2.36888433850667E-05
 -2.76162174176823E-04 -3.43828201896250E-04 -1.54927609121483E-05 -9.06855344478895E-04  7.06229526196640E-01
 -4.52695349431619E-04  9.35798536219884E-04 -6.89589548614312E-07 -2.36323141232167E-05  5.58490084998344E-05
  3.75134026083127E-06  1.58642666526349E-07 -3.38127084354948E-06 -5.97752967191503E-07  6.98150638004491E-06
 -3.20622099630583E-05  5.17792511378163E-03  8.43217369035000E-04 -9.83563102535054E-05 -7.10836711607906E-04
 -4.91452065179061E-04 -2.02224180410034E-05  1.18203997025532E-05  1.28704307434802E-03  3.31219614472811E-04
  4.30633239180026E-04  4.01864123196746E-05 -2.55044453954677E-04 -3.57788509329644E-04 -3.03006836301110E-05
 -4.21104591633064E-04  9.37243236841075E-04  1.80234847217517E-04 -6.16987403255613E-04 -4.03560672760700E-04
  3.01459873246406E-03  3.57804006451352E-06 -9.03717127351230E-05 -3.02593913520009E-05 -4.20794631287280E-04
  9.54664334689223E-04 -1.95206527241633E-04  1.53748438317410E-03  3.95061688488494E-04 -2.50775970021589E-03
 -3.09524848789544E-06  7.36951157060225E-05  5.26492253604079E-06 -7.05806710250255E-06  6.16260872542263E-04
  7.49468666371643E-05 -4.27613833507375E-04  4.31282408413151E-05 -7.49099244346223E-05  6.12433696746084E-05
 -4.27367740027264E-05  5.40716109569196E-06 -6.61058889907301E-06  6.88109396596995E-04 -7.97679051326782E-05
  6.42302750535354E-04 -4.39930025460790E-05  2.37337771419883E-04  6.41994132473422E-05 -3.10652253880092E-04
  5.42971197563899E-06 -6.33804731238509E-06  6.88064084982461E-04 -7.90556124981867E-05  6.22935308291576E-04
 -4.39499586472082E-05  2.46726044245310E-04 -6.36918181590009E-05  3.27425821707883E-04  5.36862461178184E-06
 -6.22205361901124E-06  6.26287332606345E-04  7.46558682400534E-05 -4.57947620044010E-04  4.24961720355086E-05
 -7.63003376770580E-05 -6.08297221934148E-05  4.74292222990382E-05  2.99764666170894E-06 -5.84749055125502E-06
 -4.44177717546777E-05  1.75164757122075E-05 -2.46944699025798E-05  4.28704479252306E-06  2.17058175383243E-05
  5.82753291606727E-06  2.47571596094342E-05 -6.71318326552726E-05  4.42313976512780E-06  2.05899715549041E-05
  5.46210341291284E-06  2.14189040769646E-05  6.20973344478655E-05  2.81226894286963E-06 -6.52293936113782E-06
 -4.40489777250440E-05  1.69807473968567E-05  2.72380444618978E-05 -1.48876211629459E-05  3.32038607641554E-06
 -1.95990463370323E-06 -2.13650757367417E-05 -1.54492752309363E-06 -6.85294741350569E-05 -6.58511398164709E-05
 -2.75165473252902E-06 -6.62174803363745E-05 -4.64947491214281E-05 -5.23184328958040E-05 -6.88843675371325E-05
* ORBITAL    1   46
  3.65604491071176E-06 -7.66171319197643E-04  7.07073855439753E-01  7.10901713629700E-04  1.38094150863768E-03
  3.97518590851814E-07  1.57626555796373E-05 -3.11592181392439E-05 -4.36205760391042E-06  5.08698420680394E-08
  4.00965205461946E-06 -1.28771115179912E-05 -1.95309562351736E-08  3.97281683972593E-06 -5.42854435474637E-03
 -8.17865405988331E-04  3.03731272642204E-05 -8.25002741289271E-04 -5.75537160731462E-04  2.44123461658754E-04
  1.33251361489391E-05  7.34100447541004E-05  1.08360974287425E-04  1.51307633594655E-04  3.22515961231033E-05
 -5.06541216150303E-04 -4.23014642660830E-04 -7.36947984250334E-07  7.87553141720429E-04 -7.06963002852670E-01
 -7.13872835201718E-04 -1.35698671385241E-03  4.78959550887541E-07  1.65547421874925E-05 -3.48742206335919E-05
 -2.11092132210920E-06 -2.63612438339207E-08  4.21358913299910E-06 -5.75550799478515E-06 -6.95488330444313E-06
  8.46706636680922E-06 -5.33474696668065E-03 -9.87222504685328E-04  2.80738470493075E-05  8.63888832317676E-04
  5.72199879295658E-04  1.22528163749969E-05 -2.22804992178261E-05 -2.83307991100418E-04 -1.67096589858928E-04
 -3.03664732719314E-04 -2.24897639743583E-05  5.93518386340987E-04  4.23337409501707E-04  1.42902310524483E-06
  1.15258229722771E-05  7.99192836260923E-05  1.92442077652476E-06 -2.27975483186921E-04  1.08090502772789E-05
 -5.05369921516320E-04 -3.36479000469560E-04  1.53433146491097E-03  1.51292677380091E-06  1.22266441721989E-05
  7.49869006213352E-05  9.39045942423227E-06 -4.26503175779960E-04 -5.15500676471009E-06  1.04239246856143E-04
 -3.33609526705312E-04  1.48669579981076E-03  5.27852995197530E-06 -7.73242450720752E-06  7.01716773975107E-04
  7.48155131667991E-05 -3.99924390614038E-04  4.04424102168698E-05 -3.36605958701403E-04  6.11879457919089E-05
 -6.36370177482662E-04  5.31199245891322E-06 -7.01633635740808E-06  6.55331378572024E-04 -7.10822625228869E-05
  2.58855496710773E-04 -3.99838279160523E-05  2.07074244866959E-04  5.91843470766120E-05 -4.29591193964965E-04
 -5.91170572106003E-06  2.80172403679057E-06 -6.96619734811615E-04  7.38163073407978E-05 -4.46272771228707E-04
  4.06380649731866E-05 -2.67058842211631E-04  5.93890166990154E-05 -4.58942589005436E-04 -5.85980433304430E-06
  2.77478816017778E-06 -6.49615567411061E-04 -7.05700432748271E-05  3.24059451026964E-04 -3.96902458608365E-05
  1.43837988223840E-04  5.73304950097398E-05 -2.54560886961057E-04  6.95472595647527E-06  1.94207344353742E-05
  3.44365343757545E-05 -3.69672970695546E-05 -1.08551607230481E-05  6.18266631228354E-06  5.66973715356404E-06
 -8.98824601533373E-06  1.10942042703144E-05  1.38837430692671E-05 -7.67087695001304E-06 -3.34366495374215E-05
  2.95180982331181E-05 -4.48177934759234E-05 -4.40314402379590E-05 -6.57646716110193E-06 -1.33560362843906E-05
 -1.98241056498209E-06  1.70840971227386E-05 -1.72205847955127E-05 -1.42335624012096E-04 -1.55173229786078E-04
  1.03070045388883E-04  1.17476744074228E-04 -7.90493669698503E-05 -3.41904370164782E-05  1.02571735644089E-04
  5.62713768000685E-05 -8.30322916462453E-05 -9.29214798651074E-05  9.22258676286927E-05  1.03604332378191E-04
* ORBITAL    1   47
  5.52603918551284E-05  4.25395845688637E-04  7.98909099399571E-03 -1.60447436740531E-03  1.03317629983716E-03
 -3.85572826957550E-07 -9.26575910709115E-06  2.40679278752155E-05  8.35576101041487E-08  5.37783354829148E-07
  9.35023495059897E-06 -1.16211314443009E-05 -4.50725152307902E-07 -1.14073209767029E-04  7.04413870331372E-01
  1.41513141781090E-05  2.81784735260351E-03 -2.80950806134375E-03  6.57895698447915E-04  4.26903886965757E-05
  9.43205584959888E-07 -7.26041212576532E-03 -1.11133456348077E-03 -1.12256317807700E-04 -1.12876379703003E-06
 -1.86242265258772E-03  6.60717373305762E-04  5.55057134209701E-05  4.27209108215180E-04  7.99912682283710E-03
 -1.60723392425777E-03  1.03179875212256E-03  1.45887404254831E-07  1.79622557416777E-06 -2.32298903242849E-05
 -2.65678644822457E-06 -2.19923484964986E-07 -6.15248496891841E-06  1.79600976600343E-05 -1.74483652561252E-07
  1.14561393558900E-04 -7.04404147192741E-01  4.57088612561921E-05 -2.87643099675977E-03 -2.70135326440385E-03
  6.66065174646799E-04  2.05760110415081E-05  6.53615247835188E-06 -7.24179894826423E-03 -1.08227327758097E-03
 -7.03663668530651E-05  1.22679869186712E-05 -1.80907097898566E-03  6.77892296615883E-04  1.07338769916308E-04
  1.30613253862543E-03 -3.60903804961590E-03 -4.85577759375706E-04  4.46567517109559E-03  9.97745934821653E-04
 -9.08109446015426E-03 -3.69489773943469E-06  1.27891618225034E-04  1.07363151846378E-04  1.30643020213276E-03
 -3.60492916767297E-03  4.84128324106534E-04 -4.33026597061581E-03 -9.99519147091258E-04  9.22797433050595E-03
  1.10492250803183E-06 -4.40983636618268E-05 -1.42825532490857E-05 -2.47444306246253E-04  1.99456824955260E-03
  1.97278150136975E-04 -1.34740454889145E-03  1.03735179765240E-04 -1.63850534461558E-03  1.51831692427409E-04
 -2.61085380641007E-03 -1.42263428891635E-05 -2.47089642818601E-04  1.99852226661328E-03 -1.97778513757125E-04
  1.34349575026054E-03 -1.03923848213792E-04  1.66447212218229E-03  1.51995138312853E-04 -2.65244669655936E-03
 -1.42805045259139E-05 -2.47477570811647E-04  2.01652189566626E-03 -1.97804426854226E-04  1.41696060712133E-03
 -1.03909990351120E-04  1.68574526280967E-03 -1.52311550906853E-04  2.67707680942881E-03 -1.43162620637210E-05
 -2.47700625256682E-04  1.99045848313233E-03  1.97462412270934E-04 -1.33269686678349E-03  1.03847502106159E-04
 -1.64567724449463E-03 -1.51748394332538E-04  2.61875793045411E-03 -5.43584915093898E-05 -3.01921708842496E-04
 -2.77864112254126E-05  1.60799408883762E-04  2.79226260101706E-04 -5.42468645718069E-05 -3.02074963877741E-04
  2.39811821332560E-05 -1.58203776123986E-04  2.80297801524976E-04 -5.42840290507419E-05 -2.98497395788031E-04
  2.65418171962986E-05 -1.59200773978068E-04 -2.73399893081973E-04 -5.47915875892622E-05 -3.08379216111298E-04
 -3.26489036248120E-05  1.66937048374258E-04 -2.86938979797260E-04 -5.34957363561507E-04 -5.32929234394052E-04
 -5.28692302880975E-04 -5.34825750531055E-04  3.44258906296475E-04  3.39192777628756E-04  3.35128395817764E-04
  3.54207097983942E-04 -1.61282665154454E-04 -1.62940195900023E-04 -1.60624518837437E-04 -1.71935294637014E-04
* ORBITAL    1   48
 -1.96060127585718E-05 -1.19549951328242E-04  4.18148262784573E-03 -7.99200825777217E-04  1.16509655994192E-03
 -1.12634791455097E-06 -2.05943427718957E-05  6.24421284941134E-05  6.18457990117391E-08  2.39665195606459E-06
  4.90157539866735E-05 -1.19807490712549E-04 -1.55615268165342E-06 -5.07155744845208E-06  7.07617028435788E-01
 -3.24230991166907E-03  3.05880593939886E-03 -4.61246284584556E-03  3.38692820512659E-04  2.79959739289630E-04
  2.00765744098822E-05 -3.76833061111989E-03 -1.53544307651736E-05 -3.50195115727793E-05 -1.96248314748885E-05
 -3.43002381661797E-03  3.84860805622281E-04  1.88301665798888E-05  1.13923817068600E-04 -4.20928608468304E-03
  8.05675538790067E-04 -1.17506443633820E-03  9.22958695403270E-07  2.07626323264201E-05 -6.78004567135423E-05
 -9.21575108111517E-07 -1.60002193565416E-06 -3.53675043992158E-05  1.06054803015099E-04  4.97347767042235E-06
 -6.32067831903976E-06  7.07591573816954E-01 -3.22828791116280E-03  3.12323019992524E-03  4.61642628213731E-03
 -3.45226919887431E-04  1.42500517871962E-04  2.65712867220065E-05  3.78953994363316E-03  5.78901081983709E-05
 -1.19438427485013E-04 -3.08205950968050E-06  3.51005052070051E-03 -3.60537776924063E-04 -5.33500544997899E-07
 -4.23503408218813E-06 -2.08698521236207E-05  5.15467318200280E-07  1.72183528795050E-05 -3.32946485763692E-06
  1.85735139364980E-04  4.07301624325254E-04  3.21810370546566E-03 -9.04297631998397E-08 -5.22082269763533E-07
 -1.29189870115422E-06  2.00171167238143E-06 -1.64549856656562E-04  1.37857554456808E-06 -6.55820929073368E-05
  4.30597595952766E-04  2.28991217186128E-03 -7.00347974015393E-06 -1.88616071657185E-04  1.57339882755837E-03
  1.78426972039028E-04 -8.67589866843376E-04  1.01870671459585E-04 -3.58717613446433E-04  1.20916213180791E-04
 -6.93112259534835E-05 -7.46274806344152E-06 -1.92012594368691E-04  1.52772257562318E-03 -1.77569702699937E-04
  7.32275441885752E-04 -1.01965593528413E-04  4.00409901136426E-04  1.20001953262272E-04 -1.04541049482346E-04
  7.50837399603150E-06  1.92406432706412E-04 -1.53919759556031E-03  1.78041936408040E-04 -7.48597613861470E-04
  1.01313360073849E-04 -4.31054032328066E-04  1.20200159416657E-04 -1.73208553944162E-04  7.23317619982871E-06
  1.90245886155151E-04 -1.57416024621603E-03 -1.77987992907802E-04  8.48407200061840E-04 -1.01318342366313E-04
  3.79599823370014E-04  1.20652929358237E-04 -1.16920191294230E-04 -4.24492560900299E-05 -8.54238995994757E-05
  1.05010308229803E-04 -9.40498685502945E-05 -1.15789551548954E-04 -4.34385913800658E-05 -1.19442560030365E-04
 -9.03143813987397E-05  6.36926028601092E-05 -7.48406906554637E-05  4.32316102373597E-05  1.15200002845939E-04
  9.42658072511941E-05 -7.10971000759365E-05 -7.56298712249889E-05  4.21755539749354E-05  8.27113856912626E-05
 -1.01584077853199E-04  8.96928770464828E-05 -1.11898638701834E-04 -1.30434381354271E-04 -1.26538093688320E-04
  1.38526761348482E-04  1.37182052279270E-04 -1.22039645260930E-04 -9.61275095983701E-05  9.47279173228505E-05
  1.12849815929779E-04 -1.46665583176842E-04 -1.65924301719703E-04  1.66801862335557E-04  1.49756857662006E-04
* ORBITAL    1   49
 -2.11185159248169E-07 -1.61230623961386E-06 -9.09301481321192E-06  1.12535605423676E-04 -1.12908835116995E-05
  1.92360191623323E-05 -3.22677812058287E-01  1.22506125669334E-03 -1.27481531430134E-03 -3.90313972980823E-05
  6.28579031492988E-01 -2.61415764632900E-03  2.48589977194698E-03  5.11316159104395E-07  6.16587793533533E-06
 -8.19504858316433E-05 -3.53425290319797E-06 -2.13577537171013E-04 -1.49415359568734E-05  4.68412324064790E-03
 -2.60854929635382E-04 -1.24243449746014E-04 -7.99713151495083E-06 -2.02337639246040E-03  7.12008476078087E-05
 -1.46280637076899E-04 -3.17380870166941E-05 -1.58167286790670E-07 -1.02599420899399E-06 -3.70198673836659E-06
 -1.03830271533601E-04  4.75200702533051E-06  1.92844018856473E-05 -3.22676456327904E-01  1.25032701048035E-03
 -1.30405493708599E-03 -3.90638523263305E-05  6.28577405605287E-01 -2.66382371105752E-03  2.54340071481944E-03
  5.34540770484726E-08 -2.15953417924945E-06 -9.81163840997277E-05 -1.01426475877134E-05  1.37960339946275E-04
 -4.35605775392946E-06 -4.72740952158193E-03  2.70734404370491E-04 -1.14415483484552E-04  2.50318153218249E-05
  2.02950878257165E-03 -6.93616568097223E-05  1.23400864734537E-04 -5.99641265850950E-07  3.83577566996238E-05
  9.30341929011345E-04 -8.35788453255164E-03 -3.85116719595239E-04 -1.09027909747001E-03  8.25507724007712E-04
  1.21174744508550E-03 -7.07320808046928E-06  2.72399589333704E-04 -3.88575443628804E-05 -9.34371077662662E-04
  8.33009342591176E-03 -3.86409101118660E-04 -9.56390658629433E-04  8.26288356286632E-04  1.11765157191727E-03
 -8.69970573767070E-06  2.56110117266572E-04  7.45997456531452E-07 -1.58570155073446E-07  1.09321972527497E-04
  3.59028486962896E-05 -6.36415757447959E-04 -4.82621304809114E-05  3.92021987242417E-04  6.80023252501592E-06
  1.43059440867926E-04 -4.74613180261586E-07  2.44360924214790E-06 -1.38727386257235E-04  3.81286385909484E-05
 -7.20953952188277E-04 -4.74434475677112E-05  3.04308962618446E-04 -8.90693581810538E-06  8.32590162965585E-06
 -7.59750996428639E-07  6.61291956602151E-08 -1.14436164549344E-04  3.59080062513538E-05 -6.21186073739298E-04
 -4.81659125503041E-05  3.83400528511754E-04  7.27060217917537E-06  1.15972437238031E-04  5.38947064302780E-07
 -1.93822398529500E-06  1.35575623417339E-04  3.79810494442731E-05 -7.38194551122458E-04 -4.75052399696920E-05
  3.18700221195356E-04 -8.39333043713144E-06 -2.34625546249053E-05 -3.33350034841128E-05 -1.48334710222012E-04
  1.67145641729035E-04 -8.41111733013513E-05 -4.58715657762243E-05  3.43860154810184E-05  1.62189201764089E-04
  1.47827555341859E-04 -5.14932702261729E-05  2.45638431620585E-05  3.36619902971511E-05  1.52350719386504E-04
  1.69318747886051E-04 -7.93858711046048E-05 -3.84889967145603E-05 -3.42057238341643E-05 -1.58564433590370E-04
  1.47159947194751E-04 -5.85817932945982E-05  3.23058857667762E-05 -1.53611978965424E-04  1.58942161457418E-04
  1.59525833849756E-04 -1.54804372520107E-04  6.82774380893362E-05 -9.75137733309922E-05 -7.10917795626995E-05
  9.40742015327880E-05 -1.29615384944457E-05  2.09957158174302E-05  6.97975413076871E-06 -2.77503818820759E-05
* ORBITAL    1   50
  9.91880012326622E-07  7.24758728078546E-06  3.62209612242693E-05  3.05536799033712E-05  1.94188505408396E-05
 -3.20701438824386E-05  3.99361217726931E-01 -5.87355649567902E-04  1.59270980725665E-03  5.93324761670568E-05
 -5.82401205752203E-01  2.25068441524771E-04 -2.09900386165452E-03 -1.47187856460211E-06 -3.17760188381053E-05
 -4.80189888821546E-06 -5.35205345273346E-06  4.30866397621780E-05  8.09391381284726E-06 -9.12775358870078E-04
  1.49619937214206E-03 -2.20582926048757E-04 -1.06427845239678E-05  2.75906275877133E-04 -4.10441542956783E-04
 -1.22765514077425E-04 -5.11204879764518E-06  1.43467319394424E-06  1.07789221792222E-05  5.98694367813905E-05
 -9.03829572469551E-05  3.12132225460911E-05  3.28725909853372E-05 -3.99338543813022E-01  5.79528713984588E-04
 -1.62930058037743E-03 -5.99836392694917E-05  5.82395484373458E-01 -2.76016575161427E-04  2.14827708122936E-03
  2.42117166109851E-06  4.49527169828089E-05 -1.20721331151316E-04 -4.55991898138142E-06  2.95047887240238E-04
  1.45241855373767E-05 -9.67795632834636E-04  1.46328646657481E-03  2.00069175870621E-04 -3.32477218867320E-05
  4.27247756575200E-05 -4.36968826316883E-04  7.11657434146750E-05  7.59917250022790E-06  1.55486274956485E-06
  1.26235919527617E-05  8.07532090702197E-05  1.75056579322561E-06 -1.85188427074885E-04  1.00321949513186E-05
 -5.04507489972226E-04 -9.63529602247604E-04  1.06503214947597E-02  1.86561742777565E-06  1.50470812736934E-05
  9.60860462376957E-05  4.18866763195678E-06 -9.14322415866739E-05 -7.41200814126523E-06  1.89207388528523E-04
  9.50744195520417E-04 -1.01490639748572E-02  1.12411219497550E-06 -7.69129552707537E-06  5.67913748450529E-04
 -1.71644604018349E-06 -6.25518028620551E-04  5.48011160739740E-05 -1.41023546651739E-04  2.83806267433359E-05
 -3.00049160188834E-05 -1.61293182045349E-06  4.07507036668954E-06 -5.98637950248120E-04 -3.55377271686703E-07
 -7.38136024547491E-04  5.58285412895572E-05 -1.51022349764441E-04 -2.82672819809978E-05  2.31214930339245E-05
  9.89351002566011E-07 -8.70281255583960E-06  5.71691424796827E-04  1.27651504876559E-06  6.27987707614604E-04
 -5.49068138464006E-05  1.53212681272548E-04 -2.87848615866004E-05  7.49488564695598E-05 -1.77592006630670E-06
  2.39794114700560E-06 -5.47229815358865E-04  4.20017919775565E-06  6.16221250621984E-04 -5.49776433980320E-05
  1.55365193137572E-05  2.59460546671023E-05  2.24337730269385E-04  3.38628527748389E-05  3.65564687227335E-04
  1.76467609090399E-05 -2.70925541807559E-04 -2.45486883931366E-04 -3.31571773002591E-05 -3.51801979343975E-04
 -7.22142392591636E-06 -2.43910050130650E-04  2.42661209946076E-04  3.29284704656408E-05  3.47085036105185E-04
  1.32045450259203E-05  2.30086384548515E-04  2.14534211410304E-04 -3.31781856638279E-05 -3.53015031171114E-04
  1.46272533682809E-06  2.60194461315942E-04 -2.48890443692662E-04  2.03446052460557E-04 -2.24438655625954E-04
  1.90230089840326E-04 -2.25857670008920E-04 -2.82670710366385E-04  2.68361762145431E-04 -2.33391912379047E-04
  2.73476936801678E-04  1.93418755518253E-04 -1.76511104345938E-04  1.81211973710656E-04 -1.82045340484141E-04
* ORBITAL    1   51
  7.80232824032055E-07  5.64258938772236E-06  2.86707317236045E-05 -8.39086834624350E-06  1.59046127155034E-05
 -1.17685822941484E-05  5.82942936963055E-01 -3.95548772057627E-03  2.87369110975218E-03 -2.14175494089353E-05
  3.99403093991905E-01 -1.80723419791405E-03  1.84307853814550E-03 -1.32252397384335E-06 -2.88643702714311E-05
  5.63263660766227E-05 -1.63609498484533E-06 -6.07081750228921E-05  1.04255630198341E-06 -2.54212473050371E-03
 -4.77895419903660E-06 -1.01050372035986E-04 -2.75183347164267E-05 -4.38547103146056E-03  7.96664677510952E-04
 -2.82067514489569E-05  2.46425404218495E-05  8.40928190306609E-07  6.11809825954804E-06  3.10688798362649E-05
 -1.68662788002862E-05  1.40801518403532E-05  1.19022871938988E-05 -5.82939249467235E-01  3.97327094305534E-03
 -2.92041782027204E-03  2.16024941864705E-05 -3.99398580444926E-01  1.82735240662321E-03 -1.87422007635933E-03
  1.38248157542997E-06  2.90245156267682E-05 -5.79337789977028E-05 -1.73803473939698E-06  1.33435519314646E-05
  3.62529862263629E-06 -2.53169113629138E-03 -2.09782137282839E-05 -8.05016334591978E-05 -2.82436382804680E-05
 -4.47174505637622E-03  7.97766711653987E-04  5.96763721847484E-05  5.58832714165764E-06  1.14775576104756E-06
  9.20423238770307E-06  5.73304997318052E-05 -3.07930645780753E-06  1.05595021965865E-04  5.36001333165882E-06
 -1.26212254323489E-04  1.62748760532872E-04 -2.38924920599141E-03  1.12683222061633E-06  8.95860788798786E-06
  4.87337629663585E-05  3.90675022108515E-06 -1.36153355511069E-04 -4.58557109289577E-06  1.28591388027210E-04
 -1.64156455854204E-04  2.42622409624498E-03 -1.92000842286073E-06 -1.84782126016431E-04  2.53874317742153E-03
  1.95494694248278E-04 -1.74562928344735E-03  1.02468295474327E-04 -1.29430473238000E-03  2.11774959331090E-04
 -2.23584114330664E-03  1.60720778677747E-06  1.82436569700060E-04 -2.52920980589631E-03  1.95825781088344E-04
 -1.77096448143474E-03  1.02419706844510E-04 -1.25524893455517E-03 -2.10801627276563E-04  2.13207180280736E-03
 -1.92207953901252E-06 -1.84730846273648E-04  2.54322366263828E-03 -1.95127114619801E-04  1.75973795269518E-03
 -1.02190049319534E-04  1.30338251576582E-03 -2.11729495354839E-04  2.24042562915919E-03  1.54983224087417E-06
  1.81859413623177E-04 -2.53583295469639E-03 -1.94933380230317E-04  1.77355109486692E-03 -1.02140692325449E-04
  1.25353855870930E-03  2.10249516452766E-04 -2.13031414936329E-03  3.23338622626989E-05  4.55301811974170E-05
  5.82253484053694E-05  5.52337036115414E-05 -4.08147632214922E-05 -3.29693159712865E-05 -5.65135929669530E-05
  5.21714782930702E-05  5.11418729149556E-05  6.39489058504748E-05  3.23547384461076E-05  4.55835354158184E-05
 -5.55492335516250E-05 -5.70868346203620E-05  4.07702683664166E-05 -3.31744473984933E-05 -5.73677092951032E-05
 -5.20605390977625E-05 -4.98420802850814E-05 -6.38460963012390E-05  1.92431808904322E-05 -4.63024819006614E-05
  2.26316181775384E-05 -4.68502797654905E-05 -1.25065375172863E-04  1.39358304429333E-04 -1.22964019085618E-04
  1.40166304660848E-04  1.67665992512593E-05 -1.15396319830429E-05  1.80159898177469E-05 -1.31017615397876E-05
* ORBITAL    1   52
 -5.10244671174852E-07 -3.66531826144204E-06 -1.86407149373667E-05 -4.65478335968024E-05 -2.75662444744462E-06
 -2.55047341813498E-05  6.28306243137037E-01 -3.43052217668134E-03  2.95455878818705E-03 -1.70076557137858E-05
  3.22455559094663E-01 -1.70312479065551E-03  1.51838135979702E-03  7.07240649031183E-07  1.66511483949256E-05
  1.56653529632022E-05  3.27135525277690E-06  9.68439949601951E-05 -7.31200574278589E-06 -4.63597615654606E-03
 -2.92801511915465E-04  8.42426124557832E-05  2.01653425669691E-06 -9.07682679744436E-03 -3.37260546217018E-04
  4.69286717477128E-05 -1.02394263090862E-06 -2.44296061324611E-07 -1.81211329603747E-06 -1.00253306723453E-05
  4.87752382554306E-05 -5.60055205855056E-06 -2.61116626903781E-05  6.28293658304181E-01 -3.41281927541980E-03
  3.00782034117425E-03 -1.59662044797850E-05  3.22476802821775E-01 -1.78894648752855E-03  1.54268892575242E-03
 -5.85965469671675E-07 -1.21919719332657E-05  4.67140441668766E-05  3.19461865228161E-06 -3.86292514155936E-05
 -1.39867336077220E-05  4.57072646571625E-03  2.65979051464300E-04  1.01614943099278E-05  6.09764990711554E-06
  9.11309589247791E-03  3.71853732540267E-04 -6.17644447486208E-05 -7.40217377539866E-06  3.69557010463900E-06
  4.60040207352734E-05 -2.28290877149130E-04 -2.44138404144413E-04  8.12592779620401E-03 -8.25803988461609E-05
  3.46941175817940E-03  6.02303192695522E-06 -1.71241038433875E-04 -4.39967898906399E-06 -5.17545230070951E-05
  1.97316714177819E-04 -2.46596191260477E-04  8.25014758475284E-03 -7.88281312697436E-05  3.32957910191131E-03
 -8.45051438150386E-07  9.47836220635169E-05  4.94699235897091E-06 -1.27664113399158E-04  2.17400058524837E-03
  1.51763814560478E-04 -5.41104849357644E-04  9.60453719484445E-05 -1.52003860251358E-04  1.89196614760474E-04
 -2.37122636529283E-04 -4.93481791417240E-06  1.27691799405816E-04 -2.17739167520551E-03  1.51107650949426E-04
 -5.20813118122921E-04  9.57109990020139E-05 -1.57051069867181E-04 -1.89195921852729E-04  2.57819629969560E-04
 -5.07189885932888E-06  1.26631692452780E-04 -2.20354169460583E-03  1.51437912193484E-04 -5.88876074114713E-04
  9.55095279608864E-05 -1.65306805681935E-04  1.89600893988753E-04 -2.77824757458124E-04  5.28291399463536E-06
 -1.24970905920727E-04  2.19420857932281E-03  1.50769466131134E-04 -5.76723675406690E-04  9.53803503559471E-05
 -1.29566961305851E-04 -1.88574747472414E-04  2.12564039028172E-04  2.26327945414950E-05 -7.61623245724673E-05
 -1.81537643980317E-04  2.73303405069731E-04  1.37346782792334E-04 -2.25869490423326E-05  7.82829428477010E-05
 -1.75309049607152E-04  2.69906631801409E-04 -1.43435005518462E-04 -2.25095206918717E-05  7.16551451796775E-05
 -1.77121097723709E-04  2.67366472508138E-04  1.33899053542264E-04  2.32445678274142E-05 -6.23472916153091E-05
 -1.73649165200570E-04  2.57502740284609E-04 -1.21062983185028E-04 -1.18615988939115E-05  2.21636571530245E-05
  2.11090793896026E-05 -1.34492975626540E-05  2.33133964510704E-04 -2.35359181865335E-04 -2.31475716076582E-04
  2.19376768698147E-04 -8.47606202912711E-05  8.13671962608160E-05  7.57761736277860E-05 -7.67014887819497E-05
* ORBITAL    1   53
 -7.64368706480178E-04 -5.56502261430647E-03 -3.06119641789397E-02 -8.16118062991711E-02 -6.42284348349767E-02
  9.52791558357348E-08  1.51356436493516E-06 -4.53986238336194E-06  4.15455606192143E-07 -2.28440612564671E-07
 -4.82106668614860E-06  1.18663406266650E-05  2.06977583304815E-07 -3.86307207549194E-04 -1.19151235966487E-02
  1.82885921972476E-03 -3.26000228354652E-03  6.01847447852956E-03  4.54925549602106E-03 -1.25521485840010E-05
 -2.40482861996370E-06 -3.95141114301563E-04 -3.39146715057467E-03 -7.51888796910690E-06  2.59421252790548E-06
  2.36326850306933E-03 -2.72868769542370E-03  7.64113138922174E-04  5.56316447725132E-03  3.06025389086583E-02
  8.16058033474990E-02  6.42367188422803E-02 -1.06246057404128E-07 -2.74649953715460E-06  2.14919274064746E-06
 -8.03962322466493E-07  1.39634165897975E-07  3.05481225204402E-06 -9.80637345929090E-06 -7.04427078884832E-07
 -3.86575815147357E-04 -1.19205244475319E-02  1.85028558352656E-03 -3.26480006101747E-03 -6.01997148351188E-03
 -4.55209182476497E-03  2.84398364031450E-06  3.16318782487244E-06  3.97871733713743E-04  3.39509950993025E-03
  8.01542200214059E-06  4.58969267696431E-06 -2.37650804627648E-03  2.72932082230863E-03 -8.23530446103137E-08
 -6.47418009819333E-07 -4.89757992563228E-06 -1.83721674109530E-08  2.91524984972062E-06 -3.81139828097149E-07
  1.81302587048981E-05 -1.29913846209234E-04  1.37344253025906E-02 -2.37871124598426E-07 -1.87413724359270E-06
 -9.98483986362733E-06 -7.17861016572001E-07  4.68217526377530E-05  5.53279876381145E-07 -1.19083137407199E-05
 -1.31643019317014E-04  1.38169928501237E-02 -8.38363933823456E-04 -1.04394721238633E-02  2.24478901121508E-01
 -1.17421701851543E-03 -1.78812165863279E-03  6.04397809310078E-03 -4.31363950890652E-02 -3.23268942803573E-03
  1.36700185874277E-02 -8.38220600079626E-04 -1.04383853056569E-02  2.24490417783108E-01  1.17411965590163E-03
  1.80958851555485E-03 -6.04386699261868E-03  4.31418726085020E-02 -3.23256180738082E-03  1.36645966693770E-02
  8.38204471301523E-04  1.04382561045573E-02 -2.24489926471318E-01 -1.17403945229543E-03 -1.78938107939881E-03
  6.04386521810624E-03 -4.31409665240345E-02 -3.23239078738080E-03  1.36650561823592E-02  8.38470289625414E-04
  1.04403378911716E-02 -2.24479023739517E-01  1.17372126293374E-03  1.78688894302100E-03 -6.04415546341550E-03
  4.31443184601574E-02 -3.23225265440822E-03  1.36492056358533E-02 -1.92824236825357E-02  2.82106605758514E-01
  1.01057481206950E-02 -1.70910564857828E-02 -1.51316292955451E-02 -1.92814930822153E-02  2.82117937702297E-01
 -1.01096088136313E-02  1.70950629831631E-02 -1.51394725931630E-02  1.92814407756413E-02 -2.82117212900628E-01
  1.01095151648525E-02 -1.70914296331282E-02 -1.51363164742379E-02  1.92817502762823E-02 -2.82111165818893E-01
 -1.01081619220103E-02  1.70848673878842E-02 -1.51289975238386E-02  6.77697824721415E-02  6.77654439218611E-02
 -6.77614278507864E-02 -6.77624800632020E-02  6.48799486953711E-02  6.48746703142352E-02 -6.48798884810977E-02
 -6.48784498815166E-02  6.92063249139148E-02  6.92059476487424E-02 -6.92062930325602E-02 -6.92035490615739E-02
* ORBITAL    1   54
 -4.45050287639521E-04 -3.30009676593204E-03 -2.09982041306164E-02 -9.30076748652041E-03 -2.82171827530716E-02
  3.20896898978222E-07  6.76696734859081E-06 -1.92169954746021E-05 -2.73659770917840E-07 -5.73769868324101E-07
 -1.21236178230696E-05  3.28408699288536E-05  8.69248744939767E-07 -4.00920484251433E-04 -1.09443185800557E-02
 -1.64156379525509E-02 -7.48782978787082E-03  5.75615224320704E-03  3.83686566949755E-03 -3.42284266415196E-05
 -4.48861824608305E-06 -1.14035061880672E-03 -4.89493139895913E-03  1.80168207834144E-05  6.21934498326707E-06
  1.82720652842123E-03 -3.07488171619082E-03 -4.45088436955148E-04 -3.30037663628274E-03 -2.09994111483325E-02
 -9.29604685079228E-03 -2.82364917557327E-02 -1.68233575828590E-07 -3.33554723399494E-06  1.66947817918864E-05
  1.48978857389926E-06  4.35588799778676E-07  1.02728531832036E-05 -3.08949292631827E-05 -1.13584585239978E-06
  4.00820562791803E-04  1.09426088034014E-02  1.64183488392995E-02  7.49081372535175E-03  5.76477451491666E-03
  3.83517128132806E-03 -2.24041834735157E-05 -1.20090804060917E-05 -1.15359655861453E-03 -4.89250362636155E-03
 -3.66051723377623E-05 -1.54328646867673E-06  1.82743450875342E-03 -3.07865784550403E-03 -6.59905998102541E-05
 -1.18886968446615E-03  4.71505924736446E-02  5.16733131498186E-04 -8.06122168990895E-05 -9.97723967758382E-04
 -5.23399154841992E-03  3.15872780184482E-06 -1.29546139255647E-04 -6.60918976490495E-05 -1.18973403067912E-03
  4.71435370557398E-02 -5.16366397266963E-04  7.46604660207597E-05  9.98777712892348E-04  5.17960375895746E-03
 -2.45877128243584E-06  9.70764556705059E-05 -1.00493856864566E-03 -1.16988456374119E-02  2.21715598302434E-01
 -1.22338662590102E-03 -2.86995203804212E-03  5.90318700245935E-03 -4.60422735469157E-02 -3.24522241092832E-03
  9.44107385367377E-03 -1.00476121661959E-03 -1.16974597010174E-02  2.21727358354721E-01  1.22353626962317E-03
  2.89359339962781E-03 -5.90308718597395E-03  4.60250159466934E-02 -3.24513048557423E-03  9.46637570510002E-03
 -1.00473330597208E-03 -1.16972551376816E-02  2.21718678273460E-01  1.22357361245394E-03  2.85985898817499E-03
 -5.90294001928039E-03  4.60347339987243E-02  3.24527442713987E-03 -9.46785178831817E-03 -1.00491405691940E-03
 -1.16986927861424E-02  2.21717992996335E-01 -1.22311980828797E-03 -2.88370822939102E-03  5.90348246589806E-03
 -4.60165902346545E-02  3.24483961456204E-03 -9.47205221408062E-03 -1.92947384736763E-02  2.78423771566254E-01
  9.47181682587790E-03 -1.67132771491009E-02 -1.44719648494973E-02 -1.92936688579315E-02  2.78439628502434E-01
 -9.47523919867378E-03  1.67191780149065E-02 -1.44836199251913E-02 -1.92938773183748E-02  2.78431425122982E-01
 -9.47415110776018E-03  1.67142521555405E-02  1.44764227136069E-02 -1.92936348630040E-02  2.78439842325295E-01
  9.47658009264109E-03 -1.67155266845037E-02  1.44833841538349E-02  6.38453144960289E-02  6.38394788794193E-02
  6.38408765446867E-02  6.38423668277626E-02  6.27491887497757E-02  6.27451764498186E-02  6.27499633544135E-02
  6.27411095443284E-02  6.39947882351087E-02  6.39961734335556E-02  6.39937889640134E-02  6.39968061936537E-02
* ORBITAL    1   55
 -1.37640470892492E-08 -8.13259102340422E-08 -5.91307780436288E-07 -1.73122129970437E-06 -5.67827425598310E-06
  5.10896069355767E-04  1.40558982830783E-02  1.21842244168370E-02  6.57161837225513E-03  4.79203261631695E-05
  2.02796626867660E-03 -2.42556734226184E-02 -4.86088622277250E-03 -1.02986283310638E-08  2.20533449384360E-07
 -8.17892888908321E-07 -3.06937686132400E-07 -1.99770337996257E-05  4.07629875318451E-07 -5.61882618508172E-03
 -2.68236553140185E-03  2.85309259305676E-05  1.01679562013165E-06 -1.12576579375567E-02  1.17173436522159E-03
 -1.05418024104805E-05 -3.68604862302011E-06  4.94303701788842E-08  3.82316255289091E-07  2.30074786257319E-06
  1.23944618879253E-05  2.11176731337417E-06 -5.10956588144975E-04 -1.40571418260479E-02 -1.21790355485358E-02
 -6.57707562327854E-03 -4.78293601190275E-05 -2.02686406000082E-03  2.42579002190576E-02  4.85920119130662E-03
  1.47129958555986E-09 -6.50492649437603E-07 -4.46403686732049E-06 -1.49585975811369E-06  7.01620574602894E-06
  7.45935485837606E-06 -5.63966040935107E-03 -2.68512008366838E-03 -5.13380783499162E-06  2.56397744673765E-06
 -1.12239908186294E-02  1.17541889770449E-03 -2.09948679959835E-06  2.84152581260250E-06 -1.28668505397007E-07
 -1.04092689062648E-06 -7.47141102698935E-06  2.27885737498948E-07  2.22070837844568E-06 -6.09144826116069E-07
  8.86972591289992E-06 -6.71386675038059E-04 -4.95623239158659E-03  8.15198305519662E-08  6.37840280630958E-07
  1.54910183222022E-06 -2.22906268961509E-07  1.11154008281483E-05 -3.65972961408545E-07  2.39716002636799E-05
  6.70907826651392E-04  4.97093744077184E-03  1.22317242502090E-03  1.31692158383057E-02 -2.07808432176474E-01
  1.55200073661090E-03 -1.92729177292189E-04 -5.83158287018391E-03  4.83171325487310E-02  3.24140454583076E-03
 -1.52242464894533E-02 -1.22302025292292E-03 -1.31680387637752E-02  2.07814915821360E-01  1.55191264255303E-03
 -2.03349354941747E-04 -5.83141202427294E-03  4.83206597525513E-02 -3.24154207950162E-03  1.52180721130691E-02
  1.22289402153132E-03  1.31670520237854E-02 -2.07817667385524E-01 -1.55217628669185E-03  2.03632634918267E-04
  5.83123117888986E-03 -4.83178082716583E-02 -3.24165041644692E-03  1.52333243623726E-02 -1.22325916180361E-03
 -1.31698853637570E-02  2.07803532743168E-01 -1.55182147400783E-03  2.05074290378452E-04  5.83154391731442E-03
 -4.83128398037524E-02  3.24137417698276E-03 -1.52284810066766E-02 -2.00042362535753E-02  2.86810691300769E-01
  6.79540250193638E-03 -1.60564952762609E-02 -1.29714481654049E-02  2.00034553492068E-02 -2.86818406878529E-01
  6.79696131450232E-03 -1.60578440789191E-02  1.29744423314651E-02 -2.00035248581319E-02  2.86818413123023E-01
 -6.79687278139743E-03  1.60573601568850E-02  1.29783289491169E-02  2.00035431199360E-02 -2.86817003415504E-01
 -6.79700189731490E-03  1.60516666412412E-02 -1.29737156169612E-02  6.41539961194135E-02 -6.41507623256287E-02
  6.41491603493758E-02 -6.41500000726494E-02  6.52090932462488E-02 -6.52073143292672E-02  6.52075830081653E-02
 -6.52058430672389E-02  6.32277931248783E-02 -6.32216360955740E-02  6.32249446318793E-02 -6.32240624144662E-02
* ORBITAL    1   56
 -2.21020431569577E-07 -1.60518894225075E-06 -8.18846453686181E-06  3.81901568018222E-06 -6.76935166863026E-06
  5.02990007873178E-04  1.39860777656613E-02  7.66792494812154E-03  5.98931100807945E-03  5.30234179717528E-05
  1.86675151001040E-03 -2.03146911406131E-02 -4.36182154814375E-03  3.56698096286215E-07  7.96814773569718E-06
 -1.83279996602524E-05 -1.48360828896742E-06  1.13128241341370E-05  2.81497978366877E-06 -5.13931353072721E-03
 -2.96484697772774E-03  2.03164899054180E-05  4.50030951263513E-06 -5.57688755163687E-03  3.40834605457606E-03
 -1.23086295748600E-05 -1.71104067528966E-06 -3.55331577768303E-07 -2.60635010265516E-06 -1.36148724478054E-05
 -2.88540280608785E-06 -7.22315546063156E-06  5.02844988803243E-04  1.39828555374611E-02  7.67455820353534E-03
  5.99457011789207E-03  5.31717616987790E-05  1.87020670422963E-03 -2.03238537166040E-02 -4.36028198713161E-03
 -4.96524628194142E-07 -9.69724346407922E-06  2.82646110695495E-05  1.96174545803280E-06 -3.10856012454099E-05
  2.00352499882643E-06  5.11327016839510E-03  2.95683597201056E-03  2.15973745412661E-05  4.63828218711254E-06
  5.63482496610472E-03 -3.41439959697698E-03 -2.68268982412883E-05 -5.38441071593115E-06 -3.34871644712400E-04
 -2.45583114588461E-03 -1.67623436762004E-02  3.36829793252397E-04 -6.71309054897642E-03 -1.99544515689961E-04
 -8.41386186453530E-03  1.18291916182893E-06 -5.36592489609084E-05  3.34041429522600E-04  2.44920774476203E-03
  1.67203749218085E-02  3.34205214153770E-04 -6.61007880671377E-03 -1.96100192605860E-04 -8.49801091305098E-03
 -1.56600154495716E-07 -1.15045910832994E-05  1.22372267274635E-03  1.31606934653228E-02 -2.06310939886289E-01
  1.60113986338098E-03 -2.10440388286436E-03 -5.83194962166928E-03  4.68057669380729E-02  3.25481231241361E-03
 -1.75944401224526E-02 -1.22356353717456E-03 -1.31594975811108E-02  2.06313454085783E-01  1.60108555120850E-03
 -2.08133173750221E-03 -5.83183001786829E-03  4.68023640442853E-02 -3.25494903333324E-03  1.76225823681054E-02
 -1.22336711259843E-03 -1.31579614629187E-02  2.06315597089234E-01  1.60136017284635E-03 -2.10249361939956E-03
 -5.83165446178707E-03  4.67959955608384E-02  3.25520130123150E-03 -1.76378007142719E-02  1.22382279331872E-03
  1.31615044874250E-02 -2.06305286526799E-01  1.60089441934700E-03 -2.10718048098377E-03 -5.83216310449724E-03
  4.68079394961046E-02 -3.25455923051739E-03  1.75887234806024E-02 -2.00305977180823E-02  2.87204117068832E-01
  6.90959759751964E-03 -1.61710618247890E-02 -1.30747263440565E-02  2.00302410734949E-02 -2.87205175235871E-01
  6.91362496842236E-03 -1.61693773244129E-02  1.30698208876706E-02  2.00302396705740E-02 -2.87205895204449E-01
  6.91187514583145E-03 -1.61686399686394E-02 -1.30732585905367E-02 -2.00300688267704E-02  2.87208287406190E-01
  6.91123829359582E-03 -1.61657689362002E-02  1.30772637122999E-02  6.46073853258283E-02 -6.45933365630566E-02
 -6.45919439945226E-02  6.46022319962086E-02  6.48796297677395E-02 -6.48829039180825E-02 -6.48851776980499E-02
  6.48765733265563E-02  6.34555455314944E-02 -6.34557577458415E-02 -6.34561824689338E-02  6.34546707373700E-02
* ORBITAL    1   57
 -1.29021425183782E-03 -9.51308830519382E-03 -5.83496062641697E-02  5.44171953913902E-02 -1.33144402132131E-02
  9.14306427038676E-07  9.79612701769866E-06 -2.11618840405481E-05  8.44241625479846E-07 -3.05689173678968E-06
 -6.97969445020159E-05  1.07657061348117E-04  1.87737703618221E-08  1.42997645528961E-03  4.03314497900259E-02
 -2.27958357141020E-02  2.66966498279404E-03 -2.67736597834796E-02 -9.03091777810359E-03 -8.47105299885659E-05
 -4.25605957944984E-05 -6.22694936913569E-03  1.91441371360364E-03 -4.66721127608094E-04  1.53694677547772E-05
 -1.92886027137973E-02 -6.06301413880971E-03 -1.28969951189198E-03 -9.50945545959831E-03 -5.83315223705261E-02
  5.45104208115075E-02 -1.33830539556272E-02 -6.89039024875925E-07 -2.56272215934017E-05  4.26640993787233E-05
  3.14782746811524E-06  5.68399291668153E-07  1.47751818076418E-05 -6.46296151219593E-05 -6.26801279747482E-06
 -1.42958650551920E-03 -4.03228406590159E-02  2.29409276715546E-02 -2.67146980531338E-03 -2.63911126803568E-02
 -9.05736644530193E-03  1.38060228582250E-04 -5.75443514487907E-06 -6.36045601770322E-03  1.94677969549425E-03
  9.09066713413091E-05  5.40423513702411E-05 -1.94592345784018E-02 -6.07703076895039E-03 -1.06371411436814E-03
 -1.53172913143909E-02  6.36394400799932E-01  1.66191280299874E-03 -1.97559255678697E-03 -3.55982345790547E-03
  1.34213878081694E-02  8.34370198337283E-06 -4.11505111028897E-04 -1.06392734211538E-03 -1.53193998184309E-02
  6.36404187918997E-01 -1.67485298112493E-03  2.94234414449604E-03  3.55826481947815E-03 -1.35374296976164E-02
 -5.38322082410675E-06  3.34642299144943E-04  5.12243814547475E-05  1.98147753857307E-04  2.12674250413254E-02
  5.92239640030874E-04 -3.86763819129324E-03 -4.86843609504662E-04 -2.89734667228564E-03  1.06979359567540E-03
 -2.28496865201536E-02  5.15866907128076E-05  2.00366907768981E-04  2.13442143147704E-02 -5.96445787469077E-04
  4.09476817494505E-03  4.85679494562714E-04  2.94570928137957E-03  1.07320747923663E-03 -2.29776239267660E-02
  5.13822899457585E-05  1.98718536811926E-04  2.13057342695971E-02 -5.96085130615375E-04  4.03384904394273E-03
  4.86264220275408E-04  2.99193360881703E-03 -1.07291701007098E-03  2.29724952179352E-02  5.19098876223848E-05
  2.03232642869745E-04  2.12794692108709E-02  5.92122005276838E-04 -3.89416118010095E-03 -4.86444828192918E-04
 -2.82176389374345E-03 -1.07053460405989E-03  2.27330870227504E-02  2.60291379575032E-03 -4.75189160640080E-02
  2.17737279069835E-03 -3.57940921364325E-03 -2.71093071510912E-03  2.60461707631461E-03 -4.74668133334634E-02
 -2.22292156560362E-03  3.64682790403551E-03 -2.77579004083269E-03  2.60453952886548E-03 -4.74827188214837E-02
 -2.22212534348286E-03  3.64401183507600E-03  2.75952257566350E-03  2.60467442088637E-03 -4.74705450269861E-02
  2.19573152020562E-03 -3.61868598315102E-03  2.75881953051191E-03 -1.29947057440721E-02 -1.29895676694263E-02
 -1.29750437799247E-02 -1.29839449941559E-02 -1.25278132904439E-02 -1.25932774455282E-02 -1.25915456046921E-02
 -1.25565728217303E-02 -1.11461638570028E-02 -1.11154242713917E-02 -1.11151699918626E-02 -1.11233768402509E-02
* ORBITAL    1   58
 -3.64998176243142E-07 -2.54990119015392E-06 -1.10522812907288E-05 -2.46696009800522E-05  6.59391588870961E-06
 -7.61702267672835E-04 -2.14309487437624E-02  2.05725183428947E-02 -9.21626167030012E-04  1.65405410432188E-03
  4.65773971412550E-02 -4.49728041448856E-02  2.14935797924824E-03  3.59885639480413E-07  7.96433706763673E-06
 -1.80664697827693E-05  3.22444639356659E-06  1.63573471219642E-04 -2.13450015623804E-05  3.61391673643812E-02
  1.04295268124030E-02 -4.96593846548077E-05  1.88471747897536E-05 -1.94257699480682E-02 -5.49077307040015E-03
  9.00227972362564E-05  4.47691076087199E-05 -3.69932905684453E-07 -2.70682422523876E-06 -1.39544550412531E-05
  6.67122020451535E-05 -1.47282417731332E-05 -7.60832032408236E-04 -2.14129143799190E-02  2.05870607205514E-02
 -9.28200220824672E-04  1.65300766991998E-03  4.65555870288736E-02 -4.49886255403778E-02  2.17375635454194E-03
 -6.18977581180553E-07 -1.02921971419715E-05  6.56542738868460E-05  1.25389137410831E-06 -1.40834908121086E-04
 -1.92577361736021E-05 -3.60255862895143E-02 -1.04066793040761E-02 -2.42510618267307E-04  6.21024973159657E-05
  1.91953183292378E-02  5.54153093465551E-03  9.70263798337935E-05 -5.77441271784384E-05 -1.03255480628118E-03
 -1.50093954818638E-02  6.62770112355199E-01  1.18342506431601E-03  3.51432066787035E-03 -2.50713374674660E-03
  1.05298716549612E-03  2.51253681016760E-06  2.91015110532396E-05  1.03064425365031E-03  1.49948226784543E-02
 -6.62852028242335E-01  1.19026103193758E-03  2.60980492932606E-03 -2.49808116582863E-03  4.68708361610384E-04
  6.02790647384175E-06 -2.34663497785639E-04  3.86594641831061E-05  4.86252630557547E-04 -1.51079287137102E-02
 -2.45133970793220E-04  5.03912874283896E-03  2.95501206822531E-04 -5.31273140467139E-04 -3.78030119488880E-05
 -1.10959341565904E-03 -3.86164138910973E-05 -4.85977454216404E-04  1.51151664470732E-02 -2.44702991726214E-04
  5.10607433154402E-03  2.94088039701669E-04 -5.23192074915104E-04  3.87045817132525E-05  1.12286514617583E-03
 -3.83874571238548E-05 -4.84118517782423E-04  1.51254048449583E-02 -2.44726400541754E-04  5.11936101557952E-03
  2.95111746306034E-04 -5.47146648277201E-04 -3.74643824432739E-05 -1.16847797371717E-03  3.89004885427162E-05
  4.88171781912307E-04 -1.51313599936348E-02 -2.46039155193017E-04  5.13299271100563E-03  2.95355887441304E-04
 -4.78776525455101E-04  3.93921578930967E-05  1.04269275683586E-03  3.13328202781735E-05  1.63349498933034E-03
 -4.14102099255055E-04 -1.74487915332864E-03  7.44619159481793E-04 -3.24103622414760E-05 -1.64803109959442E-03
 -4.13260573069253E-04 -1.74621705022903E-03 -7.30528657784340E-04 -3.09135678193122E-05 -1.63211077715809E-03
 -4.19537239034870E-04 -1.73025191104242E-03  7.49653642838216E-04  3.09323841173058E-05  1.62634954733144E-03
 -4.10608919313073E-04 -1.74859642728787E-03 -7.45002620980615E-04 -2.04526890881603E-04  2.09489979227876E-04
  2.07164712954765E-04 -2.01257474261657E-04  9.57147661257705E-04 -9.54220287462340E-04 -9.73216303923022E-04
  9.58894787219632E-04 -1.86501570486546E-05  1.56129686568532E-05  2.23497068326094E-05 -2.13713968150385E-05
* ORBITAL    1   59
  3.83279652016369E-04  2.85204192836402E-03  1.89079674758335E-02 -1.00231437618123E-01 -1.78643009004427E-02
 -2.22667900956805E-07 -3.87910025397608E-06  2.10552467911862E-05  6.94538810644534E-07  5.83402599180779E-07
  1.38468009793064E-05 -4.67341882532523E-05 -1.41971323090921E-06  6.74879625058376E-04  1.78750198337865E-02
 -2.56609532205597E-02 -5.98763046767186E-04 -1.46427837409162E-02 -5.52265755907723E-03  2.39637677416768E-05
  4.76852547331813E-06 -5.38927425451822E-04 -1.70676936748109E-03  4.64996007402837E-05 -5.04070988565472E-06
 -8.61193379441297E-03 -3.87966645723433E-03 -3.82603660488700E-04 -2.84712965454179E-03 -1.88831212827110E-02
  1.00239378169311E-01  1.78484991069220E-02  5.13939888658338E-07  1.15229170730561E-05 -2.26218830703193E-05
  3.43709340500103E-07 -8.45438389602112E-07 -1.68850434164612E-05  4.45658625426548E-05  1.47076113031745E-06
  6.75681098218205E-04  1.78913062754419E-02 -2.57139502763632E-02 -5.90282864792103E-04  1.46349496655228E-02
  5.52538990789739E-03  3.97927141983229E-05 -1.13853385216033E-06  5.26168862620099E-04  1.69312731745577E-03
 -4.75985186455411E-05 -1.28905100085808E-05  8.65786178684364E-03  3.87863689317452E-03  4.87227099656146E-07
  3.90147379505535E-06  2.45913540787491E-05 -6.40684556566447E-07  2.80533598682770E-05  2.26580487405294E-06
 -1.01644587331893E-04  1.25282055968960E-03 -1.96019851409629E-02  3.61983073980168E-07  2.80117987748261E-06
  1.57788341179996E-05  1.77676686609315E-06 -1.14641939812562E-04 -2.92271595494725E-07 -2.94954679922060E-05
  1.26032599198912E-03 -1.99266689507281E-02  7.21621367251538E-04  9.29704640038066E-03 -3.61784537864242E-01
 -1.52633471596048E-03  1.85894394414241E-02 -8.93134310175844E-04  8.90258763135159E-03 -1.14028016202673E-03
  1.31396409699120E-02  7.21326993526489E-04  9.29485464259088E-03 -3.61812681763339E-01  1.52660584003938E-03
 -1.86553034432665E-02  8.93364700658687E-04 -8.90474388344364E-03 -1.14076328001574E-03  1.31569703721159E-02
 -7.21240949517748E-04 -9.29413982219420E-03  3.61816476328841E-01 -1.52668970197109E-03  1.86094810093787E-02
 -8.93019305172306E-04  8.90693971280676E-03 -1.14115545989134E-03  1.31525776112018E-02 -7.21758210543665E-04
 -9.29819929076424E-03  3.61792177508319E-01  1.52739232617932E-03 -1.85819468756029E-02  8.93534223670300E-04
 -8.93584292635554E-03 -1.14136163193453E-03  1.32066037536010E-02 -8.35916311806081E-03  1.70937305725331E-01
 -3.30598349493389E-02  9.51241573830603E-02  5.79743459942992E-02 -8.35945712398134E-03  1.70922108694465E-01
  3.30696621117133E-02 -9.51393826877698E-02  5.79947987980394E-02  8.35900379574605E-03 -1.70931095054728E-01
 -3.30682609609030E-02  9.51302783461273E-02  5.79762982536872E-02  8.35761644496437E-03 -1.70953128047221E-01
  3.30627266344126E-02 -9.51162509170117E-02  5.79614866933449E-02  7.86477767049537E-02  7.86422987396144E-02
 -7.86511204311207E-02 -7.86461618564756E-02  8.22487375626781E-02  8.22648118988977E-02 -8.22534891258741E-02
 -8.22502015794708E-02  7.06003844997578E-02  7.05885506241334E-02 -7.05878998707004E-02 -7.05900248842294E-02
* ORBITAL    1   60
  3.63517546553256E-04  2.67819822571652E-03  1.64744412972175E-02 -5.48379725916044E-02 -3.84168685905772E-03
 -5.27120051201483E-07 -1.45072568321777E-05  4.30397287153597E-05  1.04685522625205E-06  3.73702059626962E-07
  5.60991481585418E-06 -4.71286327089943E-05 -1.80327515292906E-06  7.72471556761861E-04  2.09856387388778E-02
 -4.57485071040167E-02 -3.70034235270752E-03 -2.34652102237262E-02 -7.54026534965514E-03  5.44328088984910E-05
  1.66535111629109E-06 -5.67271373230099E-03 -2.81261135605713E-03 -2.39272598601595E-04 -1.00817689257307E-05
 -1.59116926987200E-02 -5.53911133711827E-03  3.63830711757733E-04  2.68042072272442E-03  1.64848111349019E-02
 -5.47982311145690E-02 -3.79924627431469E-03  1.41012551846193E-07 -1.67182671591502E-06 -2.09224906262412E-05
 -1.45157571410771E-06 -8.48664959940872E-07 -1.96423012927291E-05  5.53453927294106E-05  1.06328377325720E-06
 -7.72142980405793E-04 -2.09797375380434E-02  4.57883838975593E-02  3.69376927934982E-03 -2.33416754704546E-02
 -7.54919264090922E-03  1.16431408849751E-04  2.67178580092609E-05 -5.68876753431820E-03 -2.81165079516368E-03
  1.35999109544133E-04  2.25475578089849E-05 -1.59731454804106E-02 -5.54230604587960E-03 -2.03020110969704E-05
 -9.87130374716949E-04  9.92182149961158E-02  8.80475313374396E-05  5.36035368216029E-03 -4.55168895945803E-04
 -1.25686574735403E-02 -4.89629490845215E-06  1.75734261572157E-04 -1.98982645723608E-05 -9.83962110987741E-04
  9.92469262980247E-02 -9.37741779121359E-05 -4.99382128516714E-03  4.51150153494207E-04  1.26972602484695E-02
  4.55197298301322E-06 -1.34616268452539E-04  6.49552610763711E-04  8.73884929257996E-03 -3.63592457309977E-01
 -1.56490200903654E-03  1.92367587911139E-02 -1.01056870342741E-03  8.40185920729016E-03 -1.04024151959037E-03
  1.16743396563775E-02  6.49279255712843E-04  8.73648731150209E-03 -3.63591737874355E-01  1.56289560881280E-03
 -1.92195745189704E-02  1.00995524411358E-03 -8.32991091230297E-03 -1.03906865019662E-03  1.15625879384928E-02
  6.49031590591550E-04  8.73458503612745E-03 -3.63589536045449E-01  1.56294778634012E-03 -1.91566570661881E-02
  1.00980298424089E-03 -8.34420479967540E-03  1.03897008044198E-03 -1.15598266414055E-02  6.49499550505346E-04
  8.73846885346637E-03 -3.63605346161031E-01 -1.56562610397946E-03  1.92664667026091E-02 -1.01096270923386E-03
  8.36891987187985E-03  1.04094508263126E-03 -1.16375037365281E-02 -8.29073644295084E-03  1.67783325534208E-01
 -3.30309971741655E-02  9.56567511618565E-02  5.78442865720203E-02 -8.29037585146808E-03  1.67783495193287E-01
  3.30212103571851E-02 -9.56509445265989E-02  5.78437835192343E-02 -8.28979466713048E-03  1.67800313758294E-01
  3.30168386924896E-02 -9.56366067856663E-02 -5.78230674585273E-02 -8.28980828524770E-03  1.67786363668917E-01
 -3.30324839490158E-02  9.56570721856615E-02 -5.78500968656136E-02  7.67516240038968E-02  7.67556631715187E-02
  7.67495160454307E-02  7.67422767218262E-02  8.03089906246490E-02  8.02925162800840E-02  8.02853721797697E-02
  8.03160658723161E-02  6.84298287786636E-02  6.84280875241733E-02  6.84332080020972E-02  6.84147186852676E-02
* ORBITAL    1   61
 -5.75621047198736E-08 -4.39625596892823E-07 -1.87614735856838E-06  3.74701614976989E-06  1.25812932655414E-05
 -6.45476306031733E-04 -1.78218618775682E-02  4.48052652331906E-02  3.11399117547001E-03 -4.49435206713817E-04
 -1.21025173869402E-02  1.95932705919597E-02 -9.10197735793192E-04  1.77279178009817E-07  3.92235857311658E-06
 -5.27732020482696E-06 -3.89286340504852E-07  4.01541558456993E-05 -9.39790479956868E-07  1.75946027465039E-02
  5.19524878216252E-03 -4.53892677798281E-05  8.10778553432623E-07  3.25625208780596E-02  9.88162879004032E-03
  6.17331418371283E-05  1.51733227830239E-05 -3.74969132777509E-07 -2.72550875071096E-06 -1.38192212256128E-05
 -1.82264489320389E-05 -1.30552364007545E-05  6.45667863284931E-04  1.78251559337228E-02 -4.48200251274432E-02
 -3.10069121376792E-03  4.49042650297583E-04  1.20970439242798E-02 -1.96027137552170E-02  9.16349086761610E-04
 -4.14360038539593E-07 -6.86422455531682E-06  2.13112127663509E-05  1.89694913156003E-06 -6.32680467366771E-05
 -2.22966515286899E-05  1.76508335435418E-02  5.20537546199120E-03 -2.12902090535146E-05 -2.94841528001651E-06
  3.24928118103881E-02  9.88281359741897E-03  7.88828813960572E-06 -4.36381699460959E-08  8.93337778276828E-08
  7.90833621847963E-07  1.70104662703324E-06 -1.35205585921060E-06  8.27794062841664E-05 -2.25695990123055E-07
  5.82293426239316E-05  1.28220972770393E-04 -8.09222439314937E-03 -3.52366244917185E-07 -2.80960637824666E-06
 -1.59972453743749E-05  9.29081159932051E-07 -7.34978671435056E-05  2.41612375724704E-06 -1.45550672549150E-04
 -1.25066792620539E-04  7.97095482196352E-03 -5.49183179010958E-04 -8.12138264855579E-03  3.80753291749069E-01
  9.56221350826452E-04 -1.57454325455134E-02  9.00545596152337E-04 -9.42120408554723E-03  9.53581159565408E-04
 -1.16452908529290E-02  5.48998929027192E-04  8.11996529130499E-03 -3.80757401311444E-01  9.56414053974639E-04
 -1.56981930135972E-02  9.00111691466567E-04 -9.42246401806934E-03 -9.53123952367665E-04  1.16702035359030E-02
 -5.48670089248777E-04 -8.11737670209695E-03  3.80767294106400E-01 -9.55917998000127E-04  1.57137636508075E-02
 -8.99823300859736E-04  9.41345431211938E-03 -9.53091213944769E-04  1.16066116134180E-02  5.49488044430083E-04
  8.12374965456559E-03 -3.80744566899263E-01 -9.57169083384541E-04  1.57149638980293E-02 -9.00085676140304E-04
  9.43629678463180E-03  9.54032449882838E-04 -1.16719083952921E-02 -8.16032820612710E-03  1.54422341816647E-01
 -2.51741653797209E-02  1.00088515923528E-01  5.93769446636420E-02  8.15952345004154E-03 -1.54429469460616E-01
 -2.51729568744740E-02  1.00089697689856E-01 -5.93751870117004E-02 -8.15928266163125E-03  1.54429403530468E-01
  2.51709578829474E-02 -1.00085531647091E-01 -5.93739840312300E-02  8.15854284001711E-03 -1.54439091680948E-01
  2.51717024219944E-02 -1.00081747195904E-01  5.93729303695273E-02  7.05504052020031E-02 -7.05398489298528E-02
  7.05438952237964E-02 -7.05365519482512E-02  7.27654143125842E-02 -7.27653927026559E-02  7.27655318669231E-02
 -7.27717476537636E-02  7.37859450316527E-02 -7.37936525213566E-02  7.37879950520093E-02 -7.37817046405778E-02
* ORBITAL    1   62
  2.42529703714548E-07  1.76205490472792E-06  9.15019197707693E-06 -1.51829611314018E-05  1.12880279135023E-05
 -7.41005426130953E-04 -2.00462429906453E-02  4.17841344760815E-02  1.67428771884133E-03 -3.98395698045504E-04
 -1.06916947748204E-02  1.44895547481865E-02 -1.69695117532461E-03 -4.58538300583470E-07 -1.10430961937531E-05
  3.27826532808720E-05  2.73598883784783E-06 -4.01497302012148E-05 -7.50691118408443E-06  1.42491299393797E-02
  5.32930824280262E-03 -3.32514217374641E-05 -6.31363742259364E-06  2.07804935147727E-02  8.66228889777621E-03
  3.41196853215472E-05  7.93293492411398E-06  6.54843437372785E-07  4.80840922838040E-06  2.51446670646175E-05
  2.19045965031491E-05  1.57972625605570E-05 -7.40650289934717E-04 -2.00385633148637E-02  4.17661537512909E-02
  1.66212571162338E-03 -3.98704561673926E-04 -1.06984111845358E-02  1.45274840057020E-02 -1.70174241000157E-03
  8.62702183277290E-07  1.64556356181783E-05 -4.32099151606585E-05 -2.60356899474701E-06  5.27622271047851E-05
 -9.51641335741462E-06 -1.41701164865000E-02 -5.31352132397803E-03 -4.84440746466393E-05 -6.26639756552656E-06
 -2.09392925751749E-02 -8.64951483808025E-03  6.42103065950876E-05  1.45556711361287E-05 -1.07501432775913E-04
 -1.02581160991344E-03  2.09591330373237E-02 -7.50856599445587E-04  2.50420998774567E-02 -6.23174640811863E-04
  5.83986881116508E-03 -2.81444789429782E-06  1.26422261996688E-04  1.08725237467106E-04  1.03562604830784E-03
 -2.08971832718166E-02 -7.44395774937383E-04  2.46854282808973E-02 -6.27584857149332E-04  5.87476667891827E-03
  1.06112950212751E-06  2.41225958837611E-05 -5.20877749324884E-04 -7.90299785080654E-03  3.80507531512721E-01
  7.79004778640208E-04 -1.02836279025390E-02  9.04841415130981E-04 -5.86948314477473E-03  8.27979425923619E-04
 -6.02861373946745E-03  5.20713012761306E-04  7.90182696498118E-03 -3.80506908367283E-01  7.79275416030146E-04
 -1.03300955297304E-02  9.04621034785988E-04 -5.86411924235812E-03 -8.27796002853266E-04  5.99256143478150E-03
  5.20313181657051E-04  7.89867917163306E-03 -3.80511357034001E-01  7.78921940995223E-04 -1.02716575087460E-02
  9.04078325531847E-04 -5.85867146797673E-03  8.27449846701225E-04 -5.95497152955334E-03 -5.21152563100861E-04
 -7.90519465665126E-03  3.80492127218606E-01  7.79664234880434E-04 -1.02705846323365E-02  9.05191181523391E-04
 -5.87845419498023E-03 -8.28708116827386E-04  6.03416657251976E-03 -8.16113458183013E-03  1.53407931157983E-01
 -2.57701497290730E-02  1.01481850107169E-01  6.03204928606635E-02  8.15947729382881E-03 -1.53428140747790E-01
 -2.57772226821425E-02  1.01479980301910E-01 -6.03045538899142E-02  8.15927369783215E-03 -1.53428144527236E-01
 -2.57734222075356E-02  1.01478422872204E-01  6.03051612696150E-02 -8.15923609208561E-03  1.53424611042291E-01
 -2.57699561535295E-02  1.01476239245204E-01 -6.03193329883333E-02  7.03486670724901E-02 -7.03633558675885E-02
 -7.03614075268023E-02  7.03420739508205E-02  7.39421192740062E-02 -7.39339333335988E-02 -7.39357735195123E-02
  7.39485415974826E-02  7.35573177557696E-02 -7.35477524417610E-02 -7.35483347150144E-02  7.35428643939905E-02
* ORBITAL    1   63
 -6.32197416040688E-04 -4.57903556740113E-03 -2.38369662882322E-02 -2.91365740220151E-02 -3.09724441233616E-02
  2.61188354827761E-08  4.25633034104106E-08  1.49706793693406E-06  8.14288872079350E-07 -7.24841399687266E-08
 -1.06830068566891E-06 -3.05903332990642E-06 -1.59474528407695E-06 -4.50528258223517E-04 -1.03523350722694E-02
  3.15438573696519E-03 -2.08699806281833E-03  1.61597433109823E-03  5.77197793684076E-04  1.02697923884264E-06
 -1.00630591268425E-06  5.01009419800125E-03  7.67907784053935E-04  9.66117566555631E-06  9.65800042483186E-08
  2.12849997492131E-03  1.06185057857420E-03  6.31957877361085E-04  4.57728519080977E-03  2.38278161352751E-02
  2.90993489593061E-02  3.09802173620823E-02  4.01053671409178E-08  3.01760209181908E-07  3.82074619645790E-06
  8.22589113838917E-07 -6.24791080253463E-08 -9.34785811924032E-07  3.61958961870305E-06  1.11158051177790E-06
 -4.50556389816455E-04 -1.03523588436154E-02  3.19172717897274E-03 -2.08777923984835E-03 -1.60718155701963E-03
 -5.89303066902221E-04  2.76870308064084E-05  7.00857673064058E-06 -5.03415437153236E-03 -7.68587673830283E-04
 -1.64973376821241E-05  2.21478623517418E-06 -2.13419092403229E-03 -1.06516748608334E-03 -1.41507289713030E-08
 -5.37072203900454E-08  1.77300821360337E-06 -4.36574710844938E-07  2.86464034151584E-05  1.91966725406398E-08
  9.68783142641764E-06 -6.15451133348428E-04  1.88445318738514E-02 -2.26587421789592E-07 -1.77374208840560E-06
 -7.04742727298179E-06 -5.66220491581871E-07  3.02853968522692E-05  6.24806270377481E-07 -1.62553981480843E-05
 -6.14838506376537E-04  1.88425767094936E-02  1.15182859213605E-04  1.13712409683652E-03 -3.72508907330900E-02
  3.97967585290159E-03 -7.83133775518277E-02  1.16911398573890E-03 -2.64582927729588E-02  1.43103177467611E-03
 -2.43055561968454E-02  1.15275327926836E-04  1.13782424068220E-03 -3.72432293428866E-02 -3.97969376401233E-03
  7.83284446377992E-02 -1.16892329027982E-03  2.64688072307588E-02  1.43099526179121E-03 -2.43196991794156E-02
 -1.14710558451019E-04 -1.13346215999114E-03  3.72705031504846E-02  3.98044156576934E-03 -7.82952969084862E-02
  1.16961030660042E-03 -2.64502726087806E-02  1.43155109306688E-03 -2.43051878578412E-02 -1.14773404658528E-04
 -1.13393411843732E-03  3.72636171457682E-02 -3.98057677167407E-03  7.83070203449811E-02 -1.16944119311742E-03
  2.64611177240435E-02  1.43154848851382E-03 -2.43180110736006E-02  3.33543511594063E-04  5.15564263181248E-03
  2.35761764791237E-01  1.37678994142756E-01 -8.02702129064004E-02  3.33102356333157E-04  5.15209244356622E-03
 -2.35768187481680E-01 -1.37679530342078E-01 -8.02773188005652E-02 -3.32032540073660E-04 -5.14310416629343E-03
  2.35765041260190E-01  1.37681165587123E-01 -8.02856483336661E-02 -3.32844733863160E-04 -5.14969374927765E-03
 -2.35774894020696E-01 -1.37681826554861E-01 -8.02842979609439E-02  2.91282765263364E-02  2.91260809079026E-02
 -2.91204700033969E-02 -2.91211407924399E-02 -1.93372863466161E-01 -1.93365940542578E-01  1.93353745248649E-01
  1.93354344839939E-01  1.80651408277091E-01  1.80650688620124E-01 -1.80657694610066E-01 -1.80645365697023E-01
* ORBITAL    1   64
 -3.45048255887842E-04 -2.51185861091835E-03 -1.35581620298882E-02 -7.13063301048920E-03 -1.09932560667967E-02
  3.86392515633249E-07  8.36684978899203E-06 -2.74083752747643E-05 -8.38007538024819E-07 -6.53443367105658E-07
 -1.27723036511149E-05  4.19396988784725E-05  2.98086286172693E-07 -5.52673600089063E-04 -1.24524967365109E-02
  2.01301913504562E-03 -3.34018916937447E-03  4.87593260321310E-03  1.12226919569594E-03 -5.29194613039327E-05
 -3.45831498076985E-06  3.61354034377084E-03 -8.18523786209260E-04  5.18345031584385E-05  4.63235158771922E-06
  3.90106519600312E-03  1.41135095815664E-03 -3.45138726785294E-04 -2.51250606776417E-03 -1.35609942727577E-02
 -7.10530372927965E-03 -1.09994426463511E-02 -2.36486599009997E-07 -4.30298287378862E-06  1.70891150675526E-05
  3.49147889245144E-07  5.46178970152529E-07  1.28055099476435E-05 -3.95356653634131E-05 -2.07963672782383E-06
  5.52335509056934E-04  1.24460319026441E-02 -2.04667278919878E-03  3.33942829555957E-03  4.85278540123434E-03
  1.12366137816317E-03 -2.81363397270243E-05 -1.39386076551416E-05  3.58654865128594E-03 -8.17391920950387E-04
 -3.37006211282824E-05  1.19004318284219E-06  3.90605954508300E-03  1.40820502362897E-03  3.03269702345871E-05
  2.94531872410419E-04 -1.62494109333171E-02  2.19739508154212E-05  1.88439835902444E-03 -1.03103961975313E-04
 -7.68975642200361E-03  4.12037838204457E-06 -1.65755756512383E-04  3.01343924306406E-05  2.92921022825024E-04
 -1.62626281657522E-02 -2.12057440721088E-05 -1.93181982900252E-03  1.04632860226346E-04  7.62674489242483E-03
 -3.03145470278402E-06  1.12838337917399E-04  2.33327394790172E-05  4.34310012840892E-04 -3.71820351728304E-02
  3.97703302871178E-03 -7.67659414990363E-02  1.09651798317692E-03 -2.57825851871312E-02  1.10640200496757E-03
 -2.05702538675187E-02  2.34892376618805E-05  4.35554220749387E-04 -3.71714576993420E-02 -3.97669949316270E-03
  7.67940990464817E-02 -1.09644290485477E-03  2.57550724561844E-02  1.10640053247942E-03 -2.05348393923928E-02
  2.29182774712075E-05  4.31162613709773E-04 -3.72084219492094E-02 -3.97718625903319E-03  7.67322107961902E-02
 -1.09685637306427E-03  2.57519483874269E-02 -1.10641468454971E-03  2.05287371372496E-02  2.30206920470205E-05
  4.31899546021293E-04 -3.71905242128548E-02  3.97761385684941E-03 -7.67807842404897E-02  1.09702370145626E-03
 -2.57492746403617E-02 -1.10693242827045E-03  2.05326257996895E-02  2.21633014485179E-04  4.96529788110403E-03
  2.44350416337599E-01  1.30986383391011E-01 -6.88430374423825E-02  2.21597535223386E-04  4.97256721435007E-03
 -2.44356770471442E-01 -1.30982673488865E-01 -6.88596770385212E-02  2.19901259295728E-04  4.95010064025352E-03
 -2.44352612442138E-01 -1.30987148603941E-01  6.88581099376752E-02  2.21314321988435E-04  4.97181545417034E-03
  2.44368353408717E-01  1.30978860939377E-01  6.88720273041569E-02  1.55600971773022E-02  1.55561398655889E-02
  1.55530731819280E-02  1.55552762213399E-02 -1.90457932254816E-01 -1.90451881181349E-01 -1.90437037062413E-01
 -1.90447744717674E-01  1.85755936090682E-01  1.85760146403722E-01  1.85761863729810E-01  1.85756189743322E-01
* ORBITAL    1   65
  1.22339090793616E-07  9.44501974956923E-07  4.73066422842546E-06 -8.82426311067097E-06  1.43483708957748E-06
  4.64835573088582E-04  1.05915886842417E-02 -9.76825216908811E-04  2.52079266057940E-03 -3.91093336425780E-05
 -1.38627022787701E-03 -1.13804574986020E-02 -2.76369142384587E-03 -2.54480523260530E-07 -3.76075586603972E-06
  1.78592622301008E-05  5.63926045520619E-07 -3.26042541853673E-05 -8.21096219839239E-07 -1.86723247512625E-03
 -1.22391505742024E-03  2.56295062804807E-05  4.07817109591580E-06 -1.39237234828939E-02 -1.62455373211665E-03
  7.70177639199584E-06  3.16445160797192E-06  1.22522130036230E-07  1.00223414021093E-06  6.71995708204907E-06
  1.80441407986284E-05 -3.07488751881771E-06 -4.64921772227875E-04 -1.05957086696042E-02  1.00463774783417E-03
 -2.52421148554244E-03  3.90741524541071E-05  1.38470941799774E-03  1.13845970604459E-02  2.76374794463705E-03
  1.60483254316777E-07  2.37522949357535E-06  2.37584687812555E-06 -3.37021818388780E-07 -2.32960538025987E-06
  1.85947032421685E-06 -1.84073356539687E-03 -1.22585543542820E-03 -5.02647724783324E-05  1.60750469510563E-06
 -1.38107955049594E-02 -1.61904154992684E-03  9.31936702620132E-06  2.96927137598976E-06 -9.32200244426564E-08
 -6.38695515488910E-07 -8.52550513576622E-06 -1.77098863826591E-06  1.36696654044447E-04 -8.85012869106280E-07
  4.34021825131115E-05  1.30937472047042E-04 -6.54589823974196E-03  2.39955743235364E-07  1.91397826878872E-06
  7.12721201253137E-06 -4.79516804989799E-08 -9.56154045806216E-06 -9.91888413084481E-07  3.36772895326960E-05
 -1.29783761506529E-04  6.49584808748381E-03  3.26554027384384E-05  1.86649483367747E-04  8.07909382800870E-03
 -1.37505866052344E-03  2.01033570478434E-02 -2.23948920745038E-03  4.43727573007406E-02 -2.69983356490803E-03
  4.84025821463713E-02 -3.25680031548136E-05 -1.85956357991851E-04 -8.06565762762193E-03 -1.37532677008655E-03
  2.00993781161634E-02 -2.23948875709009E-03  4.43893597741176E-02  2.69981779061244E-03 -4.84444103988546E-02
  3.27031548069452E-05  1.86925285135257E-04  8.08453412433873E-03  1.37470910119332E-03 -2.00752694236137E-02
  2.23947440016915E-03 -4.43540100379751E-02  2.69943397947931E-03 -4.83802847552173E-02 -3.28713017326694E-05
 -1.88227589186771E-04 -8.09161071700527E-03  1.37470448139532E-03 -2.00633367719079E-02  2.23962796148928E-03
 -4.43473655133193E-02 -2.69984808827536E-03  4.83713446015157E-02  4.36971063742387E-04  6.84334470882557E-03
  1.31527304224859E-01  1.53848146396492E-01 -2.07992569716020E-01 -4.37425814093037E-04 -6.85195918665207E-03
  1.31535505734795E-01  1.53843400304153E-01  2.08010595849751E-01  4.36455560516095E-04  6.84338044591735E-03
 -1.31543685233707E-01 -1.53844999818215E-01  2.08023240798002E-01 -4.37029284887573E-04 -6.84958636881882E-03
 -1.31544751507015E-01 -1.53848955850093E-01 -2.08025930441198E-01  1.36545191883346E-01 -1.36547091772335E-01
  1.36538109032073E-01 -1.36539411394935E-01 -2.26967860274663E-01  2.26965528071469E-01 -2.26958066446457E-01
  2.26956187238598E-01  8.17674938664389E-02 -8.17631942984427E-02  8.17716308055522E-02 -8.17637275079621E-02
* ORBITAL    1   66
 -6.04716915302152E-07 -4.40165054210024E-06 -2.25929578239169E-05  1.11523082070524E-05 -1.07512490818593E-05
  4.73326424842620E-04  1.07363397271160E-02 -1.48564342023788E-03  2.87878298824569E-03  2.62398833706433E-05
  3.25710798462126E-04 -1.14624581375130E-02 -2.47346938930143E-03  9.31782871575139E-07  1.99030790812386E-05
 -4.63987805678378E-05 -1.85745479628682E-06 -1.29321943856744E-05  2.29718514701726E-06 -7.27984433714185E-04
 -5.96827113880277E-04  4.06759857448196E-05  1.26975621074202E-05 -7.99991778745112E-03 -6.60229254306744E-04
 -1.57807725774351E-05 -1.80314075322806E-06 -7.19471767621610E-07 -5.26949784803169E-06 -2.72129947451444E-05
  3.78203049015702E-06 -1.02455189525945E-05  4.73092379337992E-04  1.07310328375158E-02 -1.49377837376690E-03
  2.88107007734700E-03  2.64675467348071E-05  3.31017080603192E-04 -1.14719309052458E-02 -2.47190751953241E-03
 -1.08535935956948E-06 -2.18373265204138E-05  4.31216577226297E-05  1.16488193667122E-06 -6.00807134104450E-05
  4.24976960235404E-06  7.23436727657607E-04  5.88568275288237E-04  4.41282923789460E-05  1.46054381373912E-05
  8.04803682239169E-03  6.62653547708066E-04 -3.05873075777277E-05 -3.80970785263344E-06 -1.00184528731611E-04
 -8.45684904035641E-04  1.48660585066161E-02  5.85013827078440E-04 -1.11989679861362E-02 -4.18275558792857E-05
 -1.63413017599539E-02  8.99199976732968E-07 -5.36561817084998E-05  9.83854503032239E-05  8.31323588565692E-04
 -1.49606802670688E-02  5.81125057619395E-04 -1.11126105517546E-02 -3.35047263754263E-05 -1.66162983110544E-02
 -2.41220319855828E-07  1.16084736881945E-05  1.96363335755212E-05  8.75019819026645E-05  7.53430112458101E-03
 -1.34874773386167E-03  1.97761956102202E-02 -2.15945946326490E-03  4.17830455431963E-02 -2.72470678786797E-03
  4.65875373821738E-02 -1.93077276960948E-05 -8.49900693664041E-05 -7.53433450538357E-03 -1.34840077096366E-03
  1.98155556354573E-02 -2.15942274606160E-03  4.17553310991226E-02  2.72394933311064E-03 -4.65071367990165E-02
 -1.94543726968054E-05 -8.61020426935322E-05 -7.54452547197603E-03 -1.34852684476070E-03  1.97904036796258E-02
 -2.15970122569985E-03  4.17450717596120E-02 -2.72406000074089E-03  4.64947933045977E-02  1.98647480677197E-05
  8.92979113728410E-05  7.54653266031893E-03 -1.34900828177410E-03  1.97686600863020E-02 -2.15984735698320E-03
  4.17808563497858E-02  2.72516390002455E-03 -4.65839345044893E-02  4.22395283583566E-04  6.79873463909635E-03
  1.30553348839447E-01  1.55098557773930E-01 -2.08093170824748E-01 -4.21577952461763E-04 -6.78885890691341E-03
  1.30562289778627E-01  1.55107794349853E-01  2.08087172792346E-01 -4.20942359034022E-04 -6.78540252644932E-03
  1.30564658751101E-01  1.55109923351040E-01 -2.08101937970149E-01  4.21598284527340E-04  6.79292715917812E-03
  1.30565710449804E-01  1.55108609931370E-01  2.08116366924189E-01  1.38041373393897E-01 -1.38015823035768E-01
 -1.38009332042305E-01  1.38027380873175E-01 -2.27016933458737E-01  2.26994780772154E-01  2.26982387688087E-01
 -2.26992526717845E-01  8.14795608409868E-02 -8.14831281604392E-02 -8.14864609231667E-02  8.14775716404533E-02
* ORBITAL    1   67
  2.49986805194912E-04  1.81213350638308E-03  9.50819394561135E-03  6.32270977664920E-03  7.70587112661858E-03
 -1.65358855459791E-07 -4.55276267208693E-06  1.70598605101839E-05  6.36636333768566E-07  2.30255456738908E-07
  5.78220787338865E-06 -2.99295020360629E-05 -8.88443062037458E-07 -1.65048207462152E-05 -2.79298381452362E-04
 -9.27940389869600E-03 -1.72405867652088E-03 -2.58070575695820E-03 -1.64163944107774E-03  4.91049998130666E-06
  4.06381276432017E-06  5.28900141127329E-03 -2.99825977003075E-04 -1.63122849420988E-05 -9.15267883969060E-06
 -6.19858931686229E-03 -5.31868891597620E-04 -2.50004159741731E-04 -1.81228244644114E-03 -9.50948712026860E-03
 -6.30877810724987E-03 -7.71695978072213E-03  3.00812765367846E-07  4.99706532799122E-06 -1.51731458386556E-05
  9.48954249506028E-08 -6.97250665054324E-07 -1.36561062207874E-05  2.98333258295033E-05 -5.45561865759966E-07
 -1.66585042444370E-05 -2.83251827329489E-04 -9.27859937385744E-03 -1.72481842532845E-03  2.57019923262400E-03
  1.64050729341473E-03  1.12000860647038E-04  5.16359711598544E-06 -5.27477652730750E-03  3.01596856116852E-04
 -2.10613537939201E-05 -3.97329626255899E-06  6.21441111120183E-03  5.33844128571141E-04  8.98661970427666E-08
  7.72111320727155E-07  4.36171538598395E-06 -9.70351709674056E-07  6.82358052558827E-05  2.53054351589914E-07
 -2.02707753802609E-05  4.93164769511328E-04 -1.07543462380987E-02 -2.08979422776416E-07 -1.78749455741753E-06
 -1.16160675971997E-05 -7.85081026195374E-07  2.36392387151899E-05  1.38817226907953E-06 -5.41341843054004E-05
  4.99039653904767E-04 -1.09735059192561E-02 -2.87995190881505E-05 -2.18599105222080E-04 -2.48788494393796E-03
  1.72767065415981E-03 -3.24519412637510E-02 -1.33205615374267E-03  2.54082757839222E-02 -3.27431095134941E-03
  5.98860549287777E-02 -2.90045865651712E-05 -2.20205668616332E-04 -2.49835640256940E-03 -1.72810286556325E-03
  3.24351900662094E-02  1.33202501668162E-03 -2.53916899993566E-02 -3.27413721337594E-03  5.98672735018537E-02
  2.89292411054799E-05  2.19565706129947E-04  2.49744457116454E-03  1.72752535556073E-03 -3.24281564331503E-02
 -1.33221781625989E-03  2.53918955564696E-02 -3.27455153210541E-03  5.98717906071001E-02  2.88515558554561E-05
  2.19026160390917E-04  2.48587781247420E-03 -1.72791151369415E-03  3.24699420606133E-02  1.33227530936652E-03
 -2.53985198183624E-02 -3.27425445229597E-03  5.98733421567657E-02 -1.05059104181355E-05 -2.86566059420319E-03
  1.38689404708139E-01 -1.02421724803744E-01  2.33156731167681E-01 -1.08754058107833E-05 -2.87489939666140E-03
 -1.38689040383212E-01  1.02423079648822E-01  2.33170322967775E-01  1.13075711135901E-05  2.87720624670358E-03
  1.38681173582980E-01 -1.02427387220048E-01  2.33174439404419E-01  1.08235484779611E-05  2.86788362533315E-03
 -1.38691316854823E-01  1.02434345847583E-01  2.33169207530736E-01 -2.20954741214787E-01 -2.20949011299285E-01
  2.20942283555642E-01  2.20940589834892E-01  9.56783693075385E-02  9.56772446099976E-02 -9.56720728203382E-02
 -9.56644920755138E-02  1.21997035676079E-01  1.21993394608130E-01 -1.21999453677940E-01 -1.21995845433694E-01
* ORBITAL    1   68
  1.31689518010331E-04  9.60678989044002E-04  5.24630560452009E-03  1.21074528009517E-03  9.56580020046043E-03
  7.59852158228609E-08 -3.46965047537843E-07  2.63912277865256E-06  3.42436091422566E-07 -3.82006661194820E-07
 -6.63076391535290E-06  3.74850738387216E-06 -1.25703128752202E-06  4.62124279551671E-05  1.12343583245893E-03
 -6.16070401049749E-03 -1.53843734354404E-03 -5.14740022668292E-03 -2.82434425296969E-03 -3.18955521701066E-05
 -9.40325003946308E-06  1.92371619739297E-03 -1.18747704507291E-03 -5.24275418181137E-05 -1.67514987272854E-07
 -5.13436834305570E-03 -3.60694604936271E-04  1.31720560060419E-04  9.60898908078211E-04  5.24731283663475E-03
  1.21140128330795E-03  9.57416388648851E-03  9.84721000533908E-08  1.49869733689640E-07 -7.64510542208584E-07
  6.27463186915749E-07 -3.53980180717954E-07 -6.47194221249086E-06  8.55333512204610E-06  3.68334325690622E-08
 -4.61400203532397E-05 -1.12236350452334E-03  6.17139155736543E-03  1.53913427417615E-03 -5.09121544364760E-03
 -2.83028655167067E-03  3.65191704706491E-05  8.51044370980475E-06  1.90454608216203E-03 -1.18683043385668E-03
  1.80423576046318E-05  8.67480545276428E-06 -5.16043643847559E-03 -3.61218694372311E-04 -2.81849612678045E-05
 -3.06333117223629E-04  2.50402105598266E-02  1.89824042642507E-04  8.61891319283548E-03  1.26599709837810E-04
 -8.17169448771722E-03 -2.31230359190379E-07  2.94493704365479E-06 -2.86375935795259E-05 -3.10038015787061E-04
  2.50269147377071E-02 -1.92866281609384E-04 -8.42979576373609E-03 -1.25532936621565E-04  8.09606585220648E-03
  8.43149467347537E-08  4.25482961481712E-06 -4.47088359887660E-05 -3.34444234988538E-04 -2.68383763146945E-03
  1.55135025529311E-03 -3.01556997275287E-02 -1.46321690383629E-03  2.47532815505929E-02 -3.22295666825982E-03
  5.53273602127916E-02 -4.47534934032433E-05 -3.34881370828118E-04 -2.67668129929402E-03 -1.55222577192430E-03
  3.01868194691204E-02  1.46317177762217E-03 -2.47378868898048E-02 -3.22239856770002E-03  5.53004715915902E-02
 -4.47103714053059E-05 -3.34534500601786E-04 -2.67396613399600E-03 -1.55204493031584E-03  3.01914999741530E-02
  1.46334317589608E-03 -2.47286931159476E-02  3.22252392969624E-03 -5.52923218213485E-02 -4.46563544242307E-05
 -3.34050258903647E-04 -2.68287940280331E-03  1.55121833394896E-03 -3.01588900857389E-02 -1.46339313010755E-03
  2.47461450161468E-02  3.22302206021143E-03 -5.53217182203089E-02 -9.78764292079872E-05 -3.99414182794392E-03
  1.24066608359470E-01 -1.08225672389639E-01  2.40303696054330E-01 -9.79516278888733E-05 -3.99275356275324E-03
 -1.24072265613023E-01  1.08238572889801E-01  2.40304402043749E-01 -9.84380926998152E-05 -3.99569902891036E-03
 -1.24067404079373E-01  1.08246045383925E-01 -2.40309231252856E-01 -9.82551814956873E-05 -3.99638662744043E-03
  1.24066576707327E-01 -1.08235745991093E-01 -2.40319081606069E-01 -2.23410141497260E-01 -2.23404318691169E-01
 -2.23397691611597E-01 -2.23394929358787E-01  1.08875754600718E-01  1.08862623632747E-01  1.08855294538461E-01
  1.08862896024654E-01  1.11675106213107E-01  1.11678088138415E-01  1.11685516282773E-01  1.11674307546774E-01
* ORBITAL    1   69
 -1.71950634333833E-07 -1.24490204533388E-06 -6.34992373438141E-06 -1.50583508017353E-06 -6.97031151030708E-06
 -1.30337308495125E-05 -3.82540939328133E-04 -7.38723133362579E-03 -1.84642104675313E-03  2.40746274847438E-05
  5.03059344323887E-04 -1.35924313972707E-03 -2.39308683718022E-04  2.57608481470757E-07  5.54883761440199E-06
 -9.08776666211881E-06  5.96651211356154E-08 -1.24815215915723E-06 -1.20436196754217E-07 -2.10941728793170E-03
 -8.81805502250844E-04  1.91189122331493E-05  3.82505797159750E-06 -3.82185512524989E-03 -8.54540300463174E-04
 -3.70327621338855E-06 -9.45509246676284E-07 -1.70163487893651E-07 -1.25554790064767E-06 -6.66953025288939E-06
  1.09477423947518E-05 -7.61039294044769E-07  1.29926432999569E-05  3.81739999039343E-04  7.39300045038790E-03
  1.84745930970710E-03 -2.40193602794217E-05 -5.02473021158818E-04  1.35953580452229E-03  2.39168034712946E-04
 -3.11667507914245E-07 -6.47096816757295E-06  9.23135151115696E-06 -1.13493864671133E-06 -1.44962189778179E-05
  4.56365333650270E-07 -2.11568757371384E-03 -8.81817792272275E-04  3.56018988864847E-07  7.37538886134216E-06
 -3.80371716587517E-03 -8.55325237839672E-04 -4.42279826970512E-06 -1.76314347987126E-06 -2.74546701659535E-07
 -2.21464451874390E-06 -1.41197504060364E-05  4.86790151008049E-07 -1.31239881305995E-05 -1.33858207307235E-06
  4.43076824191094E-05 -1.40224287553819E-04  1.56900571508216E-03 -1.76644376820795E-07 -1.42891567851228E-06
 -9.80727475974818E-06 -5.85189679627296E-07  1.36085618894112E-05  9.11633048553109E-07 -2.92459158678408E-05
  1.40670874708873E-04 -1.59100718491490E-03  3.18906407682737E-05  2.78653365175647E-04 -5.67991129381736E-03
 -2.64601984768862E-03  4.35938062104613E-02 -2.84269033833236E-04  4.28968602081271E-03  1.68292024715983E-03
 -3.07177795946500E-02 -3.17459402915454E-05 -2.77556316004012E-04  5.68281465934126E-03 -2.64605258103266E-03
  4.36020183449208E-02 -2.84272277991971E-04  4.28473000371151E-03 -1.68304944864602E-03  3.07348383770857E-02
  3.18345570679553E-05  2.78229920770418E-04 -5.68335325496018E-03  2.64602915796309E-03 -4.35972928800574E-02
  2.84245771865118E-04 -4.29171794314814E-03 -1.68285360261613E-03  3.07156583626381E-02 -3.19191229218130E-05
 -2.78863771575625E-04  5.67486948677054E-03  2.64600176451268E-03 -4.35987670498057E-02  2.84352024786415E-04
 -4.27843967837279E-03  1.68309850683984E-03 -3.07438237085362E-02  2.37813262284620E-04  8.38829170740100E-03
  2.64916404822642E-01 -2.49602269026545E-02  1.44923694955326E-01 -2.37416481312115E-04 -8.38469608053792E-03
  2.64920660187063E-01 -2.49626252035124E-02 -1.44927500232329E-01  2.35868276778837E-04  8.37287806590017E-03
 -2.64912871544282E-01  2.49702910923040E-02 -1.44919305932159E-01 -2.37015132458395E-04 -8.38147730483896E-03
 -2.64926634348837E-01  2.49631070859419E-02  1.44931010696729E-01 -1.81578051386508E-01  1.81579619868893E-01
 -1.81570824068769E-01  1.81571578296254E-01 -3.60054711368529E-02  3.60023625960163E-02 -3.60031698619132E-02
  3.59992470443340E-02  2.10938660738909E-01 -2.10938271012515E-01  2.10952484012086E-01 -2.10935128007637E-01
* ORBITAL    1   70
 -1.94848064559026E-07 -1.42463225465878E-06 -7.38549574769905E-06  8.16778751458461E-06 -4.45688664320180E-06
 -6.25214065159851E-06 -2.29137644935114E-04 -8.20269735980030E-03 -2.33210866230712E-03 -1.48631204006000E-05
 -4.88199452430546E-04  1.24674392864394E-04 -2.13006062671759E-04  3.35571276648358E-07  6.97091224857973E-06
 -1.80091020359569E-05 -8.90689113762618E-07 -1.27980495594825E-05  3.60699296070631E-07 -1.90126251809097E-03
 -1.36920137908693E-03  1.30438694518571E-05  1.55932737703664E-06 -1.28222212851884E-03 -4.54904632349798E-04
 -7.50705883879723E-06 -1.11068032008967E-06 -2.38579995683766E-07 -1.74151747190157E-06 -8.97174471081078E-06
 -4.60361052831552E-06 -7.10170101201905E-06 -6.22918519137956E-06 -2.28830926996097E-04 -8.20829530205792E-03
 -2.33284905480040E-03 -1.49472874751622E-05 -4.89726556447330E-04  1.35812249779076E-04 -2.12832674924966E-04
 -3.39699700710311E-07 -7.03934669841561E-06  1.52429677962133E-05  9.08232838486766E-07 -1.40602121030796E-05
  2.21667968624580E-06  1.90892054239935E-03  1.37121243490952E-03  1.82560502052172E-05  3.63383135121513E-06
  1.29376048302928E-03  4.50358553818758E-04 -1.01562310782799E-05 -7.57837475145628E-07  3.14488387394951E-05
  2.74609216504518E-04 -7.33962764150122E-03 -1.57381194870684E-04 -7.69409683719526E-04  1.59872942307280E-04
 -1.73326492374757E-04 -5.18525471801903E-07  1.06855041951202E-05 -3.20586034156457E-05 -2.79512510761741E-04
  7.30808190837941E-03 -1.58910721584208E-04 -7.22760114652335E-04  1.62750498501141E-04 -2.56496885625689E-04
  2.21359775240612E-07 -1.03269897531567E-05  4.69819778933441E-05  4.02127576676863E-04 -5.49956193992071E-03
 -2.60510147005849E-03  4.03733773221921E-02 -3.46915276418952E-04  3.62436052228458E-03  1.71938334145512E-03
 -3.32075134388281E-02 -4.68359876530246E-05 -4.01004004689853E-04  5.50004687716193E-03 -2.60490459537194E-03
  4.03830741225638E-02 -3.46847479282388E-04  3.61321423179753E-03 -1.71961362566658E-03  3.32389296027751E-02
 -4.67737443674596E-05 -4.00528211418456E-04  5.50365310261643E-03 -2.60493159652358E-03  4.03861790198829E-02
 -3.46859057417857E-04  3.61095952712148E-03  1.71966601597440E-03 -3.32392651253132E-02  4.70462438323669E-05
  4.02620884116526E-04 -5.49649711203719E-03 -2.60503858319645E-03  4.03757784103779E-02 -3.46995077916759E-04
  3.61900794904538E-03 -1.71935478647349E-03  3.32131602910004E-02  2.65722626448146E-04  8.57297779175751E-03
  2.66056757613408E-01 -2.58660342451704E-02  1.42997139843099E-01 -2.65198729887514E-04 -8.56761681401124E-03
  2.66060071036723E-01 -2.58663787697516E-02 -1.43002698026425E-01 -2.63665488550759E-04 -8.55440098073113E-03
  2.66053299259433E-01 -2.58730695121793E-02  1.42999542329515E-01  2.64912156335722E-04  8.56531486541929E-03
  2.66064944848972E-01 -2.58677773155099E-02 -1.43002023693975E-01 -1.81369605239648E-01  1.81372769790979E-01
  1.81369135312098E-01 -1.81358012593494E-01 -3.80377809918301E-02  3.80317415663280E-02  3.80293234627157E-02
 -3.80321273272297E-02  2.11149411862615E-01 -2.11150132123346E-01 -2.11164168588488E-01  2.11144797700339E-01
* ORBITAL    1   71
 -1.01700465210475E-03 -7.35979657098110E-03 -3.86292943139000E-02  1.13575270869856E-01 -4.58693948816662E-02
  4.57473512214904E-07  9.95828689411363E-06 -6.86571492271572E-05 -5.96772895829516E-06 -1.07120771731295E-06
 -2.79621781789433E-05  1.30767235837401E-04  5.87267704725885E-06 -3.65180030374526E-04 -8.55612719982911E-03
  6.11776544131097E-02  4.77699658853879E-03  3.38339975961555E-02  9.87163444163917E-03 -8.37075700640235E-05
 -1.39909478577394E-06 -1.21989915149733E-02 -6.45007446944745E-04 -4.08047399990693E-05  1.28606364113517E-05
  5.52471924583079E-03  5.13996635880575E-03  1.01498158708106E-03  7.34514049723424E-03  3.85553697444994E-02
 -1.13659726243899E-01  4.59144009977298E-02 -1.44572054879542E-06 -2.91058014623023E-05  9.70757716183787E-05
  5.79866146314755E-06  2.90386381995907E-06  5.67727795471759E-05 -1.34135541619756E-04 -1.44988318013400E-06
 -3.67419428231792E-04 -8.60090730363406E-03  6.13349604092455E-02  4.77102012745533E-03 -3.36660957693843E-02
 -9.86743387733183E-03 -2.69851887208121E-04 -1.74146818612917E-06  1.22290231786816E-02  6.95344009779400E-04
  8.21434513529219E-05  4.09502597495653E-05 -5.75727184981449E-03 -5.14892665576288E-03 -1.39419443836679E-06
 -1.12221790557398E-05 -6.13636417184999E-05  4.28514600902738E-06 -2.16303346230922E-04 -6.59030139502445E-06
  3.53219020518734E-04 -3.30498756976844E-03  8.64418702147477E-02 -2.50875581303382E-07 -1.69637179606781E-06
 -1.13217342469841E-05 -4.00223212645416E-06  2.33738558805730E-04 -1.61457519491293E-06  1.66987757219540E-04
 -3.32846409064356E-03  8.73565112833103E-02  9.86890478399791E-04  7.63372434526881E-03  1.08809642135700E-01
  5.10604469721506E-03 -1.30549878219309E-01 -7.43121385341956E-03  1.60922976580171E-01  7.50934350526310E-03
 -1.94539754560346E-01  9.87557010402544E-04  7.63872019087165E-03  1.08872857706393E-01 -5.10590895325798E-03
  1.30711450149049E-01  7.43018463349787E-03 -1.60937574042914E-01  7.50999822740671E-03 -1.94575946720856E-01
 -9.86504159847412E-04 -7.63051741947752E-03 -1.08826874738165E-01  5.10707945230707E-03 -1.30612183171597E-01
 -7.42870605055439E-03  1.60995117826920E-01  7.51147808590731E-03 -1.94603615957848E-01 -9.86444487913496E-04
 -7.63013561329677E-03 -1.08823076743559E-01 -5.10773248833902E-03  1.30507569074278E-01  7.42957547100122E-03
 -1.60852100454889E-01  7.51152802313828E-03 -1.94722657438747E-01 -2.95628165594363E-03 -7.95393511690665E-02
 -9.41147967215998E-02  1.99763968866824E-01  1.57799937325307E-01 -2.95460239942580E-03 -7.94944102673929E-02
  9.41052555460640E-02 -1.99744251184393E-01  1.57759240361997E-01  2.95576747313510E-03  7.95195152948588E-02
 -9.41136761745996E-02  1.99750765999985E-01  1.57806498853947E-01  2.95408309739826E-03  7.95251552753805E-02
  9.41127435386721E-02 -1.99748673485427E-01  1.57825704225809E-01  3.62695867523439E-02  3.62801798617102E-02
 -3.62461076121268E-02 -3.62604717797338E-02  1.05768443332983E-01  1.05715538932955E-01 -1.05739477165951E-01
 -1.05747415573115E-01  2.69113788165508E-02  2.69407433215514E-02 -2.69537262570007E-02 -2.69332307983257E-02
* ORBITAL    1   72
 -6.68636939927113E-04 -4.85342710089264E-03 -2.61556236066596E-02  1.13329053936106E-01 -2.92147589583268E-02
  1.11994170795103E-06  2.88185608675425E-05 -7.85612171274597E-05 -1.75853392558224E-06 -1.10894061436751E-06
 -2.14169085014175E-05  1.10540808011711E-04  3.22130225299644E-06 -2.35903093034527E-04 -5.26945569766163E-03
  6.30864755828530E-02  5.61654954565618E-03  4.30192699196138E-02  1.25013677986915E-02 -9.69969600626452E-05
 -2.31742031383132E-05 -8.90637841283589E-04  2.58290276961001E-03  3.53075989491225E-04  2.74156557210166E-05
  2.32146978281929E-02  1.01044649679123E-02 -6.68849538066266E-04 -4.85485114314838E-03 -2.61606556349573E-02
  1.13298707998007E-01 -2.93107524018031E-02 -2.12558580420305E-07  2.54713806796918E-06  9.40846617034329E-06
 -9.48437850273406E-07  1.59576193654604E-06  3.78350245624187E-05 -1.18023620501215E-04 -4.38491600485765E-06
  2.35522698245333E-04  5.26324784632597E-03 -6.31556877590949E-02 -5.61420753222705E-03  4.28040746350831E-02
  1.25370580233816E-02 -2.17130216795509E-04 -4.87258010293479E-05 -8.38258288629036E-04  2.60344354416219E-03
 -3.73432115499925E-04 -2.28991977837075E-05  2.33866110699151E-02  1.01345101553208E-02 -4.51550557994839E-04
 -3.37551084640127E-03 -8.28506982595467E-02  9.91621055424139E-04 -7.82541123002053E-03 -1.12483573408221E-03
  5.34399895271016E-02  8.95053313351212E-06 -3.32013566707391E-04 -4.52860953108892E-04 -3.38575986026653E-03
 -8.29222430636552E-02 -9.81826850196504E-04  7.24590178901637E-03  1.13423312113374E-03 -5.37882596283789E-02
 -9.93632870090333E-06  3.24583245620514E-04  1.10334383110373E-03  8.51368164773888E-03  1.25929554451766E-01
  4.91966739278658E-03 -1.10029898386324E-01 -7.73768415037938E-03  1.78238446818973E-01  7.50052731049256E-03
 -1.99140194363059E-01  1.10366877905555E-03  8.51660062850299E-03  1.25917987315968E-01 -4.91636551948273E-03
  1.09995654434293E-01  7.73828400419941E-03 -1.78404872689361E-01  7.49837553102914E-03 -1.98920571217903E-01
  1.10307568806159E-03  8.51189225137428E-03  1.25873532066551E-01 -4.91671227142641E-03  1.09926780001457E-01
  7.73678958792237E-03 -1.78408229074244E-01 -7.49823628394350E-03  1.98953825820569E-01  1.10319654273671E-03
  8.51242718878479E-03  1.25937225792046E-01  4.92169317686934E-03 -1.10067653461498E-01 -7.73616258218971E-03
  1.78337760126822E-01 -7.50208150357917E-03  1.99041907452416E-01 -3.09484728976942E-03 -8.13282531771723E-02
 -8.83612479795985E-02  2.14061817408956E-01  1.54621895304873E-01 -3.09496693738583E-03 -8.13221630994239E-02
  8.83852743385248E-02 -2.14077119672714E-01  1.54628979953598E-01 -3.09584380071205E-03 -8.13545646925658E-02
  8.84076434291536E-02 -2.14098437162128E-01 -1.54666125997562E-01 -3.09136698051336E-03 -8.12804112180093E-02
 -8.83623742423124E-02  2.14020015078905E-01 -1.54593886850277E-01  4.27314068073589E-02  4.27145452325375E-02
  4.27310862866236E-02  4.27435557307506E-02  9.53369382298707E-02  9.53566406048337E-02  9.53595554557980E-02
  9.53062338506139E-02  3.60070011601553E-02  3.60076605591613E-02  3.60113541413415E-02  3.60293430154705E-02
* ORBITAL    1   73
  1.94685650365126E-07  1.40071420560156E-06  6.07714928385692E-06  3.87557640819701E-05 -1.28946145079088E-06
  7.03891968762746E-04  1.63139037266163E-02 -7.52474720590050E-02 -3.35769138833921E-03  9.54995562468357E-04
  2.14706429824093E-02 -4.49071089502812E-02  9.04593792756475E-04 -1.50288379812832E-07  1.19430641174011E-07
 -3.68804844815178E-05 -3.76664708630880E-06  7.98819837758121E-05  1.33783997858566E-05 -2.43902841589654E-02
 -1.00243017253891E-02  1.57466763933858E-05  6.50489946906116E-06 -2.61434395992656E-02 -1.00713230344676E-02
 -4.08139415271133E-05 -2.03812003453493E-05 -6.80223566377693E-07 -5.03287017205007E-06 -2.61265867028745E-05
 -6.83608690228428E-05 -1.79109588682046E-05  7.03147559805294E-04  1.62990197307166E-02 -7.52107322629922E-02
 -3.34143127787713E-03  9.55964443772861E-04  2.14887858297171E-02 -4.50439690313628E-02  9.17626178365744E-04
 -7.82188494688160E-07 -1.32558920941419E-05  8.84527273000827E-06 -9.06279933469345E-07 -5.66249849885534E-05
  2.46533691105162E-05  2.42010100865784E-02  1.00028141063614E-02  5.06930449732938E-05 -4.42617187105593E-06
  2.63527816609180E-02  1.01075345278154E-02 -7.30588817490952E-05 -3.65235331143952E-05 -1.93601304595169E-04
 -1.42340267468127E-03 -2.85575095457816E-02  2.35301235995767E-03 -8.31883085646283E-02  9.39298229623311E-04
  1.24210515082006E-03  6.04493613345531E-06 -2.46667072639138E-04  1.93117367784663E-04  1.41945268907225E-03
  2.85343038601843E-02  2.34272435106062E-03 -8.23905579173688E-02  9.38212546625636E-04  1.52194271360116E-03
 -4.46736589551191E-06  5.12410529739897E-05 -1.26794392789742E-03 -9.74368929862707E-03 -1.48193723654336E-01
 -4.20754612643672E-03  1.05036322763782E-01  8.35120077946684E-03 -1.99893009856513E-01 -7.40139160067523E-03
  1.74513109921628E-01  1.26767835446158E-03  9.74146858124195E-03  1.48174978183524E-01 -4.20804865995094E-03
  1.05094331997522E-01  8.35137188337682E-03 -1.99898407118325E-01  7.40109771334139E-03 -1.74513591535957E-01
  1.26713884973399E-03  9.73730931019806E-03  1.48130339379676E-01 -4.20817717686430E-03  1.04986226759164E-01
  8.35050371710923E-03 -1.99926388717968E-01 -7.40072928197223E-03  1.74504242182057E-01 -1.26680749527535E-03
 -9.73483644680819E-03 -1.48137912113600E-01 -4.20886817140944E-03  1.04988510524455E-01  8.35008699853502E-03
 -1.99871509495356E-01  7.40285497147081E-03 -1.74525795632185E-01 -2.53839051022389E-03 -7.04869963005299E-02
 -5.35511528188945E-02  2.28135665141110E-01  1.49755043657613E-01  2.54149643258379E-03  7.05271915652182E-02
 -5.35492797458772E-02  2.28154922662116E-01 -1.49786679811973E-01  2.54202106647374E-03  7.05211006512350E-02
 -5.35590450180565E-02  2.28139296161614E-01  1.49774842227342E-01 -2.53692443797001E-03 -7.04632798888532E-02
 -5.35482360879862E-02  2.28103225041299E-01 -1.49736317934538E-01  4.59557424350740E-02 -4.59391078802371E-02
 -4.59383758572801E-02  4.59570177603105E-02  6.78489139794470E-02 -6.78529042221648E-02 -6.78368991308014E-02
  6.78209249279752E-02  6.13480791635440E-02 -6.13643450356402E-02 -6.13775147277694E-02  6.13747346406401E-02
* ORBITAL    1   74
  1.34336898310472E-06  9.72853531497017E-06  4.95188956290294E-05  6.79683932245948E-06  5.66292535644402E-06
  3.82418469376279E-04  8.91038701901846E-03 -7.28601808797502E-02 -5.79897135521103E-03  9.07087533109983E-04
  2.08004720826139E-02 -5.92406841190247E-02 -1.78291607739460E-03 -2.22192472738154E-06 -5.09015461206153E-05
  6.52268577790081E-05  3.37616338714590E-07 -2.36043642111677E-05  5.20467364447155E-06 -3.40806773342117E-02
 -9.56087619620840E-03 -2.16204075235742E-05 -2.48391490426840E-05 -4.37725717086941E-02 -1.30055575693781E-02
 -1.50084532425942E-04 -3.84923818494202E-05  1.89390542392232E-06  1.35596592086360E-05  6.56598109731616E-05
 -3.97273539651670E-05  4.39154724350268E-05 -3.82799069666785E-04 -8.91639354105688E-03  7.28945325676008E-02
  5.78300223062955E-03 -9.06182432812276E-04 -2.07874085377106E-02  5.92731418421846E-02  1.76680378182978E-03
  2.89446146197391E-06  5.91508246474013E-05 -1.22261059076539E-04 -1.72692359488143E-06  1.78764895562091E-04
  4.85372843068488E-05 -3.41086677202155E-02 -9.58932935518226E-03  7.68409894339459E-06 -1.37098613872533E-05
 -4.37157973946781E-02 -1.30398055796318E-02  3.64951642125036E-05 -2.30640075164059E-05  1.63765130527936E-06
  1.28741764815549E-05  1.06810520936616E-04  1.14565948796940E-06 -2.84633229033376E-04  1.04493283583550E-05
 -4.96375031970269E-04 -1.54439662997938E-03  3.81468182983473E-02  1.76079450592831E-06  1.41434550421506E-05
  9.99719692816766E-05 -3.88435509371427E-07  1.78245589740520E-04 -1.20872211384218E-05  6.18953004075088E-04
  1.53506483232196E-03 -3.77888073012793E-02 -1.27760798365669E-03 -9.81175146642922E-03 -1.53417599637216E-01
 -4.52296541441766E-03  1.16747496500635E-01  8.47251125233282E-03 -2.06187283534202E-01 -7.43802480401310E-03
  1.66604740319860E-01  1.27699177135207E-03  9.80697705875293E-03  1.53400622966491E-01 -4.52354734418579E-03
  1.16591045490105E-01  8.47340498830328E-03 -2.06143016971865E-01  7.43801270651165E-03 -1.66802762972495E-01
 -1.27716020737813E-03 -9.80826206749553E-03 -1.53376305568205E-01  4.52253862834661E-03 -1.16703835106372E-01
 -8.47154040663099E-03  2.06270654708435E-01  7.43693926210014E-03 -1.66551401489547E-01  1.27625606726309E-03
  9.80123981888025E-03  1.53402852384373E-01  4.52585624469268E-03 -1.16674515971263E-01 -8.47345879286866E-03
  2.06071589343647E-01 -7.44048461380100E-03  1.66873186159627E-01 -2.54939930028738E-03 -6.96679174623183E-02
 -5.59526945619177E-02  2.35695288979062E-01  1.44957500405002E-01  2.55118371185144E-03  6.96883433217948E-02
 -5.59734834515336E-02  2.35712726042927E-01 -1.44957689046996E-01 -2.55136006053458E-03 -6.96860890482391E-02
  5.59836510547568E-02 -2.35718611583180E-01 -1.44980680834328E-01  2.54808839008800E-03  6.96557771804229E-02
  5.59640106172915E-02 -2.35669915126208E-01  1.44935240441223E-01  5.49806227885721E-02 -5.50345303376819E-02
  5.49852672815725E-02 -5.50340860444048E-02  6.44872944351437E-02 -6.44673921075735E-02  6.44912462203429E-02
 -6.44486841464039E-02  5.97654565951849E-02 -5.97428741921270E-02  5.97663670603616E-02 -5.97588058740907E-02
* ORBITAL    1   75
  2.11053683248711E-03  1.52228232053078E-02  7.65645138291652E-02 -2.15584187173978E-02  1.25695763482295E-01
 -4.90281499298845E-07 -9.31519085944918E-06  4.57258248147404E-05  1.25550171949623E-06  1.02186369813577E-06
  2.19770519513840E-05 -7.72914056385351E-05 -8.84796967522195E-07  9.27069281380809E-04  1.94572330287885E-02
 -6.31106141153531E-02 -2.87295410439363E-03 -7.54380827338398E-03  2.50014173426525E-03  9.30643029920824E-05
  1.77897218261682E-05 -2.54664529727516E-03 -1.21931715419738E-03 -9.60091993983849E-05 -1.78599128846053E-05
 -2.09982616146925E-02 -3.87060563563739E-03 -2.10835727587066E-03 -1.52069707538294E-02 -7.64838841760180E-02
  2.16995747726182E-02 -1.25741839546994E-01  5.04973079470580E-07  1.06135136697665E-05 -7.64714965475580E-05
 -7.42373036106300E-06 -1.42270147026083E-06 -2.92481834432206E-05  5.62102626360812E-05 -2.29168061631043E-06
  9.29111278219575E-04  1.94962415335551E-02 -6.32981180097870E-02 -2.86258935984988E-03  7.48352941520491E-03
 -2.46355927911227E-03  1.91684673149961E-04 -1.60255701860578E-05  2.60257996047525E-03  1.18733861609976E-03
  4.54835873189001E-05 -3.50398584707920E-05  2.11002747352553E-02  3.87903272958831E-03  6.03669192565790E-07
  4.76330446039906E-06  2.99714070031569E-05 -5.02173886668252E-07 -2.96947712034089E-05  3.91973958847860E-06
 -2.77877270777870E-04  3.98934972876728E-03 -1.41991040327131E-01  1.10990426084723E-06  8.54680990298299E-06
  4.32120009765400E-05  3.11340943460364E-06 -1.77726814868240E-04 -2.83773032774147E-06  8.65035199131726E-05
  4.00370209042167E-03 -1.42539509976208E-01  1.41735535614670E-03  1.08260511214299E-02  1.62152355896177E-01
 -2.64218551577146E-03  2.01727397325804E-01 -5.60583994076786E-03  2.94230787244207E-01 -8.56703052233203E-04
  1.30504496474499E-01  1.41637061952780E-03  1.08184983494439E-02  1.62075673098775E-01  2.64199546621776E-03
 -2.01869044301177E-01  5.60495411696455E-03 -2.94267091199311E-01 -8.56930571780194E-04  1.30548978041663E-01
 -1.41846044069891E-03 -1.08347158747385E-02 -1.62170018856982E-01 -2.64547606948045E-03  2.01686708595501E-01
 -5.60676754754307E-03  2.94229874573565E-01 -8.60444515151043E-04  1.30549695779510E-01 -1.41809832467997E-03
 -1.08319205251629E-02 -1.62145651246201E-01  2.64499954597498E-03 -2.01694727971171E-01  5.60648067140003E-03
 -2.94309212647727E-01 -8.58958997870405E-04  1.30688109879776E-01 -5.04851358011297E-04 -2.52911962578692E-02
  2.77995461846139E-02  1.17939824906988E-01  5.92652669468245E-03 -5.06834076380420E-04 -2.53272305364704E-02
 -2.77849937334520E-02 -1.17971255887130E-01  5.96121898123201E-03  5.07129327050350E-04  2.53197597814941E-02
  2.77885415847051E-02  1.17952285966117E-01  5.91732626476971E-03  5.05134846886121E-04  2.52888594015169E-02
 -2.77986288894036E-02 -1.17940644619821E-01  5.89298714637804E-03  5.50270405808762E-02  5.50250575151012E-02
 -5.50512072127137E-02 -5.50430080401862E-02 -7.95941043388337E-02 -7.95607341738389E-02  7.95814087066648E-02
  7.95696538462844E-02  7.42017439405293E-02  7.41853051675754E-02 -7.41915069734059E-02 -7.41871233237277E-02
* ORBITAL    1   76
  1.39203371496666E-03  1.00825090451001E-02  5.23901011847916E-02 -1.14841573748675E-01  7.19514071655380E-02
 -2.23626939848519E-06 -5.48069685018750E-05  1.75218985981999E-04  7.10191588691609E-06  3.33401227545942E-06
  7.20744613149988E-05 -2.61046873746639E-04 -9.51204960183330E-06  1.03735600685137E-03  2.02338803029117E-02
 -6.07503298833388E-02 -2.82705576450442E-04 -4.29068193037706E-02 -6.07920887205793E-03  1.23894079493820E-04
  3.47682528675439E-05 -7.82851735437632E-03 -1.95786797796670E-03 -2.89269778359272E-04 -5.60867041807268E-05
 -4.27476742712251E-02 -9.85173498874055E-03  1.39182999811290E-03  1.00809088924947E-02  5.23792261190247E-02
 -1.14964359779518E-01  7.20599658166866E-02  1.50008981479704E-06  2.11963994209027E-05 -6.07283776842021E-05
  8.89006631368566E-07 -4.34280863921807E-06 -9.68202774169207E-05  3.01355832234141E-04  1.21799609034060E-05
 -1.03664267301673E-03 -2.02215612758002E-02  6.08168239155341E-02  2.75519726739822E-04 -4.26345649852644E-02
 -6.11007507495570E-03  3.92852531197624E-04  8.90498947242114E-05 -7.77231913966081E-03 -1.99842868416504E-03
  4.95322155662923E-04  1.05087787223782E-05 -4.30464939055148E-02 -9.84913217986785E-03  4.92863963879367E-04
  3.84490589854575E-03  8.81694511070359E-02 -1.13551717472391E-03  3.98501534353687E-02  2.95092193860685E-03
 -4.12779899859940E-02 -2.42755413071522E-05  9.34820129648190E-04  4.93238427846038E-04  3.84764544548239E-03
  8.82074395678487E-02  1.12008157448586E-03 -3.90020525473817E-02 -2.95908574400759E-03  4.16299952768483E-02
  2.11365312533223E-05 -8.27587627292932E-04  1.54388971247961E-03  1.17622461887902E-02  1.51050577590911E-01
 -2.94673958083497E-03  1.83835433376031E-01 -4.99541707007431E-03  3.03313325503562E-01 -1.59825019057034E-03
  2.04471039255342E-01  1.54304242530665E-03  1.17551648125068E-02  1.51030663273691E-01  2.94281073651833E-03
 -1.83852209138542E-01  4.99511858132544E-03 -3.03040176732688E-01 -1.59720377749582E-03  2.04084515326118E-01
  1.54479245771181E-03  1.17686807186984E-02  1.51156987240044E-01  2.94410677137138E-03 -1.83619390594457E-01
  4.99582407557971E-03 -3.03100590288650E-01  1.59716237650251E-03 -2.04107997532657E-01  1.54418114260435E-03
  1.17646639820798E-02  1.51038410886952E-01 -2.94977520018841E-03  1.83943290375739E-01 -4.99831134246671E-03
  3.03087989814606E-01  1.60118235245356E-03 -2.04227121937204E-01  9.54408558152052E-05 -1.96403958382258E-02
  2.61657100048296E-02  9.39496406886586E-02 -7.44620747508987E-03  9.21087015546248E-05 -1.97130765463259E-02
 -2.61743391503571E-02 -9.39724966199581E-02 -7.39263805972498E-03  9.42021863025442E-05 -1.96333513892477E-02
 -2.62026957884908E-02 -9.39213632800028E-02  7.48246041922201E-03  9.17458242600387E-05 -1.97238149995325E-02
  2.61491125093515E-02  9.40131323257902E-02  7.37377869275308E-03  6.06879327400280E-02  6.07119117279677E-02
  6.06899710090946E-02  6.06737340040891E-02 -8.30771091788039E-02 -8.30901546424902E-02 -8.31112041412032E-02
 -8.30083090320504E-02  6.46140726874935E-02  6.45950289275493E-02  6.46302966370371E-02  6.45751478604095E-02
* ORBITAL    1   77
  1.70918319303924E-06  1.24766124346816E-05  6.56507872711049E-05 -9.80432503261887E-05  3.31137775115894E-05
 -2.08926339747166E-03 -4.39996905435684E-02  1.19177355482104E-01  1.29202691272021E-04 -7.21726470603272E-04
 -1.50448860273259E-02  3.43071127624420E-02 -1.65461947386479E-03 -2.77473141031666E-06 -6.19270749778794E-05
  1.93617207156963E-04  9.36283627997740E-06  3.90832602549690E-05 -2.86942029434748E-05  1.60932594750691E-02
 -2.44238242571814E-03 -1.20676237278233E-04 -5.67706140546171E-05  5.00869652784953E-02  6.46586867470792E-03
  5.26161416445002E-05  3.50223757648672E-05  2.77349531406330E-06  2.03872113130901E-05  1.04907216975463E-04
  5.68838998395812E-05  2.59635545597108E-05 -2.08771260013009E-03 -4.39671143559004E-02  1.19167869554825E-01
  9.96237281830905E-05 -7.23395476298971E-04 -1.50772918517164E-02  3.45090325936668E-02 -1.66073681445726E-03
  4.11327162335189E-06  8.02840307503529E-05 -9.46390299882161E-05  1.07981490362291E-06  1.88810423522326E-04
 -4.91922522901057E-05 -1.58601983891530E-02  2.50328348916860E-03 -2.22473400931559E-04 -4.61090392353161E-05
 -5.05042388459517E-02 -6.54538728736075E-03  1.36863987592666E-04  5.80495723182534E-05 -3.65508763046047E-04
 -2.77189756052391E-03 -2.33497956030455E-02 -3.76341634628807E-03  1.64280528248029E-01 -2.24163337882680E-03
  1.07734353061435E-01 -8.19819721956189E-06  3.57892357008187E-04  3.71377435191857E-04  2.81879624327351E-03
  2.36556945531814E-02 -3.74133200181672E-03  1.63212675053945E-01 -2.26495909229109E-03  1.08287452948880E-01
  8.33607484031960E-06 -2.06751560434735E-04 -1.57239628835368E-03 -1.19624013822408E-02 -1.22317961237684E-01
  1.15020310383181E-03 -1.27350084379225E-01  3.69895784500166E-03 -2.95893605460424E-01  2.58263095469257E-03
 -2.61473760226615E-01  1.57171110665555E-03  1.19572428063929E-02  1.22344266228252E-01  1.14968229032057E-03
 -1.27491494509405E-01  3.69827651366422E-03 -2.95789731553340E-01 -2.58013993808014E-03  2.61166309903574E-01
  1.57317369237354E-03  1.19684281408508E-02  1.22426718950031E-01  1.15176145642325E-03 -1.27283829719263E-01
  3.69949121511702E-03 -2.95794167560727E-01  2.58145780320153E-03 -2.61153103392650E-01 -1.57424744243213E-03
 -1.19768222998533E-02 -1.22422308225274E-01  1.15218839174271E-03 -1.27229362150262E-01  3.70121317438311E-03
 -2.95895554067099E-01 -2.58564998510313E-03  2.61422663272320E-01  8.84506694548419E-04 -7.81686299729426E-03
  1.31687966090666E-02  8.22312949978983E-02 -2.15968593441414E-02 -8.87719898564363E-04  7.76992585636092E-03
  1.31491615868837E-02  8.22050436796358E-02  2.16616205505211E-02 -8.88180934628293E-04  7.78253181427192E-03
  1.31450156850433E-02  8.22253294895679E-02 -2.16466157881117E-02  8.86015527714144E-04 -7.81645367124054E-03
  1.31691869298682E-02  8.22418540152957E-02  2.15880042549969E-02  7.81844166798715E-02 -7.82684741839718E-02
 -7.82601037007728E-02  7.81904337962587E-02 -7.74588358275781E-02  7.75112404600165E-02  7.74798921078498E-02
 -7.74252518211149E-02  3.63069929249154E-02 -3.62779954101536E-02 -3.62698247667731E-02  3.62791093416497E-02
* ORBITAL    1   78
  7.77648878541919E-07  5.79748820553792E-06  2.73543816557535E-05  7.11697602702778E-05 -1.16946726689467E-05
  1.67425895606155E-03  3.44191546476642E-02 -1.13868206776203E-01 -2.55999036419362E-03  8.11451362922881E-04
  1.63001826339774E-02 -4.25253834938626E-02  7.71313562811299E-04 -1.16277760596597E-06 -2.19284241620614E-05
  5.80282942814741E-05  4.37900629551799E-06 -2.64893175096478E-04 -4.93401456596926E-06 -4.51839986398653E-02
 -5.73197342989821E-03  2.52061807643809E-04  2.69825575251499E-05 -1.17081756784483E-01 -1.98985237052383E-02
 -3.04299563910131E-04 -4.25598216221651E-05  1.08990777164316E-06  8.20147182428692E-06  4.47880172659375E-05
 -3.35298022951689E-05 -1.53795608819008E-05 -1.67509254104813E-03 -3.44433527321712E-02  1.14035169959204E-01
  2.52873086475652E-03 -8.10538519646656E-04 -1.62925086452114E-02  4.26088634735029E-02 -7.76078013168317E-04
  1.75771069834449E-06  2.79621335986552E-05 -6.48226813056142E-05 -5.99237483921510E-06  1.88344727194509E-04
  5.47811330596159E-05 -4.51365246881551E-02 -5.77128667528752E-03 -1.54086980900200E-04  3.28587780641542E-05
 -1.16408821179570E-01 -1.99542583421232E-02  8.66037371302758E-05 -3.53424517108898E-05 -7.09655082512233E-08
 -6.98139972401272E-07 -4.83779303212822E-06 -7.87975149422771E-07  4.51295585393891E-05 -9.15214945086795E-07
 -1.23980780556815E-04  2.92689003748916E-04  1.91773312053373E-02  9.41028924915338E-07  7.57577220364983E-06
  4.21797080648522E-05 -6.00405122800611E-06  3.23628562599684E-04 -8.89912628473875E-06  5.60917433681988E-04
 -3.03640500810487E-04 -1.87806066050648E-02  1.49228446673070E-03  1.13552029728253E-02  1.08337301981663E-01
 -2.27128486346156E-03  2.26601618873812E-01 -3.40612806999199E-03  3.03013051744110E-01 -2.91019122520808E-03
  2.59239796626094E-01 -1.49232298745452E-03 -1.13553075873720E-02 -1.08326903994682E-01 -2.27370659255385E-03
  2.26364785822976E-01 -3.40472843195617E-03  3.03055466883329E-01  2.90827991805000E-03 -2.59418414584069E-01
  1.49351234587852E-03  1.13640541572741E-02  1.08421983015416E-01  2.27040317588489E-03 -2.26356646305849E-01
  3.40553934596460E-03 -3.02882697103699E-01  2.90814962658459E-03 -2.59032147128288E-01 -1.49402630554301E-03
 -1.13683635951734E-02 -1.08400365342339E-01  2.27362933092483E-03 -2.26391977938555E-01  3.40499603911934E-03
 -3.02996331729349E-01 -2.91119522250185E-03  2.59257318915572E-01 -9.26502218378209E-04  7.05127531157095E-03
 -2.53680374218816E-02 -6.42409909891706E-02  2.48639555230318E-02  9.23646849541906E-04 -7.08640802427285E-03
 -2.53634077497572E-02 -6.42656009130217E-02 -2.48496323005749E-02 -9.24587085575905E-04  7.08637652194484E-03
  2.53525078530603E-02  6.42635729380017E-02 -2.48491084143416E-02  9.24746057960482E-04 -7.08355523630137E-03
  2.53492319713584E-02  6.42869539592961E-02  2.48385220923465E-02 -6.23341420672418E-02  6.22760625915632E-02
 -6.22967881292050E-02  6.22818919938929E-02  8.68985164796126E-02 -8.68707850244295E-02  8.68527166364056E-02
 -8.68052535430506E-02 -4.99537552097577E-02  4.99891045230580E-02 -4.99595498837966E-02  4.99564148539843E-02
* ORBITAL    1   79
 -5.40998294733848E-04 -3.89453533737722E-03 -1.91090657189030E-02 -1.27404176218341E-02  1.69507450494502E-03
 -1.30382462593152E-06 -2.29596045737701E-05  8.81348925412950E-05  2.93875471827527E-06  2.47688267960694E-06
  3.68307275684415E-05 -8.48702836060847E-05  3.61971653671603E-06  1.45497481180099E-03  3.03504842495275E-02
 -1.02412235457432E-01 -6.97139413912185E-03  1.16698924688490E-02  5.28708484162653E-03  3.36530073950676E-04
  7.59759816682048E-06 -3.69991465467547E-02 -1.15074116252879E-02 -3.55529040445509E-04  9.70665556547544E-06
  2.91424643700301E-02  1.22306350788360E-02 -5.39982374889747E-04 -3.88714425455978E-03 -1.90723127834250E-02
 -1.26865400448099E-02  1.70949798420672E-03  3.91868245218517E-07  1.11575859443419E-05 -9.05323333136849E-05
 -6.31650450314515E-06 -2.14119166820934E-07 -1.16089325858353E-05  3.95709743042448E-05 -1.46162859383800E-06
 -1.45392053920837E-03 -3.03291154660782E-02  1.02491818290147E-01  6.95650811888684E-03  1.15168726349772E-02
  5.31532817515235E-03 -5.42361153489479E-05  1.12372602599189E-05 -3.67466531406464E-02 -1.15036502006733E-02
 -2.30062266724826E-04 -1.95884470826486E-05  2.94506535855462E-02  1.22655888448700E-02 -1.31392090847154E-03
 -9.95965160016739E-03 -7.93341064740371E-02  1.44361265354576E-03 -8.72859557365439E-02 -3.82503159238797E-03
  1.07701485535807E-01 -1.12067488931972E-05  4.58133704910018E-04 -1.31199900375144E-03 -9.94356313467989E-03
 -7.92428916655093E-02 -1.43595424783858E-03  8.68840529966519E-02  3.81779732223460E-03 -1.07431814849185E-01
  6.68375389740486E-06 -2.24348435574441E-04  4.87960686167947E-04  3.69737206939508E-03  1.84138052941346E-02
 -3.10520638009340E-03  3.63167036702626E-01  1.15517051587448E-05 -5.77486363746449E-02  9.22156801335258E-04
 -2.58632207665637E-01  4.87432350984270E-04  3.69338576457436E-03  1.83336362341977E-02  3.10576988120796E-03
 -3.63420921558868E-01 -1.26591270536350E-05  5.77101654147052E-02  9.21172069061783E-04 -2.58573869656326E-01
  4.87860348451658E-04  3.69667040425518E-03  1.84113213906711E-02  3.10635077494512E-03 -3.63162659389518E-01
 -1.23899536982373E-05  5.77198065939349E-02 -9.21780834229463E-04  2.58614133461043E-01  4.87718563104002E-04
  3.69551850134145E-03  1.83793437164886E-02 -3.10517165688702E-03  3.63291512841783E-01  1.28131585038426E-05
 -5.77298554542720E-02 -9.21580547237959E-04  2.58638598887797E-01  1.99290010753361E-03  3.19886005948641E-02
  8.91674668176297E-02 -4.41515281772806E-03  3.07302936479932E-02  1.99196003271175E-03  3.19628216883105E-02
 -8.91457182505130E-02  4.37938020743935E-03  3.07641926311264E-02  1.99136249740355E-03  3.19695460467452E-02
 -8.91368407501818E-02  4.39101230701473E-03 -3.07304760534321E-02  1.99236714196971E-03  3.19632857868541E-02
  8.91595345715834E-02 -4.38836229735888E-03 -3.07684458786789E-02 -8.11573970460144E-02 -8.11613314292535E-02
 -8.11524078330422E-02 -8.11452316561177E-02 -2.31418037585509E-02 -2.30969645310414E-02 -2.31145585748704E-02
 -2.30990339551742E-02  1.01612721186284E-01  1.01586077226253E-01  1.01621189313028E-01  1.01571225393733E-01
* ORBITAL    1   80
  2.34857909223830E-04  1.68614086672192E-03  7.91458004691460E-03  5.57264705673910E-02 -3.40158274024305E-03
  1.61038764498141E-06  4.19879523246920E-05 -1.86270022337801E-04 -1.23829645292403E-05 -2.58446256431145E-06
 -6.66294635696578E-05  3.24626563245210E-04  1.82380298002119E-05  1.16171737191785E-04  3.20024044175027E-03
 -8.91837149467238E-02 -9.77984095624158E-03  1.01024245322957E-02  2.25207290373906E-03 -7.44281241893506E-05
 -3.24091626420856E-05 -6.27541615298171E-02 -1.74753502784844E-02  3.98364413609618E-05  6.14238468387536E-05
  4.65133758131365E-02  1.52908280804083E-02 -2.37628909263646E-04 -1.70618516342264E-03 -8.01322758690290E-03
 -5.57058295871379E-02  3.37510068592519E-03 -3.41299462706412E-06 -6.11915178457191E-05  1.87117540029672E-04
  3.37224545292433E-06  7.28606678436204E-06  1.41107636475169E-04 -3.21265798561831E-04 -8.53174664807457E-07
  1.11728342736952E-04  3.11221235633931E-03 -8.90185173011812E-02 -9.76023258699751E-03 -1.02024605206527E-02
 -2.20559597624438E-03 -9.81073992028917E-04 -7.55076767371889E-05  6.29419430999745E-02  1.75251266462620E-02
  3.46578919270217E-04  3.31848443542531E-05 -4.66290322018555E-02 -1.53381484420037E-02 -3.51300714423380E-06
 -2.87346616026023E-05 -1.77548043541456E-04  1.36781277292156E-05 -7.13551569061652E-04 -1.62197359150317E-05
  6.23142990475402E-04 -1.71110723846518E-03  2.28893189605501E-02  1.66719490419716E-07  2.08590723229783E-06
  5.50291455045064E-06  3.54204906071209E-07  2.61972970517722E-05 -3.54471492301277E-06  2.78090346019773E-04
 -1.77290635093386E-03  2.52233747021094E-02  3.04153043412782E-04  2.29320233936509E-03  9.66889999574293E-03
 -2.42058622860677E-03  3.39578042230901E-01  3.20316249902451E-04 -9.92403095033467E-02  1.56163895325432E-03
 -3.17795526596702E-01  3.05920800001803E-04  2.30692110942143E-03  9.78923003859982E-03  2.42306307021953E-03
 -3.39332608240750E-01 -3.21160959093305E-04  9.91013088835910E-02  1.56208010866375E-03 -3.17655288372949E-01
 -3.05027144950050E-04 -2.29980329835177E-03 -9.80693085764857E-03 -2.41984009852949E-03  3.39334331525274E-01
  3.20850988711092E-04 -9.91917696955588E-02  1.56508065711130E-03 -3.17904298822781E-01 -3.04258267625569E-04
 -2.29421773526394E-03 -9.69347647428490E-03  2.42305782065126E-03 -3.39721852065301E-01 -3.21898797886854E-04
  9.93080127486125E-02  1.56265631123925E-03 -3.18001281736879E-01  1.63224496193791E-03  2.65078597987854E-02
  8.26152035400997E-02 -6.58742377809808E-03  4.48401542785306E-02  1.63628125221085E-03  2.66162560975954E-02
 -8.26263503660646E-02  6.63354295976760E-03  4.47295976231425E-02 -1.63121278197506E-03 -2.65525926008701E-02
  8.26439794885320E-02 -6.64456213441200E-03  4.47789829476273E-02 -1.63137156494469E-03 -2.64952068870594E-02
 -8.26277729182274E-02  6.55665130595028E-03  4.48900889995885E-02 -9.42041017618236E-02 -9.41983948733107E-02
  9.42584810507464E-02  9.42274830495303E-02 -3.54386432405467E-03 -3.60768129365508E-03  3.56456009870498E-03
  3.50630015368715E-03  9.50991958657962E-02  9.51597927039617E-02 -9.51911382145692E-02 -9.51099944661808E-02
* ORBITAL    1   81
  1.83430342914257E-07  1.23576161644478E-06  6.21975292175835E-06  3.55620147137203E-05 -2.09993742982804E-05
 -1.97320899182580E-04 -5.13759109163685E-03  6.14021529907837E-02  6.65380145420180E-03  5.51837043404206E-04
  1.20203595244112E-02 -4.28998260074859E-02 -2.38195875077856E-03 -1.01316203524835E-07 -7.90143161796134E-06
 -1.57957916762230E-05 -1.49635750186380E-06  4.66657180108544E-05  1.25747382397865E-05 -3.40776105624709E-02
 -8.96855016511442E-03  6.10223840921390E-05 -3.36588020065137E-06 -2.73783538789214E-02 -6.68178763552714E-03
 -1.87569564265945E-04 -4.64806796148396E-05  2.38211609610157E-07  1.08990914941586E-06 -4.24881382643105E-06
 -4.18891602957235E-05  5.66896875021105E-06  1.97002274322967E-04  5.13117871943778E-03 -6.13847909061032E-02
 -6.63831893720900E-03 -5.51493395174216E-04 -1.20196010629459E-02  4.29446229618625E-02  2.37257765063809E-03
  2.99178926859344E-07  8.28022731857627E-06 -5.18519579828939E-05 -5.14797778216222E-06  3.72025070793856E-05
  3.88248468359181E-05 -3.40819258975661E-02 -8.97469474365221E-03  1.34207121049729E-04  2.64910822088737E-05
 -2.73134892610228E-02 -6.72455743114974E-03 -4.16882247114537E-05 -4.30095611042939E-05  4.20607914059229E-07
  2.71559008029082E-06  4.62593566680054E-05  6.06121156716700E-06 -5.51587375728124E-04  3.92095036374214E-06
 -3.56125591957123E-04 -2.99552287704186E-03  6.21783456414569E-02 -1.55328274370516E-07 -1.44148414308312E-06
  1.35269891766391E-05 -7.29916976821384E-06  5.22685639502030E-04 -3.32847261727319E-06  3.42807201843872E-04
  2.98969666908493E-03 -6.20041172243458E-02 -3.93535235126882E-05 -3.06757697215821E-04  1.16076990226181E-02
 -1.83572905505785E-03  3.98159500420626E-01  1.41130670968791E-04 -2.82593733930458E-02  1.86862712140313E-03
 -2.84497082537301E-01  3.92043162981611E-05  3.05470909685296E-04 -1.16326333417780E-02 -1.83668572314883E-03
  3.98081537336195E-01  1.42349563811539E-04 -2.82476356447902E-02 -1.86916459170032E-03  2.84468350153262E-01
 -3.89849771501791E-05 -3.03926708023627E-04  1.16300295633069E-02  1.83575966190946E-03 -3.98146335712126E-01
 -1.41236233360545E-04  2.82665468018948E-02 -1.86766774039678E-03  2.84543728746139E-01  3.86083774231012E-05
  3.00951812459456E-04 -1.16305785657506E-02  1.83839413737758E-03 -3.98137620177046E-01 -1.42161346406154E-04
  2.81939653122940E-02  1.86794283381845E-03 -2.84392839381149E-01  1.54192987722920E-03  3.23320766310360E-02
 -1.26400840077690E-02  3.30644035794510E-03 -4.29128909627101E-02 -1.53941027690847E-03 -3.22946260629077E-02
 -1.26380633109934E-02  3.32183973664903E-03  4.28785242281456E-02  1.53961188708877E-03  3.23094581540875E-02
  1.26535955670009E-02 -3.32313045267854E-03  4.28972284763423E-02 -1.53921631435693E-03 -3.22956428585534E-02
  1.26463394205718E-02 -3.31984850035752E-03 -4.28936130940971E-02  8.02119715054273E-02 -8.02253959159521E-02
  8.02118655639911E-02 -8.02054984610173E-02 -1.65824181924673E-02  1.65738450358140E-02 -1.65618594858856E-02
  1.65766043089387E-02 -7.26734305685190E-02  7.26887371470823E-02 -7.26789542599437E-02  7.26700749182998E-02
* ORBITAL    1   82
 -5.26655633258910E-07 -3.85527469345943E-06 -2.04139571580479E-05 -1.44335074398672E-05 -2.10160606423014E-05
  1.71930260552120E-04  3.03319062908983E-03  9.74642584414359E-03  3.56945774147187E-03  7.18649249676567E-04
  1.46718347102972E-02 -4.15828594684014E-02 -7.23949172092399E-04  8.33873287540843E-07  2.28253809013101E-05
 -4.68215511324033E-05 -3.11841151886572E-06  1.74171644754319E-04  3.04797267848853E-05 -2.76921602069529E-02
 -1.02071148804369E-02 -1.08146618565414E-05  1.91312246526540E-05 -2.27048851266922E-02 -3.31099761052783E-03
  7.52984905033247E-05 -1.97362052863956E-05 -1.53840658247966E-06 -1.13745745408806E-05 -5.94440641163057E-05
  2.04572310207468E-05 -2.46329876042480E-05  1.72347549424542E-04  3.04222046648866E-03  9.73739097913569E-03
  3.56687169488062E-03  7.17503991204247E-04  1.46458401474363E-02 -4.15822201351742E-02 -7.10009667397590E-04
 -2.31083820674090E-06 -4.15944317581673E-05  1.45414398003404E-04  7.35429877698029E-06 -1.77722041963203E-04
  2.14586718640917E-05  2.76202562583518E-02  1.02133519400684E-02  1.18953120988149E-04  7.04590449631888E-06
  2.28779807801668E-02  3.34540616950211E-03 -1.15020647183348E-04 -5.93121728324204E-05 -7.21436182086238E-04
 -5.48877372178501E-03 -4.24945151346436E-02  5.72796309541971E-04 -1.22315999125960E-01 -7.54492676847833E-04
  2.12523290032628E-02  5.30404013033390E-06 -2.34580155553516E-04  7.18338037686814E-04  5.46405810461534E-03
  4.23531724741725E-02  5.56525879861277E-04 -1.21267119324966E-01 -7.45690797165511E-04  2.12786744797167E-02
  6.34622177018246E-06 -4.40373747810707E-04  2.54081987496133E-04  1.94248784991032E-03  2.63254554439288E-02
 -2.24679379152131E-03  4.34369734073322E-01 -2.73755975704511E-04  1.14624187163625E-02  9.86745842790733E-04
 -2.37979711696443E-01 -2.53926965204229E-04 -1.94163658792503E-03 -2.63214260777952E-02 -2.24803503965193E-03
  4.34558868198911E-01 -2.73455344570302E-04  1.14834314310478E-02 -9.85811976207185E-04  2.38029362514996E-01
 -2.53711155651180E-04 -1.93972070060318E-03 -2.63380695999709E-02 -2.24695463992136E-03  4.34432386344302E-01
 -2.73011133316076E-04  1.13958532438380E-02  9.87080834369112E-04 -2.38167331598029E-01  2.54969703339018E-04
  1.94957861780030E-03  2.63242575460615E-02 -2.24963273852199E-03  4.34489415620303E-01 -2.75172571012195E-04
  1.15221784046340E-02 -9.83292040088357E-04  2.37903362096876E-01  1.21876247886303E-03  2.79624304805708E-02
 -1.68307806108331E-02 -3.27459078301088E-03 -2.99250328000940E-02 -1.21559255837901E-03 -2.79191740261144E-02
 -1.67992355370164E-02 -3.27691352941572E-03  2.98866568150992E-02 -1.21332136004362E-03 -2.78923480962542E-02
 -1.68286290089572E-02 -3.25022511684803E-03 -2.98673381096877E-02  1.21725560645024E-03  2.79423627416461E-02
 -1.68273679059835E-02 -3.27701657029037E-03  2.99280119512038E-02  6.72316106998602E-02 -6.71882435820387E-02
 -6.71890886986677E-02  6.72203195877186E-02  1.20718000014633E-03 -1.21636685526857E-03 -1.24505159165172E-03
  1.18815855156107E-03 -7.87635147163969E-02  7.87385662397056E-02  7.87499647205331E-02 -7.87371244229765E-02
* ORBITAL    1   83
 -2.67724114614808E-04 -1.90241637806254E-03 -9.43993322000889E-03  1.87788870613019E-02  1.73026685146288E-02
  5.33763459741013E-06  6.07505233831601E-05  3.29022212084455E-04 -2.41684986012210E-05 -2.33852553126672E-06
  4.73069029133446E-05  7.17752016262996E-04  1.31377425008546E-04  1.05555688293127E-03  2.46146364394687E-02
 -1.12061252869057E-01 -3.35822034551205E-03  6.92443768175004E-01 -8.49877338941951E-02  2.27470951025056E-03
 -2.52671229859583E-04 -1.36111812072177E-01  1.11683575413793E-02 -7.33975164886451E-04  4.27857360110665E-04
  6.43689630640625E-01 -8.08404067804899E-02 -2.00179400046828E-04 -1.43491366768840E-03 -6.78480808339232E-03
 -4.73581934437383E-02 -1.08543569258034E-02 -1.83820131220729E-06 -9.45022715007690E-05  8.56409793058492E-05
 -4.06197292901894E-05 -4.41818987578504E-06 -2.77636994730926E-05  6.77036715970189E-04  6.28211154316121E-05
 -2.60089990455224E-04 -5.47936651627222E-03 -9.58082612611510E-04  8.23883947633811E-04  1.84566750014166E-02
  2.02788654856433E-02  1.21489793854678E-04  1.76065734097645E-04  1.72474129076163E-02  2.84387158932930E-02
 -1.99805557076831E-04 -3.56005453396012E-04  1.36463625403822E-02  1.33918027278985E-02  2.41200057895216E-04
  2.22494635222812E-03  4.44932884278926E-02 -2.99461999593985E-04 -2.83417215746692E-02  6.35694843448917E-04
  3.21993278179118E-02  3.25715441934270E-04  1.69740813263171E-01  2.13479889643471E-04  2.01111366802090E-03
  4.39320773361035E-02  2.72023071221164E-04  2.86714930857966E-02 -6.04850123131817E-04 -3.32106445024175E-02
  3.51972047110953E-04  1.70455783734975E-01 -1.87261074679392E-04 -1.58376701011080E-03 -4.61877899819632E-02
 -5.08423316736752E-04  6.80146917282294E-04  5.85237331280909E-04  5.49438547478513E-02  7.43369149415617E-04
  1.46820261164754E-01 -1.66787720742656E-04 -1.42575098211855E-03 -4.52253594026229E-02  5.32409618795964E-04
  1.65791228788078E-04 -5.74204825554439E-04 -5.47027515198190E-02  7.23397624115885E-04  1.46352088220986E-01
  1.42734075799418E-04  1.08436167082292E-03  1.04470179055514E-02 -1.78840569713775E-04  1.77534174842932E-02
 -3.89520101451801E-05  6.80536213365176E-03 -4.75527009778072E-05  8.85394624230442E-03  1.30902939535954E-04
  9.92858189397379E-04  9.99781006782782E-03  1.95279683423976E-04 -1.78841395199041E-02  4.70339680602304E-05
 -6.88799959599211E-03 -6.34197644598638E-05  8.86782124688833E-03  5.71438114188666E-04  1.37869178682751E-02
  7.68738944452817E-03 -1.71406848866100E-02 -1.84461534588921E-02  5.92334301118323E-04  1.41168339426799E-02
 -7.76356977775194E-03  1.73579939897987E-02 -1.85664360643301E-02  1.86913439172775E-04  2.06549687455338E-03
  3.97758076879007E-03 -6.29082326845883E-03  1.28656882239822E-03  1.74336267300832E-04  1.91318630226748E-03
 -3.91793432028152E-03  6.39753815982782E-03  1.31392949988772E-03  1.97421040985304E-02  1.97179170529948E-02
  5.03750494716961E-03  5.06723868776586E-03 -2.46856955512832E-02 -2.50286451411197E-02  9.43441269498901E-04
  1.05903328998248E-03  2.87012795511203E-04  3.34590423354944E-04 -6.97417003297793E-04 -6.55864071786795E-04
* ORBITAL    1   84
  2.32924568692649E-06  1.42235075512863E-05  9.49465151407648E-05  6.38329846636258E-05  2.74507671359771E-05
  1.02997846264364E-03  2.42738194362666E-02 -8.74310555036669E-02  2.18182545476725E-03 -1.02446824492409E-03
 -2.16133019635713E-02  2.76078233736048E-02  7.05183632993577E-04 -5.04064273794333E-06 -1.45337633220651E-04
  1.00985211594789E-04  3.18959884742994E-05 -2.54613215574893E-03  3.20703476203285E-04  9.09877321934346E-01
 -1.11376210655118E-01  3.48141654617147E-03 -2.25019474268741E-04  2.45323085175329E-01 -3.77985496826383E-02
  3.32307580650246E-04  1.91394555047843E-05  7.61306390690558E-07  2.10005395519448E-05  2.52898458350472E-04
 -9.04740407704473E-06  1.61711856807708E-04  1.69351446438441E-04  3.77180837567294E-03  2.01412802145510E-02
  4.92022708145772E-03 -4.82771967963661E-04 -9.18367963948499E-03  1.58289830134943E-02 -2.30401547054692E-03
  7.90210182419754E-08 -1.14158629983219E-04 -7.29800975638487E-04 -1.15358449118661E-05  1.00568148666767E-04
  1.95795728127045E-04  3.84873247924899E-02  3.76888299998294E-02 -7.16917195788846E-05  1.70850075049047E-05
  7.02206333395412E-03  5.62188669377757E-03  1.16993660338716E-05  5.97921712879678E-05  9.91979226654954E-05
  4.05617916706489E-04 -3.20056963510549E-02  5.84677882441238E-04  1.93018657380637E-01 -8.01588359887012E-04
 -1.31763779012677E-01 -1.14377836924731E-03 -9.06110953479729E-02 -8.80804060817390E-05 -3.18703135207438E-04
  3.21994801757426E-02  5.95458770835143E-04  1.93395161456579E-01 -8.20179616197971E-04 -1.30970327284556E-01
  1.12297130356728E-03  9.06483143795799E-02 -3.88224343795888E-04 -3.19467387459627E-03 -6.03324791396337E-02
  1.14639075331373E-03  1.45649464529919E-01  6.43825137791968E-04  2.27617087850687E-02 -4.06950483266354E-05
  3.55421148435659E-02  3.89697989867849E-04  3.20731597623502E-03  6.06119805890300E-02  1.14141617443881E-03
  1.45234129738531E-01  6.46250786048809E-04  2.28416484074888E-02  3.47129947955131E-05 -3.64650567543421E-02
  2.40997101565634E-05  1.82939695097861E-04  3.88253546945246E-03 -3.57651281263723E-04 -4.47738361749912E-04
  1.27905222215901E-04  6.74951910657945E-03  1.10092119095701E-04  1.46305021802403E-02 -3.66946882556484E-05
 -2.79783992396800E-04 -4.32087515069223E-03 -3.39434656550290E-04 -1.97081117507767E-04  1.35454560722346E-04
  6.72055767887626E-03 -1.19336097485527E-04 -1.46449009033923E-02 -8.27914632833361E-04 -1.92112819169612E-02
 -1.18942533289703E-02  2.34227140913486E-02  2.09480541455985E-02  8.25207407376906E-04  1.90772568105724E-02
 -1.18526607627693E-02  2.32124423338358E-02 -2.07004668955261E-02 -3.00730655531150E-04 -4.45910843126774E-03
 -2.50243425786871E-03  4.34727891584768E-03 -2.87399751636821E-03  2.90668561509686E-04  4.38640917508281E-03
 -2.49865691650750E-03  4.31897244822135E-03  2.84360186475242E-03  9.83748638507091E-04 -1.05588244920771E-03
 -1.03298202465178E-03  1.02969667847649E-03  2.59380839023235E-02 -2.58176902665031E-02  9.18598462811178E-04
 -9.56534592078102E-04 -2.15703788217562E-02  2.15873053365052E-02 -2.78113155743739E-03  2.67063453071372E-03
* ORBITAL    1   85
 -6.23835081944935E-05 -4.41634301157360E-04 -1.96552938544344E-03 -1.20440309330088E-02 -1.63140713167232E-03
  7.90247464203725E-07 -4.28639230227471E-05  1.50209312973405E-03 -1.51850811341126E-04 -7.33238662926548E-05
 -1.58483252939178E-03  4.31257630797563E-03 -3.28781003302598E-05  8.19678439119710E-05  1.89742148655680E-03
 -1.79992992227903E-02 -9.70170663018973E-04  6.57482216167595E-01 -7.19068070083307E-02  1.43131356453725E-02
 -1.43044282757273E-03 -5.65024419265808E-02  3.41506594004090E-03 -4.79383087167828E-02  5.68969548328056E-03
 -7.19256411360882E-01  7.87477660563964E-02 -8.60658500562484E-06 -5.57914750735066E-05 -2.08557047824512E-04
  3.73840576135973E-03  2.71398527226087E-03  1.15712019366436E-05  2.28312237156685E-04 -1.80620545589036E-03
 -9.52461069999529E-05 -2.31692702425462E-05 -4.77873562375154E-04 -2.41543439849237E-04 -2.26433062298386E-04
 -2.28252980184768E-05 -4.33064260417786E-04 -2.33604512150274E-03 -3.44974858214748E-04 -1.14116310834361E-02
 -1.44067672875880E-02  8.71477221803520E-04  9.05473386866315E-04  2.13527564209395E-03  2.38113751201416E-03
 -1.98118388064530E-03 -1.80047888832142E-03  1.67859888903862E-02  2.00039892287379E-02  8.78679943362341E-06
  7.84925385914539E-05  1.08725972858505E-03  3.93849590030432E-04  1.50541188785791E-01  1.79821658696368E-04
  6.83782634534310E-02 -2.50772118957225E-05  4.75620034106956E-03 -1.32255105013666E-05 -5.54358072459551E-05
  3.64447476534297E-03 -3.73986093616050E-04 -1.55289480287996E-01 -2.57358286378436E-04 -9.16972746684836E-02
  9.05600481305028E-05  1.20339507188555E-02 -1.47331226507554E-04 -1.19798255628894E-03 -1.64932003451103E-02
  4.13667956130447E-05  1.65736776930840E-02 -5.95360326602810E-05 -2.51653964210166E-02 -1.45878310286418E-04
 -1.41830758076900E-02 -1.40807126581781E-04 -1.16090419814404E-03 -1.90416963970825E-02 -1.13287999098427E-04
 -2.39655973168985E-02 -3.91757437492450E-05  1.62455038048819E-02 -8.25160402201803E-05 -4.10377297715235E-03
  3.48897325015580E-05  2.85546644948061E-04  3.94838413777804E-03  6.65148626452939E-05  5.04719242677384E-03
 -1.25944129709492E-04 -7.04985309235357E-03 -7.09421021094085E-05 -5.93053047231706E-03  5.47032369168455E-05
  4.40652474918720E-04  5.36094694083351E-03 -6.32333265083110E-05 -5.39140603490786E-03  1.31973823497648E-04
  6.30345494816405E-03 -5.56889790786141E-05 -4.21841704790922E-03  7.43739618732537E-04  1.64769232636818E-02
  1.06142041749652E-02 -1.95983586589429E-02 -1.26762122598505E-02  7.70438083774446E-04  1.79869012217754E-02
 -1.12998685458303E-02  2.08856019722514E-02 -1.36783102855169E-02 -4.94504489558987E-04 -8.00170596476281E-03
  1.57627919528109E-03 -4.95378246738309E-03 -6.19658150563768E-03 -4.32595186524035E-04 -7.15917614718047E-03
 -1.21681133434089E-03  4.49567674925012E-03 -5.71576425062310E-03 -5.05410195383347E-03 -6.09596667214353E-03
 -2.32516630527106E-04 -1.03045495617012E-04 -8.55658362321799E-03 -7.81689355781327E-03  2.64959821822126E-03
  2.08969348046024E-03  3.55991364075937E-03  3.06580676923708E-03 -2.36745749265500E-04 -1.17646294109099E-04
* ORBITAL    1   86
 -2.70016728862501E-06 -2.27301638888841E-05 -1.47134256353331E-04 -4.00142480148175E-04  5.84839622868628E-05
  2.24698201270381E-05 -1.14149339122827E-03  3.17688258600175E-02 -2.34811984847028E-03 -1.31284865694424E-03
 -2.97823692469999E-02  8.34617310746368E-02 -1.60259648983805E-03 -4.20174086115980E-06 -1.25549440690957E-04
  1.49416388604703E-03  6.65666285714508E-05 -3.52963846110921E-02  3.69505916597553E-03  2.33517846802665E-01
 -2.21263452912879E-02  6.52407865945421E-03 -8.50260820928452E-04 -9.18145298325554E-01  1.10808975188907E-01
  3.71268898399973E-02 -4.17224472961299E-03  8.42445775669061E-06  5.97460695136486E-05  3.44254366287692E-04
  8.15398466940766E-04  4.05826653592868E-05  2.72075501757040E-04  4.66324389786463E-03 -2.54320962318253E-02
 -1.33169497852867E-03 -4.05650368958121E-04 -8.30431154618474E-03 -7.54524271177208E-03 -5.18999574514869E-03
  7.99978801016991E-06  2.13403003973312E-04  9.49839871001073E-04  3.41489885761591E-04  6.03921087042074E-04
  7.06533409672258E-04  1.35821390062009E-02  1.29756480267966E-02 -6.78339508111455E-05  6.06336838312710E-05
 -3.87856227647723E-02 -3.62597185596666E-02 -8.90215129390957E-04 -1.06336888812797E-03  1.35646501123372E-04
  7.36170420644392E-04 -2.28764365688826E-02  1.69225164652012E-04 -6.10080720716692E-02 -7.87234621834808E-04
 -2.20855647181993E-01 -8.65357033618871E-04 -6.27370368552670E-02 -1.48473587914689E-04 -8.22246201833297E-04
  2.16641748755384E-02  2.03089971699693E-04 -4.54289829538060E-02 -7.74860570704555E-04 -2.11407132295218E-01
  8.77215570501906E-04  6.25966400220624E-02 -5.29096803096399E-05 -2.69684424885434E-04  2.72632652715372E-02
 -6.86929777415247E-04 -7.82124688710379E-02 -9.65089581513374E-04 -8.52834540314483E-02 -5.49381852417058E-04
 -9.70298544938549E-02  7.50567225371954E-05  4.47729925674293E-04 -2.49630644887399E-02 -6.79805204796363E-04
 -7.61754850810666E-02 -9.58051232148222E-04 -8.72516679251799E-02  5.54243689775712E-04  9.72917188653163E-02
 -9.20671644365491E-05 -7.30048221790584E-04 -9.32506975934385E-03  1.37878783232294E-04 -2.88390891958944E-03
  1.79944045515559E-04 -4.84477066077935E-03 -2.69406820934792E-05 -1.46916652713731E-02  9.11742179210888E-05
  7.20073186048916E-04  9.09742837038760E-03  1.35024913737590E-04 -2.80718810544143E-03  1.60069534062157E-04
 -5.42819080954375E-03  3.75808652528114E-05  1.51849778196142E-02 -2.44193835962104E-04 -1.43133455801509E-02
 -6.22911187410151E-03  1.21410150469455E-02  8.99857385231591E-03  1.68786603133400E-04  1.24356664600227E-02
 -4.93860006836772E-03  9.82272119013269E-03 -7.43514275757408E-03 -4.17331284739821E-04 -6.20718680149727E-03
  3.45695536689868E-03 -3.29948019535941E-03 -4.41078009337274E-03  4.86139547558872E-04  7.13419293243728E-03
  3.59063925364775E-03 -3.79670743985141E-03  4.97506318559896E-03  1.02407739759141E-02 -9.75963643973519E-03
 -1.66387706532510E-03  1.77006034446840E-03 -7.56576331403974E-03  8.48108686707727E-03  4.26405566325102E-03
 -4.62313972532828E-03  5.43403250597365E-03 -5.73337355305246E-03 -1.64648368731263E-03  1.50728123429657E-03
* ORBITAL    1   87
 -3.29696896075028E-04 -2.39052025938775E-03 -1.11886082124175E-02 -3.01770812450199E-02 -1.82424697440264E-02
  4.12599412454660E-06  6.79093230622694E-05 -4.55461571126738E-04  1.50206806493139E-05 -9.87089207431723E-06
 -1.55393974871450E-04  7.83313435433590E-04 -5.79498243693409E-05  1.46608217125951E-04 -3.67891998332519E-04
  4.84347180481929E-02  2.68228914503564E-03 -1.18858761762008E-01  2.44978238342131E-02  3.55752615747259E-03
 -6.54927769283149E-04 -9.69452782595584E-01  1.00403211006396E-01 -2.50198877477389E-03  3.13994499189861E-04
 -3.73165151467246E-02  1.05824106035571E-02 -1.49694388713837E-04 -1.04655797549103E-03 -4.30553819014518E-03
  6.03699534006491E-02 -9.37156271867241E-03  5.16435146836859E-06  9.37593034285846E-05 -5.59398961468775E-04
  6.93726361468642E-05 -1.97801666456500E-06 -8.68947751468431E-05  5.43518628135175E-04 -1.24171041681115E-04
  2.19040372040257E-06  2.34745767278561E-03  4.47091816169716E-02  1.45222643715999E-03 -1.99233271645059E-02
 -1.74625287479644E-02  2.93245922713128E-04  4.54928283235823E-04  1.07421261430944E-02 -7.82072337291826E-03
 -2.05186472566091E-04 -1.60949940566390E-04 -1.72136792904211E-02 -1.52260420682888E-02 -2.57459842835255E-04
 -2.03507924442968E-03 -2.49548774531007E-02  1.48698648245126E-04 -4.54664407059291E-02 -3.08644598400204E-04
  8.66241440271659E-02  6.21793536724169E-04 -1.27024412236427E-01 -2.92041389404061E-04 -2.29524709293966E-03
 -2.57276275208048E-02 -1.69818761354459E-04  4.61641101287367E-02  3.36940035929909E-04 -8.83576405693944E-02
  6.43924005507313E-04 -1.25907459151126E-01 -1.13526174765819E-04 -8.61256510346597E-04 -4.17429141433819E-05
 -3.09530079402861E-04 -7.75449228249867E-02  7.68585947468218E-05 -2.23002476856221E-03  4.08018573135331E-04
  4.16368913746380E-02 -1.12302960396696E-04 -8.51229762667565E-04  1.71374435450940E-04  3.08687196078898E-04
  7.80428795429684E-02 -8.20642037074997E-05  1.84440306788935E-03  4.18526021205581E-04  4.20190794223051E-02
  3.43458376566599E-05  2.51413433440920E-04 -8.28797802679326E-03  2.23423759650020E-04 -1.81286081992330E-02
  3.02994704313183E-05 -1.58554048084445E-02  1.27224242802130E-04 -2.76616821178402E-02  3.88764678925853E-05
  2.85653745942976E-04 -8.07070953781996E-03 -2.28524465671768E-04  1.76643756932681E-02 -3.16716101319892E-05
  1.56639885793261E-02  1.35438899357916E-04 -2.72508312879057E-02 -2.04011287620882E-07  3.61656850527807E-03
 -3.56136745897395E-03 -7.05989661228401E-03 -9.62676123767373E-03  1.59441831166566E-05  3.94861496944982E-03
  3.42320328448036E-03  7.34051575252456E-03 -9.87106078052125E-03  1.91217939611032E-04  2.02711162072044E-03
 -2.92667912001497E-03  5.41908995216810E-03  2.82566766085637E-03  1.72117386842891E-04  1.86182501251783E-03
  2.97461174895489E-03 -5.32048435515631E-03  2.87818360087866E-03  1.11908065026149E-02  1.11666395634327E-02
  6.73588832750493E-04  6.78380919448885E-04  1.12540276157477E-04 -8.59629107717287E-05 -4.31892438774005E-03
 -4.28605008825727E-03 -1.24268934708347E-02 -1.23333919340133E-02  2.14516373837868E-03  2.25511172314366E-03
* ORBITAL    1   88
  2.23921291335389E-03  1.61727086754745E-02  8.07265046326791E-02  3.70344171224996E-01  8.42052150244397E-02
 -9.61663778325183E-06 -2.15180704326884E-04 -5.14890926991650E-04 -4.17249383469438E-04  9.95862662740984E-06
  1.82883893544781E-04 -2.15462870340161E-04  5.13761731355887E-04 -3.11345733761121E-03 -6.21301635940897E-02
 -3.02992843533424E-01 -5.32311501350951E-02 -8.88183290524195E-02 -5.45423620367252E-01 -1.55953157319017E-03
 -9.16113059866730E-03  1.33306715364482E-01  8.82949833903274E-01 -8.09703539339179E-05  1.19239746811321E-04
 -9.46669848475385E-02 -5.93101733663216E-01 -4.42003905164117E-03 -3.16061146690500E-02 -1.46676398153321E-01
 -3.77939448262905E-01  1.63846556822300E-02 -1.00990078465134E-05 -2.36929992259966E-04 -2.22063428546500E-03
 -6.78117894732248E-04 -2.69537458249227E-06 -1.71803518776858E-05  7.20219425384628E-05 -1.07193583740802E-03
 -3.97020054875869E-03 -6.94323979172516E-02 -1.86970958496657E-01 -3.09627841593601E-02  8.95019332727019E-04
  2.35477984907042E-02  2.38654471182369E-04  3.62519879039518E-04 -6.62671842418129E-02 -7.68188340996285E-02
 -7.82732406271353E-05  3.40491819838218E-04 -1.95404587259160E-04  2.49876883949629E-02 -6.84551190262198E-03
 -5.24027025581508E-02 -1.97968346950463E-01  7.15709901269871E-03  8.42300612323962E-02 -1.12520190439650E-02
 -1.00182923308356E-01 -8.82219918715734E-03 -4.64965868179028E-02 -7.04799966214080E-03 -5.39583765155884E-02
 -2.04143435249882E-01 -7.34898374536807E-03 -8.65371166330317E-02  1.15860550171551E-02  1.03646150611813E-01
 -8.95965479849139E-03 -4.60707582561780E-02  4.23927968664555E-03  3.28062099992451E-02  1.49394338719946E-01
  2.01926108950930E-03  1.29112399286403E-01 -2.61575599142333E-03 -4.01087704088205E-02 -1.60246346717595E-02
 -2.65017679477177E-01  4.14197057984103E-03  3.20564777073789E-02  1.45971307481421E-01 -2.22542937385976E-03
 -1.32250339442878E-01  2.63620617169177E-03  4.11743928312957E-02 -1.59210309606766E-02 -2.64162722655162E-01
 -2.95766407106860E-04 -2.25326654832285E-03 -7.30125716222225E-03  6.85970797696682E-05  4.46636203767360E-03
 -1.09792057459604E-04 -6.86141324710647E-04 -7.01921707672298E-04 -2.84207611799709E-03 -2.42434735562640E-04
 -1.84357758435203E-03 -5.42518492299757E-03 -1.10375525941469E-04 -4.55089213199573E-03  6.73638393842560E-05
 -7.89286615584535E-05 -6.40419392567183E-04 -2.19778400015969E-03  5.85157385952566E-05 -2.27190416904215E-02
 -2.54308089971290E-02  2.39836978675709E-02  1.54425951393012E-02  1.78536501559339E-04 -2.22060463250432E-02
  2.60709985492466E-02 -2.40441281196300E-02  1.61810757371026E-02 -1.37167291386944E-04 -1.71074499453567E-03
 -1.98950419331258E-03  3.04195161706713E-03  7.02301732278426E-04 -1.34563007612297E-04 -1.63690963926917E-03
  1.99185383407102E-03 -3.59321879288950E-03  4.49016997557451E-04 -3.84673125665698E-02 -3.87708815728986E-02
 -3.05338453190920E-03 -2.98431153204897E-03  2.66585520507763E-02  2.65849042071889E-02  2.13992577109934E-03
  1.74549842720015E-03 -3.82431120558545E-02 -3.97120627324461E-02  2.45206330692263E-03  2.50555515824032E-03
* ORBITAL    1   89
 -2.91977126395883E-04 -2.10450140311151E-03 -1.02341555640864E-02 -7.20183607817830E-02 -3.87992972830059E-02
 -3.36823810979274E-04 -7.09977783775161E-03 -2.48468820019885E-01 -4.79980597474171E-02 -2.84709394466380E-04
 -6.08940152385941E-03 -1.71380016619104E-01 -3.59900445625820E-02  1.74694997717776E-04  3.34680641672311E-03
 -1.10910367837919E-02 -3.01932210587383E-03  6.54312175413410E-02  5.16496265223926E-01  5.51717128650371E-02
  3.32350356713757E-01 -8.61257890446966E-03 -7.62587802955959E-02  1.01920338771514E-01  7.15844343115898E-01
 -7.35580595738153E-02 -5.69299904728918E-01  4.13409830939482E-04  2.95370466493443E-03  1.36922367026488E-02
  4.54208883070259E-02  1.45346387120496E-02  9.93865482553004E-04  1.82954317316008E-02  6.95919779004097E-02
  2.13799128908974E-02  6.18532343155227E-04  1.16064093757505E-02  5.18772494837212E-02  1.32916994756487E-02
  3.05969383577223E-04  5.43704963839721E-03  1.63864386418112E-02  4.62213430152128E-03  6.42973329928997E-03
 -7.04557302042645E-03  3.40170971710475E-02  7.83942333920864E-02  3.88967753325820E-03  5.10324255501510E-03
  6.10543541504193E-02  1.38972564129385E-01 -9.21854450223730E-03  2.42407830481249E-03  1.79101211942006E-04
  1.36033950102277E-03  1.54851109041090E-03  1.64826181718707E-02  3.95797348402780E-01  8.45939957815327E-03
  1.94318776994833E-01 -7.58852325906915E-04 -2.15778463866642E-02  4.94829494056046E-04  3.77033956023720E-03
  1.80028706334993E-02 -1.68147470073758E-03  6.15815568008375E-03 -1.29419894557437E-03  5.54138463567789E-04
  1.53033720303534E-03  2.41163212576699E-02 -4.87014078278047E-03 -3.75412751378123E-02 -1.41493439022413E-01
  1.21959281309445E-02  1.42754143934595E-01 -8.41300294813932E-04 -4.97468081149720E-02  5.42405131402494E-03
 -1.58463439979306E-02  3.28834042743447E-03  2.49278394552564E-02  5.67099942579093E-02  5.93440033792396E-03
  7.07537904470323E-02  9.56032841800918E-03  9.56204128988527E-02 -3.02580542228504E-03 -8.81964050726195E-03
 -1.01422908055232E-03 -7.80888109135510E-03 -3.71944515030525E-02 -1.80786923964409E-03 -1.78815118315570E-02
 -9.41496633433289E-04 -1.02799867881542E-02 -1.16970523739733E-03 -2.77178944317338E-02  9.80239214918504E-04
  7.58776989183196E-03  3.78588053746275E-02 -1.93276966325518E-03 -2.10077183783947E-02 -1.08324704178439E-03
 -1.15914977025713E-02  1.39789705883358E-03  3.07863266453244E-02  7.93155223783881E-03  9.84158689480257E-02
  4.35812082140570E-02 -6.16040509435326E-02 -6.92467220683066E-02 -1.37892214180918E-03  1.00808467821918E-02
  5.49588069589357E-03  1.82669709650848E-02 -1.72018838982879E-02  5.58054871914211E-04  1.68053112685159E-03
 -3.39922074162136E-03  1.52733317130677E-03 -1.41472427904889E-03 -9.02826728921940E-04 -6.42958219919722E-03
 -4.57818514500071E-03  2.51623083526712E-03 -2.51809741668344E-03  4.01849598262127E-02  1.34125455738196E-02
 -3.74246165679497E-03 -1.13742553652678E-04 -8.71335472199454E-03 -2.02235440667131E-02  5.27214417345097E-03
 -5.48015615145794E-03 -5.45374036646478E-03  2.69696727974407E-02 -3.39502453955321E-03  6.15800116819212E-04
* ORBITAL    1   90
  2.74079234695063E-05  1.96928300109411E-04  9.54967082694087E-04  6.18340618115381E-03  4.72422280836835E-03
  8.85630007668222E-04  1.73136322660936E-02 -5.43808269871321E-02 -1.08284535818088E-02 -2.05042315072016E-03
 -4.01285378975241E-02 -2.05792550242341E-02 -3.61944245585783E-03 -1.02716357575561E-05 -1.59386031218137E-04
  1.67895991119830E-03 -6.20998768087075E-04 -4.46072871854221E-04 -4.36283599747653E-03  1.66020579117764E-01
  1.07909022911234E+00  8.36727838473563E-04  6.29031854967000E-03 -6.90992892133079E-02 -4.84061872907410E-01
 -1.77097287252590E-04 -1.61962853337291E-03 -5.33627146602379E-05 -3.82930148530273E-04 -1.83989973756730E-03
 -8.34080823830714E-03 -1.10164753883220E-03 -4.98799689779073E-04 -8.99351189854836E-03 -1.21730688898180E-01
 -7.72593575062637E-03  1.25239550132928E-03  2.28939446870156E-02  2.66120881697833E-01  2.03176005325723E-02
 -2.12868435717857E-05 -3.46639690489254E-04  3.87924747840427E-04 -2.55902771519398E-03 -7.64184810594906E-05
  2.33806037821948E-04  2.26028104091579E-02  9.01661241470259E-02 -2.03601491064979E-04  1.60231770300150E-04
 -7.07607504447761E-03 -3.92250407748585E-02  1.14561450085719E-04  5.86012492714967E-04 -8.39625597597406E-03
 -6.44444640167923E-02 -2.16012961350637E-01  8.85934736039816E-03  1.01709320021252E-01 -1.67232457216441E-02
 -1.71725455646612E-01 -1.72472462333147E-02 -9.59889642968630E-02  8.37861216430834E-03  6.43169862730186E-02
  2.16020162501920E-01  8.90052008691567E-03  1.02989216548572E-01 -1.67030938392604E-02 -1.72193410583283E-01
  1.71307027612570E-02  9.44918283074702E-02 -1.38333611987785E-03 -1.09129345990014E-02 -7.41239446161853E-02
  5.61864260553904E-03  1.12559082011012E-01 -5.50693679623969E-03 -9.53994352937670E-02 -1.16351552357001E-03
 -6.83823691496172E-02  1.32597342308930E-03  1.04835694984523E-02  7.20036810614024E-02  5.51889054215610E-03
  1.09619507010975E-01 -5.55238246871015E-03 -9.58403270439034E-02  9.81934688805153E-04  6.49324667194961E-02
  1.18673611746381E-04  9.16524743447577E-04  6.29412702382780E-03  5.71229884938624E-04  1.75659880692591E-02
 -7.54236365988080E-04 -1.96069827795889E-02  1.23373239560864E-04 -3.52940167783319E-03 -7.46303048188608E-05
 -5.75805452302799E-04 -4.04691733876269E-03  4.97275163375568E-04  1.51172554370941E-02 -7.61701706929985E-04
 -1.97519261478827E-02 -6.53952718767905E-05  5.34343035589465E-03 -5.39500030277723E-03 -8.57893893968294E-02
 -4.07825452957756E-02  3.74875256108068E-02  6.62461725052713E-02  5.33184797448500E-03  8.48423441247680E-02
 -4.06982275473727E-02  3.72852316217249E-02 -6.58293659320199E-02 -8.30591425816818E-04 -3.15461218636099E-03
 -5.58266222214296E-03  3.13101159594762E-04  5.99102879348403E-03  9.06855466441730E-04  3.86050507599088E-03
 -6.07480536371247E-03  6.26699557898413E-05 -5.24596233398211E-03 -2.04333587171346E-02  1.89691884400118E-02
  6.18050199821462E-03 -6.49819697370988E-03  3.42353929782062E-02 -3.38329785666374E-02  3.77791040789971E-03
 -3.56109665695437E-03 -8.49396733873197E-02  8.25898207209343E-02  7.07108430424115E-03 -6.17415481433656E-03
* ORBITAL    1   91
 -2.84937079051716E-04 -2.05259094848384E-03 -9.93252954882782E-03 -7.18120600633577E-02 -4.55448131895683E-02
  3.61440048109818E-04  7.63134139057362E-03  2.53575552660906E-01  4.96577211270943E-02  2.66340698518896E-04
  5.71130509744766E-03  1.68334737683356E-01  3.33163708897068E-02  1.99299716923152E-04  3.79326720434704E-03
 -7.80174126200261E-03 -5.59302872584588E-04  6.54917414773904E-02  5.17462657746767E-01 -5.37479168856356E-02
 -3.26528538575147E-01 -9.82219012865920E-03 -8.25239203489157E-02 -1.01869439722089E-01 -7.15755285295918E-01
 -7.35490105940704E-02 -5.68794222086958E-01  5.00873970061108E-04  3.58464385385777E-03  1.67866946054356E-02
  5.70374068371935E-02  9.41317019666792E-03 -9.89436579864657E-04 -1.81498194724799E-02 -6.72447858400785E-02
 -2.08872876513391E-02 -5.92752049228926E-04 -1.10869588395965E-02 -4.69890565739110E-02 -1.41349066233126E-02
  3.63839975536482E-04  6.54888781678587E-03  2.29207444771514E-02  2.96285824345223E-03  5.89764039695357E-03
 -8.74084087691595E-03 -3.39641403441572E-02 -7.85811221848418E-02  4.12301542166133E-03  3.78569125545519E-03
 -6.18512523943185E-02 -1.41363357727182E-01 -9.63526505678937E-03  1.16191984141253E-03  3.58387020763492E-04
  2.70377624801769E-03  1.24728428463145E-02  1.79859445743644E-03 -4.57958516972010E-03  1.01151415662458E-03
 -5.66259595783148E-03  1.42027342762868E-03  2.24475585218338E-02  2.18969513637880E-04  1.63234293314357E-03
  1.12717727591969E-03 -1.65383912440922E-02 -3.98253183249065E-01 -8.39211439111403E-03 -1.91205945392909E-01
 -4.57848641888929E-04 -1.80806696535561E-02  3.22755591572969E-03  2.44506411803900E-02  5.41845168411110E-02
 -5.81768017670123E-03 -6.89354026316987E-02 -9.47595449176214E-03 -9.39854190536570E-02 -2.85330465306669E-03
 -5.70938362892365E-03 -4.82953883155467E-03 -3.72388038641546E-02 -1.40471723817834E-01 -1.21748737316160E-02
 -1.42852967233025E-01  8.35182587051359E-04  4.88899299671265E-02  5.44627087181868E-03 -1.52866521234577E-02
  1.06319367707555E-03  8.22190258741104E-03  4.07361516079199E-02  1.99528478274050E-03  2.12025049596456E-02
  1.12296218626407E-03  1.18859558906066E-02  1.44825644498907E-03  3.08039756867491E-02 -1.05799235124184E-03
 -8.15513346122860E-03 -3.94524845398030E-02  1.88455538442391E-03  1.93685191913283E-02  1.01036147826036E-03
  1.21554665119211E-02 -1.25992751286212E-03 -2.95425035755488E-02 -1.28671204206945E-03  1.09417507425164E-02
 -5.13631097683793E-03 -1.85556177131560E-02 -1.77487338653559E-02  7.86219208997277E-03  9.79053232591051E-02
 -4.39531046072951E-02  6.20785346092299E-02 -6.93388248795904E-02 -8.42659374586170E-04 -5.72562689868740E-03
  4.40501427445425E-03 -1.58393710933713E-03 -2.22002775752103E-03  5.09562100248973E-04  1.08694398447988E-03
  3.32835613129909E-03 -1.05486067457632E-03 -1.14575088893979E-03  1.40261420624009E-02  4.08572527114830E-02
  1.75323755314923E-04 -3.37429481600836E-03 -1.98325474824800E-02 -8.57198789229792E-03 -5.88286043505828E-03
  6.09783815876415E-03  2.73361923624504E-02 -4.48672100569649E-03  1.22430062178040E-03 -2.63172722609359E-03
* ORBITAL    1   92
  1.32427969749952E-03  9.56450702214394E-03  4.75427594216496E-02  2.26975753481478E-01 -5.99320875279549E-02
  7.69156459928202E-06  1.63778144928548E-04  1.02232149599098E-03 -4.50413104195653E-04 -2.41510557971566E-05
 -5.67917568919693E-04 -4.79222016110700E-03  1.14009750105145E-03 -1.09386091189375E-03 -1.97807508577035E-02
  8.80758183470649E-02  2.73082310739388E-02 -7.68815610051027E-02 -6.05315740890316E-01  4.54018313253913E-04
  7.50182646556536E-04 -7.20098586194717E-02 -6.44431068828787E-01 -5.75708816913648E-04 -1.52478063868432E-03
 -5.79187657952629E-02 -4.59292516555913E-01 -6.79409237748798E-04 -5.20308959348606E-03 -3.56187702871185E-02
 -3.41442352446798E-01  1.46586291963334E-01 -1.19170066239765E-05 -2.51485339662468E-04 -2.77411985470437E-03
 -2.06726719998300E-03  1.10658776392617E-05  2.31434798159929E-04  2.44426140095030E-03  3.53709007107765E-03
 -3.12356141754875E-04 -1.32547053071439E-02 -3.76280123911041E-01 -2.30117447889843E-03  8.95429129430770E-02
  1.09230385655914E-01  3.93570125398333E-04  9.36277002909822E-04  6.81973753679291E-02  7.15535866684503E-02
 -6.82858160973485E-05 -1.55085651431561E-04  6.77738231289378E-02  7.51835177586719E-02 -6.10914655929630E-06
  6.09701223433690E-05  3.62315777025177E-02 -4.35343633907957E-03 -1.32568259490236E-01  8.77466768181976E-03
  2.73330996225567E-01 -2.83990147961375E-02 -4.81030094456868E-01 -3.71299658429601E-05 -1.57651841505176E-04
  3.60312219432580E-02  4.39866822421337E-03  1.34072885844014E-01 -8.81695422990358E-03 -2.74703803573753E-01
 -2.80642305829356E-02 -4.76221992293630E-01  3.02847022129988E-03  2.31370193575673E-02  7.12242777286485E-02
 -5.17916729480509E-03 -1.76589520586166E-02 -3.07525236037255E-03 -6.18831486284023E-03 -3.37162868314997E-03
 -1.99014301673452E-02  2.98589480543999E-03  2.28083857424446E-02  6.95617866560510E-02  5.11416911413982E-03
  1.66123185637559E-02  3.05854861806555E-03  6.17883202599090E-03 -3.31669068397263E-03 -1.91472315080020E-02
 -1.67098679390236E-03 -1.26137766338449E-02 -3.86028503644728E-02 -2.62490419709594E-03 -3.80311117529976E-02
 -9.28462142902882E-04  8.30398444828855E-03  3.78571920789781E-04  4.78323654931220E-02 -1.64839156709934E-03
 -1.24417375232250E-02 -3.79116679440859E-02  2.62353521175468E-03  3.81086979172082E-02  8.62481268330424E-04
 -9.19731385164372E-03  4.26198393858143E-04  4.90183588107723E-02  1.42029299402194E-03  7.90386777818332E-03
  1.03725796364688E-02 -2.84954024069638E-02 -7.19784806797821E-04  1.52268961144727E-03  8.57599324994998E-03
 -1.00215193845243E-02  2.80847761789325E-02 -6.11647765368202E-04 -1.35590559153172E-03 -1.42214735248405E-02
  4.56670940864010E-03 -8.12946701441372E-03 -9.42238188336070E-03 -1.50388225448634E-03 -1.57192567466918E-02
 -4.14104538690698E-03  8.05205704942088E-03 -9.85383654526566E-03 -3.47078178358521E-02 -3.52521061630596E-02
 -1.18572536712631E-02 -1.16788837529530E-02  1.67456667215768E-02  1.65961256421671E-02 -2.15488595883136E-03
 -1.47401353253156E-03  1.03785480147926E-02  1.00915367335888E-02 -2.24446796007425E-02 -2.29038112311324E-02
* ORBITAL    1   93
  2.04078184944413E-04  1.46594165423981E-03  6.91074200043494E-03  4.81522264874233E-02  1.07137900154395E-02
 -1.95152939665298E-06 -3.01618695018836E-05  1.74002260710385E-04 -1.39653470022275E-04  2.03986688303027E-06
  9.25728973845802E-06 -5.88180440860243E-04  5.05121907518887E-05 -2.61756712003212E-04 -5.43986048828075E-03
 -1.36033858635832E-03  7.36428614704886E-04 -1.84668615430193E-02 -2.02775869707570E-02  2.10581946312289E-04
  1.91762084939655E-04 -1.71793584025966E-02 -2.82827944229145E-02 -1.58176664545860E-04 -3.22752485160906E-04
 -1.36503779053181E-02 -1.33499479405457E-02  2.64238021156413E-04  1.87750969007186E-03  9.31792575877139E-03
 -1.92967791941256E-02 -1.73170871483289E-02 -7.47412578016167E-06 -2.61591797772469E-04 -9.52296839627670E-04
 -1.55437540070682E-04  1.05186960926363E-05  2.69516340473121E-04 -2.34940165685341E-04  8.73072549929531E-05
  1.05286098632797E-03  2.45503457231596E-02 -1.12401424895563E-01 -3.36338189755395E-03 -6.92555339364166E-01
  8.49380208524407E-02  4.33723617715234E-03 -1.62887952534848E-04  1.36097181938557E-01 -1.13962093326334E-02
 -2.07655605966725E-03  5.09571251070976E-04 -6.43586263922174E-01  8.07572564920365E-02 -2.27699310261598E-04
 -2.12161647224125E-03 -4.38273123101098E-02  2.88278539838216E-04  2.81383037220152E-02 -6.21252070886774E-04
 -3.14899139639993E-02  3.02350581980442E-04  1.69081539289530E-01 -2.32185360280626E-04 -2.16014226293816E-03
 -4.45005316084134E-02 -2.86903789858981E-04 -2.88947400462857E-02  6.43988831004288E-04  3.41189788270645E-02
  3.58596937401209E-04  1.70916528705386E-01 -1.35932119134726E-04 -1.03290785372794E-03 -1.02759839496867E-02
 -1.90024605143324E-04  1.76847133262474E-02 -3.77106861013345E-05  7.02658416151578E-03 -6.05820119558131E-05
  8.77394917588495E-03 -1.41280175368708E-04 -1.07301051728355E-03 -1.04392238455615E-02  1.81217144600580E-04
 -1.78993443614743E-02  3.83780462287919E-05 -6.87632955920786E-03 -4.91216624119020E-05  8.96247456922004E-03
  1.64662140669497E-04  1.41010563827678E-03  4.51609480762945E-02 -5.34722622296428E-04 -2.21457752531650E-04
  5.71827322884819E-04  5.48790523757941E-02  7.18276124106867E-04  1.46334872838581E-01  1.92306497867266E-04
  1.62250896437397E-03  4.63707111589475E-02  5.04752310059406E-04 -7.06417510305630E-04 -5.91554718911900E-04
 -5.49478678548387E-02  7.48985382031502E-04  1.46764023919749E-01 -1.81832867562243E-04 -1.99368077070135E-03
  3.96036784192459E-03 -6.37337997939527E-03  1.27643371781910E-03 -1.49058672893897E-04 -1.69260001777140E-03
 -3.93484778069346E-03  6.47211747696036E-03  1.23094495677481E-03 -5.85315789652707E-04 -1.40742239568977E-02
  7.79448107930731E-03 -1.74197492220256E-02 -1.86186321219428E-02 -5.92513607219650E-04 -1.39536264818537E-02
 -7.62578811546064E-03  1.71317225020841E-02 -1.84667424714440E-02 -5.10065843775425E-03 -5.09861706509850E-03
 -1.96732966530028E-02 -1.97403179221763E-02 -9.67375196675978E-04 -1.10340968031937E-03  2.49726874415305E-02
  2.47673889650593E-02  6.73752556692236E-04  6.54133975977958E-04 -3.40185765606529E-04 -2.75545045448963E-04
* ORBITAL    1   94
  1.16837661716729E-05  8.57957934568947E-05  4.06486944307535E-04  1.60077467547357E-03  1.43651905274449E-04
  1.72110203669913E-04  3.83892571844800E-03  2.08372789635648E-02  5.05491736984642E-03 -4.83730698275929E-04
 -9.16935110248808E-03  1.59730906973375E-02 -2.41871328811188E-03 -8.84549089523073E-06 -1.23410975384359E-04
 -4.67068087152116E-04 -3.56624695735569E-05 -6.90968607789910E-05  3.35650854876890E-05 -3.84272835369280E-02
 -3.75073294579915E-02  8.21847395341079E-05  3.39177716707169E-04 -6.98061479403548E-03 -5.40685898120709E-03
  5.63830663648153E-05  2.08692781153765E-04 -6.65674085423445E-06 -5.12973489744557E-05 -2.94906083783616E-04
 -1.49957670794220E-03 -2.67553274562640E-04  1.02980155231096E-03  2.42965531015303E-02 -8.73982387947946E-02
  2.17310027078607E-03 -1.02073349088500E-03 -2.16114610267248E-02  2.78516541812348E-02  7.54312482256134E-04
 -1.52589310448864E-06 -3.67074012143112E-05 -1.56653808824439E-03 -1.98906254828211E-04  9.14787019855120E-04
  1.58514230940414E-05 -9.09768148486174E-01  1.11358431818824E-01  1.92471445218380E-03 -4.52439173361830E-04
 -2.45803468071078E-01  3.76535656966733E-02 -5.85715303702712E-03  7.36400614177512E-04  1.01955475194320E-04
  4.22690871133535E-04 -3.18718664100512E-02  5.85389755693045E-04  1.94034727771799E-01 -8.04585368026771E-04
 -1.31098640837911E-01  1.11416481462120E-03  9.05845661079090E-02 -8.55180114614724E-05 -2.99918180702997E-04
  3.22876068537463E-02  5.89452740053560E-04  1.92201260163285E-01 -8.21526621577821E-04 -1.31485667670875E-01
 -1.13590930253076E-03 -9.03870572519715E-02 -4.47609792687510E-05 -3.41462947195548E-04 -4.65762194648072E-03
 -3.35784971139150E-04 -1.15490193385641E-04  1.44960390226003E-04  7.16849212824975E-03  1.26538357629695E-04
  1.51439328631388E-02  3.35771667905592E-05  2.55717220598317E-04  4.19971640379426E-03 -3.43707072198296E-04
 -2.56593517492302E-04  1.32565449938099E-04  6.66095458652077E-03 -1.25662939430687E-04 -1.46629865466054E-02
  3.89749062907837E-04  3.20774532481794E-03  6.05897434414251E-02  1.13955527182641E-03  1.45016914119748E-01
  6.43694998826624E-04  2.31305994950845E-02 -3.15681889419969E-05  3.68283231107445E-02 -3.94142204587174E-04
 -3.24123981460233E-03 -6.06010080521295E-02  1.15993257068493E-03  1.45884664978601E-01  6.49077290869436E-04
  2.25353203102355E-02  3.28588571251053E-05 -3.53268431659685E-02  2.95316735950947E-04  4.40436963905880E-03
 -2.51174937454766E-03  4.29650789291393E-03 -2.90261366836828E-03 -2.96107719744798E-04 -4.41672204861803E-03
 -2.47785282461459E-03  4.45577488467157E-03  2.84290955976126E-03  8.26563931260072E-04  1.91587237484043E-02
 -1.18787750975244E-02  2.32962231104443E-02  2.08239001604605E-02 -8.24407692381190E-04 -1.91072485466140E-02
 -1.18251143572589E-02  2.32960964562972E-02 -2.07849421305123E-02  1.05702564195039E-03 -1.02547710895303E-03
 -1.17625249060898E-03  8.57614788236662E-04 -9.35116072314414E-04  8.00477515513818E-04 -2.57914040848533E-02
  2.59746653098898E-02  2.71553005518659E-03 -2.74239700743651E-03  2.16460891776364E-02 -2.15209745509154E-02
* ORBITAL    1   95
 -1.26698373768703E-05 -8.48292666013590E-05 -2.80318340359233E-04  3.28218858057245E-03  2.85282250243016E-03
 -1.41387086320393E-05 -2.39460911976164E-04  1.26680919518580E-03 -4.35146467171157E-05  2.06618514673762E-05
  4.77251624787320E-04  9.75201499491266E-05  3.84177672226710E-04  2.62618533665339E-05  4.13546483786535E-04
  2.32721186678269E-03  1.94454895949068E-04 -1.14493087131960E-02 -1.46440675127824E-02  8.44823008423292E-04
  8.79987956662176E-04  2.00218372835551E-03  1.98575676735993E-03 -1.80082336504908E-03 -1.66149374452678E-03
  1.67751799799631E-02  1.98370566578724E-02 -5.99322794325867E-05 -4.20207657755581E-04 -1.85913728039420E-03
 -1.12990058926419E-02 -1.89790475778526E-03 -6.40857782520728E-06 -3.73153791890763E-05 -9.56064371885776E-04
  1.36690382742440E-04  6.34969891619946E-05  1.44897184168491E-03 -4.19325118273498E-03  5.23478657523499E-05
 -7.55776893412532E-05 -1.76632896632922E-03  1.90141181304851E-02  9.93003188726700E-04  6.57708091985168E-01
 -7.20890276777338E-02  1.53886295933037E-02 -1.68757635189517E-03 -5.65077010240187E-02  3.50093373026384E-03
 -4.17009659682198E-02  5.01103283500643E-03 -7.19418933213887E-01  7.86692417088115E-02 -2.80376402262608E-05
 -1.70120183832715E-04  2.56051964234578E-03  3.84389553549344E-04  1.54514561273993E-01  2.26295522059787E-04
  9.05142790989708E-02 -7.68123595843915E-05 -1.17068503203256E-02 -3.19242601426786E-06 -9.71629057042844E-06
  5.84789310954790E-04 -3.99496186772679E-04 -1.51518069097808E-01 -1.70743072619647E-04 -6.92539211271001E-02
  2.41047002876637E-05 -4.94423365874507E-03  4.39115994881006E-05  3.55617416269214E-04  4.36006559393010E-03
 -7.91314041413246E-05 -4.88645745971208E-03  1.17276365297162E-04  6.74391164383391E-03  6.23826134352019E-05
  5.49753448250064E-03  5.46284625310673E-05  4.39512613843197E-04  5.31132108710740E-03  6.90257092866379E-05
  5.56017079370703E-03 -1.30899271490037E-04 -6.21657528432199E-03  5.99885421264785E-05  4.16924343998517E-03
 -1.44260715382319E-04 -1.17683120553599E-03 -1.66710521315693E-02 -4.67918058180184E-05 -1.71712445400274E-02
  5.55466175564762E-05  2.47600061748738E-02  1.38974517625032E-04  1.37494947697622E-02 -1.35290961142266E-04
 -1.11754982187117E-03 -1.85735823692726E-02  9.96747412027120E-05  2.30299657271531E-02  2.89818058252413E-05
 -1.68371575300750E-02  8.64074045549845E-05  4.88164104785787E-03 -4.87457778350079E-04 -7.92635169607183E-03
 -1.53762055744826E-03  4.87971211761509E-03  6.26241045612457E-03 -4.40428004420959E-04 -7.23938813265213E-03
  1.20817155264489E-03 -4.55990754509761E-03  5.74428851004742E-03  7.44682549947007E-04  1.65123445279902E-02
 -1.06528567705631E-02  1.95893530717916E-02  1.26452669133250E-02  7.77151918733336E-04  1.79961554775422E-02
  1.12770454719912E-02 -2.08590124510949E-02  1.36272886156069E-02 -2.73600590803105E-04 -1.61623021979289E-04
 -5.08483497472287E-03 -6.04336321656380E-03  2.60364861714985E-03  2.13950821519837E-03 -8.36368580606505E-03
 -7.88422056703876E-03 -2.33762826540270E-04 -1.15996428892557E-05  3.48052953439010E-03  3.17016407208603E-03
* ORBITAL    1   96
 -4.55785159440902E-07 -6.46147069498564E-06 -4.24329349439686E-05  4.31058433409635E-04 -3.96130618281053E-04
  2.69014233670061E-04  4.66766269830155E-03 -2.54762586487261E-02 -1.37600241240707E-03 -4.06113933488551E-04
 -8.34021938748876E-03 -7.75437321389745E-03 -5.08007007467286E-03  1.22154281892484E-05  1.74131014311978E-04
  5.45635543368150E-04  3.10567806653711E-04 -5.43217581728914E-04 -6.94680714270448E-04 -1.35574317399539E-02
 -1.30089544600120E-02 -1.22205051040651E-05 -8.96209625251717E-05  3.88119649966715E-02  3.61449075159423E-02
  7.90863027896780E-04  8.93832426792642E-04  2.14860150563120E-06  6.12040635922667E-07 -1.47680845587814E-04
  1.57842166740081E-05 -1.69880185536829E-04  2.20904589317390E-05 -1.21972111533491E-03  3.15604435351284E-02
 -2.38998714752070E-03 -1.31649574394793E-03 -2.98082694630028E-02  8.35180019353921E-02 -1.68542550607947E-03
  2.93337908394990E-06  5.45167220375378E-05  1.10722220625335E-03  1.15698916778946E-04  2.85798948910598E-02
 -3.28457743779303E-03 -2.33866950661410E-01  2.22258745177633E-02 -7.35107216428673E-04 -1.81609616973367E-04
  9.18379148444871E-01 -1.10744951312216E-01 -3.57278847748596E-02  3.83934229271136E-03  1.36215905796229E-04
  7.26545006870081E-04 -2.23902384003670E-02  2.19390413737623E-04 -4.56153711622031E-02 -7.95481777420129E-04
 -2.12893169063924E-01  8.74888728821013E-04  6.25910321711633E-02 -1.47082306231555E-04 -8.20561811910062E-04
  2.19124679457463E-02  1.55741452065127E-04 -6.04007863118926E-02 -7.77201689982484E-04 -2.19498925583911E-01
 -8.69037167248401E-04 -6.26481973054324E-02  9.31958989430635E-05  7.36913672272524E-04  9.48284970159366E-03
  1.43485325803823E-04 -3.28949084947885E-03  1.78410704096768E-04 -5.07382648721101E-03 -2.10376841148174E-05
 -1.48823982651209E-02 -9.48935924310151E-05 -7.49541299451701E-04 -9.28135264637596E-03  1.25867907545152E-04
 -3.03622629246764E-03  1.59408604665692E-04 -5.61107275672675E-03  4.61305217437804E-05  1.54316739962175E-02
  5.89070094253161E-05  3.16298118823060E-04 -2.68050955197942E-02 -6.86084023645004E-04 -7.82905456992412E-02
 -9.59952445707699E-04 -8.50589935745757E-02 -5.46213865830041E-04 -9.60005306980882E-02 -6.39593128693155E-05
 -3.61793215832324E-04  2.57046708561419E-02 -6.85987518552273E-04 -7.61625004831338E-02 -9.68249556174928E-04
 -8.75044398826425E-02  5.64805316616541E-04  9.84952749124597E-02  4.17985421097683E-04  6.20685653283647E-03
  3.43827904762984E-03 -3.30383704892718E-03 -4.39048086481383E-03 -4.88909282041634E-04 -7.19277755128512E-03
  3.63264086131554E-03 -3.81012840344211E-03  5.01694797042320E-03  2.47183802455681E-04  1.41849778880594E-02
 -6.12724155452405E-03  1.18926391680228E-02  8.73289686212503E-03 -1.70138404450096E-04 -1.25862072664390E-02
 -5.05002231064906E-03  1.00898812745614E-02 -7.69917603140942E-03  1.72772218707265E-03 -1.74417472808767E-03
 -1.03633490604480E-02  9.61623494359193E-03 -4.31037231830997E-03  4.72002717043281E-03  7.75640967871255E-03
 -8.27916292794903E-03  1.65620171984568E-03 -1.55806906711183E-03 -5.36251242636677E-03  5.79099067095267E-03
* ORBITAL    1   97
 -1.49659729873422E-04 -1.04923058153321E-03 -4.33336554893349E-03  6.02102601489282E-02 -9.32175125601670E-03
  1.72090455312181E-06  1.58246054078026E-04  1.29290467941194E-04  1.39759801320604E-04 -4.00340620508745E-06
 -2.74080832265535E-04  3.04228724046718E-04 -1.95177093132751E-04 -1.65010927553069E-06 -2.34799151620347E-03
 -4.46785414697091E-02 -1.37991164471215E-03 -1.99448657259608E-02 -1.75239020482208E-02 -1.09281883276489E-04
 -5.22715810650146E-05  1.07398642682747E-02 -7.81532361019725E-03  9.78929235578779E-05  1.69786024136764E-04
 -1.71914924235973E-02 -1.51665354093007E-02 -3.29145055691557E-04 -2.37892104099707E-03 -1.11306841443192E-02
 -3.00783518519586E-02 -1.83389785989840E-02  2.95071193818177E-06  6.24038983643687E-05 -2.26345350657367E-05
 -3.23932876868622E-05 -1.95348576708677E-06 -7.03573769402426E-05  7.15192638798853E-05  1.05322042920623E-04
 -1.43052215935470E-04  3.71416448315239E-04 -4.84520505888925E-02 -2.74595749421872E-03 -1.18736870532813E-01
  2.44886556580260E-02 -2.07002302282319E-03  2.07319084641417E-04 -9.69463857183725E-01  1.00427666501311E-01
  9.62635924867439E-04 -1.18695886204641E-04 -3.75049539429532E-02  1.06443969217310E-02 -2.73016199315699E-04
 -2.15335023201529E-03 -2.56126824007639E-02  1.64036763754157E-04 -4.55979406679332E-02 -3.27843894450891E-04
  8.69217578144859E-02 -6.18116837243538E-04  1.26882268066623E-01 -2.73422897042061E-04 -2.15287484620950E-03
 -2.51043154665608E-02 -1.55026574147323E-04  4.59951173336782E-02  3.13686571882459E-04 -8.80966027389651E-02
 -6.42128223287698E-04  1.26089339560250E-01  3.15639859683498E-05  2.29431317408314E-04 -8.41032611015650E-03
 -2.26441891957336E-04  1.80403131688347E-02 -2.11737322522180E-05  1.60002697917211E-02 -1.31777234305632E-04
  2.73006198485472E-02  3.85652519437815E-05  2.83231399712635E-04 -8.10425477655251E-03  2.33658986139515E-04
 -1.77524394460722E-02  2.87499356049440E-05 -1.60504952571529E-02 -1.41873875699505E-04  2.72319126714818E-02
 -1.13402027303242E-04 -8.60310253266236E-04  5.56455044564350E-05  3.09941153621696E-04  7.79671718571264E-02
 -8.47122051677056E-05  1.93411822974017E-03 -4.12832227278372E-04 -4.16909641908256E-02 -1.15500935904386E-04
 -8.76573530104788E-04 -6.30172658010840E-05 -3.06012492794427E-04 -7.75387277731542E-02  8.16813477325867E-05
 -1.99671586332585E-03 -4.14131041050470E-04 -4.17497400354110E-02  2.16692661955480E-04  2.25907842158484E-03
  2.91907859129735E-03 -5.51558938471988E-03 -2.93411888078776E-03  1.98115672650607E-04  2.12173722626015E-03
 -2.99124257392296E-03  5.57086086708327E-03 -2.92624463211801E-03  8.40079617891001E-06  3.82750933744339E-03
  3.46091989768610E-03  7.29109603128711E-03  9.83394954261496E-03  2.09235459630643E-05  3.87773827139531E-03
 -3.52111294577457E-03 -7.25550918592100E-03  9.73753661709368E-03  6.30503268753255E-04  6.20187555574682E-04
  1.11724033519231E-02  1.11473724722150E-02 -4.41592924976666E-03 -4.36381348610401E-03 -8.44026297604978E-06
  6.41913223356023E-06  2.21279144359941E-03  2.22916221178025E-03 -1.22942618703868E-02 -1.24055315798451E-02
* ORBITAL    1   98
  6.89983341676434E-04  5.27913221222984E-03  3.60438840677140E-02  3.43855768458334E-01 -1.48844365559661E-01
 -1.90915005259544E-05 -4.64034353071711E-04 -5.98365860345738E-03 -4.37024753978382E-04 -1.68379182631183E-05
 -3.54381424620173E-04 -3.85699676195685E-03  3.19982980626017E-04 -3.13171076169634E-04 -1.33294578679152E-02
 -3.77367051799532E-01 -2.58808136985599E-03 -8.98875442443011E-02 -1.10341729329775E-01 -2.91018606282387E-04
 -9.13238882667772E-04 -6.85717602141761E-02 -7.34400647003371E-02 -1.09365338616248E-03 -3.40464756520030E-03
 -6.80470648460942E-02 -7.60344055856877E-02 -1.30114770423794E-03 -9.39622823219973E-03 -4.66655047248087E-02
 -2.22888860663686E-01  5.71369287136850E-02 -1.01981761888142E-05 -2.52839340134881E-04 -3.10213008953655E-03
 -1.66653298759285E-03 -1.61951653850765E-05 -3.71160265489905E-04 -4.16600743407592E-03  3.28491031345307E-03
 -1.07730885178504E-03 -1.94284557828022E-02  9.12430261446883E-02  2.76701281623336E-02  7.65258380606732E-02
  6.04234828595037E-01  6.72483741208712E-05  6.77444594856956E-04  7.18989781168022E-02  6.43249567410529E-01
  9.07757810576923E-04  2.66467598262609E-03  5.75956379337519E-02  4.58361312705559E-01 -7.77769623524154E-05
 -7.31301489174542E-04 -4.04370501585096E-02  4.51655953474430E-03  1.36529612345835E-01 -8.99456729603382E-03
 -2.77111060342704E-01 -2.82060276365271E-02 -4.77916768318019E-01 -3.88778838389850E-05 -4.18482835796451E-04
 -3.82813804000426E-02 -4.38439501121212E-03 -1.32622003161869E-01  8.90681592490519E-03  2.76242535887117E-01
 -2.82273336104817E-02 -4.79036526316990E-01  1.76455958604210E-03  1.33315883193957E-02  4.19118125834371E-02
 -2.74412242833529E-03 -3.93125244968659E-02 -9.59633162940963E-04  8.19058409981470E-03  2.80068018242359E-04
  4.67507112270104E-02  1.58177584340381E-03  1.19232805834028E-02  3.49399948108335E-02  2.51630822625829E-03
  3.62617444323974E-02  8.27564259798578E-04 -9.97203929824233E-03  5.52545453601810E-04  5.14171124555557E-02
 -3.04789796939622E-03 -2.32910233067489E-02 -7.22783246081584E-02 -5.21542620877639E-03 -1.85267773510275E-02
 -3.11095883040777E-03 -6.92605413844966E-03 -3.45128758104969E-03 -2.18815471304934E-02 -2.91967853248931E-03
 -2.23022907346933E-02 -6.73558358765157E-02  5.05935129700768E-03  1.63721786705047E-02  3.00246908059181E-03
  5.53983031150265E-03 -3.26880274457726E-03 -1.89153836882610E-02  1.38858437558953E-03  1.47756440528957E-02
  4.49499300480545E-03 -8.28017833425859E-03 -9.66426903243886E-03  1.49916588590759E-03  1.54136561577024E-02
 -4.44037530176208E-03  8.09227254579144E-03 -9.83501381051534E-03 -1.45380877852428E-03 -8.22783487566695E-03
  1.02852803911993E-02 -2.86611057733282E-02 -5.16283001427445E-04 -1.53334697451343E-03 -8.69086916309592E-03
 -9.97318446750946E-03  2.81611737007636E-02 -8.30049730737684E-04  1.17696290129223E-02  1.19343464557842E-02
  3.52154705869199E-02  3.52648744849769E-02  1.57865947923131E-03  2.25015113313079E-03 -1.62247471454225E-02
 -1.67685863425033E-02  2.30217411113221E-02  2.29317012730477E-02 -9.63784638596096E-03 -9.88749247835249E-03
* ORBITAL    1   99
 -4.69526213219613E-04 -3.35961260279787E-03 -1.57094667406905E-02 -5.32917949679065E-02 -1.09460412174950E-02
 -9.75831527062149E-04 -1.78544214433701E-02 -6.42270220250528E-02 -2.10127355277762E-02 -6.20115783779952E-04
 -1.16645208341109E-02 -5.24743527008937E-02 -1.38421251712857E-02  3.49191158766971E-04  6.26621212537389E-03
  2.10462638872950E-02  2.09287795036656E-03 -6.18760396254342E-03  7.68111614801497E-03  3.46918741488056E-02
  7.99570613750417E-02 -4.48241585722909E-03 -5.62951367022829E-03  6.14551213539338E-02  1.40532324449527E-01
  9.37262952624846E-03 -2.08093116733812E-03  2.96963300808744E-04  2.14000051139827E-03  1.04147134530377E-02
  7.28840486017727E-02  4.00296231010468E-02  3.48790874366607E-04  7.36904231922747E-03  2.51083132613888E-01
  4.90446752400025E-02  2.88069912715382E-04  6.17352449219296E-03  1.72970097868072E-01  3.53610447229272E-02
  1.97412473624724E-04  3.77173075776015E-03 -8.17144175687293E-03 -1.95471761528686E-03 -6.54877322118448E-02
 -5.17387415351119E-01  5.43135891853109E-02  3.27884222553574E-01  9.81299551021681E-03  8.19993844177124E-02
  1.01568434566060E-01  7.15167659751727E-01  7.35243675572121E-02  5.68651191848887E-01 -2.41366656530092E-04
 -1.82261805317417E-03 -2.54498978104905E-03 -1.64801374283259E-02 -3.97040673778445E-01 -8.51774474348337E-03
 -1.93868281881806E-01 -7.11202168711518E-04 -2.16884109798914E-02 -3.88593138664180E-04 -2.94316151540404E-03
 -1.37260528704988E-02  1.74576953859370E-03 -5.57276988402740E-03  1.10295653255574E-03 -3.96126735207586E-03
  1.61822197427783E-03  2.57760872121190E-02 -1.03448615497758E-03 -8.00255013727322E-03 -3.97138313988566E-02
  1.96771805344996E-03  2.10695487946303E-02  1.11923262212979E-03  1.19659907485358E-02  1.46144871321233E-03
  3.15922648637518E-02  1.07872649241318E-03  8.31090133081326E-03  3.99855428462519E-02  1.89097933504624E-03
  1.90013452144917E-02  1.03490666212150E-03  1.24216747996707E-02 -1.26063736498325E-03 -2.95065771606847E-02
 -3.21877523353064E-03 -2.43904165638973E-02 -5.40743679973569E-02 -5.85087445852359E-03 -6.97790118047507E-02
 -9.53400421526694E-03 -9.53319583414688E-02 -2.88957547504399E-03 -6.67925770523549E-03  4.82848719828444E-03
  3.72223607972985E-02  1.40060050258991E-01 -1.21145463961904E-02 -1.41578709053053E-01  8.53954441363569E-04
  4.96325713032121E-02  5.41339473410134E-03 -1.57586253426481E-02  8.49884078245133E-04  5.90248129286139E-03
  4.43419150510732E-03 -1.76269352937288E-03 -2.36960456803102E-03 -5.62329232865897E-04 -1.69903826208081E-03
  3.56379185774982E-03 -1.57610747271367E-03 -1.27948845191307E-03  1.34837808119506E-03 -1.02584699496572E-02
 -5.52011399560232E-03 -1.84325605621890E-02 -1.71016127508867E-02 -7.86902737811995E-03 -9.81019516577076E-02
 -4.38921696310177E-02  6.19898931208309E-02 -6.92840141514127E-02  9.87935113709423E-05  3.12366670061331E-03
 -1.36485203642871E-02 -4.04966812420013E-02  5.79398191975296E-03 -5.59785313559615E-03  2.01675157571423E-02
  8.91502233595097E-03 -6.11975413374715E-04  3.20183076689988E-03 -2.68895765738453E-02  4.90256938124802E-03
* ORBITAL    1  100
 -9.27477541117826E-05 -6.68479092352789E-04 -3.28611010625538E-03 -1.63448688609289E-02 -2.95249747513350E-03
 -4.97360632657857E-04 -8.98932995855311E-03 -1.21760083206120E-01 -9.00270099831671E-03  1.24750397927178E-03
  2.27991498359957E-02  2.65245823913267E-01  2.17757082554523E-02  5.43225670185804E-05  9.48510598068758E-04
  4.00191076035234E-03  1.41455749089571E-03 -4.53829229243053E-04 -1.65499290502832E-03 -2.25813504990742E-02
 -9.02396719020811E-02 -1.16161474929593E-03 -3.35946293358303E-03  7.06533399085964E-03  3.94889969437480E-02
 -2.93319530610546E-04 -1.09445740346863E-03  8.54908512266666E-05  6.18304656208443E-04  3.05225662744931E-03
  1.55293472083579E-02  2.66673705669620E-03  8.94188479283501E-04  1.75138798661788E-02 -5.21703486841828E-02
 -9.90585229225489E-03 -2.04462640644792E-03 -3.99888904767823E-02 -1.87815740995584E-02 -2.38958455215794E-03
  6.78538662286728E-05  1.33606441320050E-03  9.53777503002781E-03  2.82609254088106E-03 -1.41117213016216E-04
  5.93848303216964E-04 -1.66255021437580E-01 -1.08006545887588E+00  7.89836238417480E-04  1.27566832653686E-03
  6.85664165680317E-02  4.81852794291401E-01 -2.60808490447669E-04 -5.50384615349804E-04 -8.42300875411135E-03
 -6.46573884946896E-02 -2.17403163436368E-01  8.91923308641393E-03  1.03025601197093E-01 -1.67825856265916E-02
 -1.73089394217111E-01  1.73068968363836E-02  9.69655215264488E-02  8.31559093622814E-03  6.38337759474154E-02
  2.13790903163920E-01  8.83287004627386E-03  1.01805447868365E-01 -1.66390016895382E-02 -1.71396784050240E-01
 -1.70391165585828E-02 -9.26675209072968E-02 -3.16504403255442E-05 -2.48813800629500E-04 -2.64019338402847E-03
  4.69044147715341E-04  1.48724181418680E-02 -7.83804536386313E-04 -1.99057257313042E-02  4.09378610309466E-05
 -5.59090773643037E-03  1.63664415476622E-04  1.26211755404956E-03  8.06138247439235E-03  5.93604587449801E-04
  1.76028452588117E-02 -7.14930041378889E-04 -1.85966353347052E-02 -1.16325932454172E-04  4.17618451315209E-03
  1.40123882608065E-03  1.10573792129526E-02  7.43754936208441E-02  5.66762715307892E-03  1.11944165188747E-01
 -5.46986107093426E-03 -9.49593438082438E-02 -1.01523722363139E-03 -6.66333713470991E-02 -1.41692471276433E-03
 -1.11759765348066E-02 -7.56474434893410E-02  5.60172763826136E-03  1.11660697392881E-01 -5.52585735540096E-03
 -9.55290067300262E-02  9.92957301299730E-04  6.50619041909419E-02  7.98463100721341E-04  2.78332289964631E-03
 -6.10728285970991E-03  1.03970869182769E-03  5.13418280105390E-03 -7.35520344072279E-04 -2.37569707852220E-03
 -5.92447819414630E-03 -5.75061939388168E-06 -5.92682440545341E-03  5.34869523770710E-03  8.54062671961276E-02
 -4.07298678811922E-02  3.77752459528269E-02  6.57862751896780E-02 -5.38071056842595E-03 -8.55026166597011E-02
 -4.07252739865976E-02  3.72983679561623E-02 -6.62013461427341E-02 -6.72563947586753E-03  6.14865549791958E-03
  1.96687839551048E-02 -1.95423857965389E-02 -2.67226106847512E-03  3.88611503320224E-03 -3.48400024766281E-02
  3.39063972040319E-02 -5.54630032144353E-03  6.87073331232187E-03  8.37345068786168E-02 -8.38576851583655E-02
* ORBITAL    1  101
 -4.41006689825285E-03 -3.15352406702505E-02 -1.46353949024930E-01 -3.77146557992104E-01  1.56312445993769E-02
  3.24340137905013E-06  8.10206743143878E-05  5.52339588358315E-04  1.86014608947544E-03  2.90978693073194E-05
  6.53327649340268E-04  7.52400104944974E-03 -7.13811501007916E-05  3.96619459497387E-03  6.93345668997952E-02
  1.86043821173089E-01  3.23218029562459E-02  4.69802588744962E-04  2.20213298092804E-02 -4.23131844098883E-04
 -3.52275571161198E-04 -6.67990230342820E-02 -7.91378961573971E-02  9.86657597097154E-04  2.96554393528902E-03
 -4.71294263643855E-04  2.41173442406166E-02  2.26382525473269E-03  1.63506110740451E-02  8.16287851121474E-02
  3.73490894092785E-01  8.04427541800439E-02  2.12205670773436E-05  5.15492441132388E-04  5.93693770050824E-03
  1.61825415379912E-04  7.46989447481786E-06  2.13653111191786E-04  3.56578446285248E-03  1.11513616241728E-03
  3.13166501964934E-03  6.24808807275977E-02  3.05537656353881E-01  5.15138942899755E-02 -8.89031158069609E-02
 -5.44731585216085E-01 -3.99902432708166E-04 -1.71536386461986E-03  1.33408517687442E-01  8.82395732716370E-01
 -1.10782028993904E-03 -3.42084409678526E-03 -9.49492912440775E-02 -5.94746312800957E-01 -6.89514503267929E-03
 -5.27942290187234E-02 -1.99650401379292E-01  7.22823630922413E-03  8.49166180596766E-02 -1.14172023333346E-02
 -1.03159181371947E-01  9.00077585909236E-03  4.82731280641716E-02 -7.07316963645863E-03 -5.41655381128969E-02
 -2.06170486086900E-01 -7.41012744700042E-03 -8.87026893386064E-02  1.16044039894231E-02  1.04377297143224E-01
  8.79211035232390E-03  4.46743895978265E-02 -3.19729225194489E-04 -2.43750545710903E-03 -8.19305751818153E-03
 -2.66956599901918E-05 -3.74137381923603E-03  9.85136001660640E-05  1.33260040163256E-04  7.50349657986121E-04
  3.52349488784508E-03 -1.93549277004387E-04 -1.46986624875996E-03 -3.73994146821017E-03  2.09859967164511E-04
  6.31285566859901E-03 -8.00781057678178E-05 -1.09478616148473E-03  5.52515804950330E-04  5.91658674789526E-04
  4.29257697608753E-03  3.32111033792437E-02  1.51268068970518E-01 -2.01344827771941E-03 -1.29331125986569E-01
  2.67063818306030E-03  4.06019751320667E-02  1.61007964342106E-02  2.66611555587813E-01  4.09179031059711E-03
  3.16631596584182E-02  1.43537505362090E-01  2.26217204156322E-03  1.32592106646685E-01 -2.54131045870286E-03
 -3.87980927450554E-02  1.58262874874771E-02  2.62345577631460E-01  4.83353418187616E-06 -6.35011918285411E-04
  1.90629650407143E-03 -4.17173759310122E-03 -5.69701175954159E-04 -1.96504364091702E-04 -1.94567844928036E-03
 -2.18116580144161E-03  3.58657883743604E-03 -5.96077710097374E-04  1.98063977155176E-04 -2.13893793702251E-02
  2.56629904403583E-02 -2.31948800859888E-02 -1.51067396004053E-02  2.33277488553407E-04 -2.16251104299247E-02
 -2.59002137946350E-02  2.36876155338384E-02 -1.52427800780084E-02 -2.96186313049044E-03 -2.78899082485267E-03
 -3.87471820838876E-02 -3.86343886088859E-02  1.79576195381108E-03  1.78667500884836E-03  2.60715175186847E-02
  2.70380841356508E-02  2.46014138835599E-03  2.78703679815941E-03 -3.84797724405869E-02 -3.85444987530749E-02
* ORBITAL    1  102
  4.49262131783616E-04  3.21089684126064E-03  1.48762250231338E-02  4.99314278942662E-02  1.75723190489085E-02
 -9.96752838684892E-04 -1.83332157562641E-02 -6.96907244953008E-02 -1.93498695296038E-02 -5.82016732834146E-04
 -1.07983347940282E-02 -4.30970107925600E-02 -1.68022476162923E-02 -3.24892543870464E-04 -5.69446158233674E-03
 -1.52919821314731E-02 -3.02588208063011E-03  6.90115780324760E-03 -5.62657430262036E-03  3.33358992852827E-02
  7.73794555791238E-02  4.52689621564363E-03  7.02657708067996E-03  6.21416028482566E-02  1.41910883459895E-01
 -8.83364721024558E-03  3.55224342769511E-03 -3.23633483218361E-04 -2.33446725566204E-03 -1.14076929491529E-02
 -7.88009173674335E-02 -3.99234606875243E-02  3.54053184900657E-04  7.46325215681826E-03  2.52230723095844E-01
  4.86579360126235E-02  2.84134521176495E-04  6.10931159572423E-03  1.72351964063655E-01  3.50797619773461E-02
 -2.11277987084145E-04 -4.14441025731109E-03  4.01639530643836E-03  1.78199013535823E-03  6.63662401294836E-02
  5.19927336731710E-01  5.47271908403474E-02  3.29970543857308E-01 -8.96559139692185E-03 -7.79382938236887E-02
  1.01402133783106E-01  7.14500037842463E-01 -7.28574848391888E-02 -5.66630555909384E-01  6.68083282461279E-04
  5.11352827534052E-03  2.45880337169302E-02  1.51881050342304E-03 -9.00994575529290E-03  1.58078162195569E-03
  3.33016863292507E-03 -1.43827288758232E-03 -2.22832052087168E-02  2.58731490587349E-04  1.96184037008288E-03
  3.58773198581378E-03 -1.64551367644125E-02 -3.96156607720429E-01 -8.57281128974275E-03 -1.95705719479816E-01
  5.22187060239118E-04  1.79393760388702E-02 -1.12503649640657E-03 -8.65804389353767E-03 -4.11803245285742E-02
  1.92756265459439E-03  1.93882110935969E-02  1.00524109323221E-03  1.08209405729461E-02  1.25081680276161E-03
  2.82644035603087E-02  9.81699819323828E-04  7.60433417879523E-03  3.82456205015389E-02  1.96065438738716E-03
  2.18005240683249E-02  1.08323670309301E-03  1.13933919147208E-02 -1.47068167897109E-03 -3.24219489790765E-02
 -4.85326493049342E-03 -3.74113515279878E-02 -1.40532879243647E-01 -1.21876640087595E-02 -1.42372850998539E-01
  8.44184162399552E-04  4.99258942737581E-02 -5.41945938156100E-03  1.63838412264446E-02  3.19783762400448E-03
  2.42304814620674E-02  5.36038773373582E-02 -5.80202312588973E-03 -6.92473819201824E-02 -9.49212100946223E-03
 -9.50462272043947E-02  2.87243248618993E-03  6.79124159009815E-03  6.29628532478791E-04  2.13793295285660E-03
  3.07335318283630E-03 -1.51477509528583E-03  1.41589989429145E-03 -9.64917134409492E-04 -6.69563437039591E-03
  4.54898086255431E-03 -1.86074133580935E-03  2.40146955176298E-03  7.87001620870651E-03  9.80237591841270E-02
 -4.34699545188489E-02  6.13587044263085E-02  6.93245141145201E-02 -1.37711416946276E-03  9.99113231543826E-03
 -5.47241035292937E-03 -1.80488073275658E-02  1.70659208389893E-02 -4.23466122055362E-03 -2.39697436869498E-04
  4.01724071750195E-02  1.38363452016738E-02  5.12733984562982E-03 -5.92497851949132E-03 -8.90180489985124E-03
 -2.00327498202161E-02 -4.17133527456569E-03  1.37173983925309E-04 -5.21952372221880E-03  2.68079137053777E-02
* ORBITAL    1  103
  2.23203417607913E-03  1.62345047896871E-02  8.34208225665366E-02 -3.57035822200627E-02  4.37944444170056E-02
 -7.62751862388032E-07 -3.00331045583224E-04 -5.98043195661502E-05 -1.56489595564406E-05 -3.11612094075321E-05
  2.42668371367403E-04 -1.78474517630983E-04  3.32739347329975E-05 -3.64109900923373E-03 -7.65885034860144E-02
  1.36067987680772E-01  5.17846847075058E-05  6.05942174134313E-02 -1.00214862815767E-03  4.11239439493814E-06
  2.80836737655022E-06 -1.38795874751843E-01 -5.01316672219693E-02 -1.52266469627396E-05 -6.17124982029018E-05
  6.71714707109483E-02  5.56831964043249E-03  2.23380787329043E-03  1.63419908921257E-02  8.43341473053961E-02
 -3.59521605926743E-02  4.39038704006441E-02  5.09726648677187E-05  5.64626397350182E-04 -3.54715846502432E-04
 -1.40543830389835E-05  1.13168726250624E-06 -5.44025118966131E-06 -2.90843161314364E-05 -2.68445073332735E-05
  3.65972452012163E-03  7.67372661736937E-02 -1.36137265658398E-01 -8.41929105793190E-05  6.05627748260262E-02
 -1.01618377953101E-03  1.04246197210026E-04  5.01683529345283E-05 -1.38689184975817E-01 -5.01024965728047E-02
  1.49728530112598E-04  4.73636790599862E-05  6.70944771129467E-02  5.54614573551353E-03  2.76193438341003E-03
  2.22558012729840E-02  1.45394486845841E-01 -7.10164365781243E-03  2.33244215908877E-01  1.37632152431435E-02
 -4.49538230569413E-01 -1.87991665656166E-05 -7.54083415878760E-05  2.76191460957774E-03  2.22691151467285E-02
  1.45300171962732E-01  7.11360577423850E-03 -2.33627703549946E-01 -1.37892136168051E-02  4.49311664531113E-01
  2.94414941276168E-05  2.47384852324865E-04 -4.26575682241238E-04 -3.27806593683940E-03  9.20906590917564E-03
  2.88664392189315E-04  4.07551040071590E-02 -1.39638630538827E-04 -6.05413274549681E-02  1.31301974714846E-03
 -1.52566500953511E-01 -4.33778471223568E-04 -3.33179263568573E-03  8.89700466575739E-03 -2.88844665668467E-04
 -4.04299885743628E-02  1.22366014678174E-04  6.11903547934057E-02  1.31149270403642E-03 -1.52495746308874E-01
 -4.32929569376873E-04 -3.32791667525980E-03  8.99353537766500E-03 -2.95944760457216E-04 -3.98366083186718E-02
  1.29719300040803E-04  6.08572048895601E-02 -1.31339346191786E-03  1.52299467012024E-01 -4.27958687778366E-04
 -3.28798678405997E-03  8.89908958001056E-03  2.80163836275222E-04  4.09073231077843E-02 -1.30305504208740E-04
 -6.03818714395350E-02 -1.29359436911468E-03  1.51588787476810E-01 -6.27549944085812E-04 -1.05178147705712E-02
  5.95156650667919E-03  6.82111211419572E-03  2.72694779613366E-02 -6.26369004731282E-04 -1.06719271133980E-02
 -5.73241033897311E-03 -7.18522242588233E-03  2.75042836549747E-02 -6.21471909199286E-04 -1.05041654814549E-02
 -5.82407102173067E-03 -6.84518725312015E-03 -2.71738728933565E-02 -6.26566906282200E-04 -1.05660076995314E-02
  5.77614231176691E-03  7.05400707804097E-03 -2.72803367453375E-02 -3.44306172295373E-02 -3.43056360481654E-02
 -3.42283213043647E-02 -3.42177518720921E-02  1.95835151080063E-02  1.96814917123875E-02  1.94647812361472E-02
  1.95831990031319E-02  7.43340517604279E-03  7.50208934418001E-03  7.40024698496175E-03  7.34164781415404E-03
* ORBITAL    1  104
  2.87820155352463E-06  7.37754928211829E-06  1.05522403011406E-04  3.51407256767199E-04 -7.72688605146280E-05
 -1.16039704195274E-03 -1.66857305190230E-02  1.10400611996980E-02 -4.40259820052443E-03  2.44440776513778E-03
  3.96988442958463E-02 -3.13814731906258E-02  8.18050385222340E-03  8.79432963304699E-06 -1.51315070049214E-04
  1.88213633263201E-04  4.74926178096639E-05  9.88269636165789E-06  1.29461172966108E-04  2.89314678358711E-01
  3.24479513526043E-02  1.34673159566779E-04  1.91431969910529E-04 -1.12112522309353E-01 -9.78746759767157E-03
 -4.66596815523181E-05  5.51655132930245E-05 -2.03590370006787E-06  1.14078917221391E-05 -4.81641616677497E-05
 -2.74833104954223E-04  3.32202225349128E-05 -1.14523903312863E-03 -1.67356214249812E-02  1.08888426520640E-02
 -4.40268849392705E-03  2.45342591823824E-03  3.97904501832451E-02 -3.13908526848467E-02  8.14630156284111E-03
  5.19261143090088E-06 -1.14930528797577E-04 -3.46390338681622E-04 -5.94829881316769E-05  2.99859417711192E-05
  3.99624679488683E-05 -2.89265812110825E-01 -3.24349380870379E-02 -9.73484426976291E-05 -8.12212496920488E-05
  1.12180956925625E-01  9.80927940242739E-03  4.75325855219775E-05  3.40692631718670E-05 -2.14201931237984E-03
 -1.75095975697682E-02 -8.78343793305680E-02  5.50605446760343E-03 -2.93743030817700E-01 -9.71862499139754E-03
  5.16789682959643E-01 -1.43534026658135E-05 -1.64275933989727E-04  2.15313118775922E-03  1.75814525241207E-02
  8.87664907135754E-02  5.48186820320432E-03 -2.93776284273094E-01 -9.75787161187372E-03  5.16750584520042E-01
 -2.81875619127273E-05 -1.21153498523101E-04  2.89368620204670E-05  1.66503807316574E-04  7.91542722817312E-03
  7.68234061682057E-04 -4.12773881492988E-02 -5.94287453327345E-04  5.54867866403860E-03  2.09772253773669E-04
  7.41806524585443E-03 -3.69433338621257E-05 -2.24966223802109E-04 -8.26135801769248E-03  7.50565303509277E-04
 -4.05907071394212E-02 -6.01197154551684E-04  5.22204331685754E-03 -2.13296494016342E-04 -6.20350952667000E-03
 -3.41834659602709E-05 -2.05150737374155E-04 -7.96512278718357E-03  7.54594920692318E-04 -4.09928036219107E-02
 -5.96040357440660E-04  5.47903363280293E-03  2.02871812550644E-04  7.27164973404139E-03  3.40055046930109E-05
  2.02776211101883E-04  8.13110219781025E-03  7.60687320141643E-04 -4.06443145667432E-02 -5.98906776923189E-04
  5.41430202147551E-03 -2.14091731745355E-04 -6.58307181019161E-03 -3.74332981969556E-04 -3.94061404803130E-03
  5.00856555153294E-03 -1.33936535410277E-02 -4.71044943303503E-04  3.59132426421730E-04  3.82795247511277E-03
  5.10746872064782E-03 -1.33356985777975E-02  3.36882198320608E-04  3.64121048063631E-04  3.83142345959300E-03
  5.03502550377985E-03 -1.34465244255093E-02 -4.65973956687677E-04 -3.71419511565110E-04 -3.98740360185128E-03
  5.05605508161681E-03 -1.32690373407970E-02  2.52667754990439E-04 -9.55716301860877E-03  9.75302366545434E-03
  9.61214091876581E-03 -9.72127320885396E-03 -1.20352177750662E-03  1.21395976269111E-03  1.24391698152105E-03
 -1.12839937204501E-03  1.35652979547935E-03 -1.56366187491273E-03 -1.38659296686758E-03  1.51928597939717E-03
* ORBITAL    1  105
  2.32156765879992E-04  1.82923813097184E-03  1.13853183068961E-02 -1.60273699119734E-01  7.23296816338218E-03
 -5.16768167612807E-07  1.88991429377133E-05  2.29310854072496E-04  2.47303900732408E-05  8.81223259726986E-06
  2.91050047258749E-05  2.80379699709075E-04  4.93105435387290E-05 -7.32424818166920E-04 -8.34980030406468E-03
  1.48529775342195E-01  9.15548795506974E-03  2.05999706865866E-01  3.46110048403106E-02 -1.39513942124435E-05
  2.20189094508945E-05  1.18522335134354E-01  1.61368993797720E-02  2.95900129801066E-05  1.58978545393126E-04
  1.65304115235571E-01  2.87899170440332E-02 -2.31488664244431E-04 -1.80447403585915E-03 -1.13779021082469E-02
  1.60285243826203E-01 -7.23170528850397E-03 -1.49996204552672E-05 -5.51655538718224E-04  1.29445743141516E-04
  2.86417874082292E-05 -1.31734243119068E-06  5.61775156383367E-04  1.38109937207221E-04 -3.18343229322747E-06
 -7.22667383714469E-04 -8.50746491663581E-03  1.48649719530565E-01  9.17738654845549E-03 -2.06009521265855E-01
 -3.46280471087839E-02 -6.42156796481726E-05 -3.19323185409002E-05 -1.18546212430503E-01 -1.61687495945027E-02
 -1.41461380394913E-04 -1.07910902932729E-04 -1.65307157226290E-01 -2.88210444351801E-02  1.75483996618340E-06
  2.62743377164094E-05 -1.45981704464574E-04 -6.06920776497766E-07  4.38136895300236E-05  1.94868288749292E-05
 -6.54125230244043E-06  1.30660873097612E-02 -5.03581710571852E-01 -4.17564744120590E-06 -4.48506364714808E-05
  8.10562687466673E-06 -7.14727161384708E-07  2.97061457266956E-05  3.29391227703479E-05  1.55820568391061E-05
  1.30578388083547E-02 -5.03731095793030E-01 -2.25898757095794E-04 -1.89892292140763E-03  2.58046499867534E-02
  2.02690780630511E-03 -8.20971805004187E-02  5.14201595432853E-04 -7.32270541307792E-02  1.48077569180429E-03
 -1.27082645610871E-01 -2.15302852119179E-04 -1.81573513682119E-03  2.62244271134841E-02 -2.01634748744160E-03
  8.21108759675920E-02 -5.04494058002977E-04  7.34190845917484E-02  1.47261824836082E-03 -1.27671336334301E-01
  2.24079438195551E-04  1.88594991760080E-03 -2.60355296328719E-02  2.02989732034591E-03 -8.28258048641918E-02
  5.11959589842717E-04 -7.33740935872158E-02  1.48300267938495E-03 -1.27379573744195E-01  2.19955346951744E-04
  1.85106647499550E-03 -2.59294648713512E-02 -2.01758397204868E-03  8.18615545847353E-02 -5.12005545069168E-04
  7.33059341410184E-02  1.47015920552707E-03 -1.27344757993505E-01 -6.24021227356481E-04 -9.15454558542194E-03
 -1.86041097732527E-02  2.55166433521052E-02  1.47139056894168E-02 -6.18152856277919E-04 -9.00618887939170E-03
  1.85305044323918E-02 -2.54045761514002E-02  1.45876992458511E-02  6.20223057275525E-04  9.05002251121501E-03
 -1.85359874044454E-02  2.53793039304492E-02  1.45598882164575E-02  6.16346024628704E-04  9.06226107290124E-03
  1.86557000231901E-02 -2.54642170612174E-02  1.46637836518459E-02 -2.14101350771574E-03 -2.07195863344267E-03
  2.12576317022562E-03  2.05411045468675E-03  2.55068459721365E-02  2.53062837437095E-02 -2.53591896253607E-02
 -2.54385269971838E-02 -1.08075434631676E-02 -1.08461461364523E-02  1.08003181625426E-02  1.09512505292079E-02
* ORBITAL    1  106
 -1.22835823643504E-06 -1.50998219126747E-05 -2.57347162066203E-04 -6.74485890038506E-05  1.80349658253627E-04
 -5.28380013416262E-04 -1.95454465275486E-02  3.28219504999264E-02  2.26774469064116E-03  4.56219203434199E-05
 -4.65725514352422E-03  1.73199757578369E-02  2.83507443099936E-03  9.17098374560994E-06 -1.02421566430322E-04
  2.34325805342413E-05 -6.95952640597268E-05  9.64487280296938E-05  1.60511670097370E-05 -8.70037227570014E-02
 -2.03356610283334E-02  2.55145022484619E-06  5.03177464933814E-06 -2.44016862992421E-01 -4.96772518755428E-02
  9.08575453097826E-05  2.58675844260708E-05 -2.84965169960795E-06 -1.15713458886283E-04 -1.38253710034829E-03
  1.81830544443919E-04 -1.80406252064274E-04 -5.23388855428546E-04 -1.98547466303681E-02  3.26887284107728E-02
  2.23403573717776E-03  1.93317727067394E-05 -4.19528595442309E-03  1.75413957883499E-02  2.90533516327219E-03
  9.72982253250584E-06  2.05161871522252E-04 -4.08894819757249E-04 -3.98738210476253E-05  1.53103447177155E-04
  1.35487904233756E-04  8.70859984150103E-02  2.03830174429925E-02  3.76846439467608E-05  1.10364393613225E-04
  2.44137620873709E-01  4.96311039073164E-02  1.14256984525493E-04  1.01410462013553E-04 -1.05681830335209E-04
 -8.17710909051435E-04 -1.10492742364536E-02 -6.90409167629778E-03  4.54386341246952E-01 -4.25248008032768E-03
  2.75760261356706E-01  7.80011056667387E-06 -8.56631132769579E-05  1.11260174620226E-04  8.68672429043169E-04
  9.86402337398354E-03 -6.93057386276161E-03  4.54601886662491E-01 -4.27024148703878E-03  2.75338125174311E-01
 -1.40631441585861E-05  7.05403242104660E-05 -3.69954238541078E-05 -2.68231124943147E-05 -3.69797779556935E-02
 -2.09723512937965E-03  1.01596954823195E-01 -4.63198791625150E-04  8.72113561310625E-02 -1.33169907882974E-03
  1.40694737246452E-01  3.84014720497460E-05  3.71056129118093E-05  3.72157815404122E-02 -2.09848767034788E-03
  1.01990857848482E-01 -4.59292065108461E-04  8.76979823299874E-02  1.33539662466439E-03 -1.41577529805266E-01
  3.36458236782373E-05 -2.34502195646396E-06  3.71094110539697E-02 -2.11218831935592E-03  1.02369275301261E-01
 -4.69527233038842E-04  8.80162135813411E-02 -1.34736104936905E-03  1.41908803529193E-01 -4.12948660062463E-05
 -5.90375972212349E-05 -3.70383181946049E-02 -2.08604498675260E-03  1.01881032962471E-01 -4.64787475304009E-04
  8.77406359945462E-02  1.32545540638135E-03 -1.41140345556854E-01 -7.81422695556255E-04 -1.35335162370149E-02
 -1.86760316707760E-02  1.96284482955956E-02  1.90206917349611E-02  7.79750833534705E-04  1.34796501424622E-02
 -1.85805756693584E-02  1.95517631290019E-02 -1.88759419336833E-02  7.81155826147851E-04  1.34206282679268E-02
 -1.85369577439871E-02  1.94807891671297E-02  1.88184859824780E-02 -7.84833470260842E-04 -1.35886175337764E-02
 -1.86948819196562E-02  1.96242045530521E-02 -1.90048105879668E-02 -9.96771273290649E-03  9.93797919013985E-03
  9.97316275998347E-03 -1.00514723812899E-02  3.29219953145279E-02 -3.28216931696998E-02 -3.27975328166679E-02
  3.30565196205508E-02 -9.92916021893757E-03  9.85307204421704E-03  9.86442054196788E-03 -9.99522344479242E-03
* ORBITAL    1  107
  1.03194996726525E-05  1.25485267145084E-04  3.12226293656095E-04  3.97426757707088E-04  2.68983143319416E-04
  1.30172818859837E-03  2.64235922236932E-02 -8.65230293279216E-02 -2.82381298525813E-03 -2.51884256444965E-03
 -5.32254947432735E-02  1.55794667208783E-01  4.42540664291295E-03 -8.96447277728173E-06  6.32760654144111E-04
 -9.78503918999102E-04 -1.27597432396512E-04 -1.79172275829395E-04 -1.12475291152028E-04 -1.60454616998127E-01
 -2.96556062184041E-02  1.74493073864048E-04  1.53395374350969E-04  5.07291087596498E-02  7.38369727121824E-03
 -2.05252291441141E-04 -9.16477011779978E-05 -4.08389022094219E-06 -7.46572081975239E-05 -3.36281692373346E-04
 -8.77290931846282E-04 -8.15910654818188E-05 -1.30439852971335E-03 -2.67634706488030E-02  8.67529734377626E-02
  2.82902242981790E-03  2.51494061240444E-03  5.30432769374317E-02 -1.55773269238441E-01 -4.43347827189591E-03
 -8.92333005243669E-06  3.54105576986881E-04 -1.20304836714066E-04 -7.70543873656033E-05 -4.11332359642791E-05
 -1.08066577375834E-04 -1.60503008941856E-01 -2.96739501633541E-02 -2.65946025268148E-04 -3.19675444048591E-04
  5.06785852300890E-02  7.36805935121736E-03  3.52407249820529E-05 -6.83188649546639E-05 -5.72564295248157E-06
 -5.90790224406680E-05 -2.82406761918805E-04 -9.74629692632155E-06  1.42529288679409E-04 -4.23914187597870E-05
 -9.51955388792179E-05  1.40411736839617E-02 -5.91110509416399E-01 -3.83439200980700E-06 -3.63872440618496E-05
 -5.07650978547698E-04  9.02502572059552E-06  4.47772806080675E-05  1.27204677381841E-05  2.06127500018473E-04
 -1.40861596161778E-02  5.90481589253653E-01 -2.60740191386157E-04 -1.99126687349542E-03 -2.97224248146415E-02
 -1.81485821676179E-04  8.29284127486636E-02 -9.36307246374923E-05 -3.36711812249011E-02 -5.26952442420064E-04
 -3.16821362224683E-02  2.68417138678757E-04  2.05780883167709E-03  2.95576770701955E-02 -1.46635884434200E-04
  8.28963729039873E-02 -8.57661197372382E-05 -3.48469619805790E-02  4.88318007719464E-04  3.40343864393371E-02
 -2.58317427106266E-04 -1.97621735758304E-03 -2.94479485587361E-02  1.77883263130716E-04 -8.40809943638271E-02
  9.68294078666904E-05  3.40137068454822E-02  5.12896192014818E-04  3.30377442171909E-02  2.68273225570888E-04
  2.05247963765668E-03  2.99330734596869E-02  1.56970792634967E-04 -8.19420002261958E-02  8.24591362408624E-05
  3.41314468882829E-02 -5.17304410407582E-04 -3.18082758285479E-02 -9.02065149440397E-04 -2.56387194272168E-02
 -8.88141823433246E-03  1.87139410446265E-02  2.78061071946772E-02  9.16824838326193E-04  2.59296435648381E-02
 -8.94861199501086E-03  1.89226186306608E-02 -2.82209747403995E-02 -9.07513937006416E-04 -2.58134796957068E-02
  8.82980080970798E-03 -1.89806946772283E-02 -2.82070599406608E-02  9.15542831792177E-04  2.58521299184234E-02
  9.07619792619878E-03 -1.87448804354839E-02  2.79853761443426E-02  1.42363162515047E-03 -1.02270063336929E-03
  1.01122692598750E-03 -1.31272921021969E-03  1.63836297826000E-02 -1.68520888031804E-02  1.66672877915417E-02
 -1.67366818059225E-02 -1.42362152611140E-02  1.41624631399035E-02 -1.39104335362586E-02  1.44735374731349E-02
* ORBITAL    1  108
 -7.46175416472245E-05 -5.51394080156466E-04 -2.98315492986940E-03  1.18665868930921E-02  1.21325996345408E-03
  1.48563391030069E-05  1.85263604828203E-04 -6.39263611995075E-05  2.33280736491818E-05  8.09209742780609E-06
 -1.56305064791807E-04 -9.23228169150551E-05  1.66183124881946E-05  1.46103913769615E-04  2.62191992732795E-03
  7.81282116787394E-04  8.39642183587692E-04 -1.24275453512369E-01 -2.86370570491756E-02 -1.32259710512898E-04
  1.65585755521480E-05  8.66928429586923E-03  2.80926631106845E-03 -1.39350497146758E-04  2.76667700441214E-05
  1.54423085076218E-01  3.68347910848868E-02 -7.72103317255778E-05 -5.85675734136401E-04 -3.15664684888845E-03
  1.12557671459311E-02  1.14462842439762E-03  1.39175589222029E-05 -2.76078111095191E-05  1.68858040551242E-04
  1.24802896428344E-05  6.42946648031443E-06  2.37669075476251E-04 -1.45156212654262E-05  4.91209624188490E-05
 -1.57721073279970E-04 -2.98315803981580E-03 -1.18035443145702E-03 -8.98457404195367E-04 -1.24295230161019E-01
 -2.86328922473569E-02 -4.58965051607813E-05 -8.42189715557275E-05  8.67829632571570E-03  2.72839361371323E-03
 -7.80745342610164E-05 -6.57424743236202E-05  1.54382474915072E-01  3.68175539989051E-02 -1.47221653305140E-04
 -1.06837317423510E-03 -1.30156027740828E-02 -7.09035827663028E-03  5.65118412891503E-01 -3.94453464017177E-03
  2.94413369141332E-01  1.99476146417318E-05  1.45651988383236E-04 -1.42641643383956E-04 -1.07084196865259E-03
 -1.17508758114394E-02  7.10744459686159E-03 -5.65611317527035E-01  3.99430623845354E-03 -2.94629316080063E-01
 -4.19527574627891E-06 -1.30309385684279E-04  1.46432042697605E-04  1.18484757049525E-03  1.01912500496580E-02
 -4.71771024629727E-04 -6.05383867660514E-04  7.54077292151252E-04  9.07712522894120E-03  5.32803805057259E-05
  7.05870071577780E-03  1.50181843798904E-04  1.21095198149978E-03  1.07780384745294E-02  4.56953628976505E-04
  2.61323277909823E-03 -7.37139477503982E-04 -9.05680565971428E-03  6.48447505827670E-05  6.90581424306124E-03
  1.49492026674734E-04  1.20861002864220E-03  1.04186099796912E-02  4.68967170922038E-04  1.62068875801748E-03
 -7.49925776777917E-04 -8.94065857575349E-03 -5.13760910283486E-05 -7.15999602822135E-03  1.45839225013447E-04
  1.17971786608396E-03  1.03069868594283E-02 -4.60356259219594E-04 -1.86538854384252E-03  7.48599658463099E-04
  9.13679195359373E-03 -5.71627319009909E-05 -7.53161088895444E-03 -1.19543064133061E-03 -1.91694062738157E-02
  8.90706414987736E-04  7.81026430846696E-03  1.54924369885227E-02 -1.20037762000719E-03 -1.90247801286207E-02
 -1.15474847900132E-03 -7.45389429895901E-03  1.51606605877823E-02 -1.20189507208812E-03 -1.90952219847317E-02
 -9.97976028125837E-04 -7.59389780807452E-03 -1.52489907571753E-02 -1.19843982550959E-03 -1.90625887987813E-02
  1.04775038771126E-03  7.50643838466037E-03 -1.52240664871352E-02 -5.21379465067014E-03 -5.37660299130924E-03
 -5.21185415767670E-03 -5.29705198318909E-03  5.45283005224661E-03  5.16831273584274E-03  5.28230492896541E-03
  5.27442946314438E-03  2.03401803073359E-03  2.28265235998512E-03  2.08338734133930E-03  2.12779134275335E-03
* ORBITAL    1  109
  1.06838313161687E-03  7.28670275481930E-03  2.15508372687470E-02 -5.31830707714099E-01 -5.23937494976105E-01
  9.56408173079990E-07  1.57373279203104E-05 -2.48339612432719E-04 -4.43335379444400E-05 -1.04168843569412E-06
 -2.08843507162486E-05 -1.58575838978880E-04 -2.79159933579921E-05 -5.86617869523497E-04 -8.95326504767860E-03
 -2.96189154353646E-02 -4.45104088864414E-03  9.34929887774499E-03  2.64926594173415E-02  1.63608628699026E-04
  7.99262773917285E-04 -1.77828735290895E-02 -3.66709869826819E-02 -2.74165446522606E-05  4.72424103850676E-04
  1.25739251412491E-02  3.22237840064269E-02  1.06353345582771E-03  7.25178999282302E-03  2.13805436694818E-02
 -5.32520994846443E-01 -5.23977744812682E-01  5.78955666513143E-07  9.29365951873685E-06 -1.90238389185689E-04
 -2.33150764885857E-05  1.07164777302311E-06  1.90438848930381E-05  7.30126682596215E-06 -9.14779500454089E-07
  5.82140370648474E-04  8.86701964156946E-03  2.92681834918413E-02  4.41234199691546E-03  9.55425472903371E-03
  2.75417705636335E-02  9.49559167701292E-05 -1.47389684854554E-04 -1.78593708564854E-02 -3.70404515825455E-02
 -4.52424815226911E-05 -4.94691174342783E-04  1.24701829398092E-02  3.20089292386811E-02  1.08990866316240E-02
  8.26242798889713E-02  4.32261003668602E-01 -2.06981005080703E-04  4.35297544188182E-03 -8.59599405657716E-05
 -1.33278592859346E-02 -2.00514222060075E-05 -2.38259159900140E-04  1.09072509629628E-02  8.26863757514410E-02
  4.32474500895662E-01  2.45341112028939E-04 -3.45440292078249E-03  8.60243281028580E-05  1.34919389213657E-02
 -3.11450870448757E-06 -7.33165633086930E-05  7.20287868537930E-03  5.48274074097213E-02  3.08011832421695E-01
 -1.47058480231398E-03 -2.95012687110525E-02 -1.37277458184050E-03 -2.14182269947626E-02 -1.11106127785292E-03
 -6.28298318889743E-02  7.21150593804243E-03  5.48938596105110E-02  3.08226877634070E-01  1.49294242251413E-03
  2.97981698994245E-02  1.37575825839735E-03  2.13422892771105E-02 -1.11725455707923E-03 -6.26889937058525E-02
  7.20523010652980E-03  5.48455246837318E-02  3.07979266013630E-01  1.48242637362159E-03  2.97335429402337E-02
  1.38001554491342E-03  2.14642569071110E-02  1.10621953945502E-03  6.26194181713771E-02  7.20070900867479E-03
  5.48106726893745E-02  3.07931964614539E-01 -1.47094946197066E-03 -2.95936719216487E-02 -1.37544790875973E-03
 -2.14519378055431E-02  1.10181728479128E-03  6.26930957962344E-02  1.68352763806881E-02  1.32235514331140E-01
 -1.14368040867042E-03  1.12622075817325E-01  2.63042568086584E-02  1.68310202861905E-02  1.32222642249541E-01
  1.15254096514631E-03 -1.12633217516754E-01  2.62985487073757E-02  1.68318977374773E-02  1.32253569258319E-01
  1.12759069438418E-03 -1.12602693009488E-01 -2.62681819782649E-02  1.68401714222400E-02  1.32342486117991E-01
 -1.09858049506533E-03  1.12553939864478E-01 -2.62185879599339E-02  3.98473316626622E-03  3.96539298039443E-03
  4.01743500150495E-03  4.04235602259205E-03 -2.23002780979033E-02 -2.23321983903193E-02 -2.23421838523022E-02
 -2.23559202906878E-02  1.25500851751605E-02  1.26596261829057E-02  1.26445074001395E-02  1.26183281544261E-02
* ORBITAL    1  110
 -6.89230118507291E-03 -4.95236897976171E-02 -2.39117349208037E-01 -1.54765990741475E+00 -1.07271011522978E+00
  1.66376204628364E-06  3.18583892473113E-05  6.08272000150388E-05 -3.71818365814416E-05 -9.44970711692463E-06
 -1.78838372004369E-04 -7.47960452458674E-04 -8.81568629741236E-05  2.26558486020636E-03  3.78551748823875E-02
  7.85605013463811E-02  1.24483675730566E-02 -5.23018811828444E-03 -2.75748240639250E-02  4.41581955952487E-04
  3.27872254612208E-03 -9.46983792303709E-05 -1.21698657457965E-02 -1.08079760073517E-04 -1.16328231755023E-03
  3.32957812988046E-03 -2.73969560547707E-03  6.89073145453732E-03  4.95124919379905E-02  2.39057312938925E-01
  1.54767454846421E+00  1.07272874278348E+00 -2.75250318428064E-06 -5.09086096844801E-05  2.64782454433019E-04
  1.02790389089453E-04  8.77923758725050E-06  1.66996727030237E-04  1.16076031041028E-03  1.27808051129663E-04
  2.26482619904544E-03  3.78395481421907E-02  7.87800259025953E-02  1.24720044259722E-02  5.29674043141468E-03
  2.77924445009427E-02  4.62243910667665E-04  3.34674471482081E-03  1.15536843706121E-04  1.27891953269083E-02
  1.18913162839637E-05  1.79074636244089E-04 -3.52580611832198E-03  2.06412668026949E-03 -7.01450720366805E-06
 -5.36407352780267E-05 -1.75348396728357E-04  1.12406013562234E-06 -1.34924398759272E-04 -1.99189931524120E-05
 -3.12215755255716E-04  6.32125560734569E-03  1.72963257677000E-01 -9.31994553885587E-07 -6.92898929597149E-06
 -4.81622294298730E-05 -2.45028422031960E-05 -6.70270237928394E-04 -8.07385996245742E-06 -2.19509903487854E-04
  6.49824224602616E-03  1.73993986908896E-01  1.03297465402647E-02  7.82047503250962E-02  3.77948457356910E-01
 -1.50183241955874E-03 -2.29850157287375E-02 -1.15957582466367E-03  1.50697514221210E-02  8.01374416817800E-04
  5.95211424243164E-02  1.03407966064523E-02  7.82915366898441E-02  3.78466065700425E-01  1.53627056790443E-03
  2.35514245412029E-02  1.13718638081702E-03 -1.54509092030264E-02  8.01812006499716E-04  5.97213078328947E-02
 -1.03444012522314E-02 -7.83193246680366E-02 -3.78471463306608E-01 -1.55184389809754E-03 -2.37669267188335E-02
 -1.14115049400927E-03  1.54417443833830E-02  8.04190766249902E-04  5.99307493055530E-02 -1.03237312401541E-02
 -7.81591780938172E-02 -3.77843935887867E-01  1.49521951832400E-03  2.29695273325375E-02  1.14551739124168E-03
 -1.52186559641014E-02  8.14217509026007E-04  5.96451078949121E-02  3.25373480577216E-02  2.55939530144004E-01
  2.44000929411048E-02  1.58678444268998E-01  5.16179004183951E-02  3.25669199398669E-02  2.56393041645547E-01
 -2.45818581720060E-02 -1.58486677313344E-01  5.12911883733081E-02 -3.25539814352067E-02 -2.56243879208422E-01
  2.45281588690779E-02  1.58567283489086E-01  5.13989815085875E-02 -3.25440337728748E-02 -2.56025902445023E-01
 -2.44686185485273E-02 -1.58637552719929E-01  5.15579079357406E-02 -3.96166887429516E-03 -3.87540984294085E-03
  3.92408383515052E-03  3.92556232841434E-03 -5.16868925563264E-02 -5.19063690699766E-02  5.18943364405436E-02
  5.17049791008687E-02 -1.86972124392390E-02 -1.82733977293493E-02  1.82636212384471E-02  1.86709538165984E-02
* ORBITAL    1  111
  1.84361146217079E-06  1.31880603824057E-05  6.20374427421600E-05  1.69213928670383E-04 -4.89780572144278E-05
 -1.84407708469542E-04 -3.28920472778100E-03 -5.28269459970915E-02 -3.85121974614172E-03 -3.46101531556323E-04
 -6.17834624449771E-03 -1.03428187053529E-02  1.14827228136290E-02 -1.41697634938544E-06 -2.62149884708972E-05
 -1.36985863645867E-04 -1.61171309106046E-05 -1.45164239943534E-04  8.28061244446625E-05 -3.81507367688420E-02
 -8.36110569648690E-02  1.98748509387855E-04 -1.67970766368860E-05  2.94513282189230E-02  8.45574087559471E-02
 -1.57969511155489E-04  3.29682343244022E-04 -4.43296634823397E-07 -3.18499788718721E-06 -1.55375886792863E-05
 -1.13922804229623E-04 -5.03057431626121E-05 -1.86449667834607E-04 -3.33102556011539E-03 -5.30400245742394E-02
 -3.87993114892444E-03 -3.43085750774683E-04 -6.11980758467629E-03 -1.01452985736956E-02  1.14788347406103E-02
 -1.08654784415227E-06 -2.30596272538341E-05 -1.55087655193507E-06 -1.67414678019988E-05  1.25075549316471E-04
  4.59879435852029E-04  3.83548578914997E-02  8.46338676583005E-02 -1.04673069428959E-04 -2.45050442989272E-04
 -2.95688606589111E-02 -8.54908393421759E-02  1.28128850658659E-04  7.39270363117821E-04  3.33815112609617E-03
  2.56338505502096E-02  1.24368936306156E-01 -1.17915226252495E-03 -2.36982960740837E-02  5.62939590355894E-03
  5.92306405435740E-02 -2.68748947706469E-05 -1.70101644413913E-04 -3.32522090965616E-03 -2.55348636823276E-02
 -1.24029591903412E-01 -1.16228785376777E-03 -2.35775779806122E-02  5.62403076585430E-03  5.95179078493993E-02
  7.57273908665343E-06  1.58968026722714E-05 -4.32291276307617E-03 -3.43012867857236E-02 -2.52395248878905E-01
 -3.58562072377149E-03 -1.18719646874307E-01  1.28837072736478E-02  4.21070997580600E-01 -7.52047145542750E-03
 -2.67740375355910E-01  4.32191181788801E-03  3.42940525188295E-02  2.52379788040530E-01 -3.58421992427156E-03
 -1.18683546579897E-01  1.28805609217639E-02  4.21012781129984E-01  7.52641583561700E-03  2.67824703623660E-01
  4.31979079370895E-03  3.42776957741587E-02  2.52252069341174E-01 -3.58541657726744E-03 -1.18651879619059E-01
  1.28861148756119E-02  4.21061391966252E-01 -7.53273654456878E-03 -2.67887338058829E-01 -4.32695415101071E-03
 -3.43322983255076E-02 -2.52483460914262E-01 -3.58592080836296E-03 -1.18855009714311E-01  1.28937633438963E-02
  4.21185125242501E-01  7.50794475952537E-03  2.67521560873598E-01 -3.61051657273205E-02 -3.65414645501441E-01
 -9.82371862809093E-02  3.29522874979412E-01  2.24625498641617E-01  3.61041764636410E-02  3.65398970301971E-01
 -9.82332334727930E-02  3.29489033207450E-01 -2.24605080935792E-01  3.60947318220395E-02  3.65291842846474E-01
 -9.81937763844963E-02  3.29451233793570E-01  2.24539611579239E-01 -3.60962159657331E-02 -3.65285924767367E-01
 -9.81808501384148E-02  3.29477174007052E-01 -2.24549515642227E-01  4.54765978514095E-02 -4.54565533499774E-02
 -4.54501652318909E-02  4.55279296559774E-02 -5.41073903706586E-03  5.40346709419847E-03  5.42220745038470E-03
 -5.46165823851901E-03  3.46756857153478E-02 -3.46508129419214E-02 -3.47160280397096E-02  3.47636904720739E-02
* ORBITAL    1  112
 -4.00620382356484E-06 -2.87596654217693E-05 -1.35695544192191E-04 -4.58216699555789E-04 -1.17723908947344E-04
 -3.89815307862083E-04 -6.35678288871639E-03 -3.10358334800642E-02  3.10005917570491E-03 -3.02459962395989E-04
 -6.35891146288411E-03 -3.15976077063105E-02 -1.17543086908002E-03  4.02091912760462E-06  7.36561248945634E-05
  3.20451550978619E-04  5.88819858746928E-05  3.63889540212563E-05  7.20846209549940E-04 -2.31707855652715E-02
 -5.13242356077728E-02 -1.94350628946649E-04 -8.95122848579681E-04  4.31028164915414E-02  1.10717105930345E-01
 -4.50306754565659E-05 -7.20099701030180E-04  4.15059317864494E-06  2.96449405319322E-05  1.36574817302337E-04
  3.67057556714288E-04  1.38820878671991E-04  3.89303295895691E-04  6.34982765158679E-03  3.11622610585633E-02
 -3.07990850191045E-03  3.02386628860545E-04  6.35762448296634E-03  3.16116535783466E-02  1.17744900392416E-03
  4.44913868583153E-06  7.92006760694273E-05  1.57913411031628E-04  5.37342891277976E-05  5.86462644592744E-05
 -2.85089374942261E-04 -2.31043151415220E-02 -5.10498241088599E-02  1.98807074825830E-04  6.86853798183442E-04
  4.31604109569688E-02  1.10935710558267E-01  1.47985065425179E-05 -4.99137031204448E-04  2.27639861701300E-07
  1.88655617880180E-06  2.84657878035091E-05  8.45181092952040E-06  1.21139363947960E-04  1.01782403018091E-05
  2.25246363847876E-04  2.07869451859950E-03  5.85049942723443E-02 -2.16404393105961E-06 -1.66880363850503E-05
 -3.70346802015085E-05 -1.87974393322167E-05 -3.51034275546128E-04 -9.16277143006835E-06 -2.63363525678229E-04
 -2.08325034837695E-03 -5.88516964196905E-02 -4.87661193477023E-03 -3.85691882721235E-02 -2.72437091553121E-01
 -2.99353479403309E-03 -1.15317116683802E-01  1.35876756986515E-02  4.36717102336727E-01 -6.93058215934540E-03
 -2.54419931574736E-01  4.87303570231776E-03  3.85412108367142E-02  2.72245817241694E-01 -2.99524726961311E-03
 -1.15263265374120E-01  1.36031924128590E-02  4.36868541272808E-01  6.94713512747908E-03  2.54624507363649E-01
 -4.87474959735912E-03 -3.85550140795482E-02 -2.72309598190464E-01  2.98674843922423E-03  1.15100181445592E-01
 -1.35951799617645E-02 -4.36716221347886E-01  6.95014315368368E-03  2.54748435986497E-01  4.87862968992500E-03
  3.85846352480215E-02  2.72458281026913E-01  2.99321472529834E-03  1.15352305784303E-01 -1.35982377530042E-02
 -4.36825556093796E-01 -6.92583548724705E-03 -2.54347953478608E-01 -3.33668774278134E-02 -3.41802759419414E-01
 -1.04419547915744E-01  3.41432701984710E-01  2.26208837938330E-01  3.33775574379424E-02  3.41979358402817E-01
 -1.04507460095532E-01  3.41591202290689E-01 -2.26343405533449E-01 -3.33718291001593E-02 -3.41902241546381E-01
  1.04477189110641E-01 -3.41524443316294E-01 -2.26285332235140E-01  3.33704086474821E-02  3.41868178900433E-01
  1.04445126171087E-01 -3.41511612398779E-01  2.26273733868660E-01  3.27929891235302E-02 -3.27148575336515E-02
  3.27287549145307E-02 -3.27921355820756E-02 -1.78469245969269E-02  1.78016907678276E-02 -1.78058159000464E-02
  1.78289023744526E-02  2.57837946100098E-02 -2.57013170055779E-02  2.56818066109688E-02 -2.57687315061025E-02
* ORBITAL    1  113
  2.11467713856801E-03  1.52955798171730E-02  7.75616387015467E-02  3.10628248049345E-01 -3.32130784748586E-01
 -3.71455168074482E-06 -6.98083408020966E-05 -1.15608515808199E-03 -2.57880713177138E-04 -2.93699431389416E-06
 -5.98698797563978E-05 -7.68319150458136E-04 -1.45047138745763E-04 -3.29838407264435E-05  2.53294795035825E-03
  1.03727215670775E-01  1.05351988481922E-02 -2.57886134418705E-02 -9.44615422055126E-02  3.80619118742478E-04
  1.86832901687232E-03  1.51225570950410E-02 -1.12784015846703E-02  5.41861137255925E-04  2.97509559194336E-03
  2.68166392014488E-02  6.46109850709552E-02  2.10209297574436E-03  1.52061779399658E-02  7.71753767076117E-02
  3.09753626002059E-01 -3.32760662912614E-01  4.56613674168530E-06  8.49386303165286E-05  8.15337805080419E-04
  2.04345188583107E-04  3.25495102604882E-06  6.43358107614481E-05  7.69952015849698E-04  1.40691518890998E-04
  1.83614622780774E-05 -2.79404173754531E-03 -1.04202221960697E-01 -1.07693301183452E-02 -2.56151417885713E-02
 -9.29080511036659E-02  3.89130111097270E-04  8.08360112306599E-04  1.47165239128037E-02 -1.48794890766299E-02
  4.31358227419132E-04  2.55739899604813E-03  2.67628816137012E-02  6.37804461660302E-02 -9.68639938350125E-04
 -8.53788335343475E-03 -8.86435439191564E-02  1.61521668722141E-03  7.70565385941355E-02 -9.64504979326456E-03
 -2.04165403001507E-01  1.39206525472363E-05  4.23255423337476E-04 -9.56294684988388E-04 -8.44313745508873E-03
 -8.83187689347691E-02 -1.58396308982164E-03 -7.63677024076213E-02  9.62948160848731E-03  2.04343957943233E-01
  3.48634473758109E-05  7.85916612320125E-04 -4.04230220429849E-03 -3.25997472026833E-02 -2.56673122420155E-01
  1.31463534307961E-03 -1.90444563741573E-03  1.47050180030737E-02  4.60569923669808E-01 -3.36185498005038E-03
 -1.45544811290914E-01 -4.00385601395559E-03 -3.23051675263138E-02 -2.55629211765610E-01 -1.22961590495787E-03
  2.93202163982618E-03 -1.46703014720059E-02 -4.60366094866875E-01 -3.40139152504172E-03 -1.45653482182658E-01
 -4.04259408774070E-03 -3.26043080859336E-02 -2.56854406570459E-01 -1.29037202323894E-03  2.36499355801023E-03
 -1.46938790794873E-02 -4.60544050286047E-01  3.32788613738732E-03  1.44759161943801E-01 -4.01428624679954E-03
 -3.23866260507155E-02 -2.56095864121122E-01  1.23321292739591E-03 -2.97002937926317E-03  1.46569490021527E-02
  4.60296599376367E-01  3.35988832403221E-03  1.44994401106214E-01  4.13422089325216E-02  3.95096321455058E-01
  9.16139156524245E-02 -2.59950963640328E-01 -1.94339321543893E-01  4.13069855243184E-02  3.94798597630869E-01
 -9.14331940409191E-02  2.59798488003475E-01 -1.94180901774280E-01  4.13535732487397E-02  3.95331602587163E-01
 -9.17661179723447E-02  2.60182093046972E-01  1.94527428721376E-01  4.13215189021543E-02  3.95030055688491E-01
  9.15829635850352E-02 -2.60052397407269E-01  1.94351228096168E-01 -6.44631985691156E-02 -6.45360943583064E-02
 -6.43306763270267E-02 -6.44190606850298E-02 -1.24851755724600E-02 -1.25903044146403E-02 -1.25949420750883E-02
 -1.26480684217674E-02 -4.90435112481360E-02 -4.88427443242983E-02 -4.87680560008405E-02 -4.87446187320169E-02
* ORBITAL    1  114
  2.21811283182133E-03  1.60345491958069E-02  8.02844465961114E-02  4.61184351664044E-01  7.50227742467180E-02
 -8.18567051775318E-07 -1.55736674204224E-05 -3.50358904241187E-05 -4.25150183965300E-06  1.43530350800626E-06
  2.78893939571063E-05  2.25537237192921E-04  2.68591916154566E-05 -8.32279885084093E-04 -1.63552855069888E-02
 -8.46181378327367E-02 -8.89882873098333E-03  4.06322625461192E-02  1.12029912419042E-01 -5.42937472270721E-05
 -5.09501051683431E-04 -1.19865261728636E-02 -2.32867976766883E-02  8.77911687586012E-05  1.74420607802700E-04
 -3.29966201057218E-02 -8.16229953095720E-02 -2.21811341796143E-03 -1.60344627892540E-02 -8.02862852864529E-02
 -4.61126323042022E-01 -7.51239397017005E-02  8.48486329909100E-07  1.70175604502813E-05  1.26625669816321E-04
  1.18423245993117E-05 -1.81235723792102E-06 -3.42737851100271E-05 -1.14066987974524E-04  5.06582414635113E-06
 -8.32367188206291E-04 -1.63544102940803E-02 -8.44142275585996E-02 -8.88812933697238E-03 -4.07201188972183E-02
 -1.11302565265085E-01 -8.86026164000888E-05 -6.42563553898190E-04  1.18288842778193E-02  2.33746649038912E-02
 -7.31413595842202E-05  6.09671421135004E-04  3.28174190832864E-02  8.12749865977594E-02 -1.84210618781973E-06
 -1.44696205619911E-05 -7.15999982292704E-05  8.51588151848030E-06  1.98480221180479E-04 -5.55909701493883E-06
 -6.49198126719944E-05 -4.97836479440968E-03 -8.26912086133899E-02  2.77273558140385E-06  2.08812330712557E-05
  4.57969179309358E-05 -1.20423355630039E-05 -2.70791024335345E-04 -7.52513622312463E-06 -1.03000875845841E-04
 -5.01725039418302E-03 -8.28374282430338E-02  1.98036580965247E-03  1.63479757734552E-02  1.51581842853415E-01
  5.45337380544995E-03  1.77603573578065E-01 -1.25342587370496E-02 -4.18516366647040E-01  9.39539847025269E-03
  2.93921671576784E-01  1.98009255192843E-03  1.63461177113994E-02  1.51590159420659E-01 -5.45729968296329E-03
 -1.77636302735871E-01  1.25384533256468E-02  4.18572348926777E-01  9.39377124322423E-03  2.93816152130791E-01
 -1.98227247631432E-03 -1.63633103848660E-02 -1.51620146438341E-01  5.45257836836008E-03  1.77669920761876E-01
 -1.25381804660742E-02 -4.18507980301003E-01  9.39001179259476E-03  2.93806359432170E-01 -1.98118646691226E-03
 -1.63549053976631E-02 -1.51661028700048E-01 -5.45119166339370E-03 -1.77581062806075E-01  1.25275594479856E-02
  4.18451718992145E-01  9.39271927236842E-03  2.93830212244372E-01 -4.43322817034789E-02 -4.28038721198487E-01
 -1.22601172166164E-01  2.92071394697459E-01  2.07550829286574E-01 -4.43367172874510E-02 -4.28088162110972E-01
  1.22615929432771E-01 -2.92077201937950E-01  2.07577202748754E-01  4.43425241084420E-02  4.28179018861213E-01
 -1.22656278758293E-01  2.92135125062895E-01  2.07655661959096E-01  4.43321560937403E-02  4.28050382165945E-01
  1.22595059135047E-01 -2.92096324261263E-01  2.07574743059848E-01  6.12936154658242E-02  6.12892504024334E-02
 -6.12247532109314E-02 -6.12663244957702E-02 -5.99650545859842E-03 -5.97938307504687E-03  5.94586837228291E-03
  5.99098528537854E-03  7.98138708333036E-02  7.97573965986729E-02 -7.97207443026872E-02 -7.98226083539860E-02
* ORBITAL    1  115
  4.50426250632768E-03  3.26221200259697E-02  1.66317060661022E-01  8.01761171953519E-01 -4.67812664088221E-01
 -3.53175611355497E-06 -6.76817670800081E-05 -1.65142314113217E-03 -3.63783760053809E-04 -7.16958401944305E-06
 -1.41890353754207E-04 -1.10170780567569E-03 -2.22812394956228E-04  4.21310075836013E-04  1.42703206488975E-02
  3.52662504198625E-01  2.52450051806528E-02  4.57269505309331E-02  7.45283122661645E-02  6.75761470904997E-04
  4.03636049959052E-03 -7.48298476361739E-03 -8.54799041362388E-02  5.94011080142309E-04  3.62193202182576E-03
 -3.16909234325550E-03 -3.77091047246972E-02  4.50206720602833E-03  3.26078648333707E-02  1.66320244791743E-01
  8.02408788863107E-01 -4.68738282058061E-01  5.91391458598618E-06  1.09519129900565E-04  9.31925807037609E-04
  2.77957355516132E-04  6.78704869282918E-06  1.33597135002591E-04  1.42172461420914E-03  2.16564552056021E-04
 -4.25822994725723E-04 -1.43483975047544E-02 -3.52188651053297E-01 -2.54147372979730E-02  4.56104016686965E-02
  7.51319049473569E-02  5.82201717778774E-04  1.34596852466139E-03 -8.33275447425479E-03 -8.90119939050059E-02
  4.52414551474571E-04  3.32493014147049E-03 -3.64425569010055E-03 -4.10745608527684E-02 -1.39664481493896E-03
 -1.24411750242885E-02 -1.49196166973276E-01  6.35458914472545E-03  1.36074268369471E-01 -8.53160871517164E-03
 -2.44613406276694E-01  3.75862133433003E-05  1.06170718802196E-03 -1.36170889222393E-03 -1.21731120923382E-02
 -1.48324227668865E-01 -6.28777246421443E-03 -1.34700121942252E-01  8.47748843434112E-03  2.44449858841735E-01
  1.15328571769347E-04  1.91983327634789E-03 -2.52871807161379E-03 -1.98141063766632E-02 -1.11703528677237E-01
  1.37318538569066E-02  3.48118033515004E-01  4.18287687862388E-04 -5.18919390540728E-02  1.24923663717913E-02
  3.13161505200418E-01 -2.46968679190580E-03 -1.93603679355410E-02 -1.10002818370535E-01 -1.35968728213863E-02
 -3.46382517952967E-01 -3.81272457321013E-04  5.19003510111258E-02  1.24384304433093E-02  3.13192810680713E-01
 -2.51167760146603E-03 -1.96847854878968E-02 -1.11373659112742E-01 -1.36893071475147E-02 -3.47472433377171E-01
 -3.92420422116414E-04  5.19339982538044E-02 -1.25019430095194E-02 -3.13714998017117E-01 -2.47435769454637E-03
 -1.93986044052372E-02 -1.10387668820480E-01  1.36120710905757E-02  3.46773869573576E-01  3.45269860560296E-04
 -5.22787021822264E-02 -1.24577590971266E-02 -3.13453319491484E-01 -1.58926774059528E-02 -1.65407817211300E-01
 -7.43805457626636E-02  1.54676717444210E-01  8.00549000552697E-02 -1.59294639506660E-02 -1.65604414997170E-01
  7.45280652663686E-02 -1.54773138866368E-01  8.01062934361189E-02 -1.58680220694845E-02 -1.64976711739576E-01
  7.41608767792765E-02 -1.54303323795309E-01 -7.97085998724909E-02 -1.59084914098965E-02 -1.65370059365161E-01
 -7.44215657348072E-02  1.54516930551114E-01 -7.99623152582437E-02  6.52039668674671E-03  6.45563449602967E-03
  6.65066004546266E-03  6.52702163075202E-03 -1.72235213457007E-02 -1.74626975200397E-02 -1.73573995646182E-02
 -1.74176873287584E-02  5.76053689427520E-02  5.80963773377370E-02  5.80309956259950E-02  5.80675043381038E-02
* ORBITAL    1  116
 -8.66070564165093E-06 -6.16026845926808E-05 -2.77691729869232E-04 -5.17467921463504E-04 -1.89553558429292E-05
  3.07216524896542E-03  7.04555376558904E-02  8.93430131377671E-01  8.53304001477743E-02 -1.03670499860698E-04
  1.04351187133099E-03  1.14110834602049E-01  1.37239016251706E-02  8.10038048462906E-06  1.33468158207388E-04
 -3.52526023219746E-05  3.81525057548664E-05 -3.00232525947356E-04  8.57623270366054E-05  8.22475493400964E-02
  1.80109313919805E-01 -9.59194811470368E-06  1.68226174784423E-04  5.22305634317885E-02  1.24854991484773E-01
  1.09240703735209E-05  5.97142251034134E-04  3.03397393120302E-06  2.21265352204364E-05  1.16913238612798E-04
  5.89661511717626E-04  9.62607384123529E-05 -3.07184368209046E-03 -7.04845259404298E-02 -8.93635909580955E-01
 -8.53461045477888E-02  1.03262587110611E-04 -1.05285380529897E-03 -1.13898364475077E-01 -1.37360004244611E-02
  4.90303445744926E-06  9.94285908929188E-05  1.02461573612924E-03  1.43624430573301E-04  2.68917994247240E-04
  3.58279911073271E-04  8.23226710783633E-02  1.79041254206122E-01  2.64694303682961E-04  2.26584263339675E-03
  5.23131012720285E-02  1.24960505079893E-01  6.94316161463217E-05 -1.55463548560013E-03 -1.91235554345355E-05
 -1.46683925897179E-04 -5.56566967588944E-04  3.99362883937619E-05  7.30818122220700E-04 -4.30487421402790E-05
 -6.18135738011499E-04 -1.18984773442886E-02 -2.04776342497925E-01 -4.13490575375752E-06 -3.12748194604747E-05
 -2.12387662228000E-04 -1.82776147332550E-05 -3.78006694128607E-04  1.76805407638414E-05  4.66560177781397E-04
  1.19023441296308E-02  2.04439365384772E-01 -9.48561120857641E-03 -7.29728893749810E-02 -3.55595726289892E-01
  1.03088747813139E-02  1.31018330568447E-01  6.97614849164989E-03  9.20036002671179E-02  1.30294384981127E-02
  2.45317646623027E-01  9.48476657079753E-03  7.29667849840709E-02  3.55619703252044E-01  1.03122732038259E-02
  1.31169166384456E-01  6.96898277364522E-03  9.19157079376006E-02 -1.30227434737715E-02 -2.45210766668962E-01
 -9.47763577715858E-03 -7.29116926632470E-02 -3.55352325331888E-01 -1.03133372440335E-02 -1.31252682656457E-01
 -6.96676655005139E-03 -9.19295024137867E-02 -1.30005133202184E-02 -2.44956793346872E-01  9.48611562571469E-03
  7.29766272600509E-02  3.55642977334582E-01 -1.02880142985972E-02 -1.30687698070291E-01 -6.98627526649376E-03
 -9.22449545206376E-02  1.30485552628856E-02  2.45783543082832E-01  4.68981461769002E-02  3.76025966766560E-01
 -1.21172429829316E-01  1.83971799182412E-01 -7.68842327481502E-02 -4.69016334724361E-02 -3.76079305960553E-01
 -1.21144926971176E-01  1.83908531691197E-01  7.69256213852109E-02  4.69060475613703E-02  3.76146545527547E-01
  1.21150038275489E-01 -1.83922436527059E-01  7.70012652604585E-02 -4.68959885591032E-02 -3.76044474257688E-01
  1.21097708098693E-01 -1.83913176755273E-01 -7.68980846275390E-02 -3.32602195069152E-01  3.32619548802631E-01
 -3.32571896134187E-01  3.32620894986855E-01 -9.06473448319502E-02  9.06574507030465E-02 -9.06728117687760E-02
  9.06689845858142E-02 -9.48857912460533E-02  9.49128039127720E-02 -9.48683461422926E-02  9.47539912330972E-02
* ORBITAL    1  117
 -3.17817881589095E-07 -2.84897227381198E-06 -2.90384942143462E-05 -5.93338239055164E-04 -2.09613058517631E-04
 -9.73774761708605E-04 -2.49348954632722E-02 -3.49899408605787E-01 -5.58634241990012E-02  1.38356805336393E-03
  3.54900417264788E-02  4.73112818199924E-01  7.07277957790503E-02  1.51359982804512E-06  4.28955584574795E-05
  3.59387412409851E-04  3.53389386207882E-05  1.29578950707315E-04  2.32466098514268E-03 -9.97216578145734E-02
 -2.46831047237547E-01  4.01721383422937E-04 -1.20658581840172E-03  3.07606432539243E-02  5.05646936458007E-02
  2.40326106678433E-05  4.44489557459467E-05  6.67086772175357E-06  4.78026292584743E-05  2.23171406416523E-04
  6.39708716953868E-04 -6.11611126020979E-05 -9.75251631454813E-04 -2.49731684878566E-02 -3.50271920494067E-01
 -5.59478469668164E-02  1.38235493154766E-03  3.54864933919725E-02  4.72831842513850E-01  7.06747272116841E-02
  3.86256181240693E-06  5.81713593415444E-05  4.57355619847070E-05 -2.77228183575990E-05  6.51174172685003E-05
 -1.32909495139613E-03  9.95545738279791E-02  2.46335088355302E-01 -1.87194066007348E-04 -1.02481549748196E-03
 -3.09854655445831E-02 -5.15457561578151E-02  3.34961277734685E-04  2.53281314698489E-03  1.81515170194561E-02
  1.39442597084635E-01  6.46921335948115E-01 -9.88136974195244E-03 -5.67551353102730E-02  2.30982923473039E-02
  2.49148639050092E-01  2.94267165297088E-05  4.31917659642168E-04 -1.81096921549917E-02 -1.39121555057515E-01
 -6.45692019014000E-01 -9.81462244782805E-03 -5.59320957258492E-02  2.30450596419151E-02  2.48884814494802E-01
  2.43276530807278E-05  3.77361664356223E-04  2.57652052996434E-03  1.98432538861064E-02  9.20895644371054E-02
 -4.46732802770381E-04  3.04742600407862E-02 -5.40775125351710E-03 -1.24385801840377E-01  5.93349567056897E-04
  7.16190593438682E-03 -2.59695205103969E-03 -2.00018313601087E-02 -9.28216554481565E-02 -4.61148131294754E-04
  3.06066521535627E-02 -5.39919453888237E-03 -1.24218969895217E-01 -5.34154854202484E-04 -6.41557304659991E-03
 -2.58173191562437E-03 -1.98839569540325E-02 -9.23045206470472E-02 -4.24137135806696E-04  3.10235149295168E-02
 -5.41734896162399E-03 -1.24580156751916E-01  5.54929008323641E-04  6.39045951509567E-03  2.57992912182032E-03
  1.98705593802543E-02  9.22805095396679E-02 -4.57723939591111E-04  3.03768709885613E-02 -5.37718240789147E-03
 -1.23961587729769E-01 -5.85429604799848E-04 -7.23391108481419E-03 -4.45827254877342E-02 -3.70805217041870E-01
  1.99426561713653E-01 -2.65780135404379E-01  7.99162223893253E-02  4.45935518733459E-02  3.71080025378116E-01
  1.99278705162354E-01 -2.65596416473006E-01 -8.01300747318877E-02  4.45726152855300E-02  3.70753041279731E-01
  1.99405258085181E-01 -2.65799317810194E-01  7.98762483572822E-02 -4.45911776429653E-02 -3.71017040248234E-01
  1.99357515743715E-01 -2.65628871528710E-01 -8.01092954624859E-02  4.19607734489508E-01 -4.19333359050558E-01
 -4.19530029767991E-01  4.19445036744976E-01  1.64171945132290E-01 -1.64333987457874E-01 -1.64259083202447E-01
  1.64276947124273E-01  5.13770801841224E-02 -5.12145587302893E-02 -5.12452715820621E-02  5.12915803648303E-02
* ORBITAL    1  118
 -2.51145736723982E-03 -1.77083103993186E-02 -7.29326601043714E-02 -1.44461819250324E-01 -5.83437406371313E-01
 -3.54513648327408E-06 -6.84668431117186E-05 -3.00373535557350E-04 -4.39723055216545E-05  5.62435916134633E-06
  1.08679193851455E-04  6.13507815929868E-04  4.90547712751682E-05  4.93984733879392E-03  1.01497407870523E-01
  8.79175202500026E-01  7.04084901211038E-02  6.65024613139983E-02  1.66755038796154E-01 -1.82744588681043E-04
 -1.96415769111059E-03 -6.60894318785994E-04  5.66912915466105E-02  1.77469501378751E-04  1.47779149204298E-03
  4.86671365338146E-02  1.31639242434716E-01  2.50844425624705E-03  1.76869288155769E-02  7.28190105881536E-02
  1.44553347971886E-01  5.83523929165292E-01  3.90042842475178E-06  7.56233404551495E-05  4.45808792127649E-04
  5.80406044931141E-05 -6.49657075426745E-06 -1.27259076995274E-04 -3.84461963372119E-04 -1.62301416337031E-06
  4.93892048213284E-03  1.01517293896681E-01  8.79367926753884E-01  7.04161052960057E-02 -6.64916604141997E-02
 -1.67874623416529E-01 -8.25113902663914E-05 -2.24463730806887E-03  6.73675864303974E-04 -5.56315106601333E-02
  1.09489319672609E-04  1.93745903878521E-03 -4.86601100903611E-02 -1.32019523833006E-01 -1.31238224989619E-05
 -1.00751509215807E-04 -3.59723940988196E-04  7.73935620346056E-07  7.83762028606763E-05 -2.84194196680217E-05
 -3.23151408522878E-04  7.12914356080588E-03 -4.31085866587740E-02 -7.61695773463221E-06 -5.85443341079401E-05
 -2.52487912940137E-04 -6.73215446103750E-06  9.63354459117937E-05  1.21455622552015E-05  7.92844694167073E-05
  6.99002703743733E-03 -4.38416956581209E-02 -6.47137173927141E-03 -5.08663812677426E-02 -3.06907903656681E-01
  1.41937668563772E-02  2.83834501774618E-01  1.03594165849662E-02  2.21189741011428E-01  1.05706947009437E-02
  1.88561187639166E-01 -6.46745926847082E-03 -5.08375537094764E-02 -3.06859989086399E-01 -1.41970538148957E-02
 -2.83938445769910E-01 -1.03357645644237E-02 -2.20843472160746E-01  1.05570168648442E-02  1.88179139983417E-01
  6.47451982376037E-03  5.08921575310419E-02  3.07171693632920E-01  1.41963942045593E-02  2.83950625233967E-01
  1.03322722901874E-02  2.20881006708184E-01  1.05769013657822E-02  1.88631120726206E-01  6.47655086519205E-03
  5.09060472288259E-02  3.07040430666877E-01 -1.41926991100521E-02 -2.83664320360169E-01 -1.03616959339249E-02
 -2.21194216135391E-01  1.05905187323959E-02  1.88809978243525E-01  1.22354785497254E-02  1.02589331583318E-01
 -2.38026834733159E-01 -3.47739910784028E-03 -1.39067408178259E-01  1.22066908216318E-02  1.02230681892762E-01
  2.38168493124057E-01  3.34471087012129E-03 -1.38840331385099E-01 -1.22047750768929E-02 -1.02237901862410E-01
 -2.38160895502173E-01 -3.35166717154753E-03 -1.38844009563675E-01 -1.22413787703173E-02 -1.02716103980147E-01
  2.37937003039106E-01  3.57986943764347E-03 -1.39158938232559E-01 -2.08783579579285E-01 -2.08835906838291E-01
  2.08788684312543E-01  2.08687506890877E-01 -9.23665332618919E-02 -9.22731364362506E-02  9.22900589102735E-02
  9.24704198953460E-02  2.16689248398344E-01  2.16443749670168E-01 -2.16457430657384E-01 -2.16777151961374E-01
* ORBITAL    1  119
  1.12792919248750E-04  9.09959217207681E-04  7.99777622381771E-03  1.29609540893659E-01  1.52408399030803E-02
 -1.62927380886017E-06 -2.89655674449408E-05 -3.52418985683044E-04 -9.53541313213898E-05 -2.94043337088111E-06
 -5.60653709528034E-05 -4.39970027062146E-04 -7.04313446410075E-05 -2.97998969315569E-04 -9.30968748993215E-03
 -1.41682917073564E-01 -2.56163571188769E-02 -2.68944565430336E-02 -7.66301801976316E-02  2.61733973165733E-04
  1.19191188465175E-03 -4.70795239346741E-03 -4.01767288515166E-02  2.88035718844869E-04  7.22441013114125E-04
 -2.60287741119361E-02 -7.45658721921253E-02  1.11207053980181E-04  8.99086739768046E-04  7.96269281649202E-03
  1.29726656928437E-01  1.49181820797227E-02  1.03283836471999E-06  2.21136035683216E-05  5.05122393246002E-04
  1.24506294489876E-04  3.01726392971948E-06  5.91924163321565E-05  6.10779924710727E-04  9.15280446812003E-05
  2.95871069260969E-04  9.28262833077356E-03  1.41784621162116E-01  2.55511483442245E-02 -2.70187172079977E-02
 -7.62549057267061E-02  1.19626909487681E-04  1.34319290741661E-03 -4.99092497460485E-03 -4.13937807425905E-02
  1.69841695895128E-04  1.34727389137731E-03 -2.60467087136901E-02 -7.56674717992682E-02 -5.65318741616180E-03
 -4.34431767880992E-02 -2.08264947399807E-01  3.48663316921608E-03  4.24735540201333E-02 -6.69181662794943E-03
 -9.55124847968676E-02 -4.65368240267529E-07  3.29237661132897E-04 -5.65198277587487E-03 -4.34335946357834E-02
 -2.08237064543858E-01 -3.49931087694640E-03 -4.27781405267697E-02  6.68038046246340E-03  9.54048893512514E-02
  4.59392651879430E-05  5.89599296174538E-04  1.65401976920974E-03  1.27427151128522E-02  6.49099909940450E-02
  8.32009943766441E-04  1.46282261352588E-02 -2.88822429959058E-03 -4.49202020825519E-02 -1.09833567809108E-03
  1.77082041282329E-02  1.66879082429825E-03  1.28566024370075E-02  6.53855328950445E-02 -7.98507024583541E-04
 -1.41784949112866E-02  2.89654897844331E-03  4.49675473437364E-02 -1.11190189510567E-03  1.76170673627331E-02
  1.65295162088224E-03  1.27340755266324E-02  6.48604658959200E-02 -8.34026406904310E-04 -1.45935540483180E-02
  2.89501171049429E-03  4.50024312574441E-02  1.08872831449780E-03 -1.77896923247747E-02  1.67237560862799E-03
  1.28830103505383E-02  6.53737715652456E-02  7.89491171244906E-04  1.40828992420793E-02 -2.91012824759484E-03
 -4.50398430086375E-02  1.10729580149870E-03 -1.78237742836223E-02  2.77526882678914E-02  2.21971317122634E-01
  4.07774667690609E-01  6.23497995684209E-02  3.63120921292926E-01  2.77477125376099E-02  2.21968085399707E-01
 -4.07749304841498E-01 -6.23552302367054E-02  3.63107367074492E-01  2.77651025661861E-02  2.22140183120772E-01
 -4.07862121522318E-01 -6.22169061312580E-02 -3.63001591082685E-01  2.77505936248564E-02  2.22025575633791E-01
  4.07774375354463E-01  6.22848756255194E-02 -3.63058106332384E-01  2.77612875814154E-01  2.77614514040342E-01
  2.77677459387086E-01  2.77636400466979E-01 -9.98099054917440E-02 -9.99007868672540E-02 -9.98456613055580E-02
 -9.98990760452283E-02 -5.91322476942246E-01 -5.91185848233918E-01 -5.91246252905722E-01 -5.91121593764335E-01
* ORBITAL    1  120
  3.91123501950492E-06  2.81535288675393E-05  1.36715203223249E-04  4.75890170294866E-04 -1.36163772569909E-04
 -6.82129443036040E-05 -2.55914187221754E-03 -6.53218706981901E-02 -1.65526231250207E-03  6.28460317146365E-04
  1.54980424408818E-02  1.83593775290573E-01  1.78615496612264E-02 -3.34078872839710E-06 -6.07897833336621E-05
 -2.32576173754778E-04 -6.40106623206927E-06 -5.59087843624614E-05 -1.44614358305816E-04 -4.48858451646684E-03
 -3.56333020082626E-03  2.79383231884294E-06 -3.94296463168737E-04  5.27615601987652E-03  6.17541783295600E-03
 -1.15124490648243E-05 -4.18086645483746E-04 -1.92932449340191E-06 -1.41193121908961E-05 -7.65576518375622E-05
 -4.55207549188718E-04  6.96010059765129E-05 -6.87879634393772E-05 -2.57376868278527E-03 -6.55770668627194E-02
 -1.72331574249713E-03  6.25975522236538E-04  1.54571823150876E-02  1.83238530347877E-01  1.78074626227139E-02
 -2.47517992723432E-06 -5.29894852033288E-05 -3.93810966802548E-04 -3.06420990617650E-05  5.60894852823096E-05
  1.86988238469758E-04  4.29808763698653E-03  2.61056283201540E-03  2.96676177891180E-05 -3.36341920498267E-04
 -5.39047546094871E-03 -6.72664251341737E-03  1.47896722600001E-04  1.24521247672497E-03  4.11518187271326E-03
  3.16552941779141E-02  1.49589093388339E-01 -2.46313289513309E-03 -2.71481924687587E-02  4.37062034243179E-03
  4.46280414431398E-02 -2.09143904498013E-05 -3.89427001707312E-04 -4.10408321289845E-03 -3.15701691250892E-02
 -1.49258917023203E-01 -2.43775027002847E-03 -2.67075161908778E-02  4.35610033634592E-03  4.45553010751494E-02
 -4.04124429671672E-05 -5.25711139526808E-04 -8.16614325856413E-04 -6.16100670625495E-03 -2.00544831916874E-02
  1.51250218413900E-03  2.29515448789464E-02  8.69563370494157E-04 -3.30002481605496E-04  2.48988480721575E-03
  6.60257842443427E-02  8.20183532825843E-04  6.18784668794264E-03  2.01104628763213E-02  1.51775924498970E-03
  2.29858723698383E-02  8.76290288489364E-04 -2.96568280516366E-04 -2.49005275082508E-03 -6.59625318555186E-02
  8.19537743165535E-04  6.18342508081658E-03  2.01347952831072E-02  1.52950346580001E-03  2.32454438368792E-02
  8.66866011059154E-04 -4.18783499826118E-04  2.48274814271120E-03  6.57878781676627E-02 -8.28142309208045E-04
 -6.24910967726896E-03 -2.03584055623669E-02  1.52624762783241E-03  2.30257601116672E-02  8.84381151630403E-04
 -2.20413213037779E-04 -2.50676527574647E-03 -6.61743806863773E-02  4.54348046816922E-02  3.70639600123957E-01
 -1.78338133060768E-01 -1.57384797545553E-01  4.77593467899955E-01 -4.54301906949129E-02 -3.70577622908287E-01
 -1.78362434322328E-01 -1.57326442205438E-01 -4.77629294943819E-01 -4.54393866771870E-02 -3.70660858073100E-01
 -1.78328989977311E-01 -1.57393163278589E-01  4.77571244585219E-01  4.54300874848025E-02  3.70563951272868E-01
 -1.78340624671139E-01 -1.57318867787255E-01 -4.77643409607005E-01  1.51359493165125E-01 -1.51353332790864E-01
 -1.51356762509400E-01  1.51375721435102E-01 -6.43613574511446E-01  6.43620407010976E-01  6.43584007192373E-01
 -6.43609815171550E-01 -1.21386197773708E-01  1.21427014802614E-01  1.21462933399141E-01 -1.21453854913482E-01
* ORBITAL    1  121
  1.48800488838773E-06  1.06858253803147E-05  4.95903967297487E-05  1.57135791850628E-04  9.17984242163038E-05
 -1.02876255333248E-04 -3.96731027564844E-03 -1.07576369739703E-01 -4.63435564749762E-03 -7.16103632183580E-04
 -1.51328891272360E-02 -1.65267114312612E-01 -1.28351796521949E-02 -1.51279984645887E-06 -2.71060908465044E-05
 -1.56789197612321E-04 -3.53824215132494E-05  4.81943021963231E-06 -2.42152649092588E-04  2.31319054462227E-02
  5.47931187154823E-02  1.19980027269237E-04  6.07851185064140E-04 -3.38423109992963E-02 -8.39585112930402E-02
  5.91054106985533E-05  5.24905073358001E-04 -1.90842806501255E-06 -1.35306295133970E-05 -5.90732519590698E-05
 -1.07432866738217E-04 -1.13243876740766E-04  1.03137713588409E-04  3.97655430735724E-03  1.07523448597127E-01
  4.62766793697036E-03  7.16338145507232E-04  1.51443511911502E-02  1.65228586365760E-01  1.28298193831795E-02
 -1.96146657425615E-06 -3.21874898789227E-05  3.53089161934619E-05 -2.05002430460122E-05 -4.77702010711232E-05
  2.52742599560531E-04  2.30995330521583E-02  5.47723880938356E-02 -1.29048087957780E-04 -3.41062331947735E-04
 -3.39086351557103E-02 -8.41094572676569E-02 -6.46502135895320E-05 -3.62855083871178E-05  5.89305767715393E-07
  4.38602666503137E-06 -2.94369686738207E-06 -1.00413209752169E-06 -5.27490633430750E-06 -4.13317076055029E-06
 -1.25840987393324E-04 -5.28529079411159E-03 -8.65485079876170E-02 -1.06516471952043E-07 -6.85132049805424E-07
 -2.15942225444476E-05  4.49534855859440E-06  7.35865087246549E-05  7.67740596292727E-06  1.87623677558890E-04
  5.30424881427912E-03  8.69865360395584E-02  1.36808276702811E-03  1.06633477858163E-02  6.47876737351685E-02
 -1.76010489071273E-03 -3.00649728939919E-02  7.84498912463880E-04  1.50216854732794E-02 -1.22263311447879E-03
  3.38693456512777E-03 -1.36793827621631E-03 -1.06616496859987E-02 -6.47250743114025E-02 -1.76164104134551E-03
 -3.00926285596416E-02  7.74789877142512E-04  1.49247526079552E-02  1.21627414523628E-03 -3.48099145152971E-03
  1.36819703080491E-03  1.06637327811129E-02  6.47388540590987E-02  1.76377772446967E-03  3.01573648191802E-02
 -7.77163736016568E-04 -1.49548770551937E-02  1.21501504178629E-03 -3.51867113570421E-03 -1.36914172061915E-03
 -1.06713949804264E-02 -6.47999726301240E-02  1.76111248156540E-03  3.00523431970550E-02 -7.79723072205849E-04
 -1.49716754755973E-02 -1.22502775309265E-03  3.34279279659447E-03  4.25399978546254E-02  3.55585071018312E-01
 -1.97563665227795E-01 -1.50167412736261E-01  4.64943457289712E-01 -4.25472125454857E-02 -3.55692867346986E-01
 -1.97505810836083E-01 -1.50271905692856E-01 -4.64859632565933E-01  4.25448712389564E-02  3.55664086204372E-01
  1.97518515566235E-01  1.50236271345777E-01 -4.64876805741792E-01 -4.25406854220067E-02 -3.55594643064511E-01
  1.97551364091388E-01  1.50185637072583E-01  4.64923615579961E-01  1.42379788316671E-01 -1.42408768256052E-01
  1.42417531822962E-01 -1.42372047204347E-01 -6.56500149939057E-01  6.56521811884673E-01 -6.56529893733713E-01
  6.56511342365500E-01 -8.88910430355315E-02  8.88397337110710E-02 -8.88341533308823E-02  8.88886934331141E-02
* ORBITAL    1  122
  1.42252938305972E-04  9.89747168414146E-04  3.62280728664197E-03 -4.93631136696848E-02 -3.31830689502036E-02
 -2.08066648705975E-07 -4.41616116901695E-06 -8.98690161223473E-05 -1.86548809984062E-05 -1.13990866271238E-07
 -2.55092197068386E-06 -6.89497529676404E-05 -1.63712284409305E-05 -1.51944109008132E-05 -9.82518394562281E-04
 -4.59981591303491E-02  1.20219869612586E-03  1.67667434857384E-02  4.53749030749937E-02  2.45048354149843E-05
  1.40541626088090E-05 -7.40191711380768E-03 -2.06022200051017E-02 -7.71710915593768E-06  3.68346064961944E-04
 -1.06419698391167E-03 -4.44032156970521E-03  1.43340372928813E-04  9.97571473971859E-04  3.66119583927868E-03
 -4.91985124487578E-02 -3.32197710705980E-02  5.21847261809462E-07  9.33898878043137E-06  4.99571417262424E-05
  1.37938307259254E-05  2.35248955617249E-07  4.59101026061025E-06  2.03026081494807E-06  4.43029327035286E-06
  1.64008558131304E-05  1.00844902333733E-03  4.60994854660441E-02 -1.19206871572188E-03  1.67504654594325E-02
  4.53803197315423E-02  4.33705827299248E-05  6.83979225971484E-05 -7.46033252027025E-03 -2.05710215103709E-02
 -4.76874091147762E-06  8.23594937568172E-05 -1.14049587044510E-03 -4.80801486397202E-03  7.48536847746373E-04
  5.68900162776407E-03  2.53309915700781E-02  8.59886176603679E-04  1.22853126705078E-02  2.11043212220795E-04
 -2.23413304343668E-03  5.98997782475654E-06  6.97504566248217E-05  7.45926384213010E-04  5.66892057962844E-03
  2.52616862683536E-02 -8.57403611984490E-04 -1.21428805600902E-02 -2.02973278627620E-04  2.31784727854814E-03
  4.29170757541273E-06  1.09398548856400E-04  2.13958252350696E-04  1.70184586017515E-03  1.60013182298255E-02
  1.19579513056714E-03  3.30422619862550E-02  1.29694561463430E-03  1.90700225782402E-02  1.77105963506733E-03
  4.70681523463133E-02  2.17276388596340E-04  1.72716780528086E-03  1.60749636458509E-02 -1.18943749725263E-03
 -3.29772356122079E-02 -1.29195754494600E-03 -1.90324426880740E-02  1.76711311864841E-03  4.70601348406949E-02
  2.15928897714382E-04  1.71684028052626E-03  1.60391280983848E-02 -1.19476408421677E-03 -3.30270345790123E-02
 -1.29189774569998E-03 -1.90063914830047E-02 -1.76761595055843E-03 -4.70161529226155E-02  2.17216998584373E-04
  1.72674981918228E-03  1.60821262083958E-02  1.19186551718063E-03  3.30131210202339E-02  1.29120621855534E-03
  1.90237091466203E-02 -1.76608945648858E-03 -4.70150805933088E-02 -2.87676537042666E-02 -2.38480013545247E-01
  3.75302841170110E-01  2.14351676251347E-01 -3.81858164024595E-01 -2.87729854781125E-02 -2.38534541495461E-01
 -3.75270880499004E-01 -2.14373308960085E-01 -3.81818540852871E-01 -2.87685872367292E-02 -2.38489707367748E-01
 -3.75286791040374E-01 -2.14345141483202E-01  3.81842342082989E-01 -2.87694924786858E-02 -2.38492115524816E-01
  3.75281838563203E-01  2.14346578811508E-01  3.81844719334021E-01 -9.39692092815891E-02 -9.39888880256313E-02
 -9.39815180654355E-02 -9.39803294252198E-02  6.58366903337456E-01  6.58372227251140E-01  6.58381630466727E-01
  6.58382156117753E-01 -1.56917789469443E-01 -1.56925302385483E-01 -1.56927928946225E-01 -1.56922472155216E-01
* ORBITAL    1  123
 -5.43438539532085E-04 -3.89724227487085E-03 -1.85109441682172E-02 -1.20355137686485E-01 -7.70652222657763E-02
 -1.27701017032456E-07 -3.16872146958990E-06  3.00060221946097E-05 -5.14410285426631E-06 -7.43366077962979E-07
 -1.32147444697974E-05 -1.88146771540430E-04 -2.06762863734631E-05  6.04191509728495E-04  1.09683902983984E-02
  4.55372250025260E-02  8.37332347568731E-03  2.36425796449317E-02  5.79470182526141E-02 -3.54698500296044E-06
 -5.97297822899333E-05 -9.41758030818869E-03 -2.14795068569115E-02  5.33706232200620E-05  1.85425186463475E-04
  3.36541005879789E-03  5.73050337467010E-03  5.42809503469280E-04  3.89280921713196E-03  1.84915625889791E-02
  1.20349984408878E-01  7.70889805038812E-02 -2.25848437167283E-07 -4.60665897041494E-06  1.34418368697335E-04
  2.49906543124826E-05  1.23173860355453E-06  2.48056406805227E-05  1.67637665538355E-05  1.03439323204939E-05
  6.03896601928218E-04  1.09659480924103E-02  4.55763625395080E-02  8.38161236112394E-03 -2.36721926096181E-02
 -5.80486844905823E-02  7.80532157932536E-05  7.62337455681035E-04  9.39652614237615E-03  2.17116259040641E-02
 -5.29877253449112E-05 -4.83989831316250E-05 -3.42303749830081E-03 -5.90293139255831E-03  4.73364266983972E-06
  3.63867237465480E-05  1.15813400008284E-04 -5.94690670779436E-06 -2.77647990370662E-05  9.31331379568275E-06
  1.08183382356039E-04  2.08582793362065E-03  2.35772216059809E-02 -8.38361355183681E-06 -6.42861744974590E-05
 -2.24477795266374E-04 -1.08980613298831E-05 -1.11737138890923E-04  1.54467141955813E-05  1.40770433010250E-04
  2.10118445409294E-03  2.37031947280259E-02 -5.09272073604421E-05 -3.98198565792495E-04  2.40358351970079E-03
  2.09074093900566E-03  5.01536958571406E-02  1.65096296301788E-03  2.47369818144956E-02  3.24539155742947E-03
  7.76879867645685E-02 -4.97515952206483E-05 -3.89287316537219E-04  2.43158382934384E-03 -2.08982177804625E-03
 -5.01492356394387E-02 -1.64655375150028E-03 -2.46572226424973E-02  3.24328981281449E-03  7.76255408574746E-02
  4.91037123244372E-05  3.84049198011604E-04 -2.45811436175212E-03  2.08305761737296E-03  5.00282025018674E-02
  1.65165008336733E-03  2.47758890568605E-02  3.24766070620119E-03  7.77720279931418E-02  5.34916622071616E-05
  4.18112467846571E-04 -2.30962372690397E-03 -2.09599765563151E-03 -5.02012702314671E-02 -1.64734015381441E-03
 -2.46477151300031E-02  3.24928038628984E-03  7.76659563823454E-02 -2.05200290644974E-02 -1.72925456800755E-01
  2.91583488080944E-01  2.69837785184603E-01 -4.31889414038154E-01 -2.05226538393066E-02 -1.72963480220928E-01
 -2.91553492994787E-01 -2.69852486566539E-01 -4.31852154078112E-01  2.05199782582663E-02  1.72904852935459E-01
  2.91586158763625E-01  2.69824753256031E-01 -4.31895241648027E-01  2.05233297445679E-02  1.72981756261919E-01
 -2.91551042563902E-01 -2.69854415485690E-01 -4.31829303340007E-01 -2.25881867079030E-01 -2.25900007957817E-01
  2.25879034236113E-01  2.25897000114851E-01  6.31302237969169E-01  6.31304367415013E-01 -6.31285709989477E-01
 -6.31327469325504E-01 -1.17268335263154E-01 -1.17297100892946E-01  1.17219479143522E-01  1.17331465278871E-01
* ORBITAL    1  124
  1.44946895392169E-03  1.02443630067526E-02  4.29576688427718E-02  1.01446712669785E-01  2.98221563198698E-01
  2.76316094577714E-06  5.35677089224671E-05  2.37558047833514E-04  3.15934179406855E-05 -4.97717811297647E-06
 -9.54286476954654E-05 -4.27921270975978E-04 -3.17949998144212E-05 -2.95052060368184E-03 -6.08137053608546E-02
 -5.33333533503621E-01 -3.34823975693180E-02 -3.79959637732990E-02 -9.86693819463140E-02  1.96844126232172E-04
  1.76777282189137E-03 -1.22658244928935E-03 -4.10143032318216E-02 -1.26792151445911E-04 -1.30616124637021E-03
 -1.63602443060340E-02 -4.09616353027775E-02 -1.44884263066013E-03 -1.02399099971979E-02 -4.29279459801907E-02
 -1.01504018524282E-01 -2.98222914089092E-01 -3.08448048806365E-06 -5.95056207761715E-05 -2.91476746469657E-04
 -3.16766385611441E-05  5.34653817077202E-06  1.03818535570337E-04  3.99885653899047E-04  1.61919120167800E-05
 -2.95046029957068E-03 -6.08321267007957E-02 -5.33379336906916E-01 -3.34769756692656E-02  3.80014749564642E-02
  9.90665184655489E-02  1.46304139600164E-04  1.77999394984312E-03  1.26009283577056E-03  4.07988022087546E-02
 -1.31800059847736E-04 -1.26968178808759E-03  1.63482387351273E-02  4.08674827854415E-02  2.29559071344533E-06
  1.77466654262917E-05  7.11564655057722E-05  2.76094343718266E-06 -1.96092781580240E-05  6.01388532026947E-06
  8.88892924404545E-05 -4.50814910891133E-03  3.31785121382158E-02  2.73314624738337E-06  2.11079382580229E-05
  8.89320557392056E-05 -8.25091192408583E-07 -1.32429272745133E-04 -6.44214279050833E-06 -5.23012581312290E-05
 -4.39444644775431E-03  3.38130657281155E-02  3.68485498154985E-03  2.88841966746871E-02  1.61063114636069E-01
 -1.09830997076842E-02 -2.08890393289162E-01 -5.26571578892008E-03 -1.08075509703796E-01 -3.74714638173940E-03
 -6.89082571550640E-02  3.68294494033922E-03  2.88706275506970E-02  1.61103365267998E-01  1.09882599132814E-02
  2.09045685374727E-01  5.24439308528097E-03  1.07776092617764E-01 -3.73667921125834E-03 -6.86408766817421E-02
 -3.68552657680921E-03 -2.88904298147307E-02 -1.61205247093528E-01 -1.09898473013390E-02 -2.09092720266917E-01
 -5.24326540060524E-03 -1.07792828103199E-01 -3.74159406095717E-03 -6.87542219906654E-02 -3.68544661275138E-03
 -2.88886692688043E-02 -1.61083571843135E-01  1.09829024548828E-02  2.08873371280678E-01  5.26316241613185E-03
  1.08045055336366E-01 -3.75015573368274E-03 -6.89375907587545E-02  4.34975413696370E-03  3.60428096441804E-02
 -4.37896522823988E-01  8.69922079138599E-02 -2.68327909618515E-01  4.37541153250042E-03  3.63749925595870E-02
  4.37757683006986E-01 -8.68582700775970E-02 -2.68547937646009E-01 -4.37401867375473E-03 -3.63456781473434E-02
 -4.37772762092401E-01  8.68679878911010E-02 -2.68527165494912E-01 -4.34852547656609E-03 -3.60098470245677E-02
  4.37912934970995E-01 -8.70239700892593E-02 -2.68303199847176E-01 -4.56642375128371E-01 -4.56586257735138E-01
  4.56607225269636E-01  4.56671310871429E-01 -5.32086845178707E-02 -5.33104771562169E-02  5.32998687332936E-02
  5.31739990660034E-02  4.18990143115168E-01  4.19224937938458E-01 -4.19212519193011E-01 -4.18979004995886E-01
* ORBITAL    1  125
 -1.47816070211670E-06 -1.04477668751402E-05 -4.41473357125205E-05 -1.24047852691499E-05 -5.64928179097912E-05
  7.72597412917987E-04  1.84829937844395E-02  2.69260969090838E-01  1.37467372595998E-02  4.93443407910128E-04
  1.11885637834202E-02  1.38339365878098E-01  9.47124490107293E-03  1.38589658588473E-06  2.05813857667024E-05
 -3.23330411399614E-05  1.71603461855663E-05 -8.06260544587435E-05 -1.25303663434336E-04  7.02589919086229E-05
  6.87146551939082E-04 -4.74309091683758E-05 -1.96410851208132E-04  2.01018968941993E-02  4.72917920545714E-02
 -5.41996676002077E-05 -2.29148765789344E-04  3.92671951844576E-07  2.77203450475770E-06  1.18510505131296E-05
  8.26106817538382E-06  8.25602910798429E-05 -7.72570696836639E-04 -1.84941265191025E-02 -2.69320473131813E-01
 -1.37528717822515E-02 -4.93841107550275E-04 -1.12016933343893E-02 -1.38206837687042E-01 -9.46137790657858E-03
  8.70933921684837E-07  1.53890041091801E-05  1.14113798117688E-04  3.39942137626979E-05  8.32701042780889E-05
  2.12743781520523E-04  4.75923507155759E-05  2.27054535097904E-04  1.00661595200389E-04  6.29244082909387E-04
  2.01548616592734E-02  4.75234492902484E-02  4.27073500157326E-05 -2.61068631146778E-04 -6.87899378909941E-06
 -5.27013834132755E-05 -1.85302717390464E-04  1.19601472523863E-05  1.91853577788846E-04 -1.22156919792224E-05
 -1.22366045963657E-04  8.21044633970404E-04  2.44911242779387E-02  8.51032499617436E-07  6.52162382401700E-06
  5.00919080565327E-06 -4.91371984527071E-06 -1.12280955077765E-04 -3.82242061920510E-06 -3.36432845291144E-05
 -8.48951665812610E-04 -2.50288536306084E-02 -2.77176194674436E-03 -2.13539297872348E-02 -9.89970107281144E-02
  2.03992258172360E-04 -4.68000750695823E-02  1.91563655103331E-03  3.09533398314867E-02  6.03559086263054E-03
  1.30630409107272E-01  2.77446601143977E-03  2.13745431506298E-02  9.90627322288416E-02  2.07689336429206E-04
 -4.67701310408362E-02  1.91953077604380E-03  3.09738639801416E-02 -6.03779845399417E-03 -1.30631141654601E-01
 -2.77262210444661E-03 -2.13602223594641E-02 -9.89902701286990E-02 -2.07628164065251E-04  4.67285698406745E-02
 -1.91932312852367E-03 -3.09850062039859E-02 -6.03213447338602E-03 -1.30552373453990E-01  2.77231172635081E-03
  2.13580033941916E-02  9.90029795899541E-02 -1.98353790097038E-04  4.69135180471474E-02 -1.92227730192264E-03
 -3.10611739094967E-02  6.04192415681729E-03  1.30784792662225E-01  8.72555789371216E-03  6.43536201552476E-02
  5.21449938032593E-01  2.87721390405755E-02  2.30628407047760E-01 -8.72287290188416E-03 -6.43270556269560E-02
  5.21437901514976E-01  2.88031955010918E-02 -2.30645887892078E-01  8.72644574835555E-03  6.43822389996614E-02
 -5.21460797139425E-01 -2.87825270718951E-02 -2.30600787918496E-01 -8.72602329522711E-03 -6.43749242482735E-02
 -5.21470046777368E-01 -2.87630306543822E-02  2.30610095788154E-01  3.50832307974546E-01 -3.50840655099728E-01
  3.50854107504161E-01 -3.50847599769723E-01  1.35618998283001E-01 -1.35610118262625E-01  1.35599442637079E-01
 -1.35606809499828E-01 -5.69216667029173E-01  5.69239348499517E-01 -5.69205443684363E-01  5.69169878701256E-01
* ORBITAL    1  126
 -8.37974121697798E-07 -5.98276691195061E-06 -2.75156059548639E-05 -5.32498928375443E-05  4.02917819958924E-05
 -4.82326034377956E-06  8.14878517762552E-04  5.37633794410920E-02  7.54840177749493E-05 -3.22186580561642E-04
 -7.55765214813006E-03 -6.40318723767793E-02 -1.48264235336049E-02  5.81745715434077E-07  8.98571368829767E-06
  9.66852543077847E-06 -1.86790906502119E-06 -2.39186566751751E-06 -1.65038319073352E-04  7.59983771946595E-04
  5.39420583457450E-03 -3.35375095311352E-05  1.97479694638655E-04 -5.63067176395264E-03 -9.31892593723974E-03
  9.22749150728883E-06  1.04518376110475E-04 -1.68894352782429E-07 -1.13512840432897E-06 -2.90097160390007E-06
  5.46267889081585E-05 -7.14621630037508E-07 -4.44747783598959E-06  8.25499384860075E-04  5.37895930125531E-02
  7.82936644069591E-05 -3.22895248016911E-04 -7.57207899270775E-03 -6.40890364797070E-02 -1.48318767780042E-02
  1.58169346501699E-07  5.69867850970362E-06  7.85198143608093E-05  8.20873438621091E-06 -2.13364751953120E-05
 -3.93789222607090E-05 -7.82202319736253E-04 -5.66062950247987E-03  1.35840673513884E-05  1.77357872912555E-04
  5.65820364940151E-03  9.47685103780774E-03 -3.55461682393705E-05 -3.08549257565185E-04 -1.92772693805575E-03
 -1.48079452540452E-02 -6.65101230350132E-02  6.18767053118441E-04  1.65226247955738E-03 -2.31851392195417E-03
 -2.45373401548463E-02  7.97075531838288E-06  7.36137897918285E-05  1.92203378896379E-03  1.47642966278426E-02
  6.63413979121054E-02  6.12870424979877E-04  1.58911541532716E-03 -2.30803624506372E-03 -2.44287769506297E-02
  9.09359753190749E-08  3.28033206964917E-05 -4.63473262901741E-04 -3.55675976266640E-03 -7.82491512781102E-03
 -3.79496670827164E-03 -1.12885814063975E-01  1.16706003665594E-03  2.92176626124595E-02  1.49597933329419E-04
  2.63766467638778E-02  4.64472253768160E-04  3.56469417069890E-03  7.87755228798174E-03 -3.79486816834948E-03
 -1.12895439959128E-01  1.16456768840270E-03  2.91935572151973E-02 -1.54411958608595E-04 -2.64462879846832E-02
  4.65140790180678E-04  3.56978455530370E-03  7.89624968900451E-03 -3.79542006394233E-03 -1.12896102342188E-01
  1.16668385915644E-03  2.92112060099591E-02  1.55282843235464E-04  2.64577310923544E-02 -4.63061785080023E-04
 -3.55384875075269E-03 -7.83453843612320E-03 -3.79320594538191E-03 -1.12833057617654E-01  1.16254654728597E-03
  2.91583456088328E-02 -1.47692259047976E-04 -2.63372642977133E-02  3.03988362757587E-02  2.43496323075391E-01
  5.05370943178611E-01  2.02319518849340E-01  1.53361327556430E-01 -3.04009422321072E-02 -2.43533224497411E-01
  5.05389967436209E-01  2.02288432117817E-01 -1.53335056506867E-01 -3.03971769254643E-02 -2.43483629947975E-01
  5.05376948115070E-01  2.02322284445529E-01  1.53375830477677E-01  3.03990731106228E-02  2.43496773111273E-01
  5.05364463923447E-01  2.02310082455831E-01 -1.53358324343970E-01  1.05462328229534E-01 -1.05483629835596E-01
 -1.05469745902423E-01  1.05467702451497E-01  1.35762279178317E-01 -1.35749252337946E-01 -1.35760216245982E-01
  1.35772096905689E-01 -6.73511826309387E-01  6.73490236643637E-01  6.73508495244657E-01 -6.73528727836242E-01
* ORBITAL    1  127
  5.13399339934206E-04  3.55854721282792E-03  1.25799044441137E-02 -1.41865627831007E-01 -2.16473243734003E-01
  1.73568911961001E-07  1.77856852409562E-06 -1.24943710765747E-04 -1.13540264401419E-05  7.74069760064629E-07
  1.36441522962630E-05  1.49611051783651E-04  8.10348174114805E-06  3.57833117320225E-05  4.09523017958360E-03
  9.71435356441145E-02  2.09242905651501E-02  1.55959237187528E-02  5.27381855872613E-02 -6.48578324983714E-05
  1.09127144085965E-05  4.94902376458400E-03  2.59220171861366E-02 -7.67693705474682E-05  2.09218813729835E-04
  1.40892023169982E-02  3.34323514344404E-02  5.13470023579581E-04  3.55889494189995E-03  1.25795791708441E-02
 -1.41955238698952E-01 -2.16382275544827E-01  7.30912318380412E-07  1.27631412179570E-05 -1.44896925632409E-04
 -2.67181695024528E-05 -1.25552315398079E-06 -2.47465037480125E-05 -1.07469957571121E-04 -1.50851382995380E-05
 -3.56205116235670E-05 -4.09691610647523E-03 -9.72079419176493E-02 -2.09096108252879E-02  1.56540871767243E-02
  5.26471573773823E-02 -4.61428412041146E-05 -8.93795926763012E-04  5.01587508108816E-03  2.62148601398912E-02
 -3.66293487603941E-06 -3.12546442907006E-05  1.40549721328635E-02  3.37852321987652E-02  5.53067624244582E-03
  4.19620189682391E-02  1.83928003022160E-01 -7.96198345666190E-04 -2.05630882149378E-02  1.80123532446132E-03
  7.29381714274663E-03  5.31729090850705E-06 -1.00760511155791E-04  5.54220028193865E-03  4.20501866776468E-02
  1.84222878574667E-01  8.21330134048800E-04  2.10223612318386E-02 -1.81618595879682E-03 -7.41210385904806E-03
 -1.88778399665211E-05 -1.56304152375455E-04 -7.23962958769073E-04 -5.87122370781895E-03 -3.24182840063567E-02
  1.52654536982243E-03  4.05808461832740E-02  3.69335049761232E-03  6.93387842692160E-02 -2.99278375499930E-03
 -9.66629856968759E-02 -7.22294038479159E-04 -5.85862257966635E-03 -3.24002742477399E-02 -1.52213803970172E-03
 -4.05263425572462E-02 -3.69271540393451E-03 -6.93875573534658E-02 -2.99423383226760E-03 -9.65874595762998E-02
 -7.20894885256794E-04 -5.84747827746061E-03 -3.23250509870580E-02 -1.51705060594378E-03 -4.04410099532398E-02
 -3.69793639765521E-03 -6.94408618929014E-02  2.99635630669768E-03  9.65818252060908E-02 -7.26421983092320E-04
 -5.89004424403883E-03 -3.24918031197816E-02  1.53313015828691E-03  4.06846316349515E-02  3.69439153920174E-03
  6.93345332583220E-02  2.99364618052956E-03  9.67065913868165E-02 -6.49235416690578E-02 -5.22023659875358E-01
  1.56844028791843E-01 -3.91656287013569E-01  1.01220944628613E-01 -6.49275860820391E-02 -5.22053759860255E-01
 -1.56838140058959E-01  3.91639748220808E-01  1.01230070542838E-01 -6.49269738483504E-02 -5.22039824397825E-01
 -1.56836739824092E-01  3.91627895282335E-01 -1.01217988464733E-01 -6.49291142425217E-02 -5.22095737734911E-01
  1.56812410863767E-01 -3.91611687696579E-01 -1.01268387871552E-01  6.39431262123659E-01  6.39425776433639E-01
  6.39426631066899E-01  6.39419103063045E-01  1.45924836909819E-01  1.45939413569839E-01  1.45914155357939E-01
  1.45952583261947E-01  2.38436720419879E-01  2.38451294954718E-01  2.38486781841690E-01  2.38361102254594E-01
* ORBITAL    1  128
  5.79407282022303E-06  4.11928862610181E-05  1.84232081185422E-04  3.21117024195354E-04  7.01931907219321E-05
 -2.21073512121666E-03 -5.04345382797728E-02 -6.15734799093977E-01 -4.22005737049366E-02 -4.66611916380613E-04
 -1.17405829834137E-02 -1.29737945681216E-01 -2.66197770114539E-02 -5.53385146017461E-06 -9.05406211470708E-05
  1.65354881797912E-05 -3.62178690473471E-05  1.92531120953303E-04 -1.80994084655834E-04 -4.77400359920005E-02
 -9.77927164139440E-02  7.29695811898537E-05  1.87231287004193E-04 -4.88556693509331E-02 -1.14873508636677E-01
  6.19467868542745E-05  1.66988120444164E-05 -2.33346908581904E-06 -1.68764736199195E-05 -8.45901904198180E-05
 -3.34109692979388E-04 -1.05538126359708E-04  2.21103785268098E-03  5.04644369456659E-02  6.15715569929942E-01
  4.21888273865151E-02  4.66869915889360E-04  1.17440103855202E-02  1.29585678521234E-01  2.66187982178734E-02
 -3.70549924772988E-06 -7.22117543309841E-05 -6.33323619355663E-04 -1.06897089513306E-04 -1.99801592418826E-04
 -5.40122318186226E-04 -4.78103342380126E-02 -9.75024640279650E-02 -2.13285996847739E-04 -1.65152555167796E-03
 -4.89156606197255E-02 -1.15206275129815E-01 -2.36348928351276E-05  1.23315943560710E-03  1.02060844289479E-05
  7.82537057249270E-05  2.97815515183085E-04 -2.78081906154820E-05 -5.01932626507625E-04  2.06971129985728E-05
  2.95498929608511E-04  5.49734436352853E-03  7.62407481371040E-02  4.59356311792828E-06  3.50661183549837E-05
  1.85075936937668E-04  2.73415444631479E-05  5.69506457657583E-04 -7.32226436967063E-06 -1.59560032434389E-04
 -5.47919303394060E-03 -7.56478207422946E-02  5.37423235057293E-03  4.14732603382129E-02  2.13906852796713E-01
 -9.02184824386453E-03 -1.46472204994298E-01 -3.53919218164786E-03 -5.17298220417309E-02 -1.23930067138801E-02
 -2.12528779311238E-01 -5.37447454713659E-03 -4.14749741295701E-02 -2.13910547588274E-01 -9.02477461060044E-03
 -1.46571032783522E-01 -3.54186191468796E-03 -5.17451049737785E-02  1.23871909332772E-02  2.12434350797048E-01
  5.37272461467618E-03  4.14614283592116E-02  2.13826543554623E-01  9.03461609487714E-03  1.46745231631713E-01
  3.53530313283351E-03  5.16571537663568E-02  1.23746987548279E-02  2.12195480319137E-01 -5.37632214812913E-03
 -4.14889780680418E-02 -2.13959480267048E-01  9.01151483927096E-03  1.46296016793303E-01  3.55185376742815E-03
  5.19405764154750E-02 -1.24069544317355E-02 -2.12818973391497E-01  5.55189183735769E-02  4.52998536250521E-01
[truncated: 44,440 more chars]
