# Supplementary material for: Spin-Pure Stochastic-CASSCF via GUGA-FCIQMC Applied to Iron–Sulfur Clusters
Source: J Chem Theory Comput. 2021 Sep 1;17(9):5684–703. doi: 10.1021/acs.jctc.1c00589 (PMC8444347; doi:10.1021/acs.jctc.1c00589)
Supplement: Supplementary file 1 — ct1c00589_si_001.zip [file ct1c00589_si_001.zip › fe2s2_22in26_singlet.RasOrb]

#INPORB 2.2
#INFO
* RASSCF average (pseudo-natural) orbitals (Not final)
       0       1       0
     140
     140
*BC:HOST pcal008 PID 27587 DATE Mon Oct 12 19:07:54 2020
#ORB
* ORBITAL    1    1
  7.07106810920957E-01  9.84830412907686E-06 -3.98650498892584E-06  3.54514833586115E-06 -2.45158499532526E-06
 -2.11025305022977E-11 -4.97988297586517E-10 -1.13800060787785E-09  9.24441008369591E-10  7.24003835700978E-12
 -3.65549266261367E-10  2.12975513959914E-09 -2.93189349455616E-10 -3.22875947406974E-06  3.70398386718449E-07
 -1.98144517470531E-07  5.73801176382406E-07 -7.32538143803811E-08  1.50304834454731E-07  4.54001282044477E-09
 -6.26046289390631E-10 -4.91195939789548E-07 -7.17268310130854E-07 -8.47848615545822E-09 -8.92412797512227E-10
 -8.35560173412504E-08  2.48590949210288E-08  7.07106810927262E-01  9.84835157909672E-06 -3.98632714508460E-06
  3.54497826567194E-06 -2.44754928747347E-06 -7.85982122042229E-11 -1.74144144236745E-09  3.43949156086202E-09
  3.16078997391251E-09  1.16349917095094E-10  1.99899596069478E-09 -2.20153810268273E-09  2.10287803038157E-09
  3.22876396611866E-06 -3.70421665588584E-07  1.98391787223293E-07 -5.73366531874080E-07 -6.50322751815685E-08
  1.50610979655824E-07 -7.79330192550519E-09 -1.54314906652615E-09 -4.92927149352448E-07 -7.16367035623515E-07
  1.95967314482290E-08  1.79794918362201E-09 -8.38078118557655E-08  2.55811701957210E-08  1.97853445700907E-08
  4.87003508990049E-08 -5.00717959733028E-07  1.43909882119488E-07  8.42764060047862E-07 -2.94628262695661E-07
 -1.75714108699598E-06  1.90229369462473E-10 -1.20943924808002E-08  1.99273907377378E-08  4.98556477462214E-08
 -4.94756326029516E-07 -1.44057741394645E-07 -8.34221163214013E-07  2.93763140626187E-07  1.79921925355145E-06
 -3.59548920102547E-10  1.18357236304055E-08  1.29120075052675E-08  5.29535234879179E-08 -3.11969210067295E-07
  8.73381720990058E-08  6.45639573672143E-07  5.70573841048126E-08  4.87266429011073E-07  9.14391657434880E-08
  5.98604057579827E-07  1.29281547943508E-08  5.30641039537026E-08 -3.09041259848986E-07 -8.74162032810306E-08
 -6.39235497449507E-07 -5.71110943143668E-08 -4.83104809392544E-07  9.15120086291922E-08  5.91053718072866E-07
  1.29197992178929E-08  5.29989949485807E-08 -3.10431223961870E-07 -8.74083732390938E-08 -6.42378334675331E-07
 -5.71212875382147E-08 -4.82169582112896E-07 -9.14756560192614E-08 -5.90080021821626E-07  1.28937795006543E-08
  5.28206551120869E-08 -3.11131649049464E-07  8.73223719221435E-08  6.40277031904919E-07  5.70226353272411E-08
  4.86465929422551E-07 -9.14601198474682E-08 -5.97971014791039E-07  3.31198902932434E-08  1.36186087642266E-07
  1.78944566848285E-07 -8.64428541096652E-08 -2.22954281857689E-07  3.32021402940405E-08  1.37944116479421E-07
 -1.79941352098429E-07  8.72945022504527E-08 -2.24953656908753E-07  3.31791093486199E-08  1.37334338104406E-07
 -1.79671327188905E-07  8.66703009939141E-08  2.24044155867085E-07  3.31523556324722E-08  1.37107727876187E-07
  1.79229498395918E-07 -8.69727525348551E-08  2.24059241757229E-07  8.95864332379186E-08  9.04589320375444E-08
  8.99699629357262E-08  8.93762304825614E-08  2.53021624849495E-08  2.29300590576988E-08  2.34844179981322E-08
  2.46751559564013E-08  2.97483407801246E-07  2.98347061692953E-07  2.97307479741125E-07  2.97410215550668E-07
* ORBITAL    1    2
  7.07106791146606E-01  9.71581825755474E-06 -4.31710078065276E-06  4.74317915466534E-06 -2.39267359291055E-06
  1.00982965611041E-10  2.59957573229074E-09 -5.80270512936898E-09  1.37836630721261E-09 -1.43632791384642E-10
 -3.28549120594700E-09  9.20947071096610E-09  1.46510551964909E-10 -3.23021840105169E-06  2.92900506674555E-08
 -2.69436098319377E-06  3.16965802531602E-07 -2.82604827121703E-07 -4.16989549884067E-07 -8.14690877622492E-10
 -1.41385853477513E-10  8.14080506569204E-07  1.51873982470348E-06  1.03669025993301E-08  1.72226357414535E-09
 -1.89970789258262E-07 -4.00545914500990E-07 -7.07106790931588E-01 -9.71424823994654E-06  4.32534723307767E-06
 -4.74260771143992E-06  2.39483345935578E-06 -9.92582485627198E-11 -1.63854663244057E-09  4.75686616695103E-09
 -3.45529711413128E-09  2.24445062717379E-10  4.89829764788494E-09 -1.12237377175879E-08 -1.79289436350440E-09
 -3.22989651240457E-06  3.63455343867069E-08 -2.70540909916941E-06  3.16869328257517E-07  2.71690870064128E-07
  4.13537181234566E-07 -2.41724802499276E-08 -1.08928522713321E-09 -8.23614991917930E-07 -1.52218464815288E-06
  7.76350921189554E-10 -2.26359325115180E-09  2.31566495174230E-07  4.04114501945851E-07  6.65836834414556E-11
  5.45471448104116E-10  3.70874864124568E-09 -4.20669148103447E-10  2.47752878383215E-08  3.03629702649563E-10
 -5.96277942043501E-09 -2.79727475089887E-07 -1.32997524386235E-06  1.46620861726379E-10  1.20810339219101E-09
  7.39395361757794E-09  1.13318961158184E-09 -6.52698642248230E-08 -3.91376659380821E-10  4.30237582587445E-09
 -2.81639765796853E-07 -1.24846563410741E-06  3.31598314243731E-08  2.06853103812340E-07  2.11120906888369E-07
  7.14005547832432E-08  5.16513995282227E-07  5.29988747954365E-08  5.02427120300997E-07  4.21944139212674E-08
  1.53131469375299E-07  3.32198287267443E-08  2.07330707744066E-07  2.13132889442819E-07 -7.12133403992175E-08
 -5.14471842540862E-07 -5.29992298511840E-08 -5.12099523405459E-07  4.21225056443738E-08  1.65491315279035E-07
 -3.32497035708365E-08 -2.07534335644523E-07 -2.14183241318485E-07  7.13969994250052E-08  5.02920898790299E-07
  5.29142455068604E-08  5.09590075487697E-07  4.20761151016619E-08  1.66594341877290E-07 -3.31726019539808E-08
 -2.06971214653167E-07 -2.06616654826887E-07 -7.12323892972020E-08 -5.21470267268032E-07 -5.28610906197627E-08
 -5.11414866287877E-07  4.19549557347864E-08  1.73000681391437E-07  4.77507385018036E-08  2.46934603731155E-07
  2.89130431870122E-07 -1.33138099007639E-07 -3.78367716206252E-07  4.78291476136244E-08  2.49573025188757E-07
 -2.88716247221415E-07  1.33557846159947E-07 -3.80697297559764E-07 -4.80773665321044E-08 -2.53701921800827E-07
  2.89613905481239E-07 -1.36759911759965E-07 -3.86172105838087E-07 -4.79180532066393E-08 -2.49559883275996E-07
 -2.87298316201531E-07  1.32993335902546E-07 -3.81410876896639E-07  2.20289039939590E-07  2.19766419451823E-07
 -2.23248851843249E-07 -2.23085898281784E-07 -1.19056521852732E-07 -1.19117919350323E-07  1.23643490711508E-07
  1.18854284594613E-07  1.52604051917043E-07  1.53647453151627E-07 -1.53460175848058E-07 -1.50737780765439E-07
* ORBITAL    1    3
 -5.02380333410962E-07 -3.42042949182546E-06 -1.10361922711874E-05 -3.42602264996924E-05 -1.38855168052076E-05
 -2.43503358141555E-11 -1.94670420815343E-09  9.48389204114579E-09  1.16984869395152E-09 -1.09902186701212E-10
 -2.49891799852135E-09 -1.38820166158632E-08 -1.50345603819614E-09  1.28666353079657E-07 -1.57342200242714E-06
  5.67952080307732E-07  2.65328595350460E-06 -2.80164713584375E-06 -4.71269337540539E-06 -3.27802503639589E-08
  5.88700120771656E-09 -8.27718156854159E-07  2.79659583572806E-06 -2.04448858129710E-08 -5.11149802415734E-09
 -1.79845373453165E-06 -3.56068500897693E-06 -5.02350539001262E-07 -3.42017580528540E-06 -1.10345235949064E-05
 -3.42744185289116E-05 -1.38822431329082E-05  6.65485231933782E-12 -8.85663150223236E-10  7.45810365055736E-09
  1.75532374071427E-11 -1.91459371081204E-10 -4.66069711113621E-09 -2.26603433227901E-09 -9.63296241361857E-10
 -1.28606772879701E-07  1.57406591166024E-06 -5.81343567600876E-07 -2.65401587203269E-06 -2.77663761971943E-06
 -4.70746945053684E-06  2.89640922563102E-08 -2.21350840621418E-09 -8.07144693898667E-07  2.79901495674389E-06
  3.54196582004904E-08  7.13159310339965E-09 -1.76550122288309E-06 -3.55724369504128E-06  7.07107225421626E-01
  2.19988635252578E-06 -2.52428096520437E-04 -1.80207690073039E-05  6.90980360840389E-06  3.68080317847635E-05
 -1.34961690653750E-05 -1.05803199730391E-09  2.86342150350487E-08  7.07107226040340E-01  2.20453132419769E-06
 -2.52406773504454E-04  1.80190813893718E-05 -6.77254500984674E-06 -3.68091041962028E-05  1.35027486206308E-05
 -4.91167805473584E-10  1.13961762199586E-08  5.44806795578249E-10  2.31862299905733E-06  8.93061174993369E-06
 -1.29767583628108E-07  1.04000445414960E-06 -4.44648700221669E-08  1.70380195537864E-07 -2.46899606311067E-07
 -3.09802808196581E-06  5.52831895124038E-10  2.31861265026987E-06  8.93746190357827E-06  1.29207376349198E-07
 -1.01831057392168E-06  4.45436128445655E-08 -1.47457576374236E-07 -2.46600500885153E-07 -3.12933891113757E-06
  4.90098781261811E-10  2.31811575456739E-06  8.93897927208567E-06  1.28952855957752E-07 -1.00962533612108E-06
  4.44004164961387E-08 -1.44232615962514E-07  2.46387228566173E-07  3.13699996614222E-06  4.96625382545900E-10
  2.31823826288666E-06  8.93108214436323E-06 -1.29587189933274E-07  1.03472728665452E-06 -4.44535878162016E-08
  1.62523360750416E-07  2.46778272943287E-07  3.10876048261958E-06  1.68363205160544E-07  8.10104476542911E-07
 -2.96122823264592E-07 -8.68960195733535E-07 -3.35498001012842E-07  1.68553215401755E-07  8.11398602171480E-07
  2.92639238451625E-07  8.73262725173515E-07 -3.37643511554063E-07  1.68542318349974E-07  8.11856091916776E-07
  2.93647004095107E-07  8.71639155826600E-07  3.37676403685297E-07  1.68258981815666E-07  8.07857022574552E-07
 -2.98487656783063E-07 -8.65391778391350E-07  3.32691283665814E-07  3.58070789000775E-07  3.57588055959453E-07
  3.57800539252573E-07  3.57755525560795E-07  1.57257392166087E-06  1.56619044537643E-06  1.56742700153501E-06
  1.57490090719683E-06  4.53219176364782E-06  4.53345185253620E-06  4.53255147094371E-06  4.53009429142920E-06
* ORBITAL    1    4
 -5.65706707765962E-11 -4.09833224062124E-10 -2.00561726636940E-09  1.95536929585432E-08 -2.89038085380368E-09
 -1.51156200946950E-07 -5.41617736894738E-07 -9.92536142822348E-06 -7.40840902549202E-06  3.07174859846220E-07
  9.68630251690280E-07  1.92995819810688E-05  1.45982590498740E-05  1.29283459122177E-10  2.35669221180511E-09
 -2.51123371409927E-08 -2.92769641871389E-09 -1.31450345763793E-10 -9.77209242817097E-11  4.33498765078846E-06
  1.05585796250533E-05  1.49671705575020E-08  2.30450707393145E-10 -2.32393038396957E-06 -5.45006702970307E-06
 -3.26216853254389E-08 -5.80534958832146E-09 -1.05642662174150E-10 -7.45975783648568E-10 -3.46224678001655E-09
 -1.28764561522597E-09 -3.39587152273686E-09 -1.51092179281738E-07 -5.40180936645941E-07 -9.93892163267586E-06
 -7.41055884252445E-06  3.06988440273859E-07  9.64425439675020E-07  1.93050049801581E-05  1.45968765294715E-05
 -1.39292250689215E-10 -3.09830663905450E-09  1.13991267378060E-08  1.31858961970458E-09  2.06350048353782E-08
 -2.38723803408962E-09 -4.31904727068480E-06 -1.05621296460926E-05  1.52938339643588E-08  2.53065841293869E-10
  2.31170868111884E-06  5.44058896765615E-06  7.97892125587886E-09 -3.86153202590702E-09  7.07107125713933E-01
  1.47593896096499E-06 -2.55159751677464E-04 -1.79985929877595E-05  4.77739110434397E-06  3.67943009099756E-05
 -8.77441084746427E-06 -1.02298196112533E-09  3.16639555015879E-08 -7.07107126618524E-01 -1.48299023077859E-06
  2.55124478659398E-04 -1.80005395226223E-05  4.84503689674723E-06  3.67961071749141E-05 -8.76027995316971E-06
 -3.76111836510008E-11 -6.91766550083372E-09  8.96380039372201E-08 -1.56575837061473E-07 -7.17539926915662E-07
  1.36332072228480E-07  1.50545715420094E-06 -2.14014237025414E-07 -1.40909068680745E-06 -2.40484543517221E-08
 -9.38844972753789E-07 -8.95221538291296E-08  1.57463558589519E-07  7.15520947292949E-07  1.36587983689284E-07
  1.50208585861046E-06 -2.13750459829231E-07 -1.41511764438329E-06  2.38099558369395E-08  9.56804992421871E-07
 -8.94893988860033E-08  1.57702296310078E-07  7.19160531662611E-07  1.36565451644843E-07  1.51436686014072E-06
 -2.13801710524872E-07 -1.41357685996047E-06 -2.39522112331696E-08 -9.54568659021975E-07  8.96132838511813E-08
 -1.56778873168559E-07 -7.17442570602291E-07  1.36513521993364E-07  1.50450078828124E-06 -2.13897876888780E-07
 -1.41323389493170E-06  2.39737930270745E-08  9.45206958137001E-07 -2.54497761081407E-07 -1.67400901397524E-06
 -3.47183807062945E-07 -2.53344987304766E-07  1.38797538654026E-06  2.54786329715704E-07  1.67846691283782E-06
 -3.48255011763414E-07 -2.49579223771167E-07 -1.39306561315364E-06  2.54756048725926E-07  1.67869148169878E-06
 -3.46736967214879E-07 -2.50767736175671E-07  1.39346814149648E-06 -2.54637722805692E-07 -1.67653636867668E-06
 -3.48281809810581E-07 -2.50930798332597E-07 -1.39053661861694E-06  9.10497652155852E-07 -9.07709304358845E-07
 -9.07346650854032E-07  9.11341053735711E-07 -6.21668284230429E-07  6.17775178197641E-07  6.18097559512076E-07
 -6.18992303055156E-07 -2.63540154735177E-06  2.63692956705049E-06  2.63741480315130E-06 -2.63720732494242E-06
* ORBITAL    1    5
 -3.23130481477176E-07 -2.25656132552582E-06 -8.60332701919153E-06 -3.06117793232863E-05 -1.64203477859825E-05
 -1.12959955884150E-11 -2.35547674609206E-10 -3.59780587088998E-10 -3.25105379882001E-10  1.93450155162635E-11
  4.55632755069886E-10 -1.24262308636435E-09  2.67220300518293E-11 -2.86071838920426E-07 -2.56496192848473E-06
 -8.18024494835734E-06 -2.83572193828329E-06  1.50390794018676E-06  9.88182254674151E-07  1.80647185331526E-09
  3.38753664487746E-10  1.63616847885427E-07 -2.23278030761246E-07  1.31524563887955E-10 -2.80047790251207E-10
  1.77497959693737E-06  3.49250851032872E-06 -3.23218184041302E-07 -2.25719104515000E-06 -8.60632245632024E-06
 -3.06242632381330E-05 -1.64256283721945E-05  1.29933829959244E-11  2.76469365091258E-10 -1.45864001626243E-09
 -1.97363821135271E-11 -2.52333127363553E-11 -5.36792813602178E-10  1.21614936901098E-09  6.92779540095257E-11
  2.85985215454075E-07  2.56334190179796E-06  8.16962592145649E-06  2.83282041456795E-06  1.50303321598670E-06
  9.88855302480517E-07  1.69315187767442E-09  3.47623626758007E-10  1.60983061270862E-07 -2.25195584440576E-07
 -1.33818874306250E-09 -2.16186290740287E-11  1.77587475861292E-06  3.49363616878257E-06  8.40610747955499E-07
  3.07426710640618E-06  1.09109271578550E-05  4.88357868244242E-09  2.83068795077476E-06 -6.09172415404990E-08
 -4.78204369421212E-06 -1.83408770252630E-10  3.64546275878701E-09  8.40593872833106E-07  3.07413587344817E-06
  1.09102610448812E-05 -4.85258014819317E-09 -2.83076205055050E-06  6.09704842979547E-08  4.78012743766827E-06
  6.17512884584935E-11 -6.39632440627044E-09  5.00000255359762E-01  5.05465703767505E-06 -1.83232468325410E-04
 -5.93294798156614E-06 -2.03662768681303E-06 -4.41955205377843E-05  9.94858945847127E-06  5.97954259301973E-06
 -6.16847948253631E-06  5.00000255335725E-01  5.05447358175278E-06 -1.83233708917002E-04  5.93294588447379E-06
  2.03542398651279E-06  4.41955031115744E-05 -9.94882315857132E-06  5.97956142556480E-06 -6.16788200427003E-06
  5.00000255320107E-01  5.05434793066722E-06 -1.83234163406288E-04  5.93286039855760E-06  2.03494758693078E-06
  4.41954466499587E-05 -9.95048735840027E-06 -5.97961846148813E-06  6.16621564880816E-06  5.00000255329363E-01
  5.05441910091979E-06 -1.83233988886007E-04 -5.93286672209021E-06 -2.03395374033758E-06 -4.41954599816980E-05
  9.94946267565285E-06 -5.97959537419205E-06  6.16742371006664E-06  3.91311301874456E-07  5.56227545796982E-06
  2.98483624251057E-06 -3.95586261085474E-06 -2.73241773701042E-06  3.91330111160156E-07  5.56213112306409E-06
 -2.98513032095969E-06  3.95546899810734E-06 -2.73159837169733E-06  3.91319618844580E-07  5.56225358377069E-06
 -2.98515774612232E-06  3.95589199385691E-06  2.73202863802129E-06  3.91333085893585E-07  5.56213000190592E-06
  2.98483545443197E-06 -3.95567641144128E-06  2.73180908149802E-06  1.92205774294394E-07  1.92551386957966E-07
  1.93036091290236E-07  1.92695903354647E-07 -3.42647756450277E-06 -3.42621216589413E-06 -3.42644029579925E-06
 -3.42644289645590E-06 -5.59765401835594E-06 -5.59841682908296E-06 -5.59777453299884E-06 -5.59781997327787E-06
* ORBITAL    1    6
 -8.79911964780436E-07 -6.25307052968493E-06 -2.76783883121985E-05 -1.12615655348912E-04 -4.01574912375963E-05
  2.66309172808445E-11  7.79713783838827E-10 -2.88696669135654E-09 -4.35323485568271E-10 -2.51774566481206E-11
 -4.16393350128760E-10  1.15057036774205E-09  4.82603639429146E-11  7.46135143339667E-08  4.11194820700956E-06
  2.95856073818237E-05  6.45661099943668E-06  2.36229280620986E-06  3.22070468628757E-06  1.47064320193436E-09
 -3.02019342307451E-12 -2.14570472933611E-06 -4.31025826084584E-06  9.04819971102003E-09  9.36545284577689E-10
  2.53388737256216E-06  5.19026039897023E-06  8.79893730369547E-07  6.25293877280263E-06  2.76777422249791E-05
  1.12615302175487E-04  4.01586078614870E-05  6.23023699083575E-12  3.55891518983023E-10  7.70849822188423E-10
  9.50864157941119E-11  2.27185437957068E-11  6.65180262675830E-10 -2.09975696793215E-09 -2.41711060719052E-10
  7.45988557771513E-08  4.11168398368127E-06  2.95870255903128E-05  6.45658557307854E-06 -2.36718554531758E-06
 -3.22176233461876E-06 -4.63366989193658E-09 -8.29267248744639E-10  2.14702196391390E-06  4.31058840128146E-06
 -7.47440347914717E-09 -1.24450391168412E-09 -2.52957167174235E-06 -5.18971865595188E-06 -1.24097160934367E-11
 -9.53271655285191E-11 -3.65994271381465E-10  1.11448636784938E-10 -4.81889964284749E-09  4.43713192496609E-11
 -2.97436606470243E-09  1.14258726745075E-06  1.05268063643260E-05 -2.24043826924713E-11 -1.73705267458845E-10
 -1.02997315918101E-09  2.49379008886946E-10 -1.53735012429395E-08  1.95035625844059E-10 -1.07379254588202E-08
  1.14226710098446E-06  1.05375450876707E-05  5.00000297907089E-01  5.35620778149320E-06 -1.82096803367610E-04
 -5.77635482870207E-06 -5.95366227617157E-07 -4.40714082988467E-05  1.18770329121222E-05  6.07788716151225E-06
 -4.56294169206767E-06  5.00000297892021E-01  5.35610561758837E-06 -1.82098493669832E-04  5.77645536735600E-06
  5.92625179446732E-07  4.40714119214073E-05 -1.18819922459973E-05  6.07785341139641E-06 -4.55561211531686E-06
 -5.00000297878694E-01 -5.35598505987780E-06  1.82097610983233E-04 -5.77630198136862E-06 -5.96150113823568E-07
 -4.40713814599593E-05  1.18779356383903E-05  6.07794718738547E-06 -4.56241675045209E-06 -5.00000297894135E-01
 -5.35611885887789E-06  1.82098915959862E-04  5.77643268267889E-06  5.90409597514320E-07  4.40714395858195E-05
 -1.18810160000850E-05  6.07784187040365E-06 -4.55668127555315E-06  3.87147415123303E-07  5.56347873862511E-06
  2.95343409719266E-06 -4.53802837277256E-06 -3.14079748363910E-06  3.87120064280477E-07  5.56320656202854E-06
 -2.95310713181717E-06  4.53724079051591E-06 -3.14018305945514E-06 -3.87140297742724E-07 -5.56394279607123E-06
  2.95408796602839E-06 -4.53838674595137E-06 -3.14174761763502E-06 -3.87087431897825E-07 -5.56284491241580E-06
 -2.95291992924707E-06  4.53719429167856E-06 -3.14066146915729E-06  2.33560085233290E-06  2.33556337222001E-06
 -2.33615532190360E-06 -2.33523369024502E-06 -2.23877513378741E-06 -2.23738346000912E-06  2.23854534086499E-06
  2.23656889582049E-06 -2.73735632928115E-06 -2.73789810832311E-06  2.73715762696916E-06  2.73769130558797E-06
* ORBITAL    1    7
  4.40170477560981E-11  3.18697520715274E-10  1.61180552164182E-09  1.07303123008182E-09  1.31630735854355E-09
 -3.48409015657866E-07 -3.72084261439057E-06 -2.15741416607562E-05 -9.20661304351331E-06 -2.38509607693691E-07
 -2.99977446906400E-06 -2.12443479585447E-05 -9.74237474849768E-06 -5.87701352343032E-11 -1.29065503079129E-09
  7.20601368348921E-10  3.38304383358410E-10  4.89186209325350E-09  4.91632759282772E-11  2.64009743077469E-06
  4.12885308913009E-06 -4.62631617527334E-09 -3.22062954632442E-10  4.94395338983676E-06  9.53601346552150E-06
  5.37913367772288E-10 -5.26137147923672E-10  3.53456635984614E-11  2.58726010886033E-10  1.36040572789539E-09
 -2.19558005489891E-09 -2.69642319852180E-10  3.48415574420447E-07  3.72101510417609E-06  2.15726513156691E-05
  9.20680609505877E-06  2.38498038999307E-07  2.99959337398201E-06  2.12440401557124E-05  9.74231453225297E-06
  5.94961767149688E-11  1.22760819667296E-09 -2.96728820242718E-09 -8.54769213538954E-11  6.75038780536054E-09
  6.93985351269363E-10  2.63994831381637E-06  4.12892112289204E-06 -1.20675488965472E-09 -1.32015982633161E-09
  4.94165035177444E-06  9.53596124345153E-06  1.43495929961983E-09  9.69381892421019E-10  6.44006455985826E-11
  5.18328809398754E-10  3.21570897931385E-09 -3.05395363532903E-11 -2.76771462024531E-09  3.23918724226137E-10
 -1.25570855365563E-08 -3.00988971484342E-07 -2.65519528909228E-06  5.55782696125753E-11  4.46938280857324E-10
  2.85253309703408E-09  7.77076825924079E-11  1.05994650428265E-09 -2.49744623140393E-10  8.55050023932291E-09
  3.00843199886843E-07  2.65983474710624E-06  5.00000128890131E-01  4.12894241672852E-06 -1.86056363198602E-04
 -5.94772359325962E-06 -4.35458311961399E-06 -4.41908103705489E-05  8.02153688484776E-06  5.83982236479832E-06
 -7.00132340278101E-06 -5.00000128917758E-01 -4.12915265023929E-06  1.86055621518784E-04 -5.94773120997877E-06
 -4.35630120376753E-06 -4.41907825340223E-05  8.02295176390001E-06 -5.83978855909501E-06  6.99891069357883E-06
  5.00000128879780E-01  4.12885920973756E-06 -1.86056750142604E-04  5.94770165431756E-06  4.35470875531326E-06
  4.41907839277547E-05 -8.02203430778205E-06 -5.83986976217620E-06  7.00099134709309E-06 -5.00000128906551E-01
 -4.12907244147765E-06  1.86056508925594E-04  5.94775217276087E-06  4.35508805326856E-06  4.41908012446747E-05
 -8.02397476641244E-06  5.83976347346095E-06 -6.99654732721075E-06  3.32263869028405E-07 -1.70197578394233E-06
 -7.91006931210915E-07  4.30468306155063E-06  3.60008828970066E-06 -3.32299903864817E-07  1.70180344162236E-06
 -7.91461709726781E-07  4.30496790722822E-06 -3.59953259901503E-06  3.32293598228170E-07 -1.70181015214425E-06
  7.91239942200562E-07 -4.30494599423525E-06 -3.60027539292130E-06 -3.32226501762953E-07  1.70244049847005E-06
  7.91326119006394E-07 -4.30457447310622E-06  3.59982303004992E-06  4.88273730499671E-06 -4.88315403621853E-06
  4.88267186279538E-06 -4.88357447329061E-06  4.76810915735000E-06 -4.76812266231981E-06  4.76855777319987E-06
 -4.76806858035151E-06 -6.48762856786932E-07  6.48656098059604E-07 -6.48669375818454E-07  6.48721937827341E-07
* ORBITAL    1    8
 -5.89976188030505E-11 -4.27392260773004E-10 -2.16253616884158E-09 -2.26568678841370E-09 -1.51652608210211E-09
 -2.71018122338240E-07 -2.21897334974191E-06 -1.23161408138220E-05 -7.79418226684936E-06 -1.73264435530077E-07
 -1.75115434790634E-06 -1.32913030588665E-05 -8.06645891816850E-06  8.09573568764732E-11  1.78091117838324E-09
  5.72189320937015E-11  9.48597522759927E-10 -4.69430337648069E-09  5.21216323143601E-10  8.91345102680710E-07
  4.92059664961517E-07  4.92806649547023E-09  6.77278022601508E-10  2.38885829018360E-06  4.38446759391969E-06
 -6.28828092878258E-10  6.83975812659484E-11 -4.43207858112492E-11 -3.25938323364205E-10 -1.76127377057858E-09
  3.75005674098170E-09 -1.11492725103073E-12 -2.71023583360918E-07 -2.21904409308436E-06 -1.23146790139481E-05
 -7.79426993191195E-06 -1.73244027362697E-07 -1.75066990062644E-06 -1.32911309170862E-05 -8.06632915681382E-06
 -8.39646408912687E-11 -1.76410689931797E-09  5.34952730693058E-09  2.47863237223056E-10 -4.19297784562777E-09
  3.36419992614472E-10 -8.94327241447582E-07 -4.91920007282503E-07  3.53470621569259E-10  7.84521637842313E-10
 -2.38921497106381E-06 -4.38541808088237E-06 -1.82445301552167E-09  3.33429187186415E-10 -2.89913188403172E-07
 -1.00760707186645E-06 -3.57713291954099E-06  4.11990735020777E-07  2.77950884557173E-06  1.09273161937362E-07
  1.04560805486025E-06  1.38689703904220E-10 -7.13862837130310E-09  2.89806386488952E-07  1.00672606447675E-06
  3.57075481454543E-06  4.11771373923227E-07  2.78338222956325E-06  1.09921085200157E-07  1.02039549183582E-06
  6.89902446462651E-11 -3.44603536993404E-09  5.00000112333737E-01  4.00283512532118E-06 -1.86435917364231E-04
 -5.93903451045651E-06 -4.09460405508229E-06 -4.41971008309140E-05  8.01953764543442E-06  5.88244646926167E-06
 -6.70960620250848E-06 -5.00000112315448E-01 -4.00269506947474E-06  1.86436623040802E-04 -5.93907448059151E-06
 -4.09176908587145E-06 -4.41971158848457E-05  8.01871311833697E-06 -5.88247897095656E-06  6.71257294565527E-06
 -5.00000112300330E-01 -4.00257496122137E-06  1.86436330236351E-04 -5.93898374705938E-06 -4.09263228894007E-06
 -4.41970910765632E-05  8.01754016547998E-06  5.88252961049624E-06 -6.71484804637492E-06  5.00000112313688E-01
  4.00268405503342E-06 -1.86437385528208E-04 -5.93906177752605E-06 -4.09330928521678E-06 -4.41970995101379E-05
  8.02120245620533E-06 -5.88246753985171E-06  6.70571888724591E-06  3.40201662906172E-07 -1.66249604429683E-06
 -8.20758645886303E-07  4.28202838381404E-06  3.61682261632967E-06 -3.40236477380841E-07  1.66210024156446E-06
 -8.20216743309465E-07  4.28160758585322E-06 -3.61696324859459E-06 -3.40247303424171E-07  1.66211227950804E-06
 -8.20682720093437E-07  4.28197899769720E-06  3.61717708143825E-06  3.40271860820263E-07 -1.66164568238130E-06
 -8.20493116851402E-07  4.28122874845878E-06 -3.61622155033933E-06  4.93682286268771E-06 -4.93518321314846E-06
 -4.93518353484746E-06  4.93669582895365E-06  4.82016631661427E-06 -4.82029631878641E-06 -4.82087831008389E-06
  4.81925195867855E-06 -7.19206799261611E-07  7.18633681326744E-07  7.18633119568211E-07 -7.18936339275949E-07
* ORBITAL    1    9
 -1.04685130113584E-05  7.07099869252522E-01  7.28288801522354E-04 -5.11908279197014E-05  2.28094636745057E-05
 -1.10359077204374E-08 -2.45230152690728E-07  2.19020943660041E-07 -3.61129612686915E-08  1.48727175557157E-08
  1.69361774893693E-07  3.51131913472537E-08  6.91225609602517E-08 -8.26727046757963E-04 -1.00011871897354E-05
 -3.20018673470805E-05 -3.69423623888429E-05 -5.02121677987873E-05 -1.67923595367843E-05  2.12063912296135E-06
 -1.69542333575626E-07  3.98418644374669E-05  1.54919323381678E-05 -2.44684824226169E-06 -4.13008521611747E-07
 -4.00480628419815E-05 -1.49128329059906E-05 -1.04638717332546E-05  7.07099903080528E-01  7.28448749625917E-04
 -5.04507942029823E-05  2.28302146112229E-05 -1.74620294895540E-08 -3.92399905625408E-07  6.04244048249096E-07
 -1.99737240749573E-07  2.33344884828816E-08  3.45091007271712E-07 -1.35691555106832E-07  6.47320460651461E-08
  8.26730483306603E-04  1.00420036185473E-05  3.25570778526068E-05  3.70604017409042E-05 -4.93306898232832E-05
 -1.66581232377571E-05 -1.87027416628356E-06 -2.28145062591760E-07  3.91261420650337E-05  1.59520789523865E-05
  5.46319388091117E-06  4.75328221222405E-07 -3.93930014841003E-05 -1.49437237435150E-05 -1.35811969996018E-06
 -9.81873789798062E-06 -5.14492906101766E-05  8.11266137840374E-07 -6.13673905026404E-05 -1.61746922761806E-06
  1.21062491766607E-04  2.17868803632194E-08 -1.13026330678503E-06 -1.31948989877422E-06 -9.50156782431051E-06
 -4.97118832850874E-05 -8.38324996981778E-07  6.39437166332013E-05  1.36772855314337E-06 -1.08299275144169E-04
 -2.49076128066046E-08  8.85469750948072E-07  3.54020050341713E-07  3.09109259784768E-06  9.71515529981860E-06
 -1.28123286312774E-06 -1.30501027002074E-05 -7.30693911770001E-07  7.20891760454528E-06 -1.50548682509659E-06
  2.10282295676402E-05  3.54973215271762E-07  3.09526297789027E-06  1.03383214027427E-05  1.26105466248627E-06
  1.44771009696778E-05  7.16072013214868E-07 -5.63332771326160E-06 -1.48767997766824E-06  1.84955959280884E-05
  3.50147748592353E-07  3.05754482315493E-06  9.96893589262375E-06  1.25287944050263E-06  1.38988164525709E-05
  7.08456303403464E-07 -5.81646790211286E-06  1.47994884539911E-06 -1.88716955531054E-05  3.55561495056159E-07
  3.10300903384771E-06  9.86833160219634E-06 -1.28491921839411E-06 -1.36465121538649E-05 -7.36265582822690E-07
  7.10813579082275E-06  1.50704230448232E-06 -2.09804622723782E-05 -5.21213003040028E-08  1.38520232410014E-06
 -1.79351317534289E-06 -8.81250700069621E-07 -4.56101570085527E-06 -3.66172811739968E-08  1.68374892153492E-06
  1.54524595972636E-06  9.98647576825774E-07 -4.94374270549909E-06 -3.23252610055876E-08  1.71372025678304E-06
  1.53890704173603E-06  1.01510610556826E-06  4.91312322961984E-06 -5.80533707548812E-08  1.37199646998699E-06
 -1.77714000328206E-06 -8.96662130668555E-07  4.63611096889279E-06  4.68078818491276E-06  5.01943912399202E-06
  5.06018150657082E-06  4.72653468367545E-06 -2.04168186495722E-06 -2.59869013267718E-06 -2.56338004060900E-06
 -2.11414298760278E-06 -7.52480537930420E-07 -5.78058446322503E-07 -6.41385830240710E-07 -7.16484229451852E-07
* ORBITAL    1   10
 -9.16166813102857E-06  7.07109180550085E-01  7.71292475058238E-04  5.76801556662935E-05  5.61045249779250E-05
  2.57778740069058E-08  6.19128605587908E-07 -1.73372476957335E-06 -1.48913753348551E-07 -4.70289074174243E-08
 -1.09298448477224E-06  2.78088690315023E-06  1.05105245117219E-07 -8.28599311807094E-04 -3.22713257309695E-05
 -5.69673194438877E-05 -4.60960507110200E-05 -8.33717183456953E-05 -2.01967415486282E-05 -8.89981422016533E-07
 -4.51580793375665E-08 -5.51602618706086E-05 -5.53057832677909E-06  4.34676661191857E-07  3.49866020184467E-07
 -5.26779603215375E-05 -1.56754995645227E-05  9.22088220375289E-06 -7.07108747858600E-01 -7.69012139453867E-04
 -5.82891138487080E-05 -5.48119009780557E-05 -3.04812406587661E-08 -5.73992549983381E-07  1.74897879032308E-06
  1.97431529261748E-07  6.33639836503986E-08  1.35726056386358E-06 -3.13766242718538E-06  2.95051379952655E-08
 -8.28503294558242E-04 -3.01675521960345E-05 -6.02308120065446E-05 -4.61235055661400E-05  7.91018444632610E-05
  1.92337201572850E-05 -5.88916134692341E-06 -2.16899020936903E-07  5.21357243715518E-05  4.58451893886024E-06
  1.70437574379791E-06 -4.17336618238744E-07  6.57938689146628E-05  1.69466866777233E-05  2.45013455430439E-08
  1.99817208002436E-07  1.23584398777572E-06 -1.97351084762540E-07  1.13995262332536E-05  7.22498434404091E-08
 -8.18622052543512E-08 -2.08361638333669E-06  8.16615922920236E-05  4.59530400993896E-08  3.78047571954911E-07
  2.36500258820607E-06  3.04378404568550E-07 -1.72318449680314E-05 -1.44135586082365E-07  1.45220334737483E-06
 -2.64359519495639E-06  1.05785110987935E-04  9.47821731043585E-08  1.18163979908925E-06  8.69354580712424E-07
 -1.70940779473229E-06  1.08906377109675E-05 -9.45023932368976E-07  6.31396134801403E-06 -1.21668978593273E-06
  1.75228435476953E-05  1.05817346880977E-07  1.26843830645994E-06  1.67917925142968E-06  1.73221898307538E-06
 -9.08829314542053E-06  9.32575496938900E-07 -8.31476122357682E-06 -1.20800915356971E-06  1.97492812404741E-05
 -1.08363488279677E-07 -1.28355826197527E-06 -1.31473381538798E-06 -1.69426784489108E-06  7.11296641577864E-06
 -9.64054843614068E-07  8.57830281591347E-06 -1.22977705844553E-06  2.18875337280439E-05 -1.01850479801785E-07
 -1.23582004699638E-06  1.15495105812949E-07  1.72063920617165E-06 -1.14434420866167E-05  9.74788618026648E-07
 -8.21969516639214E-06 -1.26827260382113E-06  2.19990631851504E-05 -2.09399975200211E-07 -4.19459789867425E-07
  2.63059653384788E-06 -3.50242794271506E-06  2.58212995083718E-07 -1.74860639830936E-07  5.75837021372546E-07
 -2.80101891133792E-06  3.94941234938788E-06 -7.31557619324941E-07  1.01004646542512E-07 -1.73358744310724E-06
  2.82474714859236E-06 -4.71629466896575E-06 -2.17727941843114E-06  1.51306586967927E-07 -5.68492084307812E-07
 -2.31487326927446E-06  3.77835648056507E-06 -9.17575927346341E-07 -4.80075884810092E-06 -4.76842741839971E-06
  3.69467463718730E-06  3.80024484278911E-06 -3.61180747318043E-06 -3.98794904490771E-06  4.97896175862503E-06
  4.01561240110672E-06  1.02665288422969E-06  1.49697916825675E-06 -1.36032257998205E-06 -6.70933886010414E-07
* ORBITAL    1   11
  4.17692937898530E-09  2.99575483680881E-08  1.51351388605788E-07 -1.55754291380041E-07  9.40746777198367E-08
 -6.44596736516847E-01  6.82143991492202E-07 -1.86092530368593E-05 -3.50458806464942E-05 -2.90680240031069E-01
 -9.63776367895168E-07 -3.42543595898332E-06 -1.56436640025314E-05 -5.78381999035220E-09 -8.48815824475246E-08
  2.04647537568257E-07 -4.09183589933967E-08  8.56714109812647E-07  3.10429071900274E-08  5.70919058145448E-05
 -3.20153788238579E-05  1.71722714241139E-06  3.18057198252928E-08  1.15912660247232E-04 -6.92688853651603E-05
  1.21837393154454E-06  2.55264190362929E-07 -1.76985482830648E-09 -1.31658392668160E-08 -6.66114504918737E-08
  1.35263009020248E-07 -7.22324109698194E-08  6.44596737377753E-01 -6.40541787555658E-07  1.86813136641371E-05
  3.48109895718735E-05  2.90680240716006E-01  9.91264544793191E-07  3.34474238323329E-06  1.55885785419956E-05
 -3.94660264211874E-09 -5.11780817133135E-08  4.44928627185153E-08  9.33174170084272E-08 -5.40181939391926E-08
  1.01235741387195E-07  5.63829835533496E-05 -3.20079400384760E-05 -4.67230646741116E-07 -1.74570566052637E-07
  1.15563120160944E-04 -6.93942678198017E-05 -9.46959498446366E-07  1.99883396754343E-07  3.51458229965603E-09
  2.68217131548515E-08  1.39570194829106E-07  9.43293734105820E-10 -5.13662777047918E-08  6.08543857501882E-09
 -2.36841592711694E-07  4.73894031187096E-07 -2.29176825866645E-05  5.66868354845665E-09  4.47824547597274E-08
  2.63579875342145E-07  1.87113401773482E-08 -8.88464396427793E-07 -6.67367577881680E-09  3.29519276441009E-08
 -4.01318213556499E-07  2.00008119232928E-05  9.18216125168638E-07  6.98646412389537E-06  1.87268851391136E-05
 -1.72695780767870E-06  4.73043446407758E-06 -9.19329551236480E-07  6.66239242640262E-07 -1.96790679670288E-06
 -5.72993416239501E-06 -9.19773976702921E-07 -6.99947237622616E-06 -1.85646900771080E-05 -1.73941318917147E-06
  5.09873408488091E-06 -9.26089664716893E-07  1.06948451519720E-06  1.97962536452883E-06  4.93339108121322E-06
  9.16951699463105E-07  6.97840198081983E-06  1.84314121259774E-05  1.74158331481080E-06 -5.37960941468094E-06
  9.23795957495076E-07 -1.19065856499049E-06  1.97474689984577E-06  4.71868635268212E-06 -9.20577286011236E-07
 -7.00570122552184E-06 -1.87630592787712E-05  1.73559575818196E-06 -4.77929724062965E-06  9.25460216305462E-07
 -7.71097194930022E-07 -1.97814548819482E-06 -5.54267749499864E-06 -1.08166172361979E-07 -2.82056656209663E-06
 -2.63458973778592E-06  2.09142059057973E-06  4.41817776297902E-06  9.80447186695964E-08  2.67482887255446E-06
 -2.51763720908466E-06  1.85555339096862E-06 -4.24365177064947E-06 -1.02468326530107E-07 -2.73100516363655E-06
  2.53826165404216E-06 -1.92781741599054E-06 -4.31051984273883E-06  1.04547329558639E-07  2.79166842666991E-06
  2.68007416326340E-06 -2.08361824728732E-06  4.40844241213440E-06 -2.64937229583554E-06  2.61803149951961E-06
 -2.63094121765850E-06  2.63753781916785E-06 -1.68364713011238E-06  1.85347847265708E-06 -1.79331057130234E-06
  1.63944456405476E-06 -1.81820579247934E-06  1.77594160739049E-06 -1.76701840793565E-06  1.86729925161943E-06
* ORBITAL    1   12
  9.11177238855316E-10  6.77203645215649E-09  3.67357281499552E-08 -1.21637496861858E-07  6.15336959869133E-08
 -6.44701601280715E-01  4.50456466942796E-06 -2.96046032535480E-05 -3.63942461851610E-05 -2.90447598206352E-01
  3.13386411373054E-06 -1.50922870707329E-05 -1.62998641705744E-05 -2.71041915450785E-09 -6.26706624331407E-08
  2.42289125972603E-07 -3.06425301680050E-08  1.86933130737692E-07 -1.21734130603705E-07  8.29809550703253E-05
 -2.34151862047353E-05 -1.34721428571100E-06  7.71681719667681E-08  1.75511160699449E-04 -5.25285800709252E-05
 -3.49207253742514E-07  7.92876641923206E-09  2.83516996788967E-09  2.11226597509197E-08  1.11473928155649E-07
  3.66476001909860E-08  2.15993422207167E-08 -6.44701594783121E-01  4.64905740085736E-06 -3.00983079101540E-05
 -3.61520108699666E-05 -2.90447611799266E-01  2.82624862245941E-06 -1.42760997560984E-05 -1.62042392915952E-05
  5.58441837382634E-09  1.24016098016388E-07  4.67354113624344E-08 -8.79164809709358E-08  3.68093856101918E-07
 -1.28949568589104E-07 -8.25127342064784E-05  2.35944277490680E-05 -5.54154208881093E-07 -5.55096221513076E-08
 -1.75442943654044E-04  5.23511758092005E-05 -4.85961372219581E-07 -5.04863155276668E-08 -5.50447061709269E-09
 -9.51371680742047E-08  1.31767174313683E-07  2.63417205010867E-06 -8.59669064717224E-05  1.32548830479498E-06
 -4.91499110464533E-05 -3.60669999406308E-08  1.77414920300102E-06  6.82116478168837E-09  1.07533704831392E-07
  3.39861898289093E-09  2.64047880387915E-06 -8.59876921064556E-05  1.29586557495866E-06 -4.83111963162997E-05
  3.61314062703319E-08 -1.19693633722606E-06  9.31206998716809E-07  7.01307518174046E-06  2.67521152993856E-05
 -1.13388199045672E-06 -1.71448410410629E-05 -7.11023563669544E-07 -1.40220395775261E-05 -1.58514947102004E-06
 -3.20088677158669E-05 -9.31640373257141E-07 -7.01619094436621E-06 -2.67588556926049E-05 -1.13240024912768E-06
 -1.71907195405281E-05 -7.09906021714454E-07 -1.39479717527849E-05  1.58465914818369E-06  3.18922853801738E-05
 -9.27736156298067E-07 -6.98671093789137E-06 -2.65295649200747E-05 -1.13073762670006E-06 -1.67695617439727E-05
 -7.09633325657942E-07 -1.40561938918404E-05 -1.58514182382130E-06 -3.18882801306134E-05  9.29216058237538E-07
  6.99797736365864E-06  2.66421290108599E-05 -1.13397847439253E-06 -1.68795895044992E-05 -7.13150449773616E-07
 -1.42847373778751E-05  1.58618138560948E-06  3.23155067731192E-05  1.10843415483521E-07  1.06227591192897E-06
  1.30249371410127E-06 -1.84372157993441E-06 -4.17263334270423E-07 -1.12059030702579E-07 -1.06869840270245E-06
  1.27541571155921E-06 -1.81307061906000E-06  4.41812350004319E-07 -1.07508745169622E-07 -9.35768389345646E-07
  1.25170452279403E-06 -1.73535287758259E-06 -3.17252349978438E-07  1.10185495371319E-07  9.66909276456776E-07
  1.25869249379497E-06 -1.76748272987863E-06  2.84817429632689E-07 -2.53224552900900E-06  2.47781912447108E-06
  2.46004023396484E-06 -2.52526785786044E-06 -9.74952990594816E-06  9.75992625903103E-06  9.69198388145895E-06
 -9.65382111112960E-06  6.94718068821605E-07 -7.12753427706241E-07 -6.39261373850480E-07  6.38050392794426E-07
* ORBITAL    1   13
  3.57651627573287E-06  8.31046576445963E-04 -5.57295088310776E-07  8.43722653256000E-06 -5.74842930835473E-06
 -8.81349816530170E-09 -2.30637705215363E-07  4.83226333110039E-07 -1.70787072758101E-07  1.01134942004767E-08
  2.01359533077059E-07 -6.15471383941106E-07  4.03122612749075E-07  7.07106090972169E-01  1.06002519256075E-05
  2.96990000482045E-06  2.16483082171667E-05 -1.82409935887071E-05  1.54227384383045E-06 -7.01297753231804E-07
  3.06843752433369E-07 -4.90874863223565E-06  8.16606819435482E-05 -1.45939041704693E-06 -3.01737494130250E-07
 -1.25527598881802E-05  1.68347381951665E-06 -3.54806375634254E-06 -8.30839372532410E-04  1.63303584354380E-06
 -8.97980179998676E-06  6.14350878454478E-06  1.94790186771089E-09 -1.18006428696575E-09 -2.53741408520586E-07
 -9.22302926639249E-08 -1.11011939583756E-08 -2.58215979530272E-07  6.35328191373408E-07  7.17196036087210E-08
  7.07106136109367E-01  1.15699187541545E-05  1.51133490248726E-06  2.13726170340362E-05  2.40743914070758E-05
 -1.16577584421312E-06  1.13110749740998E-06 -2.95748611338808E-07  2.63332279951445E-06 -8.21958250150485E-05
  1.49127994961496E-06  5.23720146765271E-07  7.44710176568752E-06 -2.13626746016442E-06  1.28150624537210E-08
  1.03933653263298E-07  7.80611492495050E-07  2.24101424864697E-08 -3.41867105910616E-06  9.56803116629620E-08
 -4.90045906853099E-06  2.75368752747708E-06 -6.57890035121213E-05  2.36638169063229E-08  1.88001836015112E-07
  1.14599085453055E-06 -7.75910075996273E-08  7.50607872840491E-06 -1.62990189762430E-07  7.32255344381860E-06
  2.84993383865173E-06 -7.03190202938601E-05 -2.47339839241038E-07 -1.88299461888419E-06  3.28115404488432E-06
  1.68307465006904E-06  1.00773902104913E-09  7.38003497301967E-07 -8.16051783542027E-06  6.95676044886765E-08
 -3.60740809938595E-05 -2.49695321481173E-07 -1.90380157286728E-06  3.30986517164012E-06 -1.70163444144298E-06
  1.96808772981730E-07 -7.46851387683806E-07  9.10472695743376E-06  8.07863307664310E-08 -3.74584340664722E-05
  2.37049923986417E-07  1.80260474540158E-06 -3.34634517211475E-06  1.66300163233731E-06  1.82659694758812E-07
  7.51935227000778E-07 -7.59155705079333E-06  4.94030094212654E-08 -3.46635337984212E-05  2.38844585688167E-07
  1.81875825402228E-06 -3.73948225642991E-06 -1.68529737598660E-06  1.19981971544105E-06 -7.68840357517901E-07
  7.96702570020129E-06  7.40384288477229E-08 -3.55305042545320E-05  5.40864284374539E-07 -4.72109510035566E-07
 -5.26843408620462E-06  4.34417459499679E-06  5.74371571493533E-06  5.42097908088686E-07 -5.26411332405515E-07
  5.15448756031114E-06 -4.31165537177906E-06  5.76632311596021E-06 -5.08336370876315E-07  1.07556923370048E-06
 -5.38074846540506E-06  4.64480240407692E-06  6.08710974295525E-06 -5.29381030776941E-07  6.62323514966791E-07
  5.11062192307740E-06 -4.30482470136012E-06  5.63913798569668E-06 -6.58577151951656E-07 -5.09916536845053E-07
  4.30324931760313E-07  2.81849072394684E-07  1.75873187653532E-06  1.61169620223555E-06 -1.84812392475964E-06
 -1.42393561475024E-06 -5.47712136988290E-06 -5.45729922311540E-06  5.57588724455455E-06  5.30949390481389E-06
* ORBITAL    1   14
  4.47314754086904E-06  8.36822724815842E-04  3.76671353810886E-05 -2.08435090253645E-05  3.51996839805962E-05
  2.87803994894534E-08  6.95909896496263E-07 -1.58311661377384E-06 -2.23243084666246E-07 -4.22655804513905E-08
 -8.20945808693693E-07  1.50647804970268E-06  4.23689252764041E-07  7.07103956136740E-01 -3.81470217905141E-05
  1.04798116333665E-04  3.04611898177124E-05 -4.47405474252242E-05  2.45082504717177E-06 -2.01846137582108E-06
  3.03959337575382E-07 -2.20359200491819E-04  4.20432387377849E-05  5.48348689219884E-06  5.84728500900359E-07
 -2.46265007157388E-05  3.96577014345965E-06  4.48041540451752E-06  8.36875647856069E-04  3.79286250309534E-05
 -2.03136840261885E-05  3.54212861171455E-05 -6.99092271236762E-09 -5.56698942659738E-08  8.23203235240077E-07
  1.52026935810508E-07  2.81886862155683E-08  7.43640804719288E-07 -1.96521273580408E-06 -2.05579698234977E-07
 -7.07103948271228E-01  3.82678064503249E-05 -1.04583968491758E-04 -3.00835492771781E-05 -4.38595924529525E-05
  2.41182229831191E-06 -2.09876172940890E-06 -5.74736820073715E-07 -2.19856766357559E-04  4.20241473668495E-05
 -3.41241450385503E-06 -4.34211426749188E-07 -2.39529425106684E-05  4.04842871234168E-06  2.39130624478804E-06
  1.85709897606097E-05  8.16966012808528E-05 -5.26476087259187E-06  1.23201486909202E-04  1.09283218603919E-05
 -2.73886413355128E-04  1.66696575579854E-07 -6.83304559153764E-06  2.38346567496700E-06  1.85033177450277E-05
  8.10471061612006E-05  5.41741962749235E-06 -1.32387454573233E-04 -1.07694427141764E-05  2.64074551532986E-04
 -1.93335170085256E-07  8.64534131344367E-06 -6.27137839922034E-07 -4.76644745529027E-06  3.18059045886451E-07
  1.70703112223620E-06  2.56106234870805E-05  6.36635229154848E-07 -3.42843040946750E-05  8.82237408055978E-07
 -9.84572534995759E-05 -6.17530219240721E-07 -4.68610645280844E-06  3.69849920918469E-07 -1.64807568795018E-06
 -2.58053581234164E-05 -6.26640474402187E-07  3.13965617182628E-05  8.57656876558250E-07 -9.43689003363591E-05
 -6.22861851871618E-07 -4.72769197447017E-06 -2.66283924352274E-07 -1.64971229479335E-06 -2.74604717015762E-05
 -6.19788703551404E-07  3.23171995040307E-05 -8.47640153642263E-07  9.53523706168219E-05 -6.20119638684603E-07
 -4.71342293957257E-06  1.14812088109474E-06  1.70639820565777E-06  2.32618304202330E-05  6.43398199398568E-07
 -3.38018122900297E-05 -9.01575534920868E-07  9.81347941939770E-05  2.30693872771322E-07 -5.67819719187337E-06
 -8.98405667219378E-08  3.32416346882555E-06  1.85301195501539E-05  2.34430544399761E-07 -5.37437906176190E-06
  3.52290249521226E-07 -3.32552745134943E-06  1.83122193270272E-05  2.06287946944805E-07 -6.07225153991361E-06
  5.81092639332741E-07 -3.81482046238831E-06 -1.90406579216114E-05  2.57099985425249E-07 -5.00779706342665E-06
  4.58606785953018E-08  2.96230497187595E-06 -1.78573334199807E-05 -1.94318801925385E-05 -1.96609272357619E-05
 -1.97340159732393E-05 -1.93854233091219E-05  8.37767210219955E-06  8.74356250318710E-06  9.26871793654508E-06
  8.01145557452507E-06 -3.28083772844966E-06 -3.08584656591685E-06 -3.50106074324142E-06 -2.90638272645779E-06
* ORBITAL    1   15
  1.13394824920756E-08  8.27712613448990E-08  4.29627474643982E-07  5.25396629969579E-07  1.31716678692316E-07
 -2.90679126251844E-01  1.09776863203064E-05 -5.68938688776926E-05 -4.26559279469466E-06  6.44594797804102E-01
 -2.29495442382162E-05  1.02537454998597E-04  9.06014753680160E-06 -1.51535609199071E-08 -3.34399027323379E-07
  3.08727777962839E-07 -2.89435841606119E-07 -2.70025898456841E-07  1.00962219913261E-07 -3.34263639925340E-05
  4.68755913108983E-05 -8.63649454457233E-07 -1.70548532380800E-07 -2.18786802614744E-05 -2.38635375906057E-05
 -7.46973428577782E-07 -1.03563706631655E-07  5.64735261229642E-09  4.17896547828740E-08  2.27712375280536E-07
 -7.68832535593514E-07  1.15863768288532E-07  2.90679131075969E-01 -1.09977414849712E-05  5.70013780345833E-05
  4.25124548127117E-06 -6.44594817824314E-01  2.25886054620849E-05 -1.02065869963542E-04 -9.03656995100553E-06
  1.29609384208436E-08  2.78434515990052E-07 -7.85514878407404E-07 -1.72575404240369E-07  9.65018726780578E-07
  7.28312613811299E-08 -2.99919107467873E-05  4.71988365291065E-05  8.74549328703538E-08 -9.18946102197416E-08
 -2.06252619089981E-05 -2.35658945785756E-05 -1.35243117728921E-06  1.16416668247621E-07  1.84613724296949E-08
  1.50340136158771E-07  8.16131845852824E-07 -5.22982451389882E-08  2.21428242630677E-06  8.30983726350878E-08
 -3.68638381652891E-06  1.04812287098536E-05 -4.48793824622662E-04 -5.49064742708531E-10 -4.76125889011757E-09
  6.48545523890182E-08 -4.32912033171314E-08  2.95999230971017E-06 -3.06031506653584E-08  1.08450412061779E-06
 -1.05214891780358E-05  4.48966947318701E-04 -3.05091316506727E-07 -2.34543919971044E-06 -2.57303522354708E-05
  5.67426323693104E-07  6.10532461642741E-05 -7.28171932058313E-07 -3.21490931332703E-05 -2.66364217096817E-07
 -2.31588879010421E-05  3.01694623457008E-07  2.31895846771988E-06  2.57026768575224E-05  5.64975908141082E-07
  6.06474449100884E-05 -7.21562673491058E-07 -3.17875395488894E-05  2.74917989417624E-07  2.22522862424080E-05
 -3.05973463365068E-07 -2.35444571552773E-06 -2.54154701184713E-05 -5.93846105343963E-07 -6.00643915316790E-05
  7.25958505856610E-07  3.27490392794161E-05  2.55951824131022E-07  2.42556930731820E-05  3.02325789926775E-07
  2.32622291296915E-06  2.55444756562754E-05 -5.83200954639710E-07 -5.98123382258363E-05  7.22133305628505E-07
  3.20664936702336E-05 -2.60203679169366E-07 -2.26499593448604E-05 -5.47871817926069E-07 -2.25424516627973E-05
 -1.03250420151809E-05  1.34211373442759E-05  2.53824936799517E-05  5.49384787262634E-07  2.25538966537565E-05
 -1.03908152548193E-05  1.34355507428733E-05 -2.52774854825038E-05 -5.43473153380972E-07 -2.24571194266167E-05
  1.01969231351535E-05 -1.32024605075336E-05 -2.52599570272146E-05  5.45621180141639E-07  2.24788053867642E-05
  1.01906904489707E-05 -1.31713529505367E-05  2.51278256373449E-05 -9.96216423280721E-08 -1.15544870433293E-07
 -1.38413909178282E-07 -1.25217264786324E-07  1.14883104438276E-05 -1.13774156394131E-05  1.13003031444500E-05
 -1.11375366008523E-05 -1.34565406181604E-05  1.35114791765318E-05 -1.33900486862950E-05  1.34214002327567E-05
* ORBITAL    1   16
 -8.84807898607357E-09 -6.57570019624685E-08 -3.49927048628414E-07  1.30940366977235E-06 -1.58047308154012E-07
 -2.90447341561381E-01 -8.35807267924791E-06 -6.98717512773507E-06 -5.15472032400716E-06  6.44701127066707E-01
  1.49229465355258E-05  1.72546959517400E-05  1.18324949234368E-05  1.95191726968469E-08  3.60002893725323E-07
 -1.42560060912789E-06 -3.29054517276431E-07 -1.28384097763995E-06 -1.69936959703957E-07 -6.83945255003542E-05
  5.25148876911615E-05 -3.85194251998995E-07  1.58671071571236E-07  1.97625554653556E-05 -2.41469753513972E-05
 -8.80459143056669E-07 -1.46061371590898E-07 -8.01807308117522E-09 -5.68106640805857E-08 -2.73334405830659E-07
 -1.09188177308207E-06 -1.15103018467829E-07 -2.90447338332846E-01 -8.29376611587043E-06 -7.19898035481738E-06
 -5.11380342121563E-06  6.44701121234980E-01  1.48039240737001E-05  1.74915688403324E-05  1.17433850827690E-05
 -9.46588817382487E-09 -2.63484971824564E-07 -5.09650233195749E-07  4.98740421558602E-08  2.19738024104380E-06
  1.38094789807073E-07  6.94129816695280E-05 -5.24206499502885E-05  2.34716246351253E-06  2.11234375812249E-07
 -1.99674005515213E-05  2.40496666170231E-05  3.87404078533052E-07  8.65120158147916E-09  1.75715369894537E-07
  4.16122900862404E-07 -1.61087337092334E-05 -1.13208784208863E-06  7.18066531227378E-05  1.80061523319957E-06
 -1.15484952635556E-04 -1.01411834265068E-07  3.80886468395257E-06 -1.96095161417420E-07 -5.79555178609976E-07
  1.52142424355948E-05 -1.19618978003428E-06  7.40824040268488E-05  1.89480912738360E-06 -1.18363090528653E-04
 -6.62864632897003E-08  2.42117522783105E-06 -1.08033655237384E-07 -8.13264465583569E-07 -6.15780340076754E-06
  4.37621637151857E-07  1.72749853319107E-05 -4.91972317413615E-07 -8.02744877611313E-06  7.11073858652537E-08
  1.21477184840896E-06  1.12402270069575E-07  8.48462744895001E-07  5.64758586038223E-06  4.64254216565558E-07
  1.63973732818176E-05 -4.88429582986273E-07 -9.48375584435379E-06 -9.35276311229890E-08  1.61009990308891E-06
  1.10629630029114E-07  8.32484591051354E-07  6.02552843809623E-06  4.34697413190468E-07  1.74670840124661E-05
 -4.91659651896129E-07 -8.51448091469626E-06  7.64802263413655E-08  3.81012530454154E-08 -1.09076793473398E-07
 -8.23253554132094E-07 -5.78059770691153E-06  4.62886327083699E-07  1.63988525096362E-05 -4.88054062335292E-07
 -9.11173869543790E-06 -8.47897871532248E-08  5.77549249825946E-07  5.11057794068119E-07  4.55376315352563E-07
 -5.03615781234605E-06  1.62119193209254E-06  4.55718683720119E-06 -4.96956921338800E-07 -2.38042564342307E-07
 -5.24852435829140E-06  1.98169026778770E-06 -4.94345061720252E-06 -5.05892821538925E-07 -3.34021929489969E-07
 -5.02069165317766E-06  1.67914444152887E-06  4.79954264071812E-06  5.01652858454349E-07  3.11132093978166E-07
 -5.27460932846332E-06  1.95615442713694E-06 -4.77534597186590E-06  1.03324384570692E-07  1.82790766155794E-07
  1.49577018090729E-07  7.95197067533584E-08 -1.95011124641839E-06  1.46595989438831E-06  1.77913454352396E-06
 -1.60710447048350E-06 -4.66896922467493E-06  4.78021810010832E-06  4.65693918112993E-06 -4.80470764829739E-06
* ORBITAL    1   17
 -3.15947090679867E-10 -2.29433069923154E-09 -1.18280826035838E-08 -3.57529966493987E-09 -7.58378832344829E-09
  2.20408800543246E-06  4.92217179552523E-05  4.62634876789078E-04  1.87918282463354E-04 -4.11099643158858E-07
 -1.00210689698678E-05 -1.05882714786803E-04 -5.31185482307573E-05  4.66795472027105E-10  1.03182819790036E-08
 -1.41898149898533E-08 -2.45956581845763E-09 -3.13066071292660E-08 -2.40738108680797E-09  6.22815281967183E-06
 -6.11522566897805E-06  4.04976127975290E-08  8.05934104785647E-09  5.07895280638873E-05  1.35139373193090E-04
  1.25269267247006E-08  1.42876207902047E-09 -2.88298198075111E-10 -2.09473049232929E-09 -1.07649046971524E-08
  1.46979640956505E-08 -5.68225188714879E-09 -2.20400432970535E-06 -4.92222415235280E-05 -4.62642055061643E-04
 -1.87922617723163E-04  4.10747629628012E-07  1.00145474580070E-05  1.05893661367823E-04  5.31212505285020E-05
 -5.08301272606321E-10 -1.08872518944337E-08  1.76296512418686E-08  8.76871053521058E-11 -4.40784338740422E-08
 -5.56403752700768E-09  6.29880306264309E-06 -6.11257067709856E-06  2.00276038520735E-08  6.53749013093885E-09
  5.08060986436114E-05  1.35142979687262E-04  1.52442190764248E-08  1.09276688169228E-09 -1.57078092558890E-10
 -1.28087548083581E-09 -1.19996854653095E-08 -7.42425788278707E-10  8.81999357471674E-08 -1.81877862447758E-09
  7.04527343449554E-08 -8.48216350044550E-06 -9.05911941126404E-05 -6.76514098262651E-10 -5.43611232444355E-09
 -3.19971291379680E-08 -8.75991188664754E-10  9.06879063115232E-09  3.05719154435175E-09 -1.14176880773454E-07
  8.48290423153115E-06  9.05796374905233E-05  8.63512914452398E-06  4.90161078243993E-05  1.95668629933450E-04
  1.20902749508262E-05  1.28518754474904E-04 -1.97180778928119E-05 -8.67546726801961E-05  2.20050054294836E-05
  1.88634194267231E-04 -8.63497266410704E-06 -4.90149104355435E-05 -1.95667701619702E-04  1.20905658560826E-05
  1.28529431732240E-04 -1.97185994247805E-05 -8.67750463276346E-05 -2.20053417424492E-05 -1.88608990476642E-04
  8.63522437161538E-06  4.90168305622288E-05  1.95678186520198E-04 -1.20906665360358E-05 -1.28505367262234E-04
  1.97187341274636E-05  8.67769150136356E-05 -2.20051654526714E-05 -1.88629752088760E-04 -8.63511691817251E-06
 -4.90159862627265E-05 -1.95680176727047E-04 -1.20907906236132E-05 -1.28507761263686E-04  1.97189083363590E-05
  8.67965658822300E-05  2.20058856695063E-05  1.88596410961676E-04  5.00118724745758E-01  5.26043396845566E-04
 -6.62306636499582E-05  8.51806809195075E-05  6.46854462494208E-05 -5.00118728014033E-01 -5.26071005895896E-04
 -6.62143318262859E-05  8.51709745702734E-05 -6.47448365679291E-05  5.00118723166196E-01  5.26032671441167E-04
  6.61676775375917E-05 -8.51667924802379E-05 -6.46884660046498E-05 -5.00118724123110E-01 -5.26041508298594E-04
  6.61882238548380E-05 -8.51979421765548E-05  6.46388087212509E-05 -4.05808095804057E-04  4.05776849190376E-04
 -4.05766060526020E-04  4.05837198668949E-04 -4.72892922042329E-04  4.72938325359795E-04 -4.72863369584946E-04
  4.72828690612958E-04 -3.69415587223395E-04  3.69456360881564E-04 -3.69458843179774E-04  3.69436354947832E-04
* ORBITAL    1   18
 -6.16638853550834E-06 -4.44334017511637E-05 -2.19582410148753E-04 -1.40801089874647E-03 -8.10536131812688E-04
  8.90347112794463E-11  1.72689812745405E-09  6.79226349552567E-09  1.70692648206487E-09 -1.06149617297871E-10
 -1.02634057017249E-09 -1.09836992020037E-08 -3.14405340077257E-09 -1.96357374424463E-07 -1.14704384783365E-05
 -1.88226056179656E-04 -8.79207682363291E-05  1.27764540306141E-06  1.93988784929691E-05 -1.13137073198580E-08
  4.25629713268849E-10 -1.19456418286057E-05 -5.34201295658220E-05  2.78783013102166E-08  3.65143613021274E-09
 -1.71321208869930E-05 -5.83808358727589E-05  6.16654141120085E-06  4.44345307556151E-05  2.19588445193593E-04
  1.40801926452324E-03  8.10542182921222E-04  1.58606531067478E-10  3.24349823212725E-09 -7.90112779214626E-09
 -8.20229613036985E-10 -2.58819934563443E-10 -4.44838025865151E-09  1.01163143348472E-08  8.15527507642906E-10
 -1.96136713431248E-07 -1.14658312985211E-05 -1.88239156716237E-04 -8.79240233059498E-05 -1.29842931621084E-06
 -1.94013145831646E-05  3.29149690735241E-08  2.32231545629120E-09  1.19388785294252E-05  5.34166128047571E-05
 -2.64385953891167E-08 -3.85536953723608E-09  1.71844738602486E-05  5.83823154920095E-05  2.04898289811515E-10
  1.71510535081271E-09  9.70403203173109E-09 -9.52015226065052E-10  5.97179429905563E-08  1.17727837186694E-09
 -4.15569811330068E-08  4.34331378796448E-06  8.88243718112565E-05 -7.31303700727143E-11 -6.06686185736910E-10
 -3.54604162037563E-09  8.27927244256994E-10 -5.77119173079956E-08  8.34808463893269E-10 -6.43759004590315E-08
  4.34489670809167E-06  8.87876767097420E-05 -3.97210053237685E-06 -1.48702969108779E-05 -6.02950738977565E-05
 -1.36133865298403E-05 -1.20753137017848E-04  2.34153211577243E-05  1.68497803683390E-04 -1.88807551455040E-05
 -1.53756567195660E-04 -3.97214518117658E-06 -1.48706271488018E-05 -6.03002896720548E-05  1.36137444928221E-05
  1.20752764490573E-04 -2.34153564052412E-05 -1.68511650622322E-04 -1.88808979088016E-05 -1.53742934400155E-04
  3.97215734880543E-06  1.48707668156177E-05  6.03020061323686E-05 -1.36135416477814E-05 -1.20757133739687E-04
  2.34157987029948E-05  1.68515535362780E-04 -1.88808424722555E-05 -1.53750585658360E-04  3.97219466459266E-06
  1.48710426476178E-05  6.03055784766577E-05  1.36135372362447E-05  1.20754563908107E-04 -2.34156500776203E-05
 -1.68526292799704E-04 -1.88812454520658E-05 -1.53741100757443E-04  5.00120821990760E-01  5.47409807908178E-04
 -4.47808325709205E-05  5.65481943519400E-05  3.50813912219338E-05  5.00120824750996E-01  5.47428678410309E-04
  4.47687742244080E-05 -5.65404906387683E-05  3.51453026565858E-05 -5.00120820781338E-01 -5.47401583666859E-04
 -4.47215791216802E-05  5.65389143653147E-05  3.50881500069209E-05 -5.00120821831964E-01 -5.47410072481415E-04
  4.47443553937738E-05 -5.65703607571716E-05  3.50362310970885E-05 -3.04594211673222E-04 -3.04558150180996E-04
  3.04548382418104E-04  3.04617459593219E-04 -4.15840845338851E-04 -4.15884275035864E-04  4.15809702403905E-04
  4.15777777043637E-04 -2.58847637524273E-04 -2.58889813738665E-04  2.58895680755632E-04  2.58874821624146E-04
* ORBITAL    1   19
 -1.55179862132790E-06 -1.13768994338267E-05 -6.22839020165796E-05 -5.23355179208879E-04 -3.12644055330780E-04
  2.56787667819935E-10  5.06372738348720E-09 -9.02615522414419E-09 -1.17122034323966E-10 -5.01331956747386E-10
 -1.05465011993378E-08  1.83631971187646E-08 -1.07414116833305E-09 -1.58206341296393E-06 -4.02408353390866E-05
 -4.70320680341775E-04 -2.13193795138562E-04 -1.57897781670316E-05 -4.90113736281194E-06 -3.55848796747929E-08
 -6.09814653070762E-09 -3.10108870802054E-05 -8.57518333241599E-05  9.91883937261135E-09  3.17967640446860E-10
 -2.63876533641125E-05 -6.76762939530972E-05 -1.55151631086920E-06 -1.13748561692493E-05 -6.22738905900491E-05
 -5.23335084819687E-04 -3.12635890254691E-04 -1.60609215476939E-10 -3.95038232526187E-09  1.12227123142774E-08
  7.45993544527874E-10  2.57540474666329E-10  6.06334915215830E-09 -2.37084824296833E-08 -1.99335967103718E-09
  1.58239062867379E-06  4.02467868178237E-05  4.70346130482155E-04  2.13206567163648E-04 -1.57679076770324E-05
 -4.90286712708051E-06 -1.08621445480744E-08 -2.61874491839993E-09 -3.10107074824028E-05 -8.57391537910668E-05
  8.97274492720887E-09 -1.10818250193268E-09 -2.63742194183560E-05 -6.76681242785032E-05 -1.42468356645775E-06
 -1.15144665736651E-05 -2.31514133037358E-05  6.36451126904482E-06  6.75618690994019E-05 -1.08796770797244E-05
 -1.26050713771301E-04  1.63724706768156E-09 -6.54285016723071E-08 -1.42465704733788E-06 -1.15143574251680E-05
 -2.31499384550118E-05 -6.36508865163116E-06 -6.75153139277610E-05  1.08802465248878E-05  1.26011651018856E-04
 -2.35644224095217E-09  1.05057778720778E-07 -5.53092281869329E-06 -2.62090804054862E-05 -1.06074914246255E-04
 -1.59834180004116E-05 -1.46478026528687E-04  2.12224862315528E-05  1.27835355383883E-04 -2.01143443158578E-05
 -1.76822320268994E-04 -5.53095963954191E-06 -2.62093909341780E-05 -1.06068878258575E-04  1.59834008473099E-05
  1.46514989162394E-04 -2.12228012515395E-05 -1.27847660605926E-04 -2.01139966344181E-05 -1.76818335764199E-04
 -5.53099740937173E-06 -2.62097000070868E-05 -1.06075160615990E-04  1.59834794767413E-05  1.46502430090176E-04
 -2.12230824343417E-05 -1.27843158960407E-04  2.01140710004421E-05  1.76833244553124E-04 -5.53096510851838E-06
 -2.62094389801035E-05 -1.06070949049283E-04 -1.59835172949197E-05 -1.46511237739374E-04  2.12231556620570E-05
  1.27853790132060E-04  2.01143804139549E-05  1.76829469984832E-04  5.00121524939811E-01  5.48181035588795E-04
 -4.81669483626802E-05  7.22080529606713E-05  4.68797373422290E-05  5.00121528251356E-01  5.48211888171557E-04
  4.81496698658248E-05 -7.21926712593404E-05  4.69311549628988E-05  5.00121522955710E-01  5.48165471514291E-04
  4.81093221722750E-05 -7.21988857424267E-05 -4.68877316934506E-05  5.00121524160786E-01  5.48180044345062E-04
 -4.81296512780342E-05  7.22277366069443E-05 -4.68286383001161E-05 -3.61364017150849E-04 -3.61325296250487E-04
 -3.61321899050807E-04 -3.61386081077651E-04 -4.44955765512681E-04 -4.45009677013953E-04 -4.44922278585684E-04
 -4.44894903531806E-04 -3.26263851080550E-04 -3.26299952863109E-04 -3.26305950964075E-04 -3.26281632929621E-04
* ORBITAL    1   20
 -6.17110408398204E-11 -4.67227788364574E-10 -2.48512766477981E-09  1.08985853057579E-08 -5.65825666273360E-09
  1.60367967005252E-06  3.70612633336306E-05  3.53108392181913E-04  1.46481055255141E-04  4.42976834981309E-08
 -1.35318778350651E-06 -5.97901865342626E-05 -4.13926946435334E-05  1.02205834624679E-10  3.15270134567341E-10
 -1.93932338894222E-08 -2.75064693404804E-09 -2.43758249252234E-08 -3.17217781299547E-09  1.25469076345341E-06
 -1.77367083370948E-05 -4.86262677379909E-08  2.12415630454618E-10  6.43349083387387E-05  1.78440802327667E-04
 -4.48026226217521E-08 -5.95082377448460E-09  1.04183667348069E-10  7.81540219947232E-10  4.17444564162169E-09
 -2.12476014795898E-08  7.54006304184147E-09  1.60382099897077E-06  3.70640433052564E-05  3.53125504279083E-04
  1.46489757868100E-04  4.40805550858218E-08 -1.35781457476742E-06 -5.97982979073014E-05 -4.13995659499999E-05
  2.21889951452148E-10  3.53059410458370E-09 -1.96466607040677E-08 -3.13498613601005E-10  5.45815683791219E-08
  4.89218546321694E-09 -1.24592053927294E-06  1.77371119407799E-05  2.49624827135269E-08  2.48511317188430E-09
 -6.43312083783937E-05 -1.78432857469509E-04  1.32456967395718E-08  1.53301747567014E-09 -2.92896695538877E-06
 -2.20015198308611E-05 -8.57593802555112E-05 -1.85039094897092E-06 -3.21647625501868E-05 -2.13720504024305E-06
 -1.55865088524322E-05 -1.96571155937228E-09  9.62881126809188E-08  2.92908424390048E-06  2.20024841344387E-05
  8.57675045521731E-05 -1.85107208381793E-06 -3.21111624320987E-05 -2.13817148454620E-06 -1.55446273323910E-05
 -2.20108480518582E-09  5.62292348037531E-08  8.91898756564429E-06  5.11957919642509E-05  2.04233237712115E-04
  1.20068136304283E-05  1.26724517012310E-04 -2.00885777973529E-05 -9.03997875719397E-05  2.13715168226994E-05
  1.83678929348867E-04 -8.91895265430768E-06 -5.11954953333170E-05 -2.04244246904965E-04  1.20076417757340E-05
  1.26702311274040E-04 -2.00886583832483E-05 -9.04284268607659E-05 -2.13719238093719E-05 -1.83644354681509E-04
 -8.91912779447432E-06 -5.11969015573499E-05 -2.04240470578702E-04  1.20067697739396E-05  1.26726756603690E-04
 -2.00890750424908E-05 -9.04148389272782E-05  2.13714712590280E-05  1.83684064029794E-04  8.91906593798114E-06
  5.11963811841899E-05  2.04248837313714E-04  1.20073081417671E-05  1.26700305255162E-04 -2.00890311492205E-05
 -9.04418315629269E-05 -2.13721854347919E-05 -1.83645239625420E-04  5.00118535178728E-01  5.24349487350730E-04
 -6.78445000214586E-05  8.45859110216654E-05  6.71810632479887E-05 -5.00118537883811E-01 -5.24368243619547E-04
 -6.78358441125640E-05  8.45876802564093E-05 -6.72465709450506E-05 -5.00118533374866E-01 -5.24334282526678E-04
 -6.77836755805122E-05  8.45791600910942E-05  6.71922246214978E-05  5.00118534214416E-01  5.24340518364441E-04
 -6.78123120858276E-05  8.46181825449728E-05 -6.71428347186704E-05 -4.06078644846855E-04  4.06041504397609E-04
  4.06032661298434E-04 -4.06101805665997E-04 -4.74763190237832E-04  4.74802686831506E-04  4.74729271665224E-04
 -4.74691706643605E-04 -3.70620362946814E-04  3.70666295804731E-04  3.70667142878693E-04 -3.70649288008361E-04
* ORBITAL    1   21
 -7.27256819193434E-07 -8.08254899215885E-06 -9.39653002752314E-05 -7.21813384599364E-06  1.29696612407091E-04
  5.02028965029462E-09  1.69563427225014E-07 -6.63437562163000E-07 -5.54002395417108E-08 -3.26380670622083E-09
 -8.05991420215378E-08  1.28133871794785E-06  8.50348582814353E-08  6.96474014140753E-06  1.44554094243362E-04
  1.76633154346533E-04  3.93184400476618E-05 -4.31768488380578E-05  1.34439410234635E-04  6.72755596125485E-07
 -4.33432427535776E-07  1.25538083617573E-04  6.34505340808097E-06  7.19149779798379E-07  2.22331996599642E-07
 -5.91582336060068E-05  9.99858432622613E-05 -7.30600360921275E-07 -8.10864540984986E-06 -9.41147583699818E-05
 -6.74656556458049E-06  1.29541156637305E-04 -6.58233973733966E-09 -9.33026109108695E-08 -5.35550168097637E-08
  9.47922591453272E-09  1.97699843340812E-08  4.46963781507061E-07 -4.31257985961755E-07  2.83439050134344E-08
 -6.96976495445436E-06 -1.44619555280728E-04 -1.76076117082296E-04 -3.93039276616556E-05 -4.44138461241784E-05
  1.34178306684750E-04 -2.27026495725064E-06  5.39844368633178E-08  1.24581497196833E-04  6.27820900014880E-06
 -1.22751992400481E-06 -2.26896899078834E-07 -6.07157711705583E-05  9.98697572930432E-05  6.54026543009766E-06
  7.07082464766815E-01  5.03372891865657E-03 -3.00675641750985E-03 -5.57140919568199E-04  6.18946802861254E-03
  1.09867113904664E-03  1.04576014038273E-07 -3.81619513162786E-06  6.51047475155298E-06  7.07082241945787E-01
  5.03273095020494E-03  3.00682307452647E-03  5.51148112784412E-04 -6.18943146005198E-03 -1.09799360219883E-03
 -3.14369559329129E-08  1.31426002607105E-06 -3.77043045221882E-06 -5.39949344191243E-05 -1.28211744638568E-04
  3.11353070927001E-06 -1.96302103059543E-05  1.96682456035439E-06  5.37779927427514E-05  2.15339151967805E-06
  1.39359073430894E-04 -3.76912091748402E-06 -5.39821461176132E-05 -1.28295563037541E-04 -3.09309220904235E-06
  1.91963575995930E-05 -1.97362956615740E-06 -5.49037552189393E-05  2.14484438818765E-06  1.40749399028697E-04
 -3.76814999702334E-06 -5.39735409021014E-05 -1.28572670881181E-04 -3.07933435294603E-06  1.82289204045066E-05
 -1.96580549528593E-06 -5.49054619833240E-05 -2.13073852587547E-06 -1.41029316561964E-04 -3.76613848003693E-06
 -5.39613231594027E-05 -1.28060852208587E-04  3.10610189800359E-06 -1.97632678798609E-05  1.96810536523374E-06
  5.44179722208573E-05 -2.14919861217588E-06 -1.40135467837302E-04 -1.16053334046112E-06 -2.36865271496738E-06
 -2.07272338893245E-06  3.56770840081233E-06 -1.50616509063012E-05 -1.16148660453709E-06 -2.22578310957827E-06
  2.15343920743845E-06 -3.63347194869407E-06 -1.51901493880597E-05 -1.16751426583136E-06 -2.42448047328057E-06
  2.14822563244512E-06 -3.65968499055426E-06  1.50058405969306E-05 -1.14956607596409E-06 -2.09335633665241E-06
 -1.90148335372623E-06  3.29198203621185E-06  1.53799516592723E-05  2.43017468946696E-05  2.43544008090267E-05
  2.43439798641032E-05  2.43176902559734E-05 -3.24610137101890E-05 -3.23167006842566E-05 -3.22907916554232E-05
 -3.26954452895071E-05 -6.02720794679703E-05 -6.02395189616123E-05 -6.02690194145250E-05 -6.00914082021485E-05
* ORBITAL    1   22
 -2.05539504110339E-09 -1.49195727848033E-08 -8.45091877885763E-08 -9.65829438814922E-07  1.29441176590595E-07
 -2.88920227202938E-06 -3.03099096587698E-05 -5.34850595302184E-05  3.79376294990337E-05  6.04702168185039E-06
  6.85151139355987E-05  1.19265038201990E-04 -7.53216889791645E-05  1.35712023105594E-09  6.19090522909132E-08
  1.15239764485084E-06  1.24873438588400E-07 -1.09187770045499E-06 -1.44549817216562E-07  9.24137791650238E-05
 -2.70822052133571E-04  4.09963272742224E-08 -2.18283630995075E-08 -3.21576192130810E-05  1.35531954204155E-04
  2.89632439974137E-06  3.74360418018993E-07 -1.05661851492810E-09 -9.10869136473109E-09 -7.01924364964635E-08
  1.74164324080299E-07  8.72610133009591E-08 -2.89804689183256E-06 -3.05001364112166E-05 -5.26071618951385E-05
  3.80247519073295E-05  6.06748720759280E-06  6.89693182632105E-05  1.18604945108992E-04 -7.52659553155362E-05
 -3.29064239120695E-09 -5.66107760369361E-08 -2.60438625728304E-07 -6.11845504830130E-08 -2.31559585923140E-06
 -6.81328588447737E-08 -9.35353596236401E-05  2.71014068305486E-04 -3.01770587381386E-07 -2.26402631428964E-08
  3.27047943545116E-05 -1.35046587294558E-04  5.85098837363717E-07  2.36640923470554E-07  1.11021411942316E-05
  7.07117010379149E-01  5.20367829197621E-03 -3.01325460465030E-03 -4.45877168819130E-04  6.20236047845438E-03
  8.79860254722318E-04  8.15972943067562E-08 -3.27809281843395E-06 -1.10693668631712E-05 -7.07116758064492E-01
 -5.20257959879200E-03 -3.01310894324128E-03 -4.53588225285089E-04  6.20236721436348E-03  8.74022665168474E-04
 -8.93235818239766E-09  1.00859009244966E-06  2.06025517959812E-07  3.94802108607939E-07  1.09056884458895E-05
 -6.50811263036401E-07 -2.50368717246727E-05  1.14942153336274E-06 -1.70101363078936E-06  4.68402631955404E-07
  1.44985065755528E-05 -2.07685549652278E-07 -4.06932335556975E-07 -1.06317079969078E-05 -6.58533802167505E-07
 -2.45411853474766E-05  1.12861906861040E-06 -1.58913347329661E-06 -4.60639962547617E-07 -1.50285500012671E-05
 -2.10267190369209E-07 -4.25759597441564E-07 -1.09770209525727E-05 -6.54463032918791E-07 -2.55853609836159E-05
  1.13247554549935E-06 -1.68221669062928E-06  4.71386883527882E-07  1.47546844019165E-05  2.09033434459563E-07
  4.18745677132668E-07  1.09595434240725E-05 -6.63268753453960E-07 -2.50912981443177E-05  1.14363951532204E-06
 -1.22034032766817E-06 -4.63463870526265E-07 -1.51847953871071E-05  4.13745316028652E-06  2.53197676098999E-05
  2.39795738509436E-06 -5.87926430294200E-06 -1.16571832607943E-05 -4.16418299747882E-06 -2.57383332888416E-05
  2.50579806892486E-06 -6.18683624538737E-06  1.20049272260406E-05 -4.16267085342294E-06 -2.58055628195188E-05
  2.43445893154985E-06 -6.13731451955002E-06 -1.20874689681880E-05  4.14640242574397E-06  2.55397673875248E-05
  2.52413872716215E-06 -6.11684637909990E-06  1.19071106932373E-05 -3.02868003891748E-05  3.02059209631310E-05
  3.01927996023430E-05 -3.02972101363784E-05  1.20375680989279E-06 -9.65706521349034E-07 -9.85213042464889E-07
  9.60647597830047E-07  2.15077421373053E-05 -2.16071912692213E-05 -2.16500619766516E-05  2.16778977635568E-05
* ORBITAL    1   23
 -2.13158085016147E-09 -1.53774889827316E-08 -7.69561695967189E-08 -1.20228521182964E-07 -8.22413935558822E-08
 -1.35857410894641E-07 -1.79748134199142E-05 -1.28233478835041E-04 -2.67322756255490E-05  1.11129332058451E-06
  1.56635209050815E-05  1.47078595202340E-04  6.71585470000266E-05  2.70841842558964E-09  6.23459163868338E-08
  5.21891187306164E-08 -2.93909283374565E-09 -1.91352131849015E-07  2.80257810279159E-09 -3.29362972343404E-05
 -8.86526654561299E-05  3.43742118448352E-07  3.56125100319701E-08 -8.55148452328752E-05 -2.31933577024925E-04
 -5.61628970876032E-09  3.14551874550001E-08 -1.61246790286953E-09 -1.19086231825936E-08 -6.41709440689554E-08
  1.83254070891736E-07  1.64179869077833E-08  1.35695335703541E-07  1.79696860849959E-05  1.28287870020435E-04
  2.67182352771712E-05 -1.11095212297500E-06 -1.56564396572235E-05 -1.47072412777681E-04 -6.71607565676520E-05
 -3.08031327099140E-09 -6.08408250277868E-08  1.94418797868497E-07  5.89025354779532E-09 -4.21986052596324E-07
 -4.34169018421121E-08 -3.28935465126388E-05 -8.86672404837463E-05 -3.00096274336511E-09  6.90708718212638E-08
 -8.54823097421350E-05 -2.31933127438185E-04 -1.29710019364978E-07 -5.52983952143185E-08 -2.94498440063602E-09
 -2.37654440228700E-08 -1.48879482903766E-07  1.89936096650883E-09  1.34003930653504E-07 -1.51071568089987E-08
  5.68309865694960E-07  5.42678987154917E-06  5.80660151311732E-05 -2.53757727427106E-09 -2.06339952486407E-08
 -1.37359615212232E-07 -3.58641794357748E-09 -4.01736824577696E-08  1.30536320019217E-08 -4.38007751584898E-07
 -5.41057852590065E-06 -5.86012980661320E-05  2.08396331688631E-06  4.99973180931624E-01  3.77026479252520E-03
 -1.04209164517492E-03 -7.34569732747140E-05 -6.62767421006837E-03 -5.08658007610481E-04  8.23752077237661E-04
  4.87527388430497E-05 -2.08301022846154E-06 -4.99973173882425E-01 -3.77022071439233E-03 -1.04209398870559E-03
 -7.33543051163487E-05 -6.62767671229313E-03 -5.08694121849297E-04 -8.23753306888500E-04 -4.87474270852299E-05
  2.08456983539121E-06  4.99973185939237E-01  3.77026440941084E-03  1.04209489324340E-03  7.34182249692719E-05
  6.62767620200286E-03  5.08632113777213E-04 -8.23749009237789E-04 -4.88374692423908E-05 -2.08316305207196E-06
 -4.99973174630780E-01 -3.77026700518908E-03  1.04209127801303E-03  7.34536978561034E-05  6.62767498974936E-03
  5.08770426336091E-04  8.23755252461983E-04  4.85516532128637E-05  5.63233844229332E-05  9.88655818423118E-05
  2.31671458963584E-05 -7.53162978072233E-05 -5.86073063685715E-05 -5.63214939920750E-05 -9.88601752996546E-05
  2.31931990710465E-05 -7.53399573473060E-05  5.85956499200164E-05  5.63222409237901E-05  9.88606250455665E-05
 -2.31922204664654E-05  7.53338569976169E-05  5.86167016537177E-05 -5.63229993972358E-05 -9.88689400469258E-05
 -2.31873287704252E-05  7.53062388077306E-05 -5.85944496968146E-05 -2.57893754950443E-05  2.58174535604374E-05
 -2.57872604711072E-05  2.58234430171001E-05 -1.50244600376271E-05  1.50446886766916E-05 -1.50626909987530E-05
  1.50109115037966E-05  2.19575117831431E-05 -2.19679220349742E-05  2.19503363124689E-05 -2.19590152993822E-05
* ORBITAL    1   24
  2.84618578171989E-07  1.13085499346625E-06 -2.14317599482423E-05 -8.10209168527198E-05  1.09590473537773E-04
  5.52939713663260E-10  1.48123016008419E-08 -3.14325859077625E-08 -1.17058438834371E-09 -8.70535008189345E-10
 -1.90673916599509E-08  4.82266695589388E-08 -4.54415734001672E-09 -2.08788218219380E-07 -1.95234668781048E-05
 -2.70890334155636E-04 -9.16064393391285E-05 -2.54258901078076E-05 -6.56446839899051E-05 -4.83746233688147E-08
  1.42979234412894E-09 -1.73646926302081E-05 -5.39382522851476E-05  8.50500845366475E-08  4.20339642214752E-08
 -4.74146841696511E-05 -1.35452779298840E-04  2.85691984501316E-07  1.13853065629230E-06 -2.13965879663034E-05
 -8.08555282442987E-05  1.09720997204620E-04 -3.94897166164108E-10 -4.90110770919506E-09  8.20539999370847E-08
  4.43858771357447E-09  1.30103193285242E-09  2.94051137431157E-08 -6.50659852000774E-08 -3.29543045031083E-09
  2.09919129185650E-07  1.95437457681271E-05  2.71049171844070E-04  9.16294993596253E-05 -2.53728009816029E-05
 -6.56360104124850E-05 -1.13513192883150E-07 -1.79523588736666E-08 -1.73084587436272E-05 -5.39387891569169E-05
 -3.08530681226861E-08  1.36644592658152E-08 -4.75140983081064E-05 -1.35510153511124E-04 -7.25356180164428E-06
 -1.87945749768368E-05 -1.92185595529676E-04  4.33849120018955E-06 -2.62858100412639E-06 -6.14791690116524E-06
  7.06189570232668E-06  7.36713711027746E-09 -2.27325147196216E-07 -7.25267875309871E-06 -1.87876690769247E-05
 -1.92157481746050E-04 -4.33444939436064E-06  2.28623552367662E-06  6.14777532855278E-06 -7.12032739449481E-06
 -5.21427611627710E-09  2.44414492540083E-07  1.32623223242404E-06  4.99967853077158E-01  3.75551547303161E-03
 -1.04366357340983E-03 -1.16340871720780E-04 -6.62769959601405E-03 -5.20230305388693E-04  8.24524782907076E-04
  7.82866694070634E-05  1.32704128117312E-06  4.99967859477800E-01  3.75553889906204E-03  1.04366517531570E-03
  1.16318703023437E-04  6.62770075483684E-03  5.20184294682653E-04  8.24523891584009E-04  7.83836231937018E-05
  1.32698836299246E-06  4.99967859229960E-01  3.75552887398318E-03  1.04366671741257E-03  1.16294324323857E-04
  6.62770221128697E-03  5.20236560978078E-04 -8.24521953963029E-04 -7.83143082551078E-05  1.32666566160259E-06
  4.99967856536096E-01  3.75554678738053E-03 -1.04366532150540E-03 -1.16427161867634E-04 -6.62770128047865E-03
 -5.20244947730423E-04 -8.24523975432649E-04 -7.82746239066855E-05 -6.21365966034418E-05 -1.34035910989126E-04
 -4.07827256159797E-05  7.31055624386097E-05  4.38729077365838E-05 -6.21351371231543E-05 -1.34012596001145E-04
  4.07989149817292E-05 -7.30963440437899E-05  4.38487193917420E-05 -6.21358421385886E-05 -1.34027645842264E-04
  4.08069073473206E-05 -7.31007572448972E-05 -4.38673939307230E-05 -6.21355289239374E-05 -1.34009129951277E-04
 -4.07848785235104E-05  7.30791635775609E-05 -4.38500419197033E-05 -1.66491318888292E-05 -1.66681391913417E-05
 -1.66788199514302E-05 -1.66590078608909E-05  1.10113433764342E-05  1.10185128837297E-05  1.10229286161241E-05
  1.09890216543358E-05  4.52816182848147E-05  4.52934260951020E-05  4.52807701527047E-05  4.52917032498828E-05
* ORBITAL    1   25
  6.92441814183260E-06  4.87969343145153E-05  2.06414726604678E-04  8.04504555453153E-04  2.89126248313277E-04
 -1.15308492021903E-09 -3.72786060622224E-08  1.05323759095956E-07  9.10099818479845E-09  6.11027161968424E-10
  7.82676424048063E-09 -3.65890127314525E-08 -4.16539171445682E-09 -5.14590830736128E-06 -1.12282604021125E-04
 -7.18525002973338E-04 -1.71755986285347E-04 -2.56316840538273E-05 -7.93733200207234E-05 -1.35728664048941E-07
 -9.31282809567215E-09  2.66387389955080E-05  1.95202030662382E-05 -4.33823879677908E-07 -6.01519283184775E-08
 -4.77325900652885E-05 -1.47574577825332E-04 -6.92445058865049E-06 -4.87972424213746E-05 -2.06418059992600E-04
 -8.04443119380523E-04 -2.89205497667621E-04 -3.71379825066172E-10 -2.06770337101113E-08 -1.86111018451339E-08
 -1.16103113572005E-09 -1.07729955550103E-09 -3.02260547428421E-08  9.58491987022054E-08  1.07187841877804E-08
 -5.14684495883293E-06 -1.12305964291954E-04 -7.18540144835210E-04 -1.71753203880992E-04  2.59282422172200E-05
  7.94334235775944E-05  2.78835091751184E-07  3.34477868207211E-08 -2.66554593641863E-05 -1.95296441422412E-05
  3.56709684981373E-07  7.73177731683143E-08  4.73503145813303E-05  1.47520703755250E-04  5.22784949464513E-11
  2.31497093443362E-10 -7.55259410761642E-09 -3.06041148081905E-09  1.36451047286412E-07 -3.73514864376434E-09
  1.55648271774981E-07 -1.56788852357584E-05 -1.18664405387748E-04 -2.42052415842596E-11 -6.18661622453741E-10
 -3.53736472299180E-09 -1.75821021201737E-08  1.05465763287408E-06 -6.36493781449890E-09  4.69959875830948E-07
 -1.56667734711039E-05 -1.19052773595099E-04  1.03351854247988E-06  4.99965787960899E-01  3.74864553967885E-03
 -1.04499516910416E-03 -1.27286759086172E-04 -6.62869626557972E-03 -5.36621864645603E-04  8.23818498429388E-04
  6.14223189152289E-05  1.03379392895255E-06  4.99965789374162E-01  3.74873134565383E-03  1.04498900859295E-03
  1.27472241927913E-04  6.62869588804364E-03  5.36881436945710E-04  8.23821737683112E-04  6.10560619509665E-05
 -1.03457128580825E-06 -4.99965796319341E-01 -3.74869464350209E-03 -1.04499774494412E-03 -1.27255604966508E-04
 -6.62869684072599E-03 -5.36677652473674E-04  8.23816664050062E-04  6.13415665508724E-05 -1.03391018967830E-06
 -4.99965790436079E-01 -3.74876969426417E-03  1.04499090713226E-03  1.27557560062404E-04  6.62869408655071E-03
  5.36857490375229E-04  8.23821819649233E-04  6.10162681026395E-05 -6.23137473801892E-05 -1.36251465820432E-04
 -3.98000843371779E-05  7.73157010456238E-05  4.68545865527757E-05 -6.23112406014897E-05 -1.36221699363521E-04
  3.97632682891689E-05 -7.72598578406395E-05  4.68068572534653E-05  6.23156542651642E-05  1.36294845676275E-04
 -3.98183331559177E-05  7.73287900455422E-05  4.68951479384557E-05  6.23133917838401E-05  1.36246330498703E-04
  3.97556758948821E-05 -7.72678438443687E-05  4.68391883861897E-05 -3.10906346009473E-05 -3.10818063021204E-05
  3.11303340730553E-05  3.10870126384713E-05  4.13087820134025E-06  4.06007558279143E-06 -4.15266293381111E-06
 -4.05604460986258E-06  2.59518086660745E-05  2.59768044349850E-05 -2.59582288653926E-05 -2.59858395369935E-05
* ORBITAL    1   26
  1.94277857469024E-09  1.40495874171291E-08  7.15648596336199E-08  1.46799226414710E-08  2.26895648581278E-08
 -6.46532685586589E-07 -2.80081917989728E-05 -1.61990602585610E-04 -1.03025345904893E-05  3.87208123448999E-07
  1.52952542346295E-06  6.94508719944230E-05  5.90246766383447E-05 -2.84990196195547E-09 -6.51084541579111E-08
  5.02907698422958E-08 -2.35625186453535E-08  2.38245322717351E-07 -2.73373177809352E-08 -7.45494457631439E-06
 -5.49609719840227E-05 -2.35414551887799E-07 -2.29873285586558E-08 -5.56669083641254E-05 -2.00067134076178E-04
  6.13366571519853E-08 -7.69777472288902E-09  2.74169302336734E-09  2.00541962145427E-08  1.05617918604577E-07
 -6.36576254581602E-08  3.03441780182933E-08 -6.45094960301978E-07 -2.79806302033405E-05 -1.62106051213497E-04
 -1.02921965392463E-05  3.84174907172012E-07  1.46086727188686E-06  6.95977785400642E-05  5.90289752571259E-05
  4.44572879527043E-09  9.18881962507530E-08 -2.02112988221158E-07  2.56977498229739E-09  1.39253390627415E-07
 -3.32056465316800E-08  7.76915839823267E-06  5.49727615052564E-05  4.65559465637487E-08 -8.07776431466535E-09
  5.56301934580802E-05  2.00078507633215E-04  6.68295921477789E-08 -2.09320853123965E-08  2.23363726373164E-06
  1.85285315711675E-05  6.28229516762840E-05 -2.55727470321387E-06 -5.91276675164448E-06  6.33199432472924E-08
  7.33473931169196E-06 -1.21464299374552E-08  6.69990047705624E-07 -2.22908926189804E-06 -1.84909435084857E-05
 -6.25450947727960E-05 -2.54699817716324E-06 -6.17106523456316E-06  3.58829921195995E-08  8.44413263990732E-06
  4.01426746311639E-09  1.45604559539485E-08  1.95384551534440E-06  4.99972171722724E-01  3.76547897771973E-03
 -1.04186946404801E-03 -7.51181559216145E-05 -6.62739174760582E-03 -5.08065546544816E-04  8.23971068231037E-04
  4.89387072601575E-05 -1.95484664269014E-06 -4.99972179499231E-01 -3.76553240517352E-03 -1.04186860700394E-03
 -7.52929761275245E-05 -6.62739231906611E-03 -5.08080167032090E-04 -8.23969791697690E-04 -4.90291151619853E-05
 -1.95466371399940E-06 -4.99972178210446E-01 -3.76546035197405E-03 -1.04187177823826E-03 -7.51580852695515E-05
 -6.62739255064957E-03 -5.08009796889478E-04  8.23968141143008E-04  4.91731270985627E-05  1.95418819594268E-06
  4.99972174314280E-01  3.76552455700165E-03 -1.04186813658973E-03 -7.51440495248316E-05 -6.62739239551837E-03
 -5.08202148719893E-04 -8.23970095805697E-04 -4.86973475744340E-05  5.64110352240829E-05  9.99429110142055E-05
  2.47074188382416E-05 -7.58341399188356E-05 -6.03921749655654E-05 -5.64083508980565E-05 -9.99140920507193E-05
  2.46685920652974E-05 -7.57949782199036E-05  6.03961755577875E-05 -5.64086400715525E-05 -9.99094703508562E-05
  2.46933361795842E-05 -7.58123814385781E-05 -6.03924544986122E-05  5.64087260874086E-05  9.98931595041981E-05
  2.46789675811033E-05 -7.57620195650324E-05  6.03356076403189E-05 -2.58309580767475E-05  2.57774850065342E-05
  2.57651953189488E-05 -2.58517258139572E-05 -1.50886792562366E-05  1.50855719197074E-05  1.51075287650158E-05
 -1.50308876307905E-05  2.31430935258155E-05 -2.31153398274152E-05 -2.31101461520992E-05  2.31029379599405E-05
* ORBITAL    1   27
 -3.66231172446078E-09 -2.74669630402217E-08 -1.63938862309487E-07 -2.08623117321658E-07  6.31667571047685E-07
 -6.82165527636055E-06 -5.53735555914887E-05 -1.43894701531203E-04 -5.49703017400874E-05  1.40286518953947E-05
  1.18503826393938E-04  2.83064897388709E-04  1.03525846197226E-04  4.54231135752168E-09  1.25787493981135E-07
  1.09249479642541E-06  3.54145620206045E-08 -5.37948436686829E-06 -4.07713279948773E-07  6.78941563691525E-04
 -9.48883882425145E-05 -5.34010282066452E-07 -2.63225496642757E-07 -3.31784789868585E-04  4.91000857085725E-05
  4.43487895581239E-06  4.48299868885500E-07 -7.84032087693126E-09 -5.82147257333806E-08 -3.21974103214614E-07
 -8.08787457772028E-07  2.91056737619147E-07 -6.81805687128825E-06 -5.52864661295812E-05 -1.43362885798748E-04
 -5.48500797281974E-05  1.40262167458242E-05  1.18436639524364E-04  2.83424540451241E-04  1.03510081472379E-04
 -9.00423490564125E-09 -1.98677408692571E-07 -1.64194556917609E-06 -1.94041586137079E-07 -3.96707305465615E-06
 -6.80245351839613E-07 -6.79431230162524E-04  9.56284229483892E-05  9.39090977072062E-07 -1.99317644686014E-07
  3.31740119816333E-04 -4.84347148110503E-05  2.99896287639330E-06  2.85782665087951E-07 -3.27672570603542E-05
 -6.83373088092815E-03  9.67587480582566E-04 -2.93119219890456E-01 -2.70605435910038E-03  6.43426929769831E-01
  5.91817214791983E-03 -8.63744129697890E-09  2.85123003014336E-08  3.28024215630475E-05  6.83400031592626E-03
 -9.66579249876191E-04 -2.93118895846901E-01 -2.72513543243563E-03  6.43427001395633E-01  5.90352571651203E-03
  3.19077644506940E-09 -6.72288908538824E-07  5.51690450153282E-08  3.29538617299688E-07  1.46297282862345E-05
  5.56232916697782E-06 -6.88798904714389E-05 -7.33131571502792E-06 -1.69944762877593E-06  1.00498815540828E-06
  4.80317775378243E-05 -5.42322337675273E-08 -3.17336669762398E-07 -1.41726512259314E-05  5.58194879234524E-06
 -6.84499823956605E-05 -7.35622248327247E-06 -1.90514237989556E-06 -1.01146248554342E-06 -4.80472442024037E-05
 -5.72557427405346E-08 -3.41029423209628E-07 -1.42615489613685E-05  5.56500094864873E-06 -6.88417024603828E-05
 -7.36036818359666E-06 -1.97101660639527E-06  1.01474027901270E-06  4.82074798766354E-05  5.50619945659866E-08
  3.27711754243957E-07  1.44436268632938E-05  5.56287513944282E-06 -6.84723832457406E-05 -7.32647997972821E-06
 -1.49029826671048E-06 -9.98962376805890E-07 -4.79950032415789E-05  1.55527190683194E-06  7.24762211076427E-07
  2.48002476167962E-06 -3.58477125332680E-05  8.14846853050938E-06 -1.61707055159363E-06 -1.66540866518489E-06
  2.53227213888490E-06 -3.62936115749634E-05 -7.44736635365119E-06 -1.59960327779525E-06 -1.47738624917784E-06
  2.45633362256726E-06 -3.61242643547785E-05  7.55693221191924E-06  1.55726351644016E-06  7.40836491193567E-07
  2.47177436684688E-06 -3.58659607115748E-05 -8.11974910169393E-06 -5.25786893034537E-05  5.22703875848182E-05
  5.22487421190119E-05 -5.26185784715854E-05 -4.64478378794356E-06  4.93182848751565E-06  4.88507731526591E-06
 -4.64026797491156E-06 -8.52375480381404E-06  8.35939408264678E-06  8.35467504132148E-06 -8.45018901280019E-06
* ORBITAL    1   28
 -1.21069557495731E-05 -8.88426600245357E-05 -3.92140900090546E-04 -1.55498957201061E-04 -1.56584061339661E-04
 -7.70046685784099E-09 -1.35205921353511E-07  2.39082366256725E-07  4.90793228573319E-08  1.44190492132332E-08
  2.25747449696973E-07 -9.17888943001675E-09 -1.62423449851275E-07  1.92473376493406E-05  3.56396108852255E-04
 -2.13913967001132E-04  7.06518549608807E-05 -3.12983247941718E-04  7.78907369322078E-05  4.46783018660240E-07
 -3.34583884469224E-07  5.22470854538344E-04  1.62190067572908E-04 -1.26174504435825E-06 -1.02397049132705E-07
 -2.81249841421617E-04  4.46089725418098E-05 -1.21094310132972E-05 -8.88641027582529E-05 -3.92294515865535E-04
 -1.54023241665201E-04 -1.56567101036126E-04 -9.32421305696489E-09 -1.84649023415836E-07 -6.98929319601053E-07
 -3.58794875127359E-08  1.77911181614388E-08  3.12316615939082E-07  9.06871323914612E-07  1.01820948625842E-07
 -1.92540395781818E-05 -3.56485734732436E-04  2.14968644255823E-04 -7.05481599682821E-05 -3.14968508423139E-04
  7.78747599753436E-05 -5.39247460589702E-06  6.93662595526374E-07  5.20640775984554E-04  1.62266912493936E-04
  2.20850659694898E-06  2.92667262974342E-07 -2.85381231061739E-04  4.41966424936270E-05 -4.07711223848347E-05
 -6.89001535948352E-03  5.66818344694802E-04 -2.92944454378175E-01 -2.96300590232880E-03  6.43472921025900E-01
  6.44855065895215E-03  6.40327120918084E-08 -2.43736881110092E-06 -4.07804891889153E-05 -6.89007094264996E-03
  5.66873699061669E-04  2.92944465568773E-01  2.96150263043718E-03 -6.43473029805224E-01 -6.44085710007127E-03
  6.68535379764071E-08 -1.87590766734337E-06  1.04600615414613E-06  8.73312411520354E-06 -4.62773079224216E-05
  4.41660006474898E-06 -1.07862414721941E-04  3.09659760348949E-06  2.27495170668221E-04 -6.93991437629223E-07
  5.03858323622402E-04  1.04234584415728E-06  8.70390284222728E-06 -4.63362642146452E-05 -4.42938459429703E-06
  1.07766710817953E-04 -3.10384772851834E-06 -2.26815838206443E-04 -6.88067783213387E-07  5.02849733736457E-04
  1.04247779181104E-06  8.70785269418816E-06 -4.64714640947775E-05 -4.41117736048652E-06  1.07218495112249E-04
 -3.10079000613979E-06 -2.27447388797002E-04  6.97059314869619E-07 -5.03926854356028E-04  1.04726435517440E-06
  8.74361183995986E-06 -4.66393260866305E-05  4.40818866628883E-06 -1.06680300418854E-04  3.07915772423924E-06
  2.27694465555567E-04  7.15247747591959E-07 -5.04471380293424E-04  2.24704379300829E-06  3.94993919325513E-05
 -1.51450223222369E-05 -2.71805872663252E-05 -9.50320556907120E-05  2.24418776302835E-06  3.94811247871050E-05
  1.51141345777542E-05  2.70947859739129E-05 -9.50585529320981E-05  2.26071495283628E-06  3.97795393752824E-05
  1.48774815535869E-05  2.74494803413381E-05  9.53476034989390E-05  2.23457523461638E-06  3.93465398134857E-05
 -1.50391087798640E-05 -2.72908878938017E-05  9.50062901243107E-05  1.25579085507962E-04  1.25824944643514E-04
  1.25795309095923E-04  1.25567493661982E-04 -6.63049907860084E-05 -6.64214717622088E-05 -6.67277465978196E-05
 -6.64125396104073E-05 -2.65173683930401E-05 -2.65837014319667E-05 -2.63791590127463E-05 -2.65524726059343E-05
* ORBITAL    1   29
 -3.54724220131624E-07 -3.46899563828618E-06  4.81943101336006E-05  5.51534598342618E-04 -3.28057023381984E-05
  3.47920276197075E-08  1.03987322610121E-06 -2.90097601938614E-06 -2.68297162564191E-07 -2.96759103543409E-08
 -4.97961790412082E-07  1.85930919575219E-06  1.36135937611467E-07  2.64605740131820E-06 -4.79187146670357E-05
 -5.35473558032424E-04 -4.85157744987088E-05 -5.19990794261213E-04 -7.85826325706779E-05  2.24736972441832E-06
 -2.91426156143066E-07 -2.90391250102375E-04  6.45195672885335E-05  1.00253720039370E-05  1.87863857143258E-06
 -4.09795331023038E-04 -6.41798770134754E-05  3.73969394112022E-07  3.60812276921153E-06 -4.74664031003894E-05
 -5.51507967007283E-04  3.35414249420407E-05  5.03013103083654E-10  2.97003564165504E-07  2.78393958799452E-07
 -4.18487908707770E-08  3.34775638668987E-08  9.34444204187054E-07 -3.99498141310888E-06 -2.90815571359894E-07
  2.67955102159006E-06 -4.71584015877779E-05 -5.36648603280568E-04 -4.85034411127887E-05  5.14411113831268E-04
  7.76954560077388E-05 -6.02251455179510E-06 -1.12097514809929E-06  2.90385518193702E-04 -6.45472852646389E-05
 -8.87184364189764E-06 -1.16251879082317E-06  4.18249526298707E-04  6.49826294207883E-05  6.29388994134947E-09
  5.29714454344325E-08  5.41070472041987E-07  1.09352034963537E-07 -6.29032346100956E-06  1.39684556263913E-07
 -6.97432893216960E-06  7.07060714247666E-01  5.79579722474491E-03  7.98106948032176E-09  6.83743353229594E-08
  3.70725838271279E-07  3.77774683749713E-07 -2.16944334826757E-05  1.26445506162924E-07 -8.79551932393351E-06
  7.07060250759595E-01  5.81079833302791E-03  1.46141409653808E-06  1.17893304533986E-05 -2.74377225599478E-05
 -2.13783908784497E-06  1.67574523338682E-04 -2.61551751451422E-06  1.46776915155042E-04 -5.75826626593629E-06
  2.49930268762148E-04  1.46356564779454E-06  1.18232019293959E-05 -2.89697587180015E-05  2.27932833603575E-06
 -1.71610842511555E-04  2.63990777422127E-06 -1.52952957926060E-04 -5.82916316771564E-06  2.59222952273766E-04
 -1.46923269363025E-06 -1.18466652767899E-05  2.70187752731118E-05 -2.12959005415727E-06  1.65112898312898E-04
 -2.62607464108197E-06  1.47874710008220E-04 -5.75315777545431E-06  2.51781009796936E-04 -1.45373695931027E-06
 -1.17459709610883E-05  3.02711744867571E-05  2.26243323824042E-06 -1.73634514218182E-04  2.67267109121173E-06
 -1.52340620965097E-04 -5.84612726064781E-06  2.59924927013540E-04  1.08259622280108E-06  1.96080641293753E-05
  4.19483411133053E-05 -5.55100508294731E-05 -3.23898304986211E-05  1.04530048183012E-06  1.93152714866088E-05
 -4.09724767001564E-05  5.46159606972897E-05 -3.19597167105212E-05 -1.13450950055146E-06 -2.08935862972643E-05
  4.21791010074459E-05 -5.62840388589173E-05 -3.38880337127606E-05 -1.06569992190135E-06 -1.93130356006646E-05
 -4.07174653059239E-05  5.45646451973029E-05 -3.18594073920594E-05  1.26096997932846E-05  1.20665853911407E-05
 -1.31969735294922E-05 -1.25199872011700E-05 -4.87301683280716E-05 -4.70368560323396E-05  4.94900359271396E-05
  4.69660625346231E-05  3.69332294377776E-05  3.67180571425161E-05 -3.73056619212972E-05 -3.62533265899617E-05
* ORBITAL    1   30
 -9.84605625306702E-09 -6.91447977583500E-08 -3.20875838304849E-07 -3.91900933255765E-06 -1.71415859874805E-07
 -6.19292342863606E-06 -1.02284317955852E-04  3.68592457128751E-04  1.15994246555110E-06  1.21177279187612E-05
  2.08769278205896E-04 -6.67935337386301E-04  1.92356434339993E-06 -1.74247304465953E-09  6.54850570164919E-08
  2.83411355562127E-06  2.71965025890912E-07  2.38612398474822E-06  4.26160984459140E-07  6.47077498863708E-04
  1.75387529930090E-04 -8.81813333571039E-07 -5.45236556615633E-08 -2.10736049794257E-04 -6.86672113287976E-05
  2.96308867491033E-06  3.34153959983612E-07  7.65338513004738E-09  5.34763326005061E-08  2.49939349860592E-07
  4.22217819042035E-06  2.96627145963735E-08  6.17346389733931E-06  1.01760921588778E-04 -3.67884663215979E-04
 -1.30491174752569E-06 -1.21087383963133E-05 -2.08789729420537E-04  6.67501132916844E-04 -2.00489052200066E-06
 -1.67097008606894E-09  8.55380293923124E-08  2.63175784978780E-06  2.37580544053154E-07 -4.79727920976926E-06
 -3.76389145864403E-07  6.48217357408671E-04  1.75738483285011E-04 -3.89496199355451E-06  1.50238101695281E-07
 -2.03771189736202E-04 -6.76113550912067E-05 -3.09343097468069E-06 -2.63820556828458E-08 -1.27414167878743E-08
 -1.02501783648734E-07 -7.15401285869907E-07 -7.95905009724960E-08  5.50023324489567E-06 -8.59057049902706E-08
  5.53036226942697E-06  7.07036640409855E-01  6.95174147098738E-03  1.00997370352435E-08  7.90761679786109E-08
  3.52644364220889E-07 -3.19919934395366E-08  1.80301739470165E-06 -5.98257276565478E-08  2.29890174357419E-06
 -7.07036241516473E-01 -6.96284841568455E-03  9.18840091319342E-07  7.15914082400902E-06  1.07049069600670E-04
 -4.85136874415090E-06 -2.68722757325597E-04  8.21535574039383E-06  1.05787979546789E-04 -1.74229559423705E-06
  9.50113180057136E-05 -9.19900150733971E-07 -7.17185876409788E-06 -1.06231985097208E-04 -4.89366023152358E-06
 -2.66132876487341E-04  8.19607483275220E-06  1.07460302634582E-04  1.78045620633279E-06 -9.77794679902375E-05
  9.10096564925110E-07  7.09138930724538E-06  1.06438142507116E-04  4.85032817100085E-06  2.67851112496677E-04
 -8.21903567769611E-06 -1.05996090232282E-04  1.74194371771440E-06 -9.55271110448658E-05 -9.11582037555526E-07
 -7.09757469632127E-06 -1.07326281514467E-04  4.79267446559117E-06  2.69761587362206E-04 -8.22530349511130E-06
 -1.04025169648584E-04 -1.70948286255440E-06  9.22087107818853E-05  3.76784934499526E-06  9.86107885221323E-05
  2.51045707355084E-05 -6.29639686646472E-05 -9.81680538481972E-05 -3.78402943092176E-06 -9.88542080900476E-05
  2.55467963020956E-05 -6.34725437108901E-05  9.84711770284685E-05  3.79673991039700E-06  9.90297768137755E-05
 -2.59158520472099E-05  6.38280177335705E-05  9.87800584494086E-05 -3.78347671520091E-06 -9.88619105088903E-05
 -2.53982588342986E-05  6.31142325207949E-05 -9.85093755547880E-05 -2.60706833988564E-07  3.04340200855790E-07
 -6.45658112597923E-08  2.79938658713495E-08 -6.27252263404333E-05  6.34035576567017E-05 -6.39008646891127E-05
  6.32606177046330E-05  4.25448103156343E-05 -4.27389505673356E-05  4.28218619998096E-05 -4.26849803762982E-05
* ORBITAL    1   31
  1.35813316035771E-07  1.01485676558119E-06  3.34731301914890E-06  1.41516000987172E-05  1.35237758076623E-05
  6.19390591965741E-10 -1.63285031950620E-08 -5.39560665796157E-07 -9.09627079242984E-08 -3.29329871111649E-09
 -9.67464042397374E-08  5.46633411013226E-07  4.64866018854427E-08 -2.69292371246961E-07 -5.28144452690303E-06
  2.23713533581700E-05 -2.43618508787253E-07 -3.59681834962686E-04 -7.50811448351003E-05 -3.20809693698951E-07
 -1.87400618364525E-07  1.11900049955715E-05 -2.79788276853681E-06 -9.18092630528444E-07  3.17910127218176E-08
  4.69288878588038E-04  9.39698544457787E-05  1.44304040827067E-07  1.07205307066310E-06  3.57295825249602E-06
  1.84790320080896E-05  1.39713984438762E-05 -4.60193549896382E-09 -1.40791789106323E-07  1.14895620281271E-07
  1.05358573643751E-08  2.55177659408939E-09  1.12265160960243E-08 -1.42966596837491E-06 -2.38070993511137E-07
  2.65616729160882E-07  5.32869954179262E-06 -1.94001865587008E-05  6.61121038113312E-07 -3.64589180943892E-04
 -7.49916672021285E-05 -3.83950484251902E-07  2.73616570105181E-07  3.25822403409689E-06 -1.75617039468052E-06
  1.04896609555748E-06 -2.62708365023006E-07  4.65638295070428E-04  9.34490082267841E-05  1.14047382072969E-06
  1.72941304521279E-04 -2.56181905672692E-05  6.43522716843696E-01  5.40236371426630E-03  2.92971181671548E-01
  2.46979551536124E-03  1.65690053897710E-07 -4.19629750412522E-06  1.14718474687428E-06  1.72994859229199E-04
 -2.51725627271829E-05 -6.43522737726948E-01 -5.39842873622567E-03 -2.92971204355498E-01 -2.46743219390022E-03
  6.58939600208241E-08 -2.30498441336924E-06  2.81621431504831E-07  2.36999689700521E-06  2.47950523598720E-05
 -3.30083452310521E-06  2.53373264593515E-06  4.37902209648974E-06  7.67944192554947E-06 -2.02937693806230E-06
 -1.09278545768215E-05  2.78573177605129E-07  2.34452048330588E-06  2.49736832674029E-05  3.28544178869541E-06
 -1.31866114731357E-06 -4.38822406531297E-06 -7.20257560391608E-06 -2.00912918731822E-06 -1.16815569835973E-05
  2.73673783299676E-07  2.31014302367064E-06  2.42188433830017E-05  3.31234353699778E-06 -2.67734226880403E-06
 -4.36708811081129E-06 -7.92402904438443E-06  2.03329949811317E-06  9.83919224320011E-06  2.85351213552389E-07
  2.40293818132401E-06  2.45956443742284E-05 -3.34088908433156E-06  3.03830291201065E-06  4.37298293298933E-06
  8.89442039129274E-06  2.05385792199537E-06  8.79075252676842E-06 -3.04154918265900E-06 -4.56714597592319E-05
  3.30846609501274E-06  1.60559886399388E-05  3.87320512351010E-05 -3.03368329407896E-06 -4.54853616907556E-05
 -3.48722935360105E-06 -1.58867539846888E-05  3.84445559203742E-05 -3.03349580563922E-06 -4.55295698362250E-05
 -3.65669603217871E-06 -1.56012415845120E-05 -3.84057903292212E-05 -3.02176010570883E-06 -4.52771908415055E-05
  3.65909290925281E-06  1.55164233481194E-05 -3.82801328494479E-05 -1.18253232206284E-05 -1.17471048236000E-05
 -1.17772958909342E-05 -1.17664924947725E-05  1.45792721318108E-05  1.43058890842294E-05  1.39599851344778E-05
  1.40244183672146E-05  5.66947091254306E-06  5.84754094344162E-06  5.74286028041736E-06  5.81822529864380E-06
* ORBITAL    1   32
 -7.09510909540864E-08 -5.19352949978247E-07 -2.68695255362894E-06  2.04944695870483E-06 -1.51116461509749E-06
 -8.04482247080059E-07 -5.00460971591169E-05  1.28355362524500E-04  2.65155842149687E-05 -6.61974673335104E-07
 -2.64697267084195E-05  7.50293289015356E-05  9.28828147852689E-06  1.14920108328763E-07  2.32357148753677E-06
 -4.35102420731455E-06 -2.47128334253917E-09 -9.42891860254550E-06 -3.98708549957446E-07 -2.95514618561536E-04
 -4.50001051712449E-05  1.44924932554686E-06  1.01738553489562E-06 -5.86512399166274E-04 -9.06373630376753E-05
 -6.28922445253492E-06 -6.43866081765412E-07 -5.94409425877586E-08 -4.31765303567781E-07 -2.22279896755046E-06
  2.29669676649428E-07 -7.76858715885009E-07 -8.10207976925582E-07 -5.01682851178459E-05  1.29648305154521E-04
  2.67434647238575E-05 -6.54973014015475E-07 -2.62966778129592E-05  7.14570010718768E-05  8.76919938879583E-06
 -9.44390139587273E-08 -2.12825603950939E-06  2.50445867988649E-06 -9.92428838429898E-09  8.53361145709937E-07
  1.65686874583930E-08  2.91609084378907E-04  4.49361858139136E-05  6.66986486367351E-06  6.23957319064488E-07
  5.87286739924466E-04  9.05451143828834E-05  1.11236495993606E-06 -1.86710080602153E-07  1.20046744893773E-06
  1.71773285958459E-04 -2.70607177361079E-05  6.43449583180002E-01  5.23089871764376E-03  2.93131506518059E-01
  2.38046976993235E-03 -5.11299447841480E-08  3.29545316853788E-06 -1.37362399222185E-06 -1.73180413013797E-04
  1.80829941343789E-05  6.43449195099308E-01  5.24310348321204E-03  2.93132327778462E-01  2.35249920813127E-03
 -2.61229286659711E-07  5.84731522142308E-06 -5.13127334416515E-07 -3.22719922667894E-06 -1.04363663559551E-04
 -1.09255177121848E-05  2.56780575730357E-04 -3.63634120075654E-06  2.01663022619420E-04  6.58151963840934E-07
  3.24853401955930E-04  5.54269282837265E-07  3.54951394638560E-06  1.04135346632674E-04 -1.08565844977071E-05
  2.57056679407659E-04 -3.61963083954006E-06  1.97225430076928E-04 -7.86639872160701E-07 -3.15427036003660E-04
  5.36229486103184E-07  3.40591787944573E-06  1.03780925450415E-04 -1.09062992118310E-05  2.58154225331861E-04
 -3.62318923058523E-06  1.98903536726239E-04  7.38694184466891E-07  3.17470621245210E-04 -5.20368288826142E-07
 -3.28808913148571E-06 -1.04018266192919E-04 -1.08899776292022E-05  2.54422008069486E-04 -3.60685836897653E-06
  2.00681991641052E-04 -7.06797029701176E-07 -3.23102542345701E-04 -1.05575704758091E-06 -2.51733148607488E-05
 -4.26626938496807E-05  4.77015265754730E-05  4.03417818960314E-05  1.10056690973074E-06  2.57744716506610E-05
 -4.26982651275668E-05  4.84075463103349E-05 -4.18908395177484E-05  1.08354062546020E-06  2.54360737910810E-05
 -4.22451642849473E-05  4.78841479339211E-05  4.13687152167321E-05 -1.05607341127234E-06 -2.50046332750733E-05
 -4.28697922424199E-05  4.79647520799252E-05 -4.02824067582676E-05 -2.20902512711481E-05  2.37048025344497E-05
  2.36247408805405E-05 -2.19925385375628E-05  7.47989605835930E-05 -7.61106906513206E-05 -7.56316045945809E-05
  7.50506153655479E-05 -2.50235832753759E-05  2.48969506489908E-05  2.44695849095322E-05 -2.51115562792958E-05
* ORBITAL    1   33
  7.21466118482025E-10  5.31562613860184E-09  2.75951115025097E-08 -6.72522331072003E-08  2.84947253120259E-08
  4.45351959814150E-07 -2.29761170711217E-05 -1.86114827262932E-04 -5.00828521332234E-05  2.62543220897925E-06
  3.17835069165237E-05  2.52915556737615E-04  8.92572145759191E-05 -1.34756222090153E-09 -2.78518280498648E-08
  3.98394987898423E-08  7.58815455661541E-09  1.61394573983298E-07 -1.53875321862606E-08 -2.40353355282453E-05
 -3.48410021584145E-05 -1.35668448907969E-07 -1.20170228651819E-09 -7.26819529434660E-05 -1.34422114150475E-04
  2.62554645777413E-07 -7.25909710223339E-09  7.19387449279117E-10  5.23682940081360E-09  2.71089482840567E-08
 -3.31743607391385E-08  2.55232086246378E-08 -4.45252524250225E-07  2.29800161452437E-05  1.86132088113164E-04
  5.00763910937028E-05 -2.62518735865800E-06 -3.17800551381480E-05 -2.52898378908126E-04 -8.92559577231778E-05
  1.34480516753439E-09  2.98620146481925E-08 -9.48302977704695E-09  3.14159941263109E-09  1.73398521327528E-08
  1.14915891728367E-08 -2.40890739316543E-05 -3.48395907691377E-05 -8.96247941067348E-08 -2.23539611212793E-08
 -7.27098726011236E-05 -1.34439382162551E-04  1.06394169539411E-07  2.77738162120117E-08  1.73572624725386E-09
  1.39568063418743E-08  8.63932765482252E-08 -4.74108877407664E-09  1.80337175495388E-07  5.75415803522743E-09
 -9.88226981537778E-08  2.31787713601772E-05  1.18079588028895E-04  1.50914376307709E-09  1.23394206836162E-08
  8.34720339409801E-08  5.56738347123104E-09 -2.44104729479691E-07 -5.64573972377765E-09  1.02058707752429E-07
 -2.31762172367539E-05 -1.18146345015542E-04 -2.69657432446334E-05 -4.33096631533978E-03  5.03941907231419E-04
  2.10056325369523E-01  1.58287921628854E-03 -3.21530790074374E-01 -2.72011777968849E-03  3.20101400789627E-01
  2.47902177329953E-03  2.69653076254838E-05  4.33096285837040E-03 -5.03946795787172E-04  2.10056326081282E-01
  1.58291052894779E-03 -3.21530791323196E-01 -2.72010618360698E-03 -3.20101400272821E-01 -2.47912489748490E-03
 -2.69655424959841E-05 -4.33096472209811E-03  5.03943950952737E-04 -2.10056324026482E-01 -1.58288814178436E-03
  3.21530790004047E-01  2.72009313746036E-03 -3.20101399893217E-01 -2.47901974685659E-03  2.69652705596352E-05
  4.33096263980209E-03 -5.03941664981774E-04 -2.10056325737935E-01 -1.58289097916972E-03  3.21530790767648E-01
  2.72008936088063E-03  3.20101399232248E-01  2.47910627692494E-03  8.48227987851081E-05  1.38834946846783E-04
 -7.96777933697605E-06 -7.79112567737638E-05 -1.18157789463917E-05 -8.48224235772145E-05 -1.38830943441017E-04
 -7.97744791109474E-06 -7.78775793606015E-05  1.18333331444194E-05  8.48216794327356E-05  1.38822363973965E-04
  7.97528505939138E-06  7.78858593746266E-05  1.18126206419365E-05 -8.48204328266209E-05 -1.38812124017820E-04
  7.98744198191630E-06  7.78661662055366E-05 -1.18171145885191E-05  1.98104655685508E-05 -1.98073078131851E-05
  1.97953534403762E-05 -1.98179086769148E-05  3.81157562955152E-05 -3.81117615398129E-05  3.81183163075681E-05
 -3.81090926882373E-05  2.19640735136661E-05 -2.19574153048089E-05  2.19709236100424E-05 -2.19556964482406E-05
* ORBITAL    1   34
 -1.69074803724664E-07 -1.00376737493110E-06 -2.38213582214426E-05 -1.34673060420160E-04  2.21545490331889E-05
 -4.46140968543045E-10 -1.76841250106901E-08 -5.42192802098528E-09 -6.67584752399168E-09 -1.59663410948961E-10
 -5.00039209669308E-10 -4.71120753934061E-08 -4.61801900117061E-09  1.55478840395723E-07 -2.71340863215921E-05
 -2.81146880655587E-04 -9.16800619122413E-05 -6.47640318117410E-06  2.72935844063959E-05 -1.36147252656818E-07
 -3.16318133053782E-08 -4.01888791867899E-05 -9.33447280313292E-05 -1.22250224074619E-07 -4.25875232452370E-08
 -6.33367709432847E-05 -1.52928196806427E-04 -1.68091288839194E-07 -9.96702351386412E-07 -2.37880184588366E-05
 -1.34535235948007E-04  2.22587829652979E-05  7.94608013926140E-10  8.74739176843597E-09  1.68282971768249E-08
  7.32410180814276E-09 -1.85969780942795E-09 -3.78305226218139E-08  9.11239208806570E-08  7.80182048565984E-10
 -1.54554531185483E-07  2.71516347409858E-05  2.81245480370589E-04  9.17036006053412E-05 -6.48040957855136E-06
  2.72792041195418E-05  2.37180413691216E-07  3.42473542817110E-08 -4.01884435077134E-05 -9.33253592787268E-05
  6.18048566336672E-08 -1.89414814485638E-08 -6.32689244093244E-05 -1.52912332083950E-04 -4.22762782867474E-06
 -3.23223972081239E-05 -1.08127611204655E-04  1.28603607528638E-05  4.70013350221622E-05 -6.07436270960644E-06
 -2.50163812026258E-05 -5.06588761796211E-09  2.36385073100898E-07 -4.23005823079169E-06 -3.23420190517143E-05
 -1.08214002992587E-04 -1.28729929174554E-05 -4.62486082992810E-05  6.07949452380162E-06  2.48847235599446E-05
  4.77310324557892E-09 -1.81286199252578E-07 -2.56441237972874E-05 -4.32176665123890E-03  5.46923295454230E-04
  2.10065370595819E-01  1.53973687251488E-03 -3.21626635657369E-01 -2.71388149361028E-03  3.19997330744596E-01
  2.48818838632002E-03 -2.56452669913273E-05 -4.32177569946878E-03  5.46920564642763E-04 -2.10065375569175E-01
 -1.53966399991652E-03  3.21626635836428E-01  2.71401573881116E-03  3.19997334941109E-01  2.48808098101675E-03
 -2.56443004081282E-05 -4.32176826570814E-03  5.46965183317659E-04 -2.10065372516505E-01 -1.53954691944408E-03
  3.21626635832695E-01  2.71398187662091E-03 -3.19997331904294E-01 -2.48801769090309E-03 -2.56454417450235E-05
 -4.32177661490398E-03  5.46873707833437E-04  2.10065371227037E-01  1.53977792287435E-03 -3.21626635724202E-01
 -2.71392229584773E-03 -3.19997332165402E-01 -2.48819490367080E-03 -8.28944940662934E-05 -1.25986452399003E-04
  9.42788466847106E-06  7.73950781408487E-05  9.98346564707596E-06 -8.28907135953508E-05 -1.25956257769334E-04
 -9.46333988876237E-06 -7.73359320769478E-05  9.98027725376327E-06 -8.28935537475742E-05 -1.25970226394555E-04
 -9.45836096577905E-06 -7.73449090034809E-05 -9.96813223634249E-06 -8.28921185359374E-05 -1.25972942016515E-04
  9.43403011806464E-06  7.73632169746573E-05 -9.98750437818246E-06 -3.70164320427156E-05 -3.69935603796348E-05
 -3.70082538254102E-05 -3.70095061643579E-05 -3.53594894442794E-05 -3.53949569126162E-05 -3.54011137835102E-05
 -3.53474989984101E-05 -1.94674302680331E-05 -1.94767592872282E-05 -1.94702788920433E-05 -1.94864357754921E-05
* ORBITAL    1   35
  2.79209247036201E-06  2.02566229132019E-05  7.67758962648401E-05  2.50611335420703E-04  6.08200466621284E-05
  4.78127135925371E-10  1.82224082595950E-08 -9.94566724343494E-08 -1.07874061801849E-08 -4.68196622464639E-10
 -1.19122706194061E-08  3.73828438217787E-08  2.04540180758870E-09 -2.17292542682119E-06 -6.79896984420318E-05
 -4.96552012755277E-04 -1.26185510874809E-04 -8.46045689176267E-06  2.84593403053717E-05  7.96347461173208E-08
 -1.00283719041431E-08 -1.92181160912938E-05 -5.25429229662395E-05  1.39661993838464E-07  2.31935973011903E-08
 -7.12018270741934E-05 -1.56937920546172E-04 -2.79089758427254E-06 -2.02479300525373E-05 -7.67306100678140E-05
 -2.50584748630308E-04 -6.08283118452121E-05 -6.74712833458781E-10 -6.83721997063775E-09 -1.03342637796301E-08
 -5.48723948277772E-09  1.80101596383956E-09  3.84586125852166E-08 -1.08518852789457E-07 -3.97057593067323E-09
 -2.17134809759556E-06 -6.79542562851468E-05 -4.96620229776907E-04 -1.26180122356635E-04  8.32339591308752E-06
 -2.84888177493805E-05 -2.99262745156948E-07 -2.76257974821027E-08  1.91800562134033E-05  5.25324963661283E-05
 -6.04265008255630E-08 -1.13661362444975E-08  7.14705695865116E-05  1.56972898743942E-04 -1.05121928084832E-10
 -9.43464426585585E-10 -1.40993424178574E-09  1.60370440839003E-09 -4.25842371870433E-08  2.93089957471060E-10
  4.61552476169755E-09 -1.02383599890745E-05 -4.40263595998126E-05  1.05124063373066E-09  8.77851915541196E-09
  4.78929692550692E-08  1.19019527768278E-08 -6.76014361161875E-07 -1.23306250778578E-09 -1.77203702234716E-08
 -1.02526199895992E-05 -4.35108419966466E-05 -2.56035619016095E-05 -4.32139977857305E-03  5.47189084314206E-04
  2.10066811557078E-01  1.53653087040700E-03 -3.21625008850115E-01 -2.71467016283721E-03  3.19997799831511E-01
  2.49045913074496E-03 -2.56041058144596E-05 -4.32140353258948E-03  5.47145556173229E-04 -2.10066810050145E-01
 -1.53663675693228E-03  3.21625009213634E-01  2.71456881126159E-03  3.19997800842579E-01  2.49069729419214E-03
  2.56035271176693E-05  4.32139957479693E-03 -5.47189947667307E-04  2.10066811553816E-01  1.53643717321119E-03
 -3.21625009312533E-01 -2.71462521539443E-03  3.19997799353199E-01  2.49052630131196E-03  2.56043618602656E-05
  4.32140553963584E-03 -5.47101541928528E-04 -2.10066809527897E-01 -1.53666641713514E-03  3.21625009883093E-01
  2.71456061263947E-03  3.19997798997277E-01  2.49071475567561E-03 -8.31162704784076E-05 -1.26597390920163E-04
  1.10976692912057E-05  7.69964752802292E-05  8.37156048646090E-06 -8.31127718634370E-05 -1.26556837033536E-04
 -1.10932749766494E-05 -7.69771439391682E-05  8.37067979961027E-06  8.31115764894640E-05  1.26528489526526E-04
  1.11098381879898E-05  7.69522876844269E-05  8.31996722360475E-06  8.31113916005841E-05  1.26545152263230E-04
 -1.10828316456730E-05 -7.69715213417286E-05  8.34774347403003E-06 -3.60969545859531E-05 -3.60808625681290E-05
  3.60723763578441E-05  3.60763210582901E-05 -3.63550610598036E-05 -3.63370367752256E-05  3.63899657222470E-05
  3.63312299528052E-05 -2.08179166457687E-05 -2.08310230382076E-05  2.08249933257222E-05  2.08414979187949E-05
* ORBITAL    1   36
 -7.51516791939142E-11 -5.90363342638230E-10 -4.35360754526280E-09  2.97316429491799E-08  4.36911326533409E-09
  4.94913958957015E-07 -2.13803074743327E-05 -1.65638730798453E-04 -3.27356817986967E-05  1.68188691258681E-06
  1.27585460404847E-05  1.54113881303694E-04  6.66997041041367E-05  1.27530726682105E-10  2.95397839829389E-09
 -2.78298114412917E-08  4.73394133239920E-09 -1.88350370876011E-07 -5.39009793257721E-09 -1.26925290069726E-05
 -7.37847735140583E-07  1.03677008836541E-07 -4.90714979289829E-09 -7.16253239315026E-05 -1.28790724349164E-04
 -1.90589571455924E-07 -1.46850702837072E-08 -6.05797903235566E-10 -4.40383254293043E-09 -2.28055138562849E-08
 -1.98480014863517E-08 -2.82032525781406E-08  4.93933683404925E-07 -2.14001807850602E-05 -1.65609595270837E-04
 -3.27284695545709E-05  1.68347514580184E-06  1.27934601932174E-05  1.53982705737669E-04  6.66949731573080E-05
 -1.09158541375443E-09 -2.37574643907092E-08 -2.61914089574827E-08 -5.62363611016741E-09  9.40433174492324E-08
  4.14652415749031E-08  1.24834798668284E-05  7.30141094379959E-07 -5.34031183726953E-08 -3.11828608131694E-08
  7.16912134274079E-05  1.28805880665102E-04  9.70595003831601E-09  2.49162474361972E-08  3.60681466241343E-06
  2.77926129239622E-05  1.05787121620778E-04 -1.04557850162364E-06  1.53670286494015E-05 -4.33772676143315E-06
  6.92407782130306E-06  3.28222358476860E-09 -2.45228467419485E-07 -3.60690712066746E-06 -2.77940125337968E-05
 -1.05821459859757E-04 -1.04914784127678E-06  1.55624228353555E-05 -4.33493128543556E-06  6.76505786013169E-06
 -7.59276510286010E-09  1.35908863233812E-07 -2.70327742582426E-05 -4.33147130864621E-03  5.00953415501885E-04
  2.10056841739055E-01  1.58524831832483E-03 -3.21530130334531E-01 -2.71486094733742E-03  3.20101319988493E-01
  2.48008759231815E-03  2.70332361309665E-05  4.33147490811934E-03 -5.00933597794147E-04  2.10056842809282E-01
  1.58527975700255E-03 -3.21530130090867E-01 -2.71487640431918E-03 -3.20101322948594E-01 -2.48015396671389E-03
  2.70322872927665E-05  4.33146760163057E-03 -5.00984791306988E-04  2.10056841080105E-01  1.58520726535721E-03
 -3.21530129852493E-01 -2.71484644948654E-03  3.20101319492057E-01  2.48004655292999E-03 -2.70330686464086E-05
 -4.33147367566402E-03  5.00941562414805E-04  2.10056842400709E-01  1.58521407678547E-03 -3.21530129681354E-01
 -2.71482692893496E-03 -3.20101322288775E-01 -2.48018631851548E-03  8.48662496414759E-05  1.39120613443736E-04
 -7.05830307956991E-06 -7.59153151418865E-05 -1.31684112075893E-05 -8.48643221184508E-05 -1.39100826014071E-04
 -7.05721777483547E-06 -7.58784906202077E-05  1.31635706022481E-05 -8.48649544019234E-05 -1.39113909483577E-04
 -7.05772148977053E-06 -7.58969131058247E-05 -1.31697890064960E-05  8.48637567512730E-05  1.39108901169596E-04
 -7.05848638560305E-06 -7.58890349015374E-05  1.31738483642580E-05  1.88333375757233E-05 -1.88161904900142E-05
 -1.88152024648635E-05  1.88401523408554E-05  3.99472430879523E-05 -3.99537990407889E-05 -3.99477780002284E-05
  3.99285347387992E-05  2.34983394680360E-05 -2.34986472630177E-05 -2.35079113567803E-05  2.35063900435067E-05
* ORBITAL    1   37
 -4.75783268127952E-10 -3.52295313687231E-09 -1.97651622351066E-08 -2.72446003829476E-08 -2.11307103778177E-08
  3.59821858815948E-06  2.17950073479105E-05  2.48632086081916E-04  1.01475741792196E-04  1.61340447296013E-06
  8.75764427154844E-06  1.12904313272951E-04  5.12859250226809E-05  8.65451441199897E-10  1.66567353532229E-08
 -1.62079916305513E-07  1.39006151243408E-08  4.65220634573593E-07 -3.60758481034952E-08 -7.65102150204833E-06
  3.71164092146150E-05 -1.28419444097019E-07  9.04949658226017E-09  4.68816841008850E-06  7.42814011215090E-05
 -2.88509479847917E-08 -7.17165844342635E-08 -3.17018745010410E-11 -1.60704648599827E-10 -3.45436231122297E-10
 -4.97915095881293E-08  2.16108526234053E-08 -3.59818651303078E-06 -2.17867128742940E-05 -2.48658793645337E-04
 -1.01490755488663E-04 -1.61249967906035E-06 -8.73959690534843E-06 -1.12903823229323E-04 -5.12978156520217E-05
 -3.60029335696142E-10 -1.31724970072044E-08 -3.24715087283672E-08 -1.14946839644501E-08  4.67698793712521E-07
  9.66623797199090E-08 -7.88090046145548E-06  3.70849057247733E-05  1.91054407716039E-07 -3.26011858779137E-08
  4.55541567808766E-06  7.42733546511793E-05 -2.40579423231795E-08  4.88741754686226E-08  5.31880495075891E-10
  3.96695944824407E-09  4.29181650664700E-08  1.09320684999268E-08 -7.90804625963747E-07  3.79844489040034E-09
 -2.39121864941575E-07 -2.27601906616140E-06 -5.31335081378523E-06  1.44741580605156E-09  1.14276494760844E-08
  7.74118498355841E-08 -4.48201094035921E-09  4.69352152162966E-07 -5.36637731756079E-09  2.63782414352990E-07
  2.26363015219128E-06  5.74980042163318E-06  2.90998672579698E-05  5.13453200238740E-03 -6.08750216367088E-04
  2.66586249052002E-01  1.73426744572445E-03  3.72873247401925E-01  2.58364795125053E-03  1.99664188095494E-01
  1.28464299673646E-03 -2.90989534818378E-05 -5.13452513635264E-03  6.08712123173188E-04  2.66586251887433E-01
  1.73426440119954E-03  3.72873249110466E-01  2.58355497683846E-03 -1.99664190477499E-01 -1.28443903576904E-03
  2.90973208083484E-05  5.13451234148519E-03 -6.08842175290624E-04 -2.66586249827121E-01 -1.73425790827296E-03
 -3.72873250829692E-01 -2.58370561675570E-03 -1.99664189298063E-01 -1.28456082427434E-03 -2.91002405170127E-05
 -5.13453524983591E-03  6.08723339303645E-04 -2.66586246749067E-01 -1.73434597558239E-03 -3.72873248953337E-01
 -2.58368714695376E-03  1.99664185790337E-01  1.28458798946586E-03 -2.88764350835113E-05 -7.79758554979490E-05
  6.94661100111714E-06  7.47990302678666E-05  1.15968813836798E-05  2.88798561468530E-05  7.80423027979488E-05
  6.92003787551957E-06  7.48807662298478E-05 -1.16632606607808E-05 -2.88787477892656E-05 -7.80076283265962E-05
 -6.91192758533862E-06 -7.48797926870204E-05 -1.16288290668259E-05  2.88850135244567E-05  7.80944876071284E-05
 -6.91958778170895E-06 -7.49337386613731E-05  1.16885676510044E-05 -8.16178808369267E-06  8.23702733549352E-06
 -8.19164620762625E-06  8.22116262683349E-06 -2.11199271887838E-06  2.05526719657127E-06 -2.07134719144422E-06
  2.04944679425008E-06 -8.95649424174993E-06  8.97398018682387E-06 -8.98056360914184E-06  8.96660586470444E-06
* ORBITAL    1   38
  1.87458108305708E-06  1.41770636758611E-05  4.01611496379941E-05  3.59482214624448E-04  2.18523051975994E-04
  6.62508560759658E-10  2.52084910002972E-08 -1.41396603320212E-07 -2.64171908189517E-08 -2.76266688670676E-10
  3.92773605851603E-09 -8.24464594882965E-08 -1.05214333786228E-08  3.24821074452912E-06  1.72545823233319E-05
  1.77635208527647E-04  6.39647471488098E-05 -1.19005684409521E-05  5.03474310696787E-05  9.29611403862580E-08
  5.06218741515677E-09 -1.13703108092049E-05  7.78235632745030E-06  4.66628789286154E-07  4.58330725057179E-08
 -1.65437580432994E-06  4.96676608614928E-05 -1.87180570803859E-06 -1.41568533270913E-05 -4.00573354137556E-05
 -3.59477946402994E-04 -2.18523987476164E-04  1.39340666682603E-09  4.08413886417247E-08 -2.69071796362503E-08
  8.77123922172369E-09 -7.76825304181527E-10 -7.33143813002444E-09 -1.81778315109497E-09 -1.98983585707209E-09
  3.25203501064506E-06  1.73373583743233E-05  1.77466282210554E-04  6.39630731045654E-05  1.16795277697363E-05
 -5.03766492266772E-05 -1.27800114339730E-07 -4.34783337103289E-09  1.12922817233068E-05 -7.81705127469091E-06
 -4.04294191471318E-07 -9.74387232408469E-08  2.23951820710626E-06 -4.96059702366888E-05  2.56289708946139E-09
  2.05998284246146E-08  1.18054923270720E-07 -1.31599900768120E-09  1.08506730290274E-07  1.26749786757330E-08
 -4.84392631012016E-07 -6.75707193269623E-07 -1.23641627653678E-05  1.01517051109383E-09  8.32877174525250E-09
  4.76718023429636E-08  2.10767364767373E-08 -1.24491982965461E-06  5.18706212778876E-09 -4.88194717845534E-07
 -6.73609733390439E-07 -1.25087144175671E-05  2.82096093215959E-05  5.12677058522685E-03 -6.35733441411859E-04
  2.66548124990977E-01  1.74223134854885E-03  3.72825695376428E-01  2.57038002499925E-03  1.99800823190769E-01
  1.24805520813781E-03  2.82073376877643E-05  5.12675393760656E-03 -6.35910246995049E-04 -2.66548121504600E-01
 -1.74253374121886E-03 -3.72825694375537E-01 -2.57061467194717E-03  1.99800823211366E-01  1.24851712355801E-03
 -2.82073399271494E-05 -5.12675292841279E-03  6.35871649866481E-04  2.66548125629232E-01  1.74218252666349E-03
  3.72825696713079E-01  2.57049137291675E-03  1.99800822178214E-01  1.24817558489939E-03 -2.82089387393912E-05
 -5.12676611875309E-03  6.35891494409060E-04 -2.66548119189081E-01 -1.74243194988565E-03 -3.72825692317092E-01
 -2.57067703692952E-03  1.99800818163314E-01  1.24860179809392E-03  2.86303301841533E-05  7.19897336639761E-05
 -1.74258813290050E-05 -7.16159929137287E-05 -1.58484551705557E-06  2.86312430691465E-05  7.19706793692709E-05
  1.74546829227655E-05  7.15788411739254E-05 -1.51331633474230E-06 -2.86364670411402E-05 -7.20640977913383E-05
 -1.74241768724830E-05 -7.16697155461979E-05 -1.64749995955426E-06 -2.86383923729217E-05 -7.20738361914005E-05
  1.74608743726997E-05  7.16787676299590E-05 -1.62217754873222E-06 -2.47689204154094E-05 -2.47724397289747E-05
  2.47140672984563E-05  2.47467785443732E-05 -1.82017226907794E-05 -1.81049768173288E-05  1.82298001065732E-05
  1.81499000725459E-05 -3.01030811286838E-05 -3.01616164814170E-05  3.01268998922748E-05  3.01538927460199E-05
* ORBITAL    1   39
  1.27839461432012E-06  9.89512935407176E-06  1.93318797323644E-05  1.76531374475695E-04  8.35448332973589E-05
 -5.80896694517849E-10 -1.99346044237018E-08 -6.09992756822755E-08 -1.77964763172409E-08 -3.48956901650645E-10
 -1.29492416536799E-08 -1.40087193221473E-09 -4.37791461521653E-11  3.07022407677115E-06  1.55403759967883E-05
  2.24495964923873E-04  9.61083259015761E-05 -1.01148377806405E-07  5.82543442661133E-05 -6.96344574582219E-08
 -5.39004738314528E-08  1.13881215406928E-05  3.05463231339282E-05 -2.31124342803261E-07 -8.01950903426955E-08
  9.50469187106995E-06  5.43945795360159E-05  1.27900587145972E-06  9.89943076131566E-06  1.93513389880833E-05
  1.76681262835432E-04  8.36755694156706E-05 -7.02906262628620E-10 -2.32880459286735E-08  6.30190153468496E-09
 -7.79946947014999E-09  2.32063395258564E-10 -3.00113051990817E-10 -8.80095752054402E-09 -1.09685429564972E-09
 -3.06991152333871E-06 -1.55321751999692E-05 -2.24423309860415E-04 -9.60981332448248E-05 -2.31784355096855E-07
  5.82163620353550E-05  4.57754042889779E-09  1.81182935000129E-08  1.12788777728066E-05  3.05589673290981E-05
  3.18069554723545E-07  2.24280968881806E-08  9.58722139531779E-06  5.44417266104284E-05  1.79368125777870E-06
  1.33504139708460E-05  3.85699273152580E-05  1.07565239066950E-07 -2.36241074393714E-05 -1.00619960640368E-06
  6.51505632339980E-05  2.96716716612599E-09 -9.20653656439141E-08  1.79359992687535E-06  1.33500420722764E-05
  3.85919089688521E-05 -1.18038276516339E-07  2.44478127878695E-05  9.98764745195463E-07 -6.46584062919808E-05
 -5.87599841809005E-10  1.64162858422166E-08  2.86519904994977E-05  5.13000355227838E-03 -6.21917567107404E-04
  2.66555482471319E-01  1.74685879851488E-03  3.72823300078962E-01  2.58020731475743E-03  1.99797951781805E-01
  1.25136300178275E-03  2.86497967437178E-05  5.12998627287477E-03 -6.21925999114714E-04 -2.66555489248943E-01
 -1.74669031473011E-03 -3.72823302049949E-01 -2.58005662498456E-03  1.99797958450428E-01  1.25119352464285E-03
  2.86494377327458E-05  5.12998350582279E-03 -6.21965109411409E-04 -2.66555485711972E-01 -1.74665225696956E-03
 -3.72823303886654E-01 -2.58014633951217E-03 -1.99797954548793E-01 -1.25113563626891E-03  2.86506490687264E-05
  5.12999346484632E-03 -6.21957480373547E-04  2.66555482055551E-01  1.74682765775288E-03  3.72823300830427E-01
  2.58023018121529E-03 -1.99797952349615E-01 -1.25139618245399E-03  2.83644553458390E-05  7.18664290566831E-05
 -1.68652787534764E-05 -7.48589805235675E-05 -4.59900255042670E-06  2.83695408852130E-05  7.19245703184108E-05
  1.68041015127190E-05  7.49188598437500E-05 -4.62787192822315E-06  2.83676104944588E-05  7.19062274989018E-05
  1.68245104089029E-05  7.49238113166264E-05  4.63340181038273E-06  2.83713117060462E-05  7.19371775821215E-05
 -1.68395610645642E-05 -7.49475081993733E-05  4.62948483934635E-06 -8.42072314749449E-06 -8.37139842958192E-06
 -8.39859334327241E-06 -8.41238260065435E-06 -9.28517210451824E-06 -9.34737885935971E-06 -9.35222079500509E-06
 -9.30460837614306E-06 -1.20944081985299E-05 -1.21015332039512E-05 -1.20935387176117E-05 -1.21145231754795E-05
* ORBITAL    1   40
  7.02089566718655E-10  5.15573491266626E-09  2.60302149542424E-08 -5.90449881465293E-08  2.40991420683394E-08
  3.30296375652769E-06  1.50756735913258E-05  1.81073078254473E-04  7.16980495623385E-05  1.43450778165173E-06
  5.61704731728571E-06  7.91916112959210E-05  3.68551970640395E-05 -1.56040284319571E-09 -3.15960563061406E-08
  8.05251164512423E-08  1.84552019059432E-08 -4.43113596860161E-07 -3.25358374366391E-08 -1.19887416409705E-05
  4.95190381950179E-05  1.34752456806246E-07 -4.44688285843549E-08  3.77829476550732E-06  9.88592988754282E-05
  6.55228170952699E-08  2.42684841237075E-08 -9.34107343852476E-11 -7.72578900925933E-10 -5.45274496050269E-09
 -2.10385961578236E-08 -2.96087545391271E-08  3.30132397230048E-06  1.50426293161152E-05  1.81171409058157E-04
  7.17150577949236E-05  1.43765346481653E-06  5.68697778634456E-06  7.90044918672098E-05  3.68665605199313E-05
 -4.10515263106830E-11  2.78281333561762E-09  3.81938926279664E-08  1.68335514200687E-08 -2.04955309751306E-07
  3.59531522483104E-08  1.16600894670034E-05 -4.95150978971620E-05 -2.60212110489097E-07 -8.17737256877731E-08
 -3.70409723383247E-06 -9.88480297861332E-05  2.74484265258210E-07  8.01869347828365E-08 -1.16869587177467E-07
 -9.10653062585768E-07 -2.96374891584525E-06  2.41951232844009E-06 -2.37858602536721E-05  2.68200127634727E-06
 -2.47532245068101E-05  1.03456241842145E-08 -6.35459116702701E-07  1.18774999578815E-07  9.25429714243737E-07
  3.00623735815336E-06  2.43847717586125E-06 -2.49328099160382E-05  2.68424642299897E-06 -2.52370607325727E-05
 -7.38556336075858E-09  7.64253527204391E-08  2.94777943223148E-05  5.13742819124246E-03 -5.97954469714360E-04
  2.66588758259487E-01  1.73280010908273E-03  3.72872688380198E-01  2.58459012882184E-03  1.99660299913984E-01
  1.28099176975297E-03 -2.94763243727289E-05 -5.13741668532712E-03  5.98086563976037E-04  2.66588759946312E-01
  1.73289739399071E-03  3.72872687929442E-01  2.58468799785420E-03 -1.99660301883736E-01 -1.28128592249315E-03
 -2.94762275172337E-05 -5.13741576905464E-03  5.98044363818123E-04  2.66588760516734E-01  1.73274156260283E-03
  3.72872690087210E-01  2.58471606825805E-03  1.99660298614796E-01  1.28104196908505E-03  2.94773349744923E-05
  5.13742454410175E-03 -5.98000026145692E-04  2.66588756734682E-01  1.73276196385556E-03  3.72872689821840E-01
  2.58473250589114E-03 -1.99660302438158E-01 -1.28123289512931E-03 -2.90701112109941E-05 -7.96744557543077E-05
  5.78031012383750E-06  7.64638353093170E-05  1.32742626172088E-05  2.90667092675172E-05  7.96152621259213E-05
  5.79013432710696E-06  7.64370174253262E-05 -1.32027152298336E-05  2.90674471886432E-05  7.96159629844471E-05
  5.77763920150059E-06  7.64606213785466E-05  1.32119810731399E-05 -2.90736800443184E-05 -7.96867619896415E-05
  5.79991467936099E-06  7.65031088741754E-05 -1.32551946529248E-05 -9.76154582672406E-06  9.73893365126079E-06
  9.75336329613960E-06 -9.74629750100981E-06 -2.54470140175499E-06  2.60128005029911E-06  2.58754776907552E-06
 -2.58584455740598E-06 -9.11188654113102E-06  9.11060581913684E-06  9.12227084657856E-06 -9.09042526413721E-06
* ORBITAL    1   41
 -1.07677162060377E-06 -7.76462076121207E-06 -3.63632295490544E-05 -1.60778460413762E-04 -3.20921254809859E-05
 -1.23859491670282E-09 -2.99255547838636E-08 -7.20230650284076E-08 -1.73494580246472E-08  1.03453642867655E-09
  2.12657266501510E-08 -1.50439700909215E-07 -1.26474655708053E-08  1.23418065081117E-06  3.31248674268697E-05
  2.31814065786043E-04  6.58773176061948E-05  9.19423721177809E-07 -4.29546504283205E-06  4.26051202439578E-08
 -2.26198005059362E-08  1.75540559378777E-05  6.02784409040092E-05 -1.38417827435575E-07 -6.99876456618793E-08
 -2.02666490599959E-05 -5.97097900335464E-05  1.07785740521871E-06  7.77262267989639E-06  3.64062205550939E-05
  1.60745621142195E-04  3.21330915629964E-05  6.34872452453526E-10  1.09322493192420E-08  5.94232932566591E-09
  8.34412620963848E-09 -1.22210208132097E-09 -2.85088400072197E-08  1.27073710970061E-07  1.47791470620651E-08
  1.23620240407270E-06  3.31693758944300E-05  2.31771213613009E-04  6.58836705011360E-05 -8.41616965233083E-07
  4.27818504987549E-06  1.49173646527412E-07 -1.84925562978755E-08 -1.76004221619825E-05 -6.02887051061189E-05
  7.67444386983462E-08 -1.49500607186550E-08  2.02884385358177E-05  5.96918654590636E-05  3.08088243269195E-10
  2.78139047939641E-09  2.71722007487868E-08 -2.51740073386238E-09  1.31808048190678E-07  2.71038320580690E-09
 -9.19246420232916E-08  7.92256067343065E-06  2.29221615126521E-05  4.56989289776449E-10  3.91345877816178E-09
  3.16564080634569E-08 -5.37647140115132E-10  1.39383150426503E-07 -5.00626389322584E-09  2.41851791282873E-07
  7.93812984203385E-06  2.23566492815222E-05 -1.27405682000123E-06 -1.62891400092074E-04 -1.34269691869657E-06
 -3.67165134483349E-01 -2.14493709640450E-03  8.66564467045439E-02  5.16512543885719E-04  3.28129183698072E-01
  1.94598268070204E-03 -1.27821234251463E-06 -1.62923565225888E-04 -1.50137730809287E-06  3.67165128371739E-01
  2.14485822401754E-03 -8.66564493810937E-02 -5.16473774378654E-04  3.28129189722977E-01  1.94597191002465E-03
  1.27721430944322E-06  1.62915750021505E-04  1.49384694233416E-06 -3.67165130901168E-01 -2.14483947414224E-03
  8.66564489462491E-02  5.16555116248921E-04  3.28129186768138E-01  1.94609046029702E-03  1.27503069022450E-06
  1.62899057567670E-04  1.37264129518910E-06  3.67165131581605E-01  2.14498320559198E-03 -8.66564480534018E-02
 -5.16503499541652E-04  3.28129186527477E-01  1.94603509040736E-03 -2.78191675874124E-06 -1.56965849560968E-05
  4.40135497449462E-05 -1.22679817809373E-05  4.83448640806690E-05 -2.78257815256020E-06 -1.57225076368413E-05
 -4.39922760707491E-05  1.22732061166870E-05  4.83712023016961E-05  2.78400147428013E-06  1.57383419322306E-05
  4.39796260959158E-05 -1.22468207074859E-05  4.83732830320772E-05  2.78012629626891E-06  1.56753309748558E-05
 -4.40231350988560E-05  1.23011824301227E-05  4.83291490983739E-05  7.58043500117836E-06  7.60338864546644E-06
 -7.60514551722547E-06 -7.62116682365605E-06 -2.82455148723164E-06 -2.83196675652833E-06  2.82099042588347E-06
  2.86116399444250E-06  1.41259933090870E-05  1.41431968621634E-05 -1.41296582115179E-05 -1.41319494169162E-05
* ORBITAL    1   42
  4.04164378766639E-09  2.94797349171467E-08  1.52051722522532E-07 -1.48584726940518E-07  1.26088088363530E-07
 -6.73193893696579E-07 -1.93937404034283E-05 -1.68854921281415E-04 -5.66753019595369E-05  1.61584362301771E-07
  5.55277981848026E-06  4.21770768540649E-05  1.42663188519014E-05 -7.78913456526986E-09 -1.67322997406284E-07
  9.32833755017298E-08 -2.92120077406263E-08  5.24150796777188E-08  7.17858289625713E-09  1.15070406790170E-05
  3.13366749312001E-05 -2.64731589453260E-07 -6.23306492201112E-08  9.12858380888991E-06  1.24036007843331E-05
 -5.66262881836156E-08  3.05125284446895E-09  3.49913184456870E-09  2.55938906438150E-08  1.35770962874309E-07
 -7.43950556569626E-08  6.74109458064710E-08  6.73434536170395E-07  1.93981608697473E-05  1.68841008899105E-04
  5.66786513672526E-05 -1.62077301925503E-07 -5.56079323517070E-06 -4.21608802060268E-05 -1.42661013942971E-05
  5.96088543484771E-09  1.32296449918716E-07 -3.46657878044277E-07 -3.12321972602472E-08  6.84476368020239E-08
 -1.56737852902090E-08  1.15700027569377E-05  3.13315214909224E-05 -3.66890231869961E-07  1.35352131364440E-08
  9.12438743256636E-06  1.24021124583265E-05 -9.85930484036107E-08 -4.97731962254927E-08  4.50821853580350E-09
  3.69179381864038E-08  2.41770525618467E-07 -9.31033939674777E-09  2.27566151588287E-07  2.65450750127161E-08
 -1.00055962805415E-06 -1.14329854913232E-06  3.32445070286174E-05  4.03450594954620E-09  3.30471891208306E-08
  2.17601015221525E-07  8.98538954662652E-09 -2.44573711738624E-07 -2.42713269626931E-08  8.43962140269522E-07
  1.14638312497649E-06 -3.34040243722554E-05  2.12714319626085E-07 -1.49807370125903E-04  4.52319795268450E-05
 -3.67148036869359E-01 -2.16694854840991E-03  8.67991794430865E-02  4.99534904196100E-04  3.28111536924809E-01
  1.93201508183879E-03 -2.10931077692546E-07  1.49821266413323E-04 -4.50399168963866E-05 -3.67148032722486E-01
 -2.16691178834713E-03  8.67991839428524E-02  4.99850418635702E-04 -3.28111536506848E-01 -1.93267623811525E-03
  2.10120325086648E-07 -1.49827395752676E-04  4.51021268002345E-05  3.67148032366003E-01  2.16680343973579E-03
 -8.67991821420264E-02 -4.99638020718253E-04 -3.28111537606976E-01 -1.93211073928582E-03 -2.13362509319545E-07
  1.49802466678616E-04 -4.51526766050875E-05  3.67148037167212E-01  2.16702495492428E-03 -8.67991813892909E-02
 -4.99791569285239E-04  3.28111535912877E-01  1.93264253852578E-03 -1.08426479313978E-06 -1.09428394084838E-05
 -6.01976023656641E-05  6.14036176849098E-06 -4.43874652295133E-05  1.08187464174111E-06  1.09083062272419E-05
 -6.01944166381967E-05  6.11810633263147E-06  4.44838092964519E-05 -1.08315949088750E-06 -1.09320217395672E-05
  6.01865427275549E-05 -6.11792813514463E-06  4.44005707975122E-05  1.08330052569464E-06  1.09216934641189E-05
  6.02098353673266E-05 -6.13786264311985E-06 -4.44707020540592E-05 -1.46100350728820E-05  1.45071743600151E-05
 -1.46209753111352E-05  1.45038056789235E-05 -1.63099572751341E-06  1.70433432094825E-06 -1.63444552298219E-06
  1.68946097068845E-06  3.64602064660030E-05 -3.64132805225060E-05  3.64357877711249E-05 -3.64401577727951E-05
* ORBITAL    1   43
  2.86075818845809E-07  2.02333930137069E-06  1.02387281410400E-05  2.09072228463658E-05 -3.26469490455531E-05
 -2.85306032583143E-10 -3.25383966120098E-09 -1.38863091380524E-07 -1.76242034493010E-08 -3.38734451595320E-10
 -9.80375328728999E-09 -4.98854718524514E-08 -5.01770286296584E-09  2.76322632107025E-07  1.56072455909937E-05
  1.26889816590321E-04  4.88336764570334E-05  3.92503063186987E-06 -4.25330001039485E-06  1.12208843343066E-08
 -3.21250291862657E-08  3.11187260983737E-05  7.56860635431090E-05 -2.84716830786544E-09 -5.22453387675222E-08
 -2.11946796313725E-05 -5.93054699810893E-05  2.85937627776362E-07  2.02238885404034E-06  1.02356322504086E-05
  2.08561284412907E-05 -3.26655757802398E-05 -5.86148369028654E-10 -8.85295170588902E-09  2.73462361767655E-09
 -4.50562301563860E-10  1.21315090969290E-09  2.43723975502263E-08 -6.31233260751184E-08 -4.25887477035444E-09
 -2.76410033478338E-07 -1.56100527025772E-05 -1.26938729122407E-04 -4.88406902404516E-05  3.97866077067992E-06
 -4.24023237556775E-06 -1.05560309060097E-07 -7.10568309104101E-09  3.11626832689608E-05  7.56559333636889E-05
  1.08553481229689E-08  2.54246607596266E-08 -2.10785098950055E-05 -5.92872910339393E-05  1.36949054170970E-06
  1.02780280291178E-05  3.95627381120936E-05 -5.95301870146189E-08 -4.62662886715950E-06  8.63521268195787E-07
  1.48345704255806E-05  1.87608138961565E-09 -9.68295691057926E-08  1.37085139872665E-06  1.02889898015401E-05
  3.96098113223965E-05  6.65032181306213E-08  4.22710922775520E-06 -8.65923917126124E-07 -1.47276734263368E-05
 -5.01371695276547E-09  1.96773205958976E-07 -1.13409510388525E-06 -1.61753640943879E-04  2.29831846303902E-06
 -3.67161610481478E-01 -2.14703528690749E-03  8.66624418071544E-02  5.18310202038111E-04  3.28131737551868E-01
  1.94950283404681E-03 -1.13806433769041E-06 -1.61784085769175E-04  2.13037172424033E-06  3.67161606542312E-01
  2.14690914110565E-03 -8.66624447048724E-02 -5.18411114880402E-04  3.28131742698065E-01  1.94968320222577E-03
 -1.13709296475782E-06 -1.61776688549388E-04  2.16033515815431E-06  3.67161607929927E-01  2.14691552823982E-03
 -8.66624445110448E-02 -5.18393061281855E-04 -3.28131741039960E-01 -1.94962285296310E-03 -1.13544602710100E-06
 -1.61764097509626E-04  2.26335530785991E-06 -3.67161607982610E-01 -2.14705844420559E-03  8.66624428245499E-02
  5.18319287523985E-04 -3.28131741187763E-01 -1.94955505321593E-03 -2.96068957167820E-06 -1.57865541819599E-05
  4.50131507206592E-05 -1.33475104253770E-05  4.63232339975546E-05 -2.95993853721313E-06 -1.57830435772116E-05
 -4.49789641953790E-05  1.33469757269896E-05  4.63343500141801E-05 -2.96226621472673E-06 -1.58114915223917E-05
 -4.49753315361296E-05  1.33165797243946E-05 -4.63463412970465E-05 -2.95913297345574E-06 -1.57666000743721E-05
  4.50150013978190E-05 -1.33672564783741E-05 -4.63170875747184E-05  1.16486851195358E-05  1.16651911247138E-05
  1.16569188924324E-05  1.16663531781605E-05 -1.99168610179277E-06 -1.98608555331869E-06 -1.96635614018232E-06
 -1.99906250038558E-06  1.73432311529415E-05  1.73612558348658E-05  1.73534706672036E-05  1.73490887664077E-05
* ORBITAL    1   44
 -3.54921280315703E-09 -2.58917679500646E-08 -1.35236729774508E-07 -6.62458369971370E-08  7.30632844755903E-09
 -3.48258839931608E-07 -1.27786703024783E-05 -1.32788491404936E-04 -5.46070801231002E-05  8.29432883640647E-08
  4.54760976545711E-06  2.50370970573491E-05  6.34445608804362E-06  4.68439011471124E-09  1.00063858853943E-07
 -3.13315666386409E-07 -2.61231466216186E-08 -1.56697357509095E-07 -4.70604161965325E-08  1.45519218322425E-05
  2.97969844317955E-05  2.07679809378818E-07  4.91951875474278E-08 -3.68773330871266E-06 -1.07332127019413E-05
  7.71426239278424E-08 -5.01477249315668E-09 -3.47017965014733E-09 -2.52433078879383E-08 -1.29381556824452E-07
 -3.63416996323283E-08 -8.56924255827690E-08 -3.48093905052828E-07 -1.27750960483542E-05 -1.32788817827125E-04
 -5.46114506734884E-05  8.26787417732546E-08  4.54159358025885E-06  2.50512338164208E-05  6.34309078605723E-06
 -4.81117862275703E-09 -1.02505868941064E-07  2.33273006632151E-07  1.98381981314262E-08 -2.50523160378460E-07
 -6.13065710528088E-08 -1.45116087382040E-05 -2.97980203997118E-05  2.71052043445627E-07  6.04654054830210E-08
  3.70152205905965E-06  1.07408354052800E-05 -4.24172932012811E-08 -2.49595556898395E-08  9.83228563532789E-07
  7.36391127780114E-06  3.07748163161585E-05 -7.86427867712705E-06  1.57592679117289E-05  9.55413413663097E-07
  1.61995417516005E-05  7.24793717970225E-10  7.41267142469737E-08 -9.92838538423567E-07 -7.44068687368392E-06
 -3.12056170129230E-05 -7.87748557138220E-06  1.59256253681091E-05  9.99908565356645E-07  1.47704270709156E-05
  2.00729238373175E-09  1.41488647936111E-08  3.26971628913054E-07 -1.48903591465148E-04  4.93390212932185E-05
 -3.67145778151054E-01 -2.17148374266750E-03  8.68020559722566E-02  4.99072169489504E-04  3.28113452767897E-01
  1.93076734286196E-03 -3.22374642998312E-07  1.48939220893067E-04 -4.92116358771881E-05 -3.67145770383981E-01
 -2.17126744347533E-03  8.68020582144295E-02  4.98969398418388E-04 -3.28113459780128E-01 -1.93045034214020E-03
 -3.22536157339481E-07  1.48937885240757E-04 -4.92181315319751E-05 -3.67145772403986E-01 -2.17131367836615E-03
  8.68020577225614E-02  4.98966134532922E-04  3.28113458944549E-01  1.93044405853686E-03  3.26928188190196E-07
 -1.48904011415482E-04  4.93341411546760E-05 -3.67145776380075E-01 -2.17143225527441E-03  8.68020561918851E-02
  4.99070148651984E-04 -3.28113453337168E-01 -1.93076968500338E-03 -1.10906445436754E-06 -1.08903591357412E-05
 -5.95412067282691E-05  6.16067680041234E-06 -4.50403089742755E-05  1.10861703008828E-06  1.08922735650852E-05
 -5.95172624912293E-05  6.17373366663144E-06  4.49974401404576E-05  1.10927989114606E-06  1.08944786308623E-05
 -5.95194899230943E-05  6.15118937776105E-06 -4.49965778511103E-05 -1.10967063882878E-06 -1.09015022555160E-05
 -5.95443792274150E-05  6.18196887103273E-06  4.50385885934220E-05 -1.49573901518295E-05  1.50498375760498E-05
  1.50385723248000E-05 -1.49679494303787E-05 -2.03138731944014E-06  1.98183803710973E-06  1.99133805080546E-06
 -2.01784320026868E-06  3.70262855319174E-05 -3.70086656106967E-05 -3.70156427520534E-05  3.70269318638904E-05
* ORBITAL    1   45
 -1.63200957187727E-05 -9.12919749173556E-04  7.06197365756733E-01 -3.99488144587089E-04  8.70253403697612E-04
 -2.08960558522672E-07 -3.58124890386052E-06  2.90874711262883E-06 -4.50203584488960E-07  3.64428007946998E-07
  5.01140571013360E-06  9.35740450588068E-07  2.63543490593181E-06  3.35946992526373E-05 -5.14514798834623E-03
 -8.54892952791524E-04  1.33526863362769E-04 -8.53431508266293E-04 -4.95752464859569E-04  6.03107641104772E-05
  2.95351063218277E-06  1.26586789754346E-03  2.98824955364266E-04 -4.29444454546019E-05 -5.64754060341893E-06
 -5.60809032558276E-04 -3.63131524751561E-04 -1.63382708205859E-05 -9.13026846215845E-04  7.06196701780511E-01
 -3.96646005136703E-04  8.73038274262625E-04 -2.93579477067888E-07 -5.41344564689392E-06  9.04866706679381E-06
 -4.58201720059010E-07  5.09850227886609E-07  8.18191612591624E-06 -6.17647946672310E-06  7.74118769550171E-07
 -3.36305087172427E-05  5.14436070821662E-03  8.58838282868363E-04 -1.31992121742753E-04 -8.43828496019680E-04
 -4.93915058432731E-04 -4.92546180717572E-05 -3.63237408029542E-06  1.25032840796571E-03  2.99211922725672E-04
  5.07018423206261E-05  5.87659600014137E-06 -5.79788059415717E-04 -3.64035515496880E-04 -3.22136126926182E-05
 -4.36965528085078E-04  8.22990594721217E-04  1.94566488072573E-04 -1.47891526642930E-03 -4.07007714450798E-04
  3.05555199279964E-03  4.26419419101570E-07 -2.34003796064616E-05 -3.13853200253773E-05 -4.30165440676845E-04
  8.58598780649696E-04 -1.93603931390545E-04  1.42967545826345E-03  4.02487974666964E-04 -2.83048861232574E-03
 -1.59855326934613E-07  7.08160800106628E-06  5.39420480046526E-06 -6.33467965959681E-06  6.44011331669374E-04
  7.73023363215102E-05 -5.59501281046106E-04  4.29764958934258E-05 -1.28305269212955E-04  6.17334610620262E-05
 -1.05145903088597E-04  5.43354707674679E-06 -6.04192989061447E-06  6.49335751148281E-04 -7.72572894840789E-05
  5.62478781098123E-04 -4.32980453535218E-05  1.39725288253185E-04  6.18228285327854E-05 -1.25958184734460E-04
  5.38351213683034E-06 -6.42558905137482E-06  6.44727003876807E-04 -7.72520433391939E-05  5.54391251661147E-04
 -4.32459505737621E-05  1.40256823444615E-04 -6.17884479271021E-05  1.23816093737473E-04  5.41620731087856E-06
 -6.15881946940831E-06  6.45344110508955E-04  7.71851800761368E-05 -5.65251304267229E-04  4.29308468063711E-05
 -1.26600936683850E-04 -6.17134598045831E-05  1.01839522536157E-04  4.09259069098951E-06  1.42692988963645E-05
 -3.08938272929077E-05 -1.14762247582857E-05 -6.01839389897654E-05  4.40095527680416E-06  1.96134673209038E-05
  2.94159234952697E-05  1.05057959749232E-05 -6.46911707243471E-05  4.43205665406058E-06  1.93483157331778E-05
  2.92344594380362E-05  1.08752457220100E-05  6.40077765730004E-05  4.20590266365432E-06  1.69841447758549E-05
 -2.95030215007022E-05 -1.39795563863753E-05  6.30199079930922E-05  3.69171119753378E-06  8.74443383307746E-06
  8.53850348333992E-06  3.67274474120201E-06 -4.07993858452255E-05 -4.60220013163769E-05 -4.57517800156321E-05
 -4.30682286553062E-05 -6.76736047690556E-05 -6.58263681340042E-05 -6.71554443870219E-05 -6.63550716032903E-05
* ORBITAL    1   46
  2.95657737650257E-06 -7.71247765761168E-04  7.07048347145110E-01  7.74440267460900E-04  1.33336610391981E-03
  1.60371462818969E-07  5.18660003032206E-06 -2.02303162742712E-05 -1.36957923068899E-06 -2.16912775356903E-07
 -6.82310679189673E-06  2.69572914447756E-05  2.82815144824433E-06  5.05346319587788E-06 -5.40588518291206E-03
 -9.19321827305376E-04  5.78499191262404E-05 -9.95524407603408E-04 -5.69826402063399E-04  4.14148484865695E-05
  2.79768206200514E-06  2.12136596540676E-04  1.09418082447273E-04  7.83630910899590E-06 -1.70209109720139E-06
 -5.41076899038412E-04 -3.92832023071188E-04 -2.20897294840639E-06  7.76699626198266E-04 -7.07019852407458E-01
 -7.78452896839455E-04 -1.31999015996549E-03 -4.34448228765995E-07 -7.30901894193457E-06  1.66011262727400E-05
 -2.42054577877774E-07  9.06032328714752E-07  1.81120520150310E-05 -3.58362362396442E-05  1.26638294541131E-06
  6.26921803155108E-06 -5.37935397730727E-03 -9.65055441384513E-04  5.63977590152839E-05  9.36394111042223E-04
  5.58592179626816E-04 -9.80781482993913E-05 -6.58225648913977E-06 -2.78994081919367E-04 -1.19717644510368E-04
  2.67772581051657E-05 -2.18756379463387E-06  6.72819445892639E-04  4.07765898004469E-04  7.15788818735777E-08
  5.57091505018360E-07  4.81650881596921E-06 -1.53493139438915E-06  9.15511670855824E-05 -5.06142484342773E-08
  4.24393545496680E-05 -3.34250906171813E-04  1.25759362932211E-03  7.86374717388016E-07  6.45378713581466E-06
  3.69216918698746E-05  4.28152465921219E-06 -2.34855001713306E-04 -2.87931232082025E-06  6.96287419720966E-05
 -3.40026684166836E-04  1.50531294545010E-03  5.53879028978363E-06 -5.52048865421428E-06  6.84033964403294E-04
  7.29308179871531E-05 -3.57895246695033E-04  4.03081135399024E-05 -2.64586857969813E-04  6.00450877639493E-05
 -4.93422375740481E-04  5.62099415507588E-06 -4.82969089441315E-06  6.89975471804050E-04 -7.24011170712009E-05
  3.65449805979365E-04 -4.06098652567380E-05  2.40237784384988E-04  6.00595511513357E-05 -4.64857665308384E-04
 -5.73385220309638E-06  4.04473454128803E-06 -6.89582523085941E-04  7.30027765355472E-05 -4.00562009057185E-04
  4.00742235848702E-05 -2.38897624889728E-04  5.98009338389219E-05 -4.42105791768633E-04 -5.59445937395537E-06
  5.06235035638594E-06 -6.69390532028182E-04 -7.25158282434080E-05  3.40437559503739E-04 -4.01508156618920E-05
  2.37944209431637E-04  5.93865603506926E-05 -4.33446759556422E-04  6.03524606092453E-06  2.12035120348296E-06
  1.58590421998770E-05 -1.83063592887868E-05  2.52573926623532E-06  6.54715204316805E-06  1.41128928743814E-05
 -1.60211597531444E-05  1.99388686368823E-05 -7.59892565109129E-06 -7.28980465427096E-06 -2.63652905925455E-05
  1.77012836161619E-05 -3.15582606279282E-05 -2.49443873032107E-05 -6.86984986595779E-06 -1.52761534144572E-05
 -1.07404379879569E-05  1.84954361446613E-05 -1.14082187137308E-05 -1.37050789517531E-04 -1.34638526210389E-04
  1.23872810441958E-04  1.22696321016390E-04 -5.74129137847804E-05 -6.02405234279388E-05  7.35009331229220E-05
  6.14214189689659E-05 -9.14270338832737E-05 -8.63328141235733E-05  8.75064746375066E-05  9.51619375927331E-05
* ORBITAL    1   47
  6.38067408813255E-05  4.87782735223066E-04  8.31333475442237E-03 -1.67108901576716E-03  1.16318467061024E-03
  8.27051006217481E-07  1.96242987585590E-05 -4.29331459848164E-05 -3.50595253297785E-06 -1.19773284394098E-06
 -2.17379464509758E-05  2.71340768844112E-05  4.71186991368285E-06 -1.28278174620800E-04  7.04106328138828E-01
  5.04165826155625E-04  2.85966762557275E-03 -2.66061173075063E-03  6.56965779154208E-04 -9.39209955900537E-05
 -8.12764683895752E-07 -8.54075394097864E-03 -1.27414274575341E-03  1.96243945650363E-04  1.87520496035519E-05
 -1.69137040673720E-03  6.79976254819074E-04  6.38641695626981E-05  4.88187420446939E-04  8.31552696928696E-03
 -1.67677322041665E-03  1.16253693828087E-03  1.61508494050834E-08  2.28779449113538E-06  9.50403404302633E-06
  2.96414642932079E-06  3.86595734172309E-07  1.31279505163992E-05 -4.41523465346399E-05 -4.15054993041530E-06
  1.28389195379386E-04 -7.04104816068952E-01 -5.08232585828678E-04 -2.86410338789265E-03 -2.65353114508519E-03
  6.58798640065064E-04 -2.81627059319026E-05 -7.38425983157763E-06 -8.53254174719511E-03 -1.27013083555576E-03
 -1.09689620272168E-04 -1.37908071189838E-05 -1.64744653122806E-03  6.81296403223599E-04  1.17301959305113E-04
  1.38682048739252E-03 -3.10395805316807E-03 -5.09716638434334E-04  5.11384709956234E-03  1.05419822260047E-03
 -1.09190734070332E-02  3.63681467029561E-06 -1.54829945790179E-04  1.16454142935454E-04  1.37984747324551E-03
 -3.14731849871834E-03  5.13324685270093E-04 -5.35232795856054E-03 -1.04685058324099E-03  1.05367406953348E-02
 -4.60559042596227E-06  1.94524121514355E-04 -1.61151299247862E-05 -2.61652186582242E-04  2.02473724160783E-03
  1.98804982205606E-04 -1.26277729899549E-03  1.03618279126981E-04 -1.90979421480832E-03  1.57781489150312E-04
 -3.19829695481554E-03 -1.60445401470453E-05 -2.60924038742538E-04  2.01472898673287E-03 -1.97418846921868E-04
  1.24510741272038E-03 -1.03012166992311E-04  1.83193405480329E-03  1.57091563935065E-04 -3.07876713954966E-03
 -1.62028639428555E-05 -2.62152097782419E-04  2.00035039246477E-03 -1.97601824949358E-04  1.20928838533020E-03
 -1.03065257998546E-04  1.84788530213339E-03 -1.56957101203752E-04  3.09782303243630E-03 -1.59907907222938E-05
 -2.60708291531381E-04  2.04341064031919E-03  1.98914186648609E-04 -1.31493507035419E-03  1.03716582841388E-04
 -1.90180443649369E-03 -1.58171383103358E-04  3.19420545894554E-03 -5.62591281031080E-05 -3.35394861432241E-04
  7.12396888361402E-08  1.71505651001300E-04  3.70927129415845E-04 -5.64876154832259E-05 -3.35131691215321E-04
  1.03085193527631E-05 -1.74812772119610E-04  3.72269889276188E-04 -5.71603518868298E-05 -3.50549913289055E-04
  1.52099014225211E-05 -1.85687150916370E-04 -3.88131511001150E-04 -5.57687399342731E-05 -3.22848753825868E-04
  1.36771247606373E-06  1.65537349994268E-04 -3.58052500128976E-04 -6.49048662988879E-04 -6.58813745524563E-04
 -6.59394308007114E-04 -6.47726087990815E-04  4.01827002702778E-04  4.17937434348214E-04  4.29508186927215E-04
  3.94504048567732E-04 -1.44808889912182E-04 -1.44141818063344E-04 -1.52903651009620E-04 -1.38321463218678E-04
* ORBITAL    1   48
 -2.21444967769139E-05 -1.37719123974254E-04  4.09279587750771E-03 -1.43783702207678E-03  1.20570243473962E-03
  1.15515128756696E-07 -5.35338434025714E-07  7.58545767456141E-06 -1.43929670075574E-06 -4.46924746374822E-07
 -6.81302102191273E-06 -8.94584187529065E-06  3.82516543558469E-06 -3.33274486708164E-06  7.07656197873047E-01
 -2.72606237411967E-03  3.13612431300596E-03 -4.34416199893164E-03  3.57439628104863E-04 -1.08704198606477E-04
 -4.46788761458505E-06 -3.78466473802837E-03 -1.98172415521219E-05 -5.77592927621114E-06 -1.54153985597285E-06
 -3.33053992820996E-03  3.78231148665463E-04  2.21253399882234E-05  1.37600683860307E-04 -4.09299296588653E-03
  1.43332962850869E-03 -1.20760096732421E-03  3.19432192052108E-07  3.68800530419903E-06 -1.66603964011307E-06
 -6.19810456872032E-07 -8.35481456074550E-07 -1.51948247310890E-05  2.30492931526135E-05 -1.86251497820302E-06
 -3.39052237198294E-06  7.07654852504792E-01 -2.71654067221351E-03  3.14118989733381E-03  4.46090755211829E-03
 -3.47391261653392E-04  1.10896634163806E-04  2.37808990329121E-06  3.81647400246147E-03  1.92231922374427E-05
  1.72213630528941E-05  5.48614988715701E-06  3.20738812776381E-03 -3.91426395473948E-04  4.18641373582315E-07
  3.50227875154848E-06  2.07216894388202E-05 -1.32855271922349E-07 -2.09965008764547E-05  2.76721237374114E-06
 -1.79054548166889E-04  4.37546651383616E-04  2.61936165877306E-03 -4.97167106913888E-07 -4.12947661450511E-06
 -1.92153868121538E-05 -4.36326148566670E-06  2.69998207078974E-04  1.12040967286665E-06 -3.20805626993511E-05
  4.39452449697654E-04  2.53659947739718E-03 -7.81256731203496E-06 -1.94731740949647E-04  1.56476723740817E-03
  1.80731519100778E-04 -8.25884013121091E-04  1.02392144981308E-04 -4.38129512908034E-04  1.20459945944540E-04
 -2.05631489396558E-04 -7.90657314016511E-06 -1.95564435520098E-04  1.56740381697044E-03 -1.81755257086860E-04
  8.54426242928667E-04 -1.02210562998181E-04  4.59220597753334E-04  1.20924821491358E-04 -2.35142666557077E-04
  7.83245278151364E-06  1.94851574639626E-04 -1.56518199422555E-03  1.80539696921931E-04 -8.17331228105422E-04
  1.02706086597729E-04 -4.41338177352152E-04  1.20486627361826E-04 -2.11021160841572E-04  7.77130826717856E-06
  1.94475432088612E-04 -1.58026224657375E-03 -1.81435653144808E-04  8.67390482199681E-04 -1.02674535875090E-04
  4.50015195457180E-04  1.21028400206542E-04 -2.31181008023542E-04 -4.34566343806679E-05 -1.08780117455513E-04
  7.55670371536996E-05 -5.13448693671631E-05 -8.15824148517841E-05 -4.36687906962247E-05 -1.12959512804072E-04
 -8.03720902590164E-05  5.87082616555049E-05 -8.11912131364671E-05  4.44106453446203E-05  1.25580703516709E-04
  7.37740509764095E-05 -4.28421290871635E-05 -6.73228855785660E-05  4.41435848470501E-05  1.18954605523123E-04
 -8.25483064041260E-05  5.73574564585384E-05 -7.66085721272222E-05 -1.34606643004314E-04 -1.37319765261276E-04
  1.38468702884736E-04  1.40891047761356E-04 -8.91070780328304E-05 -9.33982409868018E-05  8.22449908002115E-05
  9.24534950831653E-05 -1.78678674204935E-04 -1.78009001253631E-04  1.80458103666649E-04  1.75206576951412E-04
* ORBITAL    1   49
 -2.79074238964749E-07 -2.04920045450079E-06 -1.05603693085041E-05  1.13688496008694E-05 -5.72773105349581E-06
  1.84627806574225E-05 -3.22699917855656E-01  1.19016133103036E-03 -1.27741791493054E-03 -3.81398724134568E-05
  6.28593920392903E-01 -2.52117787981863E-03  2.50083521129887E-03  5.06843679188863E-07  1.03872766014514E-05
 -3.21974763908739E-06 -7.29961528015340E-06 -3.14375666555929E-05 -6.07037525787455E-06  4.43205773940636E-03
 -3.04663947312108E-04 -3.33234742488369E-05  3.41654591855005E-06 -2.12243152224904E-03  8.45724908181215E-05
 -5.86541629062564E-06 -6.36994205818779E-06 -1.76161379646952E-07 -1.27673002537215E-06 -6.48781050717601E-06
  3.28627623599021E-06 -7.33315663121994E-06  1.81778167391828E-05 -3.22705678434211E-01  1.21362082535106E-03
 -1.27767978927075E-03 -3.75814955215161E-05  6.28606614217826E-01 -2.55842577393648E-03  2.50398364356668E-03
 -2.80779440724341E-07 -6.66775506353929E-06  4.47139909844023E-06  5.73831280248294E-07 -1.12275014894201E-05
  4.60591469955979E-07 -4.48561181310999E-03  3.02020651833659E-04  4.49328146903996E-05  1.52224553863231E-06
  2.14705773139737E-03 -8.30932613301369E-05 -2.28383987735606E-05  2.81560750611168E-07  4.19590906223124E-05
  9.58181539262640E-04 -8.21358022431036E-03 -3.91334507516116E-04 -8.87887074526990E-04  8.27450273390780E-04
  1.62731090790502E-03  1.05556792119518E-06 -3.05084748570262E-05 -4.25820072536994E-05 -9.63265486568877E-04
  8.18046550460845E-03 -3.92725291904705E-04 -8.37417322024134E-04  8.30369758721299E-04  1.51489060288684E-03
 -2.39266256495296E-06  9.25067585753497E-05  6.34699346844643E-07 -9.18146453667281E-07  1.03629877518344E-04
  3.58381601655744E-05 -6.25689552319388E-04 -4.83806299909413E-05  4.08691852727962E-04  6.92887299546813E-06
  1.76262833747992E-04 -5.91340202156503E-07  1.25662695534355E-06 -1.12822000516778E-04  3.59657492263418E-05
 -6.29992170586664E-04 -4.84706356411038E-05  3.83759160575925E-04 -7.27318031761486E-06 -1.24656818243678E-04
 -6.13642462752624E-07  1.06966463399854E-06 -1.12722041202717E-04  3.57757923562284E-05 -6.38390201509023E-04
 -4.84087959912241E-05  4.00817371493644E-04  7.29219072600782E-06  1.52426773190002E-04  7.01343313144308E-07
 -4.22411031032752E-07  1.15237409361912E-04  3.60339303841028E-05 -6.49086340008166E-04 -4.83455283055689E-05
  4.03594950830414E-04 -7.14304284655617E-06 -1.59512159568321E-04 -3.38688819338362E-05 -1.59768687200754E-04
  1.48851076273871E-04 -6.72676860095866E-05 -2.66999144761996E-05  3.40367269668072E-05  1.62250033809251E-04
  1.47965682021726E-04 -6.25848668092490E-05  1.99224803088262E-05  3.37860880242495E-05  1.56020652768898E-04
  1.51499097686884E-04 -6.92698907154701E-05 -2.74956539694384E-05 -3.36847796313732E-05 -1.55149687985626E-04
  1.48100930746469E-04 -6.73900898824398E-05  3.04070300434450E-05 -1.64429079306802E-04  1.71336847826976E-04
  1.70046882327614E-04 -1.65258399779389E-04  9.58445996021615E-05 -1.02742623849603E-04 -9.56270786977842E-05
  9.59259727876289E-05 -2.04420136693389E-05  1.92477083319174E-05  1.62412130738087E-05 -1.75661917844575E-05
* ORBITAL    1   50
 -1.79374079743544E-08 -1.54854916093687E-07 -1.17984457214469E-06  9.47928418169491E-06  3.01582875678457E-07
 -4.35391075997918E-05  3.99118372733849E-01  2.82777264469572E-04  1.62608945322013E-03  8.13372739068127E-05
 -5.81929281712598E-01 -1.26336525136225E-03 -2.15701683711147E-03  1.85767135714423E-08  2.55194272342632E-07
 -2.22295292134764E-05  6.73273197113365E-06  2.62247768735041E-05  2.07810493985898E-06 -6.01844591056328E-04
  1.74823555596572E-03 -1.73502370094815E-05  1.35566941769198E-06  2.51851609826416E-04 -5.06197859013259E-04
 -6.71510838618952E-05 -4.98543982547984E-06 -9.84604411031742E-08 -7.15569325852892E-07 -3.70896474690617E-06
 -1.34882806238402E-05 -3.58742567442997E-06  4.32122868275734E-05 -3.99124166692179E-01 -2.73395598383580E-04
 -1.62859869178070E-03 -8.08214110158953E-05  5.81936917379474E-01  1.25473340149698E-03  2.16255894871045E-03
 -1.21745422510318E-07 -2.89885256958405E-06 -1.28871956095957E-05 -5.78490175361400E-07  3.41170579688693E-05
  7.06276142814996E-06 -6.60576488091987E-04  1.74136287724061E-03 -1.29134704707640E-05 -5.53549929885047E-06
  3.25242598746948E-04 -5.05365800694046E-04 -4.98010507551124E-05 -4.65325358055782E-06 -3.12687384831159E-07
 -2.63026749894202E-06 -1.52154097235273E-05  2.18759608919958E-06 -1.48954398797708E-04 -9.23232505754725E-07
  2.62044150016869E-05 -1.07542728509532E-03  1.53179542160517E-02  2.49161959759915E-07  1.97513115386705E-06
  1.00892823673642E-05 -1.43926825524976E-06  1.12956576274200E-04 -1.91844527498813E-06  1.11498486910002E-04
  1.07435439463151E-03 -1.52815322866724E-02  4.01323983411555E-06  1.46525663445668E-05  8.43097197470674E-04
 -2.39020979170420E-06 -1.33706786447552E-03  5.73515861771119E-05  2.15554119918826E-04  3.26107186138695E-05
  3.42070317860443E-04 -3.97537135407395E-06 -1.43511145984439E-05 -8.46277515856106E-04 -2.16629541698252E-06
 -1.33291357450869E-03  5.78273640153706E-05  2.13830937288418E-04 -3.29746164982315E-05 -3.29680199039872E-04
  3.93128745634774E-06  1.39793259580310E-05  8.41106959878948E-04  2.09313488188083E-06  1.33298545343002E-03
 -5.76776595825467E-05 -2.07385372711829E-04 -3.29052369733917E-05 -3.26055458556574E-04 -4.06361552281258E-06
 -1.50436475102485E-05 -8.47723786373950E-04  2.48236229457093E-06  1.32410701267612E-03 -5.78993902387960E-05
 -2.10613848136927E-04  3.27559699551782E-05  3.25491136370675E-04  4.39466310008224E-05  6.21005889277522E-04
  8.50867259215586E-05 -4.36414332472775E-04 -5.02946043441211E-04 -4.33775980581261E-05 -6.11157835739487E-04
  8.44657652481366E-05 -4.29944044110608E-04  4.92611837388063E-04  4.40722197917186E-05  6.22421020806419E-04
 -8.39398023838414E-05  4.33073849585785E-04  5.02700706521808E-04 -4.34265761455641E-05 -6.12644047791041E-04
 -8.57922620553957E-05  4.29235479724601E-04 -4.94696462251768E-04  2.10638594272654E-04 -2.06613248993263E-04
  2.13902481345540E-04 -2.09421552334835E-04 -4.23694752585082E-04  4.18733841928634E-04 -4.23792732662252E-04
  4.21443538132409E-04  3.15922841310524E-04 -3.17262438770216E-04  3.15203049074204E-04 -3.17650001546618E-04
* ORBITAL    1   51
  1.62167207968902E-07  1.18288504981385E-06  6.22173413742696E-06  7.59161708331215E-06  5.41147394538971E-06
 -9.75771088382325E-06  5.82984748392839E-01 -3.86381989719841E-03  2.87603565273282E-03 -2.48847788546022E-05
  3.99326212089973E-01 -1.48499764686103E-03  1.85493542938142E-03 -2.68930854566223E-07 -7.19306170012291E-06
  4.13258449959485E-06 -2.16457637227999E-06 -4.93495407779937E-05 -4.29636146567821E-06 -2.70661324644927E-03
 -8.46145222902368E-05 -3.00775877453262E-05 -4.32299439495839E-06 -4.90327523450201E-03  7.33262207258297E-04
 -2.04177619135566E-05 -9.17441139333906E-07  2.53869781147074E-07  1.86476931719412E-06  9.76817581201227E-06
 -1.68222071647039E-05  6.34704497785001E-06  9.79820892233556E-06 -5.82984324795661E-01  3.86216258181086E-03
 -2.87852593888163E-03  2.48095356203690E-05 -3.99327183842510E-01  1.48890346095524E-03 -1.85833172764185E-03
  4.89541296273987E-07  9.67178264979973E-06 -2.17747549886704E-05 -3.22765214854410E-06  1.75535574759854E-05
 -6.64232769962394E-06 -2.68874547656457E-03 -8.16942792819325E-05  6.15237445078191E-06  3.19175705780201E-06
 -4.90667845880267E-03  7.31985275781445E-04  3.58091241888333E-05 -1.89113130990774E-06  2.37202287605777E-07
  1.97419416360940E-06  1.25184360976064E-05 -1.17326452382243E-06  5.77311180311714E-05  1.31455548064034E-06
 -4.38776010993762E-05  1.79161241739430E-04 -3.13307597100506E-03  5.44691973627739E-08  5.07280156739259E-07
  5.27767716470240E-06  8.15822375654433E-07 -3.85459620681884E-05 -7.36029463763328E-07  2.70508341996504E-05
 -1.81692403963188E-04  3.22452516004525E-03 -2.39860976998569E-06 -1.88394962035736E-04  2.49227358214352E-03
  1.94355482115628E-04 -1.70409910032760E-03  1.01197622442154E-04 -1.35350005652898E-03  2.11285236444340E-04
 -2.22946734068030E-03  2.43645374938725E-06  1.88741769268857E-04 -2.48970628469066E-03  1.94805412434043E-04
 -1.72612699237250E-03  1.01336683771333E-04 -1.35389331899312E-03 -2.11560828771234E-04  2.21513275287267E-03
 -2.42394103919606E-06 -1.88627975057979E-04  2.49785969687540E-03 -1.94814544688298E-04  1.72415042022692E-03
 -1.01270949952542E-04  1.36853019049448E-03 -2.11541953881548E-04  2.25407772303924E-03  2.44790774828785E-06
  1.88794518329755E-04 -2.48470045328440E-03 -1.94484432398685E-04  1.71482034201858E-03 -1.01199556765610E-04
  1.34175877814707E-03  2.11410613215044E-04 -2.19367550134584E-03  3.13428722143056E-05  8.86695392739015E-06
  4.35484909281006E-05  8.05639941546475E-05 -9.34287937250261E-06 -3.14396488703608E-05 -1.14685710963056E-05
  3.92557108992662E-05  8.30713058242418E-05  1.39719975292419E-05  3.11944968564303E-05  6.85806762500573E-06
 -4.02310677363395E-05 -8.44819005354236E-05  7.14345188751125E-06 -3.15786102618881E-05 -1.34142754274163E-05
 -4.34448321208201E-05 -7.72817485837319E-05 -1.69105574030989E-05  3.38447195178702E-05 -4.21376689432307E-05
  3.34485206716606E-05 -4.22340379886283E-05 -1.09224250444813E-04  1.10100203252242E-04 -1.05005549777707E-04
  1.15522536973716E-04  5.65083225176012E-07  2.60464522233520E-06 -1.32927354197122E-06  5.74987163827260E-08
* ORBITAL    1   52
 -1.82061995913666E-07 -1.32841496685319E-06 -6.87258595123467E-06  8.00367840164450E-06 -2.96671816173841E-06
 -2.64538362011731E-05  6.28273506063777E-01 -3.41917420346394E-03  2.96080915119009E-03 -1.66042056436433E-05
  3.22456701849186E-01 -1.74606123735943E-03  1.52324116688886E-03  3.12346231934159E-07  6.88246029847030E-06
 -1.83921082484629E-05 -1.00407046330682E-06 -8.65627810562497E-06  4.35796309408326E-07 -4.67997083420203E-03
 -3.17892558175520E-04  2.06333273277506E-05  5.44884409649256E-06 -9.29539139392020E-03 -4.41348921595423E-04
  1.44969471414452E-05 -5.10660465319884E-07 -2.52675214040841E-07 -1.83864343036824E-06 -9.45395085260587E-06
  2.09170420089630E-07 -3.65139614360331E-06 -2.64976566576875E-05  6.28272653775821E-01 -3.41465219056897E-03
  2.96441701833447E-03 -1.64764963083804E-05  3.22459611183627E-01 -1.75140795187402E-03  1.52623443101235E-03
 -4.01352496695108E-07 -8.69073829466373E-06  9.12775649678197E-06  2.02751914451429E-06 -1.57802867079058E-05
  2.47602390395743E-06  4.68556231148917E-03  3.18360894550135E-04  3.32481664279921E-05  8.94498566773344E-06
  9.28312129809584E-03  4.48791762169477E-04 -4.08873825320367E-06 -4.48380994791946E-06  3.55779728645055E-06
  4.50643287319817E-05 -2.42841072838471E-04 -2.53930953630074E-04  8.94189110096326E-03 -8.74240100709624E-05
  3.85928387071950E-03  2.35516268953532E-07 -2.33904687928812E-05 -4.16427990742578E-06 -4.99438625083922E-05
  2.13980796049656E-04 -2.55264136723972E-04  8.97102501495810E-03 -8.44837521854449E-05  3.77706207574973E-03
 -2.03515148726451E-07  2.23139039412911E-06  5.46565592555735E-06 -1.23277972373172E-04  2.13849175379376E-03
  1.48032864871724E-04 -3.77917121269416E-04  9.50141830143961E-05 -6.16040291873741E-06  1.86593799843577E-04
 -1.60979868232759E-05 -5.36511587032447E-06  1.24045960709945E-04 -2.13865190087242E-03  1.48142053821999E-04
 -3.66861979236571E-04  9.49621142279136E-05 -1.59751805417950E-05 -1.86764982144192E-04  4.05285218370080E-05
 -5.40807829488836E-06  1.23718949836267E-04 -2.14153985605278E-03  1.47991583936944E-04 -3.78000456122976E-04
  9.49578737822232E-05 -1.57446810871171E-05  1.86876064644064E-04 -3.94356121211398E-05  5.47988930838073E-06
 -1.23161513813817E-04  2.13902458320942E-03  1.48079464853563E-04 -3.74762611671661E-04  9.49696248519444E-05
 -3.23694990724662E-06 -1.86502846423570E-04  1.41097633172840E-05  2.15785313980052E-05 -9.00801235634814E-05
 -2.03173909921757E-04  2.93532588400043E-04  1.61527394847044E-04 -2.14696515603930E-05  9.15249487595891E-05
 -2.01535710805944E-04  2.93547939047151E-04 -1.65510303406936E-04 -2.14627066668297E-05  9.06534602109631E-05
 -2.01572618107812E-04  2.92874819358435E-04  1.64442177037182E-04  2.15814219329772E-05 -8.91878443514034E-05
 -2.02397733875272E-04  2.92383727078251E-04 -1.60141939079201E-04 -2.72046931460294E-05  3.31484752264258E-05
  3.28230348650723E-05 -2.75110327588198E-05  2.79781582143585E-04 -2.82486803774155E-04 -2.82387501265890E-04
  2.78433395181420E-04 -1.00744324519077E-04  9.95615338064190E-05  9.90499002233195E-05 -9.97592928773532E-05
* ORBITAL    1   53
 -7.63882312265039E-04 -5.56160027947069E-03 -3.05971148588330E-02 -8.14895107468701E-02 -6.41664349429794E-02
  2.77682302722290E-08 -1.65362465989743E-07 -9.93520743908089E-07  2.22157590947079E-07 -1.41553606141881E-07
 -3.09101025779510E-06  8.00576105862910E-06  5.66270043497018E-09 -3.86673381388658E-04 -1.19239906754631E-02
  1.69756608897140E-03 -3.27677091233033E-03  6.03054535289473E-03  4.55506244686079E-03 -2.44429290261296E-05
 -2.39945333643374E-06 -3.48919485084622E-04 -3.38517933440971E-03 -1.63980724732755E-05 -1.13451167848571E-06
  2.28777727294568E-03 -2.73639791077143E-03  7.63834692868815E-04  5.56125325369943E-03  3.05953827772078E-02
  8.14914858726612E-02  6.41647771997563E-02 -3.72348965996476E-08 -1.56038101779498E-06  5.60503419536099E-06
  5.32097081804092E-07 -2.28337704061904E-10 -6.54342128743714E-09 -6.26644575781408E-07 -1.45142635926530E-07
 -3.86762083032418E-04 -1.19259167025975E-02  1.70072946078094E-03 -3.27677423484439E-03 -6.03664131912582E-03
 -4.55532738280515E-03  6.80858633694849E-06  8.68022934802714E-07  3.55466648568643E-04  3.38617507661506E-03
  2.25004000515084E-05  3.57471752502147E-06 -2.28388040599831E-03  2.73730362714974E-03  3.11464541932745E-08
  2.56235186748482E-07  3.57921512664021E-07 -6.26907514299264E-07  3.78847202865372E-05 -2.31900016132701E-07
  8.92877338913006E-06 -1.33766887891088E-04  1.39755981179461E-02 -1.01647502241706E-07 -8.21237218306101E-07
 -4.34544864045292E-06 -6.03386334560531E-07  2.71026386211561E-05  2.29089954151483E-07 -8.58580280607772E-06
 -1.34685564656751E-04  1.40072662743976E-02 -8.38491274958579E-04 -1.04403568389261E-02  2.24461405290851E-01
 -1.17581843015471E-03 -1.77273469292007E-03  6.04377713925668E-03 -4.31078060339725E-02 -3.23404760827195E-03
  1.36863625334521E-02 -8.38468036033476E-04 -1.04402186270153E-02  2.24467104015805E-01  1.17549609327087E-03
  1.78918629366386E-03 -6.04383043698714E-03  4.31153489396596E-02 -3.23384333715448E-03  1.36726688267359E-02
  8.38507255042605E-04  1.04404861862498E-02 -2.24461691139430E-01 -1.17581017366549E-03 -1.77626787260069E-03
  6.04379182351099E-03 -4.31066440903896E-02 -3.23402351092361E-03  1.36836127011051E-02  8.38492096184030E-04
  1.04404031170167E-02 -2.24465865368637E-01  1.17549746743220E-03  1.78544289280378E-03 -6.04380686109751E-03
  4.31182743545189E-02 -3.23385442735620E-03  1.36675234989337E-02 -1.92841800875401E-02  2.82099511139619E-01
  1.01187200025170E-02 -1.71368272189993E-02 -1.51413005467001E-02 -1.92841275820153E-02  2.82101806475509E-01
 -1.01209802625416E-02  1.71408581524201E-02 -1.51458683196604E-02  1.92840546720167E-02 -2.82101564884733E-01
  1.01187875681257E-02 -1.71373099209221E-02 -1.51433087086583E-02  1.92839830150396E-02 -2.82102561263863E-01
 -1.01222276333929E-02  1.71409683025251E-02 -1.51451157117331E-02  6.77922412451407E-02  6.77924129930610E-02
 -6.77905018757042E-02 -6.77917548396801E-02  6.48715800066786E-02  6.48673609020290E-02 -6.48714638881719E-02
 -6.48688904006929E-02  6.92248182376799E-02  6.92277399083712E-02 -6.92255125076960E-02 -6.92257342843466E-02
* ORBITAL    1   54
 -4.43892813790183E-04 -3.29166108958873E-03 -2.09547134110342E-02 -9.39147886753145E-03 -2.81813216996540E-02
 -1.18780167783579E-08 -4.17066986436153E-07  1.65113245931715E-06  3.34229787778961E-07  2.25175001016200E-08
  8.60548299574178E-07 -4.91725710898373E-06 -7.23692005004684E-07 -4.03239822033183E-04 -1.09942388030506E-02
 -1.63260915838217E-02 -7.48718473956919E-03  5.74255593253792E-03  3.84963799951815E-03 -1.14846469557248E-05
 -5.98210281737368E-07 -1.20633601039807E-03 -4.90286882021162E-03  9.13326328543618E-06  1.57915012461711E-06
  1.85704390807607E-03 -3.06640327333222E-03 -4.43892600449092E-04 -3.29165453573564E-03 -2.09546552218595E-02
 -9.39306709461023E-03 -2.81794257871239E-02  7.57090462420396E-08  1.51524015043585E-06 -5.68310812894969E-07
  2.82729614713591E-07 -1.44491398776645E-07 -2.85131725663162E-06  3.67580066772180E-06 -1.96936149164758E-07
  4.03241530892918E-04  1.09942955475758E-02  1.63261615812984E-02  7.48703867468159E-03  5.75759877223864E-03
  3.85145150476916E-03  5.29441164225833E-06  2.08581283417858E-06 -1.20826449603619E-03 -4.90338577825505E-03
  4.72297665176485E-07 -1.23731214602814E-06  1.83943235144370E-03 -3.06670843252530E-03 -6.33222272036173E-05
 -1.16766739397517E-03  4.72782750425055E-02  5.11996781962443E-04 -4.64178439672060E-06 -9.87718497827684E-04
 -5.53063103233161E-03 -3.61646272232449E-07  1.95285163203014E-05 -6.34127596022629E-05 -1.16842238443576E-03
  4.72744685676803E-02 -5.12221904165535E-04  1.40144901428525E-05  9.88295875432898E-04  5.50196333547672E-03
  2.48220468841625E-07 -1.65003466727356E-05 -1.00510625323577E-03 -1.17001189399622E-02  2.21729988188794E-01
 -1.22373145895921E-03 -2.86918800591912E-03  5.90342076737699E-03 -4.60585851666195E-02 -3.24536836802498E-03
  9.32935508834845E-03 -1.00512435464083E-03 -1.17002600285697E-02  2.21727836216897E-01  1.22369888164491E-03
  2.86498398199918E-03 -5.90332310206015E-03  4.60602472679086E-02 -3.24541387135953E-03  9.32924118112978E-03
 -1.00512964727248E-03 -1.17003052363200E-02  2.21728455832777E-01  1.22371201250055E-03  2.87001150461175E-03
 -5.90336307143213E-03  4.60576501690549E-02  3.24542307743121E-03 -9.32883567973606E-03 -1.00514732725563E-03
 -1.17004369360311E-02  2.21727299210105E-01 -1.22372356493438E-03 -2.86572814832759E-03  5.90337286940385E-03
 -4.60622644847885E-02  3.24539555452716E-03 -9.32580902457116E-03 -1.92971412557337E-02  2.78407891263897E-01
  9.48130521554133E-03 -1.67454898331894E-02 -1.44660765686596E-02 -1.92973280293628E-02  2.78404709835295E-01
 -9.47976757455070E-03  1.67445891940999E-02 -1.44644823324295E-02 -1.92970717215195E-02  2.78408630120000E-01
 -9.48111848320039E-03  1.67462766592277E-02  1.44669767689290E-02 -1.92970489551402E-02  2.78408094638143E-01
  9.48155012113715E-03 -1.67458906831296E-02  1.44663271568979E-02  6.38525280851153E-02  6.38511805354477E-02
  6.38504440818774E-02  6.38518657789519E-02  6.27651101189764E-02  6.27671315133204E-02  6.27657114407099E-02
  6.27667170830715E-02  6.40204147046337E-02  6.40202960572692E-02  6.40200167089422E-02  6.40192335688839E-02
* ORBITAL    1   55
  1.34258513397185E-07  9.88266236737935E-07  5.17575149495591E-06 -1.23076216928495E-05  5.21467968939068E-06
  5.09365143361442E-04  1.40239023811006E-02  1.22395784083069E-02  6.56249413468824E-03  5.11061517425730E-05
  2.09865167197515E-03 -2.45018963167778E-02 -4.87850145957331E-03 -2.42144229932758E-07 -4.67285065912061E-06
  1.17642285789180E-05  3.94753475820283E-07  3.14024223683924E-05  2.05797046074588E-06 -5.48985936909020E-03
 -2.65529750258170E-03 -1.13066890257289E-05 -3.45229860010901E-06 -1.09692470432160E-02  1.19750906641861E-03
  2.89422745384949E-05  9.25838128799953E-07  1.18701448487778E-07  8.58928356998260E-07  4.34894471343660E-06
  5.65698285751784E-06 -4.60115180394043E-07 -5.09401588189698E-04 -1.40248177697714E-02 -1.22379433973143E-02
 -6.56238605999056E-03 -5.10714911341518E-05 -2.09829591222512E-03  2.45024450924480E-02  4.87831283220783E-03
  1.66136522212913E-07  3.96501546272714E-06  2.33607686669505E-06  9.71506943013777E-07 -2.62232520218271E-06
  9.03456449970782E-07 -5.49905796563580E-03 -2.65354687225621E-03 -1.83304857072155E-05 -5.92470772328479E-06
 -1.09572031041985E-02  1.19923911416744E-03 -1.88559002587974E-06  1.92348985580772E-06  1.82119724056649E-07
  1.46797688847388E-06  9.07013381995055E-06 -5.32402702723522E-07  1.85936300510983E-05  7.14508057134167E-07
 -1.56399997168932E-05 -6.86712167691553E-04 -4.28965885533134E-03  2.24643633002654E-07  1.82264276404912E-06
  1.16041401281184E-05  4.00827602756563E-07 -9.46376050925808E-06 -1.06907876455672E-06  3.23258414720515E-05
  6.88172520481482E-04  4.24334561178722E-03  1.22363679900604E-03  1.31727773287059E-02 -2.07768370583823E-01
  1.55288090004803E-03 -2.48825561914658E-04 -5.83107290023546E-03  4.83570470344576E-02  3.24299374476702E-03
 -1.51601994380487E-02 -1.22370978424728E-03 -1.31733567776279E-02  2.07770907361311E-01  1.55275596103340E-03
 -2.39495747921083E-04 -5.83108498799029E-03  4.83702911783903E-02 -3.24262805245529E-03  1.51381249340211E-02
  1.22367276256105E-03  1.31730642007983E-02 -2.07768832902314E-01 -1.55276670522634E-03  2.41021638761730E-04
  5.83111266502494E-03 -4.83609869318437E-02 -3.24294475944030E-03  1.51519426371707E-02 -1.22369378185911E-03
 -1.31732159876402E-02  2.07766993647777E-01 -1.55298495826179E-03  2.51924886282463E-04  5.83105284180076E-03
 -4.83595725843456E-02  3.24276397331568E-03 -1.51540941052896E-02 -2.00039098762396E-02  2.86845141499908E-01
  6.82076691559235E-03 -1.61214124122042E-02 -1.30104546852747E-02  2.00038725276758E-02 -2.86845789350502E-01
  6.82104014802436E-03 -1.61238515073069E-02  1.30147977062673E-02 -2.00037084660919E-02  2.86847441933413E-01
 -6.82302519426697E-03  1.61239888583980E-02  1.30132194203552E-02  2.00038261123505E-02 -2.86846387483660E-01
 -6.82088972643270E-03  1.61227347637251E-02 -1.30148986510847E-02  6.41834240921871E-02 -6.41854550620422E-02
  6.41829047640290E-02 -6.41858000737089E-02  6.51928956436620E-02 -6.51899298853077E-02  6.51898706247134E-02
 -6.51919480931043E-02  6.32511386842983E-02 -6.32530259279228E-02  6.32532122123535E-02 -6.32505519847854E-02
* ORBITAL    1   56
 -6.77913534718231E-08 -4.90254754692349E-07 -2.49624569189733E-06 -5.68941989471773E-06 -7.22769933535527E-07
  5.02763836071885E-04  1.39819588431317E-02  7.72753501820936E-03  5.98384937865912E-03  5.29599525816025E-05
  1.86349268339409E-03 -2.02939958812612E-02 -4.36556082642298E-03  6.30272584958411E-08  1.29176626757032E-06
  4.41137941102298E-07  5.62841916896299E-07 -2.27385605999243E-05 -5.19235654310294E-07 -5.18894849472521E-03
 -2.96178316029214E-03  3.54779030200446E-06 -4.07118415204688E-07 -5.93215949179960E-03  3.41270964728305E-03
 -1.14656575658615E-05 -1.56906880288514E-08 -6.94625976309930E-08 -5.10171651411541E-07 -2.68673789996813E-06
  4.84445564264388E-06  2.42765737863686E-07  5.02616398623186E-04  1.39788249860922E-02  7.73904716873841E-03
  5.98447872165304E-03  5.32777191228851E-05  1.87065484141966E-03 -2.03149769110483E-02 -4.36597907919725E-03
 -1.23501160652957E-07 -2.48604334284187E-06  3.36430492688680E-06 -3.44924937643517E-08 -7.95729199047504E-06
 -4.72057431974958E-07  5.16483582394986E-03  2.95805563971495E-03 -5.98996347754419E-06 -2.63210288380880E-06
  5.92358381639392E-03 -3.41123155568637E-03  3.45589250330945E-06  1.28843785598202E-06 -3.35198132642662E-04
 -2.45846065370846E-03 -1.67754226764311E-02  3.35168805255597E-04 -6.87527307132130E-03 -2.00760279088537E-04
 -8.50090425489788E-03  1.01734567248019E-06 -4.60582814833571E-05  3.35072518738796E-04  2.45741209222962E-03
  1.67666769288474E-02  3.35212068364321E-04 -6.88300116180658E-03 -1.99973313806339E-04 -8.54609655812873E-03
 -8.07018348100432E-07  2.37553857643088E-05  1.22417146023612E-03  1.31642385692372E-02 -2.06269984658260E-01
  1.60059476819326E-03 -2.16603195555957E-03 -5.83305064373955E-03  4.67463379008511E-02  3.25510078069073E-03
 -1.76462615767576E-02 -1.22403834769200E-03 -1.31632028408307E-02  2.06277021001010E-01  1.60070833604750E-03
 -2.15867685102116E-03 -5.83296580799050E-03  4.67488587587760E-02 -3.25531066953828E-03  1.76424085268547E-02
 -1.22414108882025E-03 -1.31639926650508E-02  2.06268951530689E-01  1.60077514108427E-03 -2.16823638854097E-03
 -5.83300661950952E-03  4.67477565671959E-02  3.25532328470284E-03 -1.76463370187434E-02  1.22409322745213E-03
  1.31636311668813E-02 -2.06273441336554E-01  1.60065616034961E-03 -2.16904672022828E-03 -5.83291802054301E-03
  4.67551964727526E-02 -3.25531916881617E-03  1.76320754955567E-02 -2.00330051255928E-02  2.87184606275460E-01
  6.92131012790516E-03 -1.62071837073983E-02 -1.30726087180073E-02  2.00330284380416E-02 -2.87185129350494E-01
  6.92168698517587E-03 -1.62087567442051E-02  1.30739211285273E-02  2.00327276072188E-02 -2.87189399763478E-01
  6.92208489682090E-03 -1.62088276111452E-02 -1.30764502990321E-02 -2.00328151937149E-02  2.87189019275864E-01
  6.92372016446853E-03 -1.62114958153138E-02  1.30782427804788E-02  6.46353728426707E-02 -6.46343313740674E-02
 -6.46332075560989E-02  6.46355133689744E-02  6.48742574797186E-02 -6.48733201075063E-02 -6.48730007026508E-02
  6.48720518713834E-02  6.34780355276947E-02 -6.34796987950520E-02 -6.34799980752129E-02  6.34795405850366E-02
* ORBITAL    1   57
 -1.27246357138488E-03 -9.38391158206837E-03 -5.76912707575678E-02  5.33936045921669E-02 -1.30314472901986E-02
  2.54293350815817E-07  1.44169930320221E-06  1.90887893285882E-05  3.56268115955987E-06 -6.21290545776493E-07
 -8.95576553244340E-06 -5.39821982839212E-05 -1.03243862649336E-05  1.40142649736440E-03  3.97285120463741E-02
 -2.16887401790667E-02  2.68672578610198E-03 -2.52388199653404E-02 -8.79834045188086E-03 -1.28828847013378E-04
 -1.05990619035506E-05 -6.45274051185572E-03  1.86881471787130E-03  6.42015072899706E-05  4.16867554182353E-06
 -1.80303904827648E-02 -5.84050219716680E-03 -1.27253371364921E-03 -9.38435719043787E-03 -5.76929125092084E-02
  5.33240928661206E-02 -1.30331990752939E-02  6.38612394010063E-07  9.40843992502693E-06 -1.18630655015852E-05
  3.33383149717468E-06 -1.37450984782902E-06 -2.54216233235167E-05  1.85831294981474E-05 -3.41053483463671E-06
 -1.40132537734360E-03 -3.97280277511539E-02  2.16455694207761E-02 -2.69084593946925E-03 -2.50722755961490E-02
 -8.79620353338769E-03  1.22840753467331E-04  9.73750875351761E-06 -6.45408852655543E-03  1.87045287725433E-03
 -3.38980081545040E-05 -6.66963081210735E-06 -1.80802357678170E-02 -5.81786896581674E-03 -1.02043248039405E-03
 -1.49738680006378E-02  6.38492759410680E-01  1.59627443456223E-03 -1.18667681672041E-04 -3.42302483564648E-03
  9.65778691878730E-03 -4.31659090031051E-06  1.44803966655671E-04 -1.02085816382472E-03 -1.49780602977631E-02
  6.38469257332668E-01 -1.60105010500804E-03  5.09950220532912E-04  3.42919821645783E-03 -9.99869823407716E-03
  1.82422173863547E-07 -2.09416296626152E-05  4.96018657206142E-05  1.85378283464380E-04  2.14705355218677E-02
  5.98286860155184E-04 -3.61510950564970E-03 -4.84844502652053E-04 -3.34977058185744E-03  1.08036965389404E-03
 -2.41105434093604E-02  4.94238916646123E-05  1.83883858845485E-04  2.14713421298052E-02 -5.99585844643616E-04
  3.65877973667548E-03  4.85879872718834E-04  3.39201414414047E-03  1.08072484131588E-03 -2.41576338564522E-02
  4.95843764986724E-05  1.85065843202886E-04  2.14900337896278E-02 -5.99825788681171E-04  3.70281015416116E-03
  4.85522899642262E-04  3.39961521913151E-03 -1.08122441447732E-03  2.41742105677141E-02  4.93289842099792E-05
  1.83212878951990E-04  2.14616839220653E-02  5.99007919148237E-04 -3.61544660375612E-03 -4.84916227472027E-04
 -3.38544032813228E-03 -1.08072961154818E-03  2.41506394991901E-02  2.60150532059771E-03 -4.75439755716140E-02
  2.24154384502801E-03 -3.50977843157965E-03 -2.55462203575313E-03  2.60031778484492E-03 -4.75641396261308E-02
 -2.24478834403951E-03  3.51580954112754E-03 -2.54391999686395E-03  2.60081768438466E-03 -4.75511079329147E-02
 -2.24564922583577E-03  3.52025410454437E-03  2.55382152370751E-03  2.60094709489581E-03 -4.75549079322289E-02
  2.23464432125839E-03 -3.49929868753084E-03  2.54360814698592E-03 -1.32142425416911E-02 -1.32212161325275E-02
 -1.32198546825871E-02 -1.32144180079371E-02 -1.24143698868779E-02 -1.24153466811576E-02 -1.24172200314227E-02
 -1.24036961661254E-02 -1.10413287343347E-02 -1.10440065619434E-02 -1.10404662390899E-02 -1.10487790809277E-02
* ORBITAL    1   58
  9.03908918613501E-07  6.53587713640533E-06  3.39788137048864E-05  4.53136083691327E-05  3.55909706109345E-05
 -7.62096582269962E-04 -2.14506647581821E-02  2.01557500509983E-02 -9.82681608735382E-04  1.65466739421992E-03
  4.66079196665628E-02 -4.41177385432091E-02  2.26409960461811E-03 -1.40483413435658E-06 -3.39140419632515E-05
  4.52651831134589E-06 -7.95622396842914E-06 -7.72615491537685E-05 -2.98544117185589E-05  3.55445184844348E-02
  1.01740218189735E-02 -1.46533080451096E-04 -2.03288749974306E-05 -1.93796023224577E-02 -5.34781286618717E-03
  1.18283968364860E-04  1.06226720997777E-05  1.19615591355799E-06  8.76348009723532E-06  4.65621083395604E-05
 -4.29038842873836E-05  2.75810840193716E-05 -7.62084903415043E-04 -2.14507601318277E-02  2.01498172586701E-02
 -9.83042985216649E-04  1.65461506002974E-03  4.66068282130533E-02 -4.41026521267180E-02  2.26635465006524E-03
  2.17193346754075E-06  4.42432155612864E-05 -9.24792514979569E-05 -9.66289067916592E-07 -8.08973122170108E-06
 -4.62042872361881E-07 -3.55321332864586E-02 -1.01583414763093E-02 -3.11092917087555E-05 -9.37852918124716E-06
  1.94062214836369E-02  5.35222237906859E-03  2.19256699453155E-04  3.31043075901108E-05 -1.00210873430692E-03
 -1.47739438944322E-02  6.63904763569950E-01  1.15949186065745E-03  3.41799487108763E-03 -2.45846259022858E-03
  7.50768853492950E-04 -4.59945248746603E-06  1.93707889735632E-04  1.00377197487146E-03  1.47881127150468E-02
 -6.63811241087809E-01  1.17524146038752E-03  2.48026576176886E-03 -2.46663139143989E-03  8.69631927857974E-04
 -3.63159659811360E-06  1.77008494817395E-04  3.83056053855667E-05  4.83726104837552E-04 -1.51309314336349E-02
 -2.44437184099093E-04  5.18978054342766E-03  2.91193248891058E-04 -6.49087835506483E-04 -3.81238799786156E-05
 -1.18263220421769E-03 -3.85433100742350E-05 -4.85344178581506E-04  1.51243909430595E-02 -2.42455869606040E-04
  5.10745146419223E-03  2.90870202587469E-04 -6.51573203678243E-04  3.85321535058187E-05  1.15715883623216E-03
 -3.87406170960493E-05 -4.86984452550385E-04  1.51430035967779E-02 -2.44160654756307E-04  5.16250752388384E-03
  2.90410430686079E-04 -6.03474218139333E-04 -3.97638225009555E-05 -1.07101120160142E-03  3.83504674669865E-05
  4.83962593280424E-04 -1.51035946711908E-02 -2.43275833472324E-04  5.12848455833821E-03  2.91383065272371E-04
 -7.03368042042729E-04  3.72849766693253E-05  1.27843858814475E-03  3.21356649511373E-05  1.60648196548270E-03
 -4.13394840224186E-04 -1.75524232883974E-03  7.96944312489937E-04 -3.40299993455627E-05 -1.63421819169427E-03
 -4.33979766592825E-04 -1.75020119415849E-03 -7.62859698481151E-04 -3.43568862212651E-05 -1.64037621012742E-03
 -4.20504509051907E-04 -1.76993707461957E-03  7.52617023321882E-04  3.13978663925862E-05  1.59557143226135E-03
 -4.28221585806468E-04 -1.73436158200838E-03 -8.10047156939091E-04 -2.42696682197324E-04  2.06597015266543E-04
  2.05226700320968E-04 -2.43371438068199E-04  9.59904995025571E-04 -9.57366522302280E-04 -9.37476847189829E-04
  9.79165101716282E-04 -3.37963529466337E-05  4.65364918598736E-05  3.89936373270084E-05 -3.95318754972422E-05
* ORBITAL    1   59
  3.82090867914321E-04  2.84365029151365E-03  1.88709792325880E-02 -1.00525960364481E-01 -1.80368212539342E-02
 -6.78713941230083E-08 -9.16565686369687E-08  3.63129127887285E-06 -4.52737800737712E-07  2.86905506095014E-07
  6.14641522697509E-06 -1.61692738241312E-05 -8.31373882154213E-08  6.75640574196188E-04  1.78937650482918E-02
 -2.54242861471203E-02 -5.72743142780522E-04 -1.44859067603616E-02 -5.51859045358025E-03  4.36568071271911E-05
  3.92305677834126E-06 -6.68356056565959E-04 -1.71483172669146E-03  2.50910340561341E-05  2.32975454830886E-06
 -8.67736636767828E-03 -3.87597880360689E-03 -3.82130553854893E-04 -2.84394083191378E-03 -1.88726409967877E-02
  1.00524967167852E-01  1.80367874848600E-02  6.15345670424947E-08  2.69102421592614E-06 -1.08211979889033E-05
 -9.43560428689508E-07  7.73893994667997E-09  2.49060444716554E-08 -3.04481125688061E-06 -3.92024428602452E-08
  6.75602040491027E-04  1.78930258516127E-02 -2.54225887873767E-02 -5.72653537800144E-04  1.44802103426959E-02
  5.51574187310676E-03 -5.86855267026914E-06  3.09904208263376E-07  6.51961943044476E-04  1.71491288502754E-03
 -4.95749144281870E-05 -7.94251677173386E-06  8.68901971487122E-03  3.87527340591255E-03 -1.48193396551747E-07
 -1.19652311540192E-06 -5.33155245453396E-06  9.56110678539072E-07 -4.70562650918867E-05 -1.15069423795613E-07
  1.76408315043991E-05  1.26314326824978E-03 -2.02351067361970E-02  1.07457410340602E-07  8.68840978358859E-07
  3.94336135513394E-06  1.23727792644665E-06 -6.64777539779122E-05  1.33956622218925E-07 -3.93138871875210E-06
  1.26494835039111E-03 -2.02976501226395E-02  7.22347289925736E-04  9.30245059212954E-03 -3.61732922894833E-01
 -1.52296853119987E-03  1.85722006091249E-02 -8.94004903742472E-04  8.79879774298763E-03 -1.13756363668609E-03
  1.31148117590562E-02  7.22286773834646E-04  9.30204957642806E-03 -3.61744495899405E-01  1.52350469335573E-03
 -1.86029125504563E-02  8.94077083470770E-04 -8.81197305197351E-03 -1.13796410573954E-03  1.31362255010656E-02
 -7.22305038816625E-04 -9.30212686166825E-03  3.61735896286487E-01 -1.52290189091738E-03  1.85821279489552E-02
 -8.93988996991230E-04  8.79642343452145E-03 -1.13761617189506E-03  1.31096579079414E-02 -7.22268460169954E-04
 -9.30190316521932E-03  3.61743239931130E-01  1.52340932497207E-03 -1.85972742974121E-02  8.94123457832892E-04
 -8.81266307129334E-03 -1.13786571006464E-03  1.31364446900988E-02 -8.36691127700203E-03  1.70858129594254E-01
 -3.30770601338001E-02  9.51776163468462E-02  5.80220987000964E-02 -8.36733256389586E-03  1.70850825099349E-01
  3.30837547250123E-02 -9.51866371849864E-02  5.80282918874040E-02  8.36686490895551E-03 -1.70857405311083E-01
 -3.30783359006739E-02  9.51796552025096E-02  5.80232894180325E-02  8.36720755168336E-03 -1.70853390597206E-01
  3.30827498835347E-02 -9.51848972807749E-02  5.80273779922963E-02  7.86961030358359E-02  7.86933768693397E-02
 -7.86940968388756E-02 -7.86948147606919E-02  8.22827594653926E-02  8.22920535117955E-02 -8.22840785697850E-02
 -8.22898928662454E-02  7.06056044504157E-02  7.06036474134484E-02 -7.06051151320767E-02 -7.06035804346051E-02
* ORBITAL    1   60
  3.64830018160195E-04  2.68765602332280E-03  1.65192728894569E-02 -5.49344742711314E-02 -3.91305518905682E-03
  4.13572451356225E-08 -5.69443920295949E-07  7.77457341430404E-06  7.65523310647859E-07 -1.74331669191198E-07
 -3.12654333728483E-06 -1.34715767099517E-05 -2.36849419578292E-06  7.71887809911965E-04  2.09783101471681E-02
 -4.57467383870871E-02 -3.70285541561422E-03 -2.29575819801553E-02 -7.49472862762281E-03 -1.84654282667800E-05
 -1.02088148271720E-06 -5.24348480532964E-03 -2.75570532422617E-03 -9.55039021166018E-06 -3.70179313475520E-06
 -1.54837185844643E-02 -5.49434712196075E-03  3.64803075896213E-04  2.68747471320065E-03  1.65185064384157E-02
 -5.49516920072700E-02 -3.91488031469835E-03  8.27531006909279E-08  1.14314002920716E-07 -4.52515984375699E-06
  2.88042034000944E-07 -2.49210226422023E-07 -4.72268657550890E-06  1.02626841277376E-05 -9.05275611573580E-08
 -7.71880617170318E-04 -2.09787137938047E-02  4.57309711479367E-02  3.70126443328398E-03 -2.29337379393614E-02
 -7.49880848019279E-03  4.71657805041144E-05  9.21650589780541E-07 -5.24598452283857E-03 -2.75374325862282E-03
 -5.03234287035465E-06  3.02335347294408E-06 -1.54666048154405E-02 -5.48697437350160E-03 -1.43530339539421E-05
 -9.40515256156870E-04  9.95056391989599E-02  8.54686871744246E-05  5.42212042951793E-03 -4.46945949868507E-04
 -1.28883354143225E-02 -1.28136521446272E-06  2.55097475834642E-05 -1.43916025299355E-05 -9.41017005786799E-04
  9.95023211780643E-02 -8.73818967986447E-05 -5.26685351320074E-03  4.47609029537977E-04  1.28554922309661E-02
  2.62547928850576E-07  4.86547336375653E-06  6.50290036320739E-04  8.74439428044448E-03 -3.63544684665374E-01
 -1.56182203942651E-03  1.93153463681018E-02 -1.01079891236036E-03  8.32073735259700E-03 -1.03748425732902E-03
  1.16583884525577E-02  6.50261104061200E-04  8.74410609776220E-03 -3.63538662838271E-01  1.56129046875085E-03
 -1.92868154835514E-02  1.01090598080278E-03 -8.30087797717968E-03 -1.03724420339421E-03  1.16263504561597E-02
  6.50305563503190E-04  8.74444187265811E-03 -3.63533453233413E-01  1.56119053850350E-03 -1.92778872286627E-02
  1.01078586263040E-03 -8.29753392568098E-03  1.03706942625517E-03 -1.16240580710287E-02  6.50225712325370E-04
  8.74388216961875E-03 -3.63546421474348E-01 -1.56160814161692E-03  1.93139847986743E-02 -1.01072425227264E-03
  8.31622479103946E-03  1.03738214400971E-03 -1.16507746927713E-02 -8.29826041277827E-03  1.67709786940140E-01
 -3.30295094049650E-02  9.57122622140112E-02  5.78916267205423E-02 -8.29863007266770E-03  1.67705865106098E-01
  3.30268501360425E-02 -9.57091752515441E-02  5.78894966271487E-02 -8.29837149812220E-03  1.67708918846548E-01
  3.30274205097397E-02 -9.57097361388469E-02 -5.78890940989105E-02 -8.29874637477530E-03  1.67703708739415E-01
 -3.30318898742142E-02  9.57170749117578E-02 -5.78953281816833E-02  7.68020131006379E-02  7.68006332415728E-02
  7.68008844765874E-02  7.68018667767661E-02  8.03087686762358E-02  8.03040715373959E-02  8.03036054807689E-02
  8.03120886359971E-02  6.84524193959171E-02  6.84559511728630E-02  6.84551838247817E-02  6.84511430304341E-02
* ORBITAL    1   61
 -2.78763012949815E-07 -2.05956454216421E-06 -1.08752346142006E-05  3.23632517982068E-05 -6.90805079434018E-06
 -6.45476025422563E-04 -1.78220651527233E-02  4.50010318624259E-02  3.15370226526164E-03 -4.50135942676994E-04
 -1.21224916896795E-02  1.96652320599207E-02 -8.87273824152344E-04  5.22145220403426E-07  9.60891063827365E-06
 -2.92330996996040E-05 -8.16566625525772E-07 -7.99158943470600E-05 -5.64504189184032E-06  1.73055990667262E-02
  5.17816422730031E-03  2.15627627929717E-05  7.42032032192516E-06  3.17214097606535E-02  9.80831538560299E-03
 -7.68529332837072E-05 -3.36228075657176E-06 -2.25887137861971E-07 -1.62935337000623E-06 -8.09708798025792E-06
 -2.14487385907964E-05 -2.07363003143620E-06  6.45519972208506E-04  1.78237144330720E-02 -4.50045686031008E-02
 -3.15383943949500E-03  4.50129593373726E-04  1.21229381225014E-02 -1.96685960119654E-02  8.87830771313001E-04
 -2.83707729385057E-07 -7.24894686571553E-06 -1.09446890041811E-05 -2.23067272333544E-06  2.27479002118050E-05
 -1.27267183397304E-08  1.73170513007500E-02  5.17251205200137E-03  4.89084641266995E-05  1.37671935080973E-05
  3.16995907361172E-02  9.80384119522654E-03  1.28929654919289E-05 -3.50292343556830E-06 -4.00346031631736E-07
 -3.23227002269889E-06 -1.89428164001738E-05  1.33631108604078E-06 -5.39260329907613E-05 -1.49719030019866E-06
  2.97498059726855E-05  1.24441985542249E-04 -8.04502594011050E-03 -4.01220281104757E-07 -3.26329296783622E-06
 -2.11271736422331E-05 -7.50679640375851E-07  1.58344586236992E-05  1.99037024826484E-06 -5.45765977611306E-05
 -1.28760011190733E-04  8.18706706363300E-03 -5.49375528159018E-04 -8.12284052421996E-03  3.80750729679585E-01
  9.52869069817719E-04 -1.58715166733176E-02  9.00745932976659E-04 -9.39179690788236E-03  9.51024493883463E-04
 -1.17374147762311E-02  5.49525552854740E-04  8.12406029963543E-03 -3.80757928921980E-01  9.53318455916853E-04
 -1.58990812230851E-02  9.00866281701437E-04 -9.42413586485016E-03 -9.52069914393125E-04  1.17869525677479E-02
 -5.49427415627235E-04 -8.12327832946001E-03  3.80754160319358E-01 -9.53289512742797E-04  1.58898751905540E-02
 -9.00845382716492E-04  9.40621460412649E-03 -9.51378242897574E-04  1.17576993219074E-02  5.49502257178840E-04
  8.12380650295606E-03 -3.80746090312753E-01 -9.52583954761546E-04  1.58610527601707E-02 -9.00714404389839E-04
  9.39504376462701E-03  9.51547206019330E-04 -1.17417940094894E-02 -8.17056885393115E-03  1.54321146991200E-01
 -2.51939163503956E-02  1.00134673621837E-01  5.94155531842338E-02  8.17092881997373E-03 -1.54317020819414E-01
 -2.51985601473789E-02  1.00142966439306E-01 -5.94228541338385E-02 -8.17075251124621E-03  1.54317983953473E-01
  2.52023095594524E-02 -1.00144537206664E-01 -5.94198666431119E-02  8.17068773827254E-03 -1.54319121399336E-01
  2.51936528883766E-02 -1.00137095832025E-01  5.94226102387463E-02  7.05811291762511E-02 -7.05755140043371E-02
  7.05788661956544E-02 -7.05756681518522E-02  7.27552237831296E-02 -7.27648647581756E-02  7.27653089646929E-02
 -7.27596913353613E-02  7.38299113557580E-02 -7.38294578519625E-02  7.38259582368307E-02 -7.38307060558757E-02
* ORBITAL    1   62
  2.74660469185822E-07  2.00549596978162E-06  1.04115557950161E-05  2.62117981611030E-06  6.14704047243155E-06
 -7.40194160869733E-04 -2.00320213032880E-02  4.16249159741004E-02  1.68801384955348E-03 -3.98675731169806E-04
 -1.06917025420966E-02  1.44211415402067E-02 -1.68369775374202E-03 -3.84083850396664E-07 -7.59055366526201E-06
  1.08474198682704E-05 -4.90103767670986E-07  6.32340170408339E-05  2.76194161116389E-06  1.44542116262818E-02
  5.30078801079072E-03 -2.17445778565859E-06 -1.20041383618871E-07  2.16905945489074E-02  8.66752518978843E-03
  5.53486600748353E-05  3.89629578653412E-06  2.48035069792295E-07  1.80868277516955E-06  9.42626099240925E-06
 -4.33359614957281E-06  4.22369613533530E-06 -7.39738934253268E-04 -2.00223713469743E-02  4.15871422265716E-02
  1.68562739134908E-03 -3.99633068498685E-04 -1.07133109942824E-02  1.44877970415588E-02 -1.68178503962284E-03
  4.21440288521739E-07  9.19253774821370E-06 -5.15600792241161E-06  5.14386300579019E-07 -8.07697178924306E-07
 -1.50813457663421E-06 -1.43888017895751E-02 -5.29001595335480E-03 -4.59881694892231E-06  5.38807217999767E-06
 -2.16717892922197E-02 -8.67254480022318E-03  3.10420263565880E-06 -6.27194946791732E-07 -1.06059254235808E-04
 -1.01428935603994E-03  2.10123051458230E-02 -7.47760406310467E-04  2.55860181950655E-02 -6.17080596007028E-04
  5.89662079885109E-03 -2.32596365624161E-06  1.03939758967431E-04  1.06598721773136E-04  1.01878842856789E-03
 -2.09791885689479E-02 -7.46123037768374E-04  2.55047262919764E-02 -6.19869964681988E-04  6.01407441252693E-03
  3.32366672305233E-06 -1.08675723409074E-04 -5.22300632484525E-04 -7.91426385320666E-03  3.80384646027998E-01
  7.80409510152134E-04 -1.01009067276922E-02  9.08567938449214E-04 -5.69419559162464E-03  8.27395669868887E-04
 -5.92725912444943E-03  5.21922156299806E-04  7.91131296157064E-03 -3.80396820184601E-01  7.79987235259101E-04
 -1.01104170159264E-02  9.08226294018958E-04 -5.68740574746751E-03 -8.26634238580489E-04  5.90752312082317E-03
  5.22177461802019E-04  7.91329314446136E-03 -3.80379824902453E-01  7.80095250395983E-04 -1.00898193221817E-02
  9.08248356091037E-04 -5.69867044331223E-03  8.26753089043098E-04 -5.91420836397588E-03 -5.22112797084322E-04
 -7.91277713753734E-03  3.80387988987698E-01  7.80055844187639E-04 -1.00773496712302E-02  9.08120389097747E-04
 -5.71135749253994E-03 -8.26686742120465E-04  5.94761575853728E-03 -8.16869131356941E-03  1.53341919517672E-01
 -2.57892112073424E-02  1.01529695708907E-01  6.03580258173565E-02  8.16866436015409E-03 -1.53342283721494E-01
 -2.57915793493047E-02  1.01530641797277E-01 -6.03520292524740E-02  8.16895326171694E-03 -1.53333872528642E-01
 -2.57940202493130E-02  1.01535127003424E-01  6.03617835745650E-02 -8.16914324643747E-03  1.53330440456970E-01
 -2.57924631397884E-02  1.01537752056315E-01 -6.03693229389383E-02  7.03831625900613E-02 -7.03867976682741E-02
 -7.03874901100591E-02  7.03815717829830E-02  7.39785982132320E-02 -7.39775842596656E-02 -7.39817306415699E-02
  7.39850103599044E-02  7.35431794547073E-02 -7.35438459602312E-02 -7.35375934108650E-02  7.35393206670136E-02
* ORBITAL    1   63
 -6.32610248388480E-04 -4.58222953760017E-03 -2.38575109769100E-02 -2.90822403803850E-02 -3.09341721658392E-02
  2.85833808788318E-08 -1.71906951825916E-07 -4.36548422937899E-06 -1.18869041239857E-07 -1.58201335577158E-07
 -3.61047127418538E-06  1.14861316023963E-05  3.46450865611356E-07 -4.50158395039600E-04 -1.03509486874718E-02
  2.88816565910837E-03 -2.11746223175511E-03  1.55602243513168E-03  5.79075091767271E-04 -2.92956513008831E-05
 -2.90195814725790E-06  4.99525783440363E-03  7.59571915194902E-04 -1.58915179624527E-05 -1.52789998599386E-06
  2.03434507498347E-03  1.05054605787729E-03  6.32500586240511E-04  4.58143499966315E-03  2.38535581407530E-02
  2.90865869220969E-02  3.09305165952381E-02 -6.63046494586631E-08 -2.21625830669412E-06  9.58968536112901E-06
  8.17896528016882E-07  7.49531861985150E-08  1.51693852908933E-06 -4.33081680776574E-06 -3.37752513206622E-07
 -4.50354924617029E-04 -1.03550952544148E-02  2.89540727011421E-03 -2.11725766477343E-03 -1.58131191124943E-03
 -5.83965722367756E-04  7.99121566920247E-06  9.69936906312860E-07 -4.98247576588550E-03 -7.57087531403021E-04
  2.03318400171898E-05  3.27572105113857E-06 -2.01092501312535E-03 -1.04501369537193E-03 -7.19145784711913E-10
  9.82463914187083E-10 -1.69191629723558E-06 -1.07163379792507E-06  7.55598349786483E-05 -7.20675136769836E-07
  4.24710938559353E-05 -6.22418107058482E-04  1.94310788690463E-02 -1.76887372390764E-07 -1.40814066523347E-06
 -8.34743125735047E-06 -2.44563680024095E-07 -8.54802224787025E-06  7.00375364479982E-07 -2.56620673312538E-05
 -6.23915159179017E-04  1.94816525856852E-02  1.16585221570555E-04  1.14815267974958E-03 -3.72249825396385E-02
  3.97550330694807E-03 -7.82719557751605E-02  1.16689665969231E-03 -2.64246324838529E-02  1.42858941360217E-03
 -2.42001837041307E-02  1.16595496688493E-04  1.14818882926976E-03 -3.72185673466218E-02 -3.97589665449888E-03
  7.82913253371530E-02 -1.16699371905604E-03  2.64329728323504E-02  1.42888798150593E-03 -2.42143566425893E-02
 -1.16501495625090E-04 -1.14749851827929E-03  3.72264620000015E-02  3.97564269213756E-03 -7.82763085031012E-02
  1.16685208551407E-03 -2.64245211638936E-02  1.42874529425427E-03 -2.42036722734826E-02 -1.16533361774991E-04
 -1.14770371599632E-03  3.72220866198691E-02 -3.97593402761858E-03  7.82850881010282E-02 -1.16683172908614E-03
  2.64398257458915E-02  1.42882437515925E-03 -2.42260878509729E-02  3.37095024353960E-04  5.18880528492721E-03
  2.35745835979864E-01  1.37637956388233E-01 -8.02221028080308E-02  3.37324867749192E-04  5.19340227412980E-03
 -2.35744981497919E-01 -1.37631233678986E-01 -8.02266988167744E-02 -3.37330201695286E-04 -5.19383241309268E-03
  2.35744306634220E-01  1.37634362388274E-01 -8.02277059112179E-02 -3.37184213356075E-04 -5.19202644238793E-03
 -2.35748168925729E-01 -1.37632776967211E-01 -8.02286866649439E-02  2.91601477524985E-02  2.91609045469719E-02
 -2.91583177466729E-02 -2.91597566947485E-02 -1.93477855121082E-01 -1.93487133338498E-01  1.93479490316910E-01
  1.93480442355885E-01  1.80677202245985E-01  1.80683872518133E-01 -1.80680936962046E-01 -1.80680076298239E-01
* ORBITAL    1   64
 -3.47748954659514E-04 -2.53155867611079E-03 -1.36601820804858E-02 -7.14064861456652E-03 -1.10569234424560E-02
 -1.48808152828869E-07 -3.19290360252050E-06  5.06062532605219E-06  1.17913188994455E-07  2.54553847626042E-07
  5.32136067550213E-06 -7.74826169032523E-06  1.94853880947513E-07 -5.49061971421558E-04 -1.23769619968733E-02
  1.80681492239444E-03 -3.35150791594195E-03  4.62529387296567E-03  1.10225735608215E-03  2.98432123746448E-06
  1.71930005081524E-06  3.71210256509102E-03 -7.99382036723657E-04 -1.07230148813057E-05 -7.72240463858683E-07
  3.70989828374628E-03  1.38049964327452E-03 -3.47732660879651E-04 -2.53144123067400E-03 -1.36596205090222E-02
 -7.12873500822251E-03 -1.10538187675809E-02  6.66926382465747E-08  1.57754875458497E-06 -5.26110099429539E-06
 -3.51293075657581E-07 -1.52992989904304E-07 -3.75356640623662E-06  1.25443209210262E-05  6.00761754270451E-07
  5.49035360819835E-04  1.23768254231893E-02 -1.79940517539398E-03  3.35175720844572E-03  4.61530137930458E-03
  1.10302674938433E-03  4.65527720353850E-06  1.84776002566848E-06  3.70901189799785E-03 -7.99880945822790E-04
  8.22335692215836E-06 -2.37091771185396E-07  3.69354077135746E-03  1.37805179997256E-03  2.57211364704867E-05
  2.57647776280760E-04 -1.64714145384324E-02  3.12743339459935E-05  1.58265844302406E-03 -1.21431884129611E-04
 -7.20837151396729E-03 -6.21958018177071E-07  3.48047893296201E-05  2.56345473157061E-05  2.57017679167764E-04
 -1.64746813810837E-02 -3.13788448937216E-05 -1.59364838208048E-03  1.21178581090341E-04  7.23365682712515E-03
  1.23670401893184E-06 -5.51095003501008E-05  2.53040410183153E-05  4.49533087455163E-04 -3.71234073199137E-02
  3.97467910685316E-03 -7.68572930437781E-02  1.09484450318975E-03 -2.57387896202431E-02  1.10389727434055E-03
 -2.04258758089522E-02  2.52428283370814E-05  4.49058820071193E-04 -3.71289438448244E-02 -3.97475995998362E-03
  7.68416876149660E-02 -1.09489407238193E-03  2.57431246486489E-02  1.10388988600245E-03 -2.04292268560673E-02
  2.52577798155649E-05  4.49183039349346E-04 -3.71269821212524E-02 -3.97464806734549E-03  7.68495986416691E-02
 -1.09490783907035E-03  2.57349569271844E-02 -1.10384339303136E-03  2.04221301717245E-02  2.52234199508717E-05
  4.48923637614193E-04 -3.71308488629347E-02  3.97462538092994E-03 -7.68411548018659E-02  1.09480110382631E-03
 -2.57399302531278E-02 -1.10376320186689E-03  2.04251544559788E-02  2.25747065654532E-04  5.00748501187151E-03
  2.44308903685240E-01  1.30962441589766E-01 -6.88207199193803E-02  2.25657915562770E-04  5.00446921398930E-03
 -2.44303563125708E-01 -1.30963002266998E-01 -6.88165599518148E-02  2.25767015181019E-04  5.00850333822478E-03
 -2.44307884901874E-01 -1.30959795383228E-01  6.88235668979618E-02  2.25502422814515E-04  5.00328968756500E-03
  2.44308078246888E-01  1.30962388862709E-01  6.88201209184659E-02  1.56120626977087E-02  1.56124177850711E-02
  1.56114107465766E-02  1.56108561501858E-02 -1.90551459475137E-01 -1.90552379986067E-01 -1.90553000571433E-01
 -1.90548375706381E-01  1.85770076925889E-01  1.85772077898808E-01  1.85772969528745E-01  1.85770366477758E-01
* ORBITAL    1   65
  6.95820512429599E-08  5.25979252580205E-07  2.87177979192351E-06 -1.73803828657703E-05  6.69688863995985E-06
  4.59042329882027E-04  1.04716153485397E-02 -5.69319719929609E-04  2.53270664907180E-03 -2.69611889439305E-05
 -1.12006890338661E-03 -1.22915837450382E-02 -2.80893831400775E-03 -1.52473172378186E-07 -2.49575890445170E-06
  1.67862004915468E-05  9.59576908298786E-07  2.81724200714109E-05  3.95156148406080E-06 -1.62229651226400E-03
 -1.13790299168281E-03 -4.63227150823821E-06 -2.79725868541563E-06 -1.32885369718411E-02 -1.58480124873603E-03
  3.67834099112727E-05  3.04301716055475E-06  4.93659413182203E-08  3.42584928441755E-07  1.56821992064625E-06
  1.18239772841180E-05 -3.96780641205563E-06 -4.59124949532750E-04 -1.04735426693383E-02  5.75104902985966E-04
 -2.53237764615892E-03  2.70655609781179E-05  1.12153723444376E-03  1.22915610939071E-02  2.80903941217572E-03
  3.74467424792159E-08  1.55283309972909E-06  1.26438797573116E-05  1.47787111672343E-06 -1.46452765547690E-05
 -8.69779851516530E-07 -1.64190980846319E-03 -1.13642906787277E-03 -2.04338342658494E-05 -4.59475445155664E-06
 -1.32661015557225E-02 -1.58117237476701E-03 -2.92856866353753E-06  6.78794258008987E-07  7.03615349745940E-08
  5.54598604484895E-07  3.40659814495174E-06 -5.80448538619428E-07  3.05974380008254E-05 -3.98035718295731E-10
  1.83499501389520E-05  6.79218913016778E-05 -3.88970368092071E-03  2.27757827401453E-07  1.82953891050652E-06
  1.07669106952792E-05  3.87565716734212E-07 -1.50929267252385E-05 -8.78850101805162E-07  2.17131525295951E-05
 -6.54863180056240E-05  3.80665825339107E-03  3.37560298239362E-05  1.95077185593143E-04  8.20935817979560E-03
 -1.37366733236769E-03  1.97839150360528E-02 -2.23608778161350E-03  4.45879618986817E-02 -2.69506779888047E-03
  4.86279769050575E-02 -3.38607405407176E-05 -1.95899318822414E-04 -8.20581634655261E-03 -1.37393045607719E-03
  1.98010804619903E-02 -2.23617397211644E-03  4.46040726061387E-02  2.69549864799676E-03 -4.86519573519348E-02
  3.38697784396828E-05  1.95957555015739E-04  8.20951053102747E-03  1.37395769529606E-03 -1.97949957628980E-02
  2.23613101310005E-03 -4.45960283207658E-02  2.69526575776127E-03 -4.86398745854419E-02 -3.38156514987347E-05
 -1.95527335736933E-04 -8.21279332866887E-03  1.37351355996203E-03 -1.97807033285935E-02  2.23611379891208E-03
 -4.45837596186197E-02 -2.69526412851955E-03  4.86206177496618E-02  4.45431713711688E-04  7.02406949613543E-03
  1.31566036554343E-01  1.53662256242031E-01 -2.08057162400006E-01 -4.46028435348351E-04 -7.02998563871033E-03
  1.31564883880803E-01  1.53657709716670E-01  2.08061704635488E-01  4.45944677585751E-04  7.02965091851846E-03
 -1.31568452696456E-01 -1.53658396055055E-01  2.08064056602224E-01 -4.45211444968176E-04 -7.02312713704858E-03
 -1.31567586473690E-01 -1.53661159450843E-01 -2.08062179772357E-01  1.36641692285758E-01 -1.36640399723134E-01
  1.36638761003400E-01 -1.36644028814061E-01 -2.27160734491313E-01  2.27168698947323E-01 -2.27166483580147E-01
  2.27159718650154E-01  8.18475237989922E-02 -8.18520652017110E-02  8.18525543859222E-02 -8.18480003594477E-02
* ORBITAL    1   66
  2.39683721113989E-08  1.82941656540301E-07  1.17212899460731E-06 -9.37107627578069E-06  4.25360599739883E-06
  4.73408276972942E-04  1.07363988959932E-02 -1.39448788936488E-03  2.87629680457635E-03  2.53813932042797E-05
  3.08555831663132E-04 -1.13466996230963E-02 -2.46427620397079E-03 -1.00113262729297E-07 -2.32217216770611E-06
  7.55840405314794E-06  5.66886857253867E-07 -8.79820077626959E-06  8.90997419975280E-08 -8.33488586994605E-04
 -6.23335968837551E-04 -7.34761536196576E-06 -1.70026651742420E-06 -8.54947018312068E-03 -6.50621574254887E-04
  2.58581002520593E-06  8.70997480859664E-07  6.50980515310582E-08  4.69459816794772E-07  2.43756497429131E-06
  1.02670253124692E-05  4.43959115205427E-06  4.73194772345991E-04  1.07317936276529E-02 -1.38278842317203E-03
  2.87671248379867E-03  2.58015254978112E-05  3.18091470202936E-04 -1.13728708701772E-02 -2.46475206873626E-03
  8.26501690732924E-08  1.98193923019881E-06 -8.59470151090059E-07  2.55372451338752E-07 -9.87256518437962E-06
 -2.12552020400888E-06  8.01507452579279E-04  6.20000873120782E-04 -1.03342335048803E-05 -3.49289489341132E-06
  8.54192754431654E-03  6.51294187280839E-04  1.10894040159286E-05  1.60513368653681E-06 -9.82247510943269E-05
 -8.30442252668828E-04  1.49383628893887E-02  5.78615314159045E-04 -1.13620076874310E-02 -3.78628172900987E-05
 -1.67626652580272E-02  1.43112776046207E-06 -5.58732517565022E-05  9.82757330244649E-05  8.30896947414944E-04
 -1.49359608677951E-02  5.79582144024845E-04 -1.14067560911330E-02 -3.84007406293949E-05 -1.67632176827486E-02
 -8.53122949777326E-07  3.73704215206404E-05  1.93844744832331E-05  8.56517177350894E-05  7.55237373928018E-03
 -1.34933942971518E-03  1.97123942868379E-02 -2.15992847389041E-03  4.17123821063375E-02 -2.72363539470333E-03
  4.64909647300660E-02 -1.93621370652529E-05 -8.54618557661166E-05 -7.54729318993068E-03 -1.34929073555297E-03
  1.97166935748307E-02 -2.15985573511233E-03  4.17210583843506E-02  2.72363910861681E-03 -4.65045004277391E-02
 -1.94738014251534E-05 -8.63146255151943E-05 -7.55610393142568E-03 -1.34923341075775E-03  1.97029376954037E-02
 -2.15987940093491E-03  4.17210841097053E-02 -2.72360211606468E-03  4.65019922608195E-02  1.93415878107942E-05
  8.53152327158899E-05  7.55095124031981E-03 -1.34929358063963E-03  1.97073699127615E-02 -2.15979916475151E-03
  4.17220119160918E-02  2.72347803116700E-03 -4.65029064172548E-02  4.20656190817622E-04  6.77566684348191E-03
  1.30532976738414E-01  1.55043149281259E-01 -2.07982506329211E-01 -4.21241764468941E-04 -6.78173316142129E-03
  1.30529513646207E-01  1.55040961879179E-01  2.07986058995292E-01 -4.21309691155806E-04 -6.78497726232503E-03
  1.30531634546475E-01  1.55041301533997E-01 -2.07992722370624E-01  4.20560244381565E-04  6.77798367023835E-03
  1.30536428589830E-01  1.55038811020966E-01  2.07989393837507E-01  1.38130051520074E-01 -1.38129461537242E-01
 -1.38127892929507E-01  1.38130626107486E-01 -2.27116417747565E-01  2.27122405766440E-01  2.27119766318065E-01
 -2.27116750797715E-01  8.15032652453617E-02 -8.15061207460030E-02 -8.15072593245466E-02  8.15057678809339E-02
* ORBITAL    1   67
  2.49454727700797E-04  1.80824684583955E-03  9.48929577249358E-03  6.35916145971880E-03  7.58361078618161E-03
  2.03579126706325E-08  1.41685296224989E-06  3.40537023167326E-07  1.66929445269799E-07  8.68261407334827E-08
  1.58676342278466E-06 -3.44594404329271E-07  6.59209078135121E-07 -1.56677262342750E-05 -2.66946157286025E-04
 -9.34481331248504E-03 -1.72435635335744E-03 -2.88474750508207E-03 -1.68620638975183E-03  2.43829534664270E-05
  3.05188714127211E-06  5.08496222088102E-03 -3.24412287187875E-04  1.91657546454932E-05  2.86300239136109E-06
 -5.98217079614863E-03 -5.26837632319473E-04 -2.49705844557126E-04 -1.81008470693190E-03 -9.49901342639712E-03
 -6.35359524796471E-03 -7.58768425793584E-03 -5.63059502148951E-08 -1.90855839210713E-07 -5.96448915295056E-06
 -1.29134359382865E-06  1.76378286282936E-07  3.64035490496079E-06 -8.10752791953551E-06  7.54290121906245E-08
 -1.60743478571022E-05 -2.75722214753693E-04 -9.32995000662005E-03 -1.72453800927857E-03  2.85335360387302E-03
  1.68304672751659E-03 -1.93611098480002E-05 -2.48428942962464E-06 -5.06290332006965E-03  3.28694819332982E-04
 -2.57572727847710E-05 -3.79788719324407E-06  5.99804891099178E-03  5.29499372820076E-04 -2.62847412493880E-07
 -2.14108789314354E-06 -1.20406103674017E-05  7.70513798320648E-07 -2.29322989574118E-05 -1.15504161747986E-06
  5.11964510315269E-05  4.87553435138878E-04 -1.06463859974652E-02 -8.79501655845048E-08 -6.97554014784066E-07
 -5.77294789762877E-06  8.08208350136056E-07 -5.76604396245838E-05  8.86162102108350E-07 -2.72461444321836E-05
  4.87278534600201E-04 -1.06252231742123E-02 -2.81364124362303E-05 -2.13569386201095E-04 -2.48438710825868E-03
  1.72694894592632E-03 -3.24190925440336E-02 -1.33142353804380E-03  2.54685486751260E-02 -3.27310359610459E-03
  6.00092610055280E-02 -2.80325146817537E-05 -2.12725620349599E-04 -2.48458724255601E-03 -1.72645362937657E-03
  3.24069739335067E-02  1.33150570486006E-03 -2.54786514464761E-02 -3.27341787378724E-03  6.00243178995971E-02
  2.81119354684339E-05  2.13388966069780E-04  2.48089382530522E-03  1.72696592203482E-03 -3.24186226043818E-02
 -1.33154530010765E-03  2.54624347043483E-02 -3.27303907569571E-03  5.99941102917014E-02  2.82035470212753E-05
  2.14048149854533E-04  2.48980123692583E-03 -1.72663777286360E-03  3.24001217079126E-02  1.33157240067042E-03
 -2.54709033872193E-02 -3.27320876845742E-03  6.00103824802549E-02 -3.65375739741918E-06 -2.81757401116563E-03
  1.38671230537687E-01 -1.02345277330117E-01  2.33072805793420E-01 -4.45849974683759E-06 -2.82438189657868E-03
 -1.38669686759761E-01  1.02345309666889E-01  2.33075750019462E-01  4.24352190800443E-06  2.82086484743920E-03
  1.38673468295037E-01 -1.02351076093421E-01  2.33075727374914E-01  3.67073404432123E-06  2.81821763707413E-03
 -1.38665564961904E-01  1.02341771040718E-01  2.33075932396781E-01 -2.21077712950644E-01 -2.21072281940000E-01
  2.21072650681403E-01  2.21082093721879E-01  9.57130563800217E-02  9.57178929130156E-02 -9.57128089267232E-02
 -9.57169596812469E-02  1.22008673572323E-01  1.22010405685418E-01 -1.22011458917433E-01 -1.22010468157080E-01
* ORBITAL    1   68
  1.27511277501614E-04  9.30107155755209E-04  5.08460619569818E-03  1.24466746512536E-03  9.38768234494925E-03
 -9.24181302811796E-08 -2.29008112514583E-06  1.08931902728535E-05  8.14498023041619E-07  1.49428314038448E-07
  3.21152437452304E-06 -1.24236905309905E-05 -7.23820603434684E-07  5.38586373797519E-05  1.29010760710237E-03
 -6.41314775220610E-03 -1.53495247877084E-03 -5.11270326181972E-03 -2.82900123927609E-03  5.20643380784070E-06
  3.47349656086363E-06  2.28759182183397E-03 -1.10244937019992E-03 -1.74071158729818E-05 -1.34141906603278E-06
 -5.21134648181681E-03 -3.61425853846194E-04  1.27508681114273E-04  9.30091995788386E-04  5.08451100093132E-03
  1.24917246773853E-03  9.38645285099110E-03  9.25344678343851E-08  1.65542173549455E-06 -5.20916635062968E-06
  4.99816597010502E-07 -2.02513929838960E-07 -4.51979260536355E-06  1.14037647712374E-05 -7.37991210911043E-08
 -5.38786705538409E-05 -1.29042724222146E-03  6.41607233692033E-03  1.53514298889380E-03 -5.11629681099512E-03
 -2.83164884691825E-03  1.29084155893722E-05  1.14543651140610E-06  2.28820053182844E-03 -1.10249316776085E-03
 -3.16716497811684E-06 -4.43242753085016E-07 -5.21839399964412E-03 -3.60215562556925E-04 -3.19860205866194E-05
 -3.37993557625315E-04  2.48229557177974E-02  2.03743530581312E-04  8.26419785549633E-03  9.72823341559510E-05
 -7.11348048612446E-03 -9.24483345194412E-07  3.44081534751667E-05 -3.18452363910658E-05 -3.36930935463352E-04
  2.48283422295399E-02 -2.04180633223840E-04 -8.22742842520536E-03 -9.76166928928454E-05  7.12014112373644E-03
  1.23942427580092E-06 -4.56948049998567E-05 -4.31806293241870E-05 -3.22884635404104E-04 -2.67266341606763E-03
  1.55174630912748E-03 -3.02324888256063E-02 -1.46223234487519E-03  2.48824741557844E-02 -3.22402830056651E-03
  5.56382749356078E-02 -4.31622649039530E-05 -3.22765517526349E-04 -2.67305839019758E-03 -1.55185634485759E-03
  3.02284243917062E-02  1.46227479659734E-03 -2.48734579513199E-02 -3.22405265733555E-03  5.56256149975758E-02
 -4.31081701408734E-05 -3.22344972479811E-04 -2.66865387606618E-03 -1.55177564516880E-03  3.02382063725490E-02
  1.46225979280364E-03 -2.48781789330660E-02  3.22401677506861E-03 -5.56310387222888E-02 -4.32197966693785E-05
 -3.23184994503342E-04 -2.67808986420723E-03  1.55175153082794E-03 -3.02173726443098E-02 -1.46224533740165E-03
  2.48807974722191E-02  3.22412455454600E-03 -5.56377871466298E-02 -8.92732858780431E-05 -3.91258757875990E-03
  1.24035693238259E-01 -1.08157688955020E-01  2.40158355707172E-01 -9.01506714998635E-05 -3.92190518082075E-03
 -1.24037371389160E-01  1.08159995312475E-01  2.40162414617209E-01 -8.99824017101353E-05 -3.91805770707379E-03
 -1.24038795096817E-01  1.08163828191416E-01 -2.40160751366264E-01 -8.93864642610182E-05 -3.91602743207320E-03
  1.24032284065229E-01 -1.08155909258794E-01 -2.40161777864357E-01 -2.23474713409043E-01 -2.23468831622938E-01
 -2.23466610208130E-01 -2.23476486410630E-01  1.08882919172526E-01  1.08884887797465E-01  1.08879803969784E-01
  1.08883364639717E-01  1.11674436979370E-01  1.11675315875561E-01  1.11677316194110E-01  1.11675168363766E-01
* ORBITAL    1   69
  7.19663487890304E-08  5.30642746624063E-07  2.83294791107955E-06 -1.22222803389618E-05 -1.18459635311931E-06
 -1.25263069673480E-05 -3.71508204786493E-04 -7.43107777457704E-03 -1.84366142967281E-03  2.34103815043090E-05
  4.89927303400263E-04 -1.32802063504484E-03 -2.41399393496889E-04 -1.69076059908282E-07 -3.49249132042349E-06
  7.27636764692508E-06  1.43899483632405E-07  1.04945099887062E-05  1.18634654573016E-06 -2.01196858863445E-03
 -8.87722508344434E-04 -1.68955454072837E-06 -2.35553441506833E-06 -3.64262771424076E-03 -8.37765554712880E-04
  6.69583157702479E-06  3.72915616347858E-07  1.16871828312195E-07  8.47761036688039E-07  4.28836407122907E-06
  6.27457989167442E-06  4.91824937689015E-06  1.25416183731622E-05  3.71754169519752E-04  7.42985643416717E-03
  1.84379186979672E-03 -2.34455503306350E-05 -4.90478121679112E-04  1.32906524418477E-03  2.41272340707505E-04
  1.50894049515574E-07  3.32428845241799E-06 -1.32390738086361E-06  3.95842177502190E-07  3.16187656906393E-06
 -2.25572369007350E-07 -2.01123920527206E-03 -8.87272096751288E-04 -1.29477558845634E-05 -2.69585918474165E-06
 -3.64385700835756E-03 -8.37718909357681E-04  1.14784043789620E-06 -2.28984859852176E-07  1.48698573513832E-07
  1.20490695210248E-06  7.55629004269420E-06 -2.74419073873799E-07  6.60638006501735E-06  7.20032804622513E-07
 -2.58758286787133E-05 -1.37093982064436E-04  1.40475826785637E-03  1.15004320810754E-07  9.34587739450931E-07
  6.20212090469145E-06  2.45480978396258E-07 -5.32059772216058E-06 -5.87918382520278E-07  1.69879619569761E-05
  1.37691819561825E-04 -1.42080580466384E-03  3.12626116717336E-05  2.73786526026860E-04 -5.71297279943782E-03
 -2.64501726522448E-03  4.36594718123092E-02 -2.83679237562742E-04  4.28692616517026E-03  1.68297621479566E-03
 -3.07356510589033E-02 -3.12063576667935E-05 -2.73371150110711E-04  5.71836283308772E-03 -2.64506418227766E-03
  4.36615660690581E-02 -2.83656555452226E-04  4.29416155174949E-03 -1.68282212839010E-03  3.07191626500054E-02
  3.11927656047866E-05  2.73267830991775E-04 -5.71680794913406E-03  2.64505757261492E-03 -4.36637512099970E-02
  2.83718526471975E-04 -4.28938977825487E-03 -1.68294484634859E-03  3.07286379607984E-02 -3.12768211406525E-05
 -2.73899046229129E-04  5.71447272899034E-03  2.64500088042120E-03 -4.36582997289638E-02  2.83646346283624E-04
 -4.29278253860304E-03  1.68287831807020E-03 -3.07228677397253E-02  2.46473395480378E-04  8.45320253241870E-03
  2.64867512993558E-01 -2.49022763044553E-02  1.44893017245985E-01 -2.45659699416594E-04 -8.44684810051223E-03
  2.64865632050470E-01 -2.49077903998623E-02 -1.44891853917190E-01  2.45673564208193E-04  8.44688618704755E-03
 -2.64867657865698E-01  2.49078788658777E-02 -1.44894222271491E-01 -2.46370540193599E-04 -8.45266947781182E-03
 -2.64864434374688E-01  2.49035976739312E-02  1.44888852472813E-01 -1.81691174544220E-01  1.81684506312567E-01
 -1.81685828706504E-01  1.81690912434103E-01 -3.60087050897364E-02  3.60116031519666E-02 -3.60098324423341E-02
  3.60094244912123E-02  2.10935492854510E-01 -2.10939910281794E-01  2.10939107594360E-01 -2.10938579031205E-01
* ORBITAL    1   70
  7.07343920844048E-10  5.97753482742306E-09 -2.85865349568599E-08 -5.69697259947795E-06 -1.71641082943074E-06
 -6.22246128269290E-06 -2.27207717730678E-04 -8.16993043417715E-03 -2.32067217838417E-03 -1.49698637183501E-05
 -4.90844878668475E-04  1.08399263319339E-04 -2.18224617884896E-04 -1.52361856209159E-08 -2.47661714182467E-07
 -1.61074148899850E-07  6.53661506178734E-10 -8.77913575804020E-07 -6.04375095254644E-08 -1.88660832036699E-03
 -1.36221650508118E-03  2.66400170007936E-06  2.28499257469799E-08 -1.36521610054337E-03 -4.47528287183036E-04
  3.42159919481090E-06  7.97723633229449E-07  3.68314592475052E-09  2.28394469814186E-08  7.37086005747672E-08
  7.89072157164182E-07 -2.20009921518056E-06 -6.19939226251571E-06 -2.26723631131419E-04 -8.16925365064282E-03
 -2.32060655055551E-03 -1.49860724750372E-05 -4.91245042206804E-04  1.10304261976860E-04 -2.18113990935362E-04
 -1.05915884760702E-08 -1.36253054627086E-07  6.02878306993494E-07  9.77740865681075E-08 -5.38811942103903E-06
 -4.73503631601490E-07  1.88917323709570E-03  1.36247945405585E-03 -1.77405811136601E-06 -2.77411155401271E-07
  1.36051876800367E-03  4.47370156777769E-04 -1.51123631564414E-07  9.28152944636520E-08  3.06449554331493E-05
  2.68473636246823E-04 -7.36757948708059E-03 -1.57383177177386E-04 -8.46430873364067E-04  1.59680121282488E-04
 -2.71321505669974E-04  8.44497007228096E-08 -1.67324009853996E-06 -3.05695315742633E-05 -2.67900541782214E-04
  7.37046965937006E-03 -1.57220629617595E-04 -8.59024338628439E-04  1.59793178782953E-04 -2.77529442948984E-04
  2.36394656808015E-07 -7.08326290663092E-06  4.67154944336261E-05  4.00078390443634E-04 -5.49718393438876E-03
 -2.60482942921103E-03  4.03492412558136E-02 -3.46620922263015E-04  3.60379485664348E-03  1.71931797073592E-03
 -3.32570481397515E-02 -4.66043274251741E-05 -3.99230017085869E-04  5.50277887277962E-03 -2.60478192724468E-03
  4.03527780530641E-02 -3.46613559030457E-04  3.60520345744585E-03 -1.71934153251660E-03  3.32528572596854E-02
 -4.66238791405904E-05 -3.99379144532193E-04  5.50131389194656E-03 -2.60475051087941E-03  4.03519251372160E-02
 -3.46636436036096E-04  3.60291161088596E-03  1.71936595163078E-03 -3.32551390867229E-02  4.66644683037106E-05
  3.99688001781739E-04 -5.50036208979533E-03 -2.60479649612515E-03  4.03535592828817E-02 -3.46593583593294E-04
  3.60590813378444E-03 -1.71935822585844E-03  3.32529391050389E-02  2.74256019924636E-04  8.64240562654757E-03
  2.66009811523978E-01 -2.58142168848702E-02  1.42955629831339E-01 -2.73462396654865E-04 -8.63620478117484E-03
  2.66008129031674E-01 -2.58194558678445E-02 -1.42956073510785E-01 -2.73489463315441E-04 -8.63624750037085E-03
  2.66009128123384E-01 -2.58189066310584E-02  1.42957207720938E-01  2.74144094343753E-04  8.64155332203437E-03
  2.66007525885495E-01 -2.58155050904953E-02 -1.42953133467976E-01 -1.81479671848112E-01  1.81475107930877E-01
  1.81473990863224E-01 -1.81481627273190E-01 -3.80559459007507E-02  3.80573570375194E-02  3.80562670730500E-02
 -3.80558889975702E-02  2.11161134371080E-01 -2.11165988892918E-01 -2.11164384098764E-01  2.11164742910919E-01
* ORBITAL    1   71
 -1.01507081851354E-03 -7.34596150158576E-03 -3.85697488087569E-02  1.13467545994475E-01 -4.52513312536654E-02
 -8.06869354568403E-08 -6.40141552858300E-06  8.37602048819978E-06  2.46336177188141E-06 -2.47599305814064E-07
 -3.85000780732633E-06  2.21358707610318E-06 -1.90261345335508E-06 -3.68159403878280E-04 -8.60873597308557E-03
  6.12588958486567E-02  4.76961702656121E-03  3.31561894051891E-02  9.88349687792577E-03 -9.84562383392437E-05
 -1.03396017390255E-05 -1.11807280516171E-02 -5.48094438316771E-04 -3.76841187413389E-05 -1.46714839872921E-05
  7.12575620300653E-03  5.32733244521014E-03  1.01573766019267E-03  7.35086428705410E-03  3.85958502261493E-02
 -1.13478705904243E-01  4.52642685508849E-02  2.56188147246365E-07  4.16391293828035E-07  9.91832307149345E-06
  1.76876282884092E-06 -8.61931670048868E-07 -1.77683288962163E-05  5.63157276757342E-05  1.73912064851862E-06
 -3.67169153631186E-04 -8.58788164601420E-03  6.12213924480745E-02  4.76930350271317E-03 -3.30920389113569E-02
 -9.87205732458322E-03  1.06742075759634E-04  5.64677554288015E-06  1.12419166820868E-02  5.38175789943823E-04
  1.23913360354203E-04  2.14130394164097E-05 -7.18350332906012E-03 -5.32102475582165E-03  1.02232136747690E-06
  8.29617782919133E-06  4.38683672602685E-05 -4.02049316502570E-06  1.96269192708337E-04  2.98654125845506E-06
 -1.36271709400023E-04 -3.28848398791631E-03  8.71532250134722E-02 -1.26423787569611E-07 -1.02742164773266E-06
 -1.81056514675285E-06 -3.55133452121801E-06  2.08338255366484E-04 -1.44131840612874E-06  5.32642767585596E-05
 -3.28575462667957E-03  8.70199670345225E-02  9.87918097104062E-04  7.64288865398379E-03  1.08990320238782E-01
  5.10381299983489E-03 -1.30666082133651E-01 -7.43402421708816E-03  1.60752237755771E-01  7.50835230684244E-03
 -1.94720980114849E-01  9.87888453965384E-04  7.64246803301691E-03  1.09012543025680E-01 -5.10553015813727E-03
  1.30740859717325E-01  7.43404433961718E-03 -1.60688084873827E-01  7.50929771193255E-03 -1.94814762484164E-01
 -9.88005474506138E-04 -7.64357921682109E-03 -1.08983743200851E-01  5.10342716608464E-03 -1.30673282762790E-01
 -7.43425451402233E-03  1.60754621993534E-01  7.50803074532476E-03 -1.94681772495223E-01 -9.88245185232804E-04
 -7.64520347696091E-03 -1.09021436944219E-01 -5.10506661089006E-03  1.30771661973931E-01  7.43360691121804E-03
 -1.60722428569236E-01  7.50897890095335E-03 -1.94760013674313E-01 -2.97780873785790E-03 -7.97635451418448E-02
 -9.41251247557073E-02  1.99961116890270E-01  1.57911556742379E-01 -2.97750918216349E-03 -7.97605186946646E-02
  9.41124683121646E-02 -1.99945561833641E-01  1.57902403180815E-01  2.97807025246648E-03  7.97713019473298E-02
 -9.41296430363134E-02  1.99963587090320E-01  1.57911969221446E-01  2.97706583618859E-03  7.97510132035760E-02
  9.41127258347448E-02 -1.99938112661885E-01  1.57894516649438E-01  3.62439702575182E-02  3.62451500820213E-02
 -3.62516538836462E-02 -3.62564007477996E-02  1.05868327453027E-01  1.05850062111957E-01 -1.05869541864409E-01
 -1.05835495338570E-01  2.68489651940132E-02  2.68546624855836E-02 -2.68446574507814E-02 -2.68568204169641E-02
* ORBITAL    1   72
 -6.52436324178649E-04 -4.73496203248247E-03 -2.55315222911512E-02  1.13026570754887E-01 -2.85576605984126E-02
  5.96993230626735E-07  1.55621685043672E-05 -5.46930489544053E-05 -2.40354603189546E-06 -8.47947835465530E-07
 -1.74071726674874E-05  7.07908815001339E-05  3.39522076351496E-06 -2.67083715446330E-04 -5.95400721815985E-03
  6.42011555514844E-02  5.62428007109457E-03  4.27290514828360E-02  1.24641268726800E-02 -3.63134062684585E-05
 -1.55110958006404E-05 -3.12341744933667E-03  2.19287061377212E-03  9.73843979526079E-05  1.84513026078462E-05
  2.25537663770255E-02  1.01255057801909E-02 -6.52332069228508E-04 -4.73422903497553E-03 -2.55278912661113E-02
  1.13045502811437E-01 -2.85529243671626E-02 -3.22047312112467E-07 -3.79113987245164E-06  2.83800929394817E-05
  1.28026076743523E-06  8.49515828300356E-07  2.01211223804981E-05 -8.03692193517865E-05 -3.69226639192749E-06
  2.67182911091215E-04  5.95663954058286E-03 -6.41818448535901E-02 -5.62166856582154E-03  4.27314208204729E-02
  1.24739575459365E-02 -1.09301558866205E-04 -1.23316489772037E-05 -3.09401325265128E-03  2.18884568623652E-03
 -1.20089639271161E-05 -1.28299906217736E-05  2.25325556141018E-02  1.01236129730792E-02 -4.37464880763552E-04
 -3.25865150854010E-03 -8.20752615664465E-02  9.27053368503254E-04 -4.87699539742802E-03 -1.01766537728858E-03
  5.06205344627276E-02  6.33927938109684E-06 -2.01460073905108E-04 -4.37765852669238E-04 -3.26088934090818E-03
 -8.20857722652192E-02 -9.22687301613186E-04  4.56068953372113E-03  1.02039370752206E-03 -5.07955264360957E-02
 -6.07720458035851E-06  1.95441049338170E-04  1.10022562597797E-03  8.49076197895545E-03  1.26055246580426E-01
  4.91681881770914E-03 -1.09810000147411E-01 -7.74441373597865E-03  1.77634967828984E-01  7.50726324067455E-03
 -2.00363605523853E-01  1.10026696642285E-03  8.49124682335635E-03  1.26047495818074E-01 -4.91567234264607E-03
  1.09788042848333E-01  7.74439352409612E-03 -1.77715437701703E-01  7.50695126690558E-03 -2.00247049215950E-01
  1.10003328810585E-03  8.48944938379565E-03  1.26022970132644E-01 -4.91566562334350E-03  1.09730810433385E-01
  7.74473528087496E-03 -1.77694564940988E-01 -7.50662022486177E-03  2.00264715310868E-01  1.10041665512847E-03
  8.49223530460779E-03  1.26076655538295E-01  4.91661967138985E-03 -1.09866388096765E-01 -7.74425907337508E-03
  1.77655134960827E-01 -7.50754360859048E-03  2.00348293003140E-01 -3.11260759874528E-03 -8.15367555389265E-02
 -8.82782965447545E-02  2.14151674343667E-01  1.54882067625385E-01 -3.11199720792264E-03 -8.15226487271262E-02
  8.82854380958040E-02 -2.14152186699252E-01  1.54871018509655E-01 -3.11275287865848E-03 -8.15411236428858E-02
  8.82897493544933E-02 -2.14161365300036E-01 -1.54889536318445E-01 -3.11138073858471E-03 -8.15126072355730E-02
 -8.82747261550873E-02  2.14136036372244E-01 -1.54864068204003E-01  4.24250412030490E-02  4.24175606802755E-02
  4.24165740372355E-02  4.24275084557852E-02  9.55734611832373E-02  9.55851242404423E-02  9.55971997545159E-02
  9.55545571627329E-02  3.59965974094678E-02  3.59993704069916E-02  3.59900934560672E-02  3.60085194584125E-02
* ORBITAL    1   73
 -1.04320535911233E-06 -7.63917316538449E-06 -3.95338209673992E-05  3.90272031597986E-05 -2.64216695941271E-05
  7.00439666731520E-04  1.62540592227906E-02 -7.47511805479970E-02 -3.36570485408360E-03  9.58731475842491E-04
  2.15260790651147E-02 -4.47456759383681E-02  8.94058141509760E-04  1.76467179978720E-06  3.42570288934199E-05
 -7.79191927228447E-05 -1.97300102347396E-06 -1.23360119920390E-04 -9.81923057223529E-06 -2.52801661320187E-02
 -9.96959923498148E-03 -5.16328172867711E-05  7.55454354561280E-06 -2.81111400206596E-02 -1.01843902035319E-02
 -1.50149592323432E-04 -2.24298082899222E-05 -8.29187800472856E-07 -6.00523292062799E-06 -3.09948254627362E-05
 -1.59994668966699E-05 -1.93065896467153E-05  6.98993264978130E-04  1.62234304293519E-02 -7.46423771152385E-02
 -3.35980269711137E-03  9.61577725655273E-04  2.15906083040840E-02 -4.49415267840934E-02  8.87822078495505E-04
 -1.30774283015305E-06 -3.03697604176846E-05  8.94546268628821E-06 -2.62583058012072E-06  6.16761977973244E-05
  1.04831873144017E-05  2.51125176277877E-02  9.94048229014711E-03  8.62502061058421E-05  2.33657279130231E-06
  2.81014186622799E-02  1.01992112745895E-02 -3.73000603025607E-05 -5.98671344416788E-06 -1.97506484658194E-04
 -1.45511309220996E-03 -2.86666728212560E-02  2.34749992287619E-03 -8.51554845577529E-02  9.14290613938041E-04
  2.01597559287836E-03  4.63305256419823E-06 -1.97072733751321E-04  1.95283669855830E-04  1.43681365158051E-03
  2.85481018308231E-02  2.33816494491095E-03 -8.46438736137292E-02  9.23879374094945E-04  1.73331158062076E-03
 -1.19949654994558E-05  4.42369246479665E-04 -1.26670766008568E-03 -9.73406321981821E-03 -1.48055925561341E-01
 -4.21381285407115E-03  1.04448465471822E-01  8.34873615937252E-03 -1.99985720952329E-01 -7.40331014524945E-03
  1.74308729300563E-01  1.26749193610009E-03  9.74018764845012E-03  1.48049186659404E-01 -4.21230253172068E-03
  1.04445163691411E-01  8.34962646058100E-03 -2.00062535290276E-01  7.40105351715714E-03 -1.74134564426340E-01
  1.26693445078462E-03  9.73581991118590E-03  1.48024328207213E-01 -4.21353773091943E-03  1.04403939719591E-01
  8.34978788464873E-03 -1.99985833289462E-01 -7.40159081314842E-03  1.74223883265385E-01 -1.26681889786786E-03
 -9.73505955892497E-03 -1.48026625704020E-01 -4.21237649703937E-03  1.04334893231997E-01  8.34964641251028E-03
 -1.99984458207191E-01  7.40147144274886E-03 -1.74283545033597E-01 -2.55012838412086E-03 -7.06039226147457E-02
 -5.34974998498283E-02  2.28159684640290E-01  1.49780190767723E-01  2.55166342631371E-03  7.06258986952495E-02
 -5.35036054074695E-02  2.28178110547439E-01 -1.49813033366729E-01  2.55009027551876E-03  7.05910142684190E-02
 -5.34852771494291E-02  2.28148453803712E-01  1.49774867708205E-01 -2.54963244727104E-03 -7.05808718539311E-02
 -5.35010840360342E-02  2.28153304282693E-01 -1.49759475562306E-01  4.59819676402662E-02 -4.59510941778248E-02
 -4.59530159226109E-02  4.59838819155066E-02  6.77978917460790E-02 -6.78263259549167E-02 -6.77971079817809E-02
  6.77881203993442E-02  6.13998035776705E-02 -6.14037378380201E-02 -6.14243100541531E-02  6.14120054590919E-02
* ORBITAL    1   74
  1.63042386438733E-07  1.24053730381069E-06  6.81837927857966E-06 -4.65900825037997E-05 -2.07777346674822E-06
  3.97515045125263E-04  9.22902682625818E-03 -7.45073811159612E-02 -5.93016147982359E-03  8.79425808716904E-04
  2.02118524923533E-02 -5.72954268366330E-02 -1.72903840592560E-03 -3.43185233115093E-07 -3.82287784721689E-06
  3.80988553451542E-05  1.02253104002716E-06  1.33374551303074E-04  1.16679392393300E-05 -3.34848536826750E-02
 -9.74176306802623E-03  3.32873759579334E-06 -6.16507044610663E-06 -4.18909575593826E-02 -1.28397655475064E-02
  1.16002600514678E-04  7.91338982832718E-06 -4.19084839502482E-08 -3.32586246175275E-07 -2.52776236122735E-06
  5.01677984140126E-05 -1.70666429559167E-06 -3.97386361152249E-04 -9.22837668898800E-03  7.45102309766535E-02
  5.93100982716842E-03 -8.79746316724339E-04 -2.02179375896253E-02  5.73029583828041E-02  1.72645684893817E-03
 -2.13036196586421E-07 -2.27985882559879E-06  4.44419719449156E-05  3.72898478272346E-06 -8.63874141273811E-05
 -5.81696326285690E-06 -3.34700583327857E-02 -9.72829313466548E-03 -6.97895136799122E-05 -1.65869997050123E-05
 -4.18958536612011E-02 -1.28344359112317E-02 -5.95813858286147E-05  4.08898119222404E-07  2.64097799475547E-07
  2.14671294274253E-06  8.57099239368671E-06 -1.23301370889068E-06  6.98437307144810E-05  7.69467360540888E-07
 -1.25272908618830E-05 -1.37726962681458E-03  3.14382765041481E-02 -1.34106485953779E-08 -1.09740774123503E-07
  5.32429643813622E-07 -2.80143548851812E-07  3.08090202151717E-05 -4.93994573370324E-08 -2.49764255470571E-05
  1.38630530763698E-03 -3.17537029985608E-02 -1.28335784519886E-03 -9.85692231025865E-03 -1.53977197073261E-01
 -4.51511615897995E-03  1.17946630306306E-01  8.47482682101676E-03 -2.06412042384393E-01 -7.44362736053345E-03
  1.66375330391511E-01  1.28313954174406E-03  9.85507924763500E-03  1.53985644856825E-01 -4.51630123624375E-03
  1.18009611141770E-01  8.47437165534077E-03 -2.06370018939037E-01  7.44535120455210E-03 -1.66428143932924E-01
 -1.28320348624828E-03 -9.85563430431630E-03 -1.53983803333978E-01  4.51628908829529E-03 -1.17977553905244E-01
 -8.47449878522003E-03  2.06374096369497E-01  7.44475779788732E-03 -1.66420994104897E-01  1.28324188100659E-03
  9.85603420252171E-03  1.53963556616477E-01  4.51460699236473E-03 -1.17929541876422E-01 -8.47462224720743E-03
  2.06426741062316E-01 -7.44406389544835E-03  1.66342594868371E-01 -2.57462344937185E-03 -7.01337344473692E-02
 -5.60278007163466E-02  2.36026547827735E-01  1.45376561553917E-01  2.57454014763806E-03  7.01322409666558E-02
 -5.60203253508865E-02  2.36013066262042E-01 -1.45365923148972E-01 -2.57434913050893E-03 -7.01287235853515E-02
  5.60144677063889E-02 -2.36005996658221E-01 -1.45363441607266E-01  2.57525220712803E-03  7.01397992470917E-02
  5.60303823731749E-02 -2.36026042161605E-01  1.45377405574072E-01  5.50492578692546E-02 -5.50435776299420E-02
  5.50454186325770E-02 -5.50483568308321E-02  6.48077491349492E-02 -6.47962530599083E-02  6.47894884675461E-02
 -6.48026774422354E-02  5.94540729686225E-02 -5.94635339272870E-02  5.94659999201882E-02 -5.94581136215443E-02
* ORBITAL    1   75
  2.11424697145479E-03  1.52501727650503E-02  7.67171381181123E-02 -2.07809505395387E-02  1.25386433486337E-01
 -4.72852458223438E-09  6.08114528478495E-06  8.85473516286218E-07 -1.35616257726513E-06  7.18060811873142E-07
  1.44948578635415E-05 -2.42595069621860E-05  2.02844865544010E-06  9.25898974729234E-04  1.94455409088668E-02
 -6.27559387153034E-02 -2.83878946172344E-03 -8.43012466973119E-03  2.34911640357411E-03  1.72283633756731E-04
  1.76778006932917E-05 -3.36504938517488E-03 -1.30215795845744E-03  1.05280388650146E-04  1.77230583573053E-05
 -2.03015162783537E-02 -3.85141478799440E-03 -2.11480707169733E-03 -1.52543025995949E-02 -7.67396762389754E-02
  2.07722073583352E-02 -1.25389998231197E-01 -7.61923349007477E-08  4.93350330250502E-06 -3.32337499514715E-05
 -3.44540673159792E-06  6.18133331541825E-07  1.28038414582649E-05 -4.22867011006133E-05 -1.42794511123240E-06
  9.25149971595091E-04  1.94292291155078E-02 -6.27255455921007E-02 -2.83807784007271E-03  8.42637406226854E-03
 -2.33576600211710E-03 -1.26762905339358E-04 -1.50759899031582E-05  3.37253850475861E-03  1.30582160473694E-03
 -1.58424854073866E-04 -2.71563674698311E-05  2.02392271333053E-02  3.82498116127607E-03 -1.06694652708343E-06
 -8.70714210650983E-06 -4.12445684402524E-05  7.76732705436767E-06 -4.45332183732679E-04 -1.38403615398157E-06
  1.12008963032840E-05  3.98243605132172E-03 -1.44283415015890E-01  4.86939106760074E-07  3.84395868286793E-06
  1.76783636482238E-05  2.59101461599212E-06 -6.87294090543487E-05 -3.23974130148460E-07  5.52166849293607E-05
  3.98316800556791E-03 -1.44299607607398E-01  1.41382216520059E-03  1.07981801507174E-02  1.62049353189297E-01
 -2.63184322500506E-03  2.01621189924077E-01 -5.60112535394408E-03  2.94184670533359E-01 -8.46278004415421E-04
  1.30536217877996E-01  1.41404212367105E-03  1.08001736324030E-02  1.62025387034912E-01  2.63463989608900E-03
 -2.01726158579074E-01  5.60153602802858E-03 -2.94252850229383E-01 -8.48079781903315E-04  1.30645262324058E-01
 -1.41406004962331E-03 -1.08000609386301E-02 -1.62068378537625E-01 -2.63187688789214E-03  2.01640191043158E-01
 -5.60096689191904E-03  2.94165850708709E-01 -8.45979417363606E-04  1.30510113808327E-01 -1.41368709199278E-03
 -1.07974517401336E-02 -1.62018207556465E-01  2.63434955195465E-03 -2.01741930314877E-01  5.60105750335936E-03
 -2.94245385353671E-01 -8.47266390198458E-04  1.30624772828663E-01 -5.13485155307138E-04 -2.54039161544446E-02
  2.77296615742828E-02  1.18020752368358E-01  6.02592537164515E-03 -5.14375862224958E-04 -2.54175393943720E-02
 -2.77086713748083E-02 -1.18045440259055E-01  6.04219892078626E-03  5.14201201067563E-04  2.54138681080746E-02
  2.77313192546167E-02  1.18024450103975E-01  6.03563706691589E-03  5.16372455775389E-04  2.54427390989516E-02
 -2.77081065776022E-02 -1.18059638379920E-01  6.06332817590789E-03  5.50766756394680E-02  5.50709829416774E-02
 -5.50635229247844E-02 -5.50645149981240E-02 -7.95670144360154E-02 -7.95366597782245E-02  7.95616059320580E-02
  7.95285165452122E-02  7.41507756904693E-02  7.41445224070307E-02 -7.41571254650926E-02 -7.41483017308565E-02
* ORBITAL    1   76
  1.37256565813362E-03  9.94042691665313E-03  5.16491416923634E-02 -1.14245135136318E-01  7.13788117846826E-02
 -1.49252201513623E-07 -5.71895770197261E-06  3.65065881877736E-05  1.96884123873337E-06  2.62187482388666E-08
 -1.23135439603618E-06 -1.92541299399964E-05 -1.53572310357187E-06  1.07558218010687E-03  2.10725124472132E-02
 -6.20844246303260E-02 -2.95523232028981E-04 -4.12316058984899E-02 -6.02314774626801E-03  3.60276638079896E-05
  1.39451199492963E-05 -5.27210196540119E-03 -1.51612686509916E-03 -1.29330870474803E-04 -1.39324142585640E-05
 -4.21083658433242E-02 -9.76757749691582E-03  1.37251680101413E-03  9.94010004774313E-03  5.16479407072414E-02
 -1.14253790102546E-01  7.13696071942297E-02 -1.46408245809747E-07 -6.13140472952495E-06 -1.78062215989473E-05
 -2.21001013621335E-06  9.26369696199215E-09 -1.63281743197525E-06  3.73012493763980E-05  3.51613638412777E-06
 -1.07562644559358E-03 -2.10741397292065E-02  6.20598927229405E-02  2.92862710964590E-04 -4.12711306371907E-02
 -6.03839363924694E-03  6.29721784468898E-05 -3.12985558985392E-06 -5.21625915702752E-03 -1.51428268949260E-03
  1.12145696529084E-05  1.40869553409834E-05 -4.20542435226068E-02 -9.75414213425586E-03  4.73439735681570E-04
  3.68695384408829E-03  8.71537348461941E-02 -1.07668008310004E-03  3.89514577745160E-02  2.81897458349819E-03
 -3.65719038072331E-02 -2.53990509400046E-06  1.49328137002228E-05  4.73955857356480E-04  3.69094762174057E-03
  8.71745205511441E-02  1.07297709226273E-03 -3.86311714947277E-02 -2.82268664719002E-03  3.67618442910078E-02
  2.04087679091834E-06 -7.74121016466753E-06  1.54398315146461E-03  1.17620340367394E-02  1.50739848827823E-01
 -2.94019961786252E-03  1.83703818047768E-01 -4.98832358015113E-03  3.03877790794988E-01 -1.60030242178619E-03
  2.06081602675231E-01  1.54433304746124E-03  1.17645555773661E-02  1.50773854347334E-01  2.93927440048676E-03
 -1.83634667125116E-01  4.98820855987472E-03 -3.03816910478755E-01 -1.59984833605194E-03  2.05980961095828E-01
  1.54441216485104E-03  1.17652125963601E-02  1.50786795566510E-01  2.93891185488287E-03 -1.83630943653827E-01
  4.98822909037567E-03 -3.03803368384907E-01  1.59926256217889E-03 -2.05988494501858E-01  1.54407044994391E-03
  1.17626953585644E-02  1.50741358587696E-01 -2.93983428439007E-03  1.83724483976179E-01 -4.98825858540453E-03
  3.03878373248565E-01  1.60034301035630E-03 -2.06078396310864E-01  9.83003057773578E-05 -1.95865125886586E-02
  2.61062683085406E-02  9.39056936848509E-02 -7.61213698768220E-03  9.83357567680004E-05 -1.95815704150525E-02
 -2.61184565284870E-02 -9.38919579614205E-02 -7.62410013860828E-03  9.83070149402466E-05 -1.95837668024749E-02
 -2.61136731625495E-02 -9.38998946779135E-02  7.62154266538466E-03  9.56229652895071E-05 -1.96155421764448E-02
  2.61015931326531E-02  9.39248320316246E-02  7.59849823762015E-03  6.10937745238911E-02  6.10990403977208E-02
  6.10977186848273E-02  6.10939237487703E-02 -8.33645218546804E-02 -8.33866468461946E-02 -8.33877927790452E-02
 -8.33544428006096E-02  6.45594845610966E-02  6.45695672929253E-02  6.45726928604094E-02  6.45599005904036E-02
* ORBITAL    1   77
  1.73899080655193E-06  1.26647652168159E-05  6.41873540545325E-05 -1.46611275308143E-05  1.68429373207692E-05
 -2.08921444543928E-03 -4.40043922532133E-02  1.18104712552657E-01  9.42491864446963E-05 -7.14689642848186E-04
 -1.49017306724083E-02  3.33039914745190E-02 -1.70583658543418E-03 -2.71663395543245E-06 -5.28037048051877E-05
  9.69583006927354E-05 -1.60490608207241E-07  1.66508904051037E-04  9.33922452444870E-06  1.77653579896024E-02
 -2.37992804104470E-03  1.13684268259678E-04 -1.33574904108654E-05  5.52454838527326E-02  6.66094915491022E-03
  1.39926747705895E-04  2.51011776819354E-05  1.35983690775511E-06  9.89729042904911E-06  5.12567430076470E-05
 -2.32429210545142E-05  2.39478013823444E-05 -2.08629683722795E-03 -4.39422034032214E-02  1.17912390074180E-01
  8.48413440700023E-05 -7.20402956326131E-04 -1.50316501454893E-02  3.36757733223937E-02 -1.69399994804181E-03
  2.20452474371738E-06  4.91434560013167E-05 -4.79022802570925E-05  1.25031996125508E-06 -3.76641798404701E-05
 -2.94356599047531E-06 -1.73832530657429E-02  2.43230065925409E-03 -1.01204211355388E-04 -5.52144807606967E-07
 -5.52121469602164E-02 -6.67789230951215E-03  1.79064384958822E-05  9.35471241372024E-06 -3.69544442126163E-04
 -2.80231323776140E-03 -2.34995399731871E-02 -3.72798125012471E-03  1.67934509387542E-01 -2.23337288534408E-03
  1.10534955808221E-01 -1.32400633733652E-05  5.38723576485158E-04  3.73185782222873E-04  2.83208015013967E-03
  2.36899452922897E-02 -3.71650283558062E-03  1.67295376904406E-01 -2.24895939867251E-03  1.11086151378831E-01
  1.90394479889901E-05 -7.37450644589804E-04 -1.57360312083374E-03 -1.19721354794065E-02 -1.22634772296828E-01
  1.16026123951770E-03 -1.26188866053896E-01  3.70908827452170E-03 -2.95117497196003E-01  2.58070198404347E-03
 -2.60575491977570E-01  1.57251217268633E-03  1.19635743008026E-02  1.22634637264239E-01  1.15782260931021E-03
 -1.26241110671250E-01  3.70783136395127E-03 -2.95026568275692E-01 -2.57768732854590E-03  2.60333335372965E-01
  1.57361374165061E-03  1.19721568704102E-02  1.22707686176881E-01  1.15891970259259E-03 -1.26113390838539E-01
  3.70790862523819E-03 -2.95111467352814E-01  2.57761399436701E-03 -2.60447845187006E-01 -1.57343783224433E-03
 -1.19706345419093E-02 -1.22671408542222E-01  1.15823075830003E-03 -1.26026465680791E-01  3.70728820029232E-03
 -2.95168679254477E-01 -2.57792483920540E-03  2.60591969521538E-01  8.92537790343566E-04 -7.69137946662704E-03
  1.31502186230842E-02  8.21999326203538E-02 -2.15813826907359E-02 -8.93930388171745E-04  7.66842628765525E-03
  1.31477620781312E-02  8.21809979084708E-02  2.16276057706692E-02 -8.91942701152796E-04  7.72522100354126E-03
  1.31219666713411E-02  8.22230403727091E-02 -2.15630771684469E-02  8.89592193745583E-04 -7.75652454393548E-03
  1.31359142617872E-02  8.22366070951576E-02  2.15217315087004E-02  7.81916950654745E-02 -7.82333844484501E-02
 -7.82264935417783E-02  7.81904750667937E-02 -7.73374618502731E-02  7.73741035367220E-02  7.73317518980703E-02
 -7.73128595137854E-02  3.61515041597095E-02 -3.61426280943021E-02 -3.61107812928625E-02  3.61282480799948E-02
* ORBITAL    1   78
  3.89438345352288E-07  3.01701811117561E-06  1.71555240552309E-05 -1.75080166396653E-04  2.46909958421940E-05
  1.66566633513118E-03  3.42506744961571E-02 -1.14127942715268E-01 -2.65617855847835E-03  8.37274137408157E-04
  1.68935010301646E-02 -4.47077360456056E-02  6.19043037610433E-04 -1.12453057687281E-06 -1.56523456120693E-05
  1.38025009380781E-04  6.31730847998556E-06  3.13979500285433E-04  3.82844409020570E-05 -4.26701027397420E-02
 -5.52032299209407E-03 -1.38585985731532E-05 -2.28451788349095E-05 -1.09833620088681E-01 -1.94721767644369E-02
  3.12409847187371E-04  2.68607752155963E-05  2.47049812165315E-07  1.68134389357624E-06  6.49857481690785E-06
  1.60299144357178E-04 -9.93751630821701E-06 -1.66562342278903E-03 -3.42554828611888E-02  1.14156570756224E-01
  2.66044790911913E-03 -8.37785504942769E-04 -1.69045981343641E-02  4.47252575448743E-02 -6.21718947353583E-04
 -1.90619044268320E-07  2.15734708779304E-06  1.29885631969624E-04  1.26557809060384E-05 -1.59169616285893E-04
 -1.66727268275653E-05 -4.26857460586919E-02 -5.48784482634978E-03 -2.20876528911668E-04 -4.47655435379266E-05
 -1.09772166993539E-01 -1.94407533147409E-02 -6.17274719653356E-05  5.32603291629402E-07  8.47029688816656E-07
  6.87073557635019E-06  3.41781682741343E-05 -5.17430947778619E-06  2.83765406960349E-04  1.97077793635419E-06
  2.85032409229032E-05  1.94830352298183E-04  2.37231375278074E-02  7.93462216572735E-07  6.35622258516617E-06
  4.03546954631581E-05  6.72173827799321E-07  2.35366288103168E-05 -3.26947691434596E-06  1.88826242566984E-06
 -1.69979887639892E-04 -2.45750549769999E-02  1.49011780502211E-03  1.13371715689201E-02  1.08246819434225E-01
 -2.24873463507728E-03  2.26871690917059E-01 -3.38877912052978E-03  3.03704305123238E-01 -2.89031510951172E-03
  2.60136981398511E-01 -1.49077013260309E-03 -1.13425196858425E-02 -1.08212155469189E-01 -2.25133824155773E-03
  2.27054249647223E-01 -3.38981311499280E-03  3.03838480710936E-01  2.89453635604111E-03 -2.60335078763958E-01
  1.49071735463353E-03  1.13419875586497E-02  1.08237004402336E-01  2.25115666654928E-03 -2.26962511204063E-01
  3.38979591125024E-03 -3.03784140293285E-01  2.89223990586991E-03 -2.60279632756440E-01 -1.49068300864855E-03
 -1.13414508395493E-02 -1.08293806146267E-01  2.24704665658764E-03 -2.26816224564750E-01  3.38922780339639E-03
 -3.03659746032757E-01 -2.89179478429075E-03  2.60040399699003E-01 -8.93137101851229E-04  7.57635484605974E-03
 -2.51721725177230E-02 -6.45324440885821E-02  2.45051015747440E-02  8.92573739885109E-04 -7.58558556157785E-03
 -2.51435394103907E-02 -6.45703562466954E-02 -2.44752806477667E-02 -8.92451656212783E-04  7.59195950435802E-03
  2.51228192060438E-02  6.45909925539848E-02 -2.44729167066201E-02  8.92697263969024E-04 -7.58416320331891E-03
  2.51652203403149E-02  6.45472437393474E-02  2.44832944979554E-02 -6.23432451623747E-02  6.23383087043275E-02
 -6.23338043451427E-02  6.23400326929427E-02  8.68729471977468E-02 -8.68360057462923E-02  8.68144027963046E-02
 -8.68603173493082E-02 -5.00219492706369E-02  5.00030556485267E-02 -4.99945663156169E-02  5.00182821739236E-02
* ORBITAL    1   79
 -4.79653334222868E-04 -3.44669598459859E-03 -1.67737068006354E-02 -1.36535324494168E-02  3.37494989479007E-03
  1.54146561779358E-06  3.66097386127927E-05 -1.09249590105008E-04 -5.35028555463011E-06 -2.39946769735945E-06
 -4.88145043323067E-05  1.09081114142957E-04  1.37048185454486E-06  1.35274217605200E-03  2.81485482401404E-02
 -9.87451774416973E-02 -6.98760212918951E-03  1.26370743928388E-02  5.48073200813947E-03 -5.97415485779510E-05
 -3.29102519651629E-05 -4.02468250260067E-02 -1.24595684514628E-02  2.65761717082985E-04  2.86737099812571E-05
  3.10829523782646E-02  1.24096706138930E-02 -4.79755336333994E-04 -3.44744770890284E-03 -1.67774634844109E-02
 -1.37351057641146E-02  3.37038377683384E-03 -6.83843634284103E-07 -1.14660780890055E-05  7.72344819834955E-05
  3.91302955009885E-06  1.85190740472677E-06  4.56068826157564E-05 -1.61960023086054E-04 -7.05291544561143E-06
 -1.35261707134527E-03 -2.81481358515442E-02  9.86914038964807E-02  6.98295822678433E-03  1.27640600309898E-02
  5.49490770074829E-03 -9.79745509990324E-05 -1.85225512613491E-05 -4.03154607486359E-02 -1.24563119968637E-02
 -8.19599393786588E-05 -8.64896451670662E-06  3.11670193068420E-02  1.24114745435912E-02 -1.23946365469644E-03
 -9.35560126947729E-03 -7.53633369440864E-02  1.26884296856258E-03 -8.35400447194537E-02 -3.42113957376238E-03
  9.32020470334964E-02  9.97994811134074E-06 -4.01793183656924E-04 -1.23972211494197E-03 -9.35784713884475E-03
 -7.53783005366531E-02 -1.26293143259755E-03  8.31770056570527E-02  3.42780618101478E-03 -9.35804833377672E-02
 -1.45716303333451E-05  5.59203483140317E-04  4.72111125757010E-04  3.57623899955003E-03  1.85060061367295E-02
 -3.09468488347366E-03  3.64339811523038E-01  6.60875914645513E-06 -5.94494291139388E-02  9.53313609769033E-04
 -2.62829270879717E-01  4.72264724757128E-04  3.57768429881036E-03  1.85166287848391E-02  3.09654151127375E-03
 -3.64285707768570E-01 -6.17482680842677E-06  5.93256396790265E-02  9.52972435932427E-04 -2.62662230416136E-01
  4.71697181868832E-04  3.57321425139041E-03  1.84661391187515E-02  3.09568628862477E-03 -3.64389426584926E-01
 -6.17173832837443E-06  5.93862436950683E-02 -9.52770215297997E-04  2.62726540668046E-01  4.72475762233347E-04
  3.57897858948777E-03  1.85634793296234E-02 -3.09450105387944E-03  3.64158012732943E-01  7.17186558062593E-06
 -5.94240352162850E-02 -9.54686356152488E-04  2.62820444420040E-01  1.97550610453615E-03  3.16891262375084E-02
  8.92317714877738E-02 -4.18274268026380E-03  3.14426762788477E-02  1.97525582814188E-03  3.17065740381263E-02
 -8.92240380484106E-02  4.19093244244201E-03  3.14160855043828E-02  1.97400172866489E-03  3.16674131069501E-02
 -8.92090401534775E-02  4.16168152024645E-03 -3.14624744010919E-02  1.97757981871341E-03  3.17376694428696E-02
  8.92377390736629E-02 -4.20865254830734E-03 -3.13941729937998E-02 -8.21390170464737E-02 -8.21482304222539E-02
 -8.21470109584417E-02 -8.21362958198080E-02 -2.26218066414737E-02 -2.26145214362132E-02 -2.25783371428505E-02
 -2.26460749336629E-02  1.01727283484751E-01  1.01746324938567E-01  1.01714574407875E-01  1.01751075447525E-01
* ORBITAL    1   80
  2.37994260687351E-04  1.71059174142073E-03  8.06223137240000E-03  5.34697480871612E-02 -3.33683043220584E-03
  8.34446297278765E-08 -1.31530331283457E-06  1.97692654785567E-05  2.94109672915042E-06 -4.29032015398071E-07
 -1.55191394970312E-06 -5.91064045288480E-05 -1.07067905861936E-05  1.03474713684894E-04  3.00891808601937E-03
 -8.71930902829128E-02 -9.64198045228674E-03  1.29292120965132E-02  2.69323450121476E-03 -6.67386582008884E-05
 -1.17597560510831E-05 -6.10518890815296E-02 -1.72952857142558E-02 -7.99492577228917E-06  1.60089587599312E-06
  4.48834641047551E-02  1.53153310047921E-02 -2.35794651923190E-04 -1.69453665796449E-03 -7.97851076549589E-03
 -5.35295723612137E-02  3.37623132343244E-03  1.25228939524904E-06  2.32592176683120E-05 -3.24960363667349E-05
  1.29934099181454E-06 -2.53017139872733E-06 -4.86551381909048E-05  1.13355191165757E-04  1.21895452477338E-06
  1.07133080467071E-04  3.08741906419052E-03 -8.73147894964454E-02 -9.63947056434403E-03 -1.25999795838450E-02
 -2.64737952450771E-03  1.21088804151561E-04  1.95487170553481E-05  6.08470051723210E-02  1.72556114435789E-02
  5.20775077435474E-05  3.65655135740650E-06 -4.51059679046198E-02 -1.53627046448054E-02  2.31037920347844E-06
  1.87792602605804E-05  1.10472818898882E-04  7.70834268530190E-07 -3.15946863315476E-04  1.46310750294533E-05
 -8.25983280860303E-04 -1.61515138685620E-03  1.85662597950143E-02  7.22792097075177E-07  5.66344546959185E-06
  5.17038759932719E-05 -5.14400334841705E-06  4.82143925808369E-04 -6.00720744426574E-06  1.10435280101219E-04
 -1.60343376431666E-03  1.80955991657335E-02  3.04275807477410E-04  2.29232802234110E-03  1.01208266971253E-02
 -2.39837851560904E-03  3.38683892614765E-01  3.21137110209676E-04 -1.00215875059532E-01  1.56932485345420E-03
 -3.19753720149353E-01  3.03500918756428E-04  2.28632622765105E-03  1.00712800982794E-02  2.39712198519957E-03
 -3.38743107445026E-01 -3.20761562322360E-04  1.00195117248257E-01  1.56962810840035E-03 -3.19715914969616E-01
 -3.04418501581187E-04 -2.29350179701766E-03 -1.00946794931814E-02 -2.39916392360804E-03  3.38718598068369E-01
  3.22262746436586E-04 -1.00177251512991E-01  1.56802707765530E-03 -3.19649044990727E-01 -3.04719353104933E-04
 -2.29581141756935E-03 -1.01209164515752E-02  2.39852670066942E-03 -3.38654498056019E-01 -3.22475444788155E-04
  1.00101748273392E-01  1.56866764418620E-03 -3.19562566220649E-01  1.64448525082989E-03  2.66498004716543E-02
  8.24076811974596E-02 -6.39989968706022E-03  4.48461514947164E-02  1.64215431976248E-03  2.66133118023448E-02
 -8.24031576242093E-02  6.39560585093494E-03  4.48695136284198E-02 -1.64073472579656E-03 -2.65880714554507E-02
  8.23978222391580E-02 -6.37424745856668E-03  4.48770550511778E-02 -1.64282873290674E-03 -2.66260751756789E-02
 -8.24105026942001E-02  6.40760497864778E-03  4.48472115132449E-02 -9.43859022955457E-02 -9.43976888070108E-02
  9.43647205803190E-02  9.43819310151516E-02 -3.29757006128025E-03 -3.26959999753968E-03  3.28239959472119E-03
  3.29563864722817E-03  9.50584929646658E-02  9.50490933965869E-02 -9.50478618869430E-02 -9.50594113252363E-02
* ORBITAL    1   81
  7.96061391986305E-07  5.82688473407390E-06  3.01841800041682E-05 -5.18888796253279E-05  8.97861179361035E-06
 -1.62856343096981E-04 -4.41308080622288E-03  5.80602486120838E-02  6.47722848879914E-03  4.86708875172542E-04
  1.06240479378516E-02 -3.82094967423454E-02 -2.17509310238626E-03 -1.46505562642504E-06 -2.88933564088648E-05
  4.98687453351115E-05 -1.07543913233050E-06  1.10010416338084E-04  1.00699771124288E-05 -3.35051533908993E-02
 -9.44034747432281E-03  1.89546022234250E-05 -1.74543395056382E-05 -2.55854828606679E-02 -6.49836557868037E-03
  6.10875030177568E-05  7.12761435833692E-06  6.29273065488435E-07  4.58826937500477E-06  2.32394566277882E-05
  2.06080516405349E-05  1.57957198548179E-05  1.63300278286149E-04  4.42155701897548E-03 -5.80727923582033E-02
 -6.47470878049857E-03 -4.87408255315189E-04 -1.06350480909558E-02  3.82182826764890E-02  2.17202923385085E-03
  9.47816009577779E-07  2.14880135195857E-05 -1.63935862582211E-05  1.87982222892856E-06 -3.51793572540133E-05
 -3.13055278315880E-06 -3.34551358121639E-02 -9.43213052827391E-03 -1.25526366535826E-04 -2.28492979042265E-05
 -2.56590547120708E-02 -6.50298022689823E-03 -4.74674730067496E-05 -3.76654916472174E-06  1.15109527913861E-06
  9.40290056435786E-06  5.55276466643098E-05 -1.83466346136103E-06  3.13066952670060E-05  6.36578181193399E-06
 -2.68555011413856E-04 -2.62574384971247E-03  4.69702080540108E-02  5.41721216029377E-07  4.41244143341510E-06
  3.00365661982651E-05  1.54851956349850E-06 -3.79122493013995E-05 -2.96563054067123E-06  6.03534831849353E-05
  2.63221102428523E-03 -4.71691594052354E-02 -4.93490556797904E-05 -3.84681938261334E-04  1.05902676681866E-02
 -1.82516506434456E-03  4.00728127926622E-01  1.35325478060456E-04 -2.92016776003575E-02  1.85445857702671E-03
 -2.85418324510198E-01  4.92725643629377E-05  3.83978773316210E-04 -1.05652524308577E-02 -1.82589839976469E-03
  4.00750825919372E-01  1.35425645513915E-04 -2.91329532751399E-02 -1.85302398739213E-03  2.85279769630687E-01
 -4.94672009113648E-05 -3.85450135541387E-04  1.05693627181432E-02  1.82603956605450E-03 -4.00770907936522E-01
 -1.34885503612777E-04  2.91535649555001E-02 -1.85377747695985E-03  2.85334273275770E-01  4.92580671836771E-05
  3.83942715877760E-04 -1.05749371837189E-02  1.82520858540446E-03 -4.00720256207604E-01 -1.35503592352526E-04
  2.91418797957228E-02  1.85349429809671E-03 -2.85303505750849E-01  1.49766240759613E-03  3.13809047108677E-02
 -1.28648849923218E-02  3.90433361035279E-03 -4.19942355163933E-02 -1.49754400427947E-03 -3.13827010231064E-02
 -1.28640792759720E-02  3.89060200534905E-03  4.20156736655065E-02  1.49740750862915E-03  3.13788836791315E-02
  1.28618759048525E-02 -3.89435690889915E-03  4.19986545038820E-02 -1.49768530528826E-03 -3.13814706297477E-02
  1.28697018693713E-02 -3.90005210223539E-03 -4.20057684463389E-02  8.02728656332414E-02 -8.02873592988616E-02
  8.02638439302423E-02 -8.02858537937802E-02 -1.59622799087557E-02  1.59822749855887E-02 -1.59671898421757E-02
  1.59666549053340E-02 -7.32269311317935E-02  7.32250983082846E-02 -7.32231112563611E-02  7.32327012402186E-02
* ORBITAL    1   82
 -1.43279003939899E-06 -1.04462177188165E-05 -5.37953600903226E-05 -9.36334513719081E-06 -3.56803399709835E-05
  1.66509180886109E-04  2.97174679755810E-03  1.03657033557421E-02  3.63388128098856E-03  7.26698652285094E-04
  1.48115203490944E-02 -4.13169444394368E-02 -6.78096626147337E-04  2.19925219623909E-06  4.41202590590283E-05
 -8.58443564898556E-05 -9.81484794692254E-07 -1.07074369000582E-04 -8.52496197998921E-06 -2.90186753829012E-02
 -1.01144631365745E-02 -5.96026996070699E-05  1.86074612966378E-05 -2.52794751484218E-02 -3.41630678413202E-03
 -1.38538829563399E-04 -2.55426946059818E-05 -1.15276850062639E-06 -8.39628334300198E-06 -4.34420514626478E-05
  1.48999140066702E-05 -3.49530725267596E-05  1.64693274862175E-04  2.93311781428573E-03  1.05069616850578E-02
  3.63986091923882E-03  7.30408331009255E-04  1.48950079869273E-02 -4.15657582534328E-02 -6.87094300375590E-04
 -1.93838012533131E-06 -4.23953201054346E-05  5.69538806856962E-05 -1.21981908658167E-06  4.48186317943819E-05
  5.35340795193853E-06  2.88478919497052E-02  1.00787374163957E-02  1.14532978783543E-04  1.07848111313573E-05
  2.52332877129383E-02  3.43128297735477E-03 -8.17356002392118E-05 -1.44304734929465E-05 -7.24869077076009E-04
 -5.51816414615936E-03 -4.25276022478347E-02  5.85445791509054E-04 -1.27556176928432E-01 -7.80034639188894E-04
  2.19287159625859E-02  8.55528275059840E-06 -3.63794770531634E-04  7.21937836152742E-04  5.49404022540542E-03
  4.23764116185189E-02  5.72338726792940E-04 -1.26825968184543E-01 -7.66745977022794E-04  2.15852724329797E-02
 -1.21347665337795E-05  4.55660396684187E-04  2.58373645960459E-04  1.97526357545778E-03  2.68024829358564E-02
 -2.25089811635200E-03  4.33037338815001E-01 -2.81668014154103E-04  1.08471076522242E-02  9.88530223223860E-04
 -2.38829672410090E-01 -2.56929659839854E-04 -1.96411597244109E-03 -2.67795478882630E-02 -2.24914955205866E-03
  4.33091194830359E-01 -2.80458742816632E-04  1.07799550837847E-02 -9.91312289436036E-04  2.39002716223182E-01
 -2.57767515106560E-04 -1.97062136665729E-03 -2.68336472088657E-02 -2.25017044584885E-03  4.32992951737406E-01
 -2.80325690490559E-04  1.08404517492955E-02  9.91324758848853E-04 -2.38933936926093E-01  2.58095520556771E-04
  1.97300630599935E-03  2.68183910042450E-02 -2.24951014355527E-03  4.32943186830208E-01 -2.80420984253615E-04
  1.08889506947357E-02 -9.90468179741215E-04  2.38802660171901E-01  1.21265921341353E-03  2.79195531933474E-02
 -1.67024265164248E-02 -3.44802292390324E-03 -2.99824518133127E-02 -1.21039904912763E-03 -2.78894310424337E-02
 -1.67008661927050E-02 -3.43682722703277E-03  2.99411567841046E-02 -1.21245397708619E-03 -2.79335636177151E-02
 -1.66857194405655E-02 -3.46337488221213E-03 -2.99844712573218E-02  1.21426290915785E-03  2.79605009225420E-02
 -1.66929428958422E-02 -3.47177813295408E-03  3.00206638565302E-02  6.72780971846656E-02 -6.72358950716704E-02
 -6.72368095814016E-02  6.72789597082634E-02  9.57504617882825E-04 -9.82968154529480E-04 -9.55685402123811E-04
  9.37067678402872E-04 -7.85892256239927E-02  7.85813443800173E-02  7.85601576392413E-02 -7.85723684774216E-02
* ORBITAL    1   83
 -2.70205117208275E-04 -1.90619575419095E-03 -9.24889869822348E-03  1.85070871502447E-02  1.68972578704150E-02
  2.90973267415815E-06  8.00271448454108E-05  1.07034221820990E-05  1.54011449546703E-05 -4.16082235645461E-06
 -9.58036516225008E-05  1.49711007109762E-04 -2.90586953846684E-06  1.04580836835245E-03  2.43866686105806E-02
 -1.13133266354879E-01 -3.55166403055735E-03  6.92573619240553E-01 -8.51316945595118E-02  2.32517645211330E-03
 -2.18115867538222E-04 -1.36197761312697E-01  1.11472236932237E-02 -7.81860139587758E-04  1.17597881992423E-04
  6.43899022448182E-01 -8.08626654944003E-02 -2.05675504439659E-04 -1.46808772962967E-03 -6.88903279222188E-03
 -4.67712279899213E-02 -1.07247019909662E-02  2.02477368818585E-06  1.49565882424865E-05  9.39327779082595E-05
  3.32413293412358E-06 -1.69197542856438E-06 -2.68403933034985E-05  6.83408269719269E-05 -5.83438203616441E-05
 -2.59293237091597E-04 -5.51054099219603E-03 -2.10144314620821E-03  7.91885915478540E-04  1.87040687138156E-02
  2.04804487156706E-02  1.02200764218997E-04  6.18154388526076E-05  1.73159751315945E-02  2.84141336265715E-02
 -2.42790294526715E-05 -9.10564268574840E-05  1.37326045196885E-02  1.33996697524878E-02  2.23177074170429E-04
  2.10411107363433E-03  4.28854428115035E-02 -2.81905105187680E-04 -2.83524792659627E-02  6.28504554212854E-04
  3.22691284207115E-02  3.33567131269446E-04  1.69770860821843E-01  2.25881624108658E-04  2.12687372380312E-03
  4.33116064352865E-02  2.92805084198311E-04  2.89286315596242E-02 -6.33665570074195E-04 -3.35478696287039E-02
  3.44564476386924E-04  1.70425812413485E-01 -1.66765970289416E-04 -1.42826061757800E-03 -4.52699255452919E-02
 -5.30036914711597E-04  5.10064193830243E-04  5.75203948994194E-04  5.40061037205837E-02  7.40756333782778E-04
  1.45031163786624E-01 -1.62127901571602E-04 -1.39211873729721E-03 -4.49847787590435E-02  5.37016399087235E-04
 -1.28967766755967E-04 -5.72950033719450E-04 -5.42058179528587E-02  7.36760634308550E-04  1.45156085899418E-01
  1.28780522127608E-04  9.74819600183431E-04  1.01283378476808E-02 -2.17220545031327E-04  1.89165744050573E-02
 -4.10770265464972E-05  7.55586400360867E-03 -7.50120639217821E-05  9.06886458528592E-03  1.26286603308090E-04
  9.56357888117733E-04  9.90987443458983E-03  2.18736976442764E-04 -1.86133533645771E-02  4.46691468632485E-05
 -7.41759815772118E-03 -7.81691271108480E-05  8.78845523011512E-03  5.97439456444650E-04  1.40225594879485E-02
  7.80701084127852E-03 -1.70793570753546E-02 -1.82726551771651E-02  5.97460794706215E-04  1.41066296203887E-02
 -7.86344362417333E-03  1.71911504514394E-02 -1.83604733349304E-02  1.30300442593625E-04  1.44715049346822E-03
  4.26168036458330E-03 -6.52199316494307E-03  1.10109715947924E-03  1.37532004281064E-04  1.50917131929342E-03
 -4.26983013422605E-03  6.53040666790523E-03  1.08908450486085E-03  1.95045685234955E-02  1.94502804310972E-02
  5.09514790446750E-03  5.12035136709415E-03 -2.46069547243484E-02 -2.46732880696744E-02  1.27707889551273E-03
  1.28699947740150E-03  4.51107357337417E-04  5.21604640173803E-04 -8.70536948523381E-04 -9.01532949326398E-04
* ORBITAL    1   84
  3.98460504685561E-06  2.79417506738239E-05  1.14253825430435E-04  4.71914179935549E-04 -5.48439854667282E-05
  1.04193801115519E-03  2.46469183770905E-02 -8.72113664856436E-02  2.04214346140254E-03 -1.03389440248725E-03
 -2.19930595560005E-02  2.70126592406603E-02  1.25158508710781E-03 -4.54102885550613E-06 -6.61331670072760E-05
 -1.27257821946982E-04 -3.26761297292547E-05 -2.57505759234845E-03  2.39770881784926E-04  9.10296451362403E-01
 -1.10720803921023E-01  3.47282182519981E-03 -3.09606599067844E-04  2.45542494786292E-01 -3.77027586123364E-02
  3.07411442525227E-04 -4.72485430084498E-05 -1.82448802165452E-07 -1.68589119540551E-06 -2.22462031126148E-06
 -2.42406859778222E-04 -2.25093018272733E-05  1.82696123068908E-04  3.81266415293730E-03  2.24209844230684E-02
  5.36779074085070E-03 -4.47762654556532E-04 -8.50357932701665E-03  1.28089457472084E-02 -2.51909738325810E-03
 -1.47788510589132E-07 -7.20919244071463E-06 -3.40979885529227E-04 -6.73924642724757E-05  3.38461511970100E-05
  1.16981152722619E-05  3.84690752515742E-02  3.63924866447219E-02 -1.08941149772569E-04 -1.57113269536944E-04
  8.01099870908709E-03  5.83644465698616E-03 -3.06500186663563E-05 -5.20152950477775E-05  2.92897652678251E-05
 -1.40593564836315E-04 -3.43682136130753E-02  6.50030341812336E-04  1.92093961663251E-01 -9.12152680728621E-04
 -1.33339070094903E-01 -1.01884310321423E-03 -9.02616388814833E-02 -3.22441088681032E-05  1.15343981217019E-04
  3.41679499457155E-02  6.49053015367443E-04  1.92277790069320E-01 -9.04309049246502E-04 -1.32139038210478E-01
  1.00402954160474E-03  9.02447561481457E-02 -3.86496691069432E-04 -3.18054966354170E-03 -6.01667005261952E-02
  1.16009975248422E-03  1.45028438539414E-01  6.29071664391707E-04  2.30141578710916E-02 -3.10326220398007E-05
  3.63152987652253E-02  3.89339530831741E-04  3.20285731113840E-03  6.04510691526571E-02  1.15602498222200E-03
  1.44720342808916E-01  6.31303351826797E-04  2.31625051760570E-02  2.67504993220211E-05 -3.71109895846461E-02
  4.18710976768287E-05  3.12958060280265E-04  4.92967198560896E-03 -3.77039454549354E-04  4.98400225203241E-03
  1.61882041235218E-04  7.80630244901635E-03  1.12405739182118E-04  1.57613600520856E-02 -4.34966911255369E-05
 -3.25566507303086E-04 -4.96544619710674E-03 -3.73185749314465E-04  4.96001061162160E-03  1.61866728698560E-04
  7.74856531527735E-03 -1.14628684819929E-04 -1.56967532091954E-02 -8.18197298409316E-04 -1.90139895056617E-02
 -1.17379264986980E-02  2.29318584300026E-02  2.07636884727241E-02  8.13795812754489E-04  1.88679105065170E-02
 -1.16776398838467E-02  2.27408016416221E-02 -2.05661468299502E-02 -3.51728979076234E-04 -4.86918947470335E-03
 -3.09623030428032E-03  4.48205256648211E-03 -2.44406899207800E-03  3.50390561129135E-04  4.85842910323699E-03
 -3.12220385440655E-03  4.48195749779531E-03  2.45590791755316E-03  9.71520741357205E-04 -1.07605323089058E-03
 -1.42295263861036E-03  1.39021305309831E-03  2.57880852728785E-02 -2.56477359641367E-02  6.34965432193700E-04
 -6.11974414159342E-04 -2.15188664381869E-02  2.15692445641763E-02 -2.26822492627794E-03  2.26934424219575E-03
* ORBITAL    1   85
 -5.84116157352794E-05 -4.11477941869513E-04 -1.79049481626579E-03 -1.10819325417948E-02 -1.99273311821047E-03
  3.56539219720349E-06 -5.16500599503082E-06  1.48536144610986E-03 -1.24522956166200E-04 -7.22580633288174E-05
 -1.62180072875259E-03  4.39674720375414E-03 -7.17246761156463E-05  7.78934653360678E-05  1.77984997236692E-03
 -1.86373923391718E-02 -9.59682659124942E-04  6.57490153457556E-01 -7.19799372764534E-02  1.43324513840588E-02
 -1.38219279835117E-03 -5.63276370386924E-02  3.55221897667992E-03 -4.79386724069419E-02  5.73357497417980E-03
 -7.19353975666975E-01  7.86735287827477E-02 -1.26532441525027E-05 -9.03040385755527E-05 -3.82737235942914E-04
  3.45554932112091E-03  2.73462452760251E-03  1.34692821950950E-05  2.48154225433803E-04 -1.13192193496999E-03
 -7.25604125604917E-05 -2.20888738208470E-05 -4.54031949136269E-04 -5.78153194063170E-04 -3.06752028163421E-04
 -2.87485085465660E-05 -4.64175085801516E-04 -2.04906344535213E-03 -3.59709475233009E-04 -1.13974501459617E-02
 -1.44789419985351E-02  7.46276526003356E-04  6.85857645145944E-04  1.77399158843433E-03  1.79629962411969E-03
 -2.03607151791385E-03 -1.83941698001674E-03  1.68973711087639E-02  1.97459249279988E-02 -1.17814391527513E-05
 -7.91945417136901E-05  2.91840296475862E-04  4.21386231325713E-04  1.50605889029083E-01  1.53339871154512E-04
  6.81921829154013E-02 -8.54246574502723E-06  4.77290563188654E-03 -1.73458254136546E-05 -8.86884410630750E-05
  3.13403184144605E-03 -3.94486244781623E-04 -1.55180607815708E-01 -2.50645264731604E-04 -9.16725291002885E-02
  7.53363449285454E-05  1.16557443495805E-02 -1.44863976966013E-04 -1.17980085640243E-03 -1.62829096808519E-02
  5.07164857527122E-05  1.60310545796780E-02 -7.01058889130673E-05 -2.47344358153842E-02 -1.37552037339085E-04
 -1.37129316668126E-02 -1.37429442681690E-04 -1.13586604084670E-03 -1.88295890457588E-02 -1.18529845746326E-04
 -2.35890918986878E-02 -3.03996430936427E-05  1.58164597762661E-02 -7.80265950561987E-05 -3.73939846667199E-03
  4.37224954860178E-05  3.56127359580816E-04  4.01504236670792E-03  8.84869688722543E-05  3.41438238588456E-03
 -1.24703156406545E-04 -5.01156768187245E-03 -6.49859218278278E-05 -5.21141138442876E-03  5.40967384679165E-05
  4.37385035746448E-04  5.05347212172629E-03 -7.41952642024543E-05 -4.01661118584906E-03  1.45150862250596E-04
  4.09716186740357E-03 -6.67052395382101E-05 -3.40547150721144E-03  7.47606814767969E-04  1.64086087475316E-02
  1.05043126286392E-02 -1.93682394796752E-02 -1.26117116466941E-02  7.71809147137715E-04  1.78798875660879E-02
 -1.11496608320876E-02  2.05974632554832E-02 -1.35604537336494E-02 -5.60777359736065E-04 -8.33123304736534E-03
  1.11588252525310E-03 -4.81039544092765E-03 -6.17227093910659E-03 -4.96826507231759E-04 -7.46010290688238E-03
 -7.47523144268875E-04  4.41171790449504E-03 -5.63254757000829E-03 -4.98454177896717E-03 -6.02102906110321E-03
 -6.58704186791199E-04 -4.16200032963745E-04 -8.44119311356572E-03 -7.69523947199114E-03  2.74210070953562E-03
  2.12170305573249E-03  3.51947982511622E-03  3.01458430777792E-03 -7.38125591019177E-05  1.29024550832777E-04
* ORBITAL    1   86
  9.53538778079461E-06  6.77147584883105E-05  3.13638006619562E-04  1.53412909874488E-03 -1.40736182654484E-05
  2.58770200028884E-05 -1.09368744789903E-03  3.25545822147878E-02 -2.68724069107640E-03 -1.33220516106450E-03
 -3.04298747401154E-02  8.25720728398868E-02 -1.29288507482644E-03 -8.90821998344946E-06 -1.46841911424070E-04
  4.46838752440800E-04 -3.82689341788624E-07 -3.52964051099950E-02  3.80599029890150E-03  2.33668963381287E-01
 -2.16098927064402E-02  6.67146345154219E-03 -4.50026418789426E-04 -9.18658920470083E-01  1.10353102683115E-01
  3.71381887987538E-02 -4.08761716226465E-03 -1.95201725361043E-06 -1.32172641978544E-05 -7.87410707164399E-05
 -8.27564692749938E-04 -1.66303293164496E-04  2.31783226183170E-04  4.14074564803909E-03 -2.40237561953744E-02
 -1.38445018377324E-03 -4.03564002526739E-04 -8.11117930350777E-03 -1.03348423400619E-02 -5.68183088969632E-03
 -1.93961551780060E-06 -7.56833183464451E-05 -2.89778626229983E-04 -9.62249896675002E-05  6.12704488161361E-04
  6.87466323059515E-04  1.26750518283862E-02  1.21124283662022E-02 -2.54386323128434E-04 -4.02919185599584E-04
 -3.95009380448010E-02 -3.51194792694973E-02 -8.84970206343986E-04 -1.10308943523359E-03  7.43375814370762E-05
  2.49853589980676E-04 -2.48363233805325E-02  1.91972528097496E-04 -5.89486749284855E-02 -9.16249418587816E-04
 -2.21153208328054E-01 -7.95254371059237E-04 -6.23089735413831E-02 -8.10337138725644E-05 -3.07409165461074E-04
  2.43841464460282E-02  2.27415428583063E-04 -4.33470702711617E-02 -8.78330601524935E-04 -2.11725934234522E-01
  7.75906456324143E-04  6.16577753462493E-02 -5.39795766010800E-05 -2.77747380898343E-04  2.72632995452217E-02
 -6.82184279960572E-04 -7.85780863140820E-02 -9.70878414375570E-04 -8.45105936034129E-02 -5.46268835266863E-04
 -9.57973804411378E-02  7.00711366911926E-05  4.08721786654432E-04 -2.53590223068720E-02 -6.78305435994506E-04
 -7.71016858514622E-02 -9.72777505255580E-04 -8.66035388577719E-02  5.55832383333810E-04  9.61138172234956E-02
 -1.07514408911280E-04 -8.42422933976475E-04 -1.04128018797766E-02  1.42859191956348E-04 -6.74872706310539E-03
  1.86059642463294E-04 -8.90874630417410E-03 -3.67782865633276E-07 -1.79060919113963E-02  1.05889518868725E-04
  8.28154145178960E-04  1.01502609124741E-02  1.48671621666376E-04 -6.39629812157243E-03  1.67070116046257E-04
 -9.71955777853065E-03  5.91104019859749E-06  1.86168648667144E-02 -2.33601952348890E-04 -1.41117879553740E-02
 -6.20024304814773E-03  1.18281390716082E-02  8.93672955765438E-03  1.55326867529179E-04  1.22692761220707E-02
 -5.07381935655954E-03  9.64000531821970E-03 -7.45661126329730E-03 -5.44101648383219E-04 -7.42366983669052E-03
  3.62822051821279E-03 -3.67903524084309E-03 -4.76510432341755E-03  5.85064752364187E-04  8.11888932091043E-03
  3.71216766346964E-03 -4.08038640849539E-03  5.33886166096575E-03  1.00384276725020E-02 -9.58249983664928E-03
 -2.22457089970114E-03  2.22464514101977E-03 -7.72844637713054E-03  8.66399199978153E-03  5.75641230853043E-03
 -5.92489281583605E-03  5.59929239488546E-03 -5.83693207202726E-03 -1.90945601117813E-03  1.97323206808890E-03
* ORBITAL    1   87
 -3.03911408352094E-04 -2.21479836813365E-03 -1.03281211850512E-02 -2.53539640983234E-02 -1.87463316990703E-02
  1.94805571413019E-06  4.83414187015205E-05 -3.10395785464755E-04 -7.82015881313328E-07 -7.65572863924904E-06
 -1.77961118298044E-04  6.98854242663062E-04 -5.56673476440708E-06  1.34023475946579E-04 -1.19395112752291E-03
  4.65710811671018E-02  2.54317969454800E-03 -1.18884465466842E-01  2.48111749134684E-02  3.63020829594455E-03
 -5.43979866441955E-04 -9.69151302369126E-01  1.01357873387023E-01 -2.44677054186548E-03  3.17383725324654E-04
 -3.73473502517493E-02  1.07482766135367E-02 -1.67657170436237E-04 -1.17753277511242E-03 -5.08598946587354E-03
  5.53842620864092E-02 -9.31470895840582E-03  2.19319205299773E-06  3.79626181109814E-05 -1.55316928780020E-04
  3.64501933034809E-05 -2.18004773540931E-06 -9.02185907736372E-05  7.79478087410261E-05 -5.83865560956968E-05
  6.57967803003961E-06  2.47829905341464E-03  4.38934897732264E-02  9.69202666840852E-04 -2.03007013657467E-02
 -1.81251106386750E-02  2.13113260188823E-04  2.40931869463972E-04  1.03261758916126E-02 -9.15959982296233E-03
 -1.35251815452233E-04 -9.62412149634910E-05 -1.74609075259812E-02 -1.56215562119051E-02 -2.72375719471248E-04
 -2.17551884768775E-03 -2.45501093093145E-02  1.78435515462923E-04 -4.52138136469842E-02 -3.70654260216392E-04
  8.60958558571217E-02  5.63835402195150E-04 -1.27310782368039E-01 -2.86833627171574E-04 -2.28216974005551E-03
 -2.46299817063590E-02 -1.84806922531258E-04  4.60941606446536E-02  3.74578060818257E-04 -8.81759817094526E-02
  5.70314908092329E-04 -1.26437666804666E-01 -1.27221429788086E-04 -9.65602210992067E-04 -7.52092061958896E-04
 -2.90210669881532E-04 -7.67242087790014E-02  9.00605891726479E-05 -2.13030615623715E-03  4.26970591388939E-04
  4.19287735646765E-02 -1.24089027734276E-04 -9.40866986252092E-04 -5.58364331365580E-04  2.94620443754199E-04
  7.69043214540727E-02 -9.44129367143031E-05  1.51623713676349E-03  4.30040171540463E-04  4.25797966067594E-02
  5.59668155169366E-05  4.20584259618258E-04 -7.55544614546196E-03  2.69698395223480E-04 -1.82139598885272E-02
  4.07287141226586E-05 -1.61862170044535E-02  1.69237944838688E-04 -2.80046645154542E-02  5.81905474401076E-05
  4.37628902644425E-04 -7.46562973009327E-03 -2.73310537743945E-04  1.79766717901494E-02 -3.92712218066990E-05
  1.61329531642975E-02  1.72157456830708E-04 -2.78630239842645E-02 -1.46818374558016E-05  3.58393444019494E-03
 -3.45848848626703E-03 -7.19489922359933E-03 -9.65389353585330E-03 -2.03241160612072E-06  3.86338593992631E-03
  3.37111743309961E-03  7.43826124320383E-03 -9.82985702902804E-03  2.13302805225456E-04  2.34935854143352E-03
 -3.19578561564009E-03  5.53752703595911E-03  3.20801768330841E-03  2.11934829530979E-04  2.35956378390040E-03
  3.21185508667218E-03 -5.49701184547106E-03  3.25737752775340E-03  1.12897363523247E-02  1.12061598948525E-02
  6.24443386131004E-04  6.31781505336427E-04 -8.39885903575893E-05 -1.86299001358883E-04 -4.50948350108012E-03
 -4.55572558312107E-03 -1.22782589455248E-02 -1.22043868372509E-02  2.42534132822504E-03  2.49084368555209E-03
* ORBITAL    1   88
  1.82556064360583E-03  1.31908333815580E-02  6.60243489479537E-02  3.03197889820632E-01  8.27400061523003E-02
 -2.02527900262831E-05 -4.47027162511681E-04 -2.94317033911901E-03  2.79202115208508E-04  2.65522600382598E-05
  5.40780867616740E-04  3.26846568551781E-03 -2.37696935657115E-04 -2.71543512137222E-03 -5.44797338559358E-02
 -2.50470231472619E-01 -4.63857939260847E-02 -8.91674038203366E-02 -5.49860350632394E-01 -2.02847544029088E-03
 -1.00696451877714E-02  1.24929599861357E-01  8.59497902086383E-01  3.15581424038409E-05  2.71983921647415E-04
 -9.49832624458030E-02 -5.96722539586458E-01 -3.91907464739560E-03 -2.79911435439219E-02 -1.28781320436950E-01
 -2.97648835784489E-01  9.45918367895635E-03 -5.08402149537677E-06 -1.33868878080853E-04 -1.23690938171905E-03
  9.76061148051096E-05 -1.90061414431265E-05 -3.63136548521705E-04 -3.49431534088570E-03 -1.28931269685387E-03
 -3.54336607329071E-03 -6.12413621535825E-02 -1.32793438129408E-01 -3.12749463113922E-02  5.70388806391110E-04
  2.55258915250819E-02 -4.66181383526448E-05 -1.61200918906423E-04 -5.84852314426781E-02 -5.79844086167915E-02
  1.66750097122492E-04  9.03470874263345E-04 -3.83584036160358E-04  2.68247389532605E-02 -6.90562461723209E-03
 -5.28874125835349E-02 -2.01380451507179E-01  7.22681516937230E-03  8.60578365008492E-02 -1.13969571613910E-02
 -1.03716534533654E-01 -7.86215548645996E-03 -3.31735858430773E-02 -7.10376015410265E-03 -5.44157001491701E-02
 -2.07664187336343E-01 -7.42711235835965E-03 -8.83844169052563E-02  1.17525801479116E-02  1.07824408611385E-01
 -8.28195298889245E-03 -3.73852735639564E-02  4.25784534374373E-03  3.29534497497300E-02  1.51224680965121E-01
  2.06812236485040E-03  1.29101695884195E-01 -2.63834103133439E-03 -4.15451788780059E-02 -1.60262386382735E-02
 -2.66792427109353E-01  4.14693533234196E-03  3.20969550870853E-02  1.47178477541823E-01 -2.27230325270015E-03
 -1.31860346713891E-01  2.61400884627273E-03  4.14568541643347E-02 -1.59152150607477E-02 -2.65924498148683E-01
 -3.45869964812292E-04 -2.65282046880468E-03 -1.09430919140057E-02  4.47433875018564E-06  1.73879495278711E-03
 -1.74421206710272E-04 -3.56925950203041E-03 -7.76374159882636E-04 -6.51329477650639E-03 -2.83553422677814E-04
 -2.17352339699093E-03 -8.62700649131291E-03 -9.11382942019028E-05 -2.97839033752072E-03  1.62309968426092E-04
  3.56405737098052E-03 -6.86085586928223E-04 -5.15385088008656E-03  6.25240345014850E-05 -2.29654650321386E-02
 -2.59549075416131E-02  2.38951192928256E-02  1.58016756486374E-02  6.19822763938463E-05 -2.34283342685151E-02
  2.62278171102435E-02 -2.44167886585215E-02  1.62711841378269E-02 -1.10796844160521E-06 -3.36780442045239E-04
 -2.62734364580627E-03  4.69596141647287E-03  8.75548760297920E-04 -6.68931776163996E-05 -7.25816885977831E-04
  2.91750199939519E-03 -4.71977024936449E-03  9.09645188634148E-04 -3.90722104600469E-02 -3.91219405691810E-02
 -1.77710748747839E-03 -1.55676513384396E-03  2.69869420528979E-02  2.76734128944983E-02  1.14254418673747E-03
  1.13507040800153E-03 -3.79979131923882E-02 -3.92744887031070E-02  2.12609067568139E-03  2.33676107790618E-03
* ORBITAL    1   89
 -2.68937015856017E-04 -1.93670800752913E-03 -9.37629756647407E-03 -6.86322589119160E-02 -4.11908780817862E-02
 -3.28388432347664E-04 -6.87280820851455E-03 -2.47689498136069E-01 -4.90491780504328E-02 -3.01784890259420E-04
 -6.42764413045220E-03 -1.75119228487606E-01 -3.36522560474151E-02  1.58912311610836E-04  3.04070258451219E-03
 -1.25509749212219E-02 -2.25517547400360E-03  6.55326086973694E-02  5.16753314881379E-01  5.55304175247664E-02
  3.33226169004845E-01 -8.28303465664625E-03 -7.57291029332824E-02  1.01874156946419E-01  7.16535654451888E-01
 -7.36019564374136E-02 -5.69387844329931E-01  4.25081707443286E-04  3.03935100491866E-03  1.41436431198901E-02
  4.90495899542655E-02  1.50559713767458E-02  1.01733049739210E-03  1.88012660830228E-02  7.55018676492672E-02
  2.46849716129474E-02  6.59816642275787E-04  1.25179029438667E-02  6.21682563404066E-02  1.40191537156676E-02
  2.90309967944164E-04  5.12067367878225E-03  1.30722612264880E-02  3.63539125465972E-03  6.88758604470751E-03
 -6.10003603713099E-03  3.42688005358765E-02  7.81270021774344E-02  3.24626429035144E-03  3.14094574185745E-03
  5.94781889990429E-02  1.34147829805500E-01 -9.50674148112112E-03  1.38655415818293E-03  2.21340751646162E-04
  1.67577721832327E-03  2.44330347423035E-03  1.64537693910268E-02  3.94372821050719E-01  8.48644038461434E-03
  1.93251751256729E-01 -9.44415015658652E-04 -2.47735536812776E-02  4.23393159054165E-04  3.21811963287550E-03
  1.50630646023705E-02 -1.77644237792678E-03  3.71841648127572E-03 -1.23362435598832E-03  1.01736792809705E-03
  1.70212449657663E-03  2.76237074912876E-02 -4.86656017121292E-03 -3.75132058710108E-02 -1.41242696389808E-01
  1.22349620897693E-02  1.43961735509637E-01 -8.54209889146499E-04 -5.00842611822869E-02  5.46674422702548E-03
 -1.44012695019534E-02  3.29254032870480E-03  2.49584199023247E-02  5.67724744628053E-02  5.89772765360068E-03
  7.00977978574458E-02  9.56814806442883E-03  9.60553417974669E-02 -2.99030615655844E-03 -7.89761444079549E-03
 -8.61695704686475E-04 -6.62212263487112E-03 -3.04419852836340E-02 -1.74286012091831E-03 -1.78519198691544E-02
 -7.32745079565639E-04 -3.81673347734229E-03 -1.11407190377708E-03 -2.84453066436243E-02  8.13256716954996E-04
  6.31119036381212E-03  3.18742466886359E-02 -1.67760440090719E-03 -1.55130907924406E-02 -1.06292211662863E-03
 -1.27445762456958E-02  1.11105028439655E-03  2.51967695067036E-02  7.78496179635142E-03  9.70834029210053E-02
  4.40817429445872E-02 -6.12505390284130E-02 -6.90847926150710E-02 -1.41566873496075E-03  9.58077458580243E-03
  5.87913844115044E-03  1.70358186514507E-02 -1.68165274449278E-02  2.07052796770252E-04 -1.20335728478946E-03
 -4.84642281284855E-03 -4.40310226511576E-04 -2.28729606841189E-03 -1.54629932333166E-03 -1.29203105949887E-02
 -5.44911576504159E-03  6.76915472255578E-03 -4.41604230942208E-03  4.09395095323734E-02  1.32384999234824E-02
 -3.35219499651625E-03  7.16423269577195E-04 -7.83825776868509E-03 -2.03149256901098E-02  5.91512887758184E-03
 -3.09601439218459E-03 -5.39597250955849E-03  2.70758285033247E-02 -4.66981694589388E-03  1.18135812363367E-03
* ORBITAL    1   90
 -9.23212025805290E-07 -6.10882747855120E-06 -1.25041460583838E-05  6.00708576676058E-04  6.95290401539072E-04
  8.45670858629021E-04  1.65491517579370E-02 -6.07059415667917E-02 -9.83861739391181E-03 -1.96132089036653E-03
 -3.83696618278229E-02 -5.52204383687450E-03 -4.04354922580267E-03 -2.13707707848208E-06 -2.63750975555977E-05
  1.24030541952408E-03  1.17860073870756E-04 -5.74957232323584E-04 -4.68431398055281E-03  1.65028523668072E-01
  1.07789242538609E+00  8.14106746958837E-04  6.18695794239258E-03 -6.81481231143460E-02 -4.82115943966155E-01
 -2.60451326557785E-04 -1.82906934551426E-03 -2.09089885967112E-05 -1.49340736816995E-04 -6.98219351223373E-04
 -1.51845995885172E-03  1.30749275649244E-03 -4.34270786918992E-04 -7.60676317773693E-03 -1.05854981218733E-01
 -5.77103934397692E-03  1.11973536768615E-03  1.99552964995186E-02  2.33451446117211E-01  1.69639924056855E-02
 -1.34518790538657E-05 -2.17503871100677E-04  5.11400267044893E-04  2.43284406361819E-04 -1.83578560336588E-05
  2.73136613577845E-04  1.81329176444184E-02  8.09480027312078E-02 -2.20440254559410E-04  1.65934600039706E-04
 -4.24526552686627E-03 -3.27216179794833E-02  4.66000694714868E-05  2.72546159112156E-04 -8.75031229079250E-03
 -6.71628699098882E-02 -2.28421005752356E-01  9.06049026906110E-03  1.03756249371474E-01 -1.71862215134028E-02
 -1.76430108554481E-01 -1.62089920895942E-02 -7.93920342545133E-02  8.69160101020640E-03  6.67189686457708E-02
  2.27120247440438E-01  9.05586215607367E-03  1.04423710736016E-01 -1.70805022514715E-02 -1.75761615385398E-01
  1.61469945200851E-02  7.90365013164436E-02 -1.36342187195763E-03 -1.07613488864580E-02 -7.31588566912974E-02
  5.68592719783685E-03  1.13574500639950E-01 -5.57894590360854E-03 -9.70083656957034E-02 -1.10911823141491E-03
 -6.70718552678042E-02  1.38480946053708E-03  1.09300608307847E-02  7.39685274105324E-02  5.61135879808152E-03
  1.11038474602470E-01 -5.60928041719920E-03 -9.72995506423299E-02  9.20093865876649E-04  6.38776207614675E-02
  2.86414196621948E-05  2.11852693637305E-04  1.51230745081059E-03  4.73853560675687E-04  1.56200663213798E-02
 -7.37397073095698E-04 -2.06512788350159E-02  1.42771882212880E-04 -1.58222542462258E-03 -2.35835380883058E-05
 -1.69610535520678E-04 -1.12871054002920E-03  4.33582508855549E-04  1.47034270075671E-02 -7.56844144348448E-04
 -2.10787085286393E-02 -1.21370900204411E-04  2.20235693660198E-03 -5.27101110661028E-03 -8.48155053187679E-02
 -4.14320328524648E-02  3.62154263609108E-02  6.69642687469831E-02  5.23939077296060E-03  8.40513677066341E-02
 -4.08736803693662E-02  3.56190744199429E-02 -6.64987855084497E-02 -1.37719398856729E-03 -9.15508856376531E-03
 -6.65410826758425E-03 -3.37434439712935E-03  4.38988241781644E-03  1.38611845231798E-03  9.26229961605570E-03
 -6.51181963482157E-03 -3.54843762177113E-03 -4.62406545110314E-03 -1.94480380986684E-02  1.86111559020721E-02
  5.87770985302585E-03 -5.75655654978455E-03  3.30962897941131E-02 -3.26899504299452E-02  7.45196871637281E-03
 -7.64658513926736E-03 -8.43752400786270E-02  8.35361847606035E-02  5.31223114751039E-03 -5.57925325380811E-03
* ORBITAL    1   91
 -2.44766161634524E-04 -1.76309040081580E-03 -8.55127738512174E-03 -6.53213532635950E-02 -4.14213453137138E-02
  3.34563897840865E-04  7.01491661694503E-03  2.48434562310589E-01  4.87936487697402E-02  2.94142396408220E-04
  6.27759985707371E-03  1.74659706865782E-01  3.38141546250054E-02  1.50601646341483E-04  2.93345393845299E-03
 -1.26942352324035E-02 -2.22206462575375E-03  6.61350622892559E-02  5.19910013335473E-01 -5.48005324504433E-02
 -3.29148390720022E-01 -8.25290844906925E-03 -7.73280127629846E-02 -1.01882344345820E-01 -7.16955317778195E-01
 -7.31900567859230E-02 -5.67363858495159E-01  4.12974665313086E-04  2.95027695769154E-03  1.36453719313802E-02
  4.47240920288215E-02  1.42867918526490E-02 -1.01447054065627E-03 -1.87319642929605E-02 -7.48367040751598E-02
 -2.42258777014367E-02 -6.52256322331726E-04 -1.23686735873154E-02 -6.06222902101006E-02 -1.40727978685444E-02
  2.79234542243085E-04  4.86167161290496E-03  9.92137317290621E-03  2.79726391787195E-03  7.02541404526728E-03
 -5.97722652226357E-03 -3.42535535356088E-02 -7.80820780422787E-02  3.10824914055026E-03  2.58686993596899E-03
 -5.95993618102519E-02 -1.34663524699372E-01 -9.38682473574726E-03  1.50074167576130E-03  4.53839936744181E-04
  3.45012992455312E-03  1.62408699875857E-02  1.77153850026905E-03 -3.79350577466175E-03  1.26080700882401E-03
 -6.69059054199428E-04  1.62099489822941E-03  2.65105837096270E-02  3.20937762928549E-04  2.43842112485124E-03
  5.57809915522701E-03 -1.63842418043277E-02 -3.93704125782364E-01 -8.63963001655704E-03 -1.94978034857900E-01
 -8.90092336785487E-04 -2.46973465846260E-02  3.23901871751632E-03  2.45443265683362E-02  5.47288345129990E-02
 -5.83335496843060E-03 -6.93650507340967E-02 -9.54995482237012E-03 -9.57658589502309E-02 -2.90273330912080E-03
 -6.72387944364205E-03 -4.87900952550774E-03 -3.76092439532778E-02 -1.41688023932644E-01 -1.22178540014714E-02
 -1.43480019601617E-01  8.32266176565158E-04  4.96348323789936E-02  5.51667693700055E-03 -1.34459827298435E-02
  8.31741110014047E-04  6.45292409028202E-03  3.27051655743663E-02  1.68579051213912E-03  1.57747808971867E-02
  1.06177802487476E-03  1.27253755961880E-02  1.13938683000769E-03  2.59556811026741E-02 -8.75963470447235E-04
 -6.73197204240598E-03 -3.07998681954002E-02  1.77489955178874E-03  1.81635237447064E-02  7.48389770792299E-04
  3.92605909965215E-03 -1.13337141178133E-03 -2.83968500819066E-02 -1.43271375933933E-03  9.42683438833048E-03
 -5.78973114435120E-03 -1.71638311041068E-02 -1.66148823384248E-02  7.80042003804983E-03  9.74639414982907E-02
 -4.42505713198668E-02  6.15765260284793E-02 -6.92651308856533E-02 -1.54961041467122E-03 -1.29252942077616E-02
  5.46465930072469E-03 -6.74229368831045E-03 -4.47572055794633E-03  2.33246494608290E-04 -1.01949784015606E-03
  4.71598512939651E-03  4.56526485289477E-04 -2.24470641557379E-03  1.36288921221086E-02  4.12195548767217E-02
  8.18336402310105E-04 -3.31312752152358E-03 -2.03901551042491E-02 -8.30799451368612E-03 -3.15880350408002E-03
  5.95871598840769E-03  2.67706515423250E-02 -5.09173019350440E-03  1.24919051615444E-03 -4.59700404446618E-03
* ORBITAL    1   92
  2.06396106661980E-03  1.48985760325531E-02  7.38090905037661E-02  3.49696276626556E-01 -5.68199017423433E-02
 -2.65973539740854E-06 -5.44282585522074E-05 -6.27802830164346E-04  6.33598422726134E-05  6.58945181769075E-06
  1.45230071140181E-04  1.59137903367812E-03  1.36766365109535E-04 -1.71504609975190E-03 -3.15108084456848E-02
  1.43121578811498E-02  2.08709554449667E-02 -7.50260540297740E-02 -5.94680123363920E-01 -2.02678232539225E-04
 -3.95673154072571E-04 -5.83771024447382E-02 -6.05920443081774E-01  2.01896433735962E-04  6.03184672389270E-04
 -5.68055535007213E-02 -4.51826821896404E-01 -1.49239118022273E-03 -1.10755197100739E-02 -6.48652063148048E-02
 -4.80098637378488E-01  1.52365382845179E-01  5.35059332364432E-06  1.21888317032168E-04  1.40702157610252E-03
  3.89233171917087E-04  1.44680817792157E-06  3.96359241772423E-05  7.68818956133653E-04 -3.39209612526483E-04
 -9.85420403401462E-04 -2.62175126933836E-02 -4.61898972391393E-01 -6.85487809166085E-03  8.97850213421300E-02
  1.05156348669200E-01 -6.59465295955610E-05 -1.81069455711796E-04  5.56441166897572E-02  4.03195898992330E-02
 -2.12719685132630E-04 -6.12225901453232E-04  6.82109650057767E-02  7.23834233760356E-02  2.12423321530587E-04
  1.76735065608430E-03  4.58911614578665E-02 -4.56574045892781E-03 -1.36739247477527E-01  9.18382508625976E-03
  2.80792808274642E-01 -2.95331581963417E-02 -4.97439021278153E-01  1.65634504027646E-04  1.40654413907948E-03
  4.41005724042204E-02  4.51980823397747E-03  1.35923678289604E-01 -9.12295049986112E-03 -2.80156046432536E-01
 -2.96019972947615E-02 -4.98421829133764E-01  2.80886680787697E-03  2.14435283344459E-02  6.12505598142573E-02
 -4.94311672206122E-03 -1.18931215051689E-02 -2.95774895704174E-03 -3.55758500147867E-03 -3.18360821362220E-03
 -1.42012252778787E-02  2.82307358282690E-03  2.15533826245332E-02  6.18223265445999E-02  4.96248784545291E-03
  1.21442119599623E-02  2.96000971707639E-03  3.55203153506594E-03 -3.19445295897030E-03 -1.41564064501499E-02
 -1.50927168718998E-03 -1.13519940172842E-02 -2.95095971545378E-02 -2.47733697908182E-03 -3.30632261105891E-02
 -7.74834239625181E-04  1.30675907722632E-02  6.01091149496766E-04  5.64095800707535E-02 -1.54996577686895E-03
 -1.16655198219146E-02 -3.10551745296379E-02  2.52408387171257E-03  3.36388982266629E-02  8.06788510646186E-04
 -1.26608343759442E-02  5.41720699365261E-04  5.54499701290690E-02  1.33021453534989E-03  7.28530754781916E-03
  1.03708393286886E-02 -2.84692995622270E-02 -5.38562868277772E-04  1.35030775069775E-03  7.57290700203267E-03
 -1.04310312089037E-02  2.86915917888460E-02 -5.21945840843861E-04 -1.44595354217454E-03 -1.53912210152583E-02
  4.79716236498691E-03 -9.50266144270475E-03 -9.68932992390831E-03 -1.41257190816731E-03 -1.51869105569806E-02
 -5.01603491179202E-03  9.55132575253125E-03 -9.75125453051587E-03 -3.40145107994753E-02 -3.38622063261898E-02
 -1.31827575548662E-02 -1.31766603230759E-02  1.53777508506879E-02  1.51159435726098E-02 -2.63224722296588E-04
 -3.46871212596327E-04  8.81899630928161E-03  8.79366867964683E-03 -2.21258064613072E-02 -2.19903631560023E-02
* ORBITAL    1   93
  2.04707978320728E-04  1.46378378475145E-03  6.86489080168144E-03  4.66116835736537E-02  1.07969255198153E-02
 -2.25677184399460E-06 -4.17207165628846E-05 -1.87046974384482E-04 -3.68827514191399E-05  5.30190004526551E-06
  9.12407646773403E-05  3.50406019711817E-04  1.38100316006170E-04 -2.58347110271054E-04 -5.48232995683931E-03
 -2.05761681580468E-03  8.05196988806276E-04 -1.86937099308767E-02 -2.04530839879670E-02  1.44553820498787E-04
  1.50843177793721E-04 -1.73221742733838E-02 -2.83908920701058E-02 -6.78421051549800E-05 -1.28434168436489E-05
 -1.37291526382338E-02 -1.33817690147482E-02  2.69744240935120E-04  1.90172277328458E-03  9.22297957112534E-03
 -1.85891838666434E-02 -1.67959582343284E-02 -1.55592535979004E-06 -1.97938434315475E-05  9.26223699802257E-04
  7.35527446575612E-05  5.48898717742273E-06  7.57981272591891E-05 -1.20033459196969E-03 -1.22470315882251E-04
  1.04580098033985E-03  2.43808687084809E-02 -1.13105622515638E-01 -3.53045191007717E-03 -6.92666208489254E-01
  8.51517138904198E-02  4.05835469016556E-03 -8.15509290895453E-04  1.36267176006614E-01 -1.11096836672214E-02
 -2.10622989851173E-03  3.21422303813979E-04 -6.43767302500829E-01  8.08762270107521E-02 -2.33026199978320E-04
 -2.17942785775105E-03 -4.31470854091009E-02  2.87809245662880E-04  2.80469076244199E-02 -6.36538691134831E-04
 -3.17763129349800E-02  3.60759254902115E-04  1.69984339507504E-01 -2.13038157328050E-04 -2.02907656719775E-03
 -4.28833558375532E-02 -2.82629185393196E-04 -2.91025705144409E-02  6.21854582215351E-04  3.39202687888795E-02
  3.18583669502269E-04  1.70194928910130E-01 -1.28661325550454E-04 -9.74201935224812E-04 -1.00647667693381E-02
 -2.15378318022794E-04  1.88313751276808E-02 -4.60560420665611E-05  7.44720315233880E-03 -7.63457195374290E-05
  8.91558807060139E-03 -1.26755727343567E-04 -9.59256207461651E-04 -9.98818065638412E-03  2.22118526592891E-04
 -1.87532746852294E-02  3.98062944059799E-05 -7.43591766982677E-03 -7.78941287594759E-05  8.83895222509087E-03
  1.64420768477570E-04  1.40949780961098E-03  4.50320821685895E-02 -5.32543880737388E-04  5.26277528561023E-05
  5.78739468114389E-04  5.43128095394511E-02  7.47583650578711E-04  1.45456611008240E-01  1.64323703080798E-04
  1.40990256007558E-03  4.52254444074687E-02  5.31327218933090E-04 -6.41031935268859E-04 -5.69220768556236E-04
 -5.38597761770010E-02  7.32931983963905E-04  1.44842063296186E-01 -1.38343543051291E-04 -1.52742554031206E-03
  4.28088781831889E-03 -6.55295931285920E-03  1.11799129419600E-03 -1.31489902473155E-04 -1.43335810417536E-03
 -4.26581360099514E-03  6.50913101100298E-03  1.07663384309046E-03 -6.11630232331276E-04 -1.42937507850745E-02
  7.88211965075009E-03 -1.72971313068289E-02 -1.84378058886213E-02 -5.77743218607124E-04 -1.37850246966250E-02
 -7.79079033296594E-03  1.69372510421635E-02 -1.81880930528715E-02 -5.14034254912446E-03 -5.09786027566759E-03
 -1.94750760758118E-02 -1.95007077730600E-02 -1.24248317470933E-03 -1.32468508514422E-03  2.47899229388895E-02
  2.44755272200046E-02  8.52251046348427E-04  9.21550093930931E-04 -5.69212338623120E-04 -4.06592980117795E-04
* ORBITAL    1   94
  4.80028380219935E-06  3.45606221762545E-05  1.68646739036247E-04  7.93691131654479E-04  9.93126734214560E-06
  1.81726489509531E-04  3.80661314761882E-03  2.23514908094604E-02  5.34214781183806E-03 -4.46136932527689E-04
 -8.50169789382671E-03  1.29690229331670E-02 -2.50065987443650E-03 -3.18671742893021E-06 -5.29621651557917E-05
 -2.17491737761054E-04 -2.85926508048034E-05 -8.63944623918278E-05 -9.89199782669367E-05 -3.84788679877658E-02
 -3.64397626451880E-02 -4.26315845320949E-05  2.46184200052089E-05 -8.00269390942954E-03 -5.84388519186888E-03
  4.65428576900882E-05  8.07225036805357E-05 -1.30646425001296E-06 -8.46412649769453E-06 -3.52058813970305E-05
 -5.24407118701234E-04 -8.29083647222112E-05  1.04178457696730E-03  2.46473580484202E-02 -8.72996741752368E-02
  2.03526220138437E-03 -1.03409436430419E-03 -2.19976795177916E-02  2.67643467856262E-02  1.22631406528066E-03
  1.89310074336403E-06  5.88352092710214E-05 -4.34470744172870E-04 -5.58510010414118E-05  8.42096738436164E-04
 -1.61382398937929E-04 -9.10184650407834E-01  1.10712755088140E-01  1.98930049554691E-03 -4.11817118958104E-04
 -2.45902861028467E-01  3.78363892787635E-02 -5.91866116609085E-03  6.14314688750724E-04  2.80405666818082E-05
 -1.50627637102719E-04 -3.44781852223784E-02  6.54165047309467E-04  1.93220565365874E-01 -9.15757040113452E-04
 -1.32578071479681E-01  1.01521082504004E-03  9.06035422463601E-02 -3.42017069886042E-05  9.98851930067496E-05
  3.39965423122321E-02  6.42621870885098E-04  1.91253409298795E-01 -9.00869083557643E-04 -1.32645198451088E-01
 -1.02185615093450E-03 -9.00324142107341E-02 -4.42064903546630E-05 -3.30949882735334E-04 -5.01790341766678E-03
 -3.73554053201545E-04  5.01824742367823E-03  1.62988407258685E-04  7.76812624758937E-03  1.16169923787731E-04
  1.57331708935563E-02  4.10867033504969E-05  3.07225367064058E-04  4.87052390610752E-03 -3.76320843751682E-04
  4.85926912789408E-03  1.60160738987965E-04  7.69053896214952E-03 -1.10703494880022E-04 -1.55824872504388E-02
  3.87328053078968E-04  3.18725944719429E-03  6.03775485336798E-02  1.15428596952191E-03  1.44659169786829E-01
  6.33198454147676E-04  2.34353444734925E-02 -2.68345380218795E-05  3.74203237930463E-02 -3.83727732760859E-04
 -3.15924682083341E-03 -6.00738035094708E-02  1.15599010278747E-03  1.45154207012556E-01  6.25530163383586E-04
  2.27828298621530E-02  3.66306181799689E-05 -3.60344130354647E-02  3.44994176415660E-04  4.78845303953673E-03
 -3.10174423784298E-03  4.51689784605591E-03 -2.40878339561034E-03 -3.54568697893633E-04 -4.90587504421771E-03
 -3.12577122375217E-03  4.47606267844204E-03  2.48042974592901E-03  8.16029030265741E-04  1.89389383291280E-02
 -1.17342291325899E-02  2.28333590398863E-02  2.06281742589927E-02 -8.12877785856574E-04 -1.88910368843887E-02
 -1.16700313504296E-02  2.28045382068260E-02 -2.06918975757211E-02  1.38311422728180E-03 -1.43320012506044E-03
 -1.14623886631335E-03  8.93821860965632E-04 -6.10292743310958E-04  6.51670041341613E-04 -2.56619991784057E-02
  2.57591029584010E-02  2.25954322319535E-03 -2.28074626223827E-03  2.16137019833247E-02 -2.14896301279243E-02
* ORBITAL    1   95
 -1.09218940124657E-05 -7.48014655093824E-05 -3.02347626763550E-04  3.64400904567253E-03  2.77265220737845E-03
 -1.07524685372984E-05 -2.18960911741906E-04  8.95667383430296E-04  6.46112186771616E-05  2.08118020050282E-05
  4.45669292225300E-04  5.53556626486695E-04  2.66152619584412E-04  2.59666747810304E-05  4.28932089277729E-04
  2.12547457250355E-03  3.30265099961785E-04 -1.13539028449028E-02 -1.43296816615856E-02  7.57432101533044E-04
  6.93900505946843E-04  1.84284601325647E-03  2.03954590906049E-03 -1.79446354139215E-03 -1.59348954237110E-03
  1.69271410816719E-02  1.98575648914296E-02 -6.10843930035821E-05 -4.33799539526700E-04 -1.93309637281772E-03
 -1.16059745135310E-02 -1.80319628332937E-03 -6.48741951668974E-06 -5.99964060299272E-05 -1.05192413552058E-03
  1.09919103742161E-04  6.74771891207633E-05  1.51912448716314E-03 -3.98887022619493E-03  4.57814310149206E-05
 -8.20072138702581E-05 -1.88416112894841E-03  1.82806952458141E-02  9.97790438377530E-04  6.57766880160684E-01
 -7.19498076276162E-02  1.54340314116115E-02 -1.55259576624813E-03 -5.64217415638047E-02  3.53752292090912E-03
 -4.17436090249501E-02  4.96476347852923E-03 -7.19484094279633E-01  7.87267432908704E-02 -9.93773680090210E-06
 -3.03354081243272E-05  3.30117820911801E-03  3.88991124315753E-04  1.54283041002889E-01  2.62652209905053E-04
  9.09445482166977E-02 -7.05878543579653E-05 -1.15876120213414E-02 -6.72055597861168E-06 -3.90429113039251E-05
  4.29290045716734E-04 -4.18056793358599E-04 -1.51435443543555E-01 -1.61763832893648E-04 -6.93101063258445E-02
  6.21169553080036E-06 -5.01009741392477E-03  4.16001681810563E-05  3.39772424756835E-04  3.98690276086144E-03
 -8.21082691987185E-05 -3.35596400495009E-03  1.27610351303517E-04  5.02191702499798E-03  6.63268203612528E-05
  5.15085990122474E-03  5.07762969630345E-05  4.11718389975151E-04  4.88382398821705E-03  7.18495242163924E-05
  3.90216827061533E-03 -1.46889429446867E-04 -4.23047377019859E-03  6.84990240812427E-05  3.63081355950484E-03
 -1.45979210709751E-04 -1.18931478311370E-03 -1.66037971705270E-02 -5.81612722786970E-05 -1.68698040948405E-02
  6.37795651200199E-05  2.42175177456047E-02  1.34898593673340E-04  1.30777938623861E-02 -1.36925265935650E-04
 -1.13022160740554E-03 -1.84959807816970E-02  1.11022243799096E-04  2.27164891680427E-02  2.15329166675117E-05
 -1.64216543711410E-02  8.19050242710785E-05  4.44801857673129E-03 -5.58293425197208E-04 -8.29778812640214E-03
 -1.08742078075993E-03  4.78796698186455E-03  6.14466695317834E-03 -4.99846989050017E-04 -7.49947412225036E-03
  7.76874758426316E-04 -4.45311881882688E-03  5.64980921899093E-03  7.44861092705892E-04  1.64158230336083E-02
 -1.04925997086899E-02  1.93512226816646E-02  1.25771598656127E-02  7.70904495961715E-04  1.78366762367469E-02
  1.11406112223248E-02 -2.05759829699139E-02  1.35586642195156E-02 -6.45833073376832E-04 -4.07342413963990E-04
 -5.03323092633833E-03 -5.97076865580886E-03  2.69135647567388E-03  2.12353893087741E-03 -8.33648511042633E-03
 -7.81688923670450E-03 -9.74190304812305E-05  1.07334513439079E-04  3.40579689042107E-03  3.08683270464607E-03
* ORBITAL    1   96
 -6.56434823295978E-09 -2.45863127437073E-06 -1.68235544366801E-05  1.22178402068454E-04  1.89138450868387E-04
  2.33177121759962E-04  4.17023780642437E-03 -2.39053790763706E-02 -1.34744670002527E-03 -4.02708225318035E-04
 -8.08098480961088E-03 -1.01573014361755E-02 -5.72400566985672E-03  2.43647828468309E-06  3.92895650588965E-05
  4.66812249557570E-04  1.70705928104296E-06 -5.71636644719840E-04 -6.66231886225418E-04 -1.26952579425450E-02
 -1.20948436618253E-02 -7.23753273107454E-06 -1.76949321556680E-06  3.95329664222688E-02  3.52355487839530E-02
  7.83016035329057E-04  9.23879728334301E-04 -6.88237169639024E-07 -5.37805164456899E-06 -1.20852647479109E-05
 -4.84776944019200E-04 -1.11792865599178E-04  2.74557786334817E-05 -1.03123937797929E-03  3.27540225193650E-02
 -2.64621264277132E-03 -1.33266167582057E-03 -3.04730572457075E-02  8.24691941624868E-02 -1.30739244981223E-03
  3.68095303740736E-07 -2.66009174483928E-06  7.45320207681897E-04  2.10433823254495E-05  2.86130916698490E-02
 -3.10811980409114E-03 -2.34064869558041E-01  2.15659805043717E-02 -6.85019025296591E-04  2.91887748087700E-05
  9.18858151082415E-01 -1.10417604687026E-01 -3.57267957416600E-02  3.93833498666095E-03  7.63730678848551E-05
  2.69081911287725E-04 -2.46696193422478E-02  2.28926819974887E-04 -4.38884157100855E-02 -8.91029228352582E-04
 -2.13069252112355E-01  7.96335190757348E-04  6.21037492769517E-02 -7.48779972901141E-05 -2.56478675097119E-04
  2.47631625255690E-02  1.90584948266343E-04 -5.84863479242648E-02 -9.09836053037901E-04 -2.20118046196472E-01
 -7.86168845281193E-04 -6.21583262299423E-02  1.03795700963365E-04  8.14189236101160E-04  1.02606014526399E-02
  1.47284420449777E-04 -6.52888353899580E-03  1.86723023838983E-04 -8.96339777060941E-03  3.67255559435101E-06
 -1.78486305004777E-02 -1.03842086473878E-04 -8.12195118560515E-04 -1.00562142187674E-02  1.49787332874978E-04
 -6.36511144752950E-03  1.71256874350960E-04 -9.52343698122884E-03  3.73773593407961E-06  1.85064713438448E-02
  5.91252222564810E-05  3.17910254424363E-04 -2.68380321752157E-02 -6.83360573475392E-04 -7.87916172339831E-02
 -9.65851693655166E-04 -8.43486154019532E-02 -5.40030791059027E-04 -9.48716390428782E-02 -6.88334470398230E-05
 -3.98248362150009E-04  2.56062876052374E-02 -6.74013045431396E-04 -7.66465142359184E-02 -9.74412311470670E-04
 -8.66955873590079E-02  5.57019577995860E-04  9.69328153176283E-02  5.37713915449924E-04  7.37776959307648E-03
  3.61819599745279E-03 -3.65725268875417E-03 -4.77840951443858E-03 -5.91280938359371E-04 -8.14789922285934E-03
  3.69427017018995E-03 -4.06041899252126E-03  5.30878209346980E-03  2.24538804786945E-04  1.39115618898072E-02
 -6.12749811179285E-03  1.15904656947268E-02  8.71831989083995E-03 -1.59942215031054E-04 -1.24392606696921E-02
 -5.15150417719254E-03  9.89275033828663E-03 -7.67097229126940E-03  2.19807752910610E-03 -2.26059567634570E-03
 -1.01724762350216E-02  9.46866957620957E-03 -5.71566213833814E-03  5.91532742327103E-03  7.89227298096829E-03
 -8.46875932457206E-03  1.92175086241306E-03 -1.94879434372108E-03 -5.51173619252442E-03  5.89356609523376E-03
* ORBITAL    1   97
 -1.69153191842872E-04 -1.18834062221361E-03 -5.16315333241013E-03  5.51877639865903E-02 -9.33936389868542E-03
  1.14756935264327E-06  3.38911974089314E-05  2.86194402830948E-04 -4.60620870494566E-06 -3.65538418621674E-07
 -7.60954008135146E-08  1.53766809162092E-06  9.73759426552393E-06 -5.67025938070102E-06 -2.43359306604931E-03
 -4.37125180940578E-02 -9.52381571771808E-04 -2.02998619041914E-02 -1.81382877914683E-02 -5.36336301193117E-05
  2.95688913719751E-06  1.03100786369313E-02 -9.21514686627273E-03  7.80360382682906E-05  1.09899762612139E-04
 -1.74659739426388E-02 -1.56288272719186E-02 -3.02011985618249E-04 -2.20195299573188E-03 -1.02483775048785E-02
 -2.50574534000085E-02 -1.87026155374274E-02  2.66793852118950E-06  6.85346504654357E-05  4.37807835051440E-06
  1.87791597518572E-05 -3.27858602266252E-06 -8.32015465098246E-05  1.39128094369953E-04 -5.16662288910429E-05
 -1.33156004589101E-04  1.24547902482026E-03 -4.64467385731462E-02 -2.51056511346141E-03 -1.18772576693246E-01
  2.48059166861158E-02 -2.08503344434613E-03  1.71914688294448E-04 -9.69139285786525E-01  1.01423648000333E-01
  9.50556703302236E-04 -1.37143090592192E-04 -3.75545386827708E-02  1.07840377882386E-02 -2.83231903535407E-04
 -2.25820243904167E-03 -2.48515229859556E-02  1.81098917466880E-04 -4.53381267650857E-02 -3.82186077555084E-04
  8.64949477013322E-02 -5.63599094681751E-04  1.27168949214862E-01 -2.76794791693656E-04 -2.20606660611537E-03
 -2.43899438749895E-02 -1.74568999690800E-04  4.58697343943869E-02  3.67555690152432E-04 -8.77776635996252E-02
 -5.65182184892516E-04  1.26685700668932E-01  5.45688028520290E-05  4.09638677113760E-04 -7.56366180659620E-03
 -2.66564010079464E-04  1.80393599370068E-02 -3.85170061593664E-05  1.61914088665002E-02 -1.64353590414487E-04
  2.80353274023758E-02  6.00091671050214E-05  4.51703938991729E-04 -7.39197653961233E-03  2.73312393919654E-04
 -1.80387486383420E-02  4.41150653543600E-05 -1.61812723652694E-02 -1.74469444067327E-04  2.79088247977700E-02
 -1.24796131454668E-04 -9.46505968486144E-04 -6.06280971056627E-04  2.94685397266601E-04  7.70104295259960E-02
 -9.28285815553689E-05  1.71890614866153E-03 -4.26821450993568E-04 -4.23160339990644E-02 -1.28698923792739E-04
 -9.76707428401668E-04 -8.20280199335690E-04 -2.90165583201861E-04 -7.65627883212644E-02  9.40030710878710E-05
 -1.84980184488334E-03 -4.29051202977561E-04 -4.22562018241337E-02  2.15964647731290E-04  2.37321943261016E-03
  3.18581559737079E-03 -5.47677481066710E-03 -3.22594475261674E-03  2.05953750044604E-04  2.27231250511425E-03
 -3.17930347425760E-03  5.46638696390639E-03 -3.20163530388232E-03 -6.38661480332788E-06  3.78728701071576E-03
  3.37712524272085E-03  7.39578056949297E-03  9.81332646426781E-03 -4.64132124969573E-06  3.72674419165702E-03
 -3.43672846651970E-03 -7.29628890735445E-03  9.72164404773136E-03  6.56144487699438E-04  6.18778954983229E-04
  1.12127861971017E-02  1.12640031970354E-02 -4.53368950228924E-03 -4.48982084273120E-03 -1.96738005692728E-04
 -1.17016540073971E-04  2.44899037827769E-03  2.44333091799551E-03 -1.22100091191819E-02 -1.22942400013222E-02
* ORBITAL    1   98
  1.47765014812375E-03  1.09681831376543E-02  6.43133664083182E-02  4.77639020726879E-01 -1.51061433420652E-01
 -1.57800449110239E-06 -1.63581951828069E-05  2.20978963561636E-04  1.45072703419762E-05  2.40984009946216E-05
  5.25688091667788E-04  5.23739308690548E-03  9.50574044269812E-04 -9.68858006836292E-04 -2.58584813028440E-02
 -4.58544617127829E-01 -6.75382738596869E-03 -8.93738382806807E-02 -1.03989711761693E-01 -3.24051673691272E-04
 -4.38112816667470E-04 -5.56133994799754E-02 -3.95528019629138E-02  7.09839223354109E-04  2.03782233448090E-03
 -6.79762414100974E-02 -7.17395223650541E-02 -2.06621015074983E-03 -1.49155175068950E-02 -7.39282997987774E-02
 -3.50770949210671E-01  5.80879698285480E-02  1.87576554841282E-05  4.13101827232765E-04  4.68701879382406E-03
  1.10160459997294E-03 -1.02816604580115E-05 -1.88993784798564E-04 -1.52299012625487E-03 -1.00724428467276E-03
 -1.71413750227549E-03 -3.15262025421102E-02  1.36250805740675E-02  2.11205412346062E-02  7.53135588970420E-02
  5.95616278453544E-01 -6.22357157978079E-04 -1.52045654112285E-03  5.86708914367623E-02  6.07256660851075E-01
 -2.54992578159403E-04 -1.03297122771923E-03  5.70258385097372E-02  4.52485053717843E-01 -1.15436477428749E-04
 -1.01430073228377E-03 -4.20920916695501E-02  4.46204504192951E-03  1.34568544660861E-01 -9.03321826495369E-03
 -2.78762510866019E-01 -2.93900321453061E-02 -4.95469785257384E-01 -1.40472239141904E-04 -1.20987728871274E-03
 -4.30767313596904E-02 -4.52687412070317E-03 -1.36460377934993E-01  9.05498903757719E-03  2.78540591458779E-01
 -2.97167335406961E-02 -5.00255946851376E-01  1.46781678905386E-03  1.10355420375518E-02  2.81634869794007E-02
 -2.40874221596364E-03 -3.20700337188156E-02 -7.77247528551558E-04  1.25860983034492E-02  6.40049834648219E-04
  5.67296627817672E-02  1.55243866256395E-03  1.16879219024904E-02  3.14494951152708E-02  2.52488979451468E-03
  3.36991593937265E-02  8.02649259453854E-04 -1.23630305675963E-02  5.31569555227852E-04  5.52224611925504E-02
 -2.78013942663619E-03 -2.12212197503862E-02 -6.00591636848105E-02 -4.91345825551057E-03 -1.14197653758731E-02
 -2.91563964083563E-03 -2.78317469625713E-03 -3.11498376117394E-03 -1.25688802987887E-02 -2.86900567303943E-03
 -2.19041798772086E-02 -6.32893636711358E-02  5.00741171849169E-03  1.24873325069544E-02  3.00418417478295E-03
  3.99960020527369E-03 -3.25401102830513E-03 -1.51162726369862E-02  1.36703335951825E-03  1.45318736434736E-02
  4.86967435815751E-03 -9.04611838921022E-03 -9.40913551921003E-03  1.36094855818340E-03  1.48431541705623E-02
 -4.89919082114193E-03  9.35173017611990E-03 -9.60589224603269E-03 -1.40555601294389E-03 -7.99054667698764E-03
  1.02607431277981E-02 -2.86912947719326E-02 -7.09735722747374E-04 -1.29235054769230E-03 -7.01073789789111E-03
 -1.05866449682407E-02  2.86300406081971E-02 -4.87852750562341E-04  1.32281913943899E-02  1.32929397209079E-02
  3.39079367481955E-02  3.39835157254432E-02  7.03794008979020E-04  8.88649942453011E-05 -1.51738241349295E-02
 -1.54070293327563E-02  2.16484594113340E-02  2.19765574196467E-02 -9.15361862186157E-03 -8.82861178870540E-03
* ORBITAL    1   99
 -4.21870351391642E-04 -3.01463680576950E-03 -1.39693873839319E-02 -4.67601439980987E-02 -1.50738113427852E-02
 -1.02095261273164E-03 -1.88780715597135E-02 -7.64997091578413E-02 -2.47397986594273E-02 -6.52769605733120E-04
 -1.23854875436218E-02 -6.08043399894892E-02 -1.36941216325935E-02  2.87281814564911E-04  5.04418156926260E-03
  1.18405170741963E-02  3.42274177726003E-03 -6.77671328653686E-03  6.70058470714164E-03  3.40845254819459E-02
  7.76063493763968E-02 -2.91892705370590E-03 -1.72382456327383E-03  5.94352211177215E-02  1.34059916607161E-01
  9.59437451047548E-03 -9.20541999812010E-04  2.51860073533319E-04  1.81352075688222E-03  8.77320992878268E-03
  6.65450710786882E-02  4.29078104600818E-02  3.29903866322736E-04  6.89790885458162E-03  2.46986579639219E-01
  4.82705574528136E-02  2.87629116086186E-04  6.12858522181393E-03  1.73048520663219E-01  3.37908865916109E-02
  1.46822557984447E-04  2.81500556606442E-03 -1.44837049776463E-02 -1.59306518207336E-03 -6.57908478699580E-02
 -5.18789527127655E-01  5.49164296200280E-02  3.29823861481849E-01  8.29107276188512E-03  7.76239538941361E-02
  1.02278781565171E-01  7.18212677149597E-01  7.33370160899093E-02  5.67671551364182E-01 -2.71890807213243E-04
 -2.06173837891013E-03 -3.86930662916108E-03 -1.63990367723603E-02 -3.93625934362123E-01 -8.56093960051625E-03
 -1.93772563332274E-01 -8.57263085845161E-04 -2.41583291656203E-02 -4.14112305762555E-04 -3.14173197778982E-03
 -1.46757010772949E-02  1.81059432573090E-03 -2.94041293263743E-03  1.19583707537361E-03 -1.59227707709816E-03
  1.60335366646193E-03  2.62162602929755E-02 -8.22630594902643E-04 -6.38398825360841E-03 -3.23467735049145E-02
  1.68978984690344E-03  1.58196144825092E-02  1.06697487445648E-03  1.29078672586040E-02  1.11391049448128E-03
  2.52840175134637E-02  8.43807050013057E-04  6.48372046109919E-03  2.96561923336118E-02  1.72494548621841E-03
  1.75738708581267E-02  7.10180455443722E-04  3.33660058644827E-03 -1.09459603901621E-03 -2.79428387480377E-02
 -3.29430711806562E-03 -2.49681285579207E-02 -5.66964210047711E-02 -5.90341933639698E-03 -7.03784363076860E-02
 -9.57173322912582E-03 -9.58159014145825E-02 -2.96666701659464E-03 -7.57442474288762E-03  4.89282647338032E-03
  3.77179003986887E-02  1.42323138277455E-01 -1.22306355109585E-02 -1.43438521553220E-01  8.07801536373369E-04
  4.90106806999444E-02  5.54009505515627E-03 -1.31094248093048E-02  1.56220730445330E-03  1.30505417331523E-02
  5.34534633889686E-03 -6.75878060941200E-03 -4.56536711538723E-03 -1.97202128104228E-04  1.33068060506783E-03
  4.74565027657415E-03  5.21030369879246E-04 -2.47381810303126E-03  1.37766019145338E-03 -9.99970504995464E-03
 -5.81720467995462E-03 -1.74769235770900E-02 -1.69218960877769E-02 -7.84796578118183E-03 -9.77992697710584E-02
 -4.41465982914408E-02  6.16216302195023E-02 -6.94972073516288E-02 -9.94294253801091E-04  3.33908135886893E-03
 -1.33953082534763E-02 -4.11659714286228E-02  3.03821035018761E-03 -5.86814897836527E-03  2.05309118111759E-02
  8.08656229403053E-03 -1.25567618714353E-03  4.60639471831910E-03 -2.70665478757410E-02  4.80476309703451E-03
* ORBITAL    1  100
 -1.81387844291420E-05 -1.31344438735132E-04 -6.74668062884344E-04 -4.78840906262586E-03 -1.58644247691012E-03
 -4.39729359901126E-04 -7.71784777327943E-03 -1.07106352144226E-01 -5.88399055045957E-03  1.13729115837177E-03
  2.03232248891458E-02  2.36984299530307E-01  1.74386763779860E-02  6.14412080315485E-06  1.03505486929733E-04
  3.71784957025989E-04  1.00626946654237E-03 -1.96100270264226E-04 -6.99183983580822E-04 -1.85159213728081E-02
 -8.16318882659606E-02 -3.00080008941755E-04 -1.19608631749764E-03  4.45849098005572E-03  3.32861718222633E-02
 -9.80774319767859E-05 -3.70915446447794E-04  3.30593898015098E-05  2.38273164283387E-04  1.18739532532973E-03
  6.08176053175464E-03 -2.77692690480126E-04  8.56661217187352E-04  1.67836405324699E-02 -5.84897079498407E-02
 -9.89535130844697E-03 -1.98006358411139E-03 -3.87688342031837E-02 -9.66405471629433E-03 -3.79940202905833E-03
  1.05256310920831E-05  1.65231944927851E-04  2.42521014775197E-04  2.11879857633001E-04  3.17568059329229E-04
  1.50622705588714E-03 -1.65681511547052E-01 -1.07957162616493E+00  1.59502739572923E-04 -1.20387325845160E-04
  6.82491035336959E-02  4.81514206354411E-01  7.33465430114480E-05  1.51842943218857E-04 -8.72416887178103E-03
 -6.69709818676280E-02 -2.28156924295594E-01  9.08795719475288E-03  1.04762835502709E-01 -1.71526330125160E-02
 -1.76594535660282E-01  1.63601951672616E-02  8.25024677348061E-02  8.73671370870559E-03  6.70595581839348E-02
  2.28197399743887E-01  9.06272130432653E-03  1.04056009823367E-01 -1.71440821814489E-02 -1.76006687229921E-01
 -1.63151341202299E-02 -8.10830014563662E-02 -7.71344672799104E-06 -5.09091833797339E-05 -5.94873247436092E-04
  4.40622693165345E-04  1.47666731029685E-02 -7.60197068999648E-04 -2.10002880576559E-02  1.15448385199091E-04
 -2.48132977744456E-03  6.33028228564651E-05  4.76563102837412E-04  2.88501061861310E-03  4.96579865034234E-04
  1.60670029555772E-02 -7.43260534269738E-04 -2.08108319551262E-02 -1.59954647160952E-04  1.44391609715532E-03
  1.35065837116762E-03  1.06625077429029E-02  7.23352295651684E-02  5.61615106964745E-03  1.11415116273852E-01
 -5.59570985153993E-03 -9.73673330720945E-02 -1.04305643104638E-03 -6.60014594072833E-02 -1.41526393409414E-03
 -1.11629435990029E-02 -7.51218763131704E-02  5.70699453735283E-03  1.13327703482656E-01 -5.55790044455250E-03
 -9.65615982645303E-02  9.48896273393484E-04  6.42341661304143E-02  1.35782734652028E-03  8.90974382892419E-03
 -6.68752150558666E-03 -3.53049104855635E-03  4.67052007961717E-03 -1.34585112194070E-03 -8.79312621188709E-03
 -6.51825861744072E-03 -3.12044354050340E-03 -4.64142592182468E-03  5.20958762823986E-03  8.39872168180380E-02
 -4.12873393705756E-02  3.57286123299707E-02  6.66472582497273E-02 -5.23880415620604E-03 -8.41437001093107E-02
 -4.08620840418196E-02  3.56839527615597E-02 -6.63869693103577E-02 -5.45434579792458E-03  6.09186833180729E-03
  1.89895730166900E-02 -1.89477018352574E-02 -7.36518519951312E-03  7.38795466052738E-03 -3.27389420087720E-02
  3.28895758631254E-02 -5.05697612508286E-03  5.98327414971997E-03  8.36811086950745E-02 -8.41153158572151E-02
* ORBITAL    1  101
 -3.92463365042490E-03 -2.80313260510451E-02 -1.28981316307457E-01 -2.98552270362633E-01  9.76206026679161E-03
  2.84187708582451E-05  6.45358167320735E-04  7.79227290343062E-03 -1.20782084360261E-04 -1.27703103549986E-05
 -2.79550607956718E-04 -2.72993176211982E-03 -8.32937627060415E-04  3.54403024855875E-03  6.12451687327983E-02
  1.32588824816719E-01  3.11668792293768E-02  5.10683229076008E-04  2.52551725584301E-02  1.10756028591663E-03
  2.52974201890194E-03 -5.85344560085948E-02 -5.81496010299567E-02  1.75530147942235E-04  7.18834451630039E-04
 -4.43118757232851E-04  2.67088757075139E-02  1.82996347382209E-03  1.32231609239131E-02  6.62056968527483E-02
  3.04803536736338E-01  8.30835240679026E-02 -6.24951373006948E-06 -1.26136003964039E-04 -1.59871128595965E-03
 -4.96948059493309E-04  8.69652467608835E-06  1.59505135010473E-04  1.05376487671911E-03  6.40272634163294E-05
  2.71515930309369E-03  5.44709202518170E-02  2.50286421459808E-01  4.63763748392809E-02 -8.89246789150707E-02
 -5.48321207259603E-01 -1.07209357057445E-04 -1.17937194977640E-03  1.24980596289634E-01  8.59574502263905E-01
 -1.08567154716972E-04 -4.44157145592999E-04 -9.51664789757057E-02 -5.98116786359010E-01 -7.08761239459084E-03
 -5.42883280204714E-02 -2.07432894798246E-01  7.39211670237213E-03  8.77837754846405E-02 -1.16703547759883E-02
 -1.06828277248617E-01  7.93830405052739E-03  3.32329874549138E-02 -6.93603965783433E-03 -5.31230232373725E-02
 -2.02164004622247E-01 -7.30962473611286E-03 -8.76404794088254E-02  1.14563158869461E-02  1.04212442299076E-01
  8.21371752742868E-03  3.77753479092785E-02 -3.64238400318482E-04 -2.79450214435785E-03 -1.16391521562319E-02
  4.15085111837046E-06 -1.81907818004453E-03  2.20055930785384E-04  4.40303698617772E-03  8.20253484186308E-04
  7.74002192956849E-03 -2.53211780227734E-04 -1.93886694312169E-03 -7.45812464855204E-03  1.25986037727972E-04
  3.42769313821989E-03 -1.04727449957157E-04 -2.55223098325471E-03  6.24393520854280E-04  3.63722730095397E-03
  4.18702965283621E-03  3.24076837922142E-02  1.48538189443514E-01 -2.18272002321424E-03 -1.30784642569674E-01
  2.62810902950342E-03  4.15724925877139E-02  1.59474019682014E-02  2.65807949259330E-01  4.18810780186548E-03
  3.24153360750403E-02  1.48660981130861E-01  2.21015793409459E-03  1.31172700128433E-01 -2.65006492721057E-03
 -4.20350815085201E-02  1.59572769603319E-02  2.66194198809595E-01  6.37730567720942E-05  3.63528611826748E-04
  2.97453906685151E-03 -4.84532946723982E-03 -8.73635118327874E-04 -1.03811750513774E-04 -1.19238930911197E-03
 -2.70347326594973E-03  4.51681132615247E-03 -9.13659820711132E-04  4.19778713044372E-05 -2.33083300463697E-02
  2.61287238309203E-02 -2.42229189370860E-02 -1.60218346244003E-02  3.01444725148703E-05 -2.34530359905704E-02
 -2.59648049939849E-02  2.42165492298483E-02 -1.60034171294822E-02 -1.42335578710520E-03 -2.04982307152958E-03
 -3.90567989413801E-02 -3.90895189050937E-02  9.93654959926980E-04  1.33276070164798E-03  2.72045933270619E-02
  2.74725661106519E-02  1.92072546548439E-03  2.34286593570886E-03 -3.85372215623173E-02 -3.89493405077874E-02
* ORBITAL    1  102
  4.86357519866483E-04  3.48092554474181E-03  1.63081778406996E-02  5.80866908336671E-02  1.40578872361590E-02
 -1.01292868492461E-03 -1.86919790037229E-02 -7.41418002157442E-02 -2.49834469983350E-02 -6.56132083829430E-04
 -1.24562497165154E-02 -6.15894642014137E-02 -1.30631679443846E-02 -3.44667033137497E-04 -6.17985179140982E-03
 -1.99382134571322E-02 -2.97819511635937E-03  6.59300319135475E-03 -6.79633860899605E-03  3.44473715048468E-02
  7.85252750260996E-02  3.90007703597418E-03  3.95752575287557E-03  5.95903535382213E-02  1.34609250176689E-01
 -9.75077616968501E-03  8.34675872540235E-04 -3.04292263958384E-04 -2.19151199744810E-03 -1.06251278425623E-02
 -7.44113461644420E-02 -4.27982226524767E-02  3.33793480715118E-04  6.98941187083078E-03  2.48432932326058E-01
  4.87288873246027E-02  2.91236010826235E-04  6.19832548006246E-03  1.73376538500543E-01  3.38713945364255E-02
 -1.93129823249516E-04 -3.68414782573390E-03  9.11984456889978E-03  1.04943130696513E-03  6.54357567322742E-02
  5.17108034865672E-01  5.48939625458289E-02  3.30416175071659E-01 -9.47265517553017E-03 -8.10138277075764E-02
  1.02084909294600E-01  7.17330321125684E-01 -7.35464294143511E-02 -5.68686116362049E-01  3.49918213205706E-04
  2.64262526648713E-03  1.20076998558717E-02  1.83859098001733E-03 -2.71251507510672E-03  1.09341660243705E-03
 -3.43318820041181E-03 -1.73366457979903E-03 -2.80601618929880E-02  2.35938746872059E-04  1.78280208869072E-03
  2.51246333865248E-03 -1.64389831970486E-02 -3.94548739848837E-01 -8.50938022491203E-03 -1.92949352029998E-01
  7.94093700948084E-04  2.32060505766441E-02 -8.70517299361982E-04 -6.69075536822088E-03 -3.09226123975064E-02
  1.75311825986984E-03  1.81150967350063E-02  7.31495693159834E-04  3.93595314524255E-03  1.14043804734045E-03
  2.93194932941710E-02  8.41570012704872E-04  6.52860032149762E-03  3.27835943651042E-02  1.71715688578600E-03
  1.58699147232728E-02  1.08170597920952E-03  1.29145913502109E-02 -1.13849797072806E-03 -2.52162142702439E-02
 -4.86485859549453E-03 -3.75033815735327E-02 -1.41338565201820E-01 -1.21946593008002E-02 -1.42924394595828E-01
  8.28359318840223E-04  4.92163352170912E-02 -5.49061638778162E-03  1.41937526641483E-02  3.28883357181190E-03
  2.49268427808407E-02  5.65674596830986E-02 -5.90644723661024E-03 -7.06218279864572E-02 -9.56152947587715E-03
 -9.56755096416923E-02  2.95446410548248E-03  7.46268951595600E-03  1.99187015370144E-04 -1.30238470587326E-03
  4.84176379714415E-03  4.73882009078713E-04  2.23140418754221E-03 -1.57336898589997E-03 -1.31192280887344E-02
  5.32266329191902E-03 -6.81677554576272E-03  4.33862378609705E-03  7.84131483971594E-03  9.76894783128636E-02
 -4.42058129735257E-02  6.16983361079337E-02  6.93696086588185E-02 -1.31890957450277E-03  1.05183735953540E-02
 -5.77881384880210E-03 -1.78174274809229E-02  1.69592513829275E-02 -3.29444157351351E-03  7.98736982493265E-04
  4.09863749730155E-02  1.33443651920580E-02  6.04356510662460E-03 -2.98539095561714E-03 -7.96895748521251E-03
 -2.06236723780044E-02 -4.57829975305852E-03  1.30645329467723E-03 -4.92681308863181E-03  2.71226033479850E-02
* ORBITAL    1  103
  2.27827416589920E-03  1.65965219865624E-02  8.59113807256595E-02 -3.76944188113261E-02  4.44927331180025E-02
  2.70428232607509E-06  2.01620672416185E-05 -1.69495623982664E-04  1.88050183197651E-06 -6.88053482384976E-09
  2.15214344286701E-05 -1.44398859356847E-04  2.40835974903965E-06 -3.72978917509089E-03 -8.02181991693472E-02
  1.38340597314072E-01  1.67646325548523E-04  5.97154684380176E-02 -1.20707194159857E-03 -4.69336110174826E-05
 -8.18423188978302E-06 -1.37624721095673E-01 -4.98688863707150E-02 -4.04781557672684E-05 -4.68377715332935E-05
  6.58542319902399E-02  5.11298372995509E-03  2.27872093065878E-03  1.66188071218723E-02  8.61679676387818E-02
 -3.74681744173505E-02  4.44581690187520E-02  1.07212572956853E-06  1.29514326681414E-04 -1.05700900181145E-04
 -3.92500997759798E-06  5.89933826762729E-06  1.76780626358615E-04 -3.86198093198304E-06  5.99432118736173E-06
  3.72286489161900E-03  8.02594299424169E-02 -1.38203500646571E-01 -1.49084579224322E-04  5.97462902547673E-02
 -1.19384309878356E-03  9.33543316688498E-05  2.18245640907094E-05 -1.37663466351647E-01 -4.98422721619634E-02
  8.32636225539941E-05  5.65411624318117E-06  6.59100927411599E-02  5.13791652696443E-03  2.81474951155652E-03
  2.28563530858097E-02  1.43335314053064E-01 -7.27799819627459E-03  2.36061676657551E-01  1.42422121501229E-02
 -4.53252024595311E-01 -3.06166720838878E-06 -7.88564907611576E-05  2.81502137260021E-03  2.28511444359287E-02
  1.44098680345986E-01  7.32173021852570E-03 -2.36458468802164E-01 -1.42186884311632E-02  4.53087326862351E-01
  1.99847580235188E-07  3.95307862383586E-05 -4.38060623036531E-04 -3.36268402984222E-03  8.63693327088478E-03
  3.11442704402101E-04  3.31714128056191E-02 -1.12284923062776E-04 -5.73857827842014E-02  1.18919273229467E-03
 -1.40740386118550E-01 -4.41320261064276E-04 -3.38705351788566E-03  8.48341473071228E-03 -3.19981923520740E-04
 -3.28008667097005E-02  1.14140493997340E-04  5.75294109741287E-02  1.20207409046586E-03 -1.40980639931738E-01
 -4.40265582466219E-04 -3.37935076608126E-03  8.61978067840143E-03 -3.20779064386019E-04 -3.26575159439627E-02
  1.12862758577988E-04  5.77347348076218E-02 -1.20252483850781E-03  1.41332901573946E-01 -4.38989613624369E-04
 -3.36966027079444E-03  8.48487716525579E-03  3.10071916949715E-04  3.37957187790378E-02 -1.13336687983405E-04
 -5.74178501440426E-02 -1.19799553982124E-03  1.41157000124667E-01 -6.58545253577882E-04 -1.08108169293485E-02
  4.75628047598314E-03  6.21838134801284E-03  2.55606157840939E-02 -6.55515352853585E-04 -1.07443717021927E-02
 -4.85377847927928E-03 -6.13619911461219E-03  2.54224080730355E-02 -6.56168994478778E-04 -1.07718554768640E-02
 -4.86261726857315E-03 -6.18640115556839E-03 -2.55056068655333E-02 -6.54668019939463E-04 -1.07744806934002E-02
  4.79066077143531E-03  6.21072093158884E-03 -2.55978704472794E-02 -3.21900978295469E-02 -3.21652549069550E-02
 -3.22473778887665E-02 -3.22471468361830E-02  1.87429347822814E-02  1.85807515487116E-02  1.86251213324097E-02
  1.87765201518612E-02  5.35310653991898E-03  5.40672220382030E-03  5.50893191697077E-03  5.35081720527183E-03
* ORBITAL    1  104
 -2.33283917975843E-06 -2.58595262783938E-05 -3.38329264371195E-04 -1.61005878384411E-04 -5.56727624202746E-05
 -1.13790992967923E-03 -1.68031318453338E-02  9.89796615841354E-03 -4.42139489027176E-03  2.43394872512461E-03
  3.98351448266140E-02 -2.95492446381674E-02  8.13701295940158E-03  3.70139086562329E-06  3.62137164999370E-04
  1.67710014879257E-04  3.81854455424828E-05  2.22583090512523E-05  3.59629516701482E-05  2.89111199180849E-01
  3.17108925895637E-02 -5.69101193111903E-05 -1.58349509661106E-05 -1.11911088070317E-01 -9.47208557224142E-03
  3.86917447530750E-05  3.32351010713291E-05  1.49684461910188E-06  7.99989448705802E-06  2.88987332947939E-05
  1.22734912195678E-04  5.26310588372754E-05 -1.13572570433623E-03 -1.67270409221923E-02  1.00566154218792E-02
 -4.41890862738170E-03  2.42808330835507E-03  3.96725546753358E-02 -2.94635679996822E-02  8.14146027784716E-03
 -2.92940684454478E-06  3.30712418411444E-05 -5.21717981845080E-05 -2.44512040127910E-08 -5.86985113574947E-06
  5.80810623665984E-05 -2.89130081389757E-01 -3.17364726914084E-02  4.36351730402632E-05  9.59556555222064E-05
  1.11863821856927E-01  9.42929417636515E-03 -1.63625190800067E-05  3.85616165601096E-05 -2.08349468583844E-03
 -1.71043115494993E-02 -8.51625450955579E-02  5.51743113987412E-03 -2.93562781524446E-01 -9.77175240810595E-03
  5.17617100821939E-01 -3.96799932109679E-06  1.14950701822895E-04  2.08945070137441E-03  1.71399672984416E-02
  8.59445199437244E-02  5.51713498661364E-03 -2.93508207122540E-01 -9.76967953194575E-03  5.17503739375822E-01
  1.10719608263551E-08  8.27752391603051E-05  3.48604311674366E-05  2.07813911801077E-04  8.38052488371716E-03
  7.72079740907876E-04 -4.24253582266689E-02 -6.12507091432815E-04  5.71677531505231E-03  2.11344026169254E-04
  6.96817303695273E-03 -3.57726229668498E-05 -2.15159919451854E-04 -8.40787187806989E-03  7.68477251720048E-04
 -4.26956771864986E-02 -6.14411258292127E-04  5.95025932394607E-03 -2.04621508180746E-04 -7.58339203744110E-03
 -3.51605001651160E-05 -2.10137252616844E-04 -8.41072518203026E-03  7.72247381651534E-04 -4.27022383117043E-02
 -6.14023624438877E-04  5.73276029699944E-03  2.12738272984325E-04  7.13252602472832E-03  3.17082842446508E-05
  1.84143390133326E-04  8.20669164115930E-03  7.75408234168737E-04 -4.26846160955620E-02 -6.11154115116943E-04
  5.98197483424890E-03 -2.09578739118001E-04 -7.54610412529150E-03 -3.92219122118960E-04 -4.12673611302916E-03
  5.19860030585363E-03 -1.34856685070971E-02 -3.86175479207854E-04  3.91464600637157E-04  4.13082568511788E-03
  5.16408252793027E-03 -1.35155773441068E-02  4.82509114756091E-04  3.93579716402713E-04  4.15291790606162E-03
  5.19521231317073E-03 -1.34725930622098E-02 -4.11596693218377E-04 -3.91927531248280E-04 -4.11758189115369E-03
  5.18972685481537E-03 -1.35313194661114E-02  4.98655893504389E-04 -1.01073567511660E-02  9.99825469071594E-03
  1.00937252026233E-02 -1.00309739681682E-02 -1.07657848348388E-03  1.16691542948269E-03  1.11001405906562E-03
 -1.17287268947435E-03  1.65645847472586E-03 -1.57900468985649E-03 -1.67314407978815E-03  1.61804300207951E-03
* ORBITAL    1  105
  2.36929582558210E-04  1.89604762754831E-03  1.15102423189107E-02 -1.58484743939069E-01  7.76482187465569E-03
 -2.05401682113447E-06  6.00789677442703E-06 -4.97058919267650E-05  6.92508456914868E-07  5.53406669703167E-06
  6.06499476308841E-05  8.69865738095834E-05  5.97427404496226E-06 -8.35373149051540E-04 -9.02295328010648E-03
  1.49562378326368E-01  9.16195083213312E-03  2.05954920380853E-01  3.48200669010085E-02  3.54552968420750E-05
 -4.10474498059903E-05  1.19286067456344E-01  1.66476313363057E-02  9.11705392261693E-05 -3.32713568835077E-06
  1.64890491701786E-01  2.87566941003367E-02 -2.36701427796261E-04 -1.89435485666935E-03 -1.15258538719925E-02
  1.58524722640316E-01 -7.85145838230816E-03 -2.02073923521744E-06 -6.36824138855006E-05 -2.56978607488649E-04
 -1.04986512677258E-05  4.81858482236528E-06  6.36946405624243E-05 -1.42635262285980E-04  1.10503799744221E-05
 -8.38430235701641E-04 -9.09921116926801E-03  1.49594435070469E-01  9.14853684119627E-03 -2.05958807685617E-01
 -3.48221274454188E-02  7.94229182256884E-05  4.83471721591404E-05 -1.19307560730176E-01 -1.66724676198766E-02
  1.69831365838250E-04  6.64713021413004E-05 -1.64882557320199E-01 -2.87615960069579E-02  1.46775997547844E-06
  3.67557051021029E-06  3.66202710074047E-04  5.89733772060384E-06 -7.12916319325430E-05 -9.73324246797901E-07
 -1.91611439109855E-06  1.32033635512103E-02 -5.03978034650144E-01 -1.67532731018455E-06 -1.17027014765206E-05
 -2.04239860624659E-04  1.26688082165115E-05 -7.85933028766139E-05  1.34069151980429E-05  2.13845686107119E-05
  1.32166031683987E-02 -5.03944578423309E-01 -2.42542601880230E-04 -2.03392997089592E-03  2.53041444440286E-02
  2.07162898765523E-03 -8.59146292219849E-02  5.33945883989351E-04 -7.31232331991371E-02  1.46861018426273E-03
 -1.24131072504015E-01 -2.42660394813285E-04 -2.03353405143251E-03  2.52240446381370E-02 -2.06922631621822E-03
  8.54345699919876E-02 -5.31019973273161E-04  7.27240207589894E-02  1.46771992309914E-03 -1.23754649011459E-01
  2.40921408728745E-04  2.01944443003154E-03 -2.52517800350932E-02  2.06301178213363E-03 -8.53723623375564E-02
  5.32466256483704E-04 -7.26944017946681E-02  1.45727378660894E-03 -1.23597825620514E-01  2.45483648339542E-04
  2.05739982676510E-03 -2.52588500572368E-02 -2.07899469387222E-03  8.62845990631587E-02 -5.33104270278621E-04
  7.31261719688708E-02  1.47640959849678E-03 -1.24149058086809E-01 -6.57239826873200E-04 -9.47721489102221E-03
 -1.90950519309750E-02  2.51205134339678E-02  1.40608536619284E-02 -6.54387093116294E-04 -9.42922883892171E-03
  1.90948323210676E-02 -2.50799486526706E-02  1.40347626644267E-02  6.58165100088185E-04  9.50439606940970E-03
 -1.91561757414209E-02  2.51460278041801E-02  1.41187104532026E-02  6.52396094728773E-04  9.39595285613336E-03
  1.90612025337486E-02 -2.50239062407710E-02  1.39541837735905E-02 -1.38721710117377E-03 -1.42644277701132E-03
  1.41362287928274E-03  1.37443139991701E-03  2.52704399222437E-02  2.53213266758574E-02 -2.54012586212619E-02
 -2.51781235630653E-02 -1.18320064474406E-02 -1.18964474270732E-02  1.19508802695822E-02  1.18545196357607E-02
* ORBITAL    1  106
  1.65025882453646E-06  8.43828608572539E-06  5.89792566075805E-05  2.29243652883452E-04  5.46227955747115E-05
 -5.59345276744296E-04 -2.03724762481081E-02  3.19887378879239E-02  2.11998409003652E-03  1.63763182791257E-06
 -5.16856987535580E-03  1.71487553029447E-02  2.84945486569097E-03  5.51242539840404E-06  1.93647176727558E-04
 -1.86795494048313E-04 -6.98802199239793E-06  2.32428537409749E-05  1.35799137361620E-05 -8.72662882990615E-02
 -2.06244214283609E-02 -5.92249662037276E-06  3.86487373047144E-05 -2.44301056946347E-01 -4.98877768441393E-02
  2.98757379658053E-05  1.27561021646127E-05 -3.49255429291716E-06 -3.34512532307469E-05 -2.18426193824274E-04
 -6.73906289186228E-05 -7.87133041157435E-05 -5.59677929450034E-04 -2.03216754640327E-02  3.17385280694398E-02
  2.10755618444888E-03  6.99702352746237E-06 -5.20229423883416E-03  1.71455360156098E-02  2.83328310507757E-03
 -1.24706664453314E-05 -3.62595219219490E-04 -1.10290726237551E-04  1.08356972900216E-05  4.12169479670240E-05
 -2.19834164333481E-05  8.73067310162710E-02  2.06601958511960E-02 -3.55927928239617E-05 -6.53876502664166E-05
  2.44362846139724E-01  4.99169663394454E-02  4.33489134038906E-05 -1.84018511586266E-06 -1.04432421322648E-04
 -8.04824591164641E-04 -1.05180114923661E-02 -7.04275433464430E-03  4.53649456216451E-01 -4.33514506301865E-03
  2.75650305706716E-01  1.50764334308578E-05 -1.52312624515150E-04  1.00361038316291E-04  7.83859768699301E-04
  1.00725438608950E-02 -7.04242052346334E-03  4.53751605354625E-01 -4.32299408270822E-03  2.75520512534178E-01
  3.32712767222173E-05 -1.05617717663028E-04 -2.66190816733529E-05  5.38478011929619E-05 -3.66397358246942E-02
 -2.12087932406619E-03  1.04190981039450E-01 -4.74346465736267E-04  8.81500295295079E-02 -1.34635636294326E-03
  1.40558758400949E-01  2.68977581542974E-05 -5.25900802352933E-05  3.66548061931720E-02 -2.11720803391075E-03
  1.03649421892156E-01 -4.71980938308152E-04  8.81453458074223E-02  1.34873632691287E-03 -1.40852246786554E-01
  2.45719908158476E-05 -7.06941689964785E-05  3.66537941663573E-02 -2.12390651249717E-03  1.04074398148622E-01
 -4.75390384976692E-04  8.84077750881956E-02 -1.35743839964012E-03  1.41259679420152E-01 -2.44318497719771E-05
  7.15962896328669E-05 -3.65260280460022E-02 -2.12027223475597E-03  1.03832877972698E-01 -4.76507901776884E-04
  8.81077232695540E-02  1.34800354019194E-03 -1.40486586240492E-01 -7.89915264069003E-04 -1.35204298655234E-02
 -1.86229108725533E-02  1.95081565867819E-02  1.89692065336260E-02  7.92080135459836E-04  1.35203295987632E-02
 -1.87163290405144E-02  1.94755992928069E-02 -1.88840378579316E-02  7.94205357937163E-04  1.35314107375658E-02
 -1.86373156240250E-02  1.94458722509588E-02  1.88746386593293E-02 -7.90505020137063E-04 -1.35415412879284E-02
 -1.87044317642876E-02  1.95109882918626E-02 -1.90169622162085E-02 -9.91959291112193E-03  9.80577705455403E-03
  9.85379545090959E-03 -9.93695057543124E-03  3.30763632455537E-02 -3.30966596309611E-02 -3.30400806408099E-02
  3.31964794540301E-02 -1.02110911012980E-02  1.03255329431758E-02  1.02704971432890E-02 -1.02829384932257E-02
* ORBITAL    1  107
  1.73377005223430E-06 -2.37796394817679E-06 -1.01263697285470E-04  1.66037709317481E-04 -4.59284560100416E-05
  1.39348699005753E-03  2.95807078045574E-02 -8.65576465509185E-02 -2.83959581372893E-03 -2.66065869301528E-03
 -5.91001999335601E-02  1.54020816855817E-01  4.32132525474186E-03 -7.98239005126832E-06 -1.86817931034505E-04
 -8.23192462623750E-05 -1.00050707176970E-05 -2.20567623018855E-05  3.59457756839319E-06 -1.59244173391827E-01
 -2.87253868262384E-02  2.63162060327532E-05  4.70935541749801E-05  5.07354481992571E-02  7.06623352117544E-03
 -1.99263040781336E-05 -1.09663250149492E-06 -3.58718561207977E-07  1.01061892151460E-05  1.12668635537401E-04
 -2.20187700466964E-04 -7.51332803517185E-06 -1.40371868589649E-03 -2.96701230879163E-02  8.67895960682636E-02
  2.83209686355801E-03  2.65745939469923E-03  5.88775671104695E-02 -1.53736027783720E-01 -4.32212217037475E-03
  1.17602617534890E-05  2.59037246861841E-04 -1.80765594498290E-04 -1.65396995538044E-05 -4.02751737066104E-05
 -2.30508775860361E-05 -1.59329276959229E-01 -2.86865932642811E-02  4.04081596868103E-05 -4.36309907297502E-05
  5.05450899539750E-02  7.03298730608146E-03 -5.85484028264540E-05 -3.40573998658306E-05  3.45849420247350E-06
  1.90329804368805E-05  3.05631225108304E-04 -1.14968596128434E-05  3.96634239770515E-04 -7.70720162151855E-08
  4.23712647160508E-05  1.44020815358873E-02 -5.94350435024692E-01 -9.46639723839407E-07 -8.99925783715945E-06
  9.06521637306308E-05 -7.68065070811471E-06  2.39898536490289E-04 -1.75904771237062E-06  2.54929277056796E-04
 -1.44254742211845E-02  5.94322786208457E-01 -2.34878590416931E-04 -1.79343979254620E-03 -2.76103294355689E-02
 -9.68925567824992E-05  7.29761053864543E-02 -2.14619395581591E-04 -2.84432287825828E-02 -5.08647200539030E-04
 -2.49761100578654E-02  2.34287671106142E-04  1.78944253306888E-03  2.74822086579016E-02 -9.80655535260415E-05
  7.31847543053713E-02 -2.18074379869048E-04 -2.84350210152210E-02  5.05098167448107E-04  2.53276418146491E-02
 -2.32852421357726E-04 -1.77780101390644E-03 -2.76052257385445E-02  1.04755376134263E-04 -7.36961740903038E-02
  2.13688041536333E-04  2.79827814246762E-02  5.22923633389052E-04  2.42468794434440E-02  2.31879206317824E-04
  1.76898089294168E-03  2.75548573068749E-02  1.08598850284340E-04 -7.44554606720449E-02  2.18862229454292E-04
  2.79850890659267E-02 -5.12777833495302E-04 -2.51368240699130E-02 -9.53680337111244E-04 -2.54031299049676E-02
 -7.59747423684596E-03  1.63466729362272E-02  2.66058557916593E-02  9.52547843117509E-04  2.54236951734328E-02
 -7.58931543558862E-03  1.64193859423289E-02 -2.66680131601387E-02 -9.55311182919396E-04 -2.54351493536185E-02
  7.70248524959558E-03 -1.63524175936424E-02 -2.66350473016122E-02  9.50609501676408E-04  2.54236086968125E-02
  7.65113033988720E-03 -1.64964877202448E-02  2.68468964417629E-02 -1.11626261134922E-03  1.15738175973297E-03
 -1.08905150729025E-03  1.22668585746357E-03  1.61231578572827E-02 -1.61365483664359E-02  1.62683011168910E-02
 -1.63454699706262E-02 -1.29743499858858E-02  1.29129040749145E-02 -1.31665372391145E-02  1.29771706814233E-02
* ORBITAL    1  108
 -7.85068712732022E-05 -5.76311685068499E-04 -3.03468623511608E-03  1.17613009180789E-02  1.14540940000093E-03
 -3.45922074622477E-07  7.39609766249769E-05 -4.45868818117471E-05  1.16160661474514E-05  1.56442321967154E-06
 -1.76511324925778E-04 -2.82457148943878E-05 -2.04080262068837E-05  1.53138907539200E-04  3.05314750852173E-03
  5.11288620075177E-04  8.14267127389258E-04 -1.24154760338614E-01 -2.85628270144631E-02 -3.54158620047095E-05
 -1.33323668558419E-05  8.49062447277165E-03  2.76632335052839E-03 -3.45561720900983E-06 -3.21453313742549E-05
  1.54648994629062E-01  3.69326265422328E-02 -8.18971897199167E-05 -5.72575387802697E-04 -2.83520615340628E-03
  1.12806583917138E-02  1.03015951425407E-03  1.10786629710858E-06 -4.28888804648343E-05 -1.93172975576134E-04
 -4.91772762186140E-06 -2.18767179310389E-06  1.16545566758132E-04 -1.54428488682767E-04 -1.62984564124172E-05
 -1.35927628236512E-04 -2.67830958988407E-03 -8.61938461641205E-04 -8.59909235158470E-04 -1.24178522682642E-01
 -2.85870830239637E-02  4.98068222984472E-05  1.99551603225204E-05  8.58039529720342E-03  2.72277395468068E-03
  6.49444037622531E-05  8.24126100791673E-05  1.54577365717317E-01  3.68959573163672E-02 -1.49153288442456E-04
 -1.10196299971589E-03 -1.33987045820572E-02 -7.16615931658098E-03  5.64823958561779E-01 -4.04468580870957E-03
  2.95001447682521E-01 -1.31847204914952E-05 -1.30324836403455E-05 -1.46766595678392E-04 -1.08097810003175E-03
 -1.24207152229211E-02  7.18000674609913E-03 -5.64977283160072E-01  4.01904967965576E-03 -2.95048500218182E-01
 -9.37721117621374E-06 -5.49406366303145E-05  1.45884478987662E-04  1.17905416448317E-03  1.01685960587049E-02
 -4.82375100176380E-04  1.26071103353055E-04  7.69642396612058E-04  7.86407356483662E-03  5.62956628069114E-05
  5.49644041991465E-03  1.44972946046338E-04  1.17274963114122E-03  1.01151595808273E-02  4.77863445072305E-04
  2.43051452055417E-04 -7.67008553786504E-04 -7.95232264248858E-03  5.98389507492544E-05  5.63955469829368E-03
  1.42197626750630E-04  1.15001441960505E-03  9.92984657218018E-03  4.68988588555538E-04  9.75172117296847E-04
 -7.74285817588665E-04 -7.85334874676602E-03 -6.07545615095276E-05 -6.04917798138592E-03  1.47419326260076E-04
  1.19094024317254E-03  1.01475979081378E-02 -4.79400413646490E-04 -5.84827166050195E-04  7.70403670435729E-04
  7.93838796611902E-03 -4.79614533207331E-05 -6.15673101474537E-03 -1.18254442569084E-03 -1.87579092007209E-02
  1.45211367430325E-03  7.25258483529100E-03  1.52193410291246E-02 -1.18560519440120E-03 -1.87629945174735E-02
 -1.51328223746994E-03 -7.19338766785282E-03  1.51545788045664E-02 -1.18770286691228E-03 -1.87592300351226E-02
 -1.41585773178328E-03 -7.14611631245959E-03 -1.50523353980793E-02 -1.18503704078426E-03 -1.87621097621269E-02
  1.35577639376880E-03  7.16842936755086E-03 -1.51269841138369E-02 -5.82756766178415E-03 -5.87473393095831E-03
 -5.73325653283326E-03 -5.72720840548903E-03  5.23601266003171E-03  5.20548604600230E-03  5.20402489712692E-03
  5.26583016741660E-03  2.39752869061422E-03  2.45003830155888E-03  2.30132571754833E-03  2.23707047059233E-03
* ORBITAL    1  109
  1.06022758358965E-03  7.22884910656176E-03  2.13071309529558E-02 -5.32226906388172E-01 -5.24041800870002E-01
 -1.02087608980306E-06 -2.00287853536456E-05 -2.70497379390323E-04 -6.73146864776624E-05 -1.66431517130150E-06
 -3.12196676784022E-05 -2.99915917977877E-04 -5.24458028238602E-05 -5.79843814801133E-04 -8.84504166758898E-03
 -3.04171003138068E-02 -4.50487860046060E-03  9.44764950661796E-03  2.83112991678058E-02  1.32458513418861E-04
  5.80252572325717E-04 -1.75986419585123E-02 -3.49331807932419E-02  1.02993788161399E-04  6.77889273715742E-04
  1.22902501261781E-02  3.18442028782180E-02  1.06446414446431E-03  7.25939815594627E-03  2.14575925953646E-02
 -5.31651551247223E-01 -5.24098827131534E-01  9.75688327644600E-07  1.93875085016040E-05  3.12776233452452E-04
  7.34229345884226E-05  1.56966815538778E-06  3.07643647348655E-05  2.74063206894743E-04  4.76996281120275E-05
  5.84194660907971E-04  8.92884878672962E-03  3.07714937667483E-02  4.54425714282168E-03  9.34908634285754E-03
  2.79951277804089E-02  1.28135026486826E-04  8.05074051230811E-04 -1.75746273518133E-02 -3.46774712968859E-02
  1.00993771059041E-04  6.49269337582486E-04  1.21941510329133E-02  3.09878598976830E-02  1.08879609989193E-02
  8.25537821182635E-02  4.31222294310650E-01 -1.65557273462368E-04  5.11516425408536E-03 -1.33875702120430E-04
 -1.44502197273021E-02  3.64934908666728E-06  1.58947301024738E-04  1.08844979561256E-02  8.25280109651858E-02
  4.31104503622192E-01  1.60409506766985E-04 -5.11154394099471E-03  1.39769952518106E-04  1.44561825454910E-02
  2.63550354417114E-05  2.92180997213860E-04  7.19992122734072E-03  5.48036353249213E-02  3.08023190115624E-01
 -1.45696921532888E-03 -2.92750340334574E-02 -1.37791289780431E-03 -2.14527017613989E-02 -1.10622473895259E-03
 -6.29896591643023E-02  7.20916833039730E-03  5.48746659712690E-02  3.08278979024772E-01  1.47789868492646E-03
  2.95152246411469E-02  1.38581934185527E-03  2.15044918469611E-02 -1.11509758569943E-03 -6.30393227862515E-02
  7.20305231215875E-03  5.48275319112653E-02  3.08106706193921E-01  1.45468147187185E-03  2.91730957164107E-02
  1.38416209674243E-03  2.15501826936042E-02  1.11577920498661E-03  6.31880690519459E-02  7.21347867905762E-03
  5.49076796368110E-02  3.08400689799827E-01 -1.47932741533525E-03 -2.94743640270981E-02 -1.39060232045001E-03
 -2.15334676657205E-02  1.12533271318356E-03  6.31588724336445E-02  1.68404009607744E-02  1.32312167802137E-01
 -1.14570416392172E-03  1.12676510878282E-01  2.62294516376026E-02  1.68333133685599E-02  1.32258132281335E-01
  1.18719796123136E-03 -1.12706336752166E-01  2.62602781708918E-02  1.68430731705327E-02  1.32327275708703E-01
  1.15248605720661E-03 -1.12661341965843E-01 -2.62245826669933E-02  1.68366990235408E-02  1.32294633072795E-01
 -1.18597792727226E-03  1.12686039716780E-01 -2.62314072947722E-02  4.10943210538523E-03  4.09235837007903E-03
  4.09128229945057E-03  4.07949643645118E-03 -2.23263478488892E-02 -2.23652016005531E-02 -2.23095263489018E-02
 -2.23537081909938E-02  1.26071902749147E-02  1.26667527389553E-02  1.25823873185616E-02  1.26757006184562E-02
* ORBITAL    1  110
 -6.86189366507777E-03 -4.93054039000894E-02 -2.38051114444782E-01 -1.54370492715324E+00 -1.07284017865685E+00
  1.11014382704750E-06  1.96072831991463E-05  2.30982358745714E-04  3.03898809987989E-05 -1.63209965548274E-06
 -2.84491319954785E-05 -2.08831477600011E-04 -5.96497133672341E-06  2.23611191257863E-03  3.73112936718558E-02
  7.64736649390535E-02  1.22333886974304E-02 -6.19567008068363E-03 -3.12395681747338E-02 -3.20750392885717E-06
  2.05559986433915E-04  1.69162304570501E-05 -1.05384599578290E-02 -8.51218719599543E-05 -5.10449481953824E-04
  2.82231923718208E-03 -4.04461398669467E-03  6.86265422228943E-03  4.93108651181171E-02  2.38075272447599E-01
  1.54372406420646E+00  1.07276799631268E+00 -1.73976028160612E-06 -3.45636653434758E-05 -8.89593894115830E-05
 -1.68757896280543E-05  2.10474189345549E-06  4.07002613934139E-05 -4.87673076694530E-06 -6.38403851224630E-06
  2.23628694417278E-03  3.73117900343603E-02  7.65829816398421E-02  1.22402089709713E-02  6.27646153441251E-03
  3.19403109012040E-02  1.39543056944402E-04  1.19745728168366E-03 -2.12115845746056E-05  1.03210845602083E-02
 -9.51943235405188E-05 -8.50727057843221E-04 -2.83067825556742E-03  4.03656765676575E-03  1.14976170106976E-05
  8.81344174256731E-05  3.02549685549666E-04 -5.80714637233045E-06  3.71691463830225E-05  2.12560381098506E-05
  1.68713464102823E-04  6.24453106137049E-03  1.70484846620392E-01 -5.21142269038113E-06 -4.00520553761357E-05
 -1.38163559881893E-04 -1.34617299091404E-05 -2.49280337311807E-04  1.07388731144269E-05  1.05670224543747E-04
  6.29088718068166E-03  1.70669148578558E-01  1.03582883224682E-02  7.84243683414496E-02  3.79032833348114E-01
 -1.53493536285570E-03 -2.32435800102250E-02 -1.15610423404583E-03  1.52524305249969E-02  7.50967368924216E-04
  5.88192835304757E-02  1.03544409017562E-02  7.83950806640147E-02  3.78939423512712E-01  1.52745062752448E-03
  2.31344069581932E-02  1.15055548170850E-03 -1.52787592649841E-02  7.56714426622779E-04  5.88686256134814E-02
 -1.03593179970452E-02 -7.84330487938754E-02 -3.79137560896351E-01 -1.53669902361778E-03 -2.32516791299743E-02
 -1.14340749402015E-03  1.54106816046996E-02  7.47916967919752E-04  5.87921534284879E-02 -1.03585634508910E-02
 -7.84265022591540E-02 -3.79024408077278E-01  1.52931345598963E-03  2.30625129799025E-02  1.15939921792978E-03
 -1.51865819531315E-02  7.42973964705380E-04  5.86446766967889E-02  3.25426031478699E-02  2.55953317387060E-01
  2.43261893977878E-02  1.58774031788125E-01  5.16083222146612E-02  3.25530309733676E-02  2.56055634495795E-01
 -2.43560903718194E-02 -1.58729458953425E-01  5.15681685706590E-02 -3.25548217495785E-02 -2.56082642951461E-01
  2.43772483378624E-02  1.58724369534173E-01  5.15366371754832E-02 -3.25385310635549E-02 -2.55852363660765E-01
 -2.42642467934625E-02 -1.58823886307075E-01  5.17032196790182E-02 -4.07418592729403E-03 -4.06901486177004E-03
  4.09508276484263E-03  4.14271140663450E-03 -5.16198265442963E-02 -5.16412520378192E-02  5.16442754841898E-02
  5.15699537234691E-02 -1.85997845818895E-02 -1.85881366911496E-02  1.85248034698299E-02  1.87111530881099E-02
* ORBITAL    1  111
 -3.66062165088538E-06 -2.62916710150388E-05 -1.27008032871281E-04 -4.41764953362554E-04  6.90575303551602E-05
 -1.83987811498338E-04 -3.25571837662329E-03 -5.34296924226406E-02 -3.86934588298297E-03 -3.59229314442916E-04
 -6.46060634872188E-03 -7.62037784604951E-03  1.16857956571161E-02  3.29586831703932E-06  6.13814443522053E-05
  2.12865920677840E-04  1.85850415232322E-05  8.34029371490118E-05  2.46485149830587E-04 -3.63064568144612E-02
 -7.77916347125516E-02  6.08134404529671E-05  9.49874734180470E-05  2.79236275611314E-02  7.87222453628814E-02
  5.55004595929625E-05  2.51767055605874E-04  2.50970540285281E-06  1.81853915996469E-05  9.30941453947814E-05
  4.52089503247384E-04 -2.41574667007215E-05 -1.83102319504605E-04 -3.23889913623776E-03 -5.32514540196348E-02
 -3.82781339034017E-03 -3.58848613197381E-04 -6.45325939005578E-03 -7.47985021650360E-03  1.17144787348936E-02
  2.97261444726834E-06  6.01255563258000E-05  2.95480567664064E-04  2.82882177481744E-05 -2.09832375915214E-04
 -4.53518341751226E-04  3.63532483639163E-02  7.80061530388038E-02  3.07058943627542E-05  3.74767381299525E-04
 -2.78388719080317E-02 -7.82130627038259E-02 -1.68792321527185E-04 -6.39808257464799E-04  3.19600888940612E-03
  2.45457683640610E-02  1.20498933416645E-01 -1.10828663140486E-03 -2.36670153333372E-02  5.31553823814990E-03
  5.41904770287497E-02  2.28780132378094E-05  3.84508673588096E-04 -3.20416300223822E-03 -2.46085567288343E-02
 -1.20739222183828E-01 -1.11943755994997E-03 -2.38961742856477E-02  5.32892456172109E-03  5.43084047254296E-02
  2.43274628207215E-05  3.80898255714442E-04 -4.32021339508743E-03 -3.42826475634673E-02 -2.52781331773803E-01
 -3.57089289447417E-03 -1.18190021331748E-01  1.28182493317483E-02  4.20007105937552E-01 -7.53996685115747E-03
 -2.68271713754351E-01  4.31658683729485E-03  3.42550181634582E-02  2.52685616126128E-01 -3.57441874664559E-03
 -1.18222335556485E-01  1.28148186735040E-02  4.19988976062664E-01  7.54475087998887E-03  2.68304346543814E-01
  4.31943620993122E-03  3.42768460984972E-02  2.52782903398179E-01 -3.57883779022102E-03 -1.18340731874622E-01
  1.28168754578441E-02  4.20033430951432E-01 -7.53459646646066E-03 -2.68112126799733E-01 -4.31161266775194E-03
 -3.42167411600691E-02 -2.52534821485628E-01 -3.57888435680353E-03 -1.18198918322519E-01  1.28095316051148E-02
  4.19925026851002E-01  7.55659067818150E-03  2.68497980938708E-01 -3.61535833194138E-02 -3.66198866119068E-01
 -9.86856048602159E-02  3.29850503891812E-01  2.25259709561266E-01  3.61514260601214E-02  3.66183039612640E-01
 -9.86875757305106E-02  3.29836829170030E-01 -2.25251287755650E-01  3.61573376221514E-02  3.66222637468358E-01
 -9.86937846224159E-02  3.29859752854505E-01  2.25270764911119E-01 -3.61546148083346E-02 -3.66223285784058E-01
 -9.87156795911426E-02  3.29857782255087E-01 -2.25276741700244E-01  4.52070973000545E-02 -4.51964550763286E-02
 -4.52243007259567E-02  4.51630072140931E-02 -5.23650441354265E-03  5.22227634393649E-03  5.25913354860108E-03
 -5.20740722967890E-03  3.40404831250233E-02 -3.40452735206888E-02 -3.40661835661578E-02  3.40355311136504E-02
* ORBITAL    1  112
 -2.17765198117649E-06 -1.57638027902304E-05 -8.05756533307561E-05 -3.89290868443754E-04  7.26750609784776E-05
 -4.03313221576108E-04 -6.59878973315443E-03 -3.35697077679814E-02  2.62011621679349E-03 -2.92912644079813E-04
 -6.18968382267781E-03 -3.20798223060775E-02 -1.38806570960385E-03  1.85144756054145E-06  3.79959928863073E-05
  2.84215672573064E-04  1.41641623090747E-05  5.87437432091684E-05  1.52537008460881E-04 -2.38416578405180E-02
 -5.40550300201240E-02  3.26396467582281E-06 -1.19169158880262E-05  4.54210711813619E-02  1.19104042156895E-01
  5.01810105675111E-05  1.35255656075434E-04  2.01967174622861E-06  1.46005255532046E-05  7.26243885962997E-05
  3.31283555111979E-04 -1.13593597619151E-05  4.03374014044266E-04  6.59876975620962E-03  3.35662305103851E-02
 -2.62763213049004E-03  2.93958105166239E-04  6.21100516749999E-03  3.18368588608168E-02  1.36676536669479E-03
  1.83531043500107E-06  3.53011507811838E-05  1.28760816358924E-04  5.95779501814092E-06 -1.41657515621969E-06
 -4.78901881942808E-04 -2.37167155221884E-02 -5.35536640973767E-02  2.58941743826131E-06 -6.85410344915119E-05
  4.53228331222520E-02  1.18397114179706E-01  2.46940837048563E-05 -3.31024900048555E-04  4.87110673640307E-06
  3.75131537327999E-05  1.47229367655261E-04 -2.59100995279632E-06 -2.60268690680746E-05  1.57543130823354E-05
  2.90655434329389E-04  2.24668783288166E-03  5.94908739175753E-02 -6.92033035389034E-06 -5.30332716728071E-05
 -1.60777057208058E-04  3.42321516953708E-07  1.23312158109804E-04  1.26885246466226E-05  1.34235180741347E-04
 -2.20772561594386E-03 -5.89264905507776E-02 -4.90349805721656E-03 -3.87725571662603E-02 -2.72973898961964E-01
 -2.94039019316361E-03 -1.14847941845492E-01  1.36534571882098E-02  4.37614123716368E-01 -6.89305335576198E-03
 -2.53916823520277E-01  4.90079464920423E-03  3.87520155214164E-02  2.72907619108896E-01 -2.94307937350073E-03
 -1.14860024623657E-01  1.36515971142914E-02  4.37620320671577E-01  6.89592259147529E-03  2.53911139814346E-01
 -4.89834252435408E-03 -3.87333485825105E-02 -2.72880480306003E-01  2.94505988256831E-03  1.14796139809514E-01
 -1.36439137246832E-02 -4.37535738142802E-01  6.90274386561853E-03  2.53981278583257E-01  4.90350165249570E-03
  3.87729811855822E-02  2.73017751294118E-01  2.94025547828256E-03  1.14838292329301E-01 -1.36475284132553E-02
 -4.37522343111221E-01 -6.89178470970015E-03 -2.53891935053803E-01 -3.33050552073658E-02 -3.41100809283351E-01
 -1.04059397028243E-01  3.41058386644698E-01  2.25737688095496E-01  3.33033915994192E-02  3.41089514751521E-01
 -1.04058746746004E-01  3.41048848053851E-01 -2.25731711774861E-01 -3.33090097721412E-02 -3.41178542910549E-01
  1.04109361101739E-01 -3.41086214994502E-01 -2.25806969795364E-01  3.33099838288579E-02  3.41168273800728E-01
  1.04104383193223E-01 -3.41094230122609E-01  2.25797395397823E-01  3.28475841701927E-02 -3.28482281121734E-02
  3.27981062137808E-02 -3.28427966182947E-02 -1.79395969929340E-02  1.79326785933473E-02 -1.79067257796576E-02
  1.79289936183836E-02  2.59576301183749E-02 -2.59720339264205E-02  2.59070946028775E-02 -2.59154591911424E-02
* ORBITAL    1  113
  2.11705946773553E-03  1.53109946435561E-02  7.76013833756911E-02  3.10028432151988E-01 -3.32901297199954E-01
  1.22390503268412E-06  2.32326156131259E-05  5.29246377606544E-05  1.53101216872949E-05 -6.13430976143962E-07
 -1.19088757037113E-05 -7.71807162815580E-05 -7.07756089756499E-06 -3.11584499759961E-05  2.61564015573450E-03
  1.05108474707172E-01  1.07612757842662E-02 -2.42091233026335E-02 -8.90409583095364E-02 -1.70886592707038E-05
  3.91712227204428E-04  1.46345894251608E-02 -1.81796849522108E-02 -3.62862248030955E-05 -2.26247176346722E-04
  2.59607768829155E-02  5.85516804020217E-02  2.11484348578530E-03  1.52944568395228E-02  7.75025642023762E-02
  3.09258538790539E-01 -3.32492545610947E-01 -8.18378264546740E-07 -1.59255763041971E-05 -1.95008881943291E-04
 -3.02959324360316E-05  1.24652355300985E-06  2.13801519516400E-05 -7.50733371970691E-05 -2.40003764466972E-05
  2.96990899289554E-05 -2.65445705317523E-03 -1.05626973076853E-01 -1.07220035050939E-02 -2.40521759532263E-02
 -8.90372170729276E-02  7.75116400430571E-05  3.52489513251414E-04  1.48818999427527E-02 -1.69472351976901E-02
 -8.87862588264201E-05 -8.50848122208172E-04  2.61281266468986E-02  6.01023503404506E-02 -9.17040991507095E-04
 -8.14715814491293E-03 -8.68213176015796E-02  1.71227490483399E-03  7.93843211270458E-02 -9.42766040111074E-03
 -1.99853363397329E-01 -5.13499831611162E-05 -7.05766878568707E-04 -9.20586013440816E-04 -8.17472171590352E-03
 -8.69229269931384E-02 -1.70273661746062E-03 -7.90917677328155E-02  9.44265551808551E-03  2.00125860003715E-01
 -2.61161123112498E-05 -6.38486543883940E-04 -4.03779387670422E-03 -3.25688679709358E-02 -2.57027827528954E-01
  1.28333328823528E-03 -2.46644933476699E-03  1.46216497370835E-02  4.59759783382940E-01 -3.31935596218902E-03
 -1.44933185123028E-01 -4.03766977249353E-03 -3.25677679397872E-02 -2.57018982107407E-01 -1.28107828356069E-03
  2.51779217109280E-03 -1.46256601487486E-02 -4.59814432090093E-01 -3.31726009935775E-03 -1.44836365122261E-01
 -4.03941939106619E-03 -3.25805032099852E-02 -2.57023367825589E-01 -1.28415236049066E-03  2.47166840133208E-03
 -1.46300914491542E-02 -4.59813526213449E-01  3.32374651802189E-03  1.45004077412242E-01 -4.04420659644797E-03
 -3.26167661257250E-02 -2.57086438222338E-01  1.29225822076526E-03 -2.43311758652057E-03  1.46428438455764E-02
  4.59931419693024E-01  3.31619407702915E-03  1.44954346573449E-01  4.13610346173071E-02  3.95621979267746E-01
  9.18625780902177E-02 -2.60459802640986E-01 -1.94745080292447E-01  4.13668805464516E-02  3.95691624253185E-01
 -9.18859473454798E-02  2.60486702790612E-01 -1.94779796515306E-01  4.13461030645826E-02  3.95430379888207E-01
 -9.17754275898520E-02  2.60304118220859E-01  1.94610660693213E-01  4.13605196833288E-02  3.95603550331604E-01
  9.18550781363896E-02 -2.60380060884321E-01  1.94725150442227E-01 -6.41977262127910E-02 -6.41954305737499E-02
 -6.42436069239376E-02 -6.42014229822128E-02 -1.27235000522084E-02 -1.27463750266299E-02 -1.27067665336152E-02
 -1.27448244404208E-02 -4.86631745022958E-02 -4.86112581422710E-02 -4.87450021888779E-02 -4.86777199983121E-02
* ORBITAL    1  114
  2.20047671959418E-03  1.59050405320708E-02  7.95727177887553E-02  4.56511812611729E-01  7.60832236807128E-02
  3.04256267873953E-07  5.79588273075986E-06 -6.32444719509226E-05  2.58412653762893E-06  1.11995473548173E-06
  2.08120569716973E-05  1.19917289500059E-04  7.25139249114986E-06 -8.22380170529462E-04 -1.61190718889997E-02
 -8.25976372636194E-02 -9.10744303975344E-03  4.27022450765440E-02  1.18976384041659E-01 -2.60173240413353E-05
 -1.47774497175877E-04 -1.06446402784099E-02 -1.85345056440057E-02 -3.41371368480525E-05  1.84366935931406E-04
 -3.30480717631422E-02 -8.32910804840058E-02 -2.20134293296022E-03 -1.59111986587486E-02 -7.96020227301514E-02
 -4.56527661464658E-01 -7.59612464763463E-02  5.06452752573203E-07  9.64780454362656E-06 -1.65402629565975E-04
 -3.13061235713707E-05 -1.14769134613258E-06 -2.31510663009871E-05 -1.35643297482402E-04 -2.49097029342140E-05
 -8.22651176575836E-04 -1.61237053497157E-02 -8.27827545877850E-02 -9.11909074909453E-03 -4.28278981557321E-02
 -1.20301536827486E-01 -8.44890996671205E-05 -7.64829842708481E-04  1.07114458416948E-02  1.87588167862933E-02
 -2.14502698151842E-05 -2.03216590851995E-04  3.31784421531329E-02  8.37815083158010E-02 -7.25726400599718E-06
 -5.55304675117326E-05 -1.82435955551529E-04 -3.06419886219026E-06 -1.40791291606790E-04 -1.22995479364912E-05
 -8.80259837070140E-05 -4.64143485268395E-03 -7.61970206001842E-02 -6.14515292318072E-07 -4.57424590598276E-06
 -6.13835641991330E-06  2.40374645103741E-05  5.47545973873571E-04  6.74901610013934E-06  9.48972268717338E-05
 -4.66319931858817E-03 -7.63072522187201E-02  1.95232404772536E-03  1.61327717087549E-02  1.50860293956042E-01
  5.52644632511266E-03  1.78542957865235E-01 -1.25466171888281E-02 -4.19231569018100E-01  9.39371202309109E-03
  2.93124688775907E-01  1.95295981105346E-03  1.61374566788878E-02  1.50844565529474E-01 -5.52494665707131E-03
 -1.78532924795028E-01  1.25483007142760E-02  4.19221645148437E-01  9.39253504654155E-03  2.93172256170855E-01
 -1.94552162302016E-03 -1.60798598709862E-02 -1.50607633390209E-01  5.53987139817242E-03  1.78641365641197E-01
 -1.25539760463591E-02 -4.19385603269192E-01  9.40612938771682E-03  2.93219764254820E-01 -1.95193702554848E-03
 -1.61293016066621E-02 -1.50793891938937E-01 -5.52288787572286E-03 -1.78418287691891E-01  1.25541280128154E-02
  4.19297634074700E-01  9.40206368267008E-03  2.93324016228174E-01 -4.43219638876243E-02 -4.27770812087730E-01
 -1.22547987376536E-01  2.91918797201099E-01  2.07269353572567E-01 -4.43260558279711E-02 -4.27818325558282E-01
  1.22559275946804E-01 -2.91940043105012E-01  2.07294170001709E-01  4.43200019215646E-02  4.27720496052554E-01
 -1.22517752757781E-01  2.91875823448943E-01  2.07221471179437E-01  4.43202231294033E-02  4.27689536974483E-01
  1.22510104200936E-01 -2.91863670076816E-01  2.07191767577813E-01  6.15100412018783E-02  6.14996787541712E-02
 -6.15880686594424E-02 -6.15821806550069E-02 -6.20826581669115E-03 -6.18545650337454E-03  6.21758040072778E-03
  6.25283316993487E-03  7.96115402752679E-02  7.95986136636586E-02 -7.95904808965799E-02 -7.96907167261480E-02
* ORBITAL    1  115
  4.51256067563368E-03  3.26795185833923E-02  1.66555290930154E-01  8.02405549689554E-01 -4.68415127700435E-01
  1.41920707728813E-06  2.88650490301086E-05  1.09690534551402E-04  2.02272867848477E-05 -8.53091616535519E-07
 -1.72620627781036E-05 -1.23235538451429E-04 -4.51807583380285E-06  4.17226295985562E-04  1.42592021790065E-02
  3.54250908349529E-01  2.55410866819558E-02  4.51483309059254E-02  7.16984262819438E-02 -4.42907315031860E-05
  5.77228229968531E-04 -7.88112359423621E-03 -9.22049050474755E-02  2.22801768015802E-05 -4.18517492375681E-04
 -2.15814151537940E-03 -3.49882170252699E-02  4.50886080958245E-03  3.26524375617539E-02  1.66412402762302E-01
  8.01557037353411E-01 -4.68155642606037E-01 -1.27949745014047E-06 -2.53902840366743E-05 -1.95492658895608E-04
 -3.04034823131099E-05  1.84862895810753E-06  3.28202690534695E-05 -1.35271070446752E-05 -1.64676946722493E-05
 -4.20149493572459E-04 -1.43226411471394E-02 -3.54772064352938E-01 -2.55375803909953E-02  4.52859925122598E-02
  7.21781682054108E-02  1.85650827227053E-04  5.44338094356078E-04 -7.70663140047096E-03 -9.15180953622412E-02
 -1.17642232474112E-04 -9.13580033526023E-04 -2.07726603237353E-03 -3.38729187079964E-02 -1.32745918955247E-03
 -1.19192831110767E-02 -1.46872281440044E-01  6.11687806971764E-03  1.31021916875150E-01 -8.42591155814764E-03
 -2.42960382473265E-01 -5.28858389061543E-05 -5.59613737218416E-04 -1.33069495110483E-03 -1.19447995957086E-02
 -1.46976669886671E-01 -6.11034635491314E-03 -1.30834476745946E-01  8.43911272367597E-03  2.43319742163297E-01
 -1.46183149402627E-05 -4.71894198722994E-04 -2.49962943677280E-03 -1.95922070353973E-02 -1.10981865082959E-01
  1.36183135421847E-02  3.46462992223321E-01  4.18401128661122E-04 -5.14991820883092E-02  1.25130937814806E-02
  3.14110743575561E-01 -2.49984207708343E-03 -1.95935793881682E-02 -1.10962267649111E-01 -1.36160876790826E-02
 -3.46394064296960E-01 -4.25023200571732E-04  5.14456372053317E-02  1.25159391716129E-02  3.14189126666306E-01
 -2.50259989103453E-03 -1.96145803089118E-02 -1.11042457220857E-01 -1.36204719816334E-02 -3.46430581715738E-01
 -4.23249800731379E-04  5.15261327570881E-02 -1.25148679866162E-02 -3.14075380256601E-01 -2.50687320562744E-03
 -1.96467920644729E-02 -1.11082635659191E-01  1.36264779551481E-02  3.46429928751156E-01  4.37015531010484E-04
 -5.13665410020558E-02 -1.25229695008425E-02 -3.14165869954608E-01 -1.59189764617476E-02 -1.65622831836319E-01
 -7.44028226838759E-02  1.54662158268166E-01  8.02191814005968E-02 -1.59098910539907E-02 -1.65516967588902E-01
  7.43644942245723E-02 -1.54624628065877E-01  8.01602681877521E-02 -1.59289711961376E-02 -1.65742190862398E-01
  7.44594722660121E-02 -1.54765977985772E-01 -8.03032119121174E-02 -1.59128033316855E-02 -1.65541046900641E-01
 -7.43680635456669E-02  1.54670247150937E-01 -8.01700051309503E-02  6.35069985490736E-03  6.36717065505233E-03
  6.34421734929713E-03  6.38290984585726E-03 -1.72929695354937E-02 -1.73305648308817E-02 -1.72908035881950E-02
 -1.73387688169679E-02  5.79741325992329E-02  5.80492630841126E-02  5.79240462273187E-02  5.80164154721178E-02
* ORBITAL    1  116
  1.64813307732849E-05  1.18333762918184E-04  5.67230253048393E-04  1.88950266883365E-03 -1.94951394907903E-04
  3.07039245270977E-03  7.03861856769403E-02  8.92097747530659E-01  8.49572407660242E-02 -1.21880049354694E-04
  7.03621418079764E-04  1.11516145353971E-01  1.33967827676099E-02 -1.51058515067292E-05 -2.76577953864467E-04
 -1.04146221749242E-03 -1.12882794066725E-04 -1.59896410871146E-04 -9.27520040210428E-04  8.44294759193507E-02
  1.87806517576491E-01  1.43533000381819E-04  2.19676801184890E-04  5.34105941829381E-02  1.26348452124978E-01
 -1.89378528563030E-04 -7.79199802310126E-04 -1.10722594044433E-05 -8.00287185559620E-05 -3.99836215729873E-04
 -1.84140127194893E-03 -7.89079384791370E-05 -3.06969877314902E-03 -7.03740142739398E-02 -8.92329098362187E-01
 -8.49793465246190E-02  1.21570657550166E-04 -7.11107003684407E-04 -1.11365395201858E-01 -1.33879354369765E-02
 -1.26965477531452E-05 -2.47504862894162E-04 -1.19142470893206E-03 -1.48687958301647E-04  2.83192455535473E-04
  2.31344459854431E-03  8.42543779415107E-02  1.86774502539961E-01 -2.44366707552302E-04 -2.01167179865249E-03
  5.34480839199899E-02  1.26504206005675E-01  2.38623316338395E-04  2.64241105822224E-03  9.88981978950970E-06
  7.55153069755286E-05  2.86365136419171E-04 -7.75166536550791E-06 -9.45281724300977E-05  1.02006385145077E-05
 -3.08627552592298E-05 -1.21804652362999E-02 -2.06318983886175E-01  2.62246280858767E-05  2.00912841350491E-04
  7.23758439568556E-04  3.23054028908109E-05  3.53970793623462E-04 -3.89384294799852E-05 -1.81002624633008E-04
  1.20158294516198E-02  2.04338568970706E-01 -9.50953655088779E-03 -7.31582624580317E-02 -3.56499573772424E-01
  1.03849837421977E-02  1.32484156663329E-01  6.97356340345464E-03  9.17178941755308E-02  1.30344649816273E-02
  2.44913966970471E-01  9.52291987467639E-03  7.32605238464999E-02  3.56857497569992E-01  1.03938538375144E-02
  1.32395651102326E-01  6.98215533677474E-03  9.17618164577889E-02 -1.30594699858658E-02 -2.45176219030997E-01
 -9.53064774564403E-03 -7.33202739565276E-02 -3.57116127616959E-01 -1.03797917387976E-02 -1.31915080715937E-01
 -6.99580345590301E-03 -9.19859128170347E-02 -1.30991760078399E-02 -2.45908982191653E-01  9.49647967818825E-03
  7.30571380699358E-02  3.56053902901666E-01 -1.03810970819455E-02 -1.32679715446340E-01 -6.96859304040817E-03
 -9.17181884504226E-02  1.29935196059959E-02  2.44369989734302E-01  4.68961886348788E-02  3.75865500045038E-01
 -1.21236008266630E-01  1.84052087806991E-01 -7.67449111058781E-02 -4.68905071374235E-02 -3.75840612903119E-01
 -1.21212920829214E-01  1.84060865158526E-01  7.67455585406223E-02  4.68917433911296E-02  3.75940862405007E-01
  1.21129176817549E-01 -1.84012642193793E-01  7.68214840808797E-02 -4.68988826864977E-02 -3.75869834534545E-01
  1.21252710982782E-01 -1.84063505959920E-01 -7.67741650092087E-02 -3.32582114900325E-01  3.32522956870162E-01
 -3.32403220705352E-01  3.32669348325590E-01 -9.03688916850139E-02  9.04155006368295E-02 -9.05026977272779E-02
  9.03219995135355E-02 -9.54186439519732E-02  9.54216621793003E-02 -9.52370144943408E-02  9.54314506790064E-02
* ORBITAL    1  117
 -1.14398993132044E-05 -8.18501466132587E-05 -3.84610926643203E-04 -1.10907938193042E-03 -1.27109451502555E-04
 -9.67040535183493E-04 -2.47716039312066E-02 -3.51652226839485E-01 -5.60449941384156E-02  1.36585172944769E-03
  3.50805644142876E-02  4.75180200150551E-01  7.07957275006413E-02  1.24694433060651E-05  2.27931684115344E-04
  5.39353774968577E-04  1.28536613543813E-04  2.49932073989605E-04  1.36234060728727E-03 -9.70729960276568E-02
 -2.38956974864690E-01 -1.65423489029358E-04 -1.41404188334392E-03  2.96740262017319E-02  4.76553012578126E-02
  1.31645365543056E-04  1.02625147050052E-03  1.05816629395172E-05  7.59590265426607E-05  3.65028497297876E-04
  1.17707198032573E-03  7.06441714128172E-05 -9.65661379779383E-04 -2.47459865786787E-02 -3.51441010474362E-01
 -5.59956979653305E-02  1.36525324164474E-03  3.50699685041744E-02  4.75302474319274E-01  7.08240837460113E-02
  1.19758001164457E-05  2.27844188212854E-04  9.12257032170180E-04  1.59655001309902E-04 -3.59614636546725E-04
 -5.48029525292528E-04  9.70986901176487E-02  2.38862650340879E-01  2.87361981835555E-04  1.99279144080065E-03
 -2.94599601844172E-02 -4.69063311824432E-02 -4.00948901050163E-04 -1.67727406962472E-03  1.79924158421550E-02
  1.38238791181900E-01  6.42063070759141E-01 -9.69344134223784E-03 -5.37401414994775E-02  2.27972581848902E-02
  2.43924513287277E-01  3.67268538319219E-05  3.64159295124491E-04 -1.79968381959169E-02 -1.38274010318355E-01
 -6.42232816779991E-01 -9.72818066046871E-03 -5.45317296489988E-02  2.28063943939087E-02  2.44163688221390E-01
  3.00088875054097E-05  2.85226219366879E-04  2.56251748642122E-03  1.97335895507590E-02  9.13680193532139E-02
 -4.00186158086918E-04  3.16120023755917E-02 -5.44611024065474E-03 -1.25285043789111E-01  5.89558727432442E-04
  6.63880065614142E-03 -2.58033094553023E-03 -1.98713201138503E-02 -9.20013165438778E-02 -3.96976872146534E-04
  3.19754143859718E-02 -5.45363524320616E-03 -1.25409654126838E-01 -5.28614831065364E-04 -5.64413040177456E-03
 -2.56611540666383E-03 -1.97612677626786E-02 -9.14554000075143E-02 -4.12780375210660E-04  3.14549102603085E-02
 -5.44523707384459E-03 -1.25231253690310E-01  5.86768961030654E-04  6.68410485343165E-03  2.58280204140248E-03
  1.98900035978606E-02  9.20535880586561E-02 -3.96213984104047E-04  3.20188708383973E-02 -5.46551295551781E-03
 -1.25591878989750E-01 -5.22711035601936E-04 -5.48519538610621E-03 -4.46163997196495E-02 -3.71535615814610E-01
  1.99051111450060E-01 -2.65420804977906E-01  8.06098336847423E-02  4.46168590040419E-02  3.71642084555518E-01
  1.98929407948103E-01 -2.65304136721813E-01 -8.06957158822643E-02  4.46254171910766E-02  3.71653918758488E-01
  1.99003601031638E-01 -2.65365144082110E-01  8.06933854956605E-02 -4.46201808814590E-02 -3.71663691216091E-01
  1.98909756551302E-01 -2.65292897516661E-01 -8.06993836408210E-02  4.19344516816717E-01 -4.19176967111117E-01
 -4.19293935949891E-01  4.19202874324887E-01  1.64451068005369E-01 -1.64567708866944E-01 -1.64465273407720E-01
  1.64566361204027E-01  5.06410916216749E-02 -5.04824575723365E-02 -5.06179480396659E-02  5.04776407240560E-02
* ORBITAL    1  118
 -2.51511622766425E-03 -1.77447932614816E-02 -7.34009491631887E-02 -1.52490015273907E-01 -5.78532021343319E-01
 -7.11470800041445E-07 -1.11133264215900E-05 -2.81088187325012E-04 -7.01303506616967E-06  5.49419249811694E-06
  1.02119125316868E-04  4.17567441968687E-04  2.76083212212521E-05  4.92337011160923E-03  1.01395056129060E-01
  8.83032456858326E-01  6.92668024450539E-02  6.91391193078949E-02  1.75400238517752E-01 -2.19278112434511E-04
 -1.06256995626021E-03  4.86592614904239E-03  7.81518630070279E-02  2.37584572314922E-04  9.54932765385553E-04
  5.09668830360825E-02  1.37672936686691E-01  2.51404926844076E-03  1.77373377962526E-02  7.33670430756973E-02
  1.52481841733681E-01  5.78604383936243E-01  2.53773387554412E-06  4.72619510020707E-05 -2.49768542631099E-04
 -5.74897937720413E-05 -4.46545747889039E-06 -8.51629096173588E-05 -4.54131165683072E-04 -5.97946980179983E-05
  4.92307385735378E-03  1.01394753731729E-01  8.82984145244000E-01  6.92682288696631E-02 -6.93098986622752E-02
 -1.75993956805803E-01 -2.60970350229335E-04 -2.65208018778045E-03 -4.85918232094574E-03 -7.77704901760263E-02
 -6.75224008594636E-06  1.47930276642792E-04 -5.09019847767775E-02 -1.37983119901377E-01 -1.35549674615818E-05
 -1.03850581727532E-04 -3.55169653693939E-04  2.65966446051050E-05  4.07453754480803E-04 -1.54708939468068E-05
  8.66933511211158E-05  8.11428446450134E-03 -2.30944620535705E-02  4.35193237952649E-06  3.33818680569600E-05
  1.00458654506596E-04  2.44378506584430E-05  5.43490707474796E-04 -2.22473333331450E-06  1.88027168223262E-04
  8.01418427847341E-03 -2.36645612086109E-02 -6.52363530938986E-03 -5.12587499303823E-02 -3.07607241607451E-01
  1.43673366128948E-02  2.86073058590342E-01  1.04154346088529E-02  2.20707920012122E-01  1.04842138220928E-02
  1.85383169324131E-01 -6.52174906872865E-03 -5.12450923098199E-02 -3.07660879974996E-01 -1.43657741091085E-02
 -2.86065328422170E-01 -1.04024053817993E-02 -2.20540430834906E-01  1.04772390079224E-02  1.85307441622610E-01
  6.53348292505280E-03  5.13353857576074E-02  3.08000551533234E-01  1.43886680295631E-02  2.86327212370522E-01
  1.04043089433426E-02  2.20478615451228E-01  1.04946621964401E-02  1.85369818191885E-01  6.51811766870946E-03
  5.12165561128524E-02  3.07488578947412E-01 -1.43449666218084E-02 -2.85663474204357E-01 -1.04145796166575E-02
 -2.20763167475453E-01  1.04885998534090E-02  1.85665772618208E-01  1.21684885626889E-02  1.01792427347984E-01
 -2.38634639404675E-01 -2.40637307330075E-03 -1.38586127147084E-01  1.21473184203510E-02  1.01525135736088E-01
  2.38723187495447E-01  2.28202747735905E-03 -1.38425027044860E-01 -1.21521665590744E-02 -1.01566858489968E-01
 -2.38702433728912E-01 -2.32015018209380E-03 -1.38436119169671E-01 -1.21645724366066E-02 -1.01807738946128E-01
  2.38616088544697E-01  2.40462006817714E-03 -1.38619325664375E-01 -2.08697259926430E-01 -2.08734433433562E-01
  2.08686386512614E-01  2.08659808003973E-01 -9.24620855909731E-02 -9.23669124712453E-02  9.23634617243376E-02
  9.25166586628251E-02  2.15620388308894E-01  2.15497924540021E-01 -2.15406353872218E-01 -2.15765201612175E-01
* ORBITAL    1  119
  1.16359437650550E-04  9.35086020224234E-04  8.10014013299500E-03  1.29695488207846E-01  1.50860435128327E-02
  7.63937503194787E-07  1.46154031995401E-05  1.24568016651920E-04  2.87642473727207E-05  2.40825883702294E-07
  4.99819092402070E-06  7.36560665568574E-05  1.75032129509251E-05 -3.00048076783838E-04 -9.33454254007554E-03
 -1.40842129996128E-01 -2.54991537080955E-02 -2.70552848493677E-02 -7.75215759851006E-02 -2.62621192191023E-05
  3.02663351662952E-05 -4.90806422636083E-03 -4.29032066675791E-02 -3.90772428913337E-05 -4.10288585385376E-04
 -2.58130465069973E-02 -7.48929281332034E-02  1.14276501601710E-04  9.19861841316254E-04  8.01822388581939E-03
  1.29233409556337E-01  1.52749866495255E-02 -7.31299640553019E-07 -1.42864230343399E-05 -1.77117118790272E-04
 -3.54802905722845E-05  6.90269871637111E-08  6.55800103882722E-07 -7.69326828898318E-05 -1.94640044029273E-05
  2.98182948728259E-04  9.29485665192776E-03  1.40523540403326E-01  2.54997452463379E-02 -2.69724916704792E-02
 -7.75656518202764E-02 -1.68675775424884E-05 -1.34441330417171E-04 -4.83635485455431E-03 -4.24915200033433E-02
 -4.88123228237662E-05 -4.72856020994382E-04 -2.57123063735300E-02 -7.38379031354490E-02 -5.63860170193598E-03
 -4.33368961021847E-02 -2.07551292975739E-01  3.43508014856588E-03  4.13751067429688E-02 -6.64263191210238E-03
 -9.44466024992696E-02 -2.23937292228668E-05 -3.19473362735625E-04 -5.63662968110624E-03 -4.33221088698980E-02
 -2.07494463813243E-01 -3.43001877724670E-03 -4.13349848340865E-02  6.64037777078682E-03  9.45084030393929E-02
 -1.73711723652992E-05 -3.31300110854364E-04  1.66427898044733E-03  1.28211002672408E-02  6.51514855617662E-02
  7.97100571578078E-04  1.42266834154347E-02 -2.89725492399654E-03 -4.49387378919182E-02 -1.09757828570557E-03
  1.78664425954498E-02  1.66091148356740E-03  1.27953853399620E-02  6.50683998122356E-02 -8.03252484831802E-04
 -1.42992989218841E-02  2.89144987867412E-03  4.48865261857109E-02 -1.09322546041087E-03  1.79156920600430E-02
  1.66239559039380E-03  1.28071415290186E-02  6.51335156214781E-02 -7.96231162495995E-04 -1.41896759695443E-02
  2.88882323868619E-03  4.48570451137897E-02  1.09572518660020E-03 -1.79030573175715E-02  1.65765581206291E-03
  1.27708825563318E-02  6.50216662595370E-02  8.06636693739023E-04  1.42901275286754E-02 -2.88329808775189E-03
 -4.48274573290153E-02  1.09031975435799E-03 -1.79151569981457E-02  2.77509199081619E-02  2.21988071088621E-01
  4.07815924215970E-01  6.22347295367898E-02  3.63140719114578E-01  2.77568940090020E-02  2.22053141732330E-01
 -4.07850116636035E-01 -6.22099483324354E-02  3.63102990489043E-01  2.77442893801932E-02  2.21908731943502E-01
 -4.07788755282927E-01 -6.23093529124581E-02 -3.63194623734251E-01  2.77510168384105E-02  2.21972990101732E-01
  4.07824138663709E-01  6.22733975297677E-02 -3.63159453394641E-01  2.77513433562754E-01  2.77529030238300E-01
  2.77502896303585E-01  2.77513492824356E-01 -9.98397042614020E-02 -9.98403119646124E-02 -9.98372976511040E-02
 -9.98356049427573E-02 -5.91195569096766E-01 -5.91183067349394E-01 -5.91213198072787E-01 -5.91222755542096E-01
* ORBITAL    1  120
 -1.50124929187996E-06 -1.08836196744281E-05 -5.56067345982881E-05 -2.79713667425259E-04  2.35873884801178E-05
 -6.89736826887027E-05 -2.57262962381906E-03 -6.51445484021977E-02 -1.65807414117111E-03  6.28572147046588E-04
  1.54973953706969E-02  1.82945103025096E-01  1.78009721365905E-02  1.52450901483565E-06  3.08503806642372E-05
  1.84070575523911E-04  1.22160862978367E-05  5.62071772921286E-05  2.82570116330975E-04 -4.80210661456679E-03
 -5.09037715344146E-03 -2.59419089051559E-06 -1.23147530073349E-04  5.58992638613817E-03  7.44149527771556E-03
  3.41779831154756E-05  2.00692439105669E-04  1.90904865243908E-06  1.37536167974491E-05  6.71291836363662E-05
  2.63625701214156E-04 -2.85970796255955E-05 -6.87195343093992E-05 -2.56806897677825E-03 -6.51153720109504E-02
 -1.65204683220943E-03  6.28335286176542E-04  1.54934163074601E-02  1.82943257128393E-01  1.78032907887548E-02
  1.72331836649557E-06  3.23852430955632E-05  1.24868521885336E-04  9.19541509388143E-06 -3.72025520717295E-05
 -2.07413274048929E-04  4.79496007293333E-03  5.00741052688203E-03  5.69752467008163E-06 -5.99769893518221E-05
 -5.56293658178781E-03 -7.31642336326472E-03 -2.93317341540945E-05 -1.77375370551366E-04  4.14563663608044E-03
  3.18936975173635E-02  1.50272366991409E-01 -2.48737158133596E-03 -2.72994183140023E-02  4.43718064067319E-03
  4.53723888713254E-02  1.56754070717353E-05  2.10885043811615E-04 -4.14329083522195E-03 -3.18759096468308E-02
 -1.50191100195992E-01 -2.48547391846218E-03 -2.72682687401366E-02  4.43119531956235E-03  4.52881682469334E-02
  1.27376846328491E-05  1.97583302502199E-04 -8.20632383564971E-04 -6.19106615883932E-03 -2.00793229459773E-02
  1.51103745884231E-03  2.27969197034424E-02  8.89398916874821E-04 -5.52288464185955E-05  2.49933364330581E-03
  6.62230933535129E-02  8.16880135263119E-04  6.16225393852373E-03  1.99684069783988E-02  1.50910159910170E-03
  2.28366513395757E-02  8.87463282040637E-04 -5.99992012272886E-05 -2.49058377525393E-03 -6.61187704514587E-02
  8.19752817029811E-04  6.18428841266024E-03  2.00523839106466E-02  1.51098591607200E-03  2.28106799002504E-02
  8.88523408255313E-04 -6.39823514240854E-05  2.49656985474381E-03  6.61790228985194E-02 -8.17145653204653E-04
 -6.16436180699895E-03 -1.99862594644322E-02  1.50830803886064E-03  2.28205071463149E-02  8.86329643146859E-04
 -7.28759934768348E-05 -2.49212081940772E-03 -6.61437957352645E-02  4.54416928185126E-02  3.70777604483603E-01
 -1.78260998283736E-01 -1.57456614154735E-01  4.77506931507210E-01 -4.54422848947847E-02 -3.70769429090562E-01
 -1.78272171930785E-01 -1.57452326686315E-01 -4.77515881049565E-01 -4.54403838986625E-02 -3.70757836831965E-01
 -1.78272910856496E-01 -1.57442420077096E-01  4.77519397913947E-01  4.54414028050478E-02  3.70761750032289E-01
 -1.78270758715619E-01 -1.57453457995842E-01 -4.77519053004898E-01  1.51391480834810E-01 -1.51366145959020E-01
 -1.51386032008236E-01  1.51367523837601E-01 -6.43620775938383E-01  6.43600217448005E-01  6.43613682926584E-01
 -6.43603724057570E-01 -1.21255768294484E-01  1.21263492681914E-01  1.21267022106305E-01 -1.21264171885002E-01
* ORBITAL    1  121
  2.39741083254477E-06  1.73669514699313E-05  8.90062826044734E-05  4.40970721878847E-04 -7.67200274402760E-05
 -9.43296093466322E-05 -3.80719544445371E-03 -1.06406144324150E-01 -4.43235005106723E-03 -7.24965045228172E-04
 -1.52876737731285E-02 -1.65468130372240E-01 -1.27750191339632E-02 -2.10493450482691E-06 -4.34957209610670E-05
 -3.18508638303158E-04 -1.60451717735966E-05 -7.84188840346297E-05 -2.48955125050442E-04  2.38948870280096E-02
  5.80248596695477E-02 -2.00140407011958E-05  4.96216968978530E-05 -3.50341363525449E-02 -8.85670711431555E-02
 -5.83499165417437E-05 -1.60904979410542E-04 -2.40845570683250E-06 -1.74050938872357E-05 -8.62364333561010E-05
 -3.76898771527003E-04  2.03248107974193E-05  9.43381030628956E-05  3.80853547562147E-03  1.06387155541510E-01
  4.43504464003753E-03  7.24291449534215E-04  1.52742846379484E-02  1.65629447811073E-01  1.27868403835135E-02
 -2.21006590170293E-06 -4.21545865251021E-05 -1.48446747084552E-04 -7.63216218267895E-06 -1.02787400878515E-06
  5.06738199610690E-04  2.38049133051063E-02  5.76323082374459E-02  1.29484974977829E-05  9.62414570074968E-05
 -3.49737367091159E-02 -8.81336323239721E-02 -1.84051138810137E-05  3.75492441034733E-04 -3.70956183433576E-06
 -2.86029680985868E-05 -1.19001724473288E-04  3.05696145539734E-06  4.63341506152366E-05 -1.26297683498322E-05
 -2.32760892478135E-04 -5.44124472521600E-03 -8.75509593422438E-02  4.75721791268279E-06  3.64217541596868E-05
  1.01669406045771E-04  4.51761058823417E-07 -6.95959000151034E-05 -6.78382745988606E-06 -4.19832128647370E-05
  5.39607901993011E-03  8.68946540437427E-02  1.37975536145560E-03  1.07511398474137E-02  6.49214769519194E-02
 -1.77646026866280E-03 -3.00382825507128E-02  7.44318895801992E-04  1.45134752417938E-02 -1.24322194159289E-03
  3.06851757782519E-03 -1.37599910718667E-03 -1.07224991803340E-02 -6.48238027294411E-02 -1.77294497512087E-03
 -3.00323268211153E-02  7.46115334090801E-04  1.45023995655687E-02  1.23778504565440E-03 -3.08579250430325E-03
  1.37465461332829E-03  1.07122891536673E-02  6.48166196489397E-02  1.77234791569326E-03  3.00914399546296E-02
 -7.51540494999484E-04 -1.45741601771344E-02  1.23319805302086E-03 -3.14459413682398E-03 -1.38022026798792E-03
 -1.07549709817712E-02 -6.49604162461240E-02  1.77769042525444E-03  3.00539009467420E-02 -7.47546720287672E-04
 -1.45705194628641E-02 -1.24467300206514E-03  3.05071118174309E-03  4.25026055052555E-02  3.55124585264416E-01
 -1.97801952947363E-01 -1.49994355656029E-01  4.65287557055612E-01 -4.25009275369984E-02 -3.55119228669351E-01
 -1.97799264415485E-01 -1.49987975381196E-01 -4.65289878612985E-01  4.25044045642731E-02  3.55176075095253E-01
  1.97767026523887E-01  1.50006429455055E-01 -4.65239381733108E-01 -4.25057651603228E-02 -3.55171976942943E-01
  1.97767835466041E-01  1.50025177569023E-01  4.65244390762768E-01  1.42288350106890E-01 -1.42296366346792E-01
  1.42334852313225E-01 -1.42285452959014E-01 -6.56337628938090E-01  6.56349437081139E-01 -6.56369631732295E-01
  6.56346169647690E-01 -8.91250701158736E-02  8.91361392094057E-02 -8.90865239759412E-02  8.90938345898388E-02
* ORBITAL    1  122
  1.42959812816132E-04  9.94919368061011E-04  3.65001655255750E-03 -4.92115687069971E-02 -3.31480930312831E-02
  2.14944321975230E-07  4.00672904726986E-06  3.55624667441569E-05  6.67462619870435E-06 -8.67250617431142E-08
 -1.19845126676210E-06  1.65213597687394E-06  3.26697663941021E-06 -1.55736542988566E-05 -9.92466304989169E-04
 -4.60698089295336E-02  1.20358896761170E-03  1.64280485787715E-02  4.41625784815991E-02 -6.82402743953937E-07
  4.12798421593612E-05 -7.35198692365728E-03 -2.03539717181749E-02 -3.19007296884086E-06 -1.13426632303379E-04
 -7.34622836624865E-04 -2.87525157495466E-03  1.42714103040757E-04  9.93195557206817E-04  3.64311958982105E-03
 -4.92087592688748E-02 -3.31767066812903E-02 -2.18660477967652E-07 -4.05740955488254E-06 -2.95468239217146E-05
 -5.80696190037664E-06  1.32689648491292E-07  2.72881579300336E-06 -2.20929780196119E-06 -2.94699565779940E-06
  1.52591862003808E-05  9.87565768301182E-04  4.60703635541846E-02 -1.21254778450744E-03  1.64261741082650E-02
  4.41824634255789E-02  1.43007794261075E-05  4.62960403499970E-05 -7.37182322416251E-03 -2.04815493851957E-02
 -2.33453690383671E-05 -1.14051293381608E-04 -7.47923934974347E-04 -2.89944337074057E-03  7.47731094597982E-04
  5.68354627059499E-03  2.52796552763353E-02  8.07263306897818E-04  1.10877714730969E-02  1.80267691227368E-04
 -2.95059931490138E-03 -5.38088430351726E-07  3.64903336440451E-05  7.47589358127193E-04  5.68246569428483E-03
  2.52721898165688E-02 -8.07585285967346E-04 -1.10808878047836E-02 -1.79959495574643E-04  2.96241561941415E-03
  3.73405820269380E-06  4.36920112774065E-05  2.17883040874045E-04  1.73227045356207E-03  1.61524988931208E-02
  1.18344649544090E-03  3.29188585427238E-02  1.30856026628597E-03  1.92540769146327E-02  1.76678018194165E-03
  4.71357620040038E-02  2.17219759011953E-04  1.72723167785705E-03  1.61414820553055E-02 -1.18464917755420E-03
 -3.29231060257753E-02 -1.31007621507410E-03 -1.92625342633721E-02  1.76779756078633E-03  4.71381654439150E-02
  2.17908804817552E-04  1.73242402177516E-03  1.61491696960879E-02 -1.18289439425997E-03 -3.29025098694363E-02
 -1.30805540319150E-03 -1.92493617164015E-02 -1.76787589354611E-03 -4.71477134973476E-02  2.17129073172997E-04
  1.72647399629358E-03  1.61323083472249E-02  1.18412358810960E-03  3.29119025979718E-02  1.30981612253607E-03
  1.92672432705169E-02 -1.76906476013003E-03 -4.71665841297065E-02 -2.87776982137107E-02 -2.38635363203611E-01
  3.75258259714943E-01  2.14489238026790E-01 -3.81774008242230E-01 -2.87758301423421E-02 -2.38615120603138E-01
 -3.75270036456289E-01 -2.14480533563553E-01 -3.81787555791887E-01 -2.87772752899270E-02 -2.38629030085341E-01
 -3.75263082833597E-01 -2.14481679921853E-01  3.81777726163130E-01 -2.87753721352292E-02 -2.38607412979223E-01
  3.75271943398618E-01  2.14472812413133E-01  3.81790311423547E-01 -9.40096627936586E-02 -9.40049961502812E-02
 -9.40071570110242E-02 -9.40030461647068E-02  6.58356128174049E-01  6.58350059652478E-01  6.58354245803671E-01
  6.58352312690359E-01 -1.56929126873670E-01 -1.56920781377723E-01 -1.56922613356967E-01 -1.56914935037146E-01
* ORBITAL    1  123
 -5.45944055036396E-04 -3.91513469600625E-03 -1.85905790114267E-02 -1.20584038656237E-01 -7.73039110063117E-02
 -4.14781781381145E-08 -4.31907476665030E-07 -1.58275578748963E-06  8.00174799451017E-06  9.35343152822865E-07
  1.75850338641507E-05  1.12637632743748E-04  1.17555643182338E-05  6.06796584207021E-04  1.10139967241925E-02
  4.55916050120855E-02  8.42387647999465E-03  2.38001548203260E-02  5.89208719971279E-02 -3.52012734205338E-05
 -2.59407115004223E-04 -9.63581820810379E-03 -2.24315546320718E-02 -7.04976589170357E-06  3.51064083709932E-05
  3.17279689441815E-03  4.68763241717294E-03  5.45842448095597E-04  3.91440015492414E-03  1.85865648427567E-02
  1.20573438384361E-01  7.73267893995259E-02  2.71941364284346E-07  5.02258753892082E-06 -6.45899534743613E-05
 -1.57378134748982E-05 -1.01008706224459E-06 -1.96692103765634E-05 -9.02552243202798E-05 -1.29918919557155E-05
  6.06796804045063E-04  1.10135440957355E-02  4.55395914171173E-02  8.42067815074063E-03 -2.38209432140771E-02
 -5.91311840001074E-02 -6.24195906227508E-05 -5.08179306765483E-04  9.65176941926613E-03  2.24358010354230E-02
 -6.88266296939870E-06  7.26474667734746E-06 -3.14751557398078E-03 -4.66462418974172E-03 -2.36649212600914E-06
 -1.81335376265011E-05 -5.84570690673107E-05  1.38497069066596E-06  1.43082659063485E-06 -3.44869994803031E-06
 -1.33900717522137E-05  2.08765577998348E-03  2.33029016358143E-02  1.10771004921409E-06  8.53479163190662E-06
  3.24461212888987E-05  5.15777481641330E-06  1.06128048090065E-04 -1.76549029495020E-06 -2.09936914757081E-05
  2.06891543518726E-03  2.32076484938777E-02 -5.15507884188283E-05 -4.03943931862474E-04  2.31716880783518E-03
  2.08986720581934E-03  5.01200193415113E-02  1.63976281081582E-03  2.45745951560764E-02  3.25374262002664E-03
  7.77979584956621E-02 -5.28053036329614E-05 -4.13685199406651E-04  2.26678285766514E-03 -2.09315852038443E-03
 -5.01658281859922E-02 -1.63913796624998E-03 -2.45634464108560E-02  3.25417768609329E-03  7.77922458760792E-02
  5.43863669976891E-05  4.25915992531953E-04 -2.21580369793230E-03  2.09673567504257E-03  5.01997444330376E-02
  1.63788467091101E-03  2.45300386369225E-02  3.25665969291349E-03  7.77940382813260E-02  5.12937705604495E-05
  4.02001188079581E-04 -2.32032746963315E-03 -2.08801702339191E-03 -5.00741653751175E-02 -1.63966395379460E-03
 -2.45836432564159E-02  3.25517782727777E-03  7.78450884820665E-02 -2.05114296048491E-02 -1.72777400428829E-01
  2.91653781967165E-01  2.69740510568907E-01 -4.32041491689080E-01 -2.05134293919244E-02 -1.72807762645144E-01
 -2.91650340081314E-01 -2.69752622689166E-01 -4.32024346087544E-01  2.05130164225437E-02  1.72802769514241E-01
  2.91649482144489E-01  2.69747276230671E-01 -4.32024738341507E-01  2.05109395281527E-02  1.72758940200875E-01
 -2.91662836170727E-01 -2.69732467069815E-01 -4.32058650752911E-01 -2.25792771943675E-01 -2.25795613486063E-01
  2.25784099174342E-01  2.25777506328306E-01  6.31207817608245E-01  6.31226897267718E-01 -6.31226634050838E-01
 -6.31198023066939E-01 -1.17201717827906E-01 -1.17229262822353E-01  1.17243832182173E-01  1.17176177664225E-01
* ORBITAL    1  124
  1.45540949146598E-03  1.02923194412482E-02  4.33405339916453E-02  1.06224776362707E-01  2.95681855130362E-01
  6.15222113174657E-07  1.01994013749975E-05  2.22730246479079E-04  1.81029066706322E-05 -2.67921746409445E-06
 -4.88840340728991E-05 -2.24856806775702E-04 -1.00957747308848E-05 -2.94501605361948E-03 -6.08176940352104E-02
 -5.35555813906500E-01 -3.28960531983173E-02 -3.95892504160632E-02 -1.04113276573261E-01  9.46991032137162E-05
  3.68914249366438E-04 -4.16529254505953E-03 -5.22030600152676E-02 -1.44666985200617E-04 -5.75400062846533E-04
 -1.73998061902373E-02 -4.33002563787460E-02 -1.45482382176579E-03 -1.02882142945960E-02 -4.33212908965757E-02
 -1.06216512515508E-01 -2.95739894088259E-01 -1.64595529169875E-06 -3.12932577287571E-05  8.82676136093163E-05
  1.85159959918903E-05  2.39004231332661E-06  4.59854067907431E-05  1.62621165371594E-04  2.03124069153348E-05
 -2.94487628211474E-03 -6.08176305255937E-02 -5.35477673139483E-01 -3.28929344518050E-02  3.96967808348910E-02
  1.04681168400175E-01  1.43537055990434E-04  1.50310067388267E-03  4.15663715761230E-03  5.20180926982054E-02
 -3.48294720848337E-05 -3.43809777198578E-04  1.73361555686376E-02  4.32909842364298E-02  1.01479869257702E-05
  7.77579517067651E-05  2.61286781046165E-04 -1.23921567235228E-05 -1.38954667545954E-04  1.50699545215412E-05
  2.92303297290321E-05 -5.01981677024002E-03  2.25422537634177E-02 -4.82055255685573E-06 -3.70077092216337E-05
 -1.21832697116737E-04 -1.88704689109235E-05 -3.86427615193997E-04  5.77184671678050E-06 -5.19983728707091E-05
 -4.96618482415043E-03  2.28371381151900E-02  3.71528915623728E-03  2.91139043614333E-02  1.61581008881275E-01
 -1.10840690622007E-02 -2.10275452983665E-01 -5.28368487312239E-03 -1.07605034036199E-01 -3.70190775822279E-03
 -6.71434832640697E-02  3.71238359470157E-03  2.90919808758177E-02  1.61547209854572E-01  1.10782827793703E-02
  2.10203468000041E-01  5.27696442435287E-03  1.07536344795358E-01 -3.69665324548101E-03 -6.71064557019159E-02
 -3.71927639191808E-03 -2.91451929883826E-02 -1.61766193090411E-01 -1.10931495724387E-02 -2.10383692383905E-01
 -5.27384750659171E-03 -1.07438062691683E-01 -3.70644584487445E-03 -6.71288360393184E-02 -3.71268719422204E-03
 -2.90940028408353E-02 -1.61520246236698E-01  1.10724087029529E-02  2.10039146824817E-01  5.28368894044886E-03
  1.07644143682153E-01 -3.70577729868869E-03 -6.73167033854872E-02  4.38249574288806E-03  3.64409164244741E-02
 -4.37615453475355E-01  8.65075293763327E-02 -2.68589408924803E-01  4.39461080993415E-03  3.65778041209894E-02
  4.37573158394404E-01 -8.64389315934368E-02 -2.68662730286938E-01 -4.39267466174280E-03 -3.65645096608739E-02
 -4.37573815021449E-01  8.64590454913739E-02 -2.68664516013920E-01 -4.38215815864433E-03 -3.63880565394228E-02
  4.37650338647727E-01 -8.65296128594840E-02 -2.68532804669047E-01 -4.56656538129960E-01 -4.56643458555365E-01
  4.56675456797326E-01  4.56699647699947E-01 -5.31666954114028E-02 -5.32064445355463E-02  5.32091670915558E-02
  5.31238209654883E-02  4.19580002326837E-01  4.19614210382147E-01 -4.19684831437871E-01 -4.19470239779072E-01
* ORBITAL    1  125
  3.02721260442036E-06  2.15879428622264E-05  9.81475242799492E-05  2.01931086743173E-04  1.79825868018377E-05
  7.69489987218194E-04  1.84149702338944E-02  2.69044835490819E-01  1.37117714183424E-02  4.96700891430245E-04
  1.12438722889201E-02  1.38430935720281E-01  9.46725642044491E-03 -2.86223844441236E-06 -4.83636954582472E-05
 -3.54539468836532E-05 -2.18282791221969E-05  1.65518519510281E-05 -1.43068290788238E-04 -2.24021042823308E-04
 -7.24767058230872E-04  6.34075201836498E-05  4.79876884911355E-05  2.05198924947074E-02  4.85426037178925E-02
  8.15878697520460E-06 -4.53541584883205E-05 -1.40182634741073E-06 -1.01277364422905E-05 -5.09939225091338E-05
 -2.41924627668457E-04 -4.73482029021184E-05 -7.69467250352680E-04 -1.84155434520471E-02 -2.69051170657901E-01
 -1.37132719891249E-02 -4.96463838077741E-04 -1.12394158478397E-02 -1.38478779170233E-01 -9.47016986243654E-03
 -2.03878594050738E-06 -4.08926875905770E-05 -2.47348901128537E-04 -4.08096743494922E-05  6.95067387431927E-05
  2.65866283705475E-04 -2.04565956823142E-04 -6.38186374580562E-04 -8.57555763442136E-05 -7.28944491267867E-04
  2.05029799925666E-02  4.84107054247739E-02  7.73893654827294E-05  4.63548575581937E-04  5.93713028059090E-06
  4.55593615273047E-05  1.83102702325812E-04 -8.28663331841572E-06 -1.32313824184259E-04  1.21361632882580E-05
  1.54757975397202E-04  8.70862508932440E-04  2.49576880337393E-02  3.85714919462401E-06  2.95817327833621E-05
  1.30130038800843E-04  8.23751332623934E-06  1.38673805247386E-04 -7.07089850990535E-06 -6.97965038318964E-05
 -8.81042533404350E-04 -2.49591177420802E-02 -2.77338616045624E-03 -2.13657284613600E-02 -9.89704364202607E-02
  2.05165912611543E-04 -4.68965642781914E-02  1.92809947658027E-03  3.11213932488195E-02  6.04072864563923E-03
  1.30697923315185E-01  2.77454250957260E-03  2.13746825451310E-02  9.90103341360297E-02  2.05429957622678E-04
 -4.69228069947576E-02  1.92801017128885E-03  3.11272418101961E-02 -6.04475180032700E-03 -1.30764272451402E-01
 -2.77653977116670E-03 -2.13901780756808E-02 -9.90938732510526E-02 -2.02474448328710E-04  4.70024812361481E-02
 -1.92914536468789E-03 -3.11477334976526E-02 -6.05355678900269E-03 -1.30923546543424E-01  2.77100404697251E-03
  2.13473797643173E-02  9.88954360570890E-02 -2.07688914925218E-04  4.67989689377141E-02 -1.92461154010836E-03
 -3.10701616521713E-02  6.03097668715442E-03  1.30539377568330E-01  8.73698185669265E-03  6.45032809425548E-02
  5.21543232057770E-01  2.86890586070984E-02  2.30533243018723E-01 -8.73738676246945E-03 -6.45163390344149E-02
  5.21554236137238E-01  2.86784186911229E-02 -2.30520083505212E-01  8.73583306911185E-03  6.45059051776658E-02
 -5.21557862548786E-01 -2.86755656863480E-02 -2.30533427578669E-01 -8.73661260344308E-03 -6.44842092271036E-02
 -5.21521732452986E-01 -2.87077641077679E-02  2.30546642683667E-01  3.50827176607949E-01 -3.50847513748805E-01
  3.50852753535311E-01 -3.50812254230090E-01  1.35559458390533E-01 -1.35551347378486E-01  1.35542352948237E-01
 -1.35576536754922E-01 -5.69110410187876E-01  5.69094423564187E-01 -5.69084822330130E-01  5.69138792832876E-01
* ORBITAL    1  126
  2.44736102371634E-06  1.75464081392482E-05  8.31444767640164E-05  2.58226996753079E-04 -5.02146782082084E-06
 -3.94869893269706E-06  8.28978735608769E-04  5.35152432806625E-02  4.12504314432700E-05 -3.21952407806439E-04
 -7.54939210137469E-03 -6.41315748668797E-02 -1.48480606660095E-02 -2.39495560518425E-06 -4.36320931273174E-05
 -1.24034478631155E-04 -1.98460783030271E-05 -4.39918259097184E-05 -2.09929770675246E-04  8.73721295331562E-04
  6.18672580823944E-03  2.67747844914382E-05  1.11511697173631E-04 -5.54809538043371E-03 -8.86227309359221E-03
 -2.61394345706453E-05 -1.47698648320807E-04 -1.83931941726215E-06 -1.32660582876041E-05 -6.54639656734766E-05
 -2.65277912197011E-04 -1.23427934024638E-05 -4.07117403146757E-06  8.26936676764904E-04  5.34974882628918E-02
  3.70521233554124E-05 -3.21909225201428E-04 -7.54849345037998E-03 -6.41412883239233E-02 -1.48507568072468E-02
 -2.11407302824063E-06 -4.13506356675091E-05 -1.92654284234371E-04 -2.68648830161912E-05  6.49259196908486E-05
  2.60603174319044E-04 -8.74606192988058E-04 -6.18104062395499E-03 -4.39358280369268E-05 -3.65062437481829E-04
  5.53049620425992E-03  8.79897008353364E-03  6.62953898033826E-05  3.43858064434928E-04 -1.92925770915813E-03
 -1.48215591904955E-02 -6.64922239382604E-02  6.37313947754368E-04  2.13069950928362E-03 -2.31327233694390E-03
 -2.42368310537117E-02 -1.04300594983380E-05 -1.23338503599614E-04  1.93307265754357E-03  1.48508952567999E-02
  6.66070569693037E-02  6.44135595017703E-04  2.24303625713252E-03 -2.31984845580665E-03 -2.43120004955095E-02
 -9.87847672019476E-06 -1.17666519118875E-04 -4.66916243013474E-04 -3.58319490926491E-03 -7.90994970064145E-03
 -3.78351422889983E-03 -1.12716291478558E-01  1.16583286548567E-03  2.91886494149298E-02  1.52266317146253E-04
  2.62876305966406E-02  4.69613650719753E-04  3.60393787175668E-03  7.99605339997016E-03 -3.78266256725641E-03
 -1.12747657645080E-01  1.16714067347501E-03  2.92016077567184E-02 -1.59428849855249E-04 -2.63885463102094E-02
  4.66297217326651E-04  3.57837994973783E-03  7.88500149264198E-03 -3.78190097424010E-03 -1.12671548119766E-01
  1.16513967826006E-03  2.91745820318596E-02  1.48827060009161E-04  2.62233353119025E-02 -4.70779807123683E-04
 -3.61294880711522E-03 -8.03464300522602E-03 -3.78325146043070E-03 -1.12783150261364E-01  1.16879587519897E-03
  2.92244700852850E-02 -1.63608942466571E-04 -2.64626553201493E-02  3.04023377937148E-02  2.43529401951186E-01
  5.05394359883404E-01  2.02287863191218E-01  1.53343947398651E-01 -3.04019947779788E-02 -2.43539491470726E-01
  5.05408429251647E-01  2.02279917257761E-01 -1.53334691832395E-01 -3.04030669571259E-02 -2.43534365150110E-01
  5.05394023707550E-01  2.02289300756138E-01  1.53340082322675E-01  3.04022950534225E-02  2.43545439887077E-01
  5.05414826926543E-01  2.02273542787574E-01 -1.53332869516346E-01  1.05464334573406E-01 -1.05485757832614E-01
 -1.05460220949929E-01  1.05491244933524E-01  1.35768871330847E-01 -1.35752738076767E-01 -1.35772946761975E-01
  1.35747805059039E-01 -6.73558224397279E-01  6.73542966376568E-01  6.73563710659730E-01 -6.73534585428553E-01
* ORBITAL    1  127
  5.12802831975792E-04  3.55411764013762E-03  1.25606136206729E-02 -1.41972362035850E-01 -2.16481276050030E-01
 -4.44650806848871E-07 -8.56776103519302E-06 -1.05121680832758E-04 -2.82323195619019E-05 -5.67892563444560E-07
 -1.08455083434069E-05 -1.54079772615506E-04 -2.40232761963011E-05  3.67830694355289E-05  4.11870735197617E-03
  9.69782024418304E-02  2.09042406336547E-02  1.57341570144625E-02  5.32879319972222E-02  3.07332024910803E-05
  8.75041010471168E-05  4.95771027887507E-03  2.62912974453074E-02  5.05874296574976E-05  4.09914043601727E-04
  1.41473474981373E-02  3.44254668089811E-02  5.14595188825746E-04  3.56713838410255E-03  1.26288590803806E-02
 -1.41628484407547E-01 -2.16590894807301E-01  4.63738556819105E-07  8.82772823449323E-06  1.51495217468218E-04
  3.21401843154055E-05  6.70674874953811E-07  1.34560826866539E-05  7.24053425027286E-05  1.75633899729413E-05
 -3.51127344684533E-05 -4.08431835193882E-03 -9.67524550745672E-02 -2.09004449588423E-02  1.56698252340513E-02
  5.32317330493554E-02  6.82831812194681E-05  4.18239839789947E-04  4.91819892922446E-03  2.61044310016633E-02
  3.32846391477573E-05  2.11342504792653E-04  1.40722994894648E-02  3.37743190118677E-02  5.54428213937272E-03
  4.20704777151648E-02  1.84124780276972E-01 -8.10415800500183E-04 -2.06226652326801E-02  1.81008116648984E-03
  7.12231684591331E-03  9.58149032679198E-06  1.81253028103710E-04  5.53819957842620E-03  4.20240271543107E-02
  1.83961575052128E-01  8.04964546724676E-04  2.06192450649118E-02 -1.79757620649249E-03 -7.02727457278068E-03
  1.65467805198542E-05  2.46649170520056E-04 -7.28793816517033E-04 -5.90833390281959E-03 -3.25419368561431E-02
  1.53081634798631E-03  4.05445278546859E-02  3.70166287512520E-03  6.94427556006705E-02 -2.98156395959739E-03
 -9.64908813808836E-02 -7.24803561110944E-04 -5.87782447300572E-03 -3.24435650354393E-02 -1.52298800378489E-03
 -4.04579031117533E-02 -3.69568812149103E-03 -6.93841857532616E-02 -2.98622055223250E-03 -9.65260910385408E-02
 -7.27021339021455E-04 -5.89511112209788E-03 -3.25235940564631E-02 -1.53158527978622E-03 -4.05893987473443E-02
 -3.69425265475492E-03 -6.93532617261256E-02  2.98481828233080E-03  9.65493431712228E-02 -7.22635726958680E-04
 -5.86132951448488E-03 -3.23914875844639E-02  1.52049932597913E-03  4.04485490142923E-02  3.69323120786211E-03
  6.93877840703476E-02  2.98837245708592E-03  9.65284815963529E-02 -6.49240954731809E-02 -5.22059722909505E-01
  1.56874546958223E-01 -3.91633073280939E-01  1.01263653490049E-01 -6.49292424746292E-02 -5.22114569780202E-01
 -1.56837261827680E-01  3.91606580068070E-01  1.01299845450017E-01 -6.49222233443670E-02 -5.22044826374616E-01
 -1.56869241203440E-01  3.91657947805508E-01 -1.01257318761570E-01 -6.49240435273287E-02 -5.22043504374285E-01
  1.56868221644120E-01 -3.91655907566699E-01 -1.01247446325149E-01  6.39434065909903E-01  6.39418350460590E-01
  6.39429917277668E-01  6.39429037447561E-01  1.45929658108983E-01  1.45921233866124E-01  1.45936738544263E-01
  1.45916669763401E-01  2.38471010319996E-01  2.38468228385722E-01  2.38454965569610E-01  2.38512100202408E-01
* ORBITAL    1  128
 -8.59789460654713E-06 -6.16456169378336E-05 -2.92506631890612E-04 -9.06302723209111E-04  7.55552105521535E-05
 -2.20718357938380E-03 -5.03495379800853E-02 -6.14617847555492E-01 -4.19369926150342E-02 -4.60431856849226E-04
 -1.16213724680060E-02 -1.28470259368102E-01 -2.64362092704629E-02  7.91492896400792E-06  1.42512554992561E-04
  4.45040795570759E-04  5.69539161828837E-05  6.31430405896465E-05  4.96953259134994E-04 -4.85798060366239E-02
 -1.00810897639618E-01 -9.22118167868315E-05 -7.75779777874673E-05 -4.99387464375093E-02 -1.17155831860761E-01
  7.21675019988788E-05  3.15670555611018E-04  5.34241764197791E-06  3.86305971184270E-05  1.93855615492240E-04
  9.10627536976270E-04  5.22319921977659E-05  2.20679678049522E-03  5.03434301898647E-02  6.14738534739150E-01
  4.19498389628327E-02  4.60354790359412E-04  1.16202944837939E-02  1.28445387783947E-01  2.64358469359213E-02
  6.38463655544614E-06  1.25298225504159E-04  6.49772612119939E-04  8.49027660909756E-05 -1.56221571126970E-04
 -1.08108494042865E-03 -4.85148020422968E-02 -1.00383298111313E-01  1.41883403848969E-04  1.24506332567717E-03
 -4.99376915471086E-02 -1.17086759262821E-01 -1.48169852841350E-04 -1.41821129774055E-03 -7.54336290790894E-06
 -5.77264129087941E-05 -2.26505265735553E-04  8.54027364103809E-06  1.26111577533890E-04 -1.12494425927536E-05
 -8.46220050508253E-05  5.58643710185015E-03  7.65909621334903E-02 -1.35206703422892E-05 -1.03609965166787E-04
 -3.88086034620632E-04 -2.07897006060019E-05 -2.78763530671548E-04  2.01690007984666E-05  1.01280546866388E-04
 -5.51034444660868E-03 -7.57336278967144E-02  5.39071653098728E-03  4.16001381958132E-02  2.14423307980937E-01
 -9.06686015400010E-03 -1.47246664669300E-01 -3.55335023899970E-03 -5.17751758919659E-02 -1.24020056477938E-02
 -2.12424105113105E-01 -5.39695117512021E-03 -4.16478443412895E-02 -2.14593661528412E-01 -9.07147626353270E-03
 -1.47203301366095E-01 -3.55629611369638E-03 -5.17856828078715E-02  1.24140590162033E-02  2.12557551943226E-01
  5.40089676596337E-03  4.16783713200291E-02  2.14737904135807E-01  9.06243404134610E-03  1.46939691698266E-01
  3.56306215488818E-03  5.19032506089959E-02  1.24355258674971E-02  2.12964258713622E-01 -5.38351360130414E-03
 -4.15444592307961E-02 -2.14186909853844E-01  9.06628498629820E-03  1.47380068892311E-01  3.54822143677584E-03
  5.17347835584909E-02 -1.23787748127820E-02 -2.12104226624217E-01  5.55070681801020E-02  4.52973442177692E-01
[truncated: 44,440 more chars]
