# Supplementary material for: Spin-Pure Stochastic-CASSCF via GUGA-FCIQMC Applied to Iron–Sulfur Clusters
Source: J Chem Theory Comput. 2021 Sep 1;17(9):5684–703. doi: 10.1021/acs.jctc.1c00589 (PMC8444347; doi:10.1021/acs.jctc.1c00589)
Supplement: Supplementary file 1 — ct1c00589_si_001.zip [file ct1c00589_si_001.zip › fe2s2_22in26_singlet_fciqmc.input]

Title

System read
    electrons  22
    nonuniformrandexcits guga-pchb
    nobrillouintheorem
    guga 0
    freeformat
endsys

calc
(                         S orbs                    Fe1              Fe2

    definedet  1 3 5 7 9  22 24 26 28 30  41 42 43 44 45 46 47 48 49 50 51 52

    totalwalkers 100000000

    methods
        method vertex fcimc
    endmethods

    shiftdamp .02
    stepsshift 10
    proje-changeref 1.20
    truncinitiator
    addtoinitiator  3.0
    allrealcoeff
    realspawncutoff .30
    hist-tau-search 0.99999
    max-tau .01
    truncate-spawns 2.9
    maxwalkerbloom 1
    memoryfacspawn 10.00
    memoryfacpart 5.00
    startsinglepart 100
    rdmsamplingiters 100000
    semi-stochastic 5000
    pops-core 50000
endcalc

logging
    highlypopwrite 1000
    binarypops
    print-molcas-rdms
    printonerdm
    calcrdmonfly 3 15000 1000
    spin-measurements
    local-spin 10
endlog
end
