# Supplementary material for: Spin-Pure Stochastic-CASSCF via GUGA-FCIQMC Applied to Iron–Sulfur Clusters
Source: J Chem Theory Comput. 2021 Sep 1;17(9):5684–703. doi: 10.1021/acs.jctc.1c00589 (PMC8444347; doi:10.1021/acs.jctc.1c00589)
Supplement: Supplementary file 1 — ct1c00589_si_001.zip [file ct1c00589_si_001.zip › fe2s2_22in26_singlet_molcas.input]

&GATEWAY
coord
geometry_Fe2S2.xyz
basis
FE.ANO-RCC-VDZ, ANO-RCC-MB
group
nosym

&SEWARD
 Medium

>>COPY $CurrDir/fe2s2_ROHF.orbitals INPORB
&RASSCF &END
LumOrb
Symmetry
1
Spin
1
nActEl
22 0 0
Inactive
82
Ras2
26
guga
NECI
totalwalkers = 100
rdmlinspace = 200 3 50
semistochastic = 1000


ITERations
30 100
THRS
1.0e-04 1.0e-03 1.0e-03
