# Supplementary material for: Spin-Pure Stochastic-CASSCF via GUGA-FCIQMC Applied to Iron–Sulfur Clusters
Source: J Chem Theory Comput. 2021 Sep 1;17(9):5684–703. doi: 10.1021/acs.jctc.1c00589 (PMC8444347; doi:10.1021/acs.jctc.1c00589)
Supplement: Supplementary file 1 — ct1c00589_si_001.zip [file ct1c00589_si_001.zip › fe2s2_22in26_triplet.RasOrb]

#INPORB 2.2
#INFO
* RASSCF average (pseudo-natural) orbitals (Not final)
       0       1       0
     140
     140
*BC:HOST pcal008 PID 27308 DATE Mon Oct 12 18:56:32 2020
#ORB
* ORBITAL    1    1
  7.07106810859976E-01  9.84784848315086E-06 -3.98891560666141E-06  3.54703095678011E-06 -2.44631746974031E-06
  1.58975541710133E-10  3.21493100009844E-09 -9.86915717653996E-09 -3.78309092200376E-10 -3.84111212958379E-10
 -8.37670162997300E-09  2.11698485789441E-08 -6.23044404237640E-10 -3.22865609995401E-06  3.72626137640753E-07
 -2.05454895835531E-07  5.68230839386179E-07 -8.25312409819853E-08  1.47022992176573E-07 -3.61951390478553E-08
 -4.68075540599899E-09 -4.80252098501102E-07 -7.13807985037063E-07  3.13154699070848E-10 -2.58211791173015E-10
 -6.02845873100875E-08  2.47646856731531E-08  7.07106810831157E-01  9.84765956732920E-06 -3.98973079588963E-06
  3.54341545482070E-06 -2.45300803323204E-06 -1.75584881159182E-10 -4.37981875276966E-09  1.16936918830136E-08
  2.71527594504427E-09  2.84491809551285E-10  6.45420107644435E-09 -1.81632289741416E-08 -4.05385940600285E-09
  3.22861803936475E-06 -3.73199244888959E-07  2.02601053681707E-07 -5.71602000755768E-07 -8.17386315611117E-08
  1.46382766616655E-07 -1.25099059913264E-08 -1.21145523206509E-09 -4.79371307312475E-07 -7.15024011827716E-07
  1.54661627427853E-08  2.34130959718128E-09 -5.46831295135367E-08  2.44813582439750E-08  1.97330549571200E-08
  4.83520712557997E-08 -5.01264224682267E-07  1.43183624877932E-07  8.97814036082364E-07 -2.94890334317274E-07
 -1.74607897578970E-06  1.87066826949288E-09 -7.41074819960588E-08  1.96693887696472E-08  4.77982671911571E-08
 -5.05143832227450E-07 -1.43950686552892E-07 -8.59337351809120E-07  2.95082673842112E-07  1.74487143556992E-06
 -1.84639826763794E-09  7.66731647011576E-08  1.29551776721994E-08  5.32964214725176E-08 -3.12986421135217E-07
  8.71337226637476E-08  6.53246767812121E-07  5.70754722083173E-08  4.84946875461347E-07  9.12579901369646E-08
  5.97926443793407E-07  1.30059671838268E-08  5.36673115819664E-08 -3.04289973624787E-07 -8.73549906879825E-08
 -6.28192050061978E-07 -5.71217739580880E-08 -4.87663581204955E-07  9.14839199467154E-08  5.96949631418274E-07
  1.29353834909657E-08  5.31174229491324E-08 -3.11852116421274E-07 -8.74143653196012E-08 -6.47567058434302E-07
 -5.71174045344966E-08 -4.80995082673143E-07 -9.14277198751634E-08 -5.91295438557681E-07  1.30121260979642E-08
  5.37255403663762E-08 -3.06509300476330E-07  8.72128986620190E-08  6.35755518142370E-07  5.71757357101154E-08
  4.94345684998010E-07 -9.14371539193228E-08 -6.06398413451720E-07  3.29598877474626E-08  1.32480086655859E-07
  1.77853260674721E-07 -8.32846383278355E-08 -2.19449797938190E-07  3.32353544018074E-08  1.39455389715865E-07
 -1.81107264807011E-07  8.91488912419744E-08 -2.27297273507418E-07  3.30092542188055E-08  1.33008826170016E-07
 -1.78952156515480E-07  8.49816458214190E-08  2.20405671177442E-07  3.31589530455282E-08  1.38487535494581E-07
  1.79742164483386E-07 -8.74509474926910E-08  2.26210474396199E-07  8.97946218739974E-08  9.00340121524824E-08
  9.02760204333446E-08  9.09448034420642E-08  2.69620893512978E-08  2.11268179973086E-08  2.51384223549876E-08
  2.33236634660439E-08  2.96060113091647E-07  2.99639835270885E-07  2.96844155720352E-07  2.99988986757810E-07
* ORBITAL    1    2
  7.07106791065778E-01  9.71523282359051E-06 -4.32026421406956E-06  4.75699201575295E-06 -2.39048366219738E-06
 -1.16233786546539E-10 -2.02171518559131E-09  9.00753471116853E-09  5.42470185179582E-10  2.67803507606290E-10
  6.52414062227185E-09 -1.99924475056023E-08 -2.28384579005494E-09 -3.23006119715379E-06  3.26080097067664E-08
 -2.71477689796398E-06  3.10570932576352E-07 -2.78115303029142E-07 -4.18804668966811E-07  2.22875314217742E-08
  5.79414650387815E-09  8.16054628006374E-07  1.52237495476901E-06  1.23232899309816E-08  3.51321790747542E-10
 -2.20081287961338E-07 -4.06011349867869E-07 -7.07106791142010E-01 -9.71576215966342E-06  4.31778459505091E-06
 -4.76012753423459E-06  2.39209844139621E-06  2.03042521036800E-10  4.48318111241447E-09 -1.20900009540672E-08
 -2.63202869936204E-09 -3.28911048505464E-10 -6.61407010336729E-09  1.81050144408410E-08  4.03450099877266E-09
 -3.23014205850530E-06  3.13935226420419E-08 -2.71053897119272E-06  3.12755797053375E-07  2.79092999201974E-07
  4.19039791276047E-07  1.86669592784151E-08  2.77101181897204E-09 -8.09264475909858E-07 -1.52145016440394E-06
 -2.31304693911484E-08 -3.56310229783981E-09  2.19925701206756E-07  4.05120769700318E-07 -8.39685351947813E-12
 -7.67662041393007E-11  3.46063063093496E-10  4.23841826089449E-10 -2.38233848382133E-08  1.85257189352092E-10
 -1.52909921434644E-08 -2.83108482775660E-07 -1.20497115693844E-06 -5.25619993341539E-11 -4.39060308717106E-10
 -2.03267646407492E-09  2.19964531065963E-10 -1.19504069205179E-08  4.43484672164236E-10 -2.39598669386812E-08
 -2.79543892984235E-07 -1.34320874558262E-06  3.32829976970004E-08  2.07795156541524E-07  2.16032074242837E-07
  7.12721941097310E-08  5.02685934530197E-07  5.29305131269216E-08  5.10166801776007E-07  4.20875231069244E-08
  1.65285446397899E-07  3.32335628337399E-08  2.07449588382066E-07  2.06897729708369E-07 -7.10225240251165E-08
 -5.28057167678414E-07 -5.27967307246638E-08 -5.11539990280420E-07  4.18260013597390E-08  1.72683224607926E-07
 -3.31960402458862E-08 -2.07129040242391E-07 -2.09168156278108E-07  7.13126261476943E-08  5.21865586840421E-07
  5.28939539870742E-08  5.02499103945529E-07  4.20305046233034E-08  1.57013397923914E-07 -3.32622784787680E-08
 -2.07661956656786E-07 -2.12997835477070E-07 -7.10977333106953E-08 -5.11832298322980E-07 -5.29011163355878E-08
 -5.18007539571849E-07  4.19992777071426E-08  1.76395302731744E-07  4.80838066808283E-08  2.54336358605216E-07
  2.91165925149424E-07 -1.37927076714876E-07 -3.86719424037991E-07  4.78062944693898E-08  2.47204740745248E-07
 -2.87677525770668E-07  1.32595827663729E-07 -3.78699349817881E-07 -4.78871362364875E-08 -2.48259864804192E-07
  2.89350631950986E-07 -1.34069824311625E-07 -3.79684182557213E-07 -4.79612129183330E-08 -2.52356182121128E-07
 -2.89633605124841E-07  1.36232047458663E-07 -3.84216391421226E-07  2.22533173636460E-07  2.20995143198168E-07
 -2.21234256577616E-07 -2.20953815973337E-07 -1.24554876082650E-07 -1.17790305621027E-07  1.20582190263517E-07
  1.21008806580096E-07  1.55102383979826E-07  1.51243915770099E-07 -1.51825241714955E-07 -1.54498165874325E-07
* ORBITAL    1    3
 -5.03809703675475E-07 -3.43092729141869E-06 -1.10897969774551E-05 -3.42048546842489E-05 -1.39155798153215E-05
  1.36819002835404E-10  2.94685283873972E-09 -1.71945808526199E-09  1.30324408319873E-09 -2.91941400420327E-10
 -5.22232989171837E-09  1.76690176253170E-08  6.78279621806064E-10  1.30914921174562E-07 -1.52558578204959E-06
  4.52091080725019E-07  2.64668668678967E-06 -2.83701921125340E-06 -4.73797116639055E-06 -3.55338257894363E-08
 -6.61073693458196E-09 -7.91865438882386E-07  2.81266764886720E-06  3.46692808818181E-09  2.51398904350138E-09
 -1.87098712444775E-06 -3.58883625169538E-06 -5.03701178713106E-07 -3.42997147763452E-06 -1.10830330141751E-05
 -3.42039479187699E-05 -1.39126205859113E-05 -1.67824886806497E-11 -5.73222727800804E-10  1.72240190029346E-09
  1.06264796684404E-09 -7.59657599245056E-12  8.15283043028137E-10 -4.71702222273100E-09 -1.06213394858244E-09
 -1.30801030971919E-07  1.52892752297220E-06 -4.56746586500627E-07 -2.64624305351250E-06 -2.79899793510738E-06
 -4.73898601960633E-06  1.12765830206722E-08  6.59163785887222E-09 -7.85645786844590E-07  2.81463025328522E-06
 -1.47565486894572E-08 -6.30580352477222E-09 -1.85306558811896E-06 -3.58601983465155E-06  7.07107222685703E-01
  2.17811750781601E-06 -2.52556016482716E-04 -1.80143182314550E-05  6.65828790481570E-06  3.67991799705238E-05
 -1.32915337213834E-05  2.97749562330765E-10 -7.87121185036216E-09  7.07107221988059E-01  2.17259706665355E-06
 -2.52582429755546E-04  1.80132711129107E-05 -6.65298484925843E-06 -3.67971134689652E-05  1.32105423094718E-05
 -1.23730155245372E-09  5.47047388854235E-08  9.77236350297952E-10  2.32189409451677E-06  8.93000091259962E-06
 -1.30111019521136E-07  1.00376239380492E-06 -4.47453991082762E-08  1.86459514967878E-07 -2.47634953802924E-07
 -3.02467346210364E-06  1.06007802946010E-09  2.32252852720921E-06  8.93296108097228E-06  1.30079139769616E-07
 -1.00149791935305E-06  4.48036368428590E-08 -1.99849297260257E-07 -2.47738981470778E-07 -3.01044852268936E-06
  9.71831943921580E-10  2.32183821486010E-06  8.92985165174049E-06  1.29944347503990E-07 -9.99967592769822E-07
  4.48156563504452E-08 -1.88409513986807E-07  2.47605609158116E-07  3.02284016591260E-06  9.84804627718514E-10
  2.32194037956489E-06  8.93368152110290E-06 -1.29919704352018E-07  9.90161550011090E-07 -4.46384789477727E-08
  1.86464740913424E-07  2.47436509714568E-07  3.02723779983692E-06  1.69078976274397E-07  8.19024772960840E-07
 -2.97809205780976E-07 -8.76423334250383E-07 -3.53154549171667E-07  1.68953439496963E-07  8.19848772355573E-07
  2.96848771474779E-07  8.79455590261551E-07 -3.55158928446528E-07  1.68752087732074E-07  8.15660936667920E-07
  2.99947220223783E-07  8.74932205123108E-07  3.50360552439670E-07  1.69160364761649E-07  8.21939570014291E-07
 -2.97849284958562E-07 -8.76905395233805E-07  3.55539326302812E-07  3.77788447526395E-07  3.76171923480786E-07
  3.76224367628551E-07  3.77678434093285E-07  1.55611678687915E-06  1.55718753167813E-06  1.56033709788625E-06
  1.55623281680136E-06  4.52968870411056E-06  4.52996725032501E-06  4.52704218417583E-06  4.52944815973438E-06
* ORBITAL    1    4
  1.82792688379276E-10  1.33876020812294E-09  6.79764112345748E-09 -1.22984906787480E-09  5.80687507041507E-09
 -1.51297725278764E-07 -5.42412060265048E-07 -9.90316003188529E-06 -7.40732846448237E-06  3.07470028803923E-07
  9.71775070237415E-07  1.92439476695633E-05  1.45934180729094E-05 -2.68368763101344E-10 -5.72746418266042E-09
  1.09214366330510E-08  5.62758928403270E-10 -2.47848358579578E-08 -3.17618685926719E-09  4.39683234053227E-06
  1.05905940744367E-05 -2.10435820416084E-08 -4.64527232687509E-09 -2.35467447768479E-06 -5.46096379441921E-06
  4.81604052651037E-08  6.94611560650840E-09  2.34006256648302E-10  1.71836661858711E-09  8.99685122422959E-09
 -1.19828022458422E-08  6.79580255804392E-09 -1.51350975679591E-07 -5.43198101505492E-07 -9.89893372087833E-06
 -7.40646355858820E-06  3.07545623788594E-07  9.72828647439407E-07  1.92290856977430E-05  1.45917293782980E-05
  4.02318492476062E-10  8.21178466413651E-09 -2.28603505702691E-08 -1.35907511424072E-09 -7.92605017127481E-09
 -1.45369982494819E-09 -4.40515233762674E-06 -1.05963174554099E-05  1.73426210752634E-08 -2.24068328879248E-09
  2.34259270776821E-06  5.45978956400433E-06  5.83321010240779E-08  9.09991754811831E-09  7.07107124105676E-01
  1.46351326109898E-06 -2.55212770077653E-04 -1.79989663077243E-05  4.83785474372225E-06  3.67913710924324E-05
 -8.67035730160645E-06 -2.07038161809126E-10  1.38270537973520E-08 -7.07107123235607E-01 -1.45654708191914E-06
  2.55252985218707E-04 -1.79948611409947E-05  4.63239617794794E-06  3.67893386728522E-05 -8.66665877296946E-06
 -9.97881069062856E-10  2.99470141777728E-08  8.95956887061345E-08 -1.56895461175613E-07 -7.10997118925429E-07
  1.36380645384979E-07  1.49334325621271E-06 -2.13708847284810E-07 -1.40864728150238E-06 -2.38439122744712E-08
 -9.56993093618172E-07 -8.96687709423979E-08  1.56371777138159E-07  7.12398567064648E-07  1.36626134236750E-07
  1.48218950927075E-06 -2.13962118141985E-07 -1.40792059739515E-06  2.40701442137035E-08  9.44887877415954E-07
 -8.96693116382288E-08  1.56358226657926E-07  7.14924235670717E-07  1.36468562787259E-07  1.48479443371820E-06
 -2.13937689554008E-07 -1.39843210536548E-06 -2.40939209684352E-08 -9.29141063429333E-07  8.95645203918121E-08
 -1.57150070185780E-07 -7.08330348984643E-07  1.36665478988912E-07  1.48792025378740E-06 -2.13587097019105E-07
 -1.41298391024612E-06  2.37089646475083E-08  9.68655839379889E-07 -2.55395181551450E-07 -1.68330656954270E-06
 -3.43752690331405E-07 -2.53550418906344E-07  1.39399126422164E-06  2.54898442710190E-07  1.67560958181003E-06
 -3.46438004650035E-07 -2.55536850304755E-07 -1.38507152382134E-06  2.54801856167602E-07  1.67334339149033E-06
 -3.43919264247727E-07 -2.59227510394117E-07  1.38207242991044E-06 -2.55472485853773E-07 -1.68359849627070E-06
 -3.44608399843597E-07 -2.51768672878033E-07 -1.39433656999635E-06  9.07126746262848E-07 -9.13773280708096E-07
 -9.15087735412307E-07  9.06971120271083E-07 -6.18670386632813E-07  6.21263401218829E-07  6.23953459192367E-07
 -6.16391692883235E-07 -2.63331802095578E-06  2.63548996226779E-06  2.63427176325165E-06 -2.63371516909112E-06
* ORBITAL    1    5
 -3.23139096934705E-07 -2.25662340935869E-06 -8.60358150231710E-06 -3.06150664724588E-05 -1.64209675059315E-05
  1.04572023719515E-11  2.40603882503775E-10 -1.33837630537359E-10 -1.07234749584442E-10 -8.68609289564421E-12
 -1.29108763806535E-10 -3.49749681492337E-11 -8.15218131111198E-11 -2.86064665332668E-07 -2.56483729937320E-06
 -8.17743192817681E-06 -2.83544534865199E-06  1.50558323503179E-06  9.87957739119254E-07 -7.34009544924919E-10
  1.73178681509704E-10  1.68756979807365E-07 -2.23393795694635E-07  3.12657306774924E-09  3.36604173300168E-10
  1.78089910279981E-06  3.49329322349388E-06 -3.23192949389628E-07 -2.25701160677441E-06 -8.60548884899760E-06
 -3.06223688579420E-05 -1.64242852156310E-05  1.33119932610047E-11  3.43291862685146E-10  1.05194637734661E-09
  5.54477163924335E-10 -6.45246850359322E-12 -5.00428942394394E-11  1.26123247013647E-09  4.02996111628241E-10
  2.86012713002272E-07  2.56386164129182E-06  8.17234910777471E-06  2.83390056414059E-06  1.50352337422631E-06
  9.88299691322322E-07 -1.10865030495096E-09 -1.25515837764459E-09  1.67353112517190E-07 -2.24876443445961E-07
 -2.79954531607411E-09 -1.01337357921070E-09  1.78029267902086E-06  3.49320023794691E-06  8.40620829967012E-07
  3.07435674182930E-06  1.09119723196736E-05  4.79486438485459E-09  2.83552562163778E-06 -6.08874326916296E-08
 -4.78535099986637E-06 -9.69790232933382E-13 -1.81092251384568E-09  8.40612497221169E-07  3.07428666434530E-06
  1.09113676724611E-05 -4.73787057254187E-09 -2.83884004885672E-06  6.09751241774373E-08  4.77836127479812E-06
 -1.53841399856834E-12 -1.56039174025491E-09  5.00000255339917E-01  5.05450256655559E-06 -1.83233098454360E-04
 -5.93290415794325E-06 -2.03547267460236E-06 -4.41954795467397E-05  9.94834313864354E-06  5.97958306399746E-06
 -6.16937072783117E-06  5.00000255349553E-01  5.05458038177245E-06 -1.83232876394752E-04  5.93293207740472E-06
  2.03499550075662E-06  4.41955062830283E-05 -9.94870908956351E-06  5.97956722993582E-06 -6.16790513969098E-06
  5.00000255387593E-01  5.05487344342784E-06 -1.83231467932927E-04  5.93293711193113E-06  2.03407524109609E-06
  4.41955233839024E-05 -9.94867186853442E-06 -5.97956194304759E-06  6.16668156945467E-06  5.00000255297619E-01
  5.05417205237168E-06 -1.83235024877090E-04 -5.93284159854493E-06 -2.03426008690323E-06 -4.41954200201501E-05
  9.95004398274664E-06 -5.97962277811629E-06  6.16859830647704E-06  3.91264460547681E-07  5.56155391844082E-06
  2.98494875016130E-06 -3.95518399702237E-06 -2.73146831231628E-06  3.91288130206404E-07  5.56171007906716E-06
 -2.98501764467887E-06  3.95531405817804E-06 -2.73133863377576E-06  3.91366865315802E-07  5.56261851881547E-06
 -2.98531992522553E-06  3.95633701252589E-06  2.73196753795253E-06  3.91226642453718E-07  5.56096904669471E-06
  2.98467024773249E-06 -3.95438457188871E-06  2.73110414173639E-06  1.92518337850233E-07  1.92438715665883E-07
  1.92592267043077E-07  1.92637851311327E-07 -3.42637313418897E-06 -3.42606006808322E-06 -3.42630161116816E-06
 -3.42633766811411E-06 -5.59781977483428E-06 -5.59811187846303E-06 -5.59768715127642E-06 -5.59757457886475E-06
* ORBITAL    1    6
 -8.79881067480001E-07 -6.25284418372360E-06 -2.76772426143910E-05 -1.12613629051604E-04 -4.01575591838746E-05
  1.55099187431623E-12  5.51437169142575E-11  5.36419705302730E-10  1.43123151061050E-10  3.68868958437361E-12
  5.25592002023581E-11  6.98069958840169E-10  2.17214304757528E-10  7.45811933365731E-08  4.11132337675709E-06
  2.95858559939351E-05  6.45632946540102E-06  2.36271797353368E-06  3.22118470130057E-06  5.43107668244387E-10
  3.75877295688458E-10 -2.14504346921142E-06 -4.31002654333178E-06  1.37335056218898E-10  8.39263110644804E-11
  2.53060074184191E-06  5.19002343999140E-06  8.79888196228855E-07  6.25289867799425E-06  2.76775246027609E-05
  1.12613704553452E-04  4.01584789426788E-05 -9.29148240405295E-12 -2.10221061780854E-10 -1.49062879242099E-09
 -6.08568314348649E-10  2.85183862330586E-12  4.48035600745935E-11 -1.49334353546390E-09 -5.33781649704017E-10
  7.45918121168982E-08  4.11151906383257E-06  2.95850565263194E-05  6.45591294672233E-06 -2.36108676454842E-06
 -3.22094076667189E-06 -3.69786829400632E-11  5.70166076916538E-10  2.14490161032426E-06  4.31014579506957E-06
  1.81066371158603E-09  9.52914821366068E-10 -2.53194783731900E-06 -5.19002253338914E-06 -1.29903127267396E-12
 -7.61050951099466E-12 -8.67270211402778E-12  1.34728942128596E-11 -7.36431244407558E-10  2.45098804334089E-11
 -2.67755426551014E-10  1.14243776741371E-06  1.05277295816043E-05  1.47550685080580E-11  1.17848528167987E-10
  6.36861571401925E-10  1.38633980081333E-11  3.67118200972857E-10 -6.47728892490954E-11  2.07904354679607E-09
  1.14238617627511E-06  1.05285408179686E-05  5.00000297883225E-01  5.35602941544666E-06 -1.82098075073893E-04
 -5.77636589990528E-06 -5.93730111790921E-07 -4.40714147790184E-05  1.18789795304080E-05  6.07789392581251E-06
 -4.56029081164654E-06  5.00000297910068E-01  5.35623747543105E-06 -1.82096915575924E-04  5.77639535104051E-06
  5.94196140268139E-07  4.40714326454905E-05 -1.18783925970665E-05  6.07787211706822E-06 -4.56057384841700E-06
 -5.00000297955170E-01 -5.35658524685774E-06  1.82095104916780E-04 -5.77642757845422E-06 -5.94669924386731E-07
 -4.40714711820010E-05  1.18776981944398E-05  6.07785169911953E-06 -4.56000187784052E-06 -5.00000297863079E-01
 -5.35587122603336E-06  1.82099134850788E-04  5.77635601839843E-06  5.93713362766284E-07  4.40713688821551E-05
 -1.18802482997140E-05  6.07790669236340E-06 -4.56001812816940E-06  3.87104802330635E-07  5.56302168655617E-06
  2.95304025856786E-06 -4.53711894348381E-06 -3.14029756993882E-06  3.87137356277697E-07  5.56346206592900E-06
 -2.95332921737088E-06  4.53752253771474E-06 -3.14050864779823E-06 -3.87157145928257E-07 -5.56377447413545E-06
  2.95364639425650E-06 -4.53835006951607E-06 -3.14106763487467E-06 -3.86996135139018E-07 -5.56192142836987E-06
 -2.95279430376489E-06  4.53634336594007E-06 -3.14026421844943E-06  2.33543608483579E-06  2.33559748836181E-06
 -2.33584243748318E-06 -2.33569412430866E-06 -2.23775933612776E-06 -2.23792005916454E-06  2.23769567714834E-06
  2.23721606466774E-06 -2.73771921325327E-06 -2.73777481179082E-06  2.73749147991881E-06  2.73718632632148E-06
* ORBITAL    1    7
 -8.54119592488882E-12 -6.53009304572974E-11 -3.53694172301530E-10  1.85704011236854E-09  6.66210256535606E-10
 -3.48402884825365E-07 -3.72069412727539E-06 -2.15763289808298E-05 -9.20721576238971E-06 -2.38508100613161E-07
 -2.99974828420072E-06 -2.12449725330605E-05 -9.74234207063353E-06  2.03945147677479E-11  4.10296038840800E-10
  4.81603105707020E-12  1.07219833188146E-10 -1.25889668441815E-09  6.03649736808319E-10  2.64193332322788E-06
  4.12878302511548E-06 -4.61280806434488E-10  3.93313825279624E-10  4.95648027758179E-06  9.53615857639310E-06
 -5.10643690213992E-09  2.18298014614443E-10 -1.75042734393224E-11 -1.28228504565200E-10 -6.61001699905883E-10
 -2.83488523103571E-09 -1.98298891803708E-09  3.48409259544896E-07  3.72086582168836E-06  2.15757158594233E-05
  9.20728568355221E-06  2.38502166995647E-07  2.99968161586293E-06  2.12450278183051E-05  9.74238576520550E-06
 -7.93330573314986E-12 -1.30334158415885E-10  2.42281938291707E-09  6.94148851753508E-10 -5.23895568331387E-10
 -1.12247874172831E-09  2.64292139387459E-06  4.12838737406207E-06 -2.22008436248893E-09  8.61215358410229E-11
  4.95270613089607E-06  9.53596178474233E-06 -2.51766770014430E-09 -8.51708070536593E-10 -2.03440542131975E-11
 -1.63043294778624E-10 -8.37305233637484E-10  1.22147059496224E-10 -6.60651480027905E-09 -3.48015716116810E-11
 -1.57666422352292E-09 -3.00848671150814E-07 -2.65773102201345E-06 -3.08407264472272E-11 -2.48724240098073E-10
 -1.44373424770121E-09 -8.38967533007621E-11  4.36614709549181E-09  1.10388209179315E-10 -2.02599818053296E-09
  3.00861076719352E-07  2.65975281964584E-06  5.00000128888630E-01  4.12892854179848E-06 -1.86057143420834E-04
 -5.94768197139715E-06 -4.35336493419920E-06 -4.41907843876209E-05  8.02317539985105E-06  5.83980856542047E-06
 -6.99869649438654E-06 -5.00000128920031E-01 -4.12916834956967E-06  1.86055680563135E-04 -5.94770696005548E-06
 -4.35370318648786E-06 -4.41907887273702E-05  8.02243927103560E-06 -5.83982408439927E-06  6.99953362220748E-06
  5.00000128964059E-01  4.12950983179235E-06 -1.86054229225940E-04  5.94774828721226E-06  4.35388472219839E-06
  4.41908488498038E-05 -8.02228101992104E-06 -5.83979043339442E-06  6.99742567610379E-06 -5.00000128845504E-01
 -4.12859768497218E-06  1.86058990829221E-04  5.94767625874787E-06  4.35220115366779E-06  4.41907325046260E-05
 -8.02473835701751E-06  5.83982549708298E-06 -6.99860127318782E-06  3.32296646166098E-07 -1.70155321513271E-06
 -7.91179138932383E-07  4.30413351591629E-06  3.59934314710025E-06 -3.32254798154635E-07  1.70213822575717E-06
 -7.91316538553952E-07  4.30473372217351E-06 -3.59975518661691E-06  3.32216470830202E-07 -1.70249774282477E-06
  7.91381992245263E-07 -4.30544745270632E-06 -3.60014059089595E-06 -3.32315732434015E-07  1.70145700807653E-06
  7.91080948642590E-07 -4.30345346459172E-06  3.59960845986051E-06  4.88292583609135E-06 -4.88272715157019E-06
  4.88337978675948E-06 -4.88258955649974E-06  4.76817352422318E-06 -4.76862119043103E-06  4.76877703841851E-06
 -4.76833036749398E-06 -6.48910788421725E-07  6.48281931351750E-07 -6.48499811306262E-07  6.49039018983495E-07
* ORBITAL    1    8
 -5.15266215711442E-11 -3.77425790307496E-10 -1.93271597878037E-09 -1.49372635966886E-09 -1.51420936038542E-09
 -2.71021888501704E-07 -2.21889959989494E-06 -1.23161029748260E-05 -7.79434586513254E-06 -1.73259358951519E-07
 -1.75099456002377E-06 -1.32916959082180E-05 -8.06627011193150E-06  7.28600646343736E-11  1.65389258176218E-09
  1.88348364184022E-10  6.73029945142198E-10  1.17711079790485E-09  1.93321575985688E-10  8.89333772011559E-07
  4.92561458992178E-07  4.48592285727482E-09  1.13837365506188E-09  2.38713442010193E-06  4.38573012084572E-06
  4.76180876320960E-10  4.85049468626095E-10 -4.37078679026326E-11 -3.25152985819839E-10 -1.76917193385905E-09
  6.09513987899010E-09  5.85827901286167E-10 -2.71014497092051E-07 -2.21875792594764E-06 -1.23155248872802E-05
 -7.79435421206571E-06 -1.73266922356261E-07 -1.75108976417833E-06 -1.32912025318096E-05 -8.06627526245101E-06
 -9.66642438268523E-11 -2.01948070282236E-09  2.27274956219011E-09 -6.45179317488655E-10 -6.07048000954703E-09
  2.15330380199480E-10 -8.88429296266836E-07 -4.92577345352412E-07  3.40959578365910E-09  1.54361743210600E-09
 -2.38755247291441E-06 -4.38537147923527E-06 -4.46333191565979E-09 -1.31203826305940E-10 -2.89902359015649E-07
 -1.00752170076660E-06 -3.57638684246528E-06  4.12101103343525E-07  2.76606841049008E-06  1.09399045699269E-07
  1.03644690174259E-06  1.47343003914233E-10 -5.79182566402623E-09  2.89801415378004E-07  1.00668500005269E-06
  3.57005093558679E-06  4.11832885318984E-07  2.77469622571348E-06  1.09980520619277E-07  1.01415397246112E-06
  1.71322201426624E-10 -6.99875938500735E-09  5.00000112332624E-01  4.00282052212738E-06 -1.86434975633325E-04
 -5.93899483517599E-06 -4.09840034933025E-06 -4.41970896480013E-05  8.01712760322814E-06  5.88248220649878E-06
 -6.71329963652624E-06 -5.00000112341480E-01 -4.00289572725549E-06  1.86434270158550E-04 -5.93906636361853E-06
 -4.09531557817471E-06 -4.41971475998134E-05  8.01590272033086E-06 -5.88248210950198E-06  6.71590350211425E-06
 -5.00000112376232E-01 -4.00315828500142E-06  1.86432109276200E-04 -5.93904132707445E-06 -4.09763080483997E-06
 -4.41971699180940E-05  8.01320024700775E-06  5.88253659594768E-06 -6.71799796150227E-06  5.00000112293056E-01
  4.00252145750090E-06 -1.86437405160155E-04 -5.93901657787154E-06 -4.09552774342572E-06 -4.41970734436413E-05
  8.01977082390801E-06 -5.88244342014680E-06  6.71061339137025E-06  3.40236695574563E-07 -1.66185689288950E-06
 -8.20677361225877E-07  4.28099658176049E-06  3.61576950447411E-06 -3.40219788703130E-07  1.66212556794841E-06
 -8.20037120398010E-07  4.28116367854769E-06 -3.61649485693596E-06 -3.40165298685702E-07  1.66278406421041E-06
 -8.20469352776028E-07  4.28247951436323E-06  3.61706693941413E-06  3.40324422317128E-07 -1.66094875290120E-06
 -8.20016290876898E-07  4.27963278432956E-06 -3.61519579073709E-06  4.93684306010235E-06 -4.93539529285392E-06
 -4.93563755075397E-06  4.93654857986114E-06  4.81919691015230E-06 -4.81931827315902E-06 -4.82032141244377E-06
  4.81841219801770E-06 -7.18275641386153E-07  7.17789728574270E-07  7.17776836668332E-07 -7.18656507968691E-07
* ORBITAL    1    9
 -1.04784394980004E-05  7.07099794934177E-01  7.27901828389185E-04 -5.08390091742659E-05  2.28937611158219E-05
  6.05891207684622E-08  1.23526528741956E-06 -3.54128608482549E-06 -4.61729064680411E-08 -1.40613160137592E-07
 -3.02902337339943E-06  7.28241535633407E-06  1.59668561527625E-07 -8.26709372345502E-04 -9.62657018336868E-06
 -3.32457716203845E-05 -3.69743638922515E-05 -5.14754959063330E-05 -1.73657960851294E-05 -1.23092860956052E-05
 -1.58256013178163E-06  4.12633002142268E-05  1.64438910233872E-05  8.46178315912669E-07  1.56646034796048E-08
 -3.44846305548124E-05 -1.48496549615887E-05 -1.04741034045698E-05  7.07099830119647E-01  7.28079056992312E-04
 -5.05007747842144E-05  2.28964034865404E-05 -6.13189947881664E-08 -1.49418963118792E-06  4.13663826693085E-06
  3.89722043542565E-08  1.02449685982993E-07  2.32315452385127E-06 -6.59525558314534E-06 -5.53682038108777E-08
  8.26709489390481E-04  9.65443203342100E-06  3.32640683560147E-05  3.70143136577517E-05 -5.15924963307602E-05
 -1.74631012335460E-05 -4.85980323244995E-06 -3.95188337636216E-07  4.20802872799742E-05  1.62414939448570E-05
  4.62013516747933E-06  7.47442967186435E-07 -3.18783887555518E-05 -1.50184755320839E-05 -1.33544273440053E-06
 -9.62799861629638E-06 -5.02838545892108E-05  5.92647591288386E-07 -4.67324707357705E-05 -1.58635046375144E-06
  1.19783681629417E-04  6.43920964164632E-07 -2.64956565644045E-05 -1.37618511829561E-06 -9.95658920076187E-06
 -5.19421814234592E-05 -8.24901533501500E-07  5.87843028143336E-05  1.66773216001350E-06 -1.22207831197346E-04
 -6.66443826193140E-07  2.78923006285972E-05  3.49405881406204E-07  3.05814340724347E-06  8.60147917068303E-06
 -1.31494174950729E-06 -9.40901839064872E-06 -7.16502827311829E-07  6.10320749854825E-06 -1.54229182835161E-06
  2.03198948676739E-05  3.71189526167317E-07  3.21968499462865E-06  1.16631749841860E-05  1.25028093790756E-06
  1.79782875489572E-05  7.01507910880731E-07 -7.58794636350101E-06 -1.47163206451086E-06  2.06764415169598E-05
  3.46386188581309E-07  3.02914597271542E-06  9.17352037524913E-06  1.25354679451706E-06  1.16104702345344E-05
  7.13379401464311E-07 -4.76736862677022E-06  1.50513346121017E-06 -1.80121538723579E-05  3.74774949155291E-07
  3.25189858280542E-06  1.12309011490005E-05 -1.30602371144985E-06 -1.62283736417458E-05 -7.02685957169882E-07
  8.94035183855612E-06  1.49508630167818E-06 -2.27955467210960E-05 -1.05334743745121E-07  6.49187329400519E-08
 -2.16987856594683E-06  1.55803106513016E-07 -3.22591477159031E-06 -1.47878118252342E-08  2.48739065452035E-06
  1.09859698177132E-06  1.86869059921943E-06 -5.94255972462883E-06 -1.01448638571588E-07  1.35370699206066E-07
  1.85425233823306E-06  2.33877380971643E-07  3.44769080571980E-06 -2.58681293200295E-08  2.26773501494454E-06
 -1.54585257319975E-06 -1.22726189967048E-06  5.56860042937628E-06  4.85573169801302E-06  4.92025696769391E-06
  4.91318886852378E-06  4.89739486243708E-06 -1.39034295000947E-06 -3.35417533889986E-06 -1.84419731778923E-06
 -2.74383288572369E-06 -1.28460773810232E-06 -2.14312584543903E-09 -1.17270978176454E-06 -1.42959530423221E-07
* ORBITAL    1   10
 -9.18389310890665E-06  7.07109020787634E-01  7.70473639451924E-04  5.82529987870457E-05  5.57153189802071E-05
 -2.48851842085166E-08 -4.23392307255831E-07  1.78481261229894E-06  8.77631238256621E-08  6.18088548099871E-08
  1.51985813592285E-06 -4.23683342653019E-06 -9.28183224029759E-08 -8.28563610120777E-04 -3.14491585345337E-05
 -5.89438270087678E-05 -4.61408305946889E-05 -7.86370933998431E-05 -2.01105811897679E-05  5.10820835291711E-06
  1.21220659147781E-06 -5.14571228839245E-05 -4.71568545192395E-06  3.52429268982230E-06  3.28947054849941E-07
 -5.88445452425148E-05 -1.67850605033714E-05  9.18521587133930E-06 -7.07109006027742E-01 -7.70327465674468E-04
 -5.82886376035598E-05 -5.57105531513346E-05  5.02179662294504E-08  1.12233035970954E-06 -2.78699410205202E-06
  5.82541504257606E-08 -8.13039384128909E-08 -1.60437612449940E-06  3.97108190993989E-06 -1.28595321701978E-07
 -8.28561685090139E-04 -3.12448464257023E-05 -5.87408859451208E-05 -4.61666781753205E-05  7.98464860855098E-05
  2.01202076017557E-05  4.23458048804817E-06  4.22798018875694E-07  5.19551794514945E-05  4.62734172966571E-06
 -6.25298654245995E-06 -9.72073396307596E-07  5.93071606932032E-05  1.66629593093233E-05  4.68040109542375E-09
  3.68294215911529E-08  4.36185953762956E-07  9.61286513835850E-08 -5.95791457010276E-06  9.88758787951997E-08
 -6.59939577495739E-06 -2.72603740176010E-06  1.08237036738555E-04 -3.82796575232902E-09 -3.85666459414611E-08
 -2.68360813549862E-07  7.44711159550586E-08 -3.99402842288370E-06  9.39060428094108E-08 -5.07537508182144E-06
 -1.94383687172923E-06  7.58631493068264E-05  1.09413834078245E-07  1.28900514946140E-06  2.16339414665329E-06
 -1.67241102241379E-06  6.44386016100058E-06 -9.42542738329072E-07  7.04276218858381E-06 -1.20071524616565E-06
  1.82507585593433E-05  1.00995167867940E-07  1.23263291004698E-06  7.14285321948659E-09  1.74280146665302E-06
 -1.25614351790363E-05  9.72433482285179E-07 -7.86781722941150E-06 -1.26935083332545E-06  2.06452612996423E-05
 -9.60821058777133E-08 -1.18756692760723E-06 -7.34115121368317E-07 -1.67948702342481E-06  1.03620093336376E-05
 -9.48183809916216E-07  5.55940180089895E-06 -1.22862600289621E-06  1.69702687747157E-05 -1.14555335763428E-07
 -1.33605125156581E-06 -1.55339190794657E-06  1.73700967800183E-06 -8.49523838337939E-06  9.63132645891599E-07
 -9.44018862879062E-06 -1.24678095100958E-06  2.21692947611391E-05 -1.18805200313461E-07  1.51584657115253E-06
  3.02087774228268E-06 -4.56272240579738E-06 -1.79556448829937E-06 -1.91622269003097E-07 -2.09257517746671E-07
 -2.15328657374159E-06  3.26751320516629E-06  1.23942994158637E-07  1.72221136472135E-07 -1.08297995349335E-07
  2.61987031303557E-06 -3.69390911247678E-06 -3.63193620127605E-07  1.48880377350273E-07 -1.02984212196559E-06
 -2.55123403585116E-06  4.13817447132890E-06 -1.26076075404708E-06 -4.13004172303546E-06 -4.51911071862448E-06
  4.15269945784144E-06  4.51246725323590E-06 -4.91420881345310E-06 -3.20797425550194E-06  4.04655457543592E-06
  4.03795508633372E-06  1.53399195308676E-06  6.60138225137834E-07 -8.34816978380600E-07 -1.29788391059055E-06
* ORBITAL    1   11
 -2.23966739146111E-09 -1.80182420172352E-08 -1.03511823048165E-07  1.93939842330049E-07 -9.80297095628676E-08
 -6.44596740556862E-01  5.79506702978609E-07 -1.80350625806453E-05 -3.53721694645886E-05 -2.90680232316578E-01
 -8.04997366571194E-07 -3.87453186546005E-06 -1.58002212024692E-05  5.66902453828999E-09  1.11221289674164E-07
 -3.90374277589485E-07  2.45187488354090E-08  7.75242956253834E-07 -2.24925683662043E-09  5.65650038944947E-05
 -3.18292836110849E-05  6.42771947762273E-07 -5.40423620883289E-09  1.15476772416553E-04 -6.92776366633775E-05
 -2.15559826555338E-07 -2.10958906416257E-08 -4.22918409008513E-09 -3.19636211183175E-08 -1.84982065754002E-07
 -1.27358938024852E-07 -7.00945668330691E-08  6.44596744579046E-01 -4.91310104958849E-07  1.80511490829355E-05
  3.52933681842045E-05  2.90680227419637E-01  7.00833488848725E-07  3.81916452351619E-06  1.57959130514066E-05
 -9.58230132458680E-09 -2.15350888027085E-07  2.64043602285483E-07 -3.18882884551119E-08  1.68425394444598E-06
  1.44972414555608E-09  5.72680160889428E-05 -3.17651622905560E-05  1.38055219253192E-06 -1.03103249413640E-07
  1.14111641102099E-04 -6.93892985805915E-05 -9.39404623002991E-07  3.13064464254133E-07  1.21346631011476E-09
  8.89395352938683E-09  2.24970869927446E-08  2.60225695787568E-08 -1.60859752682436E-06  5.68099295834777E-09
 -7.97287884188814E-07  3.74391971612363E-07 -1.93497498816449E-05 -4.65729822938859E-09 -3.89428477368005E-08
 -1.89443835920477E-07 -2.19619329585641E-08  1.23851164037109E-06  3.19862080540846E-08 -9.51333202303431E-07
 -3.89578051747947E-07  1.89424363950876E-05  9.20655556492179E-07  7.00539049773472E-06  1.86966747331371E-05
 -1.73327110126157E-06  4.58084538627603E-06 -9.22184277999520E-07  1.06710625261151E-06 -1.97169959422985E-06
 -4.94902851591720E-06 -9.20075157620938E-07 -7.00139442479149E-06 -1.88079432993883E-05 -1.73466099805372E-06
  4.71025794319785E-06 -9.20351293977257E-07  8.93141818872485E-07  1.97193162040135E-06  5.50486181914642E-06
  9.19669886394062E-07  6.99811874640038E-06  1.86179843141502E-05  1.73648693596292E-06 -4.72296564442225E-06
  9.23915861328318E-07 -1.22310266323820E-06  1.97401487703628E-06  4.72885208464989E-06 -9.21829478126880E-07
 -7.01554898792624E-06 -1.88437552194723E-05  1.73874960922850E-06 -4.69053259730124E-06  9.27137994933952E-07
 -9.91127960587558E-07 -1.97695437179271E-06 -5.24191511833126E-06 -9.67865375065776E-08 -2.59657031301943E-06
 -2.56912063667008E-06  1.91721665321572E-06  4.16011378121322E-06  1.01563239766417E-07  2.69274213381971E-06
 -2.54539516074346E-06  1.93919811438711E-06 -4.30016575143191E-06 -9.61695112515955E-08 -2.60358377331082E-06
  2.59101257363505E-06 -1.89997925000083E-06 -4.19554043644773E-06  1.08349045525668E-07  2.78857387243451E-06
  2.59352887831089E-06 -1.99193964786502E-06  4.36420106594533E-06 -2.55458653613178E-06  2.70639737513512E-06
 -2.60575391732481E-06  2.73012881272527E-06 -1.88640558054181E-06  1.80482148321854E-06 -1.85729206112920E-06
  1.70543785474006E-06 -1.75234090580448E-06  1.73536384120950E-06 -1.75160720888726E-06  1.77466688405281E-06
* ORBITAL    1   12
 -2.49424648672025E-08 -1.86004233629672E-07 -9.84008254559426E-07  9.06813022450540E-07 -5.13520061714226E-07
 -6.44701596563569E-01  4.55436366637284E-06 -2.99068646362628E-05 -3.65787980690267E-05 -2.90447610899087E-01
  2.82694677099220E-06 -1.44983120668968E-05 -1.63397618204991E-05  4.44301894175115E-08  8.88821950745820E-07
 -1.90426224407687E-06  1.64387419664275E-08 -2.17300101762760E-06 -1.84347268397682E-07  8.16956521236009E-05
 -2.36737664821922E-05  5.18821653016583E-07  3.34013946194339E-07  1.74805623223724E-04 -5.25026277951817E-05
 -1.62915660013581E-06 -8.17155290065519E-08 -1.78886274257022E-08 -1.30315912604466E-07 -6.75242300007103E-07
 -2.72570325240459E-07 -2.97779899560308E-07 -6.44701598879356E-01  4.51829803325191E-06 -2.97776645259417E-05
 -3.64482407849496E-05 -2.90447607783918E-01  2.91807441860610E-06 -1.47502321802632E-05 -1.63599505398700E-05
 -3.00903367021005E-08 -7.33462436162987E-07  8.07578101152790E-07  1.11358752965199E-08  1.54379197875772E-06
  3.13880960017740E-07 -8.26825803137395E-05  2.36393414677649E-05  3.99678745753611E-06  4.28111266393658E-07
 -1.75009265395171E-04  5.26724656442239E-05  6.08643157482976E-07  1.25589413310472E-08 -2.85690547705238E-08
 -2.81131230377841E-07 -1.22095712891765E-06  2.66923503600417E-06 -8.46028631654674E-05  1.17518072704618E-06
 -4.38606597478971E-05 -6.25139837073324E-08  2.27638451163554E-06 -2.21445686290633E-08 -1.28020816398828E-07
 -1.46332034419930E-06  2.53822882445317E-06 -8.12787679695238E-05  1.44791560609207E-06 -5.28854928527175E-05
 -9.47672632670249E-08  3.34779047400900E-06  9.36554874768484E-07  7.05661186395580E-06  2.62796054979379E-05
 -1.15885705582325E-06 -1.60075112147931E-05 -7.11975936793293E-07 -1.25912236779928E-05 -1.61536250683235E-06
 -2.92009233570821E-05 -9.25190754126069E-07 -6.96693657930683E-06 -2.66647907629341E-05 -1.12854643861919E-06
 -1.63369279161326E-05 -7.09820524118080E-07 -1.46433868750187E-05  1.57436331323952E-06  3.35348493030410E-05
 -9.28610055349040E-07 -6.99522010434095E-06 -2.64820947226347E-05 -1.15221342059273E-06 -1.56147808022238E-05
 -7.14527923520266E-07 -1.37074684797867E-05 -1.59075419602815E-06 -3.19996719404813E-05  9.33696969207770E-07
  7.03194130141841E-06  2.65455230561039E-05 -1.13125717633905E-06 -1.71274738223693E-05 -7.08270370423104E-07
 -1.34977350721645E-05  1.59485812788881E-06  3.06590986084534E-05  1.13353088306226E-07  1.05219454598932E-06
  1.21735557833116E-06 -1.83490543156105E-06 -5.57201935592887E-07 -9.90347234137208E-08 -8.15552484386133E-07
  1.09982194071643E-06 -1.47071715541776E-06 -7.85014349967291E-08 -1.07083478033185E-07 -9.39955927289310E-07
  1.32597007503656E-06 -1.78093823382101E-06 -1.25520385116695E-07  1.08560344144547E-07  1.01290356565941E-06
  1.03323250418637E-06 -1.59883702147807E-06  4.53241057806534E-07 -2.21036678895169E-06  2.86640049233661E-06
  2.85336453476379E-06 -2.22189055478685E-06 -9.85868286098604E-06  9.21024557041903E-06  9.52991374697044E-06
 -9.60612547660436E-06  6.00688976210682E-07 -5.75291503252040E-07 -7.19820867443974E-07  4.98874142264694E-07
* ORBITAL    1   13
  3.54429275888738E-06  8.30810140104371E-04 -1.82735649438707E-06  1.31033951706401E-05 -6.43309501751061E-06
 -1.09059531974124E-08 -2.94236110574483E-07  1.27907327672716E-06  7.95919980767396E-08  1.39681350827285E-08
  4.71174209298809E-07 -1.83834264539884E-06 -1.46785727549629E-07  7.07106152892479E-01  1.16915141934786E-05
 -2.35971050912669E-06  2.14270427282383E-05 -2.79767810916672E-05  6.20950581852084E-07 -1.31332792708671E-06
  1.60896488506133E-07 -9.70263953506229E-06  8.17787309863403E-05 -1.62893490553355E-07 -1.37489176089108E-07
 -1.50300333452408E-05  1.20228719110988E-06 -3.56623906077737E-06 -8.30965973002846E-04  1.00181177609043E-06
 -1.26464938243435E-05  5.96701843788239E-06  3.29008913482442E-08  5.90570963708197E-07 -1.48897226415936E-06
 -2.89824121801651E-08 -6.18075828505379E-08 -1.20958630939065E-06  2.33699260889807E-06 -8.72555987201123E-08
  7.07106120096115E-01  1.09434842175384E-05 -1.19635542289652E-06  2.12786323360457E-05  2.56789698052450E-05
 -5.23829791328087E-07  6.62169563378220E-06  3.67249058874654E-07  1.14633353523219E-05 -8.15856992074632E-05
 -3.51991009610751E-06  2.03914561059764E-07  1.41008796591880E-05 -1.36220162025476E-06  4.55510642881123E-09
  4.04298986435382E-08  1.99606081868610E-07 -3.07046854860542E-08  2.71324166086724E-06  2.84474590055521E-08
 -2.43578284803455E-06  2.23165397827667E-06 -4.64610314568853E-05 -3.33945915764817E-08 -2.78501037651079E-07
 -1.57955230239237E-06 -8.73658479382073E-08  3.36126507404501E-06  1.78315777421232E-07 -7.99333311422700E-06
  2.64419326108176E-06 -6.36892860858263E-05 -2.30924360736235E-07 -1.75209744785109E-06  3.10302931802459E-06
  1.61301453742382E-06  6.29142389759870E-07  7.44387250566787E-07 -5.69769796829738E-06  2.96136370101070E-08
 -3.14735119482205E-05 -2.39357862397754E-07 -1.81746572614642E-06  2.28801995788429E-06 -1.63100877154236E-06
 -2.31953937023844E-06 -7.30718044464577E-07  6.29143738860265E-06  2.10358946287885E-08 -3.19590465825380E-05
  2.41810240852066E-07  1.83614119267779E-06 -2.26739115476061E-06  1.61460973212807E-06  3.51234578161594E-06
  7.40288395410487E-07 -6.93055057266101E-06  2.77220920408020E-08 -3.34659113124955E-05  2.37922736381464E-07
  1.80742171879314E-06 -3.21551654131242E-06 -1.63703257077142E-06 -1.16444312618558E-07 -7.33558528018438E-07
  6.14422886127891E-06  5.21553241386937E-08 -3.27433482144851E-05  5.66399869653855E-07  3.10128603214796E-08
 -4.69069649914382E-06  3.54975659892413E-06  4.88710674492031E-06  5.32388612536869E-07 -7.82810774322386E-07
  4.80033482207270E-06 -3.76900128626788E-06  5.65984766979924E-06 -5.38345604161980E-07  7.29796162125887E-07
 -4.87370588840875E-06  4.08497279041603E-06  5.89969786480492E-06 -5.58672656601115E-07  9.31486538330862E-08
  4.51768664572558E-06 -3.32241196755047E-06  5.08046320611919E-06 -1.31935339126138E-07 -3.50466096904140E-07
  4.64769117585842E-07  6.17335203166238E-07  6.48582620817585E-07  1.14056749905352E-06 -1.30786682050514E-06
 -7.89426103505810E-07 -5.01594316340542E-06 -5.39874524040280E-06  5.38220222198457E-06  4.90124598969337E-06
* ORBITAL    1   14
  4.46065062925797E-06  8.36730063718824E-04  3.71810398765933E-05 -2.10309088623025E-05  3.51741031819116E-05
 -1.06799075803293E-08 -9.08195801768864E-08  2.03695855425667E-07 -2.84288372130267E-08  3.77679255539813E-08
  7.02505422846124E-07 -1.04902090442407E-06 -3.81159967715323E-09  7.07103978854615E-01 -3.76225609016035E-05
  1.04142057494917E-04  3.04259674068757E-05 -4.46005766405062E-05  2.47644304894487E-06  5.21499227403018E-06
  4.45144925731154E-07 -2.16569095902892E-04  4.24090356717371E-05  7.44122695222389E-07  3.40781338307079E-09
 -2.45309477886295E-05  3.94412851378902E-06  4.46240714033223E-06  8.36741757057708E-04  3.71791655591360E-05
 -1.98439933843189E-05  3.51272227347217E-05 -4.47936558370358E-09  7.04809048329530E-08 -6.47399286057107E-07
 -5.92991869959367E-08  1.88647196200290E-08  2.85601825954274E-07  2.17629689498357E-07  1.42813992436857E-07
 -7.07103975075166E-01  3.75838960687516E-05 -1.03285966610683E-04 -3.02167080101468E-05 -4.53464369164050E-05
  2.31193321606937E-06 -5.21303696771957E-06 -7.45975234494203E-08 -2.17520808100628E-04  4.24486629378036E-05
 -3.39693234221375E-07 -4.75361177493402E-07 -2.61332526172135E-05  3.93661605192858E-06  2.34366835371702E-06
  1.81797557850831E-05  7.93463962084145E-05 -5.16850846991842E-06  1.20072739986829E-04  1.06597657092423E-05
 -2.62398853655580E-04 -1.55481117553849E-08  9.76087843283140E-07  2.38829148570836E-06  1.85508326441392E-05
  8.13021618891526E-05  5.40553870186462E-06 -1.32916420038664E-04 -1.08336412843377E-05  2.70214605579485E-04
  8.78766406217506E-08 -2.76919074175041E-06 -6.16106911163954E-07 -4.68132532463245E-06  9.08514647334966E-07
  1.70358750057620E-06  2.40046095011870E-05  6.29042998503490E-07 -3.31650839652690E-05  8.73126467128912E-07
 -9.68602595658293E-05 -6.20347581196137E-07 -4.70853514208969E-06  9.36954355321537E-08 -1.65776540749370E-06
 -2.66201857249816E-05 -6.33585161479857E-07  3.23287244264524E-05  8.47504315267051E-07 -9.53202825700047E-05
 -6.16112413565391E-07 -4.67542348182029E-06  1.61343761898897E-07 -1.64643363820690E-06 -2.64770294020204E-05
 -6.32988158614317E-07  3.18748860250147E-05 -8.44766839052116E-07  9.46613172843207E-05 -6.18012519390173E-07
 -4.69563350144489E-06  5.95714002958254E-07  1.69884505826407E-06  2.46882410314260E-05  6.24600870261666E-07
 -3.32194996084781E-05 -8.66676220658864E-07  9.66990434455525E-05  2.36649294739413E-07 -5.40268757153727E-06
 -1.24577125508021E-07  3.09255041515661E-06  1.81193690753568E-05  2.28328076818184E-07 -5.65791982516497E-06
  5.28099698363843E-07 -3.74923709528528E-06  1.85391102703052E-05  2.37766360073085E-07 -5.42813091372203E-06
  4.16562342455258E-07 -3.53696769672201E-06 -1.83133820174632E-05  2.32041382933149E-07 -5.54398556856419E-06
 -7.96155157834696E-08  3.08992486960905E-06 -1.82343143644583E-05 -1.94219476509342E-05 -1.93395498485905E-05
 -1.93397175020879E-05 -1.94243121407915E-05  8.25298105116448E-06  8.82224313584974E-06  8.63201459667658E-06
  8.29349040944887E-06 -3.13223931618569E-06 -3.37184326476995E-06 -3.24431159287012E-06 -3.17929376056162E-06
* ORBITAL    1   15
 -9.50895146644149E-09 -6.91027592038394E-08 -3.64331116402962E-07 -9.41844310207164E-07 -3.32378252565002E-08
 -2.90679174226983E-01  1.00441844303778E-05 -5.41435640079819E-05 -4.33194602825109E-06  6.44594907608108E-01
 -2.05650361742699E-05  9.67674534472038E-05  9.14174923487419E-06  1.42626674288349E-08  3.25095631408317E-07
 -2.86096223396813E-07 -6.74317647297736E-08  5.27232456948285E-06  4.66912091639371E-07 -3.32460843999125E-05
  4.77762963718752E-05  2.67948917610215E-06  3.03847511734902E-07 -1.61529048534910E-05 -2.37911545198210E-05
 -2.41062030070025E-06 -3.55122001534088E-07 -1.12497815133308E-08 -8.33645271012603E-08 -4.64430052367124E-07
  6.40856632223584E-07 -3.53843279163947E-07  2.90679183842864E-01 -9.75811166767818E-06  5.37660274250488E-05
  4.25920162318670E-06 -6.44594910453671E-01  2.05285579165358E-05 -9.68920016412903E-05 -9.17141105694704E-06
 -2.07940928283713E-08 -4.74509787732009E-07  1.43773575180472E-06  1.05704230546665E-07  3.11732819555018E-06
 -1.76039489005926E-07 -3.37239429696645E-05  4.75053278213562E-05  2.12085058489498E-06 -4.99869105477414E-07
 -2.01611160984494E-05 -2.40894564639548E-05 -3.91352593025195E-06 -9.39628280510365E-07 -9.21829944844726E-09
 -7.59670974599456E-08 -1.90335183512693E-07  1.94079373420371E-07 -1.24102149800870E-05  3.08914376125070E-08
 -4.16010320161794E-06  1.01494135288712E-05 -4.28548051938496E-04 -1.31831947200816E-08 -1.07224431709305E-07
 -4.81403120109107E-07 -1.27406804196268E-07  8.17480445141402E-06  2.69528053006952E-08  9.16116581324202E-07
 -1.00018922135398E-05  4.25439699374237E-04 -2.92728731006021E-07 -2.25413730678676E-06 -2.44363780323282E-05
  6.01344571573113E-07  5.67553719695934E-05 -7.19323563582543E-07 -3.12807198997769E-05 -2.37606098916046E-07
 -2.21918925005672E-05  2.90046758300406E-07  2.22996815802107E-06  2.40846456560495E-05  5.71312757984787E-07
  5.74877620434860E-05 -7.00618551343277E-07 -3.10229557469479E-05  2.33791298407960E-07  2.26263466384172E-05
 -2.88587952172292E-07 -2.21891815738520E-06 -2.48694451265637E-05 -5.59050947891331E-07 -5.82758418404504E-05
  7.31170159451461E-07  2.98819360402169E-05  2.63295827690951E-07  1.99330841178918E-05  2.93994676324642E-07
  2.25818052870754E-06  2.42407914089370E-05 -5.65441887908923E-07 -5.78428690555746E-05  7.00639760616599E-07
  3.07555539934261E-05 -2.38935259222285E-07 -2.21693935621869E-05 -4.75239413924949E-07 -2.09078175608384E-05
 -9.89100000454154E-06  1.23449292490134E-05  2.36654011518987E-05  5.16099150622466E-07  2.16221744841036E-05
 -9.69001543616115E-06  1.24880623402516E-05 -2.43704566791934E-05 -4.74028183359627E-07 -2.09590349487664E-05
  9.94600931311842E-06 -1.23293168194028E-05 -2.37667080877782E-05  5.31740507082773E-07  2.18498250716823E-05
  1.00406346396142E-05 -1.28926544512558E-05  2.46830266966079E-05  2.69968576335801E-07  2.54792892848667E-07
  1.70817677918348E-07  3.43851561418376E-07  1.03352312678318E-05 -1.06027230769702E-05  1.05150742369146E-05
 -1.10885536823018E-05 -1.29133701329804E-05  1.27366501063724E-05 -1.28913321356563E-05  1.29341577992726E-05
* ORBITAL    1   16
 -1.61693956358469E-08 -1.16994209167109E-07 -6.13545329140981E-07  2.74333137322106E-07 -2.56300612383415E-07
 -2.90447326503516E-01 -8.04661779441886E-06 -7.60705330327694E-06 -5.27606081724143E-06  6.44701100762305E-01
  1.43796722721737E-05  1.82276004885546E-05  1.19305573181151E-05  2.71899438142215E-08  5.82119245344787E-07
 -6.78763397539411E-07  7.67524295914882E-09 -4.16084760558948E-06 -5.82117898394963E-07 -6.87268336562798E-05
  5.21262249494311E-05  1.65194731682788E-06  2.91549682053547E-07  1.97902577382741E-05 -2.37560326293049E-05
  6.06458913693124E-06  4.55687520942256E-07 -1.66228845106040E-08 -1.21584556391857E-07 -6.41272021217375E-07
  7.33125857403097E-07 -2.18410199015294E-07 -2.90447335309575E-01 -8.21552393691982E-06 -7.11627323977812E-06
 -5.18793947081303E-06  6.44701116604052E-01  1.47508960539056E-05  1.70893192115884E-05  1.18878654294095E-05
 -2.94157473608818E-08 -6.52935504889205E-07  1.07790136667448E-06 -7.23038488860193E-08 -4.43648249181455E-06
 -1.36652644401550E-07  6.72591600108702E-05 -5.23596027964109E-05  2.80270568664060E-06  5.42060323007407E-07
 -1.99033256592471E-05  2.38154331917374E-05  5.05699399518087E-06  8.60269288188696E-07  1.77596750692517E-07
  4.28416391679760E-07 -1.65325191691944E-05 -1.27817096053292E-06  8.35931759800380E-05  1.70325850644919E-06
 -1.12062243007521E-04  5.39831583969648E-08 -2.93774846151799E-06 -2.13059963354336E-07 -7.12858825021314E-07
  1.44130081403295E-05 -1.04122436122805E-06  6.29803979449712E-05  2.06850144419402E-06 -1.30033467936571E-04
 -4.90464479623102E-08  1.16430029672930E-06 -1.04759489693963E-07 -7.88271930599323E-07 -5.74815452725079E-06
  4.41221729206554E-07  1.67233005880181E-05 -4.69057640406733E-07 -8.74043068967445E-06  7.54528684104530E-08
  1.07242491937351E-07  1.18356506130669E-07  8.94916440640791E-07  6.19886308808967E-06  4.64922261897857E-07
  1.74371236091164E-05 -5.08149153056583E-07 -9.89379352700551E-06 -8.61467883986783E-08  1.99078575613650E-06
  1.13129518215125E-07  8.55380138456391E-07  5.84823628213887E-06  4.64190575072852E-07  1.66803283306990E-05
 -5.07972649503471E-07 -9.81179019857635E-06  8.84109859171253E-08 -1.96015160463653E-06 -1.07359410475944E-07
 -8.08179838874511E-07 -5.74549900897799E-06  4.47157899164187E-07  1.65158115462529E-05 -4.65682096676356E-07
 -8.36909353844086E-06 -8.14452166647340E-08 -4.97103634746722E-07  4.78266041279455E-07 -1.47574178790364E-07
 -5.20962010241461E-06  2.13791946607938E-06  5.04749828000924E-06 -5.23859853793801E-07 -6.02577149247949E-07
 -5.11975675400992E-06  1.77065092413418E-06 -4.65560043751989E-06 -5.31339734371668E-07 -7.89293995577783E-07
 -5.09691909317943E-06  1.66155165071125E-06  4.47540913371146E-06  4.85388042530587E-07  3.88366492882762E-08
 -5.12023445153987E-06  1.99946310627316E-06 -4.85099797416422E-06  1.39952002656937E-07  7.89163948690313E-08
  8.01544519444266E-08  1.43714410306842E-07 -1.68276570893548E-06  1.71725699190550E-06  1.77796304752780E-06
 -1.84373921520029E-06 -4.78850884649111E-06  4.78720307179624E-06  4.70596678376559E-06 -4.70045389832284E-06
* ORBITAL    1   17
  2.39081295449140E-10  1.70212408874213E-09  8.65458270577838E-09  1.15444432181451E-08  1.39665515572942E-08
  2.20383369290330E-06  4.92177715912781E-05  4.62705436546608E-04  1.87947902661264E-04 -4.10050625153822E-07
 -9.99889669307478E-06 -1.05917929758477E-04 -5.31174942895292E-05 -3.47390321508719E-10 -8.33752525829533E-09
  3.04436602005996E-08  3.73750617787070E-09 -2.20991718596818E-07 -2.78723589510846E-08  6.27851799263284E-06
 -6.11688159992521E-06  4.41107540030137E-10 -2.76209128776736E-09  5.07657653707422E-05  1.35153483578131E-04
  3.01567876840363E-07  3.18365422490134E-08  4.11434636789908E-10  3.00938780891367E-09  1.56233304810555E-08
  1.32681340520222E-08  1.05354805796647E-08 -2.20385090693210E-06 -4.92175951412166E-05 -4.62713373074356E-04
 -1.87950489966332E-04  4.10026041913382E-07  9.99928467654102E-06  1.05919205250374E-04  5.31187155733485E-05
  5.60840156279520E-10  1.17279999185976E-08 -2.95871739718187E-08 -6.73633517566463E-10 -1.89754886350634E-07
 -2.22965038027904E-08  6.26449917313261E-06 -6.11638728501583E-06  1.83389273423304E-08 -1.61714408712013E-09
  5.07593684215093E-05  1.35151380760272E-04  3.25098296010522E-07  3.33570789530078E-08  4.26383399039174E-10
  3.57884993835010E-09  1.33309599232988E-08 -9.91411737704017E-09  6.68551786608945E-07 -2.23052127467696E-09
  2.49530199300273E-07 -8.48712100626466E-06 -9.04051573113241E-05  3.21470682621469E-10  2.77083409802888E-09
  1.12934844104453E-08  1.02155395557601E-08 -6.80277800839174E-07  2.34164554796365E-09 -2.46920092155814E-07
  8.48585711329337E-06  9.04686746650098E-05  8.63652371332994E-06  4.90272373453810E-05  1.95773348147447E-04
  1.20912010722312E-05  1.28531270632422E-04 -1.97217289668941E-05 -8.68980385675059E-05  2.20090799443361E-05
  1.88700994580037E-04 -8.63642407056502E-06 -4.90263198862523E-05 -1.95751571145635E-04  1.20922227153828E-05
  1.28510927216866E-04 -1.97236563841641E-05 -8.69161755781154E-05 -2.20085969880725E-05 -1.88726984523538E-04
  8.63677929630664E-06  4.90292495951327E-05  1.95789291194970E-04 -1.20915323134880E-05 -1.28530394728845E-04
  1.97224281536053E-05  8.69266875704080E-05 -2.20097287014813E-05 -1.88713530826558E-04 -8.63632043931823E-06
 -4.90255338273636E-05 -1.95741065532635E-04 -1.20917194564831E-05 -1.28520923792007E-04  1.97234843167104E-05
  8.68969781579518E-05  2.20082507873757E-05  1.88733604324798E-04  5.00118720002461E-01  5.26022051589891E-04
 -6.60706994029177E-05  8.50420561647364E-05  6.46042969945746E-05 -5.00118716250920E-01 -5.26016145673390E-04
 -6.60634158186864E-05  8.50057372158903E-05 -6.45488165732294E-05  5.00118715709635E-01  5.25984891087044E-04
  6.60368662542489E-05 -8.50544015105243E-05 -6.46013421041101E-05 -5.00118716047259E-01 -5.26018500635650E-04
  6.60553037415201E-05 -8.49819525498846E-05  6.45233546832976E-05 -4.05719604851716E-04  4.05661243573474E-04
 -4.05694055753135E-04  4.05662321809904E-04 -4.72757846706500E-04  4.72742303591006E-04 -4.72712595404482E-04
  4.72726395010488E-04 -3.69441603287019E-04  3.69424305921796E-04 -3.69460282427856E-04  3.69412390203932E-04
* ORBITAL    1   18
 -6.16662354384550E-06 -4.44349775318872E-05 -2.19589197322126E-04 -1.40812256568858E-03 -8.10609961031907E-04
  6.42125635556475E-11  4.37571890756559E-10 -9.29262634289006E-09 -1.35706787591351E-09 -2.25823662307851E-10
 -6.72520745515535E-09  2.71935741303841E-08  2.69307707576014E-09 -1.96716801421620E-07 -1.14776533535420E-05
 -1.88240058415985E-04 -8.79423342006365E-05  1.27872268743130E-06  1.94016100012445E-05 -2.09735086762093E-08
 -5.79661156319229E-11 -1.19246577233925E-05 -5.34230357784237E-05 -4.10351845952087E-08 -7.10404852261659E-09
 -1.71126507644927E-05 -5.83755328835490E-05  6.16697447265535E-06  4.44376205131499E-05  2.19603199141921E-04
  1.40812283703492E-03  8.10617736731526E-04 -2.99610147053125E-10 -6.86993140231818E-09  1.20356570708117E-08
 -2.89445463489124E-10  3.77871622977004E-10  6.98293501937868E-09 -1.96751552060620E-08 -1.15608234246212E-09
 -1.96106520729455E-07 -1.14641692304875E-05 -1.88259867861954E-04 -8.79410849114162E-05 -1.29888107032555E-06
 -1.94025241996789E-05 -3.76277799114921E-08 -1.06432086272763E-08  1.18942653758290E-05  5.34156925538539E-05
  5.90535174820634E-08  1.21785772517285E-08  1.71393199896741E-05  5.83768892597311E-05 -8.42386481336771E-11
 -6.16669609777826E-10 -2.29516442333759E-09 -1.25055697723537E-09  7.96631796070731E-08 -4.45895098803386E-10
  2.54703527515074E-08  4.34727874013722E-06  8.86844054187823E-05  3.64145531441035E-10  2.94878149711815E-09
  1.65276440380485E-08  3.75113869681428E-10 -4.48694582511999E-09 -2.12405439707686E-09  7.29144749831225E-08
  4.34318743449836E-06  8.88317719200451E-05 -3.97311511512452E-06 -1.48785009987843E-05 -6.03686232171500E-05
 -1.36150142463565E-05 -1.20779945141248E-04  2.34199019088769E-05  1.68651485028046E-04 -1.88837851988527E-05
 -1.53839438983187E-04 -3.97305726682983E-06 -1.48781551602478E-05 -6.03573889573035E-05  1.36146136553945E-05
  1.20817490812504E-04 -2.34203997862518E-05 -1.68646489661980E-04 -1.88833374320686E-05 -1.53869719120939E-04
  3.97325713050530E-06  1.48796717832635E-05  6.03792387017367E-05 -1.36152270146891E-05 -1.20809134563629E-04
  2.34207450811831E-05  1.68691766665789E-04 -1.88843285807772E-05 -1.53828534224694E-04  3.97300564778280E-06
  1.48777217053172E-05  6.03610590702272E-05  1.36142863406236E-05  1.20796398090412E-04 -2.34200692338184E-05
 -1.68638278210030E-04 -1.88833966047148E-05 -1.53845130951486E-04  5.00120818087285E-01  5.47397083789098E-04
 -4.46306858930663E-05  5.64091916796014E-05  3.49920535981081E-05  5.00120811501989E-01  5.47348939889728E-04
  4.46137033117068E-05 -5.63887156686114E-05  3.49732818147107E-05 -5.00120814456350E-01 -5.47370749273018E-04
 -4.45926523653152E-05  5.64167864415474E-05  3.49796896889690E-05 -5.00120811880780E-01 -5.47353898278520E-04
  4.46083792350321E-05 -5.63694302802936E-05  3.49499235654345E-05 -3.04486159414293E-04 -3.04448187257451E-04
  3.04456256376041E-04  3.04444725867264E-04 -4.15689756974698E-04 -4.15668818812185E-04  4.15656189838571E-04
  4.15653619502520E-04 -2.58874689557340E-04 -2.58844278141999E-04  2.58894517557953E-04  2.58840492720104E-04
* ORBITAL    1   19
 -1.55189744139407E-06 -1.13776645113292E-05 -6.22878540690602E-05 -5.23402904838637E-04 -3.12677157484059E-04
 -5.17918753799578E-10 -1.03999609296663E-08  2.24924465587854E-08 -9.36931127161675E-10  9.91556849321791E-10
  2.05706620898520E-08 -4.22080831029861E-08  4.79532261591538E-10 -1.58215696638215E-06 -4.02423478235436E-05
 -4.70362592787561E-04 -2.13227619481556E-04 -1.57903799545398E-05 -4.90593669306509E-06  7.48110295808425E-08
  1.05444998145907E-08 -3.09886285234067E-05 -8.57543647484929E-05 -3.72716160204431E-08 -8.46795749853450E-09
 -2.63183672135022E-05 -6.76681844481926E-05 -1.55178687447522E-06 -1.13767941682725E-05 -6.22836233502097E-05
 -5.23375146356207E-04 -3.12674611001240E-04  2.67547532900656E-10  6.37263497762094E-09 -2.16691089120069E-08
 -8.29440734268850E-10 -4.38854455863444E-10 -1.12298502302755E-08  4.40413436164507E-08  3.40454451531281E-09
  1.58219343875234E-06  4.02433325201137E-05  4.70385190910834E-04  2.13232265481834E-04 -1.58207199383751E-05
 -4.90978710889934E-06  3.82881900058118E-10  2.86530051129997E-09 -3.09949786519877E-05 -8.57476206446596E-05
  1.68420090633015E-09 -1.46960144605314E-09 -2.63328786793111E-05 -6.76713236760989E-05 -1.42509460197291E-06
 -1.15178105754459E-05 -2.31696019281710E-05  6.36503622675584E-06  6.75859919352932E-05 -1.08830723491761E-05
 -1.25950255219106E-04 -3.31011695977381E-09  1.48003294279216E-07 -1.42466675758513E-06 -1.15142736417540E-05
 -2.31501220285744E-05 -6.36401179693663E-06 -6.76318855455680E-05  1.08806967288409E-05  1.26062798304994E-04
  4.51150203723541E-09 -1.78628203292362E-07 -5.53182465837486E-06 -2.62164274150799E-05 -1.06127678706989E-04
 -1.59849514956244E-05 -1.46570341204787E-04  2.12272188152077E-05  1.27991343440000E-04 -2.01169414801075E-05
 -1.76902391340925E-04 -5.53205706542215E-06 -2.62182263110120E-05 -1.06149627023792E-04  1.59849915065375E-05
  1.46521878824344E-04 -2.12274851351623E-05 -1.27980274021563E-04 -2.01170958304500E-05 -1.76923662087239E-04
 -5.53205941607137E-06 -2.62182580480762E-05 -1.06144221301044E-04  1.59855194606438E-05  1.46568486827936E-04
 -2.12281618517968E-05 -1.28018988908691E-04  2.01175915197645E-05  1.76913000790927E-04 -5.53193369772215E-06
 -2.62172320587494E-05 -1.06144667759927E-04 -1.59847968958629E-05 -1.46512866408473E-04  2.12269672315005E-05
  1.27976963982125E-04  2.01171702575823E-05  1.76903028581970E-04  5.00121521194767E-01  5.48179812918127E-04
 -4.80100217198731E-05  7.20594264418953E-05  4.67735619805758E-05  5.00121513844466E-01  5.48109660319750E-04
  4.80032584869636E-05 -7.20571650327229E-05  4.67801738343533E-05  5.00121516856308E-01  5.48143134487969E-04
  4.79741689364907E-05 -7.20691664724015E-05 -4.67689868231401E-05  5.00121513440207E-01  5.48109680777614E-04
 -4.79961906063712E-05  7.20310780082531E-05 -4.67553222287137E-05 -3.61256040597271E-04 -3.61220015468194E-04
 -3.61228396222636E-04 -3.61222553784337E-04 -4.44822077590556E-04 -4.44781288780639E-04 -4.44784177820492E-04
 -4.44765449777280E-04 -3.26284530176108E-04 -3.26267791992179E-04 -3.26299754875467E-04 -3.26256025434785E-04
* ORBITAL    1   20
 -3.42364924187692E-10 -2.41095748173875E-09 -1.19759222525912E-08 -2.00907961611148E-08 -4.27181357107484E-09
  1.60381968297045E-06  3.70631192273716E-05  3.53132864797807E-04  1.46504662320764E-04  4.43567382951569E-08
 -1.35363442322400E-06 -5.97710215626676E-05 -4.13913729180009E-05  5.39271334971788E-10  1.27710620811910E-08
 -5.61488128327865E-10  2.91528574326933E-09  1.95723709051850E-07  1.99116844793994E-08  1.25992574380561E-06
 -1.77419181510123E-05  3.71237333782174E-08  5.20006362203507E-09  6.42968474450585E-05  1.78454322982964E-04
 -2.23254456327613E-07 -2.17446612117748E-08 -4.33049973301730E-10 -3.21180425801660E-09 -1.75119276754844E-08
  1.27594657261900E-08 -1.46905014497923E-08  1.60366614485730E-06  3.70604424276663E-05  3.53157911827491E-04
  1.46509374685195E-04  4.46866169945397E-08 -1.34665360192335E-06 -5.97980508049907E-05 -4.13944168124643E-05
 -6.70596125242349E-10 -1.45350958781368E-08  4.99115355059609E-08  2.34867279858894E-09  1.30225343293668E-07
  1.33243332700269E-08 -1.28497041189074E-06  1.77378264384588E-05 -3.37917784278437E-08  7.06297919574167E-11
 -6.42946048499377E-05 -1.78451622201720E-04 -2.81458879106260E-07 -2.99472255601157E-08 -2.92962201239429E-06
 -2.20069359238562E-05 -8.57926678939742E-05 -1.84303087597026E-06 -3.26462608743403E-05 -2.13747730656480E-06
 -1.56681039934361E-05  3.14596885596037E-09 -9.79788072898603E-08  2.92875200121935E-06  2.19997073425464E-05
  8.57562711872443E-05 -1.85967803525952E-06 -3.15374785368173E-05 -2.13983542954618E-06 -1.53398759323531E-05
  7.33029498712056E-10 -1.29102238236349E-08  8.92013719530718E-06  5.12049054117394E-05  2.04300786144637E-04
  1.20088748776586E-05  1.26749566287962E-04 -2.00936763562124E-05 -9.05518261423613E-05  2.13746654390104E-05
  1.83778202275217E-04 -8.92045924301064E-06 -5.12075515354681E-05 -2.04327139277178E-04  1.20074845442744E-05
  1.26780821037003E-04 -2.00925589030099E-05 -9.05490565999613E-05 -2.13749668338348E-05 -1.83758397271893E-04
 -8.92054156391530E-06 -5.12081808129962E-05 -2.04345410602800E-04  1.20084454392106E-05  1.26755457527131E-04
 -2.00929358308108E-05 -9.05773977142325E-05  2.13759765186844E-05  1.83750282308333E-04  8.92021111128578E-06
  5.12054870120377E-05  2.04296936196634E-04  1.20080119764964E-05  1.26746069271068E-04 -2.00936449144729E-05
 -9.05279996537212E-05 -2.13743443274535E-05 -1.83805389566661E-04  5.00118532390861E-01  5.24356336582205E-04
 -6.77010239060381E-05  8.44463388402270E-05  6.70751977118730E-05 -5.00118522963866E-01 -5.24258254973792E-04
 -6.76818305011767E-05  8.44475955430634E-05 -6.71045774078390E-05 -5.00118525698130E-01 -5.24281216761925E-04
 -6.76585293571987E-05  8.44758881269260E-05  6.71097153647824E-05  5.00118525874790E-01  5.24310347623924E-04
 -6.76751070730799E-05  8.44021260369118E-05 -6.70339183112283E-05 -4.05965944747462E-04  4.05954157883483E-04
  4.05963064646469E-04 -4.05931820779209E-04 -4.74627663051260E-04  4.74579504516844E-04  4.74569145616777E-04
 -4.74585567683651E-04 -3.70667295028603E-04  3.70631895563071E-04  3.70677610851735E-04 -3.70628094751876E-04
* ORBITAL    1   21
 -6.34764113798676E-07 -7.40476542223282E-06 -9.04886756062663E-05 -1.08872556990561E-05  1.31824838523537E-04
 -1.65893145951897E-08 -3.44608833720992E-07  6.97559725312541E-07 -3.06835939366658E-08  3.42068033708106E-08
  7.03596493902293E-07 -1.85009217842178E-06 -3.80108954779807E-08  6.81619475901889E-06  1.41395415265262E-04
  1.83884509161456E-04  3.96158225810651E-05 -3.97312698636941E-05  1.35395648885892E-04  2.84215388204997E-06
  5.16878329594951E-07  1.22963498154776E-04  5.07924378447049E-06 -2.22204429075439E-07 -2.17580545040400E-07
 -5.29949000629899E-05  1.01370129003780E-04 -6.40065310016547E-07 -7.45151876738556E-06 -9.08203024639037E-05
 -1.06854011532762E-05  1.31744968530339E-04  9.83076843962265E-09  2.23171942034922E-07 -5.36772285500462E-07
 -3.48632828066122E-08 -1.53466255137222E-08 -3.94765360624690E-07  1.24613905693939E-06  7.69201819017622E-08
 -6.82286450148493E-06 -1.41578339667922E-04 -1.83414261175712E-04 -3.95980042235783E-05 -4.18220483209106E-05
  1.35412777428394E-04  3.53846376831216E-07 -1.97585051199078E-08  1.22434634108116E-04  4.98457700701443E-06
  3.05338117297479E-07  2.92543179086398E-07 -5.37377528419034E-05  1.01166318298368E-04  6.70871182334984E-06
  7.07083811795162E-01  5.04192806554055E-03 -3.00716513096318E-03 -5.42136777180172E-04  6.19006690297089E-03
  1.08400897140473E-03 -1.01454938273791E-07  3.96905830642483E-06  6.74187780855702E-06  7.07084075317675E-01
  5.04318342268449E-03  3.00721833887242E-03  5.41047543764351E-04 -6.19017169999942E-03 -1.07952015208575E-03
  1.62423071548713E-07 -7.01149671331053E-06 -3.79312656135956E-06 -5.41675055251887E-05 -1.27739770000167E-04
  3.13777064043667E-06 -1.83651561445893E-05  1.98424900507273E-06  5.25435184026249E-05  2.20987545170959E-06
  1.34334641643014E-04 -3.79924642885137E-06 -5.42137003800293E-05 -1.28226808431425E-04 -3.13181173259958E-06
  1.71708716615869E-05 -1.98351097487453E-06 -5.15680989891901E-05  2.20457757896103E-06  1.33355962702454E-04
 -3.79187621750817E-06 -5.41564032727608E-05 -1.27766543310155E-04 -3.12435722649660E-06  1.79512437730480E-05
 -1.98586707197450E-06 -5.25775509572777E-05 -2.20285482606632E-06 -1.34463766663040E-04 -3.79618332045882E-06
 -5.41898398941839E-05 -1.28323266362364E-04  3.12239870153178E-06 -1.66553328056399E-05  1.97569481683833E-06
  5.23148744461746E-05 -2.19113599714355E-06 -1.34352327248233E-04 -1.19362067798370E-06 -2.68176742365826E-06
 -1.85217837353873E-06  3.86051340962496E-06 -1.41715929941145E-05 -1.20206166230058E-06 -3.07691975854573E-06
  2.01857037379118E-06 -4.24325725548343E-06 -1.37131022916402E-05 -1.17644622075801E-06 -2.50736349842972E-06
  1.74240085466201E-06 -3.77405784118086E-06  1.43061612687513E-05 -1.20791550478825E-06 -3.13052306828844E-06
 -1.92950064382647E-06  4.06683263564996E-06  1.37277553311787E-05  2.29955047160038E-05  2.30700735280638E-05
  2.30834985086139E-05  2.29822760306456E-05 -3.16718296811826E-05 -3.14863683705786E-05 -3.19049532022275E-05
 -3.15143542104986E-05 -5.99499447025175E-05 -6.01348294885094E-05 -5.98356588624493E-05 -6.00907238751244E-05
* ORBITAL    1   22
 -1.81985207156078E-08 -1.33132233702845E-07 -6.82769797004428E-07  4.72020580599917E-07 -4.33229029956657E-07
 -2.87903067549149E-06 -3.02321201824147E-05 -5.45483614610883E-05  3.79550323104722E-05  6.02685496184806E-06
  6.83137930624252E-05  1.22076072576949E-04 -7.52315179236317E-05  2.92300808865853E-08  6.20021521189169E-07
 -1.11561703857093E-06 -1.71452360583218E-08 -1.35275023672527E-06  3.53014546735658E-08  8.63887728429971E-05
 -2.72403461962093E-04  1.60483918111316E-06  3.53722986190891E-07 -2.92670700478145E-05  1.36026798161663E-04
 -9.80472889733757E-07 -8.90353709578742E-08 -2.02536989053300E-08 -1.48008735291447E-07 -7.71363244893931E-07
  6.87692923428233E-07 -4.97221623912519E-07 -2.88148702828819E-06 -3.03007083976001E-05 -5.44349146445822E-05
  3.79415932796527E-05  6.03261217250317E-06  6.84627280902383E-05  1.22233608871046E-04 -7.51928062924008E-05
 -3.33556391055557E-08 -7.09580758638519E-07  1.37348862664025E-06  1.73450508431692E-08 -1.37566639205992E-06
 -1.70589732486418E-07 -8.62460457845448E-05  2.72549347158091E-04 -2.35583712350008E-07  1.79065233238053E-07
  2.98510436893011E-05 -1.35968160729810E-04 -1.03749310734198E-06 -1.97255827365709E-07  1.11847869919421E-05
  7.07117654634192E-01  5.20650725538824E-03 -3.01327498093255E-03 -4.47090220491650E-04  6.20252157629686E-03
  8.74773218112149E-04  2.37142831551942E-08 -1.12823981122610E-06 -1.12498565511358E-05 -7.07118176900804E-01
 -5.20979394276275E-03 -3.01340186746731E-03 -4.44122468171602E-04  6.20279424924360E-03  8.66216120148628E-04
  1.35161837694465E-08  1.92849712556040E-07  2.09630436402758E-07  4.22960844685010E-07  1.05888237250088E-05
 -6.62830010278159E-07 -2.43984688309127E-05  1.14110475395121E-06 -1.41438224103938E-06  4.54765058881318E-07
  1.58588205154266E-05 -2.00510605849651E-07 -3.53034842723160E-07 -1.05790590607470E-05 -6.59590783034105E-07
 -2.37056532731332E-05  1.14054318144950E-06 -2.26179793754146E-06 -4.77304901057026E-07 -1.37732022842027E-05
 -2.01176135483447E-07 -3.58113975517457E-07 -1.07559687249852E-05 -6.54635265144932E-07 -2.39447514975031E-05
  1.13913957366103E-06 -2.42936188204682E-06  4.77714808819384E-07  1.33597967671970E-05  2.11728899714268E-07
  4.39386833155782E-07  1.06015529685295E-05 -6.72400293304104E-07 -2.46178449429075E-05  1.13766712203896E-06
 -1.23518140895422E-06 -4.53718100914591E-07 -1.63097874373103E-05  4.17975249088903E-06  2.57839599605991E-05
  2.28194981196367E-06 -5.89140549359412E-06 -1.20174582724195E-05 -4.17094581944986E-06 -2.56615319791148E-05
  2.40679167912228E-06 -5.84498257736646E-06  1.16328470170772E-05 -4.16916634648576E-06 -2.56487074835960E-05
  2.37046210571446E-06 -5.77847514099065E-06 -1.16180486377472E-05  4.18340100362921E-06  2.58624177455880E-05
  2.32909254927181E-06 -6.01347796613342E-06  1.21099569599083E-05 -3.00071759154327E-05  3.05104518029191E-05
  3.05487596644789E-05 -2.99883658730306E-05  9.48595241655173E-07 -1.17565512503354E-06 -1.20578181707395E-06
  8.36059712269565E-07  2.14535426104110E-05 -2.15583321585417E-05 -2.15739552211067E-05  2.15064509899476E-05
* ORBITAL    1   23
 -1.01399667135566E-10 -7.00800544818651E-10 -4.26726695988831E-09 -4.06977214859047E-08 -5.65115385874284E-08
 -1.36075841939206E-07 -1.79796835102405E-05 -1.28257731526095E-04 -2.67109424241589E-05  1.11105865838923E-06
  1.56549501651092E-05  1.47124066703180E-04  6.71667191824088E-05  1.28069019002395E-10  1.91174120432970E-09
 -7.75979162255285E-08 -1.07387161159607E-08 -7.34025309752243E-09 -5.29666664792466E-08 -3.28873348772632E-05
 -8.86650221624736E-05 -7.66290605446091E-09 -6.37116027490325E-09 -8.59356800267728E-05 -2.31950814840627E-04
  2.85506314302675E-07 -3.36627465747310E-08  5.89010898005877E-10  4.34504205850244E-09  2.28457280346955E-08
  1.40590988905664E-07  6.87824394777131E-08  1.35493444027085E-07  1.79681032288244E-05  1.28265627784917E-04
  2.67012235385556E-05 -1.11013024975823E-06 -1.56421785960753E-05 -1.47136756360965E-04 -6.71678567520350E-05
 -4.33253173783667E-10 -1.45404032592601E-08 -1.49833196573194E-07 -3.00471206691404E-08  1.16598983731911E-07
  6.33725892439452E-08 -3.30561398575152E-05 -8.86587314928318E-05  2.64122669698827E-07 -4.53146403341496E-09
 -8.57399341421476E-05 -2.31930595398112E-04  2.41487161766203E-07  5.68856989110488E-08  1.05782916028061E-10
  7.25332517381520E-10 -2.40087652628577E-10 -4.08118802005797E-09  2.97722611710904E-07 -3.43149987169942E-09
  2.68218776046744E-07  5.41605446904757E-06  5.83380875316287E-05  1.30680602067331E-09  1.05567845208369E-08
  5.98715538569082E-08  4.71254867460320E-09 -2.75370585606600E-07 -3.02335428542549E-09  2.81612985072534E-08
 -5.42469507204011E-06 -5.81476268651889E-05  2.08532611653277E-06  4.99973191679100E-01  3.77031402202957E-03
 -1.04209562984062E-03 -7.34369057501166E-05 -6.62767722982894E-03 -5.08703401871755E-04  8.23751103339908E-04
  4.87695978866736E-05 -2.08305828589796E-06 -4.99973174258612E-01 -3.77024974720802E-03 -1.04209292462272E-03
 -7.34521509043494E-05 -6.62767700185338E-03 -5.08747983100177E-04 -8.23751990759909E-04 -4.86550734506302E-05
  2.08066128185760E-06  4.99973155605529E-01  3.77014768759041E-03  1.04209076986773E-03  7.34329875963107E-05
  6.62767258856513E-03  5.08677830469244E-04 -8.23753760860260E-04 -4.86493058219981E-05 -2.08693223421606E-06
 -4.99973204051407E-01 -3.77039842087573E-03  1.04209675222664E-03  7.34930594119229E-05  6.62767961807543E-03
  5.08802584594077E-04  8.23750164172396E-04  4.86704508761641E-05  5.63237809933257E-05  9.88640672073786E-05
  2.31982297705824E-05 -7.53140551847105E-05 -5.85946577198796E-05 -5.63250122107450E-05 -9.88833436640635E-05
  2.31886360125451E-05 -7.53280580672710E-05  5.86019467723854E-05  5.63264463805139E-05  9.88949396001248E-05
 -2.31972613338210E-05  7.53438763937736E-05  5.86113972775258E-05 -5.63216321248630E-05 -9.88475760250750E-05
 -2.31906236549055E-05  7.52696659329069E-05 -5.85904633310370E-05 -2.58014796466999E-05  2.58186347678831E-05
 -2.58188013252657E-05  2.57950690634880E-05 -1.50302939719895E-05  1.50289028355281E-05 -1.50465705666733E-05
  1.50276667177213E-05  2.19529771280641E-05 -2.19237971155905E-05  2.19202363860782E-05 -2.19614750113613E-05
* ORBITAL    1   24
  2.84005153156480E-07  1.12647843443102E-06 -2.14548843224933E-05 -8.10196850186855E-05  1.09629439295290E-04
 -3.39150921176020E-10 -1.09675738078974E-08 -2.49972252113812E-08 -3.84983510587036E-09 -2.69649744735016E-10
 -8.52876790026395E-09  3.96904027593216E-08  2.06459865962790E-09 -2.08651115787179E-07 -1.95213549905573E-05
 -2.71069368605678E-04 -9.16088749675784E-05 -2.55257562687054E-05 -6.56295588627532E-05 -3.73549668871829E-08
 -1.89038588632241E-08 -1.75135060100523E-05 -5.39464428952436E-05 -1.95127089211923E-07 -2.98685648824193E-08
 -4.76201006847821E-05 -1.35511811091054E-04  2.84715940397717E-07  1.13164712741769E-06 -2.14288798394796E-05
 -8.09399747293884E-05  1.09734237455627E-04 -9.94659198644626E-10 -2.77096938073095E-08 -5.78668386752367E-08
 -2.17679245895207E-08  4.98714997898413E-10  6.45063453070571E-09 -9.68691849785953E-08 -1.80924969202080E-08
  2.09322215433608E-07  1.95321488523769E-05  2.71063054023614E-04  9.16082784387733E-05 -2.53916960806452E-05
 -6.56192929379248E-05  7.05373326501821E-08  4.24792294108749E-08 -1.74649072693443E-05 -5.39342996063717E-05
  2.52701558106787E-07  7.43106043176496E-08 -4.75798384615933E-05 -1.35483365971696E-04 -7.25471955312063E-06
 -1.88037105969671E-05 -1.92243242651346E-04  4.33695214186846E-06 -2.38324073890609E-06 -6.15264828329178E-06
  7.35349500809817E-06  9.20116993659849E-10 -2.69806272543452E-08 -7.25420031726328E-06 -1.87995353749178E-05
 -1.92212962435546E-04 -4.34263516239922E-06  2.80995287221695E-06  6.14729297974944E-06 -6.98327463134320E-06
 -5.40107789147594E-09  1.76372486926349E-07  1.32824665533553E-06  4.99967868966701E-01  3.75556938505146E-03
 -1.04366843182280E-03 -1.16326743494309E-04 -6.62770348301818E-03 -5.20212605754872E-04  8.24521504180246E-04
  7.84183945172451E-05  1.32738658092093E-06  4.99967862062108E-01  3.75556755962938E-03  1.04366566669975E-03
  1.16427104867994E-04  6.62770149644420E-03  5.20247669583828E-04  8.24523782510688E-04  7.83091050381142E-05
  1.32442018376041E-06  4.99967839124447E-01  3.75544949989421E-03  1.04366338564373E-03  1.16421375257986E-04
  6.62769925248241E-03  5.20234232983501E-04 -8.24525297213503E-04 -7.82503647264371E-05  1.32944743583055E-06
  4.99967878397920E-01  3.75564065229162E-03 -1.04367001820258E-03 -1.16406392646029E-04 -6.62770499393213E-03
 -5.20262941383064E-04 -8.24520418058478E-04 -7.83779344012519E-05 -6.21364789317889E-05 -1.34029629035809E-04
 -4.08016888255303E-05  7.30965041895608E-05  4.38633056480781E-05 -6.21360964636611E-05 -1.34015212986704E-04
  4.07912833875331E-05 -7.30896977756505E-05  4.38404110367762E-05 -6.21394951373584E-05 -1.34059427320595E-04
  4.08181069351671E-05 -7.31241885698259E-05 -4.38726323074906E-05 -6.21325884103444E-05 -1.33977730794262E-04
 -4.07921227221641E-05  7.30487173700024E-05 -4.38355951011043E-05 -1.66545012263404E-05 -1.66469893019208E-05
 -1.66538268963795E-05 -1.66659967497331E-05  1.10214248985823E-05  1.09838543208502E-05  1.09958633924339E-05
  1.10055097157136E-05  4.52886690051103E-05  4.53079989522158E-05  4.52947719629587E-05  4.52764556647451E-05
* ORBITAL    1   25
  6.92377984833723E-06  4.87919733399751E-05  2.06384490563811E-04  8.04753158938631E-04  2.89237545877547E-04
 -6.19550770088373E-10 -1.15095379159402E-08 -4.27073254440391E-08 -1.58867335469004E-08  8.34588072848466E-10
  1.43989535580398E-08 -4.74402325753051E-08 -7.98909927527506E-09 -5.14461340200559E-06 -1.12268882915003E-04
 -7.18881027328337E-04 -1.71786754700213E-04 -2.60724671861458E-05 -7.94378922824728E-05  1.35947232666940E-07
 -1.20997935700603E-08  2.62822484685217E-05  1.95036087627046E-05 -7.27940408655318E-08 -9.18668784773263E-09
 -4.78035906953677E-05 -1.47601675347199E-04 -6.92474036891971E-06 -4.87989986613615E-05 -2.06421543182378E-04
 -8.04735373249330E-04 -2.89296263684567E-04  2.82912720549580E-10  8.83933879416408E-09  1.09362735479319E-07
  2.55062460982435E-08  7.64110936813756E-10  1.20315528062709E-08  8.37034105141544E-08  2.54955353423855E-08
 -5.14605401224640E-06 -1.12301685963708E-04 -7.18810624385317E-04 -1.71772738442146E-04  2.59892350614991E-05
  7.94371231644302E-05 -1.32572605868938E-07 -4.55847916302737E-08 -2.62287789150555E-05 -1.95031900453543E-05
 -3.60582077548183E-08 -3.98968306787161E-08  4.78321817611058E-05  1.47597328860056E-04 -1.13284249926726E-09
 -9.52580228385510E-09 -5.41050790593210E-08  2.83685261723318E-09 -1.22812748470709E-07 -7.26196407231140E-09
  2.83849490723046E-07 -1.56944179199455E-05 -1.17987250069363E-04 -1.66245493074573E-10 -1.24625425629800E-09
 -7.21345647870279E-09 -8.92261558692213E-11 -5.37457739653939E-08  5.51276213117405E-10  4.61383730013799E-08
 -1.56914104544646E-05 -1.18076153018752E-04  1.03573686075905E-06  4.99965805208558E-01  3.74873005672065E-03
 -1.04499880888274E-03 -1.27339865002791E-04 -6.62869889964917E-03 -5.36679974805380E-04  8.23815942410570E-04
  6.14405089001628E-05  1.03401208118365E-06  4.99965791937010E-01  3.74865439515160E-03  1.04499766210708E-03
  1.27282453638249E-04  6.62869719704640E-03  5.36653459015996E-04  8.23817484828982E-04  6.14519809608033E-05
 -1.03158427048998E-06 -4.99965773125647E-01 -3.74856424354715E-03 -1.04499556615290E-03 -1.27270339399030E-04
 -6.62869544177924E-03 -5.36618445668052E-04  8.23818795612956E-04  6.13815467983100E-05 -1.03671547515023E-06
 -4.99965812921239E-01 -3.74878788885968E-03  1.04500043867794E-03  1.27321051055774E-04  6.62870020787126E-03
  5.36757305452769E-04  8.23814903754055E-04  6.13383605841995E-05 -6.23131084722435E-05 -1.36237133476337E-04
 -3.97533373254992E-05  7.72426181981871E-05  4.68195503912839E-05 -6.23139825885306E-05 -1.36251714162562E-04
  3.97682879027104E-05 -7.72725165059897E-05  4.68296415189478E-05  6.23168338121898E-05  1.36285838126886E-04
 -3.97812052086354E-05  7.72860079410960E-05  4.68574089511008E-05  6.23092627087441E-05  1.36193701579268E-04
  3.97389746306480E-05 -7.72030363546224E-05  4.68055832154753E-05 -3.10900635978870E-05 -3.10875902322617E-05
  3.11117381638367E-05  3.11043550167116E-05  4.04423788038393E-06  4.05234071373487E-06 -4.06133285236083E-06
 -4.04030809101524E-06  2.59849332874792E-05  2.59845027266729E-05 -2.59904961687323E-05 -2.59789780465307E-05
* ORBITAL    1   26
  2.33612238654679E-09  1.72192650798571E-08  8.92535460208315E-08  1.67494695625030E-08  3.57155739265087E-08
 -6.46240986121932E-07 -2.80014412125796E-05 -1.62049203618978E-04 -1.02976915516595E-05  3.86754838591015E-07
  1.51647008701551E-06  6.95169067453059E-05  5.90253072265868E-05 -3.55737619459998E-09 -8.18308585356724E-08
  7.23944745409269E-09 -2.71445633970218E-08 -1.06589635532871E-07 -1.58972614957990E-08 -7.37452848152204E-06
 -5.49722823753522E-05 -2.47282325291169E-07 -5.86831053476151E-08 -5.57035338539195E-05 -2.00121194445664E-04
  2.67292781663210E-08 -2.93455094763345E-08  2.57899104084405E-09  1.91469469290405E-08  1.01571610007440E-07
 -2.97416007273189E-07  2.67487010761199E-08 -6.46361459803888E-07 -2.80025269820138E-05 -1.62060127581744E-04
 -1.02882810140188E-05  3.86924247464705E-07  1.51595799832640E-06  6.95370603602521E-05  5.90316938478460E-05
  5.48760675683963E-09  1.11467305079720E-07 -9.51514634925926E-08  2.95919052645849E-08  3.03149741507815E-07
 -2.23445150931750E-08  7.35242329047985E-06  5.49837972244528E-05 -1.96473098056116E-07 -8.34420160682047E-08
  5.56641621919394E-05  2.00090186121393E-04  3.16056958803876E-07  1.40109232749754E-08  2.23334636237199E-06
  1.85261050806040E-05  6.28092205288518E-05 -2.55928985466796E-06 -5.76598313379823E-06  5.92032721057904E-08
  7.64813265965325E-06 -9.73440595666529E-09  3.93999658983589E-07 -2.22763043866492E-06 -1.84788547810093E-05
 -6.24547005092691E-05 -2.54095169641841E-06 -6.48185150646879E-06  2.91810619749920E-08  8.67864872259195E-06
 -8.29996536298488E-09  3.82230340896948E-07  1.95529099534152E-06  4.99972183085969E-01  3.76553605537425E-03
 -1.04187159269739E-03 -7.50752578863298E-05 -6.62739460309796E-03 -5.08108825031498E-04  8.23969602864211E-04
  4.89410372801881E-05 -1.95432338575000E-06 -4.99972175321656E-01 -3.76548579518454E-03 -1.04186769583838E-03
 -7.52603960866914E-05 -6.62739214451142E-03 -5.08072658220266E-04 -8.23969825856892E-04 -4.90511635821401E-05
 -1.95216196511403E-06 -4.99972158821443E-01 -3.76534540342741E-03 -1.04186782138119E-03 -7.50835602502951E-05
 -6.62739010671626E-03 -5.07900076207536E-04  8.23967917032899E-04  4.92035555622388E-05  1.95644108097476E-06
  4.99972191716073E-01  3.76563269911445E-03 -1.04187062620025E-03 -7.52502216745985E-05 -6.62739509447023E-03
 -5.08258957937717E-04 -8.23971879164209E-04 -4.87681053285764E-05  5.64111908628446E-05  9.99267828717655E-05
  2.47225149115586E-05 -7.58070222880679E-05 -6.03607190981418E-05 -5.64125438196398E-05 -9.99483011974514E-05
  2.46852162315387E-05 -7.58094174403736E-05  6.04023006567787E-05 -5.64150202045513E-05 -9.99745968856463E-05
  2.47142083108091E-05 -7.58613314421461E-05 -6.04330895743981E-05  5.64071406037774E-05  9.98806457840154E-05
  2.46881737174030E-05 -7.57250229338214E-05  6.03186002819969E-05 -2.58503210757584E-05  2.57868788924925E-05
  2.57941624738459E-05 -2.58436628794355E-05 -1.50653087661696E-05  1.50713653743150E-05  1.51121153406220E-05
 -1.50211753724582E-05  2.31121160776142E-05 -2.30691268220109E-05 -2.30736368096259E-05  2.31068832893460E-05
* ORBITAL    1   27
 -3.26676370095647E-08 -2.40926244750695E-07 -1.25103024304102E-06  1.50003120922226E-06 -7.99190988196636E-07
 -6.77000730479573E-06 -5.45215838126233E-05 -1.44102336879232E-04 -5.47127956497981E-05  1.39311234783036E-05
  1.17022777250752E-04  2.83667759330007E-04  1.03002581526219E-04  5.70022010702898E-08  1.18636208543329E-06
 -2.30119130379698E-06 -4.68069513394260E-08 -8.21269988290026E-06  2.95659858407712E-07  6.63628092121080E-04
 -9.62666393427339E-05  4.01508839969447E-06  5.92431302801922E-07 -3.22104089362519E-04  5.02026343361773E-05
  3.74978502334160E-06  4.73593223181821E-07 -3.45277438988312E-08 -2.50070567880875E-07 -1.29337599015294E-06
  1.12012546502513E-06 -9.53396179026762E-07 -6.76786748338861E-06 -5.45236789390685E-05 -1.43820539542324E-04
 -5.46625147977238E-05  1.39315209711348E-05  1.17078749082927E-04  2.84134861543178E-04  1.03053924598821E-04
 -6.10407325390925E-08 -1.27235103591312E-06  2.14259634069942E-06 -3.02201855406566E-08 -6.34480182152003E-06
 -6.69553033129334E-07 -6.61347602906625E-04  9.63227758179094E-05  1.20794293179704E-06  8.95476222465912E-08
  3.21366987527012E-04 -4.93850066549162E-05  6.44689143005377E-06  1.04575715311768E-06 -3.27324924804168E-05
 -6.83342561363117E-03  9.68898411574100E-04 -2.93119356563958E-01 -2.69459193411707E-03  6.43427146416941E-01
  5.90246384427230E-03 -1.47279780191278E-08  3.88186754400607E-07  3.26287619032311E-05  6.83259395110109E-03
 -9.74765640619632E-04 -2.93119171885134E-01 -2.71880645112874E-03  6.43427825465261E-01  5.87337184999395E-03
  1.62955856699080E-09  6.51052234009084E-07  6.18340630116171E-08  3.80694762936145E-07  1.45293586429843E-05
  5.54183005544731E-06 -6.80428678170084E-05 -7.28585251858828E-06 -1.41126639970888E-06  1.00502035753923E-06
  4.90510305641016E-05 -4.10471044849097E-08 -2.17371805449246E-07 -1.41101213215681E-05  5.57279713561871E-06
 -6.73767171843584E-05 -7.31944723547034E-06 -3.60301486250243E-06 -1.03480804789226E-06 -4.48077632899409E-05
 -4.36595480915044E-08 -2.38435642441716E-07 -1.42464301818964E-05  5.57407683246010E-06 -6.69061854363812E-05
 -7.33607679660383E-06 -3.66740960765648E-06  1.02242668935040E-06  4.43845736850784E-05  6.58051328544165E-08
  4.10572044505849E-07  1.45639335458330E-05  5.52367349955499E-06 -6.87298199080985E-05 -7.27977369810759E-06
 -1.18879290693781E-06 -1.01105823457325E-06 -4.96332596193507E-05  1.60656160627830E-06  1.36052859752427E-06
  2.44063343780748E-06 -3.56388703890099E-05  7.60988595979887E-06 -1.65056393496268E-06 -2.12262300652908E-06
  2.53697596775024E-06 -3.59394645969845E-05 -7.44831324399226E-06 -1.64508783281897E-06 -2.07341707256970E-06
  2.52290618051676E-06 -3.58711545491269E-05  7.48802754205562E-06  1.60023295734966E-06  1.33232856540411E-06
  2.40414391176895E-06 -3.57022093241042E-05 -7.58936049097287E-06 -5.15851762228675E-05  5.22521650114468E-05
  5.23625576292005E-05 -5.15540845584467E-05 -5.21237028285544E-06  4.99495795241655E-06  4.98869361587199E-06
 -5.24220944962171E-06 -8.29615649912595E-06  8.37669964440788E-06  8.32764961776675E-06 -8.29791875105271E-06
* ORBITAL    1   28
 -1.18883170765993E-05 -8.72399616653701E-05 -3.83814999386928E-04 -1.59417426413246E-04 -1.51962542395956E-04
 -2.94150625862646E-08 -6.58343140428388E-07  1.43375275287906E-06  2.34901255560238E-08  5.06240070809032E-08
  1.05746913857389E-06 -2.82742291339092E-06  2.14872903069820E-08  1.88938263736120E-05  3.48833375211333E-04
 -2.01262603300491E-04  7.06469614739569E-05 -3.05237649671206E-04  7.82739417529079E-05  4.14816539244975E-06
  5.96122872863124E-07  5.19380979484054E-04  1.59041370708378E-04 -1.85940849320832E-06 -9.28320170245151E-07
 -2.70864592813696E-04  4.58035086093995E-05 -1.18977092623850E-05 -8.73214466967471E-05 -3.84371769214761E-04
 -1.58197499035806E-04 -1.51946994488013E-04  1.08942683548033E-08  2.17491570818353E-07 -1.98287313576461E-07
  2.27707699188094E-08 -2.13628704772079E-08 -5.97092563528543E-07  2.78447902093467E-06  2.87793677696965E-07
 -1.89111611267660E-05 -3.49178307621367E-04  2.02850316485090E-04 -7.05355502761655E-05 -3.12458363894229E-04
  7.85541442750965E-05  1.14982067620296E-06  8.18852367678875E-07  5.17106356958548E-04  1.58960915871167E-04
  8.77009143838493E-07  1.18546793173310E-06 -2.71100338923370E-04  4.50956542409075E-05 -4.05129506832843E-05
 -6.88791187847884E-03  5.80661719400550E-04 -2.92945241037556E-01 -2.93216260849965E-03  6.43474161985508E-01
  6.40624120689037E-03 -1.38177502477226E-07  4.54222482892308E-06 -4.04786168312205E-05 -6.88763599737630E-03
  5.82155637904469E-04  2.92945195213013E-01  2.93546549147448E-03 -6.43474362195835E-01 -6.39627354940946E-03
  3.08076272293731E-07 -1.22521181525258E-05  1.00417766977628E-06  8.41232066247575E-06 -4.52972049337967E-05
  4.46519709905973E-06 -1.04318260042978E-04  3.10078568365150E-06  2.22712119529914E-04 -5.79160673791124E-07
  4.90473496925953E-04  9.94629587411262E-07  8.33748680741397E-06 -4.55385958798678E-05 -4.48745105067036E-06
  1.03744438005298E-04 -3.10697526764975E-06 -2.20157958004052E-04 -5.71176538122426E-07  4.87146672160521E-04
  1.01050135862263E-06  8.46254230396805E-06 -4.47368633305964E-05 -4.45715435524756E-06  1.04664420810329E-04
 -3.10419725987767E-06 -2.22131917679052E-04  5.92901958123855E-07 -4.89453270714020E-04  9.97949929992437E-07
  8.36752717104858E-06 -4.64572800704029E-05  4.42778235244053E-06 -1.01240229100287E-04  3.08662057166154E-06
  2.22991636968721E-04  6.13631339127980E-07 -4.91453720019858E-04  2.16736893024599E-06  3.83999800375617E-05
 -1.47284488845147E-05 -2.63279165473857E-05 -9.25181319378923E-05  2.17055410730369E-06  3.80346204674885E-05
  1.47603933363278E-05  2.60283898556045E-05 -9.20609319639010E-05  2.21596127505708E-06  3.89675588061168E-05
  1.42265917130519E-05  2.69048345639010E-05  9.30562300531600E-05  2.15449215108294E-06  3.77846406379669E-05
 -1.47983992782989E-05 -2.61381172113723E-05  9.19015359382681E-05  1.22424830774105E-04  1.22650809573001E-04
  1.22709420274582E-04  1.22383782964903E-04 -6.43563852518885E-05 -6.45583271657660E-05 -6.53646421864561E-05
 -6.43038912349850E-05 -2.59327275682689E-05 -2.60795942304505E-05 -2.56050989954787E-05 -2.60726124599484E-05
* ORBITAL    1   29
 -4.52446203893846E-07 -4.16005650352858E-06  4.48522772653447E-05  5.28751143695472E-04 -3.58055764707350E-05
 -2.24221938665570E-08 -4.65158922936189E-07  1.46998617871602E-06  1.91716852788544E-08  5.24910298445422E-08
  1.14054952268770E-06 -2.16959389319170E-06  2.58092134514562E-09  2.70586547208038E-06 -4.63327128243217E-05
 -5.23320388423305E-04 -4.68431117528654E-05 -5.04375769854313E-04 -7.47689795469311E-05  4.04497395812396E-06
  2.84367813686245E-07 -2.79190310052553E-04  6.58076030644506E-05  2.30152478278481E-08  1.24760722890563E-07
 -4.08369407743650E-04 -6.20105977053054E-05  4.30418777752958E-07  4.00587594390152E-06 -4.56025876133744E-05
 -5.28459149275548E-04  3.53681625397222E-05  1.94485239342826E-08  4.57033913245462E-07 -1.30840562432512E-06
 -7.92358520298471E-08 -3.16001489762979E-08 -7.69553223713105E-07  2.34184930288368E-06  6.74549905981391E-08
  2.67592531133267E-06 -4.70267572791095E-05 -5.21481265851182E-04 -4.67777245222733E-05  5.07371981131113E-04
  7.46275162907630E-05 -5.11169773758882E-08 -3.36365674874554E-07  2.80631651250969E-04 -6.50021604203530E-05
  1.31303869666902E-06 -2.44862471807957E-07  4.03365738522768E-04  6.10833064111902E-05 -3.16772483459953E-08
 -2.54670591677467E-07 -1.27170343632559E-06  1.45428264436571E-07 -7.55205106327379E-06 -8.89104540590032E-08
  1.65125469788092E-06  7.07061201299165E-01  5.79823610806614E-03 -1.11434998791072E-08 -8.38478419223332E-08
 -4.30502737802428E-07 -7.44718304542583E-08  4.18730333927625E-06 -9.77542411452496E-10  2.30824489182354E-06
  7.07061608444841E-01  5.77919908702428E-03  1.46427075884605E-06  1.18075300217649E-05 -2.64658885757556E-05
 -2.06504226661873E-06  1.64757988330620E-04 -2.59075840642457E-06  1.47951483264239E-04 -5.72868906854443E-06
  2.50542444797064E-04  1.46551390189457E-06  1.18195272130091E-05 -2.70852397863834E-05  2.09353844711096E-06
 -1.67544350652814E-04  2.60326829658521E-06 -1.46888703688948E-04 -5.76369480921781E-06  2.49636721652073E-04
 -1.45264344830397E-06 -1.17203232674986E-05  2.70375435324691E-05 -2.07221433533712E-06  1.67499258483625E-04
 -2.59128512003908E-06  1.46218630975125E-04 -5.72440958185081E-06  2.47950199320236E-04 -1.46585230249381E-06
 -1.18217705487619E-05  2.60866852121119E-05  2.09007275774858E-06 -1.65511247097294E-04  2.57386981642691E-06
 -1.47469477976062E-04 -5.71306376176559E-06  2.49100201092160E-04  1.08438898013371E-06  1.99950702325852E-05
  4.07539468485136E-05 -5.45154900233514E-05 -3.27947391972502E-05  1.05753130433780E-06  1.92075138292444E-05
 -4.04054820940019E-05  5.38650614715696E-05 -3.18697599352677E-05 -1.02070818812790E-06 -1.86306161234798E-05
  4.05343686385123E-05 -5.36919131214781E-05 -3.12685130078087E-05 -1.05779108914892E-06 -1.95883358589775E-05
 -4.07652388341952E-05  5.41419106723629E-05 -3.21826132603711E-05  1.30876001419840E-05  1.31549751512996E-05
 -1.26231656751426E-05 -1.27066352390278E-05 -4.71746454751271E-05 -4.66318876164713E-05  4.63105569694939E-05
  4.68332137205587E-05  3.70091005935785E-05  3.65262109638806E-05 -3.66481815870142E-05 -3.71349811943678E-05
* ORBITAL    1   30
  1.28227867448439E-08  9.47124314720484E-08  4.86620394222844E-07  3.67208740484049E-06 -6.66517242606477E-07
 -6.01687319671585E-06 -9.85284314352227E-05  3.52287995101346E-04 -1.78757655154217E-07  1.18071184467087E-05
  2.02124681248774E-04 -6.38911288152417E-04  4.54381003871098E-06 -8.78343486802492E-09 -3.03458651900189E-07
 -2.57601524719543E-06 -1.97574724897119E-07  2.89063706243145E-07 -1.98097791251134E-08  6.43027373652734E-04
  1.70607316762409E-04 -3.01107072790300E-06 -8.05573190416461E-07 -2.06286118937778E-04 -6.59485081509561E-05
 -7.90320422841381E-06 -7.90826922446297E-07  2.72616083307452E-09  2.19622006503359E-08  1.32980100355523E-07
 -3.80793828291358E-06  4.63066389900644E-07  6.04586780617395E-06  9.90489137156098E-05 -3.52166511074023E-04
  3.12128081530646E-07 -1.18468407262586E-05 -2.02722640884958E-04  6.38646865345306E-04 -4.69579198781657E-06
  1.48644834342676E-08  1.86647190198891E-07 -2.45033345746057E-06 -9.39924704283104E-08  7.59121957196262E-06
  8.97572963881696E-07  6.48534552491342E-04  1.71046938922676E-04 -9.36792269500008E-07  8.57152926134055E-07
 -2.11563293603924E-04 -6.64604302993471E-05 -2.94343060245246E-06  2.07219571611277E-07  1.70730006972250E-08
  1.40676234898915E-07  1.04372587273334E-06  1.03087527445328E-07 -8.00881874217715E-06  1.93456442600646E-07
 -1.18638112721902E-05  7.07038226108317E-01  6.89483523838490E-03 -1.18777433716236E-08 -1.00339525946869E-07
 -2.63616455336203E-07 -1.49331048870178E-07  1.05240415797435E-05  4.16768347865011E-09  1.41350539638759E-06
 -7.07038674249617E-01 -6.88474395264841E-03  8.63738253453794E-07  6.73330722788202E-06  1.01538911882804E-04
 -4.81895366581178E-06 -2.55601758892506E-04  8.12693147207788E-06  1.01408895682400E-04 -1.80997948871587E-06
  9.23630828682519E-05 -8.68584015930838E-07 -6.77110367189299E-06 -1.02879451771106E-04 -4.78251109703704E-06
 -2.58038504246046E-04  8.16494903817271E-06  9.97947922103428E-05  1.79481066969073E-06 -8.96293565038888E-05
  8.66961966937618E-07  6.75591857450765E-06  1.02689096871885E-04  4.76542264275013E-06  2.58603216888341E-04
 -8.10878440061106E-06 -9.93990945074129E-05  1.79713632599539E-06 -8.94720032583111E-05 -8.73117678583578E-07
 -6.80790468845575E-06 -1.02003848650289E-04  4.83393196650364E-06  2.56388073504799E-04 -8.13707368217683E-06
 -1.02135532643575E-04 -1.82595228159504E-06  9.34504850619596E-05  3.69666514636129E-06  9.56394976043571E-05
  2.44605668644755E-05 -6.14293591849146E-05 -9.48712213925371E-05 -3.60832150823825E-06 -9.44041846304035E-05
  2.38346503216979E-05 -6.02671825472637E-05  9.38714867286148E-05  3.63404844122147E-06  9.48708436432292E-05
 -2.38347619516640E-05  6.06797536464525E-05  9.42612554472436E-05 -3.63410984552132E-06 -9.46572637247620E-05
 -2.44280250651355E-05  6.12093336472076E-05 -9.42192746127471E-05 -2.16258815836980E-07  3.25172282555115E-07
 -4.62827004039904E-07  5.82288463786729E-07 -6.14024494210746E-05  6.06114241242636E-05 -6.06355990935940E-05
  6.11298134983805E-05  4.04771625349668E-05 -4.01610447416996E-05  4.01470243591509E-05 -4.04625048297373E-05
* ORBITAL    1   31
  1.58559855264342E-07  1.18503354175644E-06  4.21345892123774E-06  1.63480385798556E-05  1.42097861058177E-05
 -2.60428917904165E-08 -3.37595199424938E-07 -1.82247615162586E-07 -7.31402504664458E-08  5.53823968394761E-08
  8.03255343688068E-07  1.15586842865032E-06  3.52670704708587E-07 -2.96719642448873E-07 -5.91712049975108E-06
  2.09400708620811E-05 -5.48061345336838E-07 -3.55408857301812E-04 -7.44422008524552E-05  8.29596211516332E-06
  2.18910445875515E-07  7.22167173843556E-06 -2.70893437615063E-06 -3.37799574411513E-06 -3.07751191048526E-07
  4.61099059390121E-04  9.31962177946906E-05  1.50966368547618E-07  1.12604438719122E-06  3.90302333238091E-06
  1.48446424979535E-05  1.40974820503937E-05 -3.29983126588937E-08 -4.95394353566614E-07  3.75323030151767E-07
 -1.23888373107794E-07  7.22144591758153E-08  1.23464400206878E-06 -5.23701535936180E-07  4.16568344492378E-07
  2.89335742460357E-07  5.82394350396973E-06 -2.21007747258987E-05  4.17739181665953E-07 -3.54812858939358E-04
 -7.47652842299163E-05 -1.19364902662400E-05 -3.53548293258519E-06  6.71996832171044E-06 -2.17202863253737E-06
  4.53718547546000E-06  2.01858420605552E-06  4.62135514921395E-04  9.27797282439769E-05  1.09386232491841E-06
  1.72558731476833E-04 -2.67690963787279E-05  6.43523052687867E-01  5.37910557499811E-03  2.92971072036631E-01
  2.47094404912199E-03  9.11947868539585E-08 -2.34197231026714E-06  1.23749798647210E-06  1.73728918852089E-04
 -2.12298868672278E-05 -6.43522727065293E-01 -5.39451333249944E-03 -2.92971722839911E-01 -2.44465041752045E-03
 -1.27366795740936E-07  1.74746472616611E-06  2.68357194938457E-07  2.26533507768775E-06  2.42358197987268E-05
 -3.27209354108041E-06  1.63588951900874E-06  4.33212124909338E-06  7.32918997555152E-06 -2.01640166494590E-06
 -1.10226498077757E-05  2.73773737085151E-07  2.31034126128590E-06  2.42744704466890E-05  3.32364403668010E-06
 -3.45759480119685E-06 -4.38036700928115E-06 -7.31532094583802E-06 -2.03504989651939E-06 -1.17288929365143E-05
  2.77928516881196E-07  2.34353776931558E-06  2.45410652468705E-05  3.32477820889931E-06 -3.41830249086271E-06
 -4.38955977826889E-06 -7.39566546355074E-06  2.03432175004429E-06  1.15356167061042E-05  2.66682996669532E-07
  2.25091016002802E-06  2.41339891352285E-05 -3.25297629635375E-06  2.09445444189076E-06  4.32560088864259E-06
  7.34202260655753E-06  2.03030195343788E-06  1.13442029579971E-05 -2.99729519037924E-06 -4.50486451053839E-05
  3.62325085732241E-06  1.51406688958263E-05  3.82703401587719E-05 -2.98656437416164E-06 -4.47056893960822E-05
 -3.49476215116135E-06 -1.57726001671420E-05  3.80241825892199E-05 -2.95129660609136E-06 -4.43792514628915E-05
 -3.52883321011813E-06 -1.56228815512129E-05 -3.79171571418373E-05 -3.04391033343723E-06 -4.55377484920498E-05
  3.51024313108641E-06  1.54573484563285E-05 -3.83815413984363E-05 -1.22049751714447E-05 -1.14462095244935E-05
 -1.15660829929604E-05 -1.21491613790604E-05  1.41098972394447E-05  1.40820723269372E-05  1.39056618555746E-05
  1.43931101021452E-05  5.70888502553094E-06  5.74668867913479E-06  5.96731741229139E-06  5.48756401611459E-06
* ORBITAL    1   32
 -6.65950098238310E-08 -4.85472013647074E-07 -2.47786832101112E-06  2.61101915950114E-07 -1.38261764727067E-06
 -7.88227831722867E-07 -4.92116102748703E-05  1.27309231574831E-04  2.64604567303382E-05 -6.31000939303851E-07
 -2.56677688034735E-05  7.18565949666148E-05  8.87672521088038E-06  1.01259572486101E-07  2.17458208232010E-06
 -2.69492037366380E-06  1.16181641301197E-07 -4.00091409096382E-06 -6.44144452522838E-07 -2.86224922470735E-04
 -4.42982324480023E-05  2.77498665745626E-06  1.07184973016891E-06 -5.72406741238037E-04 -8.85463380211729E-05
 -1.48706633753144E-06  4.90511201763661E-07 -6.67915311535585E-08 -4.85873141038918E-07 -2.57725954671870E-06
  2.46059275138293E-06 -1.35801340473231E-06 -7.88618047455694E-07 -4.92066825553562E-05  1.27406618853480E-04
  2.64419487204431E-05 -6.38082712766760E-07 -2.58150710050123E-05  7.22222264467060E-05  8.94768538623455E-06
 -1.12205750561602E-07 -2.43872718641691E-06  4.48229221760500E-06  3.73518008479786E-08 -6.56724351551347E-06
 -8.20039728415763E-07  2.85109741471091E-04  4.37135100845925E-05  5.45161492495436E-06  1.03442631898590E-06
  5.74307034263961E-04  8.87252088698370E-05 -2.35991072355390E-06  2.23205846078107E-08  1.18439177813963E-06
  1.71635712775094E-04 -2.73670424822566E-05  6.43449945926316E-01  5.20824273298405E-03  2.93131588856648E-01
  2.37292448618903E-03  6.69586896431306E-08 -3.06025451209282E-06 -1.36769517165937E-06 -1.73131030865239E-04
  1.80211800349802E-05  6.43449638210280E-01  5.21558791321815E-03  2.93132517414644E-01  2.34216952852269E-03
  5.90664614490677E-08 -3.58147652960452E-06 -5.09017128096584E-07 -3.21317364832942E-06 -1.01969166823700E-04
 -1.07936351457468E-05  2.49696046430322E-04 -3.58778985180160E-06  1.96656291147719E-04  7.61494707541749E-07
  3.16455604811563E-04  5.43638864160703E-07  3.47906811329173E-06  1.02406327933339E-04 -1.07729583544188E-05
  2.52822756122022E-04 -3.60821245953423E-06  1.94236252038964E-04 -8.23965309131851E-07 -3.10383521429687E-04
  5.45688155406358E-07  3.49679601302150E-06  1.02044604265561E-04 -1.07537555033734E-05  2.51301069273976E-04
 -3.61210936854420E-06  1.93059749898451E-04  8.43384585563623E-07  3.08844659825974E-04 -5.10927853512341E-07
 -3.22644222917045E-06 -1.02387102693818E-04 -1.08022653465410E-05  2.50882247489502E-04 -3.59857648318687E-06
  1.97300620846831E-04 -7.44577199681506E-07 -3.17560831848069E-04 -1.02751696486621E-06 -2.45408630506744E-05
 -4.18388253435825E-05  4.69101492096230E-05  3.95057159077617E-05  1.03611824692843E-06  2.46758672152222E-05
 -4.13732096203514E-05  4.68505385613042E-05 -4.04228954886858E-05  1.04544663961851E-06  2.48245144502811E-05
 -4.15976152609670E-05  4.70851876619116E-05  4.06296815644453E-05 -1.02413972950799E-06 -2.45578245234256E-05
 -4.16894046016891E-05  4.67205419245043E-05 -3.94391663514207E-05 -2.16522537585086E-05  2.32944210553091E-05
  2.32717557063920E-05 -2.16999107640242E-05  7.34472873939222E-05 -7.39930049657776E-05 -7.42690270415250E-05
  7.31413245458195E-05 -2.45567471924965E-05  2.41586178620501E-05  2.43426649200141E-05 -2.44531678176636E-05
* ORBITAL    1   33
  2.01760470995423E-09  1.49209685609287E-08  7.77297983717072E-08  7.79531479078825E-08  1.40335102724478E-08
  4.46909239580182E-07 -2.29440461397804E-05 -1.86169657000300E-04 -5.00759519695765E-05  2.62202929993535E-06
  3.17145959229374E-05  2.52927904038257E-04  8.92371363511129E-05 -2.57189663312429E-09 -5.37920745422262E-08
  1.15681905316053E-07  2.05774921549680E-10 -1.00301973723426E-07  4.56381318686655E-09 -2.41389946359978E-05
 -3.48917744242449E-05 -6.99816213125622E-08 -1.98788739260847E-08 -7.26852425514821E-05 -1.34447637979689E-04
  1.00422418356887E-07  2.23948083676454E-08  8.20748381231894E-10  6.15872656344612E-09  3.32131150381126E-08
 -1.91890499911765E-07  6.04149801505172E-09 -4.46227940778514E-07  2.29585816333866E-05  1.86149503280547E-04
  5.00736600593081E-05 -2.62287505938410E-06 -3.17232964522170E-05 -2.52902094314139E-04 -8.92347852324373E-05
  2.53144347938019E-09  5.69949215337355E-08 -7.07319371563242E-08 -5.95724411163215E-09 -1.50472550055976E-07
 -7.07913236275529E-08 -2.40506114772868E-05 -3.48851923484035E-05 -1.80188725930642E-07  2.69821128765273E-08
 -7.28872095884516E-05 -1.34465264211588E-04  1.13948185062229E-07  5.27096153569603E-08  2.79108765621790E-09
  2.24540547317279E-08  1.22196380228230E-07 -8.69363623030440E-09  3.79207993175411E-07  9.86041932070350E-09
 -3.41518157005119E-07  2.31833596103218E-05  1.17508069169696E-04  1.31941645123192E-09  1.06073241402221E-08
  6.66422050468189E-08  8.86366128290548E-09 -4.47947663025813E-07 -3.33474686369556E-09  3.78012600753576E-08
 -2.31850763403156E-05 -1.17637309204719E-04 -2.69662462818659E-05 -4.33097029301603E-03  5.03914447384740E-04
  2.10056324838795E-01  1.58293843352835E-03 -3.21530788162769E-01 -2.72012141096331E-03  3.20101399492879E-01
  2.47887099794271E-03  2.69651591200274E-05  4.33096199596091E-03 -5.03906419795487E-04  2.10056322367506E-01
  1.58285102937112E-03 -3.21530788764957E-01 -2.72002965628682E-03 -3.20101396123179E-01 -2.47905540663261E-03
 -2.69666976991398E-05 -4.33097418768580E-03  5.03845886222339E-04 -2.10056319284960E-01 -1.58283556017641E-03
  3.21530782316402E-01  2.71985773924306E-03 -3.20101392048850E-01 -2.47875288944521E-03  2.69653609281745E-05
  4.33096315993876E-03 -5.03915665772912E-04 -2.10056325733459E-01 -1.58295830689621E-03  3.21530793087969E-01
  2.72013969521318E-03  3.20101400873064E-01  2.47923145793090E-03  8.48138158755802E-05  1.38725337441932E-04
 -7.99223992650793E-06 -7.77927270636234E-05 -1.17266159416377E-05 -8.48180555982698E-05 -1.38784365906871E-04
 -7.99671286551804E-06 -7.78425594458939E-05  1.17938332811607E-05  8.48245619060798E-05  1.38835167858872E-04
  7.96808125092042E-06  7.79306483399958E-05  1.17912876235251E-05 -8.47995654896314E-05 -1.38592282440384E-04
  8.04958750775285E-06  7.76333349133036E-05 -1.16725974105923E-05  1.97959643410338E-05 -1.98484135612072E-05
  1.98021021821248E-05 -1.98345813756749E-05  3.81301594504005E-05 -3.80889561662745E-05  3.81382958233217E-05
 -3.81031855937358E-05  2.19547941922081E-05 -2.19580510241925E-05  2.19714462281575E-05 -2.19409501124212E-05
* ORBITAL    1   34
 -1.68859336981054E-07 -1.00208854196476E-06 -2.38132857606902E-05 -1.34714720987394E-04  2.22007597808089E-05
  1.09847786767967E-10  4.07317669045503E-09  1.68908465604852E-08 -6.21577396976849E-09  3.07841485784945E-10
  9.86330819762100E-09 -5.15933467333188E-08 -6.03960434632492E-09  1.54868893574569E-07 -2.71455105771096E-05
 -2.81187966949340E-04 -9.17012138454885E-05 -6.34078579461783E-06  2.72540588417711E-05  7.13095404520547E-08
  2.31184145661645E-08 -4.01873410068047E-05 -9.33517168098080E-05  1.41608018732033E-07  2.64809366496836E-08
 -6.33337675040374E-05 -1.52893996084065E-04 -1.68659593079085E-07 -1.00102850198441E-06 -2.38114844803765E-05
 -1.34618567066011E-04  2.22225212348200E-05  1.05980206401343E-09  2.58088108446002E-08  5.56587098027737E-08
  1.34333299374645E-08 -6.05166673365492E-11  1.15091571425667E-09  2.17201170424565E-07  5.01723186253434E-08
 -1.54894832984982E-07  2.71452984074897E-05  2.81271566134033E-04  9.17173191856493E-05 -6.41751690197723E-06
  2.72414858777741E-05 -1.03369822693455E-08 -1.49007991868823E-08 -4.02500840984337E-05 -9.33402375722396E-05
 -1.68223683956710E-07 -3.49262180559599E-08 -6.33712791970671E-05 -1.52893482022196E-04 -4.22745722410762E-06
 -3.23213939069025E-05 -1.08111515699496E-04  1.28679492147821E-05  4.63425177579048E-05 -6.07317857215764E-06
 -2.51610267903505E-05 -3.63149557870024E-09  3.87768972275276E-08 -4.23009166828413E-06 -3.23417080053979E-05
 -1.08201065495013E-04 -1.28661208151556E-05 -4.66549206209807E-05  6.07880525115803E-06  2.48781920152311E-05
  8.04354016338624E-09 -2.08871042153828E-07 -2.56449889119715E-05 -4.32177368704144E-03  5.46917704470575E-04
  2.10065372600756E-01  1.53959718794170E-03 -3.21626633738275E-01 -2.71392514489331E-03  3.19997332287901E-01
  2.48803284212906E-03 -2.56448754275201E-05 -4.32177268598192E-03  5.46892067978710E-04 -2.10065369975287E-01
 -1.53965515087101E-03  3.21626633993337E-01  2.71386704983468E-03  3.19997329876379E-01  2.48807440741911E-03
 -2.56451927929134E-05 -4.32177554781730E-03  5.46835608151353E-04 -2.10065365132191E-01 -1.53955403508632E-03
  3.21626628191693E-01  2.71362102858958E-03 -3.19997323403359E-01 -2.48796629778963E-03 -2.56452838888897E-05
 -4.32177556148935E-03  5.46914667584921E-04  2.10065374797428E-01  1.53971829205097E-03 -3.21626637833055E-01
 -2.71405154409321E-03 -3.19997336212226E-01 -2.48817506530113E-03 -8.28850227643493E-05 -1.25886548972043E-04
  9.47321120641390E-06  7.72863479302307E-05  9.91696988050758E-06 -8.28873567402991E-05 -1.25922933503369E-04
 -9.46412298365924E-06 -7.73371386152284E-05  9.95680519792270E-06 -8.28981595477956E-05 -1.26016853368321E-04
 -9.44805706316717E-06 -7.74311629115363E-05 -9.99620890228644E-06 -8.28696060916108E-05 -1.25740094067126E-04
  9.51595560542473E-06  7.71097209833467E-05 -9.82805074348575E-06 -3.70095603390612E-05 -3.70184139288339E-05
 -3.70162306013423E-05 -3.70114510796233E-05 -3.53768048656788E-05 -3.53458564575862E-05 -3.53621485241154E-05
 -3.53727197898004E-05 -1.94711271211647E-05 -1.94997863957402E-05 -1.94795622861783E-05 -1.94787994971169E-05
* ORBITAL    1   35
  2.79229394033077E-06  2.02582129144748E-05  7.67836387483330E-05  2.50525995790086E-04  6.08251848898339E-05
  5.98251352969689E-10  1.08315974610577E-08  3.62908199921285E-08  1.09623253896120E-09 -4.72256448830602E-10
 -7.63416633485830E-09  5.32630211899742E-08  8.57778637026580E-09 -2.17372672827798E-06 -6.79987728137077E-05
 -4.96591376336062E-04 -1.26199189143366E-04 -8.34187586423307E-06  2.84570998545919E-05 -1.09651593061994E-07
  3.11717792817093E-10 -1.90284267826961E-05 -5.25205321212740E-05  7.19237587352101E-08  2.39735626241664E-09
 -7.10968019895966E-05 -1.56912968529320E-04 -2.79202365757491E-06 -2.02563605364086E-05 -7.67759309709713E-05
 -2.50534445539553E-04 -6.08223372662975E-05 -1.10984680868347E-10 -1.89790909409556E-09 -9.72787452290987E-08
 -1.45012067562223E-08 -1.35923844086240E-09 -2.69635316500486E-08 -1.85290674347126E-07 -5.52259945571629E-08
 -2.17340242968453E-06 -6.79918348663290E-05 -4.96588659346765E-04 -1.26194869991414E-04  8.40264506824071E-06
 -2.84541328941642E-05  8.90247897116071E-08  6.56642364253050E-08  1.89865821523964E-05  5.25177352696295E-05
 -3.86450616271424E-08 -1.04184989270021E-08  7.11018047724266E-05  1.56894094689999E-04  3.95895245315073E-11
  7.76024101174547E-10  9.59839811689889E-09  2.67193319623546E-12  2.92564432816875E-08  4.36215855645446E-09
 -1.87677820777577E-07 -1.02350079855414E-05 -4.41376521837162E-05  6.31639199390983E-11  2.85123943488847E-10
 -1.12596426106290E-09  2.42416844589536E-10 -6.34090773952323E-09  2.66161476121408E-09 -1.28688171786022E-07
 -1.02394242331639E-05 -4.41836826743531E-05 -2.56040859369054E-05 -4.32140387705945E-03  5.47169201339773E-04
  2.10066810903646E-01  1.53646776595093E-03 -3.21625007252221E-01 -2.71461689377864E-03  3.19997800080973E-01
  2.49045330437023E-03 -2.56035334486006E-05 -4.32139968848290E-03  5.47180249955077E-04 -2.10066809372118E-01
 -1.53645167131271E-03  3.21625007047624E-01  2.71457363857414E-03  3.19997797947673E-01  2.49044902897714E-03
  2.56042339283670E-05  4.32140556645691E-03 -5.47116982245511E-04  2.10066805652978E-01  1.53634619184382E-03
 -3.21625000260340E-01 -2.71437704006852E-03  3.19997792374404E-01  2.49026626920648E-03  2.56043566755479E-05
  4.32140564324915E-03 -5.47176389122385E-04 -2.10066814170886E-01 -1.53654646764441E-03  3.21625011202416E-01
  2.71471461642815E-03  3.19997804178116E-01  2.49062063179705E-03 -8.31075134951451E-05 -1.26504852229450E-04
  1.11016019807454E-05  7.69339470237445E-05  8.31784352387577E-06 -8.31092728436080E-05 -1.26525072795939E-04
 -1.11054037064753E-05 -7.69637702516687E-05  8.33712315214617E-06  8.31185123729071E-05  1.26612080875042E-04
  1.10855523791417E-05  7.70787500377615E-05  8.38346069968843E-06  8.30911028511589E-05  1.26347178312589E-04
 -1.11372514391139E-05 -7.67623371653733E-05  8.22605479389469E-06 -3.60843963738154E-05 -3.60929001206390E-05
  3.60870025283416E-05  3.60987744593936E-05 -3.63222719006679E-05 -3.63110300834121E-05  3.63250869719207E-05
  3.63103354059679E-05 -2.08294889528187E-05 -2.08463583515628E-05  2.08414911392937E-05  2.08475664580794E-05
* ORBITAL    1   36
 -8.00857401022931E-10 -5.76031868614440E-09 -2.82709733246090E-08 -7.05822013736198E-08 -5.85064504321683E-08
  4.94920453344562E-07 -2.13879716727055E-05 -1.65677214081178E-04 -3.27261499711783E-05  1.68089627911378E-06
  1.27368669932716E-05  1.54043613113669E-04  6.66886519328255E-05  1.01902370187082E-09  2.22678635281681E-08
  8.41967624632068E-08  1.71143884859686E-08  1.42095699283490E-07  2.38077178398738E-08 -1.28145129566824E-05
 -7.86518555510579E-07  3.18607767224970E-08  9.82550186629598E-09 -7.16528242609608E-05 -1.28819368275162E-04
 -1.76625712571606E-07 -1.65255747284286E-08  3.59425215974727E-10  2.46081757727024E-09  1.14138298536823E-08
  2.65889252853628E-07  2.90192946312491E-08  4.93962141671967E-07 -2.14069973824733E-05 -1.65591501815797E-04
 -3.27160244284334E-05  1.68255138814067E-06  1.27744329586465E-05  1.53891943783910E-04  6.66766721098502E-05
 -9.07476902416389E-10 -1.65678739592703E-08  5.96320537459283E-08  1.30095993333704E-08  3.79544469101697E-08
  7.40775032780193E-08  1.26978894598256E-05  7.64393889229895E-07 -2.27970013486045E-08 -1.59730387428417E-08
  7.16911021597192E-05  1.28832331039443E-04 -2.76622282445329E-07 -5.76977685337570E-08  3.60539830895453E-06
  2.77820224385396E-05  1.05738117086748E-04 -1.04421398632751E-06  1.54647073770333E-05 -4.33608534966849E-06
  6.79879878023917E-06  1.04061053407934E-08 -3.27841040065430E-07 -3.60742205876713E-06 -2.77985236305346E-05
 -1.05850032714712E-04 -1.06012304367122E-06  1.63076353159003E-05 -4.33493360954204E-06  6.92377311040480E-06
 -1.87604989992235E-09  9.64387568443080E-08 -2.70334334487692E-05 -4.33147651626270E-03  5.00882542987291E-04
  2.10056841168990E-01  1.58531799825537E-03 -3.21530128044262E-01 -2.71474564185787E-03  3.20101318965955E-01
  2.48016405785424E-03  2.70328418248441E-05  4.33147174045705E-03 -5.00910186738089E-04  2.10056837104513E-01
  1.58532189399188E-03 -3.21530127636516E-01 -2.71471789032370E-03 -3.20101317346635E-01 -2.48012741232649E-03
  2.70338403483032E-05  4.33148011419307E-03 -5.00861145797392E-04  2.10056835806137E-01  1.58514521416373E-03
 -3.21530120423259E-01 -2.71451293282101E-03  3.20101313775765E-01  2.47994461266922E-03 -2.70328294032696E-05
 -4.33147139552407E-03  5.00928088941031E-04  2.10056841478675E-01  1.58535409836991E-03 -3.21530132242140E-01
 -2.71481872467598E-03 -3.20101321891462E-01 -2.48033940562694E-03  8.48587194704929E-05  1.39048197155419E-04
 -7.09356138098971E-06 -7.58103954027502E-05 -1.31171387671405E-05 -8.48591748032668E-05 -1.39043471632350E-04
 -7.08164350666210E-06 -7.58302148086608E-05  1.31011350748990E-05 -8.48690120824904E-05 -1.39155275814989E-04
 -7.05414205336101E-06 -7.59454024692149E-05 -1.31702364406631E-05  8.48437526571704E-05  1.38909737507772E-04
 -7.12224086088663E-06 -7.56570602789794E-05  1.30425703057876E-05  1.88460571035095E-05 -1.88206834040785E-05
 -1.88431521014490E-05  1.88403447710071E-05  3.99624524802876E-05 -3.99585076799678E-05 -3.99619988726621E-05
  3.99313286932517E-05  2.34852909130950E-05 -2.35024932700908E-05 -2.35164186155143E-05  2.34920755161493E-05
* ORBITAL    1   37
 -1.55413408731898E-10 -8.17736092515027E-10 -8.84089350272271E-10 -1.65904390890507E-07 -7.39230720769935E-08
  3.59957358493534E-06  2.18211356402354E-05  2.48738519936294E-04  1.01531708049708E-04  1.61215118120112E-06
  8.73454287264609E-06  1.13071919900083E-04  5.13323488820903E-05 -5.03783104131442E-10 -1.07389319945640E-08
  1.99311688206481E-07  3.17994545437263E-08  4.04205579686405E-07  9.82714849125555E-08 -7.94571985095271E-06
  3.70835498043369E-05 -5.86902716276126E-08 -1.10715127805342E-08  4.86574514509686E-06  7.42450033962370E-05
 -7.31184792805565E-07 -4.69432141524470E-08  1.33685417437169E-09  9.56624234317915E-09  4.54662129378111E-08
  7.76734610276258E-08  1.23361783741006E-07 -3.59910834726401E-06 -2.18085084580287E-05 -2.48772819639377E-04
 -1.01538918603172E-04 -1.61242940861723E-06 -8.73483480273231E-06 -1.13103722412794E-04 -5.13473626396240E-05
  2.18276098914854E-09  4.68199851613625E-08  1.09419055588533E-07  1.20350940257343E-08  3.06603602139414E-07
  3.08247990146299E-08 -7.91699300128922E-06  3.70762261234273E-05 -2.81765359154301E-07  2.63807151033902E-09
  4.60300799000262E-06  7.42430362901862E-05 -6.95598336073437E-07 -1.07424110257670E-07  8.02821465135542E-10
  6.35386357319341E-09  5.40013654502223E-08  1.89120973589132E-08 -1.39196649262618E-06  1.60322044537750E-08
 -8.83729064944465E-07 -2.25723473427838E-06 -5.80275756113048E-06  7.71978056429687E-10  5.84359204602109E-09
  3.72698645099149E-08 -1.51795110063762E-08  1.17576839978941E-06 -1.14427868208866E-08  6.50622356745499E-07
  2.26469430713054E-06  5.72193077816701E-06  2.90967893486947E-05  5.13450822239543E-03 -6.08841190545348E-04
  2.66586254860327E-01  1.73434810040345E-03  3.72873247657563E-01  2.58355500340041E-03  1.99664192600674E-01
  1.28450753793303E-03 -2.90987441247371E-05 -5.13452365119110E-03  6.08770019580345E-04  2.66586247381725E-01
  1.73426263856263E-03  3.72873250896736E-01  2.58366695011070E-03 -1.99664189811396E-01 -1.28462060242350E-03
  2.90979851695460E-05  5.13451797650418E-03 -6.08802891560663E-04 -2.66586249624744E-01 -1.73434244219868E-03
 -3.72873243842559E-01 -2.58354545781966E-03 -1.99664189794500E-01 -1.28459493214512E-03 -2.90967797989400E-05
 -5.13450830684110E-03  6.08868179702519E-04 -2.66586251162067E-01 -1.73436711917014E-03 -3.72873253930383E-01
 -2.58376742705229E-03  1.99664191949433E-01  1.28469684244272E-03 -2.88769420087750E-05 -7.79911793646961E-05
  6.95151298809790E-06  7.48635556852533E-05  1.16283570194464E-05  2.88790912066047E-05  7.80459563761422E-05
  6.95744145813324E-06  7.48728837982044E-05 -1.16707926888210E-05 -2.88787982883147E-05 -7.80151505231247E-05
 -6.92501860874891E-06 -7.48922245822953E-05 -1.16522697121800E-05  2.88767318293125E-05  7.80301782823785E-05
 -6.96072502647470E-06 -7.48708459062460E-05  1.16636549395432E-05 -8.17425520269506E-06  8.19928513289236E-06
 -8.20313247906252E-06  8.19700443220648E-06 -2.06041963834702E-06  2.05810348952536E-06 -2.05860516610948E-06
  2.01953215660087E-06 -9.00805147658799E-06  8.99488120010997E-06 -9.01218472195952E-06  9.00528068355871E-06
* ORBITAL    1   38
  1.87703140667117E-06  1.41948596438428E-05  4.02488330797467E-05  3.59744135686229E-04  2.18758812829375E-04
  1.06043531047526E-09  1.71445142585318E-08  2.02550051717171E-09 -2.65562205199454E-09 -1.96246652648835E-09
 -3.83015964280996E-08  1.15541296869389E-07  5.71804517231926E-09  3.24597457467597E-06  1.72261876164464E-05
  1.77557045158663E-04  6.39084155127162E-05 -1.14388964938239E-05  5.04224657101859E-05 -3.04493169790359E-07
  8.30465827637527E-09 -1.09451978772385E-05  7.78869579123230E-06  5.46314618111128E-08  1.13003062888461E-08
 -1.58175173139053E-06  4.96896830496626E-05 -1.87620019534740E-06 -1.41888163405863E-05 -4.02167089092265E-05
 -3.59764011640098E-04 -2.18771411702823E-04 -2.18608014155626E-10 -9.05918405338638E-09 -2.82552520948421E-08
  1.15986449662864E-08 -4.55138802011116E-10 -2.64703158901221E-09 -2.36972359112239E-08  9.81677760614751E-09
  3.24686907463435E-06  1.72519073583225E-05  1.77511100238701E-04  6.39076048989991E-05  1.14656577719660E-05
 -5.04338196089176E-05  8.60551928503075E-08 -3.35196499517864E-09  1.08790563610572E-05 -7.80103882164023E-06
  5.66536047660755E-08  2.40619200234669E-08  1.57281030272146E-06 -4.96908429761201E-05  1.86245655185050E-09
  1.51028922150004E-08  7.78056583975190E-08 -4.77207214112281E-09  2.38825315268747E-07  6.52872718407768E-09
 -3.29443196591344E-07 -6.51363127931595E-07 -1.35654312173698E-05 -8.38556214738513E-10 -6.83018842161216E-09
 -3.89989665352488E-08 -2.72841642229687E-09  1.60819674716006E-07  2.48971377474525E-09 -1.71252759287877E-07
 -6.61991617933234E-07 -1.31873734144121E-05  2.82067001322129E-05  5.12674861810348E-03 -6.35855316488409E-04
  2.66548125299472E-01  1.74226803028027E-03  3.72825693752085E-01  2.57035807810500E-03  1.99800825563986E-01
  1.24813698480368E-03  2.82076966399298E-05  5.12675602626633E-03 -6.35796359608277E-04 -2.66548124579181E-01
 -1.74211526112943E-03 -3.72825694292483E-01 -2.57038274799689E-03  1.99800824257005E-01  1.24807251783360E-03
 -2.82080213995959E-05 -5.12675889161562E-03  6.35793269129987E-04  2.66548123970935E-01  1.74218622387508E-03
  3.72825692315764E-01  2.57034205684707E-03  1.99800824417812E-01  1.24818883334110E-03 -2.82060629357865E-05
 -5.12674342547925E-03  6.35890836208554E-04 -2.66548125609146E-01 -1.74216161358203E-03 -3.72825695884096E-01
 -2.57044462071968E-03  1.99800824724914E-01  1.24814654407305E-03  2.86319910715742E-05  7.19919628840173E-05
 -1.75107792436206E-05 -7.15780103130952E-05 -1.55455280352941E-06  2.86311655384920E-05  7.19946506419501E-05
  1.74798779105877E-05  7.15693177071892E-05 -1.55198338026602E-06 -2.86361115141408E-05 -7.20439361955697E-05
 -1.74847817474423E-05 -7.16047942465826E-05 -1.59366773757607E-06 -2.86273035718409E-05 -7.19500907656939E-05
  1.75129841123211E-05  7.15525100242111E-05 -1.53191469776494E-06 -2.47956229330317E-05 -2.47929413989388E-05
  2.47881164279066E-05  2.47797261437288E-05 -1.81311696014772E-05 -1.81527807558989E-05  1.81476154173468E-05
  1.81582315183437E-05 -3.01525600071636E-05 -3.01666032844541E-05  3.01769246549631E-05  3.01532410066173E-05
* ORBITAL    1   39
  1.27736874911916E-06  9.88734879871932E-06  1.92909099173949E-05  1.76604984523663E-04  8.36564381073736E-05
 -1.71081964718830E-09 -3.24405437064700E-08  1.10682644184928E-07 -5.45780272678300E-09  4.03040844861833E-09
  8.80996685023861E-08 -1.76381668430032E-07  1.65930161427685E-09  3.07166500722677E-06  1.55724095998347E-05
  2.24396985745419E-04  9.60866816552766E-05 -9.15691799400780E-08  5.82528309509402E-05  3.41285892648502E-07
  6.03547390344474E-08  1.14548478111852E-05  3.05245734026577E-05  2.90964780091031E-08  1.09888369558119E-08
  9.71094854996012E-06  5.44431631698733E-05  1.27728743045666E-06  9.88702567654418E-06  1.92907269413960E-05
  1.76743492470185E-04  8.36930626936824E-05  1.68401649299720E-09  4.20464693067211E-08 -5.80728333640239E-08
 -1.62012094181657E-08 -2.81662461799893E-09 -6.43623871373986E-08  1.62681965496164E-07 -1.39423614015950E-08
 -3.07262159392045E-06 -1.55836581625578E-05 -2.24321188416056E-04 -9.60860425942095E-05 -3.18457266974834E-07
  5.82503729379205E-05  6.71278067390993E-08  5.32893949923362E-08  1.13404249164571E-05  3.05142125759634E-05
 -1.56556101727852E-07 -4.36927759779371E-08  9.56547225289678E-06  5.44147591747303E-05  1.79047310846899E-06
  1.33253822055382E-05  3.84345636642549E-05  1.17491147904886E-07 -2.42581808340790E-05 -1.01011076847651E-06
  6.52433510348684E-05 -1.27671163554561E-08  5.72521860157226E-07  1.79137498714588E-06  1.33327946021386E-05
  3.84785974655619E-05 -1.11012680465071E-07  2.38891639503717E-05  1.00805825139381E-06 -6.51462725790188E-05
  2.20750475292876E-08 -9.23575686681640E-07  2.86503597955254E-05  5.12999080234599E-03 -6.21915272844899E-04
  2.66555486324512E-01  1.74660069188233E-03  3.72823301221254E-01  2.58014775600119E-03  1.99797957478041E-01
  1.25135237142965E-03  2.86502503302411E-05  5.12999010207638E-03 -6.21983890964802E-04 -2.66555482709890E-01
 -1.74677819574481E-03 -3.72823301280385E-01 -2.58013865382299E-03  1.99797953723744E-01  1.25130737713700E-03
  2.86511504008887E-05  5.12999740659205E-03 -6.21914148232824E-04 -2.66555482500302E-01 -1.74670786707154E-03
 -3.72823298879015E-01 -2.58018618646136E-03 -1.99797954574158E-01 -1.25150041854147E-03  2.86489091972141E-05
  5.12997970019916E-03 -6.22048357087141E-04  2.66555483967607E-01  1.74680077710422E-03  3.72823302708692E-01
  2.58019769920466E-03 -1.99797954148368E-01 -1.25134944463471E-03  2.83698391113923E-05  7.19446062748870E-05
 -1.68561228528413E-05 -7.49387191707499E-05 -4.66887431583276E-06  2.83655486243938E-05  7.18602858279666E-05
  1.68689837142216E-05  7.48483103799316E-05 -4.57216407275615E-06  2.83721665795075E-05  7.19681599408978E-05
  1.68318359796620E-05  7.49570844724034E-05  4.68680820198577E-06  2.83621942438627E-05  7.18350883654920E-05
 -1.68691630820198E-05 -7.48713203662007E-05  4.58075753265751E-06 -8.40925320352406E-06 -8.40419665108584E-06
 -8.41693473510046E-06 -8.39963215047758E-06 -9.36283954500074E-06 -9.30994403784018E-06 -9.35966924635641E-06
 -9.35238196859905E-06 -1.20707706051197E-05 -1.21286014501422E-05 -1.20959796865551E-05 -1.20940631746629E-05
* ORBITAL    1   40
  1.70925593156556E-09  1.21962986756583E-08  6.03650169479304E-08  1.47075669026925E-07  2.12511115644111E-08
  3.30255421522925E-06  1.50582369644927E-05  1.81204262056571E-04  7.17495282874459E-05  1.43507749074637E-06
  5.63127036039356E-06  7.91405155910364E-05  3.68868686000641E-05 -1.81837018200071E-09 -4.05070227993493E-08
  1.15405608370183E-07  1.04140843785024E-08 -3.15012771236996E-07 -1.61377605116019E-08 -1.20285109148823E-05
  4.95104743058533E-05 -1.20558352240984E-07 -1.35432599848220E-08  3.78134414243805E-06  9.88566961468045E-05
  3.43282473116899E-07  3.85637925526708E-08  1.17261663402774E-09  8.49542322068384E-09  4.48404316224654E-08
  3.65763771196417E-08 -7.58188366447531E-08  3.30285309781668E-06  1.50640387879787E-05  1.81208108366411E-04
  7.17586439694108E-05  1.43489410056707E-06  5.63069308659089E-06  7.91828463376375E-05  3.69032083264181E-05
  1.41376483802276E-09  3.33201762711419E-08 -1.61117655231490E-07 -2.04544838085342E-09 -3.03990368499049E-07
 -2.14405567159234E-08  1.20904883014224E-05 -4.95104985226959E-05 -3.12496775751550E-08  2.34212942856164E-08
 -3.83142104238241E-06 -9.88507425714308E-05  4.24577055085510E-07  6.58596678001523E-08 -1.14969768231618E-07
 -8.95211390482539E-07 -2.87793415104637E-06  2.40536551237814E-06 -2.28887050111590E-05  2.68557200127357E-06
 -2.48916305119482E-05 -2.43464872368327E-09 -1.49153366057175E-08  1.17668252784127E-07  9.16578107396061E-07
  2.95893079041988E-06  2.43392730985610E-06 -2.47874572966602E-05  2.68620775425354E-06 -2.52397733025009E-05
 -6.75250104900773E-11 -6.63396703020778E-08  2.94749357138908E-05  5.13740641077052E-03 -5.98098780831481E-04
  2.66588759758541E-01  1.73296790208090E-03  3.72872690750463E-01  2.58471388940084E-03  1.99660303941092E-01
  1.28122987182996E-03 -2.94762290084681E-05 -5.13741612700167E-03  5.98099168541282E-04  2.66588757674180E-01
  1.73287441111002E-03  3.72872688428999E-01  2.58478165330537E-03 -1.99660300117117E-01 -1.28135422706654E-03
 -2.94762686316411E-05 -5.13741675967582E-03  5.98083241091249E-04  2.66588757571050E-01  1.73289745146848E-03
  3.72872685679979E-01  2.58469288715237E-03  1.99660301245116E-01  1.28137853287308E-03  2.94742879430123E-05
  5.13740115331252E-03 -5.98145481434617E-04  2.66588760249826E-01  1.73300648601497E-03  3.72872693501710E-01
  2.58481038987130E-03 -1.99660303446473E-01 -1.28123018938916E-03 -2.90707313749717E-05 -7.96820106792039E-05
  5.79975894885509E-06  7.65111970278142E-05  1.32969949227735E-05  2.90631929363025E-05  7.95776793202508E-05
  5.79408951430911E-06  7.64480613095572E-05 -1.31941975319762E-05  2.90680578588642E-05  7.96278247825294E-05
  5.77428368228220E-06  7.64943409493264E-05  1.32367653761656E-05 -2.90653283455112E-05 -7.96324529134897E-05
  5.81567781336318E-06  7.64684577553007E-05 -1.32616120591966E-05 -9.76952901716379E-06  9.71410199529720E-06
  9.71967861498851E-06 -9.76701817606935E-06 -2.52261638586106E-06  2.56500002217614E-06  2.56855411167781E-06
 -2.50747253427075E-06 -9.14973086478570E-06  9.14025640885959E-06  9.15335696766596E-06 -9.14719144832857E-06
* ORBITAL    1   41
 -1.07722301512866E-06 -7.76771699781517E-06 -3.63777120891769E-05 -1.60860818961860E-04 -3.22310870249197E-05
  1.38149842788776E-09  2.56991216847460E-08 -1.55665995298690E-07 -1.50813099892950E-08 -3.00865420050316E-09
 -5.54187081955609E-08  5.80403446077064E-08 -8.55408862881526E-09  1.23442196589821E-06  3.31349075056715E-05
  2.31759534033924E-04  6.58507713787103E-05  1.05297615387665E-06 -4.29019915882770E-06 -2.10774714965937E-07
 -2.84801528124355E-08  1.76002381004919E-05  6.02395048958139E-05  1.62543255278640E-07 -1.88289739429978E-08
 -2.00914831047234E-05 -5.96479753047260E-05  1.07720694858224E-06  7.76756955034064E-06  3.63761027951005E-05
  1.60829873373340E-04  3.22430841217041E-05  1.41905702109956E-10  1.01878202311495E-10 -4.80902619821081E-08
 -2.82309672796478E-08  1.12791368379945E-10  1.27425479587536E-08 -5.42092379424103E-09  7.38666763759065E-09
  1.23513108863890E-06  3.31474151135799E-05  2.31815250777955E-04  6.58727783502228E-05 -1.10997914428627E-06
  4.27231030816806E-06  4.69752780677642E-08 -7.85952072645732E-08 -1.76253757550796E-05 -6.02535088324173E-05
 -1.87395371300132E-07 -2.59288586680472E-08  2.01176872620478E-05  5.96627077802698E-05  1.19199625096473E-09
  9.86829793427388E-09  6.57274415450008E-08 -3.68842202678501E-10  1.76604137248372E-07  7.06000754289701E-09
 -3.79234905580688E-07  7.94153309473391E-06  2.20799521802229E-05 -1.98956990767998E-09 -1.58229925274059E-08
 -7.94962144589424E-08  1.57761546316994E-09  3.02566193790349E-09  8.12440090130444E-09 -3.93317730094715E-07
  7.92857308376769E-06  2.27586604296204E-05 -1.27362009966059E-06 -1.62888363794928E-04 -1.32379334823847E-06
 -3.67165132339662E-01 -2.14492077484326E-03  8.66564469776942E-02  5.16390392972325E-04  3.28129187525022E-01
  1.94594459672156E-03 -1.27591062349471E-06 -1.62905901956973E-04 -1.40522907834652E-06  3.67165130152418E-01
  2.14496631863899E-03 -8.66564483996883E-02 -5.16527995665621E-04  3.28129191262598E-01  1.94614059990847E-03
  1.27569639109094E-06  1.62904473694898E-04  1.39510777918693E-06 -3.67165128178432E-01 -2.14492613813530E-03
  8.66564485659798E-02  5.16458837050967E-04  3.28129189816398E-01  1.94599820195908E-03  1.27521751234491E-06
  1.62900492513809E-04  1.39218137072074E-06  3.67165131318693E-01  2.14490983333595E-03 -8.66564475236631E-02
 -5.16474699554619E-04  3.28129189793103E-01  1.94610762564551E-03 -2.78330955728509E-06 -1.57313006477866E-05
  4.39892237726241E-05 -1.21925384886309E-05  4.83568368403365E-05 -2.78296343297767E-06 -1.57174211550926E-05
 -4.39965717934904E-05  1.22190105588849E-05  4.83587905635402E-05  2.78658505051983E-06  1.57460045907859E-05
  4.39506127866054E-05 -1.22070986429137E-05  4.83280369040542E-05  2.78090725708129E-06  1.57086322969847E-05
 -4.40378484297341E-05  1.22197522850911E-05  4.83939777991224E-05  7.58017731698576E-06  7.59206105024212E-06
 -7.57700567394148E-06 -7.62507906765941E-06 -2.80323234785465E-06 -2.80786018209247E-06  2.82339644679153E-06
  2.80174111348853E-06  1.41377565635454E-05  1.41466899721152E-05 -1.41904353508328E-05 -1.40816601112477E-05
* ORBITAL    1   42
  9.83250761848326E-11  4.09777872617462E-10 -1.77964273815679E-09  1.21501790508681E-07  2.06125119433034E-08
 -6.74399632514792E-07 -1.94152032646105E-05 -1.68586422189386E-04 -5.66465443092995E-05  1.64581483099646E-07
  5.61879466778251E-06  4.20042500048964E-05  1.42421543500632E-05  2.60522228647610E-10  5.05026105474331E-09
 -2.41504481444763E-07 -2.21662484004575E-08  1.23708845646536E-09 -2.66936342064083E-08  1.16026754459024E-05
  3.13476596948021E-05  2.34606667161486E-08  3.25519283638252E-08  8.98300332735074E-06  1.23777409598034E-05
 -3.33187684249063E-07 -6.55628127968924E-08 -1.27656718268483E-09 -9.20280959264519E-09 -4.42889150580634E-08
 -1.39087011729584E-07 -4.51306137822857E-08  6.74413482240532E-07  1.94196524402333E-05  1.68575934920987E-04
  5.66506510102400E-05 -1.64641654166811E-07 -5.61765684444091E-06 -4.20293453481047E-05 -1.42490109346266E-05
 -2.12481350454497E-09 -4.81896610570378E-08 -2.79044580894795E-07 -7.31948482125198E-08  2.65224751887687E-07
  4.04252360324856E-08  1.15853588355155E-05  3.13547908260049E-05  2.85130017259806E-07  6.48884831341295E-08
  8.92293764472306E-06  1.23892361981871E-05 -1.79998033041788E-07 -5.21479837934195E-08 -2.11819369165204E-10
 -1.94656649319451E-09 -1.21034607175679E-08  9.23729067206864E-09 -5.46172646967384E-07  4.30592463888064E-10
 -1.08722591294342E-07 -1.16985899390320E-06  3.40654741585616E-05  1.72703720828701E-10  9.42632233015470E-10
 -5.24935257934644E-09 -7.66230246707659E-09  4.23109159186632E-07  4.85272804970179E-10  2.75083564501794E-08
  1.15399282463045E-06 -3.37681839229299E-05  2.13234765590494E-07 -1.49803283824231E-04  4.52142150174006E-05
 -3.67148036475861E-01 -2.16705202531375E-03  8.67991792000887E-02  4.99686391317296E-04  3.28111537125214E-01
  1.93246129963728E-03 -2.10584124537877E-07  1.49823875625149E-04 -4.51453282728523E-05 -3.67148032026132E-01
 -2.16703381471696E-03  8.67991835471063E-02  4.99669472500420E-04 -3.28111542672714E-01 -1.93237511844867E-03
  2.09646821578700E-07 -1.49831041237205E-04  4.50801584934052E-05  3.67148028980272E-01  2.16694097589740E-03
 -8.67991828559756E-02 -4.99719014079555E-04 -3.28111540045092E-01 -1.93243358247833E-03 -2.13447361780761E-07
  1.49801451494846E-04 -4.52273363268892E-05  3.67148039419828E-01  2.16703956761170E-03 -8.67991798626024E-02
 -4.99693807915912E-04  3.28111539673209E-01  1.93249743930735E-03 -1.07649708896036E-06 -1.08325497408453E-05
 -6.01441588471872E-05  6.04168042664116E-06 -4.44798800680326E-05  1.07748562989429E-06  1.08591651672544E-05
 -6.01503843303812E-05  6.07773764139980E-06  4.44496944496152E-05 -1.07784736832860E-06 -1.08491579919581E-05
  6.01629888203574E-05 -6.04226847327991E-06  4.44708253211345E-05  1.07684000146605E-06  1.08549171829053E-05
  6.01651479093123E-05 -6.08913192356403E-06 -4.44653698315459E-05 -1.44939389330708E-05  1.45439842082068E-05
 -1.44954512580643E-05  1.45691766786154E-05 -1.72241878921497E-06  1.68325154127400E-06 -1.69351881491261E-06
  1.68489383507651E-06  3.64341763859697E-05 -3.64209444583220E-05  3.64119359105665E-05 -3.64593978325862E-05
* ORBITAL    1   43
  2.86747647733127E-07  2.02867984387546E-06  1.02668233543522E-05  2.09348907399732E-05 -3.26870465826691E-05
  6.22191553009720E-11  5.02507017809822E-09 -1.55881829213941E-07 -1.86327878553291E-08 -7.66853982088999E-10
 -1.17266844154215E-08 -5.87351898966918E-09  1.19204641967570E-09  2.75300597118010E-07  1.55886541154037E-05
  1.26873210660310E-04  4.87907164396811E-05  3.88173270798161E-06 -4.27297115157096E-06 -6.49329265517378E-08
 -3.92671991339722E-10  3.10792551525603E-05  7.56057209505360E-05  1.96365126034205E-07  6.72075508537840E-09
 -2.09372208107537E-05 -5.92621785054628E-05  2.86491951786101E-07  2.02631313581172E-06  1.02545871473395E-05
  2.09548175177779E-05 -3.26894554350110E-05  4.03832760469025E-10  1.14262371113800E-08  1.00476572624589E-07
  4.03456251607579E-08  3.77487146340264E-10  1.26799450028426E-08 -9.86862691197941E-08 -1.60794112028376E-08
 -2.75665420279650E-07 -1.55943602830751E-05 -1.26934499460623E-04 -4.88113644581605E-05  3.83269868758692E-06
 -4.26027781569721E-06 -1.13063475292814E-08  3.35715423755360E-08  3.10779176641537E-05  7.56034678332526E-05
 -1.48780007247752E-07  2.40993328724895E-08 -2.10565201936256E-05 -5.92744519769647E-05  1.36906316985152E-06
  1.02752494530030E-05  3.95596157582077E-05 -6.39458458812697E-08 -4.42105116928205E-06  8.66453676774637E-07
  1.46183207782086E-05  6.14839497139386E-09 -1.23622550800127E-07  1.36945261274929E-06  1.02778182672807E-05
  3.95561102186075E-05  6.94419999735975E-08  3.96713532010255E-06 -8.59963064364303E-07 -1.49593991920242E-05
 -4.22068842237695E-09  6.32996226399860E-08 -1.13392932136103E-06 -1.61752462500332E-04  2.32449141498712E-06
 -3.67161609032257E-01 -2.14705495838100E-03  8.66624417354226E-02  5.18242527116969E-04  3.28131741502096E-01
  1.94952028684959E-03 -1.13638479938397E-06 -1.61771066408919E-04  2.19337420185380E-06  3.67161609002452E-01
  2.14691519165481E-03 -8.66624434157675E-02 -5.18392831551570E-04  3.28131743646106E-01  1.94974666183988E-03
 -1.13603375645266E-06 -1.61768431219900E-04  2.19753578672006E-06  3.67161608008514E-01  2.14686819834888E-03
 -8.66624422209173E-02 -5.18371861390953E-04 -3.28131741132911E-01 -1.94968213152250E-03 -1.13553505387980E-06
 -1.61764703624651E-04  2.26614514887561E-06 -3.67161608102924E-01 -2.14702860859016E-03  8.66624432484853E-02
  5.18287646704348E-04 -3.28131744228648E-01 -1.94960453736919E-03 -2.96162761435045E-06 -1.58036439411443E-05
  4.49995048554231E-05 -1.32881982773146E-05  4.63225747739466E-05 -2.96228770201573E-06 -1.58166126398714E-05
 -4.49822634714470E-05  1.32717447722725E-05  4.63602292135262E-05 -2.96634789149501E-06 -1.58598895004762E-05
 -4.49368729797898E-05  1.32638198351637E-05 -4.63462610751183E-05 -2.95794937902951E-06 -1.57631464189096E-05
  4.50551722419991E-05 -1.33106961432383E-05 -4.63468494739419E-05  1.16157606237759E-05  1.16366430887643E-05
  1.15897501259260E-05  1.16710998331311E-05 -1.98032075905346E-06 -1.95041658287925E-06 -1.94802168899908E-06
 -1.99599719049841E-06  1.73590922926414E-05  1.73449884683977E-05  1.73859837145660E-05  1.73040237066821E-05
* ORBITAL    1   44
 -2.55389241295011E-09 -1.87659358931665E-08 -9.65122349262291E-08 -1.69159741177962E-07  8.70559730461621E-09
 -3.47936728137107E-07 -1.27730086739100E-05 -1.32672912896055E-04 -5.45811653754337E-05  8.27262581050434E-08
  4.54182979704889E-06  2.49937569794890E-05  6.32647949254501E-06  2.69692095096781E-09  5.67210099634151E-08
 -6.98884645900464E-08  2.68375169100065E-09 -1.27938358469627E-07 -3.12673219040435E-08  1.44609164088286E-05
  2.97630617660632E-05  1.63195415431284E-07  4.11313747414174E-08 -3.57665034123991E-06 -1.07388317812640E-05
  6.73282536212281E-08 -1.70230039434042E-08 -1.77313497610388E-09 -1.30728614658456E-08 -7.03260397276522E-08
  6.05203331037134E-08 -2.09473615896262E-08 -3.47660248225729E-07 -1.27690940723058E-05 -1.32700989576322E-04
 -5.45882386063217E-05  8.22999031777749E-08  4.53547533259750E-06  2.50629341268611E-05  6.33616436303694E-06
 -2.23322465995662E-09 -4.74399600029922E-08  3.58040809154697E-07  6.44939966709006E-08 -2.48388983092726E-07
 -2.07204263443063E-08 -1.44791988418147E-05 -2.97913798746278E-05  4.32096813003556E-08 -5.52871638927846E-08
  3.65588850391031E-06  1.07140543052242E-05  9.26239971248201E-08  5.07606013603073E-08  9.84104723766030E-07
  7.37168595892967E-06  3.08225707223986E-05 -7.87280046183169E-06  1.61152959858085E-05  9.63687244160969E-07
  1.59532484435260E-05  3.25873601875425E-09 -6.28582102942626E-08 -9.90642378511925E-07 -7.42336332680971E-06
 -3.11086013683344E-05 -7.87543074043176E-06  1.58841576444599E-05  9.91746645621611E-07  1.49940754070616E-05
  6.49743389713048E-09 -1.61916246201310E-07  3.25810241660468E-07 -1.48912393146330E-04  4.93196251948151E-05
 -3.67145775617853E-01 -2.17140133898379E-03  8.68020563948478E-02  4.99026076256188E-04  3.28113456260045E-01
  1.93075463563278E-03 -3.23114225351705E-07  1.48933301107872E-04 -4.92145582712279E-05 -3.67145772701246E-01
 -2.17125278013720E-03  8.68020576195606E-02  4.99033919658737E-04 -3.28113460587170E-01 -1.93069124992154E-03
 -3.21799448610201E-07  1.48943425387861E-04 -4.91858340580550E-05 -3.67145768502836E-01 -2.17121922250187E-03
  8.68020581133625E-02  4.98974171192751E-04  3.28113459544861E-01  1.93054980269775E-03  3.26336488616904E-07
 -1.48908333953453E-04  4.93149223010651E-05 -3.67145778349896E-01 -2.17139504410666E-03  8.68020554389796E-02
  4.99053655703421E-04 -3.28113457566268E-01 -1.93087392213364E-03 -1.10472579298400E-06 -1.08484049092244E-05
 -5.95054934626077E-05  6.12550462031678E-06 -4.50113104556317E-05  1.10240115641251E-06  1.08224155124480E-05
 -5.94845495789798E-05  6.11534955482684E-06  4.50211438847237E-05  1.10596782390967E-06  1.08618036420052E-05
 -5.95011104629986E-05  6.10610162295711E-06 -4.49892353419424E-05 -1.10302511863232E-06 -1.08385682591632E-05
 -5.95194906896028E-05  6.14329112717272E-06  4.50405648083829E-05 -1.49409878377832E-05  1.49934674680397E-05
  1.49736880013575E-05 -1.49766095619913E-05 -2.01730649778376E-06  2.00680762714056E-06  1.99382007134280E-06
 -2.01864848777304E-06  3.69862044544723E-05 -3.69903181850580E-05 -3.69774491836946E-05  3.70184684779586E-05
* ORBITAL    1   45
 -1.63272720452552E-05 -9.12998231155346E-04  7.06196682742494E-01 -4.06241621060099E-04  8.77233454218637E-04
  1.20279369083826E-06  2.41727375477801E-05 -6.72682617561169E-05  1.71550361806328E-07 -2.60418771071649E-06
 -5.57044866466008E-05  1.32900745779533E-04  1.92610493463234E-06  3.36188779241992E-05 -5.14488409518508E-03
 -8.60408465705138E-04  1.30332749300758E-04 -8.63477592713255E-04 -4.98972152710998E-04 -2.25973812604204E-04
 -2.86957304921726E-05  1.28946672757640E-03  3.08269685459926E-04  3.85411804750083E-05  2.09743669818778E-07
 -4.89764769839712E-04 -3.58077433169968E-04 -1.62669572483320E-05 -9.12493675167907E-04  7.06199813703202E-01
 -4.00986477282906E-04  8.80100628792646E-04 -1.04391650278453E-06 -2.50952441077871E-05  7.52536953590516E-05
  2.94151573046323E-06  1.80034843007344E-06  4.15089058959106E-05 -1.20516059666590E-04 -4.19028335632929E-06
 -3.35649975552282E-05  5.14633045759274E-03  8.61649382277493E-04 -1.29700771766127E-04 -8.48188161791524E-04
 -5.03868509970194E-04 -7.72262367370625E-05 -9.01669537160928E-06  1.28848890198481E-03  3.05669743540395E-04
  7.26971338121146E-05  6.64886100366003E-06 -4.60253798374133E-04 -3.60189596071124E-04 -3.13169554689702E-05
 -4.29516157950673E-04  8.66535678522665E-04  1.89918178570155E-04 -1.19631724558704E-03 -4.03997531180318E-04
  2.93785451588629E-03  1.18383213805701E-05 -4.85956521352462E-04 -3.21285995017687E-05 -4.36118027449787E-04
  8.31233340346669E-04 -1.93781475160491E-04  1.39288671053674E-03  4.06535745958996E-04 -3.04024202063977E-03
 -1.21109998626948E-05  5.06135900022849E-04  5.26452885225174E-06 -7.26981665894461E-06  6.21958512635190E-04
  7.65988155855002E-05 -4.78995705804725E-04  4.32031340966172E-05 -1.49078525891331E-04  6.11195598346069E-05
 -1.25124642809681E-04  5.65110980401492E-06 -4.39239523737682E-06  6.75881090140814E-04 -7.76334902552377E-05
  6.32831567758626E-04 -4.34133883145678E-05  1.16680623690346E-04  6.23246051038451E-05 -1.08706326772454E-04
  5.24224966834291E-06 -7.53274544543166E-06  6.30472896567570E-04 -7.74871275844100E-05  5.14494662777360E-04
 -4.31211016027889E-05  1.68048167867104E-04 -6.16087147778077E-05  1.57265946189752E-04  5.67717754956835E-06
 -4.11754677619415E-06  6.68773217531357E-04  7.67432661388675E-05 -6.05201862520551E-04  4.35079616160312E-05
 -9.95843974052516E-05 -6.20000935477934E-05  8.21157639732690E-05  3.18254282573988E-06 -8.77850680000857E-06
 -3.80813456999623E-05  8.51905110377660E-06 -3.44910736037055E-05  4.76323206118697E-06  3.40600978801760E-05
  1.97455403834749E-05  2.73603960981768E-05 -8.26061125947666E-05  3.21042169953112E-06 -8.16049451781921E-06
  3.31302766371241E-05 -1.37880313514861E-06  3.73748984308628E-05  4.73627532054093E-06  3.27789535326272E-05
 -2.59871157298044E-05 -1.79769192411542E-05  7.80241312546245E-05  4.01918822605648E-06  3.89275713217358E-06
  2.48119517117017E-06  4.77680605262294E-06 -2.59350296949798E-05 -5.94434442994359E-05 -3.21949395220346E-05
 -5.13978209163897E-05 -7.69677723552377E-05 -5.37935980674979E-05 -7.60336801913475E-05 -5.57765478369492E-05
* ORBITAL    1   46
  2.42943370238370E-06 -7.75092204382365E-04  7.07028608129120E-01  7.75725687311287E-04  1.33094504619678E-03
 -4.29524431458900E-07 -7.02802650433106E-06  2.39981624410972E-05  1.89181516787682E-06  1.07816268009832E-06
  2.49239833200762E-05 -6.39038365064257E-05 -2.02949756798843E-06  5.85047546500139E-06 -5.38916170172648E-03
 -9.47646250352165E-04  5.47110730702661E-05 -9.51216806925160E-04 -5.66911098614976E-04  1.02387252938107E-04
  2.02141949707253E-05  2.43411573628027E-04  1.16165005194879E-04  4.93760569866155E-05  5.21311110170317E-06
 -6.29164212812773E-04 -4.07147373245771E-04 -2.54596628237178E-06  7.74273869329857E-04 -7.07031852590460E-01
 -7.70964396861260E-04 -1.33598154673923E-03  6.09689043933233E-07  1.48959474462707E-05 -3.99447215129127E-05
 -1.19293630437985E-06 -9.46832885549309E-07 -1.96773638874165E-05  5.45446228083024E-05  9.43154370123772E-07
  5.68784624403350E-06 -5.39109587625375E-03 -9.41835386585010E-04  5.40287020804917E-05  9.49465797808108E-04
  5.70255231156985E-04  2.58386607750623E-05  7.23656726291805E-06 -2.26624921021128E-04 -1.19788873052109E-04
 -8.25593983082171E-05 -1.25599258840828E-05  6.26482510448736E-04  4.03740572179905E-04 -1.48036912269247E-07
 -1.29657257378469E-06 -4.94247344678552E-06  2.14197944975582E-06 -1.20935501885843E-04  1.93587278973783E-07
 -3.59494132862761E-05 -3.43207332950903E-04  1.66518361392882E-03  2.18998218058597E-08  7.74399038245013E-08
 -9.91719172774165E-07  1.33525958345657E-06 -7.65762726100930E-05  9.67512574372862E-07 -4.91130981866951E-05
 -3.32026916854048E-04  1.20396898773117E-03  5.69119782725062E-06 -4.38815813136856E-06  6.95950114613259E-04
  7.32271767735207E-05 -4.06860791275462E-04  4.03888753615306E-05 -2.46694543476265E-04  6.01509772209930E-05
 -4.67328020196517E-04  5.57306299459718E-06 -5.16065519096694E-06  6.63782459497649E-04 -7.19960944939588E-05
  3.10291147427175E-04 -4.00200827205277E-05  2.33708069681897E-04  5.90917034477477E-05 -4.30620806911563E-04
 -5.52680934396092E-06  5.63573699600648E-06 -6.77688345799815E-04  7.30484795042593E-05 -3.51450442386404E-04
  4.02680650122108E-05 -2.72379501005874E-04  5.97394049494375E-05 -4.94784167807820E-04 -5.73801289534891E-06
  3.89612469546153E-06 -6.85855202019114E-04 -7.20776441601667E-05  3.65108527193601E-04 -4.01760737063186E-05
  2.13047536471446E-04  5.94402761890598E-05 -4.15538982448879E-04  7.31995208583932E-06  2.88300942827974E-05
  2.37612303300143E-05 -3.52687000402409E-05 -2.67639575409395E-05  6.33676925237063E-06  4.62770077179980E-06
 -9.81147003804113E-06  1.42180387866141E-05  1.45394624623035E-06 -6.55492936944725E-06 -8.44669161740451E-06
  1.82166142335987E-05 -2.24817853740241E-05 -4.93693089359526E-06 -6.91705427359338E-06 -2.19207060856976E-05
 -1.57964302837878E-05  2.63704628989900E-05 -1.70754889878792E-05 -1.26948261183807E-04 -1.31271992679258E-04
  1.29437389767772E-04  1.32793693064927E-04 -7.85578342327920E-05 -5.32345750142914E-05  6.58148621465351E-05
  6.39173107636760E-05 -8.33149054406234E-05 -9.63726228052592E-05  9.30097367248505E-05  8.70926865749389E-05
* ORBITAL    1   47
  6.30653067574413E-05  4.82451454301036E-04  8.28621489167812E-03 -1.67550849428358E-03  1.15339987246544E-03
 -2.05749830293646E-07 -4.41612676021213E-07 -1.02028119490062E-05 -2.37346628275406E-06  7.08777387488965E-07
  1.10081433373576E-05  6.01197974509093E-07  2.59202037728790E-06 -1.27065910190632E-04  7.04133770271965E-01
  4.65658212428708E-04  2.86178314128817E-03 -2.63265418088050E-03  6.61969250220154E-04  1.12143438945816E-04
  1.07159366512154E-05 -8.41471004425574E-03 -1.25628187137364E-03  2.38987687809131E-06  7.71677607883132E-07
 -1.69196909255595E-03  6.85190312700733E-04  6.30061747748288E-05  4.81825556677464E-04  8.28082795844922E-03
 -1.65706175374784E-03  1.14782925029301E-03 -4.91326046415068E-07 -5.74404365573063E-06  2.98939208052436E-06
 -2.09690835640715E-06  1.17272991770474E-06  2.06261125735635E-05 -2.72385782855602E-05  3.03153552936699E-06
  1.27045273105809E-04 -7.04135969820801E-01 -4.49611543590185E-04 -2.86533326813938E-03 -2.70681148719458E-03
  6.62689404689407E-04 -2.03824624633902E-04 -1.43595671295726E-05 -8.42054937637198E-03 -1.25677350538440E-03
  2.65535986261358E-05  1.53871388684094E-06 -1.72216080844133E-03  6.77723877156900E-04  1.15122532696181E-04
  1.36893897684606E-03 -3.20815498249323E-03 -5.05439418770660E-04  4.97359181267880E-03  1.04205128301922E-03
 -1.04179114252814E-02  2.62844152089569E-06 -8.67240830320745E-05  1.16897860979150E-04  1.38350845696533E-03
 -3.13271864723715E-03  5.11965262281469E-04 -5.31103911028461E-03 -1.04922893400992E-03  1.07455805557246E-02
 -5.10065851770080E-07  3.00766295598746E-05 -1.59639144560135E-05 -2.60471431622292E-04  2.02383580547697E-03
  1.98798814794217E-04 -1.29295917505818E-03  1.03233984576604E-04 -1.87002162609143E-03  1.57322274730385E-04
 -3.11910535462040E-03 -1.59937922894996E-05 -2.60579396987703E-04  2.01303517028749E-03 -1.97708392362126E-04
  1.25085954857312E-03 -1.03609361435685E-04  1.84386507242193E-03  1.56937158867468E-04 -3.08139609803791E-03
 -1.59798010319189E-05 -2.60430418922660E-04  2.00747619859718E-03 -1.97411250071330E-04  1.22432867450784E-03
 -1.03529543686492E-04  1.84155706991630E-03 -1.56606635782089E-04  3.07591159991821E-03 -1.58613910859913E-05
 -2.59671849656395E-04  2.02822272685714E-03  1.98721280603731E-04 -1.29919711388357E-03  1.03082538439556E-04
 -1.85913202332696E-03 -1.57164295237702E-04  3.10621612794226E-03 -5.63525174163929E-05 -3.34688346595321E-04
 -5.44250504064720E-06  1.68191387531590E-04  3.63813397211206E-04 -5.61648571002785E-05 -3.30788889420289E-04
  1.21853220761419E-05 -1.80100247533240E-04  3.63428266029883E-04 -5.61865442119991E-05 -3.33967226282736E-04
  1.20387606611979E-05 -1.81159715646471E-04 -3.67462807812526E-04 -5.62802577012821E-05 -3.31531184458103E-04
 -2.27736924610938E-06  1.63553219265126E-04 -3.58631919690382E-04 -6.45022696905462E-04 -6.39844251596508E-04
 -6.40053863365548E-04 -6.45162120127649E-04  4.01865772937779E-04  4.08732984538543E-04  4.09807901497469E-04
  3.97487490917857E-04 -1.47177999525503E-04 -1.48088264492276E-04 -1.49028328054195E-04 -1.43784585852795E-04
* ORBITAL    1   48
 -2.19970037163175E-05 -1.36735469009816E-04  4.09627288601944E-03 -1.32873026983907E-03  1.19707279783645E-03
  2.12964355035278E-07  1.40009703492926E-06  1.33196006158135E-05  2.66099002323858E-06 -6.77150694356381E-07
 -8.57831987605639E-06 -1.45120371269574E-06 -4.22133773861773E-06 -3.15722743555697E-06  7.07658378540312E-01
 -2.81663359776721E-03  3.13312118153956E-03 -4.47252209360939E-03  3.47212578154130E-04 -1.33248108103128E-04
 -7.64878452128921E-06 -3.84595323338224E-03 -2.27651228169935E-05  1.13806953057548E-06  3.27655806274386E-07
 -3.30738004649446E-03  3.82322796827790E-04  2.16502628456433E-05  1.34237227021041E-04 -4.10993714435912E-03
  1.33642132190952E-03 -1.20484142816285E-03  6.32988963173750E-07  8.83038883750447E-06 -1.61649570796265E-05
  1.50503872225278E-06 -1.27062678743743E-06 -2.12232710320532E-05  3.01945782618261E-05 -3.58630812477405E-06
 -3.79465975088500E-06  7.07644151737250E-01 -2.79511232527096E-03  3.13736955889682E-03  4.45109914899456E-03
 -3.48229187099076E-04  2.20306199227143E-04  8.50280560005055E-06  3.86790129039623E-03  3.15641201505578E-05
 -9.05002195442493E-05 -2.35620752703617E-06  3.26518063094452E-03 -3.83378923559913E-04  6.89404395334246E-07
  5.79469319310580E-06  3.12625084986619E-05 -2.06758236825377E-06  1.05645446848814E-04  3.37904656280088E-06
 -1.78373230282739E-04  4.32247686514352E-04  2.72975258742830E-03 -1.28993581179012E-06 -1.05343862096551E-05
 -5.76689695475672E-05 -3.42764896556299E-06  1.51485491205946E-04  5.62566116743222E-06 -2.39917374394910E-04
  4.35994027960016E-04  2.60240283789256E-03 -7.70642580108527E-06 -1.93887483629370E-04  1.56272003433404E-03
  1.79870259803705E-04 -8.24205303932046E-04  1.02564837333422E-04 -4.23274643681280E-04  1.20405925519334E-04
 -1.72004597259399E-04 -7.76537498935417E-06 -1.94406749761400E-04  1.55988499295256E-03 -1.80840909595171E-04
  8.37754382775592E-04 -1.02146776993529E-04  4.24374535718242E-04  1.20608942325205E-04 -1.72489548867448E-04
  7.87623961730367E-06  1.95191165269796E-04 -1.55508718152081E-03  1.80015390091910E-04 -7.95660374846975E-04
  1.02646206514526E-04 -4.32890035592517E-04  1.20630299805786E-04 -1.93746283618245E-04  7.80912167706107E-06
  1.94749402543939E-04 -1.56843648772535E-03 -1.80842893388844E-04  8.56486737739556E-04 -1.02136837034951E-04
  4.32955695162096E-04  1.20982106316276E-04 -1.95927516540354E-04 -4.34880154183137E-05 -1.08999519022966E-04
  8.05026116786050E-05 -5.57797679005689E-05 -8.55120184898876E-05 -4.39161098798977E-05 -1.16548070610964E-04
 -8.47927812773167E-05  6.48108989988758E-05 -8.11804084540173E-05  4.37263690348181E-05  1.14864731812765E-04
  8.06312379289959E-05 -5.19162934968549E-05 -7.57576759060074E-05  4.38994556934774E-05  1.14513110524289E-04
 -8.64603168198483E-05  6.59129728684592E-05 -8.14730362105241E-05 -1.29467566444964E-04 -1.37843851263709E-04
  1.35561646082653E-04  1.42255911391481E-04 -9.75275737608368E-05 -9.58585749476221E-05  9.05825192581084E-05
  9.72057355096741E-05 -1.73825348511547E-04 -1.76016597461608E-04  1.76531893406079E-04  1.71695751467683E-04
* ORBITAL    1   49
 -1.32340716143754E-06 -9.71631489855495E-06 -5.11235739842753E-05  4.35963281095153E-05 -2.78557522162373E-05
  1.87403243566337E-05 -3.22694708662031E-01  1.19392748081847E-03 -1.27877909625934E-03 -3.87303752681526E-05
  6.28583190418095E-01 -2.52480630175920E-03  2.50219366040878E-03  2.20123773019265E-06  4.53455607442878E-05
 -9.11331472163468E-05 -1.31060007704430E-06 -1.64222079751081E-04 -1.12910198006329E-05  4.37291589456343E-03
 -3.08366115284090E-04  9.64590130976181E-05  1.99152056290930E-05 -2.11131051649991E-03  8.87691631678302E-05
 -2.80295842802428E-05  6.29675535485612E-07 -1.19918148746761E-06 -8.68878588780752E-06 -4.48277038411482E-05
  9.28572860678012E-06 -2.16513572130758E-05  1.84565705353784E-05 -3.22701247861249E-01  1.21710474336871E-03
 -1.27964524892068E-03 -3.81667485193744E-05  6.28596203636756E-01 -2.56881853521162E-03  2.50655402915083E-03
 -1.97640574482317E-06 -4.52538900303971E-05  5.92809440434995E-05 -2.27535327076643E-06 -5.26217404049208E-05
 -2.00073872611940E-06 -4.42339950545119E-03  2.98678602007799E-04  1.87780432633690E-04  1.81350227038126E-05
  2.13237683533875E-03 -8.55054659684037E-05  6.73912906564979E-05  1.08573171453792E-05  4.06471637423142E-05
  9.47748322181546E-04 -8.28078739885617E-03 -3.90865323196190E-04 -7.65842733017480E-04  8.21071978250702E-04
  1.76753257507256E-03 -2.91148227769839E-07 -6.42408654671647E-06 -4.40363308240781E-05 -9.75168855260321E-04
  8.10443080973175E-03 -3.94545439261477E-04 -8.58012293811917E-04  8.39924702605813E-04  1.09789208749709E-03
 -4.19720938517331E-06  1.39941677384653E-04  1.01279628631952E-06  2.04402815962061E-06  1.07955713693750E-04
  3.50818653334941E-05 -6.25817647690276E-04 -4.81059565855451E-05  4.33987815627021E-04  6.04226714356763E-06
  2.32043584719908E-04 -2.15240785104423E-07  4.18916405286990E-06 -1.09451556724395E-04  3.63859200728008E-05
 -6.18463338845811E-04 -4.84111167384312E-05  3.47526003307871E-04 -8.09258568523895E-06 -5.13140951497977E-05
 -4.31639896766123E-07  2.46203915596266E-06 -1.13669617816131E-04  3.57343799481756E-05 -6.14638763648215E-04
 -4.86352491938841E-05  3.73964648474137E-04  7.55604421376194E-06  8.93672385919416E-05  9.26652143549333E-07
  1.31104987225910E-06  1.18521658444432E-04  3.57997206862717E-05 -6.72148105152173E-04 -4.78554960276125E-05
  4.21750379524300E-04 -6.78250529280803E-06 -2.06072016804369E-04 -3.37755369405411E-05 -1.59326034626140E-04
  1.48009429517615E-04 -6.56486466069570E-05 -3.39595540610076E-05  3.39107144146105E-05  1.60261811125091E-04
  1.47838188439557E-04 -5.83451466774982E-05  1.35052187761551E-05  3.35186472780117E-05  1.51528713856268E-04
  1.55301394844541E-04 -7.00456554288295E-05 -2.45529340771852E-05 -3.38236578959278E-05 -1.56640945715681E-04
  1.44158069421207E-04 -6.20718666566858E-05  3.61917402791244E-05 -1.49707678436567E-04  1.80074634490797E-04
  1.80469400708067E-04 -1.49753684534582E-04  8.75833409266231E-05 -1.09719762318010E-04 -9.87773165918368E-05
  9.01097388712263E-05 -2.01708839392167E-05  2.01588688133885E-05  1.32265887327649E-05 -2.01352164804189E-05
* ORBITAL    1   50
  1.75866334067613E-07  1.22361217217976E-06  6.15522515524161E-06  1.51529546686482E-05  1.81120112847034E-06
 -4.17841842705937E-05  3.99154747564009E-01  1.56436384052787E-04  1.62523518470944E-03  7.77937625816407E-05
 -5.82007128657210E-01 -1.04460541867634E-03 -2.15421927811776E-03 -1.70109693723754E-07 -3.02860571221696E-06
 -5.24562998949324E-06 -8.95987418610642E-08  3.20465408464293E-05 -7.49285787442726E-06 -5.89151558771947E-04
  1.70937216811047E-03 -4.13890549284894E-05 -1.45954959373649E-06  1.74525073576146E-04 -4.96591102926678E-04
  9.73818543242593E-08 -1.90158360969570E-06  8.03756692792029E-08  5.96556775431000E-07  3.38842499681216E-06
 -1.82682782514720E-05  2.65643114875410E-06  4.14822838928973E-05 -3.99162432925809E-01 -1.45926293995248E-04
 -1.62749083649758E-03 -7.74954600079348E-05  5.82010751809743E-01  1.04035771458832E-03  2.16079515144290E-03
  2.01147127423600E-07  4.48373865529359E-06 -1.08206025049508E-05 -1.20993802205780E-06 -4.62321006554183E-06
  1.12956819408666E-05 -6.16898851723127E-04  1.71161788342006E-03  3.27947446725984E-05 -4.57780006106818E-07
  2.81705355419479E-04 -4.86968078175021E-04 -2.22258457302573E-05  6.80673715016870E-06 -7.01509545209575E-08
 -5.76365818741835E-07 -2.40387757493229E-06 -6.15733942897981E-07  4.12412653477058E-05 -5.91174492459380E-07
  2.68938261635006E-05 -1.05874646668114E-03  1.45492424799480E-02  3.12599348432305E-07  2.56263634886118E-06
  1.79164404823487E-05 -2.30565780253711E-07  3.24759451718281E-05 -2.06820421935858E-06  9.77798400373194E-05
  1.05733694357388E-03 -1.45362293328172E-02  3.53496710990107E-06  1.09771794516176E-05  7.95805371031872E-04
 -2.43805371530799E-06 -1.21796169082549E-03  5.71423923323464E-05  1.75515719536670E-04  3.19234372727851E-05
  3.05618695258224E-04 -3.62554422382320E-06 -1.16864776014704E-05 -8.01720754335285E-04 -2.31854891839525E-06
 -1.21960455984724E-03  5.71303005787119E-05  1.74179591021458E-04 -3.17729930267308E-05 -3.01691655194569E-04
  3.55625315055066E-06  1.10885578235666E-05  8.08831735399569E-04  1.79211406203721E-06  1.23719085720929E-03
 -5.72968236011670E-05 -1.46885108668186E-04 -3.22835187449954E-05 -2.53672284167529E-04 -3.57121940575300E-06
 -1.11902359879356E-05 -8.01812290543008E-04  1.97138752320358E-06  1.24064162990304E-03 -5.74299222751729E-05
 -1.60047280466927E-04  3.21859308570968E-05  2.85314137139756E-04  4.19645761590566E-05  5.74531503778131E-04
  7.04741642944630E-05 -4.04715369350965E-04 -4.56351657912464E-04 -4.18685453720983E-05 -5.72600951351154E-04
  6.82484249140318E-05 -4.00951488364054E-04  4.54811032777935E-04  4.21130988779004E-05  5.76907283742530E-04
 -7.32566870224335E-05  4.04493139482702E-04  4.58645292023620E-04 -4.22238349962162E-05 -5.78715132777588E-04
 -7.44335751722179E-05  4.08157668248545E-04 -4.62882613409038E-04  2.07111347332840E-04 -2.09058561238628E-04
  2.10113207200296E-04 -2.13370874169233E-04 -3.93339619262375E-04  3.92713826253562E-04 -3.99463919958431E-04
  4.03027818364845E-04  2.94533816996578E-04 -2.94734432273031E-04  2.97939304516567E-04 -2.96033757919842E-04
* ORBITAL    1   51
  1.78295378486968E-07  1.27931404660407E-06  6.63212719793278E-06 -2.57379783935426E-05  8.71298029531818E-06
 -1.02749833644107E-05  5.82974673577782E-01 -3.86912902087257E-03  2.88158783252923E-03 -2.39676008761129E-05
  3.99346525656042E-01 -1.55467847845781E-03  1.85650794672561E-03 -4.08454816581197E-07 -8.13597487125831E-06
  2.79874875107581E-05 -4.59011477406628E-07  4.21285463377160E-05  3.09850514950721E-06 -2.65291008486760E-03
 -7.00994750350454E-05  4.70342096322684E-06 -2.39980745454024E-07 -4.81246822951828E-03  7.45572869580441E-04
  1.29644152135599E-05 -3.81962518680992E-07  2.26095367109421E-07  1.60550200273344E-06  8.14229799016002E-06
  1.38083526572209E-05  2.32448961671725E-06  1.03064677895761E-05 -5.82973104768400E-01  3.86766106258036E-03
 -2.88686689867396E-03  2.39829699935721E-05 -3.99345595907773E-01  1.55764473244906E-03 -1.86057144304770E-03
  3.45559673268165E-07  8.13743254225480E-06 -6.39990167779240E-07  4.61620417207494E-07 -1.62796943326720E-05
 -2.33739738624079E-06 -2.66789543856680E-03 -7.10007965290222E-05 -5.74733628726980E-05 -5.54465704079876E-07
 -4.84260062933852E-03  7.40693966648636E-04 -6.69717815867845E-08 -6.55812083479181E-06  3.24737628965566E-07
  2.63278672252826E-06  1.75775476918137E-05 -1.30900400044152E-07 -1.44654665885027E-05  1.81360165720610E-06
 -6.25499656542945E-05  1.77473460206805E-04 -3.01183665568652E-03  2.55202027402198E-07  2.10422765993720E-06
  1.23858380312009E-05  5.97150649216366E-07 -4.76518307121019E-06 -1.42493598977763E-06  4.88653840926520E-05
 -1.74847335819603E-04  2.95833763431105E-03 -2.40220891888660E-06 -1.88486499845630E-04  2.50339915424742E-03
  1.95113548347407E-04 -1.73699872547996E-03  1.01509569209214E-04 -1.35464743557601E-03  2.11757974210810E-04
 -2.24453670338267E-03  2.27313923965312E-06  1.87464669211530E-04 -2.49869578709688E-03  1.94665630943270E-04
 -1.73455563325542E-03  1.01540903197187E-04 -1.32917293956562E-03 -2.11430931718568E-04  2.19206193326046E-03
 -2.34269271501507E-06 -1.87970930335478E-04  2.49918358484175E-03 -1.94537204329091E-04  1.72458654014182E-03
 -1.01360152273024E-04  1.33773485338082E-03 -2.11452530858946E-04  2.21505402687083E-03  2.27967513247744E-06
  1.87501443488545E-04 -2.50185558071885E-03 -1.94728513144103E-04  1.73772174994806E-03 -1.01515472900574E-04
  1.33674712460949E-03  2.11424967144067E-04 -2.20722831331814E-03  3.17411977802915E-05  1.99242762589791E-05
  4.43572720110934E-05  7.63388190504256E-05 -1.92513778975444E-05 -3.18287177907448E-05 -2.12521764825580E-05
  4.62210101750478E-05  7.23625309810812E-05  2.52128252584719E-05  3.17532288150557E-05  1.99399293971339E-05
 -4.55930542551365E-05 -7.39633206141347E-05  2.04382536347210E-05 -3.17009547721660E-05 -1.94247329785217E-05
 -4.25312620313337E-05 -7.69260267329386E-05 -2.18610640981493E-05  3.44429048778331E-05 -4.15240286417864E-05
  3.50485689890279E-05 -4.01049836989278E-05 -1.13227696468447E-04  1.19743322584524E-04 -1.14459618306736E-04
  1.14758374946444E-04  3.13744332089932E-06 -4.06960860791156E-06  3.78672290337218E-06 -2.58307657719289E-06
* ORBITAL    1   52
  2.98359737702342E-07  2.24118682370493E-06  1.18602188116951E-05 -1.99526877630262E-05  9.32302809246178E-06
 -2.65341075296100E-05  6.28271764496821E-01 -3.40594930971472E-03  2.96518153195630E-03 -1.65714207969273E-05
  3.22457625434616E-01 -1.73963836643260E-03  1.52595278558405E-03 -5.77349590376265E-07 -1.12219201932283E-05
  3.11683292930608E-05 -2.70734418004791E-07  2.02617821178335E-05  2.03281038256004E-06 -4.71324511172364E-03
 -3.10754433589050E-04  2.29584678987096E-06 -2.00487427043813E-06 -9.34790983974237E-03 -4.38589647052082E-04
  5.43180984112219E-05  3.64875654872020E-06  1.72185957814908E-07  1.23323826784503E-06  6.27387798586107E-06
  1.28983715261899E-05  2.73441182824038E-06 -2.64836510993587E-05  6.28272242218162E-01 -3.41045397840420E-03
  2.97055095086001E-03 -1.65763667644835E-05  3.22457537806345E-01 -1.74575997561295E-03  1.52885063483474E-03
  2.94060463988266E-07  8.19466449259306E-06 -3.94380149597707E-06  1.05200377225269E-06 -5.50553298099264E-05
 -6.33560418966948E-06  4.72186011727771E-03  3.11892875638724E-04 -4.85125671692634E-05 -6.28349462329547E-06
  9.33685586476496E-03  4.37762319933963E-04 -1.36434076770918E-05 -2.12028778149156E-06  4.13673075564601E-06
  4.97445648159949E-05 -2.12081020979994E-04 -2.56202877937729E-04  8.99680803844908E-03 -8.47514689266392E-05
  3.77513824417605E-03  1.78736090698304E-06 -5.99370913141822E-05 -3.60345973842491E-06 -4.54138122696322E-05
  2.39940994555619E-04 -2.53587341821175E-04  8.87320217989459E-03 -8.73322296135424E-05  3.83398899958095E-03
  1.84893300542475E-06 -6.47405072135247E-05  5.28362151054260E-06 -1.24678728155441E-04  2.14500586664590E-03
  1.48314393230962E-04 -3.94840562913594E-04  9.50228399483242E-05 -3.22051171644596E-05  1.87074350305615E-04
 -6.63245852078403E-05 -5.41249668455108E-06  1.23657479998765E-04 -2.13522601589582E-03  1.47844391788547E-04
 -3.78015343915434E-04  9.48245974106671E-05 -2.23131598991937E-07 -1.86488177888080E-04  5.22385865574463E-07
 -5.35596677321320E-06  1.24121898509948E-04 -2.14093099424954E-03  1.48256157573658E-04 -3.98259847266829E-04
  9.49951120558873E-05 -1.72784221189288E-05  1.86816435059205E-04 -3.03265043334352E-05  5.35916066394433E-06
 -1.24038931009622E-04  2.14001686070588E-03  1.47755155470542E-04 -3.68042689902430E-04  9.48998113406031E-05
 -1.20444372186103E-05 -1.86642369176633E-04  3.52115690762744E-05  2.13302303912702E-05 -9.41445483394465E-05
 -2.04178913777421E-04  2.97602006162262E-04  1.68321439758712E-04 -2.17559377618630E-05  8.72026481052866E-05
 -2.00343957643587E-04  2.89236275445282E-04 -1.56461737606726E-04 -2.16620025972621E-05  8.85089667233253E-05
 -2.05301599311630E-04  2.94906396477340E-04  1.59997550907860E-04  2.14929584513193E-05 -9.19129521888029E-05
 -1.99457651196069E-04  2.91766512416259E-04 -1.64909810686887E-04 -3.46493513402131E-05  2.57121266575753E-05
  2.53926310853734E-05 -3.44589556507476E-05  2.85278264960909E-04 -2.73859413378526E-04 -2.79947540805260E-04
  2.79733401434847E-04 -9.94780946407273E-05  9.73116176293371E-05  1.00685544157142E-04 -9.63553131034136E-05
* ORBITAL    1   53
 -7.63996881366217E-04 -5.56243076251976E-03 -3.06011874545516E-02 -8.15023935087897E-02 -6.41763233793564E-02
  7.08618223143493E-08  1.76105793439002E-06 -7.73970017104945E-06 -5.91478630753973E-07 -1.38482605836992E-07
 -3.46420441259568E-06  1.48489640852806E-05  8.48982753858902E-07 -3.86533239499259E-04 -1.19209272148759E-02
  1.70771305503142E-03 -3.27530357070164E-03  6.03224507059904E-03  4.55488386090340E-03 -3.53504411748149E-06
 -2.42168958010882E-06 -3.60487616101672E-04 -3.38688808216997E-03 -4.14892721680014E-06  4.70661319670241E-07
  2.29105979520437E-03 -2.73736033101879E-03  7.63838924240443E-04  5.56126512445931E-03  3.05950710355430E-02
  8.15065635996056E-02  6.41731801220748E-02 -1.53722985357681E-07 -2.97141415829928E-06  8.57271214619716E-06
  5.08540373430264E-10  2.95144605423200E-07  5.98555464394969E-06 -1.72112186537930E-05 -3.20331212997933E-07
 -3.86807570340664E-04 -1.19270192034618E-02  1.71708270809803E-03 -3.27553355254772E-03 -6.02222784103980E-03
 -4.55300293457852E-03 -2.41736832658280E-05 -6.55617092620525E-07  3.69253529083536E-04  3.38841287793572E-03
  8.70782621790065E-06  1.67855756405376E-06 -2.30352170198016E-03  2.73660880335703E-03 -1.36204767938207E-07
 -1.12000547596466E-06 -7.17284656001606E-06  5.55141854620533E-07 -3.15808449371134E-05 -6.78175435804526E-07
  2.71989975150610E-05 -1.32745871592333E-04  1.39230184176727E-02 -3.87235034881636E-08 -2.94948868152379E-07
 -2.08507279313791E-06 -2.77760086556045E-07  1.11225327359066E-05  7.49788968427730E-08  5.38111115449532E-06
 -1.35365355513884E-04  1.40232749175539E-02 -8.38450651250616E-04 -1.04400786002368E-02  2.24464175731534E-01
 -1.17551221446102E-03 -1.77832356465252E-03  6.04372123748298E-03 -4.31160375497528E-02 -3.23383556156194E-03
  1.36817358495149E-02 -8.38408924777531E-04 -1.04397529202752E-02  2.24468670349970E-01  1.17551428088469E-03
  1.78817979184675E-03 -6.04379976085900E-03  4.31105685273589E-02 -3.23373446297050E-03  1.36875437202375E-02
  8.38367184412840E-04  1.04394312405049E-02 -2.24473064317309E-01 -1.17554967612407E-03 -1.78998869792591E-03
  6.04375978741807E-03 -4.31145577702755E-02 -3.23372836145199E-03  1.36755331250780E-02  8.38484975740455E-04
  1.04403345242406E-02 -2.24464549886741E-01  1.17553350569455E-03  1.77212518849719E-03 -6.04380741374565E-03
  4.31193551021162E-02 -3.23380210054141E-03  1.36695397699424E-02 -1.92838761455982E-02  2.82100832050378E-01
  1.01179139829679E-02 -1.71315108831681E-02 -1.51408917585123E-02 -1.92834963939960E-02  2.82107502154987E-01
 -1.01185799744450E-02  1.71343838968170E-02 -1.51460613991048E-02  1.92836033987755E-02 -2.82105825021471E-01
  1.01196427488088E-02 -1.71349294992707E-02 -1.51441352365262E-02  1.92837325864787E-02 -2.82101116589520E-01
 -1.01177821816097E-02  1.71290346114980E-02 -1.51382226261044E-02  6.77896062368388E-02  6.77895710685743E-02
 -6.77862137123910E-02 -6.77863428273336E-02  6.48706274837082E-02  6.48667434423011E-02 -6.48688598428306E-02
 -6.48721663902253E-02  6.92220805344008E-02  6.92244618422569E-02 -6.92256149117644E-02 -6.92214864021899E-02
* ORBITAL    1   54
 -4.44293057142696E-04 -3.29457225175461E-03 -2.09698721368679E-02 -9.37531499952410E-03 -2.81922588997841E-02
  2.24834210247068E-07  5.15158164317613E-06 -1.43869105145839E-05 -7.44356991750961E-07 -3.67574756436304E-07
 -7.65431182651604E-06  1.97060122521463E-05  1.98446947434978E-07 -4.02520656464836E-04 -1.09786537181171E-02
 -1.63562196478050E-02 -7.48769647235963E-03  5.74926655842999E-03  3.84969940734463E-03 -1.29688963452621E-05
 -5.22612154732832E-06 -1.18904349442839E-03 -4.89699648399814E-03  2.33212437427641E-05  5.10372192347768E-06
  1.84290026614449E-03 -3.07159614290080E-03 -4.44316888988779E-04 -3.29475229854177E-03 -2.09704857540455E-02
 -9.37983713351514E-03 -2.81920820041339E-02 -1.28275626636321E-07 -2.13998273265297E-06  9.24786511925351E-06
  5.36158143489424E-07  2.83946703722562E-07  6.69542201406778E-06 -1.93307806263994E-05 -8.66083280145476E-07
  4.02507673568791E-04  1.09787567249325E-02  1.63556799144133E-02  7.48791298116639E-03  5.74949226656027E-03
  3.85013004383447E-03 -1.68968644314840E-05 -5.95989840228873E-06 -1.18695250254346E-03 -4.89779258921562E-03
 -6.87411483760841E-06 -2.84122674664801E-06  1.83754758840576E-03 -3.07143721345809E-03 -6.39763355213979E-05
 -1.17293629921151E-03  4.72464192554322E-02  5.14032116795922E-04 -8.05231366237116E-05 -9.90418584974048E-04
 -5.45575905023486E-03  1.81176371001498E-06 -7.48564435790427E-05 -6.41023563800624E-05 -1.17393671142572E-03
  4.72410288962277E-02 -5.13346101646359E-04  2.95758268308607E-05  9.91319571573888E-04  5.40343503529004E-03
 -1.83162422531038E-06  7.32492069636388E-05 -1.00504037194828E-03 -1.16996326341757E-02  2.21725651598514E-01
 -1.22362073428598E-03 -2.86912930558757E-03  5.90331836015982E-03 -4.60591319014632E-02 -3.24547147629752E-03
  9.35064173097119E-03 -1.00499107813435E-03 -1.16992259416058E-02  2.21728381890900E-01  1.22382611836704E-03
  2.87682172885876E-03 -5.90327622575120E-03  4.60410295774889E-02 -3.24548341949017E-03  9.37577770039895E-03
 -1.00501736957352E-03 -1.16994257764065E-02  2.21722353730614E-01  1.22388943877954E-03  2.85659371296405E-03
 -5.90321290885301E-03  4.60480241394973E-02  3.24564748912170E-03 -9.36865908997660E-03 -1.00497942901301E-03
 -1.16991674835984E-02  2.21733318018881E-01 -1.22361408130085E-03 -2.89044807643788E-03  5.90335775265728E-03
 -4.60527712949622E-02  3.24536014287023E-03 -9.35458145304768E-03 -1.92967238701451E-02  2.78409777265679E-01
  9.47942832312781E-03 -1.67406537309969E-02 -1.44679888596336E-02 -1.92964654430373E-02  2.78415568654205E-01
 -9.47856624598751E-03  1.67430978430943E-02 -1.44725275622841E-02 -1.92966738576619E-02  2.78409574208247E-01
 -9.47689629898724E-03  1.67394589379055E-02  1.44662580816357E-02 -1.92962969345236E-02  2.78417744147822E-01
  9.48143484739056E-03 -1.67443098446788E-02  1.44747868520207E-02  6.38550786145418E-02  6.38530756311762E-02
  6.38527850260095E-02  6.38542805662224E-02  6.27608376400526E-02  6.27600371334488E-02  6.27648636517064E-02
  6.27561574914471E-02  6.40151328465711E-02  6.40173798740289E-02  6.40142546331575E-02  6.40179466011703E-02
* ORBITAL    1   55
 -3.40812407525651E-07 -2.45875013443579E-06 -1.26079021283951E-05  8.84278678307557E-06 -7.35620828951576E-06
  5.09600247014357E-04  1.40285012063103E-02  1.22406268694585E-02  6.56491291831931E-03  5.06238330195480E-05
  2.08851382596579E-03 -2.44711832453256E-02 -4.87604517884506E-03  5.60784621977468E-07  1.22978324580217E-05
 -2.25519817545262E-05 -5.55872516338610E-08 -1.20367023578823E-05  2.53719489192158E-06 -5.52544803773439E-03
 -2.65884585728869E-03  1.91048365319835E-05  6.18244283137521E-06 -1.10273048558052E-02  1.19352775035921E-03
 -3.43642839899112E-05 -1.55010908687297E-06 -4.10163429989654E-07 -2.96908553122454E-06 -1.50584842835760E-05
  5.22272020541909E-06 -7.98253673538118E-06 -5.09567007696777E-04 -1.40284868673449E-02 -1.22400574093949E-02
 -6.56504867150626E-03 -5.07333989489875E-05 -2.09044637968946E-03  2.44739187243630E-02  4.87541725825013E-03
 -6.43338607554396E-07 -1.35649889441148E-05  1.95536231519144E-05 -7.02506372069054E-07 -1.77517761223092E-05
 -3.43811386333218E-07 -5.50213251937870E-03 -2.65669760656390E-03 -6.90697990279758E-07  6.71812320835311E-06
 -1.10136349860761E-02  1.19462566851681E-03 -3.00522269867058E-05 -3.81202590866690E-06 -4.42987019488349E-07
 -3.60082704538193E-06 -2.37800488307631E-05  1.33525909564726E-06 -5.99069420518126E-05 -2.01657296472044E-06
  5.67773745564029E-05 -6.85498705302784E-04 -4.36008403113414E-03 -5.59448429718925E-07 -4.55426244501107E-06
 -2.80308630397969E-05 -1.89348230499734E-06  8.31622369683849E-05  2.34394032879861E-06 -7.23310866747325E-05
  6.85862973507694E-04  4.34008013690226E-03  1.22365748312117E-03  1.31729497556504E-02 -2.07775458355457E-01
  1.55258365575932E-03 -2.50319878596880E-04 -5.83116070166260E-03  4.83657152846190E-02  3.24242594065675E-03
 -1.51383779649549E-02 -1.22352453081212E-03 -1.31719325945093E-02  2.07773264766735E-01  1.55264423047735E-03
 -2.34839818552115E-04 -5.83107254478948E-03  4.83500801133847E-02 -3.24283009642411E-03  1.51815132576716E-02
  1.22363245795862E-03  1.31727484347134E-02 -2.07776711861529E-01 -1.55269382553256E-03  2.51053772815124E-04
  5.83113417832145E-03 -4.83669373405781E-02 -3.24246790298366E-03  1.51362916029059E-02 -1.22351493711723E-03
 -1.31718402832019E-02  2.07770853525753E-01 -1.55285696291956E-03  2.41119298698392E-04  5.83109847877647E-03
 -4.83443680718086E-02  3.24298891497576E-03 -1.51882250766490E-02 -2.00036765719028E-02  2.86844678467042E-01
  6.81652897476434E-03 -1.61142271350315E-02 -1.30126283059641E-02  2.00038675846305E-02 -2.86840456289723E-01
  6.81781788223321E-03 -1.61116370393648E-02  1.30023423319661E-02 -2.00034915417436E-02  2.86846684798305E-01
 -6.81714716251051E-03  1.61172998917576E-02  1.30143717574130E-02  2.00037955185214E-02 -2.86841146220521E-01
 -6.81880646100338E-03  1.61113839945368E-02 -1.30028396902069E-02  6.41858878959840E-02 -6.41739598579269E-02
  6.41849648389960E-02 -6.41733445542806E-02  6.51897250674797E-02 -6.51945013118014E-02  6.51873683397804E-02
 -6.51950294196734E-02  6.32472835474254E-02 -6.32502790925309E-02  6.32483203333449E-02 -6.32493847211017E-02
* ORBITAL    1   56
 -1.55596001656822E-07 -1.11521015823305E-06 -5.58629037806757E-06 -1.44563295689696E-07 -2.57218541536901E-06
  5.02677728728136E-04  1.39802222255615E-02  7.72998645043819E-03  5.98550854665248E-03  5.32401525224366E-05
  1.87042901338386E-03 -2.03165891349971E-02 -4.36566410645241E-03  2.53058162578246E-07  5.97262367275041E-06
 -5.16914519914866E-06  3.74762356699448E-07 -4.97111242546682E-06 -1.17184543744478E-06 -5.16377261875779E-03
 -2.96093567286506E-03  1.74901760005686E-05  1.98172929119960E-06 -5.87184448998973E-03  3.41401666127918E-03
  1.03878114529396E-05  2.30485543376063E-06 -1.89137812507052E-07 -1.36507628250203E-06 -7.06972605422439E-06
  5.36120227921889E-06 -3.45874011608594E-06  5.02793621903050E-04  1.39825243606799E-02  7.72475332182378E-03
  5.98572820764085E-03  5.30003111122534E-05  1.86472158548164E-03 -2.03002146352498E-02 -4.36471713296886E-03
 -3.01099159868446E-07 -6.30494493866196E-06  1.50014083460850E-05  6.47666004446181E-07 -2.94306241972227E-05
 -3.00077093996880E-06  5.17884954404359E-03  2.96148184145912E-03  1.99731571553292E-06  3.67759831188016E-06
  5.88491550495130E-03 -3.41399291727206E-03  6.97845964409005E-06  6.75970603455452E-08 -3.35264298662596E-04
 -2.45897754364429E-03 -1.67785223412767E-02  3.35353829718661E-04 -6.84299503780547E-03 -2.01184446619864E-04
 -8.46621948860936E-03 -2.26957023466573E-07  8.48884492732684E-06  3.34824293610890E-04  2.45541948025561E-03
  1.67563284396134E-02  3.35180363269222E-04 -6.86690151545748E-03 -1.98651747167403E-04 -8.56588943891814E-03
  1.04647861193244E-06 -4.53431331835981E-05  1.22406147201047E-03  1.31633666058424E-02 -2.06276402774655E-01
  1.60079749943716E-03 -2.16515091335046E-03 -5.83267683177817E-03  4.67612281420061E-02  3.25526605196102E-03
 -1.76302636579077E-02 -1.22399691378274E-03 -1.31628743322251E-02  2.06278100668536E-01  1.60076832391656E-03
 -2.15513213371890E-03 -5.83279053131239E-03  4.67574018921566E-02 -3.25530024239013E-03  1.76435600088825E-02
 -1.22391822604814E-03 -1.31622605902621E-02  2.06280117034651E-01  1.60092999310058E-03 -2.15440709067818E-03
 -5.83281895129693E-03  4.67481635145393E-02  3.25540706031660E-03 -1.76553588363103E-02  1.22408938281865E-03
  1.31636045952913E-02 -2.06278645552008E-01  1.60060154709682E-03 -2.15506190143933E-03 -5.83280256242606E-03
  4.67622847199194E-02 -3.25507327495149E-03  1.76239185846175E-02 -2.00325262637570E-02  2.87190458294097E-01
  6.92053724102710E-03 -1.62031197101808E-02 -1.30764053137840E-02  2.00322532070217E-02 -2.87193361336594E-01
  6.92144957511791E-03 -1.62053492372099E-02  1.30753751670091E-02  2.00324351910533E-02 -2.87189959272641E-01
  6.91969312088663E-03 -1.62027097664561E-02 -1.30727158023382E-02 -2.00323894130009E-02  2.87189954271334E-01
  6.92059384056113E-03 -1.62025416293889E-02  1.30749234658532E-02  6.46321715351196E-02 -6.46277346113819E-02
 -6.46271871032910E-02  6.46313177220760E-02  6.48724487719631E-02 -6.48715161545092E-02 -6.48754359139399E-02
  6.48716958446631E-02  6.34760090611930E-02 -6.34775214044089E-02 -6.34758356673027E-02  6.34749850048446E-02
* ORBITAL    1   57
 -1.27591232206067E-03 -9.40904902680225E-03 -5.78201084208475E-02  5.35285443841146E-02 -1.30992039008262E-02
  6.01076366043023E-07  1.41347977781579E-05 -1.23505970964138E-06  6.02747143323399E-07 -1.10599407384004E-06
 -2.12329485499679E-05  5.17183222479815E-05 -2.92064282793785E-07  1.40681832718620E-03  3.98445885512308E-02
 -2.19001981517673E-02  2.68535820556924E-03 -2.54021269500638E-02 -8.83066433339861E-03 -9.99737781820006E-05
 -1.80621485973270E-05 -6.34573685580827E-03  1.91766149534166E-03  1.53834531624472E-05  1.90032113429401E-06
 -1.81822014520792E-02 -5.86372002127657E-03 -1.27590733101790E-03 -9.40900873093356E-03 -5.78182362053664E-02
  5.35450165274045E-02 -1.31017068587709E-02 -2.67288773021442E-07 -4.29456600208464E-06  1.09294226312771E-05
  5.32435512128875E-07  4.18006763969716E-07  1.08914867072805E-05 -6.52950609691843E-05 -4.75664714788541E-06
 -1.40707603264335E-03 -3.98470182525081E-02  2.19097976677572E-02 -2.68532672293813E-03 -2.54809767271227E-02
 -8.83775067709866E-03  2.65021163002273E-05 -2.01426518795602E-05 -6.35324835470816E-03  1.91087580511918E-03
 -1.00402758706357E-04 -1.25335364291661E-05 -1.81819230857535E-02 -5.86789798287624E-03 -1.02798979686641E-03
 -1.50343336955933E-02  6.38131932103218E-01  1.61128058900097E-03 -7.60307144171255E-04 -3.45003943518614E-03
  1.03889664549659E-02  4.94703960046251E-06 -1.92331740020753E-04 -1.02831329706135E-03 -1.50372200269780E-02
  6.38109790106699E-01 -1.61086515415137E-03  6.24097131058743E-04  3.45426690850465E-03 -1.06414010692837E-02
 -3.20899024750551E-06  1.67169323097636E-04  4.99743654667007E-05  1.88103300815194E-04  2.14509002446056E-02
  5.98471234950107E-04 -3.71030734219197E-03 -4.85143305066544E-04 -3.32996610008582E-03  1.07923653520384E-03
 -2.39695809928202E-02  5.00998913235295E-05  1.89141685818507E-04  2.14508193565644E-02 -5.98481667275236E-04
  3.69904396472305E-03  4.85406228907752E-04  3.26253668457237E-03  1.07892619071704E-03 -2.38820052752250E-02
  4.99991627833074E-05  1.88408440582961E-04  2.14346607859260E-02 -5.97812618608460E-04  3.65555830938521E-03
  4.85644895664077E-04  3.28067404654484E-03 -1.07844699319538E-03  2.38898510163659E-02  5.02654232832828E-05
  1.90358880820109E-04  2.14720004008003E-02  5.98621740846092E-04 -3.74975888450612E-03 -4.85082672046004E-04
 -3.29456481667262E-03 -1.07924966591905E-03  2.39332019449638E-02  2.60132723004494E-03 -4.75478918953723E-02
  2.23242633192733E-03 -3.51957116419034E-03 -2.57944298933647E-03  2.60143059679953E-03 -4.75389762523346E-02
 -2.23369514413535E-03  3.52823076564259E-03 -2.58835728967454E-03  2.60078750614970E-03 -4.75581269994407E-02
 -2.22578220578922E-03  3.51377713014476E-03  2.56915711227588E-03  2.60173825797200E-03 -4.75327235134922E-02
  2.24153225256256E-03 -3.53396697798116E-03  2.59867289826557E-03 -1.31684621926309E-02 -1.31768073116375E-02
 -1.31746637999649E-02 -1.31680661776345E-02 -1.24426540251645E-02 -1.24344920457302E-02 -1.24263827095057E-02
 -1.24529821230704E-02 -1.10551469451749E-02 -1.10560615291713E-02 -1.10630766481856E-02 -1.10480735736120E-02
* ORBITAL    1   58
  6.05238811294440E-07  4.34536278097293E-06  2.18006733728199E-05 -1.72561847083036E-05  7.76160565557248E-06
 -7.62406429016652E-04 -2.14567737863087E-02  2.02093887756382E-02 -9.76614667427138E-04  1.65515547538150E-03
  4.66124478896772E-02 -4.42489607285525E-02  2.25174091311764E-03 -1.09602890669140E-06 -2.33471855423242E-05
  6.63832444825444E-05  2.48052213500078E-06 -2.73783214168367E-04 -1.64157758549597E-05  3.57032700615805E-02
  1.02092231394408E-02 -3.29059565396499E-05 -2.36261738175218E-05 -1.94567792461652E-02 -5.36174775287385E-03
  3.40704991555717E-04  5.05334629515385E-05  7.22527516703186E-07  5.17020358766598E-06  2.51289216582961E-05
  6.75718004518549E-05  1.10154219204607E-05 -7.62065531376903E-04 -2.14496076860045E-02  2.01881668282096E-02
 -9.78314266956087E-04  1.65448919730067E-03  4.65995113685641E-02 -4.42136556141559E-02  2.25321458165732E-03
  9.39122665514560E-07  2.05349324514357E-05 -9.53714974446626E-06  7.37867444393561E-07 -2.53620567937902E-04
 -5.32554236976094E-05 -3.55517527445766E-02 -1.02013709409805E-02 -9.85058232394874E-05 -3.16781288511763E-05
  1.94292664476152E-02  5.36666827927665E-03  3.89781746564732E-04  6.34220364057798E-05 -1.00644860896241E-03
 -1.48078332481812E-02  6.63724033241865E-01  1.15614045187222E-03  3.92905299198166E-03 -2.47172241717885E-03
  1.23090996757761E-03 -3.91186129930425E-07 -2.82753645404732E-06  1.00731117804986E-03  1.48152904051145E-02
 -6.63698108742757E-01  1.18412650457136E-03  2.05963230986825E-03 -2.46711663810425E-03  6.19804677107876E-04
  3.91006943093039E-06 -1.44346267957529E-04  3.86077737677598E-05  4.86051308227053E-04 -1.51003877984603E-02
 -2.44292589139078E-04  5.14050740741890E-03  2.92526403754554E-04 -6.33558442523622E-04 -3.77844202815156E-05
 -1.19748817833399E-03 -3.84034331034002E-05 -4.84345663963852E-04  1.51507502488055E-02 -2.43263984766820E-04
  5.15471621753829E-03  2.90196504613790E-04 -6.02105476168737E-04  3.93442059288010E-05  1.08579723655923E-03
 -3.86063227968219E-05 -4.85882590433765E-04  1.51317724105024E-02 -2.43035879562543E-04  5.14064079670210E-03
  2.89904906985748E-04 -6.42408127380915E-04 -3.96663621358345E-05 -1.15978482549957E-03  3.86582804212660E-05
  4.86492148638011E-04 -1.51129890453534E-02 -2.45242069513978E-04  5.16532492591448E-03  2.92543106386019E-04
 -6.14577496520325E-04  3.80248610507080E-05  1.14542445722961E-03  3.10854908358169E-05  1.59140290513896E-03
 -4.22577791070526E-04 -1.73658871766005E-03  8.09750185750355E-04 -3.47982157291691E-05 -1.65534347030717E-03
 -4.24680807166838E-04 -1.76913394965562E-03 -7.40361693836107E-04 -3.50773197470699E-05 -1.65474526709933E-03
 -4.30853196530858E-04 -1.76268503820746E-03  7.47889854032278E-04  3.04703087058216E-05  1.58386417976437E-03
 -4.17921119068556E-04 -1.73932839129113E-03 -8.11574689581132E-04 -2.43754357519523E-04  2.06557588737614E-04
  2.09782992617962E-04 -2.40574355099562E-04  9.79464992972434E-04 -9.43415694929861E-04 -9.52493619907736E-04
  9.73115195685221E-04 -3.40518610263879E-05  4.28501212014420E-05  4.47574558171113E-05 -3.39378784990831E-05
* ORBITAL    1   59
  3.82393236115873E-04  2.84585297972897E-03  1.88818611418552E-02 -1.00494758203423E-01 -1.80113148578448E-02
 -3.45595222555614E-07 -8.16398720701958E-06  2.52272557488544E-05  1.13300863315975E-06  6.04725225099324E-07
  1.34540950997493E-05 -4.73093599629175E-05 -1.93500795450883E-06  6.75269142613871E-04  1.78854873086828E-02
 -2.54409569765202E-02 -5.75079908976050E-04 -1.45208274150328E-02 -5.51968794046528E-03  2.46617753599108E-05
  7.37197429124730E-06 -6.36694574154058E-04 -1.71352649354405E-03 -1.84872689346230E-05 -3.38326680836357E-06
 -8.65691553474590E-03 -3.87311532065073E-03 -3.82069109346111E-04 -2.84346247846713E-03 -1.88694743982930E-02
  1.00485544753778E-01  1.80177774944381E-02  3.83767964409430E-07  7.45356306835480E-06 -2.44100029107103E-05
 -4.68044422958116E-07 -7.69030485271780E-07 -1.68025774750361E-05  5.02607483179638E-05  1.63211159041903E-06
  6.75837893598200E-04  1.78981073051509E-02 -2.54618475770102E-02 -5.74826025678245E-04  1.44915581330088E-02
  5.51370904256100E-03  5.24400780430427E-05  4.90896835051461E-06  6.16215309797359E-04  1.71057970061959E-03
 -6.93657532140071E-06 -2.39155909380202E-06  8.68921218639531E-03  3.87614396978823E-03  2.12947257532776E-07
  1.74512927310249E-06  1.10735091739602E-05 -1.44627385403449E-06  8.71137668849963E-05  7.97899229468986E-07
 -1.85328095830449E-05  1.25935800130915E-03 -2.00551843100659E-02  1.63154542450745E-07  1.29218627912553E-06
  8.44379488198694E-06  6.36092380297171E-07 -2.27025662049945E-05 -6.38171918982074E-07  1.42304461116203E-05
  1.26749860299227E-03 -2.03733325047689E-02  7.22282746996450E-04  9.30203101908922E-03 -3.61736638951888E-01
 -1.52369767563995E-03  1.85784312466240E-02 -8.93837002024428E-04  8.82583948940623E-03 -1.13803818201389E-03
  1.31273600485706E-02  7.22075165208344E-04  9.30039504895041E-03 -3.61752212407417E-01  1.52347620613606E-03
 -1.86081894152942E-02  8.93864693331749E-04 -8.80280620517775E-03 -1.13818222343701E-03  1.30973244506093E-02
 -7.21991636991534E-04 -9.29976875152267E-03  3.61764549851224E-01 -1.52356561264864E-03  1.86182915306655E-02
 -8.93888007646739E-04  8.82054562187579E-03 -1.13833880991430E-03  1.31355222658101E-02 -7.22306326374621E-04
 -9.30216491055398E-03  3.61737004736596E-01  1.52346392886528E-03 -1.85587896809764E-02  8.93912245789792E-04
 -8.82499007942458E-03 -1.13796213848953E-03  1.31392288961413E-02 -8.36560822739126E-03  1.70872508957577E-01
 -3.30766653316200E-02  9.51717143993350E-02  5.80150618622464E-02 -8.36625221874227E-03  1.70856823980372E-01
  3.30813142643145E-02 -9.51823039472067E-02  5.80301401339118E-02  8.36616350249551E-03 -1.70859175017348E-01
 -3.30839955980484E-02  9.51828110220791E-02  5.80255323160085E-02  8.36513015076448E-03 -1.70879604572210E-01
  3.30758203100948E-02 -9.51664376877019E-02  5.80066765612807E-02  7.86849360223543E-02  7.86835829287882E-02
 -7.86894468683708E-02 -7.86901479539426E-02  8.22820739838769E-02  8.22879240756181E-02 -8.22877679013726E-02
 -8.22734350563387E-02  7.06059171904720E-02  7.05997468886442E-02 -7.05970385451710E-02 -7.06059584269765E-02
* ORBITAL    1   60
  3.65018563523571E-04  2.68901024368432E-03  1.65270252536491E-02 -5.49330236570996E-02 -3.89651355350864E-03
 -4.54688353566105E-07 -1.04462297504419E-05  4.02079237005585E-05  2.01836805156031E-06  6.78571418718260E-07
  1.49499271076656E-05 -3.87230481957241E-05 -6.40220137996265E-07  7.71279816862547E-04  2.09646185283655E-02
 -4.57185603280918E-02 -3.70148156075277E-03 -2.30250335974262E-02 -7.50702334663485E-03  3.25194747605108E-07
  7.71351479080928E-06 -5.30670897722099E-03 -2.76328604017835E-03 -6.26297475578819E-05 -1.42670055102701E-05
 -1.55043801532482E-02 -5.48939119095513E-03  3.65106284994371E-04  2.68968599671758E-03  1.65304812392361E-02
 -5.49168075650366E-02 -3.89337131136164E-03  3.04968972366557E-07  5.03501847857167E-06 -2.24077609852445E-05
 -9.82195041421909E-07 -7.26718965982682E-07 -1.65793540391150E-05  3.47622801120334E-05  5.97340502281599E-07
 -7.71332106346894E-04 -2.09654964684901E-02  4.57211455585188E-02  3.70092206485811E-03 -2.30461525031714E-02
 -7.50915500091176E-03  6.66641592433854E-05  8.69715573870964E-06 -5.31288123595965E-03 -2.76358388023464E-03
 -1.48223884335772E-05  2.72545213260756E-06 -1.54834639087861E-02 -5.48864705722881E-03 -1.48825929489447E-05
 -9.44575956270706E-04  9.94838389462426E-02  8.38903238246450E-05  5.47990475646201E-03 -4.46992722227044E-04
 -1.28720035919930E-02 -3.79124021858966E-06  1.61897187350213E-04 -1.46988082759941E-05 -9.43245356695974E-04
  9.94887964468132E-02 -8.59097952090806E-05 -5.36965941802554E-03  4.46103285709833E-04  1.29274004014537E-02
  4.01858704551186E-06 -1.53781096440560E-04  6.50180205891160E-04  8.74354811403970E-03 -3.63539138679675E-01
 -1.56208481639041E-03  1.92836680906021E-02 -1.01065790217009E-03  8.32059475531615E-03 -1.03741855476282E-03
  1.16271333779211E-02  6.50034769448688E-04  8.74237189665428E-03 -3.63548835426282E-01  1.56142255378382E-03
 -1.93103248801712E-02  1.01057513621277E-03 -8.29151375247785E-03 -1.03746077969077E-03  1.15835408815690E-02
  6.50092609354144E-04  8.74281843369497E-03 -3.63535405596536E-01  1.56151015370892E-03 -1.92607686024298E-02
  1.01047091232055E-03 -8.30516706093703E-03  1.03717138131954E-03 -1.15973537629619E-02  6.50026139560621E-04
  8.74238080054719E-03 -3.63556200389645E-01 -1.56201796201210E-03  1.93301135092666E-02 -1.01067228204435E-03
  8.31348737901240E-03  1.03768303412627E-03 -1.16247467762244E-02 -8.29736082102339E-03  1.67719725337344E-01
 -3.30277829366507E-02  9.57045428572099E-02  5.78865704584350E-02 -8.29762895578379E-03  1.67709348986239E-01
  3.30283987924763E-02 -9.57099852967800E-02  5.78976223468872E-02 -8.29745462954710E-03  1.67718867309299E-01
  3.30255857238854E-02 -9.57034262273114E-02 -5.78840560533047E-02 -8.29764512859103E-03  1.67708414083230E-01
 -3.30321026750576E-02  9.57122478725697E-02 -5.79000332937787E-02  7.67869709612795E-02  7.67863781687090E-02
  7.67879601106036E-02  7.67850164005270E-02  8.03097498931875E-02  8.03111164287515E-02  8.03023022504495E-02
  8.03176645859464E-02  6.84544324893335E-02  6.84482713203994E-02  6.84553817802289E-02  6.84452807648565E-02
* ORBITAL    1   61
  7.20898411778308E-07  5.20989687014632E-06  2.66893282677838E-05 -2.02867695774729E-05  1.95118561505799E-05
 -6.45312539411156E-04 -1.78174318061879E-02  4.49389588651776E-02  3.14494890078324E-03 -4.50297027397436E-04
 -1.21268848944533E-02  1.96815034886539E-02 -8.90240644610800E-04 -1.16750328260505E-06 -2.52408308987212E-05
  5.15691660502409E-05  3.92422923982400E-07  5.65332945156403E-05 -2.35449685932915E-06  1.73915919454669E-02
  5.17839608989006E-03 -4.15421275029681E-05 -1.45388524244900E-05  3.19049109465369E-02  9.82207565240965E-03
  4.47658386170362E-05  6.27800566281948E-07  8.91792398132078E-07  6.45192977393368E-06  3.25662178593846E-05
 -1.35569936504405E-05  1.37590017230081E-05  6.45230731711717E-04  1.78177857550649E-02 -4.49432103194253E-02
 -3.14483751073673E-03  4.50630564074407E-04  1.21331109029047E-02 -1.96895533680142E-02  8.92057737906519E-04
  1.37333714056335E-06  2.87156872713995E-05 -4.14151703216323E-05  1.42440777431281E-06  6.07444726581199E-05
  1.83158442530164E-06  1.73277622103174E-02  5.17013154742564E-03  1.51813226700526E-05 -1.36299639236899E-05
  3.18530730759856E-02  9.81962252478952E-03  3.89624539519228E-05  5.21191810941860E-06  9.70251332134843E-07
  7.85064609821297E-06  5.41320304747948E-05 -1.71396674677154E-06  4.63548525813712E-05  4.80697101053478E-06
 -1.51279561108706E-04  1.29117667732205E-04 -8.18841874099602E-03  1.28950504081909E-06  1.04546775505509E-05
  6.49180006840252E-05  3.51906129314820E-06 -1.25495426914017E-04 -5.55860674454960E-06  1.89753209872100E-04
 -1.29865658093330E-04  8.23638187647686E-03 -5.49687657481412E-04 -8.12529656009495E-03  3.80744992450226E-01
  9.54032323538235E-04 -1.58230110923298E-02  9.00743245741271E-04 -9.43063525936681E-03  9.52207063307043E-04
 -1.17948334765928E-02  5.49246644082976E-04  8.12190765317398E-03 -3.80748209981514E-01  9.53715955197311E-04
 -1.58575093337099E-02  9.00673857177182E-04 -9.39666335888952E-03 -9.51352577107819E-04  1.17030505204373E-02
 -5.49534500603706E-04 -8.12408372210729E-03  3.80750921142909E-01 -9.53662784584378E-04  1.58168906868377E-02
 -9.00603562852496E-04  9.43236987659425E-03 -9.52060922554232E-04  1.17944134257750E-02  5.49296601110876E-04
  8.12222743643541E-03 -3.80738954355641E-01 -9.53110467215293E-04  1.58416991844783E-02 -9.00717818382888E-04
  9.38210052499173E-03  9.50959011193591E-04 -1.16821168139569E-02 -8.16946497462955E-03  1.54327342175776E-01
 -2.51909660368798E-02  1.00133940534708E-01  5.94267149485282E-02  8.16898647612382E-03 -1.54334037644959E-01
 -2.51967003169909E-02  1.00132942602554E-01 -5.94098845565945E-02 -8.16966265917791E-03  1.54323945142309E-01
  2.51957715870789E-02 -1.00143644081547E-01 -5.94308070865005E-02  8.16882782186517E-03 -1.54335696158663E-01
  2.51971402581821E-02 -1.00131675375537E-01  5.94097769222566E-02  7.05608749207909E-02 -7.05823877199455E-02
  7.05604817319337E-02 -7.05826829470312E-02  7.27700055963531E-02 -7.27591107544970E-02  7.27756525718731E-02
 -7.27591879240828E-02  7.38213601957908E-02 -7.38172534716202E-02  7.38213499519721E-02 -7.38156227436256E-02
* ORBITAL    1   62
  5.11700294202075E-07  3.68396984002436E-06  1.86321820150474E-05 -3.17235764722825E-06  1.09715023365131E-05
 -7.39972573197581E-04 -2.00277854085737E-02  4.16177312109876E-02  1.68380828317849E-03 -3.99434446094091E-04
 -1.07102541081417E-02  1.44847508418704E-02 -1.68419559656982E-03 -8.37351467739761E-07 -1.91399280049295E-05
  2.47684172861472E-05 -3.20010189505081E-07 -2.96467509926944E-06  1.06601318618870E-06  1.43764817444029E-02
  5.30008781699646E-03 -4.23233107432438E-05 -7.07789924724458E-06  2.15282919308327E-02  8.66399415787066E-03
  1.96525770332758E-05 -6.53992613237769E-08  6.12678541024307E-07  4.42248223549644E-06  2.28581341875262E-05
 -7.85430930600808E-06  1.26132844543494E-05 -7.40229516323665E-04 -2.00329484124202E-02  4.16281434232959E-02
  1.68337203404047E-03 -3.98876898397226E-04 -1.06967909149656E-02  1.44459060931530E-02 -1.68668930876561E-03
  9.68923348600072E-07  2.06338635259065E-05 -4.18108774582316E-05 -1.28872166669508E-06  4.46005443662524E-05
  2.36590636763329E-06 -1.43970461444065E-02 -5.30006479276026E-03 -1.05690493100709E-05 -1.12501914375051E-05
 -2.15725303112067E-02 -8.66480009257824E-03  2.16772187780776E-05  5.20481523079576E-06 -1.05858451265444E-04
 -1.01267298257563E-03  2.10223932672236E-02 -7.49280284888560E-04  2.55648377453395E-02 -6.16138517983952E-04
  5.83298074113541E-03  6.51719273304978E-07 -2.21403651676257E-05  1.07218959993949E-04  1.02375546088677E-03
 -2.09544855041908E-02 -7.45458071297990E-04  2.54052472129741E-02 -6.22858205029879E-04  6.04581025326965E-03
 -2.10362143196916E-06  1.00045792382934E-04 -5.22050656360104E-04 -7.91224703901975E-03  3.80399850125689E-01
  7.79810907722089E-04 -1.00969909786783E-02  9.07629803814676E-04 -5.73152883634865E-03  8.26948256386349E-04
 -5.96161373973815E-03  5.21800651654980E-04  7.91034832241625E-03 -3.80401805722577E-01  7.79877560864118E-04
 -1.01241747610673E-02  9.07586850963456E-04 -5.71654100676352E-03 -8.26618056530448E-04  5.90807006846167E-03
  5.21624200633891E-04  7.90896925818722E-03 -3.80407130914278E-01  7.79564130673729E-04 -1.01254822150436E-02
  9.07665282383959E-04 -5.69710694263284E-03  8.26424027689596E-04 -5.88182126476128E-03 -5.22065829314121E-04
 -7.91240784458090E-03  3.80406412932628E-01  7.80181717832302E-04 -1.01172586620978E-02  9.07886960723782E-04
 -5.73282889314528E-03 -8.27366305700469E-04  5.97197840029390E-03 -8.16785243687870E-03  1.53342946395937E-01
 -2.57889452683782E-02  1.01527973637277E-01  6.03634272096291E-02  8.16769409874334E-03 -1.53346312054432E-01
 -2.57949145793425E-02  1.01531151193559E-01 -6.03527336984645E-02  8.16731132081916E-03 -1.53354410529501E-01
 -2.57903460511690E-02  1.01523865216249E-01  6.03446408843962E-02 -8.16746587319055E-03  1.53350318983721E-01
 -2.57891391446339E-02  1.01527013937507E-01 -6.03590875945791E-02  7.03722619683349E-02 -7.03863921375799E-02
 -7.03877703193302E-02  7.03705480595812E-02  7.39810091930867E-02 -7.39753455663528E-02 -7.39683274645599E-02
  7.39803495220032E-02  7.35416749983439E-02 -7.35379882616841E-02 -7.35424113795455E-02  7.35422390483752E-02
* ORBITAL    1   63
 -6.32770052952071E-04 -4.58339732768526E-03 -2.38633932278125E-02 -2.90794648223507E-02 -3.09448825595429E-02
  9.51700778015611E-10 -4.12545456625401E-07 -1.58712388138410E-06 -3.29654516434581E-07 -8.86560462759006E-08
 -2.00524325285631E-06  6.48573475207478E-06  2.22408260008912E-07 -4.49832031267672E-04 -1.03433672420245E-02
  2.90222236945519E-03 -2.11465156957042E-03  1.56328130064653E-03  5.79798904320577E-04 -1.71611057985472E-05
 -2.50202627682387E-06  4.99091159677595E-03  7.59909133803247E-04 -1.45737989883541E-05 -1.77361929935419E-06
  2.01446190467258E-03  1.04578354510070E-03  6.32279854458386E-04  4.57980174368273E-03  2.38445133342067E-02
  2.90861759600626E-02  3.09339812168243E-02 -7.37617892559919E-08 -2.00846961522164E-06  7.30867091015312E-06
  6.75181190602267E-07  9.06710203143833E-08  1.80256259458085E-06 -7.21767569375552E-06 -1.75642046642794E-07
 -4.50668227687375E-04 -1.03615522418883E-02  2.93047916668972E-03 -2.11466273726638E-03 -1.55690595325763E-03
 -5.79619408844433E-04  3.08391639803300E-06  2.54970381896811E-06 -4.96887134448065E-03 -7.54412920808046E-04
  5.32505591786019E-06  2.66367596669500E-06 -2.04743642471800E-03 -1.04880081020719E-03 -2.63136154033186E-07
 -2.12947156464597E-06 -1.39361461914195E-05  5.29199755125270E-07 -1.63958251351843E-05 -1.45054836114196E-06
  5.79483175432921E-05 -6.22415187665606E-04  1.93868766441623E-02 -2.96366768852736E-07 -2.41682178080223E-06
 -1.48600323140918E-05 -1.45485420358791E-06  7.07921800150031E-05  1.22576930178034E-06 -2.99182563023169E-05
 -6.23537296122543E-04  1.94311674556396E-02  1.16467002861966E-04  1.14720991832276E-03 -3.72304636712541E-02
  3.97593610052580E-03 -7.82768807489252E-02  1.16705329108391E-03 -2.64218831782525E-02  1.42878127673339E-03
 -2.41933878460699E-02  1.16450771637466E-04  1.14704851749374E-03 -3.72265056705138E-02 -3.97623540353542E-03
  7.82942634090936E-02 -1.16716845660682E-03  2.64264397131780E-02  1.42897224823429E-03 -2.42065832077941E-02
 -1.16360207195035E-04 -1.14639036818588E-03  3.72276153229356E-02  3.97603762806056E-03 -7.82745167384271E-02
  1.16719650743881E-03 -2.64277068774110E-02  1.42907359478958E-03 -2.42215139944925E-02 -1.16369834283454E-04
 -1.14644138975723E-03  3.72242543940543E-02 -3.97624770997155E-03  7.82808939326194E-02 -1.16711935277803E-03
  2.64438421883957E-02  1.42912768859036E-03 -2.42421915276671E-02  3.36937613636092E-04  5.18912371003173E-03
  2.35750017516819E-01  1.37639332279324E-01 -8.02352929067237E-02  3.37017805296546E-04  5.19157919658619E-03
 -2.35750617461504E-01 -1.37636437951992E-01 -8.02375630433399E-02 -3.36602859511515E-04 -5.18593547268689E-03
  2.35749437177334E-01  1.37640012639020E-01 -8.02310599224047E-02 -3.36677363266481E-04 -5.18539120204193E-03
 -2.35754214225557E-01 -1.37640586036201E-01 -8.02312702759102E-02  2.91594104385729E-02  2.91602186111003E-02
 -2.91512542737790E-02 -2.91523191844367E-02 -1.93466541809302E-01 -1.93473649499214E-01  1.93463937064326E-01
  1.93463369502775E-01  1.80673793929892E-01  1.80677076693139E-01 -1.80679053719980E-01 -1.80674833939765E-01
* ORBITAL    1   64
 -3.47414175884339E-04 -2.52911695942539E-03 -1.36476274909208E-02 -7.13236259999105E-03 -1.10499699257365E-02
  2.24790797081132E-07  4.71878048980937E-06 -1.34759391454183E-05 -5.07866032839174E-07 -3.62817200100684E-07
 -7.08500451878506E-06  1.32218203865879E-05 -3.33689598588477E-07 -5.49468347912211E-04 -1.23858705243984E-02
  1.82466143595324E-03 -3.35084337758733E-03  4.64843966315803E-03  1.10482669089931E-03 -1.00614613502588E-05
 -4.63524478528631E-06  3.68790633434606E-03 -8.03067699310879E-04  3.02353671182042E-05  5.96444688123591E-06
  3.73594773469717E-03  1.38164313579991E-03 -3.47421468878259E-04 -2.52916399731481E-03 -1.36475796470970E-02
 -7.13949987912377E-03 -1.10479632803412E-02 -3.47381664602295E-08 -6.14508637721054E-07  4.21655506865962E-06
  2.16341593970777E-08  8.88691014867483E-08  2.92097339265159E-06 -9.45633093956925E-06 -7.89421109119986E-07
  5.49480874107485E-04  1.23862010610316E-02 -1.83160530322225E-03  3.35046096300766E-03  4.66418198920355E-03
  1.10607286583787E-03 -2.59051230173480E-06 -7.01136837436590E-07  3.69038619564932E-03 -8.03018512813383E-04
 -1.97130356057610E-06 -2.45288313994905E-06  3.73689999437134E-03  1.38390640552377E-03  2.64390609906439E-05
  2.63440642725759E-04 -1.64389386254023E-02  2.99499077633506E-05  1.64790355160129E-03 -1.18397685475642E-04
 -7.30297399191270E-03  9.24486239972709E-07 -4.29166320760716E-05  2.61203859546008E-05  2.60894270966322E-04
 -1.64504857081809E-02 -2.96810658319934E-05 -1.66554624626400E-03  1.19975719296887E-04  7.21544382904639E-03
 -1.45819652908392E-06  5.83184330895624E-05  2.50406435622296E-05  4.47498992275591E-04 -3.71345864060120E-02
  3.97498452402046E-03 -7.68328002837989E-02  1.09510027520453E-03 -2.57472900866695E-02  1.10417693469570E-03
 -2.04436100482285E-02  2.50700667845338E-05  4.47741375192613E-04 -3.71326685316973E-02 -3.97477552684989E-03
  7.68441447989650E-02 -1.09504345999523E-03  2.57327114134631E-02  1.10413179561138E-03 -2.04257341559835E-02
  2.49751448777237E-05  4.47005749447855E-04 -3.71391718895222E-02 -3.97492283741461E-03  7.68293971337543E-02
 -1.09509022191161E-03  2.57378930447308E-02 -1.10415208564137E-03  2.04322554490848E-02  2.50695420583843E-05
  4.47715723849570E-04 -3.71283672904164E-02  3.97499072542603E-03 -7.68522275281643E-02  1.09512832725083E-03
 -2.57478805341223E-02 -1.10429422156805E-03  2.04475320971372E-02  2.25208641169901E-04  5.00063266903210E-03
  2.44316279689522E-01  1.30965531669689E-01 -6.88239291957460E-02  2.25183768460465E-04  5.00241486268956E-03
 -2.44313975293267E-01 -1.30963801239405E-01 -6.88246925674223E-02  2.24848231172873E-04  4.99694891857715E-03
 -2.44312085443812E-01 -1.30966510961067E-01  6.88217780145882E-02  2.25255297511442E-04  5.00385205231443E-03
  2.44318401947249E-01  1.30964239836579E-01  6.88288430155443E-02  1.56067443107894E-02  1.56053419556788E-02
  1.56040956906782E-02  1.56065540211068E-02 -1.90537966719775E-01 -1.90540281533162E-01 -1.90534499042005E-01
 -1.90538476564058E-01  1.85766885759688E-01  1.85770036775495E-01  1.85768632327518E-01  1.85768072146329E-01
* ORBITAL    1   65
 -5.28425660726027E-07 -3.79811176071586E-06 -1.94325487732858E-05  1.58059130964088E-05 -9.17320524012197E-06
  4.60048932328034E-04  1.04925776437544E-02 -6.22109009478373E-04  2.53242737457513E-03 -2.89662075151590E-05
 -1.16348876379206E-03 -1.21529999840756E-02 -2.80219679772208E-03  9.01734071656079E-07  2.00425633093467E-05
 -3.63117892519771E-05 -2.88343798458492E-07  1.37822687441992E-05  6.35808550533365E-06 -1.67392999637560E-03
 -1.15107653822021E-03  1.73702741695960E-05  9.72917217542529E-06 -1.33991255146242E-02 -1.59057204789529E-03
 -7.54529921517012E-05 -8.20877799736716E-06 -6.52229995415112E-07 -4.71384942031088E-06 -2.38852550606431E-05
  1.44575997235461E-06 -1.53353008205643E-05 -4.60013639005276E-04 -1.04925119091549E-02  6.23697346100744E-04
 -2.53234076248692E-03  2.88827363371988E-05  1.16208853629090E-03  1.21568108457897E-02  2.80184299266458E-03
 -1.02110393692567E-06 -2.16120769115182E-05  3.54135232642225E-05 -1.67878819884534E-07  4.96602966159934E-06
  1.66518744229766E-06 -1.65214529745233E-03 -1.15030226407231E-03  1.12611147223123E-05  9.52341118727534E-06
 -1.33848844360487E-02 -1.58932475634885E-03 -6.87276457680729E-05 -1.00701888695783E-05 -7.28422874085984E-07
 -5.92771442584449E-06 -3.59673703350601E-05  3.28725293466910E-06 -1.81123898014510E-04 -2.75674237276079E-06
  5.49865882178276E-05  7.63131717759307E-05 -4.27429355109768E-03 -8.24667585008804E-07 -6.72447953119896E-06
 -3.92858419176039E-05 -3.81982209825390E-06  2.02731973367860E-04  3.01756524982000E-06 -6.85792215304439E-05
 -7.59558856936858E-05  4.24258677215235E-03  3.36346188778043E-05  1.94141265464659E-04  8.18149287282793E-03
 -1.37401454289697E-03  1.98207418880552E-02 -2.23674153019104E-03  4.45758645923850E-02 -2.69626691476013E-03
  4.86390902981351E-02 -3.35681035663860E-05 -1.93659046507575E-04 -8.19388518868437E-03 -1.37403880976349E-03
  1.98465200391147E-02 -2.23649015477110E-03  4.45487662856490E-02  2.69559039367463E-03 -4.85674372158170E-02
  3.37519634131096E-05  1.95035679171770E-04  8.18605230456641E-03  1.37398179070593E-03 -1.98199577778394E-02
  2.23682252194223E-03 -4.45749411794484E-02  2.69625400285233E-03 -4.86412355717519E-02 -3.34699161426692E-05
 -1.92881165903241E-04 -8.19324477671518E-03  1.37379019202723E-03 -1.98356253957391E-02  2.23644190737059E-03
 -4.45429835288610E-02 -2.69544036778487E-03  4.85579181692300E-02  4.44786129938380E-04  7.00676772777506E-03
  1.31560301662018E-01  1.53683602001339E-01 -2.08062594013285E-01 -4.44137478501410E-04 -6.99356920432436E-03
  1.31560321161598E-01  1.53694000333748E-01  2.08039485711042E-01  4.44999818850791E-04  7.00858926516568E-03
 -1.31559387903778E-01 -1.53683378797382E-01  2.08064277960555E-01 -4.43934366283786E-04 -6.99275419591437E-03
 -1.31565035955028E-01 -1.53691741184726E-01 -2.08043592382491E-01  1.36637895089385E-01 -1.36615405078177E-01
  1.36635232155201E-01 -1.36615926081499E-01 -2.27140690227398E-01  2.27131660999939E-01 -2.27143814201750E-01
  2.27127034682428E-01  8.18342225256985E-02 -8.18410841154084E-02  8.18378507822802E-02 -8.18384347985388E-02
* ORBITAL    1   66
 -1.36173194672340E-07 -9.67015959286564E-07 -4.65266723326291E-06 -2.04833160458243E-06 -9.08468940112894E-07
  4.73238092439258E-04  1.07334149938094E-02 -1.39359156169976E-03  2.87773377703700E-03  2.59065820180086E-05
  3.20563568204959E-04 -1.13903076327369E-02 -2.46660419442213E-03  2.00109515124699E-07  5.11052349639174E-06
  1.44199807887779E-06  8.36333089382365E-07 -4.30367291787302E-05 -4.50200573357430E-06 -7.82563150949442E-04
 -6.17252501223364E-04  1.03698121954754E-05  1.17397462001704E-06 -8.45033473845793E-03 -6.46709502060516E-04
  7.03605821192021E-05  1.17375612166515E-05 -1.76049812464357E-07 -1.26940172704745E-06 -6.71425416608842E-06
  1.86636997747467E-05 -1.39257717081232E-06  4.73428564640717E-04  1.07372452791074E-02 -1.40569281085084E-03
  2.87750188240471E-03  2.55150057870124E-05  3.11484444367827E-04 -1.13636928303544E-02 -2.46529481830900E-03
 -3.13381336013192E-07 -6.40108572178339E-06  1.89166334097002E-05  4.30732625333436E-07 -7.44509381759394E-05
 -1.21521316828558E-05  8.16728535252084E-04  6.20688320354646E-04 -8.75132357743442E-06  3.12887080167662E-06
  8.45956175902421E-03  6.47524326643474E-04  6.53511127375017E-05  9.36948946610822E-06 -9.86375494637898E-05
 -8.33676783123600E-04  1.49194433416591E-02  5.77833676704253E-04 -1.12015986445823E-02 -3.99936307352469E-05
 -1.66069705642672E-02 -2.97984935410219E-07  4.33949669675644E-06  9.81249173163585E-05  8.29616399172633E-04
 -1.49472263611712E-02  5.81962942541891E-04 -1.15384031067984E-02 -3.56417011902306E-05 -1.68529315234926E-02
  1.99635353555210E-06 -8.54258741604509E-05  1.93925479760329E-05  8.56837757235953E-05  7.55393568937513E-03
 -1.34909703063476E-03  1.97042425664048E-02 -2.15935514998810E-03  4.17292455668348E-02 -2.72342035680431E-03
  4.65070835717816E-02 -1.93180344900760E-05 -8.50977789726350E-05 -7.54612517011050E-03 -1.34895143667300E-03
  1.97236539630942E-02 -2.15994746012414E-03  4.17267325445619E-02  2.72360742312974E-03 -4.65041558138516E-02
 -1.92730548267639E-05 -8.47315270168612E-05 -7.54745953856490E-03 -1.34874006786490E-03  1.97196759026566E-02
 -2.16003584559809E-03  4.17080607454532E-02 -2.72349059648109E-03  4.64773499272621E-02  1.94255377433553E-05
  8.59771261286915E-05  7.54767081997460E-03 -1.34946769149437E-03  1.97265501166518E-02 -2.15950597452334E-03
  4.17350802263593E-02  2.72377980474971E-03 -4.65234564221920E-02  4.20859820849412E-04  6.77915410636274E-03
  1.30537722233141E-01  1.55051610271847E-01 -2.08001004198777E-01 -4.21970445884129E-04 -6.79401006454560E-03
  1.30536609594706E-01  1.55045783428567E-01  2.08009300036027E-01 -4.21603712324162E-04 -6.78791854979883E-03
  1.30533508164506E-01  1.55051176580491E-01 -2.08005203229605E-01  4.20761399471733E-04  6.77586752643766E-03
  1.30539856350572E-01  1.55052201567911E-01  2.08000580623424E-01  1.38116061444591E-01 -1.38113248868557E-01
 -1.38112399037041E-01  1.38114672184335E-01 -2.27102010077856E-01  2.27110297028005E-01  2.27101627794353E-01
 -2.27101483538124E-01  8.15023041521669E-02 -8.15041013703811E-02 -8.15014846719750E-02  8.15010755146043E-02
* ORBITAL    1   67
  2.49669962183113E-04  1.80985123258388E-03  9.49766152968460E-03  6.34932536288779E-03  7.60503206515313E-03
 -3.43486070373696E-07 -8.69943523123802E-06  3.25799954899622E-05  2.34773906811867E-06  5.61826249409226E-07
  1.28593852351669E-05 -3.94703971503406E-05 -1.45894334897980E-06 -1.60259187335674E-05 -2.73331158785297E-04
 -9.31991955742019E-03 -1.72385338514537E-03 -2.82300095767791E-03 -1.67861900908141E-03  3.38539037845023E-06
  4.44891509453927E-06  5.11770250427781E-03 -3.22362460740879E-04 -2.25753798110222E-05 -6.06800800424598E-06
 -6.02273682144812E-03 -5.26145927688350E-04 -2.49669131190750E-04 -1.80982025165361E-03 -9.49745959296283E-03
 -6.34888171967256E-03 -7.60499771719605E-03  3.98522824420156E-07  6.89130130078930E-06 -2.30197505902481E-05
 -4.32950914305699E-07 -8.57817679423650E-07 -1.86187978175402E-05  4.70714571950310E-05  8.23201067083377E-07
 -1.60054136519554E-05 -2.72966749213311E-04 -9.32066823473025E-03 -1.72411261657916E-03  2.81224183208161E-03
  1.67542762413757E-03  6.50720412487610E-05  9.51551253657610E-06 -5.11581495994498E-03  3.23914801300438E-04
 -8.87666769114463E-08  2.75335376901634E-06  6.02340159160680E-03  5.28557635644540E-04  8.69702391623962E-08
  7.28621637865304E-07  4.22734150404750E-06 -1.31848758594991E-06  8.84152033228271E-05  2.81032769160841E-08
  6.40911787243639E-06  4.85244927685766E-04 -1.05320999989948E-02 -1.18164436018411E-07 -9.95004446413254E-07
 -4.82275516897893E-06 -9.09919027638108E-07  5.02880943759959E-05  3.27357198115611E-07 -1.06372693109796E-05
  4.93067654724545E-04 -1.08539747875198E-02 -2.82799767738059E-05 -2.14625979921454E-04 -2.48522551350432E-03
  1.72684937596174E-03 -3.24245618802323E-02 -1.33140490283994E-03  2.54759035964577E-02 -3.27324438549654E-03
  6.00067323415940E-02 -2.82744130378893E-05 -2.14637187597250E-04 -2.48680944969955E-03 -1.72724306592609E-03
  3.24109277228409E-02  1.33165603151930E-03 -2.54375555118640E-02 -3.27336129533915E-03  5.99594085967355E-02
  2.83851582249525E-05  2.15433097685594E-04  2.50058702074010E-03  1.72681799369455E-03 -3.23806867755528E-02
 -1.33165233038926E-03  2.54580116328451E-02 -3.27354036157300E-03  5.99934099530185E-02  2.82080063020300E-05
  2.14140355685952E-04  2.47367289761586E-03 -1.72733295824128E-03  3.24566772866925E-02  1.33151469556288E-03
 -2.54544372195887E-02 -3.27297663359471E-03  5.99756302883041E-02 -4.68201508603726E-06 -2.82119315547392E-03
  1.38672677328907E-01 -1.02356645892761E-01  2.33083598663860E-01 -5.65548147853535E-06 -2.83782317502828E-03
 -1.38675559631033E-01  1.02356729940163E-01  2.33096502878662E-01  5.64119442923535E-06  2.83849674102552E-03
  1.38668990014796E-01 -1.02350806264573E-01  2.33099604999806E-01  4.65109235726833E-06  2.81896031306584E-03
 -1.38677758751737E-01  1.02364719968800E-01  2.33080226215699E-01 -2.21059693855805E-01 -2.21053301228043E-01
  2.21054396722655E-01  2.21055436029621E-01  9.57101547115119E-02  9.57133363734134E-02 -9.57194552124044E-02
 -9.57009132228192E-02  1.22008496495916E-01  1.22003202909370E-01 -1.22001486873857E-01 -1.22011014128862E-01
* ORBITAL    1   68
  1.28433996640993E-04  9.36883174560814E-04  5.12052148367435E-03  1.24078363599049E-03  9.42043726581528E-03
 -1.14145938642040E-07 -2.72433848829519E-06  1.66671957338949E-05  1.32146327734882E-06  2.11928310505284E-07
  4.97830239143430E-06 -1.46174459235352E-05 -4.78086961026778E-07  5.22295944708289E-05  1.25448492058828E-03
 -6.35834938622589E-03 -1.53543783070577E-03 -5.13042569925335E-03 -2.83207607041331E-03  2.71095325312191E-06
  2.45798275866492E-06  2.22981946903275E-03 -1.11790892276114E-03 -1.51920796140082E-05 -3.57552680532509E-06
 -5.16900619666520E-03 -3.53588918220365E-04  1.28454238551370E-04  9.37003401159621E-04  5.12083221292180E-03
  1.24591909781515E-03  9.41943297651139E-03  1.09169016456521E-07  1.90809248018064E-06 -6.61306220440732E-06
 -1.96144298142243E-07 -2.05588873836388E-07 -4.77532648909284E-06  1.30316439680931E-05  7.96273215043005E-07
 -5.22429608233910E-05 -1.25482809379019E-03  6.36073218018219E-03  1.53544644786217E-03 -5.13721869206212E-03
 -2.83505481458092E-03  2.07215222729882E-05  3.89861907301583E-06  2.21878406112499E-03 -1.11801277406733E-03
 -5.75430777265760E-06 -1.95463498153633E-07 -5.15846263594143E-03 -3.53118010083613E-04 -3.11287571583395E-05
 -3.30868532288765E-04  2.48701212771480E-02  1.99776330982630E-04  8.41149512758068E-03  1.02764760762618E-04
 -7.28638261824702E-03 -1.25315695597584E-06  4.82088120425011E-05 -3.10655000447644E-05 -3.30397340899534E-04
  2.48723531240246E-02 -2.00300079150231E-04 -8.38783445711291E-03 -1.02988348361855E-04  7.30130087619218E-03
  1.43579240996725E-06 -4.84498964270304E-05 -4.34921048198944E-05 -3.25253427333300E-04 -2.67277975143124E-03
  1.55177709113728E-03 -3.02198616019560E-02 -1.46219709268830E-03  2.48581977439103E-02 -3.22363788098125E-03
  5.55739079317578E-02 -4.34480212415014E-05 -3.24922801875700E-04 -2.67258987601889E-03 -1.55190080092406E-03
  3.02111703788622E-02  1.46232000134389E-03 -2.48466380583058E-02 -3.22373286123617E-03  5.55602584028463E-02
 -4.34228489648437E-05 -3.24730451280809E-04 -2.66837240185986E-03 -1.55185965411992E-03  3.02258410939907E-02
  1.46225780583248E-03 -2.48518373867716E-02  3.22360706455861E-03 -5.55671788706954E-02 -4.34997198945320E-05
 -3.25306638260825E-04 -2.67703916277647E-03  1.55173247795375E-03 -3.02052581138774E-02 -1.46223870376192E-03
  2.48559330927292E-02  3.22375062181848E-03 -5.55740684910422E-02 -9.09516492680197E-05 -3.92956810000371E-03
  1.24041951229209E-01 -1.08167455718481E-01  2.40186170277409E-01 -9.16443570781552E-05 -3.93786223263470E-03
 -1.24044999347677E-01  1.08169548190036E-01  2.40191181888005E-01 -9.14259470297590E-05 -3.93338185275009E-03
 -1.24044365065128E-01  1.08171709534423E-01 -2.40186804606643E-01 -9.13356501028614E-05 -3.93579961250683E-03
  1.24041458306470E-01 -1.08166170142019E-01 -2.40192385893160E-01 -2.23468225364935E-01 -2.23462136893503E-01
 -2.23462596389401E-01 -2.23465642205795E-01  1.08883454163930E-01  1.08886299782078E-01  1.08881722119755E-01
  1.08885634600650E-01  1.11676017704238E-01  1.11673763829865E-01  1.11677458764038E-01  1.11673564721517E-01
* ORBITAL    1   69
 -2.03314442680246E-07 -1.47866395482998E-06 -7.61903202205086E-06 -2.65953683409975E-06 -6.49422124032800E-06
 -1.26744487457828E-05 -3.74880485488787E-04 -7.41801633596908E-03 -1.84377292010270E-03  2.36208422993931E-05
  4.94408105064778E-04 -1.33990443549910E-03 -2.41287565465543E-04  3.06608062389964E-07  6.52056256308479E-06
 -1.06498462002693E-05  1.17173477132733E-07 -3.22653574646299E-07  1.31926131114205E-06 -2.03341770016825E-03
 -8.86732402931025E-04  9.31850596486174E-06  3.43736284128194E-06 -3.68326782166246E-03 -8.41819677260259E-04
 -2.09592493137149E-05 -2.47817561935703E-06 -1.70103048118241E-07 -1.24124899848758E-06 -6.44411699911890E-06
  6.98648576213646E-06 -1.43942924657537E-06  1.26775614824189E-05  3.74693824847115E-04  7.41885161269653E-03
  1.84396475295344E-03 -2.36523636605974E-05 -4.95113986857976E-04  1.34095609849050E-03  2.41125381690120E-04
 -3.02059640412882E-07 -6.55129044070511E-06  1.07548104160766E-05 -2.58411505092778E-07  2.28145233637490E-06
  7.56721138850620E-07 -2.02478676151032E-03 -8.85765100046595E-04  1.16997676080640E-05  2.71648617972568E-06
 -3.67480558699993E-03 -8.41076032909083E-04 -1.85022583799177E-05 -3.38494158360765E-06 -2.12301371131175E-07
 -1.73072725771509E-06 -1.10077960277524E-05  9.24401533044707E-07 -4.83850310296446E-05 -9.20146461392554E-07
  2.18089916068970E-05 -1.38450330383706E-04  1.46407416050917E-03 -2.45754317925552E-07 -2.00349985222063E-06
 -1.22475987880793E-05 -1.17228631775463E-06  5.88292099005964E-05  9.68986036301339E-07 -2.34990706228962E-05
  1.38551505880067E-04 -1.46528415815093E-03  3.14248195635880E-05  2.75047944654375E-04 -5.70781025314062E-03
 -2.64530992691634E-03  4.36424995351354E-02 -2.83812466635537E-04  4.29609887451164E-03  1.68277894673372E-03
 -3.07141348708581E-02 -3.12881456214350E-05 -2.74008402634289E-04  5.70851938047523E-03 -2.64527189657852E-03
  4.36495732968292E-02 -2.83714268787720E-04  4.28732867232705E-03 -1.68301850924927E-03  3.07372617473296E-02
  3.13488443721347E-05  2.74462104807832E-04 -5.71052187337699E-03  2.64521183164056E-03 -4.36425669281702E-02
  2.83789042326949E-04 -4.29479472910371E-03 -1.68281910776634E-03  3.07160596001665E-02 -3.13550207808374E-05
 -2.74510041339742E-04  5.70514327437218E-03  2.64521684443401E-03 -4.36470971211395E-02  2.83723044853196E-04
 -4.28594065554595E-03  1.68306365084468E-03 -3.07392601397043E-02  2.45210384795451E-04  8.44567431275236E-03
  2.64875241611069E-01 -2.49136287132133E-02  1.44893373014229E-01 -2.44421685759067E-04 -8.43728176920462E-03
  2.64877082000034E-01 -2.49151100633485E-02 -1.44901872884901E-01  2.44567988458260E-04  8.44063536501972E-03
 -2.64874532681498E-01  2.49181857461698E-02 -1.44893717591191E-01 -2.44832545803295E-04 -8.44069417902182E-03
 -2.64878106766812E-01  2.49127572362778E-02  1.44900140883963E-01 -1.81668938972330E-01  1.81670147773354E-01
 -1.81665252978598E-01  1.81672794090790E-01 -3.60117368552207E-02  3.60085418234046E-02 -3.60125281071092E-02
  3.60078382402893E-02  2.10935999831363E-01 -2.10938080277814E-01  2.10939685143712E-01 -2.10936546382656E-01
* ORBITAL    1   70
  3.77448932574306E-08  2.74680075714665E-07  1.40963870290405E-06 -2.05539217816882E-06 -6.57214363843227E-07
 -6.22705273372527E-06 -2.27524112509865E-04 -8.17425008945824E-03 -2.32235827417096E-03 -1.49649775731575E-05
 -4.90546746911314E-04  1.09563000582628E-04 -2.17639665465194E-04 -5.80134891112061E-08 -1.17793898428202E-06
  2.16320105250089E-06 -3.36323256410460E-08 -3.64365459323209E-06 -1.03998761438356E-06 -1.89321104354400E-03
 -1.36430326604463E-03  3.41275126563619E-06 -8.33594749607752E-07 -1.35289015430926E-03 -4.48509528033378E-04
  9.87044596546564E-06  1.38406835708380E-06  4.58879295343360E-08  3.37334983570812E-07  1.69641237992117E-06
 -2.16107569011781E-06  1.27780606558028E-07 -6.20390778242417E-06 -2.27119480361230E-04 -8.17613053700085E-03
 -2.32247849114037E-03 -1.50077443840595E-05 -4.91550286386241E-04  1.13509729376594E-04 -2.17399833419115E-04
  7.61474834522706E-08  1.48054140447513E-06 -1.55821801418816E-06  3.75232828048544E-07 -6.93649820584931E-06
 -5.77633888240604E-07  1.89417372869795E-03  1.36460966406751E-03 -1.71039092452229E-06 -8.63639576172521E-07
  1.35495391731215E-03  4.47974579326521E-04  1.35113568825993E-05  1.89746195040415E-06  3.08628697553719E-05
  2.70193244012602E-04 -7.35848814487130E-03 -1.57943679223366E-04 -8.05609757330208E-04  1.60105809851959E-04
 -2.64626084180567E-04 -1.56270694949120E-07  7.29537464338287E-06 -3.07100755618727E-05 -2.68970974436935E-04
  7.36581949530257E-03 -1.57022967184158E-04 -8.64243139499220E-04  1.59939763658928E-04 -2.71098350373074E-04
  1.24240828831128E-07 -3.31701027980117E-06  4.67307321291129E-05  4.00199706093954E-04 -5.49787217950342E-03
 -2.60488797650741E-03  4.03555222843315E-02 -3.46618350650188E-04  3.60632348742505E-03  1.71938341521426E-03
 -3.32523640710557E-02 -4.66856865244982E-05 -3.99852107400063E-04  5.50095007064885E-03 -2.60486000863192E-03
  4.03529369498568E-02 -3.46672685760601E-04  3.60750973434978E-03 -1.71932249676711E-03  3.32477146419930E-02
 -4.66734421430569E-05 -3.99758328368519E-04  5.50206373384052E-03 -2.60483187398663E-03  4.03565592981692E-02
 -3.46687960202818E-04  3.60681498617948E-03  1.71932320881025E-03 -3.32477910054193E-02  4.67304872492856E-05
  4.00199968532717E-04 -5.49799096749775E-03 -2.60489743348004E-03  4.03558559942971E-02 -3.46637646552532E-04
  3.60528664773149E-03 -1.71937135069297E-03  3.32531733969531E-02  2.72783902334721E-04  8.63006723146314E-03
  2.66017915768848E-01 -2.58223214410618E-02  1.42963776934399E-01 -2.72405025568380E-04 -8.62804365142984E-03
  2.66018334395192E-01 -2.58269881014771E-02 -1.42963618875670E-01 -2.72248241139691E-04 -8.62636032791548E-03
  2.66016273724272E-01 -2.58269568639823E-02  1.42962648669580E-01  2.72645354006402E-04  8.62853154433854E-03
  2.66019097622321E-01 -2.58227918174941E-02 -1.42965168323951E-01 -1.81462892643406E-01  1.81455943571648E-01
  1.81457310178767E-01 -1.81460651593632E-01 -3.80528509498697E-02  3.80543685815137E-02  3.80537283094345E-02
 -3.80517656130268E-02  2.11159752259447E-01 -2.11160139794091E-01 -2.11162734986062E-01  2.11158461093041E-01
* ORBITAL    1   71
 -1.01588423221711E-03 -7.35199000512514E-03 -3.86002188880521E-02  1.13507127229543E-01 -4.53516747958122E-02
  1.80029628251188E-06  3.88374438695742E-05 -1.17933595816829E-04 -4.29841622232155E-06 -3.38895485323893E-06
 -7.35995200038860E-05  2.06543725934698E-04  5.32245698917526E-06 -3.66725246269520E-04 -8.58137252953760E-03
  6.11990808757511E-02  4.76847061754357E-03  3.32600022842974E-02  9.88118931444492E-03 -1.85256148699689E-04
 -3.40296289986013E-05 -1.14039377870634E-02 -5.60550832695519E-04  8.68377306299382E-05  9.13072823943364E-06
  6.86239658098995E-03  5.28684755593184E-03  1.01532620994808E-03  7.34789732953727E-03  3.85793845204865E-02
 -1.13500375291773E-01  4.53387715574279E-02 -1.64383990074170E-06 -3.48426701343581E-05  1.09510962981933E-04
  3.85597335552662E-06  3.03407078966651E-06  6.92365227922977E-05 -1.94188214177430E-04 -6.20073229188042E-06
 -3.67757216630995E-04 -8.60339626609933E-03  6.12328405173392E-02  4.76814629834944E-03 -3.31983416316321E-02
 -9.86531802210424E-03 -1.29761157658637E-04 -3.37255471889341E-05  1.14258345161433E-02  5.62481542622620E-04
  3.52837514060182E-05  1.27534770730969E-05 -6.95906319463457E-03 -5.30217778129407E-03 -3.03293872041569E-08
 -2.38834508287902E-07 -4.30284900216377E-06  2.19389169940569E-06 -1.40044697696436E-04  2.06064481228570E-07
 -5.44749803326772E-05 -3.27509716189878E-03  8.64202791216544E-02 -5.29666199454672E-07 -4.32993939200815E-06
 -2.81300366149659E-05 -2.70240211692112E-06  1.45526847445712E-04  1.95035694049235E-06 -6.88397246589965E-05
 -3.31092707630959E-03  8.78974560889051E-02  9.87508543115273E-04  7.63945703315719E-03  1.08929308631107E-01
  5.10440921175459E-03 -1.30592349973468E-01 -7.43382203161703E-03  1.60735539560978E-01  7.50803801958084E-03
 -1.94722713552541E-01  9.88224195853946E-04  7.64497623922467E-03  1.09004651319551E-01 -5.10435093493769E-03
  1.30788810875010E-01  7.43343219903950E-03 -1.60819664867325E-01  7.50919612705246E-03 -1.94640264718001E-01
 -9.88235937203627E-04 -7.64506170152626E-03 -1.09015365976541E-01  5.10422562708976E-03 -1.30786913965403E-01
 -7.43298161667123E-03  1.60799006377238E-01  7.50933332344142E-03 -1.94698214211803E-01 -9.87493710768305E-04
 -7.63941805657451E-03 -1.08935481940999E-01 -5.10424735726365E-03  1.30577734801831E-01  7.43362876828072E-03
 -1.60736991452023E-01  7.50815410246867E-03 -1.94739467570521E-01 -2.97478354692316E-03 -7.97480638252671E-02
 -9.41245257037953E-02  1.99937471889979E-01  1.57912266650419E-01 -2.97229552460236E-03 -7.96815838587314E-02
  9.41038910718755E-02 -1.99892525821565E-01  1.57839594287191E-01  2.97311933179494E-03  7.96939410891886E-02
 -9.41029011154877E-02  1.99899623981168E-01  1.57854415038593E-01  2.97528136182793E-03  7.97576499017148E-02
  9.41238246990364E-02 -1.99938579937477E-01  1.57925520595510E-01  3.62569876300683E-02  3.62539147709522E-02
 -3.62473340020151E-02 -3.62444589944874E-02  1.05850907636376E-01  1.05812983047621E-01 -1.05816336335878E-01
 -1.05860806644448E-01  2.68443492928703E-02  2.68810004612335E-02 -2.68836797868026E-02 -2.68469058799567E-02
* ORBITAL    1   72
 -6.56867663201282E-04 -4.76736053890156E-03 -2.57017889336990E-02  1.13100847386399E-01 -2.86976626402303E-02
  1.42194710134593E-06  3.32200283710247E-05 -1.02416894626391E-04 -4.77017818001234E-06 -2.23110576431561E-06
 -4.81776832027702E-05  1.22732138586312E-04  1.76744723343593E-06 -2.59015739053988E-04 -5.77774292436025E-03
  6.39045302322703E-02  5.62112602243057E-03  4.27617183660472E-02  1.24883760431373E-02 -3.83276158013816E-05
 -2.44352922357088E-05 -2.74613758073031E-03  2.27643279782401E-03  1.42194718419213E-04  3.83303831978902E-05
  2.25547351132220E-02  1.00995853179815E-02 -6.57013965806987E-04 -4.76836923726245E-03 -2.57053101220225E-02
  1.13094174242097E-01 -2.87041666589466E-02 -9.26547159517060E-07 -1.47127523338830E-05  5.18091778365838E-05
  1.32445704552881E-06  1.94721824255597E-06  4.52010783976160E-05 -1.22517517973783E-04 -5.10371750198245E-06
  2.59029907911449E-04  5.77901828918196E-03 -6.39055983675202E-02 -5.62027724775558E-03  4.27821459901010E-02
  1.24890982658739E-02 -1.68130674020543E-04 -2.45855333645185E-05 -2.72520173903634E-03  2.27579439836582E-03
 -1.02784943888272E-05 -1.22835213203424E-05  2.24737397583574E-02  1.00908113426590E-02 -4.41968612864258E-04
 -3.29573672072186E-03 -8.23172701064924E-02  9.46749012375124E-04 -5.78698344786077E-03 -1.04424765448537E-03
  5.13258004345184E-02  1.20911910349953E-05 -4.99304478894156E-04 -4.42522599446704E-04 -3.29994087323332E-03
 -8.23355474904728E-02 -9.41156114537850E-04  5.43443558803661E-03  1.04835625952189E-03 -5.16093679491808E-02
 -1.10388748483734E-05  4.50804606914911E-04  1.10090076675061E-03  8.49577493125891E-03  1.26010883571849E-01
  4.91695503832702E-03 -1.09846597976311E-01 -7.74364195436448E-03  1.77766712120917E-01  7.50508942026391E-03
 -2.00060287780577E-01  1.10124770720006E-03  8.49859993462962E-03  1.26028721417076E-01 -4.91525007292882E-03
  1.09904213654525E-01  7.74373121865453E-03 -1.77884024087062E-01  7.50497877413049E-03 -1.99902357734872E-01
  1.10074072311914E-03  8.49472129293110E-03  1.25972194394544E-01 -4.91539221431392E-03  1.09748076881380E-01
  7.74391938173344E-03 -1.77848439073435E-01 -7.50405401669135E-03  1.99936649546329E-01  1.10144266342522E-03
  8.49991268961137E-03  1.26062356107097E-01  4.91692814279571E-03 -1.09975011367085E-01 -7.74364591304524E-03
  1.77800602238324E-01 -7.50566608740779E-03  2.00031682412922E-01 -3.10832689539848E-03 -8.14898494700210E-02
 -8.82987203851871E-02  2.14133403665725E-01  1.54823137580900E-01 -3.10774264063013E-03 -8.14611686075050E-02
  8.83003312759270E-02 -2.14122549366724E-01  1.54789362696834E-01 -3.10903181962201E-03 -8.14992245857981E-02
  8.83120153612516E-02 -2.14146102832792E-01 -1.54833832408255E-01 -3.10681834479051E-03 -8.14474457945146E-02
 -8.82828612979399E-02  2.14101044041993E-01 -1.54776303183870E-01  4.25035828059158E-02  4.24937999181931E-02
  4.24920872946374E-02  4.25051405657314E-02  9.55226273111646E-02  9.55260372926693E-02  9.55516549234012E-02
  9.54934049473104E-02  3.59840207353440E-02  3.60011542439587E-02  3.59800166634440E-02  3.60105020803415E-02
* ORBITAL    1   73
 -1.53107573987907E-06 -1.10752009361326E-05 -5.60948112555802E-05 -3.79707777700211E-06 -3.43923045069047E-05
  6.99937447349579E-04  1.62454032538236E-02 -7.47439369312291E-02 -3.35918397884150E-03  9.60644165041064E-04
  2.15719271203556E-02 -4.49140071909597E-02  8.92386768520012E-04  2.36791608656620E-06  5.31023824470226E-05
 -6.65052411416846E-05  1.48367515915637E-06  3.40444653671774E-05  6.72223823029445E-06 -2.50244220010791E-02
 -9.95929044660505E-03  5.23941669548321E-05  2.36424881075345E-05 -2.77187126579569E-02 -1.01654964240811E-02
 -1.25118226977408E-04 -1.00859805660260E-05 -1.77609479007979E-06 -1.28878258690009E-05 -6.74780559459068E-05
  4.13256942549107E-05 -3.83141119373940E-05  7.00433491319100E-04  1.62557285860185E-02 -7.47634567736878E-02
 -3.35951121131795E-03  9.59520898131560E-04  2.15448481582977E-02 -4.48308220662244E-02  8.98559059246669E-04
 -2.88998263992602E-06 -6.16570982305970E-05  1.26113741056455E-04  2.04208594263571E-06 -6.12717567945058E-05
  7.62256559179801E-07  2.50239649961057E-02  9.95774306458531E-03 -8.44615992399707E-07  3.26170743381734E-05
  2.78428645295360E-02  1.01722783503582E-02 -1.54879203083126E-04 -2.91842297375756E-05 -1.98309097795647E-04
 -1.46161471306102E-03 -2.87112340364535E-02  2.35413238449124E-03 -8.52380591564223E-02  9.12808049333309E-04
  2.06596627094892E-03 -5.20499109033534E-08 -2.01793533132456E-05  1.94232497292400E-04  1.42832620885332E-03
  2.85082854686183E-02  2.33718050738740E-03 -8.43207147662913E-02  9.29759092012501E-04  1.64221780564728E-03
  5.03916267298024E-06 -2.50648231285609E-04 -1.26677264951764E-03 -9.73474804740044E-03 -1.48045528292504E-01
 -4.21139773891217E-03  1.04408415155996E-01  8.34970898698721E-03 -1.99975442068108E-01 -7.40153042412004E-03
  1.74339665479944E-01  1.26741988165750E-03  9.73960450368200E-03  1.48046129242997E-01 -4.21178056919329E-03
  1.04508906732590E-01  8.35029010199057E-03 -2.00012907532953E-01  7.40040724364948E-03 -1.74192600537399E-01
  1.26762741770776E-03  9.74126415032990E-03  1.48041990752283E-01 -4.21094768285227E-03  1.04482568252635E-01
  8.34990154876548E-03 -2.00074344419002E-01 -7.39980839457268E-03  1.74113900025710E-01 -1.26685149366993E-03
 -9.73527215694562E-03 -1.48071137845313E-01 -4.21228291285457E-03  1.04464021131377E-01  8.34916504321553E-03
 -1.99955562839149E-01  7.40264996860878E-03 -1.74380810277042E-01 -2.54698852781271E-03 -7.05563637105153E-02
 -5.35028824422560E-02  2.28142311827219E-01  1.49744445665616E-01  2.54843850592586E-03  7.05819938503072E-02
 -5.34871779263377E-02  2.28145228496224E-01 -1.49785253837033E-01  2.55012464049587E-03  7.06081798118698E-02
 -5.35009058132950E-02  2.28168349423046E-01  1.49807768207530E-01 -2.54723504399170E-03 -7.05655524553625E-02
 -5.34998148356165E-02  2.28136378910000E-01 -1.49748058775754E-01  4.59900380748640E-02 -4.59359531759343E-02
 -4.59350388834164E-02  4.59908180940637E-02  6.77876150870909E-02 -6.78072291358531E-02 -6.78275798911060E-02
  6.77811183925441E-02  6.13989206386098E-02 -6.14165183622935E-02 -6.14066860603787E-02  6.14005300668584E-02
* ORBITAL    1   74
 -7.92637323305712E-07 -5.76654485775350E-06 -2.96601314893025E-05  3.34356009862374E-05 -2.41943325578104E-05
  3.94277058275359E-04  9.15756047473834E-03 -7.41551018480987E-02 -5.90321184516684E-03  8.85191429573731E-04
  2.03387543840978E-02 -5.76891937511270E-02 -1.73949419926647E-03  1.26615067795917E-06  2.61265873865702E-05
 -6.41609746475310E-05 -8.78689347325602E-08 -1.84413502721990E-04 -1.34439335641155E-05 -3.36390102785195E-02
 -9.70870932125080E-03  6.25887903022365E-05  2.37120574471440E-05 -4.23454668991062E-02 -1.28781047291575E-02
  7.38214273023662E-05  1.69208493705184E-05 -1.11475624054545E-06 -8.05974115776174E-06 -4.01232749207177E-05
  2.04108135703678E-05 -1.44200320827573E-05 -3.94119097493809E-04 -9.15874653149639E-03  7.41712731754307E-02
  5.90414494890949E-03 -8.85972365042509E-04 -2.03541657795645E-02  5.77061922077174E-02  1.73531708849139E-03
 -1.59407639806042E-06 -3.21577952333827E-05  5.03468678598847E-05 -1.06059325539891E-06 -1.71201723042060E-04
 -1.41031438219673E-05 -3.35176246384200E-02 -9.68759559144330E-03 -7.07634651643429E-05  1.34412675457020E-05
 -4.22082029968475E-02 -1.28748422702448E-02  7.13722390147883E-05  1.06442251731679E-05 -1.21148195295093E-06
 -9.64404211130905E-06 -7.54929988559351E-05 -3.38588402160133E-06  3.43311779044449E-04 -7.93208274602655E-06
  3.28629733679126E-04 -1.41503684018344E-03  3.29253829725105E-02 -1.78311212267311E-06 -1.43094646540798E-05
 -9.28254873174810E-05 -8.86415114525057E-07 -1.38375379057397E-04  8.96232776940300E-06 -4.01050107582175E-04
  1.41640834635932E-03 -3.30037936308179E-02 -1.28165006791758E-03 -9.84346712569602E-03 -1.53855746400902E-01
 -4.51822022865021E-03  1.17695863969086E-01  8.47480694060932E-03 -2.06320944591577E-01 -7.44388579051828E-03
  1.66512691969797E-01  1.28250738587551E-03  9.85012778304800E-03  1.53882418858924E-01 -4.51721178244496E-03
  1.17738782210625E-01  8.47402409581362E-03 -2.06365054364695E-01  7.44280260705273E-03 -1.66416211143335E-01
 -1.28184659557468E-03 -9.84506576293483E-03 -1.53860309667117E-01  4.51742662793468E-03 -1.17674593013622E-01
 -8.47487605046756E-03  2.06331466118798E-01  7.44330179743113E-03 -1.66507708832098E-01  1.28240360630266E-03
  9.84947112605606E-03  1.53863329347096E-01  4.51585332034649E-03 -1.17710671765490E-01 -8.47408924630204E-03
  2.06389659077899E-01 -7.44229318365506E-03  1.66360952485580E-01 -2.57034024733392E-03 -7.00518697919102E-02
 -5.60143261299995E-02  2.35969261250426E-01  1.45292274203735E-01  2.56930151106193E-03  7.00335262249054E-02
 -5.60099561091197E-02  2.35959169507100E-01 -1.45286612748580E-01 -2.57028587690573E-03 -7.00470943459377E-02
  5.60064709032066E-02 -2.35952217211863E-01 -1.45280874909280E-01  2.56929669963064E-03  7.00338422392502E-02
  5.60056333510749E-02 -2.35954994444337E-01  1.45288139691380E-01  5.50524391538116E-02 -5.50315208615416E-02
  5.50505512478351E-02 -5.50341304930555E-02  6.47378456376503E-02 -6.47415528589514E-02  6.47262059310937E-02
 -6.47380567662226E-02  5.95137720673422E-02 -5.95170452755141E-02  5.95169461531588E-02 -5.95180275776440E-02
* ORBITAL    1   75
  2.11509296472891E-03  1.52565733050801E-02  7.67513212690809E-02 -2.09940609228737E-02  1.25456462485749E-01
 -1.09052387135226E-06 -2.36781183154082E-05  9.41219581515431E-05  5.91207022260712E-06  2.34876151046216E-06
  5.52321557947822E-05 -1.57526930458048E-04 -5.00104544631255E-06  9.23488850845212E-04  1.93957330632957E-02
 -6.26486546312865E-02 -2.83572613662464E-03 -8.20832430953478E-03  2.37464025190021E-03  1.14233844672031E-04
  2.51049504899417E-05 -3.19301118973411E-03 -1.29176739750633E-03  6.06699663081274E-05 -1.20016771708445E-06
 -2.03097907823253E-02 -3.82228746019675E-03 -2.11278108222027E-03 -1.52395417610339E-02 -7.66620458452678E-02
  2.09559971097690E-02 -1.25405148632300E-01  1.77376573180697E-06  3.61868470908190E-05 -1.07855506370052E-04
 -3.38649672309153E-06 -3.22891792934583E-06 -6.81883410880810E-05  1.70553715185513E-04  1.92293242295423E-06
  9.27491872457185E-04  1.94817875489737E-02 -6.27798850568758E-02 -2.83540116229108E-03  8.18983371767743E-03
 -2.38251030487861E-03  1.71351027089600E-04  2.00950299979001E-05  3.11494520895873E-03  1.26830092962376E-03
 -6.23488977168889E-05 -1.55656758842230E-05  2.04238783524909E-02  3.83803432144547E-03  1.60945088804113E-06
  1.30801512977035E-05  8.56683922982136E-05 -4.76656882143117E-06  2.40731497433366E-04  8.22407193642185E-06
 -3.18586148171762E-04  3.97629196554022E-03 -1.43643480378391E-01  9.71370114379825E-07  7.88035539288631E-06
  5.48114982401234E-05  4.79308913420421E-06 -2.21254336856872E-04 -4.14971153906155E-06  8.13453731302034E-05
  4.00600168055229E-03 -1.44910714272641E-01  1.41412912427338E-03  1.08006645995053E-02  1.62095761491299E-01
 -2.63274758700870E-03  2.01595551781373E-01 -5.60079959943967E-03  2.94182307678216E-01 -8.46544642292003E-04
  1.30444442610512E-01  1.41398229419401E-03  1.07996502121740E-02  1.62048869668001E-01  2.63363597466185E-03
 -2.01759277989929E-01  5.60206216360632E-03 -2.94121832524168E-01 -8.48315079944515E-04  1.30408467386020E-01
 -1.41410452860301E-03 -1.08004851921997E-02 -1.62026332069014E-01 -2.63336224280505E-03  2.01721755807593E-01
 -5.60170852888502E-03  2.94165085522573E-01 -8.48833672830788E-04  1.30535780924278E-01 -1.41462585345132E-03
 -1.08044808137292E-02 -1.62082764695912E-01  2.63343618251469E-03 -2.01550908545424E-01  5.60132430673028E-03
 -2.94256847109409E-01 -8.47731320718792E-04  1.30630137477006E-01 -5.13254059386353E-04 -2.53890757146455E-02
  2.77348421005278E-02  1.18025948171012E-01  6.01809310069876E-03 -5.14844750546945E-04 -2.54421907303405E-02
 -2.77135170394919E-02 -1.18057579343722E-01  6.08012517858733E-03  5.13806541381946E-04  2.54233546306415E-02
  2.77097756879307E-02  1.18050003966237E-01  6.04289538890519E-03  5.12062187329973E-04  2.53703189250793E-02
 -2.77285646447007E-02 -1.18011618735210E-01  5.98663187854596E-03  5.50485332927717E-02  5.50406810471588E-02
 -5.50820869430297E-02 -5.50786836431546E-02 -7.95467253518199E-02 -7.95092440462996E-02  7.95338526629691E-02
  7.95646152519000E-02  7.41671975249427E-02  7.41364700741551E-02 -7.41307947736692E-02 -7.41605279867923E-02
* ORBITAL    1   76
  1.37922987333944E-03  9.98911488535378E-03  5.19042120145773E-02 -1.14397412359578E-01  7.15468625630393E-02
 -2.44076830770234E-06 -5.75043045955857E-05  1.85965047174667E-04  9.12351728022227E-06  3.78988818332413E-06
  8.00666481593902E-05 -1.94891569003986E-04 -8.54669942157314E-07  1.06349348266955E-03  2.08092886391588E-02
 -6.16275157346185E-02 -2.89682803643470E-04 -4.14712616022158E-02 -6.04845846933424E-03  2.37555515881888E-05
  3.72988883453738E-05 -5.68096749031065E-03 -1.63548352168659E-03 -2.84858463494716E-04 -6.62213927949057E-05
 -4.20528368850075E-02 -9.73013248367920E-03  1.37943610535880E-03  9.99053686818533E-03  5.19090156505618E-02
 -1.14352858547335E-01  7.15450822470212E-02  1.27597188969981E-06  1.89942077631632E-05 -6.66119541089580E-05
 -9.37639083991713E-07 -2.79313594400682E-06 -6.79021644493950E-05  1.93097393658969E-04  1.04842056354888E-05
 -1.06357521605611E-03 -2.08122870208325E-02  6.16531374777750E-02  2.89925437209155E-04 -4.15350031406057E-02
 -6.06137827827531E-03  2.45911684030126E-04  5.08531759015358E-05 -5.74544576464439E-03 -1.63348712298694E-03
  2.63555340830557E-05  2.03982920439840E-05 -4.19673973042684E-02 -9.72680243410215E-03  4.80454825510155E-04
  3.74421741726436E-03  8.75203646069525E-02 -1.10432884147175E-03  3.99219015829649E-02  2.85699836229530E-03
 -3.77278653810598E-02 -1.78413160737109E-05  7.42743155403269E-04  4.81434204486666E-04  3.75182184353034E-03
  8.75565210241643E-02  1.09291938546845E-03 -3.92277860453155E-02 -2.86618243079547E-03  3.83971955598053E-02
  1.90180086909011E-05 -7.52780162717519E-04  1.54339078066463E-03  1.17577321197888E-02  1.50823080557639E-01
 -2.94113181942288E-03  1.83737994516792E-01 -4.98887685471202E-03  3.03756584168253E-01 -1.59797976565593E-03
  2.05656943259227E-01  1.54313116904924E-03  1.17553883009726E-02  1.50818186834980E-01  2.93768813351537E-03
 -1.83794486075124E-01  4.98891070934777E-03 -3.03527023227016E-01 -1.59762853429969E-03  2.05345692518037E-01
  1.54396841576064E-03  1.17618152351107E-02  1.50901858918267E-01  2.93844901727171E-03 -1.83563198725329E-01
  4.98856330100157E-03 -3.03596349682047E-01  1.59664763462667E-03 -2.05413294747585E-01  1.54254876390451E-03
  1.17513019284450E-02  1.50732932132668E-01 -2.94106603613113E-03  1.83963987774399E-01 -4.98887974979733E-03
  3.03723225577785E-01  1.59901127412106E-03 -2.05645742464351E-01  9.54602414176663E-05 -1.96155799975825E-02
  2.61221327509796E-02  9.39264710877085E-02 -7.54974729788116E-03  9.49332037534144E-05 -1.96547103001725E-02
 -2.61311601487232E-02 -9.39364186954831E-02 -7.50955636406511E-03  9.68884873290411E-05 -1.95951542769216E-02
 -2.61506052522965E-02 -9.38958560177573E-02  7.58124010116310E-03  9.35361508149702E-05 -1.96765302272966E-02
  2.61024530359721E-02  9.39667180492394E-02  7.48394787042153E-03  6.09691040417632E-02  6.09835260208208E-02
  6.09885954111901E-02  6.09650379274340E-02 -8.32844441461813E-02 -8.32992952509842E-02 -8.33456882917646E-02
 -8.32412859727166E-02  6.45894333528674E-02  6.45664133251312E-02  6.46042783044427E-02  6.45514809000392E-02
* ORBITAL    1   77
  3.43600112792866E-06  2.47758072628834E-05  1.24084011682144E-04  6.61562119857878E-05  6.85895576242713E-05
 -2.08759376752101E-03 -4.39762257727597E-02  1.18119004351288E-01  8.87474566612238E-05 -7.20106750113750E-04
 -1.50233820364228E-02  3.37314508796544E-02 -1.68855382994419E-03 -5.07352328018932E-06 -1.16691564911345E-04
  8.52247915548702E-05 -8.23320745114644E-06  7.81422286237440E-05 -3.05971127720497E-06  1.71992427568502E-02
 -2.42422301450708E-03 -1.12972894500475E-04 -5.28843013795975E-05  5.42179142297037E-02  6.59938817821134E-03
 -1.03788022068171E-04 -3.65354071140877E-05  3.89806927885887E-06  2.83541757165972E-05  1.49986288742874E-04
 -2.19923256234863E-04  7.21610076624376E-05 -2.08884637147734E-03 -4.40021174989571E-02  1.18178064868906E-01
  8.90892254563954E-05 -7.17417579687175E-04 -1.49600834549018E-02  3.35372856178846E-02 -1.70003552984114E-03
  6.74007756999908E-06  1.42044838528055E-04 -3.52424784649873E-04 -9.05597525502239E-06  3.73686531336542E-04
  5.63854554598397E-05 -1.73164021179155E-02  2.41148277142383E-03  2.49035248916795E-05 -6.99920881938636E-05
 -5.43964168980075E-02 -6.61737445391571E-03  3.53595388631341E-05  1.56349397616706E-05 -3.66032960280546E-04
 -2.77427780532697E-03 -2.33314081336304E-02 -3.73728864250696E-03  1.67446773605557E-01 -2.21997015056193E-03
  1.09554797236446E-01 -3.58193044847745E-06  2.35422513011581E-04  3.75732810891556E-04  2.85280104905613E-03
  2.38225656493875E-02 -3.72432211880984E-03  1.67314041822990E-01 -2.26954898996081E-03  1.11411846208772E-01
 -1.75384019186455E-05  8.11909939875289E-04 -1.57361852007399E-03 -1.19717860321177E-02 -1.22656792158400E-01
  1.15541258648055E-03 -1.26084050679516E-01  3.70470391188987E-03 -2.95225672671990E-01  2.57736309633083E-03
 -2.60685181795926E-01  1.57204498399532E-03  1.19599129295141E-02  1.22606594926426E-01  1.15592439178064E-03
 -1.26396772839376E-01  3.70625553499124E-03 -2.95176061716322E-01 -2.57673124506686E-03  2.60442788829533E-01
  1.57174268256564E-03  1.19573153362438E-02  1.22650201437719E-01  1.15311134664623E-03 -1.26263608262156E-01
  3.70677234811626E-03 -2.94979684353721E-01  2.57468857957828E-03 -2.60149443307686E-01 -1.57348543900793E-03
 -1.19710957772329E-02 -1.22567474623123E-01  1.15894057892207E-03 -1.26305758042048E-01  3.70593773283725E-03
 -2.95335990624301E-01 -2.58087153171864E-03  2.60896527334387E-01  8.89601374495597E-04 -7.75124060883365E-03
  1.31496259245964E-02  8.22165361813704E-02 -2.15339360053949E-02 -8.89185252547047E-04  7.75518996875183E-03
  1.31025832958749E-02  8.22491874780089E-02  2.15710953773523E-02 -8.92252992887375E-04  7.70076334175677E-03
  1.31467677817720E-02  8.21799138003176E-02 -2.16306788887115E-02  8.90212515803050E-04 -7.73240826210578E-03
  1.31266037817072E-02  8.22447380084702E-02  2.15369770888334E-02  7.81633374393276E-02 -7.82564202794998E-02
 -7.82609649534684E-02  7.81599382413091E-02 -7.73288785427201E-02  7.73332340679693E-02  7.74016779507488E-02
 -7.72918111891315E-02  3.61606496128757E-02 -3.61239879942636E-02 -3.61566328208124E-02  3.61520153804470E-02
* ORBITAL    1   78
 -4.00668468576507E-06 -2.89434339267409E-05 -1.48141982857404E-04  1.09639212579168E-04 -8.69410732599205E-05
  1.66576201681534E-03  3.42472155447021E-02 -1.13863998368268E-01 -2.62354676352246E-03  8.35673618432518E-04
  1.68593148015448E-02 -4.45407016231551E-02  6.38860824392101E-04  6.57910549947048E-06  1.42598907906021E-04
 -2.72816891598841E-04 -4.71407977284250E-07 -2.67319691395648E-04 -2.44133789764968E-06 -4.31891940677791E-02
 -5.53723016037041E-03  1.59624917264034E-04  9.34836539272753E-05 -1.11328338261411E-01 -1.95678689468415E-02
 -1.34336427133002E-04 -1.81131262320273E-06 -4.99194082288652E-06 -3.61107593979342E-05 -1.82265018744554E-04
  6.26172957538579E-05 -9.32088671158149E-05 -1.66535167840136E-03 -3.42485697583577E-02  1.13893227251453E-01
  2.62596263175354E-03 -8.37302908820115E-04 -1.68911393307199E-02  4.45982065260561E-02 -6.44111383664778E-04
 -7.73900110997321E-06 -1.60911023113414E-04  2.77599313063676E-04 -1.66290034160926E-06 -2.93610955745562E-04
 -2.99623675043892E-05 -4.29285313572754E-02 -5.50186404508662E-03 -1.34543250120449E-05  6.73954438961798E-05
 -1.11023969713196E-01 -1.95585748100579E-02 -9.81831453094329E-05 -2.07077440398281E-05 -5.53109221626413E-06
 -4.46372507794290E-05 -2.99824415333086E-04  7.29359921708041E-06 -6.46224252946139E-05 -2.84285446713582E-05
  9.45179102792176E-04  1.83881042982550E-04  2.39031645352623E-02 -6.97965908380833E-06 -5.64065899911085E-05
 -3.43330815978238E-04 -1.64426235919204E-05  4.95722442341202E-04  3.09795581883197E-05 -1.12334633892759E-03
 -1.78894551256265E-04 -2.42412595286195E-02  1.49211129757946E-03  1.13529375500114E-02  1.08294826237369E-01
 -2.25591848742471E-03  2.26636523207784E-01 -3.39135631865196E-03  3.03784975516841E-01 -2.89696497659815E-03
  2.60363787087744E-01 -1.49007650040473E-03 -1.13373010439358E-02 -1.08293670158010E-01 -2.25396216906671E-03
  2.26849477868166E-01 -3.39202271369878E-03  3.03580669487850E-01  2.89211696084594E-03 -2.59856139914031E-01
  1.49229747956722E-03  1.13542129183027E-02  1.08302361322065E-01  2.25479148647944E-03 -2.26607908456628E-01
  3.39133971902918E-03 -3.03781567429342E-01  2.89620759154102E-03 -2.60379160180537E-01 -1.48992388580690E-03
 -1.13357830522968E-02 -1.08331349041788E-01  2.25064968664725E-03 -2.26734609136461E-01  3.39162276022922E-03
 -3.03505696627487E-01 -2.89047145535813E-03  2.59708371177973E-01 -8.95410335020732E-04  7.55145658342192E-03
 -2.51994791290968E-02 -6.45281053627420E-02  2.44655312288490E-02  8.97971226093073E-04 -7.51632861706593E-03
 -2.51731897049085E-02 -6.45096807106771E-02 -2.45570856927125E-02 -8.95144081193385E-04  7.56228453328520E-03
  2.51723714087763E-02  6.45655116932841E-02 -2.44474796975127E-02  8.97158961341822E-04 -7.52678420711328E-03
  2.51675581608281E-02  6.45225645960324E-02  2.45496268242853E-02 -6.22725229540114E-02  6.23928178058210E-02
 -6.22672024250630E-02  6.23969581035027E-02  8.68002682404741E-02 -8.68587066442428E-02  8.67654108643550E-02
 -8.68513581543643E-02 -4.99927805120956E-02  4.99623807278551E-02 -4.99801987290812E-02  4.99643593782661E-02
* ORBITAL    1   79
 -4.93274603099128E-04 -3.54626720401924E-03 -1.72944327017124E-02 -1.34921499425304E-02  3.03866344948954E-03
  1.20924440615651E-06  3.19627280101678E-05 -1.21045485311498E-04 -7.74956931379409E-06 -2.09588263462609E-06
 -4.82401732061555E-05  1.58258351638196E-04  5.25357884712622E-06  1.37542444134249E-03  2.86409174019704E-02
 -9.95457308508321E-02 -6.98392708309956E-03  1.26024535638973E-02  5.47537524273068E-03 -3.00171138095383E-05
 -1.05528253596680E-05 -3.96703537517091E-02 -1.22550188771222E-02  7.77833382011799E-05  3.08252252227171E-05
  3.05794978943275E-02  1.23273121296934E-02 -4.93277911249215E-04 -3.54610286108625E-03 -1.72906442381773E-02
 -1.35132243167536E-02  3.03740155306726E-03 -1.20839000993729E-06 -1.91620793370339E-05  4.18924595335134E-05
  2.15936788209328E-07  2.41031043537545E-06  5.50111947712888E-05 -1.63180089760264E-04 -8.41695846046048E-06
 -1.37511027856000E-03 -2.86343385341522E-02  9.95254757253055E-02  6.98249035915274E-03  1.26424368774569E-02
  5.49548923475108E-03 -2.33987643816652E-04 -5.68184217798345E-05 -3.95650423854895E-02 -1.22536607033555E-02
 -3.96454964212129E-05 -8.12897951669640E-06  3.05025700601515E-02  1.23181259787237E-02 -1.25579407100032E-03
 -9.48881575910926E-03 -7.62055388723698E-02  1.31972380571737E-03 -8.54459983806540E-02 -3.50512372326045E-03
  9.59659107958480E-02  1.29982866116726E-05 -4.89733674422722E-04 -1.25534071312846E-03 -9.48499469398572E-03
 -7.61968351523128E-02 -1.31114702490574E-03  8.49202000069429E-02  3.50617070466470E-03 -9.61622148299821E-02
 -1.42147909796006E-05  5.41594192639449E-04  4.75144768350528E-04  3.59934553239226E-03  1.84629445833453E-02
 -3.09660467748674E-03  3.64072554413464E-01  6.16572526774500E-06 -5.91191902923469E-02  9.46426854044444E-04
 -2.61965777734105E-01  4.75244137473165E-04  3.60033322236014E-03  1.84593315836983E-02  3.09855659968967E-03
 -3.64077964759823E-01 -6.97378382378063E-06  5.89545361425553E-02  9.46645774874767E-04 -2.61742038865374E-01
  4.74646647441808E-04  3.59573584963747E-03  1.84075896236833E-02  3.09806231075604E-03 -3.64205959360953E-01
 -6.38444291399888E-06  5.90226650623156E-02 -9.45807445077695E-04  2.61822145561453E-01  4.75610100134879E-04
  3.60286724468416E-03  1.85186699268368E-02 -3.09593122541591E-03  3.63938373640371E-01  6.50148562599757E-06
 -5.90832278037366E-02 -9.47365038432889E-04  2.61950236204026E-01  1.98043712623619E-03  3.17694977451956E-02
  8.92097154319549E-02 -4.23502054186911E-03  3.12739714824697E-02  1.98212757187860E-03  3.18125573112310E-02
 -8.92045705893897E-02  4.24781812958468E-03  3.12396566169677E-02  1.97985202965864E-03  3.17606823117646E-02
 -8.91853203011948E-02  4.21499593882489E-03 -3.12903555826646E-02  1.98258636264213E-03  3.18208361402622E-02
  8.92245631348711E-02 -4.26626820396835E-03 -3.12262568936173E-02 -8.19230330695181E-02 -8.19273698609167E-02
 -8.19302073466333E-02 -8.19201009467206E-02 -2.27414576881414E-02 -2.27346170895634E-02 -2.26998745354882E-02
 -2.27673498173328E-02  1.01693895756932E-01  1.01709738433434E-01  1.01689211999360E-01  1.01714413263574E-01
* ORBITAL    1   80
  2.37811592757402E-04  1.70877883624504E-03  8.04885402611351E-03  5.38402724083790E-02 -3.34462967899249E-03
  3.28487108750459E-06  8.51526130600172E-05 -2.74102384947627E-04 -1.66498907079950E-05 -4.90535443472007E-06
 -1.10089424017217E-04  3.44857153726667E-04  1.22979027725422E-05  1.05141281286527E-04  3.02903172633402E-03
 -8.75231247555196E-02 -9.66354686239808E-03  1.23827098070313E-02  2.61174927617834E-03  4.62296295645299E-05
 -2.79462140403796E-05 -6.13438325428140E-02 -1.73185574540683E-02  2.63137120478344E-04  7.22300741037892E-05
  4.52946818181137E-02  1.53243733292543E-02 -2.35791899703513E-04 -1.69419339134303E-03 -7.97244574404404E-03
 -5.38744474713437E-02  3.38705122985127E-03 -3.21489937420176E-06 -5.18736193413061E-05  1.74862448691740E-04
  4.03464079985519E-08  7.21196499270148E-06  1.58431833087531E-04 -3.94623112944677E-04 -7.83407982402047E-06
  1.08467397592152E-04  3.10153166722049E-03 -8.76252446819455E-02 -9.66075621307627E-03 -1.23210193996755E-02
 -2.58049746249127E-03 -5.46906873819148E-04 -9.68703243828158E-05  6.12642441304789E-02  1.72854334362751E-02
 -3.81106605171120E-06 -3.92522568200099E-05 -4.51790717676654E-02 -1.53432366969644E-02  3.84323074705822E-07
  2.91278702561195E-06  2.42131923368299E-05  1.09024309995529E-05 -8.77864468228477E-04  6.91208066175171E-06
 -4.25485626146091E-04 -1.59841108827112E-03  1.79102708785050E-02  2.03890669900265E-06  1.69663975028543E-05
  9.53899169242949E-05  1.36213833070875E-05 -7.55080510917085E-04 -7.15368101660694E-06  1.72558475252186E-04
 -1.66424376136852E-03  2.06465986785510E-02  3.03991751827989E-04  2.29010705916403E-03  1.00464657511391E-02
 -2.39929199719503E-03  3.38850226633303E-01  3.20543458461512E-04 -1.00238993541975E-01  1.56850613677830E-03
 -3.19696237661266E-01  3.04508207407071E-04  2.29479807157234E-03  1.00522220709896E-02  2.40487695325436E-03
 -3.38831260428665E-01 -3.21842710241666E-04  9.98442046272654E-02  1.56820234391838E-03 -3.19162567251711E-01
 -3.05725477797016E-04 -2.30344490126715E-03 -1.01881351146685E-02 -2.39991688302200E-03  3.38434016783945E-01
  3.22052372145060E-04 -1.00055822267935E-01  1.56980011696549E-03 -3.19461477089850E-01 -3.03688100291529E-04
 -2.28854354728883E-03 -9.90116699598207E-03  2.40538523766064E-03 -3.39201128176226E-01 -3.21337842960376E-04
  9.99190436210512E-02  1.56452006093053E-03 -3.19154865629995E-01  1.63949185556857E-03  2.65588545542731E-02
  8.24502144651139E-02 -6.41550824020199E-03  4.49020689848082E-02  1.64322883392029E-03  2.66617354592234E-02
 -8.24352188179465E-02  6.43571419702295E-03  4.48165997948586E-02 -1.64375580802851E-03 -2.66821070933150E-02
  8.24867801097321E-02 -6.50827029874681E-03  4.47517842228538E-02 -1.63886502433419E-03 -2.65408816272247E-02
 -8.23960747421046E-02  6.35833111971824E-03  4.49337084701685E-02 -9.43633515798309E-02 -9.43741107965025E-02
  9.43332751484069E-02  9.43545762507214E-02 -3.33212008606448E-03 -3.31958351253174E-03  3.42846048536495E-03
  3.25049291024643E-03  9.50498435731404E-02  9.50887431946864E-02 -9.51237216555268E-02 -9.50122871773401E-02
* ORBITAL    1   81
 -3.37538262646210E-07 -2.47331291609197E-06 -1.28329075516264E-05  3.02275881815557E-06 -1.89006206764207E-05
 -1.69664881578654E-04 -4.56135605372367E-03  5.87051401094497E-02  6.51138600269984E-03  4.99169311112215E-04
  1.08957890513866E-02 -3.90671644519454E-02 -2.21093699723190E-03  4.57545635938721E-07  6.99191172547650E-06
 -2.85947739315682E-05  9.87941450144685E-07 -1.83629597723713E-04 -1.85422822272413E-05 -3.36526420401572E-02
 -9.36659487677714E-03  5.49103247027110E-05  1.84180776587281E-05 -2.60751679884419E-02 -6.54664562495665E-03
  8.66465726854449E-05  1.58141628500485E-05 -4.73975713169727E-07 -3.44644107545614E-06 -1.72006245076473E-05
  2.04262614310779E-05  1.70341426534846E-06  1.69879366172995E-04  4.56154060302300E-03 -5.86805863859904E-02
 -6.50732220159561E-03 -5.00028477214528E-04 -1.09141516248258E-02  3.90816111400293E-02  2.20683870328556E-03
 -6.10427171036122E-07 -1.18952920597086E-05  1.56546621242005E-05 -1.97597507927125E-06 -1.34656573702495E-04
 -8.60512834150907E-06 -3.35546448891375E-02 -9.34262408606132E-03 -8.40070018908613E-06  2.29523083302152E-06
 -2.59202230566289E-02 -6.54735259218897E-03  7.60797788070589E-05  1.50929840093447E-05 -5.19799285740297E-07
 -4.04134003979014E-06 -4.33481383446594E-05 -5.21252041461164E-06  4.43198974800390E-04 -4.86123965911054E-06
  2.20300423023845E-04 -2.69754550816710E-03  4.98803420494598E-02 -9.03185729007198E-07 -7.20585960491231E-06
 -5.11878056645692E-05  9.59531785651763E-07 -2.32789190115671E-04  5.50166584042398E-06 -3.06112927559735E-04
  2.69810280378800E-03 -4.99285087193721E-02 -4.69400360800765E-05 -3.65796023487689E-04  1.07882877087433E-02
 -1.82895101242184E-03  4.00259773931812E-01  1.36945031155019E-04 -2.89930722099869E-02  1.85564651393972E-03
 -2.85175668591034E-01  4.78912690910462E-05  3.73201278301275E-04 -1.07453587098570E-02 -1.82795920496043E-03
  4.00276737848989E-01  1.36231253970827E-04 -2.90104774325765E-02 -1.85666611675993E-03  2.85194429991347E-01
 -4.73659057741649E-05 -3.69186237391118E-04  1.07750749983775E-02  1.82794390940187E-03 -4.00243740041605E-01
 -1.37180063962541E-04  2.90045697178343E-02 -1.85629915409128E-03  2.85193374108055E-01  4.74793888110797E-05
  3.70161239311254E-04 -1.07730361798654E-02  1.82702517432923E-03 -4.00252070665148E-01 -1.36180555394950E-04
  2.90253995288655E-02  1.85671249710468E-03 -2.85240590432964E-01  1.50499581522037E-03  3.15398305334036E-02
 -1.28294271209240E-02  3.80815781520858E-03 -4.21535441895611E-02 -1.50625377267322E-03 -3.15640949631227E-02
 -1.28287067990634E-02  3.79134532490932E-03  4.21709665881145E-02  1.50445317006779E-03  3.15397570785265E-02
  1.28223287498940E-02 -3.79120652385102E-03  4.21622071525458E-02 -1.50602123046678E-03 -3.15606897641112E-02
  1.28247125480920E-02 -3.79415202205458E-03 -4.21717679478673E-02  8.02742126667016E-02 -8.02725083102929E-02
  8.02722702472899E-02 -8.02716804263245E-02 -1.60773850557273E-02  1.60867383927247E-02 -1.60872082936798E-02
  1.60855225556849E-02 -7.31267883351892E-02  7.31288767524658E-02 -7.31251244830272E-02  7.31275118677403E-02
* ORBITAL    1   82
 -1.58217505748105E-06 -1.14840919071820E-05 -5.81309628377925E-05 -1.93849308853900E-05 -4.17159514063494E-05
  1.65599192447426E-04  2.95186397799535E-03  1.03991678876481E-02  3.63010704306474E-03  7.29485445826322E-04
  1.48734142093744E-02 -4.15585370780277E-02 -6.87258038159910E-04  2.37974027245534E-06  5.32693401917678E-05
 -6.66405351287017E-05  2.07002554959775E-06  4.28649935107753E-05  1.00639440567792E-05 -2.86790404634939E-02
 -1.01026662667246E-02  7.35504184859196E-05  2.25643635966081E-05 -2.47701150839074E-02 -3.40792913408331E-03
 -1.61654272418245E-04 -1.81164290699345E-05 -1.77959459935215E-06 -1.28834316922994E-05 -6.75546236490922E-05
  3.24602182345248E-05 -3.95957067069925E-05  1.66364174318306E-04  2.96697475844702E-03  1.03517496474902E-02
  3.62616323917868E-03  7.27742039626400E-04  1.48321824502132E-02 -4.14296362704325E-02 -6.79127573049376E-04
 -2.88363529760928E-06 -6.26487327864594E-05  1.33794673975952E-04  3.43968125370391E-06 -5.18346977137770E-05
  6.14217060135140E-06  2.86689587880617E-02  1.01035102414316E-02  3.65053968883300E-06  3.22516313286881E-05
  2.49587329638171E-02  3.41089627385246E-03 -1.38733508582062E-04 -3.67454023320336E-05 -7.25808583712794E-04
 -5.52563046454486E-03 -4.25784334870092E-02  5.90028348098972E-04 -1.27299696762337E-01 -7.81634774015252E-04
  2.21018605765427E-02 -1.74426750808914E-06  4.21894136293401E-05  7.21955203249642E-04  5.49401008731059E-03
  4.23880886213255E-02  5.70350474872649E-04 -1.26147004468787E-01 -7.65769527374790E-04  2.17843510076372E-02
  6.45957518632511E-06 -3.15907702870082E-04  2.57704324079751E-04  1.96996977484837E-03  2.67615006563898E-02
 -2.24859748529061E-03  4.33105566347096E-01 -2.79766373956761E-04  1.09532945709044E-02  9.90141494163385E-04
 -2.38699915565923E-01 -2.56851448201095E-04 -1.96356439411025E-03 -2.67535523039860E-02 -2.24904733967113E-03
  4.33203851443841E-01 -2.78860761476020E-04  1.09197116202547E-02 -9.91565819659648E-04  2.38835479359315E-01
 -2.56619641208843E-04 -1.96171869560957E-03 -2.67525566470879E-02 -2.24821907185417E-03  4.33196671645959E-01
 -2.79458532528534E-04  1.08483081744447E-02  9.91709535121576E-04 -2.38933451394213E-01  2.57585836415172E-04
  1.96915101406113E-03  2.67301383790746E-02 -2.24965127400193E-03  4.33168338398661E-01 -2.80537402508350E-04
  1.09662771410515E-02 -9.88768435403954E-04  2.38663991809753E-01  1.21542595753646E-03  2.79662062066749E-02
 -1.67084300720717E-02 -3.45148207533437E-03 -3.00129821548025E-02 -1.21322276923580E-03 -2.79313061248918E-02
 -1.66929056879539E-02 -3.44916027808039E-03  2.99638069516293E-02 -1.21078115400798E-03 -2.78932987954693E-02
 -1.67078874560936E-02 -3.41955449420750E-03 -2.99347826793882E-02  1.21453164651248E-03  2.79454420466541E-02
 -1.67098163278410E-02 -3.44779393221616E-03  3.00016534055388E-02  6.72739551358449E-02 -6.72198854118236E-02
 -6.72171764733205E-02  6.72726757617332E-02  9.68174409394073E-04 -9.86097360574487E-04 -1.01461296952264E-03
  9.67016650129286E-04 -7.85994404463772E-02  7.85827627287890E-02  7.85954487305946E-02 -7.86022783481871E-02
* ORBITAL    1   83
 -2.68025942378456E-04 -1.89226437460032E-03 -9.20049068638262E-03  1.87748857412205E-02  1.68594789137880E-02
  3.44598003991447E-06  1.55087324979879E-05 -2.27357721751239E-04 -7.14778959637987E-05 -5.16612782933341E-06
 -3.02237437194964E-05  1.54925858352478E-04  1.22158000391379E-04  1.04689106510605E-03  2.43913637095806E-02
 -1.13088014635877E-01 -3.57442928221680E-03  6.92543105826502E-01 -8.51264692677855E-02  2.28188055934982E-03
 -2.82191403972245E-04 -1.36165174783997E-01  1.11575090498019E-02 -8.47555364456654E-04  6.25769550644153E-05
  6.43849794730850E-01 -8.08849484603247E-02 -2.05183976877534E-04 -1.46688359499311E-03 -6.88985778403288E-03
 -4.68840093686319E-02 -1.07589216239833E-02  3.01456461303520E-07  1.59821430785973E-05  1.11709156733548E-04
  7.91951963958404E-06 -2.36042181842204E-06 -3.05754600877592E-05 -1.67969108608807E-04 -1.23592802485769E-05
 -2.59699949582642E-04 -5.50296551471835E-03 -1.99165250709064E-03  8.02937244850886E-04  1.86598058298374E-02
  2.04194978521540E-02  5.28140688926863E-05  3.12031225784585E-05  1.72868466684377E-02  2.83433773350869E-02
 -3.76042061458942E-05  7.94331937315354E-06  1.37087291188511E-02  1.33657286026784E-02  2.21222593293164E-04
  2.08663127605913E-03  4.29960774303152E-02 -2.80432416786286E-04 -2.82208324124302E-02  6.23451399716861E-04
  3.21357661082681E-02  3.40927031418385E-04  1.69849332573220E-01  2.24527295564368E-04  2.11393943966094E-03
  4.33048867501297E-02  2.90441014286358E-04  2.89238000117013E-02 -6.31956522102156E-04 -3.34556828455293E-02
  3.35415401144822E-04  1.70256997222648E-01 -1.66019223470999E-04 -1.42225605409614E-03 -4.53022087513482E-02
 -5.31081916615964E-04  6.40300027339421E-04  5.73671740096223E-04  5.42358702922850E-02  7.35439660944666E-04
  1.45425959372006E-01 -1.65583113688951E-04 -1.41857378193540E-03 -4.51157474628257E-02  5.30867025413701E-04
 -2.30143869949009E-05 -5.75165528980648E-04 -5.42974341076200E-02  7.41586263431385E-04  1.45505794164643E-01
  1.28880911295051E-04  9.76159769230348E-04  1.00304404239014E-02 -2.14223120242381E-04  1.85969569500127E-02
 -4.12876659482225E-05  7.36987981558145E-03 -7.33535085418553E-05  8.87954548692639E-03  1.29630534230189E-04
  9.81900122364135E-04  1.01124247877114E-02  2.13036135179263E-04 -1.86955959359389E-02  4.26217936108741E-05
 -7.41174942263550E-03 -7.45191340616700E-05  8.88725150193087E-03  5.88942970892873E-04  1.39445572130529E-02
  7.78223414820641E-03 -1.70542403638773E-02 -1.82812147105974E-02  5.99406483568948E-04  1.41279200349396E-02
 -7.85316637443344E-03  1.72078231221579E-02 -1.84244996135747E-02  1.34826628863927E-04  1.48097515206011E-03
  4.21752043561529E-03 -6.52677505617946E-03  1.09954920438578E-03  1.43235625154739E-04  1.58066640214416E-03
 -4.23246105400781E-03  6.50131338367028E-03  1.13189997869722E-03  1.95597138869561E-02  1.95222966845203E-02
  5.10747227953909E-03  5.11903466972409E-03 -2.46070858375417E-02 -2.47544092500101E-02  1.28172998308819E-03
  1.21096108264742E-03  4.02829102126539E-04  5.18424316410595E-04 -8.77008610789784E-04 -8.44469354962167E-04
* ORBITAL    1   84
  1.63775385139946E-06  1.26654233057493E-05  6.88353114241660E-05  4.57045510418687E-05 -9.08843846757768E-05
  1.04020336386125E-03  2.45840466676601E-02 -8.73279963708828E-02  2.02583767887462E-03 -1.03080485320053E-03
 -2.18563657776506E-02  2.70743086211722E-02  1.23719444605744E-03 -2.81640645747667E-06 -3.37778222925322E-05
  4.02146623332625E-05  5.85439114306690E-05 -2.58847081363868E-03  2.47264944855614E-04  9.10196360264665E-01
 -1.10850289937011E-01  3.45383369148691E-03 -3.40978693774376E-04  2.45450582868479E-01 -3.77587120399356E-02
  2.89189222488313E-04 -7.09526777814613E-05  1.72243195138772E-06  1.42900402493898E-05  9.20607863171787E-05
  5.26107130879936E-05  1.40396750817324E-04  1.80682501833772E-04  3.83141191003012E-03  2.21086531219209E-02
  5.26745077029626E-03 -4.53589386447732E-04 -8.63455631000538E-03  1.31523732081292E-02 -2.48120387326900E-03
  1.82734462224977E-06  3.33911244509966E-05 -1.75615156447619E-05  7.95133854805681E-05  1.33302384990828E-05
 -1.37941049501954E-05  3.84358050252051E-02  3.65498435215535E-02 -9.70547385203130E-05 -1.06961824127575E-04
  7.83052012297254E-03  5.83585870069939E-03 -3.86312032120135E-05 -7.52008778162140E-05  3.67174780728809E-05
 -8.27687379004776E-05 -3.40949107290914E-02  6.42278955454359E-04  1.92269600133696E-01 -9.02726666441660E-04
 -1.33143617208427E-01 -1.03203749167435E-03 -9.02341497491244E-02 -4.20384669527796E-05  3.87737861110772E-05
  3.39167825454708E-02  6.39682120290371E-04  1.92440014590950E-01 -8.91068821834387E-04 -1.31955421048009E-01
  1.02803451682433E-03  9.02601880568822E-02 -3.85401652382012E-04 -3.17188242935678E-03 -6.01820235030851E-02
  1.15444372619840E-03  1.45401824385043E-01  6.30275332382693E-04  2.30484989937136E-02 -3.62911738981930E-05
  3.62944876215714E-02  3.89069462872906E-04  3.20100320404820E-03  6.04842891005933E-02  1.15123428028708E-03
  1.44985818970192E-01  6.34096538219413E-04  2.31210592823473E-02  2.98224322784644E-05 -3.69276617902628E-02
  4.02186603347293E-05  3.01554545655456E-04  4.77470882695872E-03 -3.68351771692153E-04  4.02292141923947E-03
  1.58571076237481E-04  7.53941468673358E-03  1.15203803196696E-04  1.55441015122103E-02 -4.02350315824394E-05
 -3.01478441979509E-04 -4.77711706286685E-03 -3.73346708251494E-04  4.06145381538844E-03  1.55831411574386E-04
  7.52531381104554E-03 -1.12745640961904E-04 -1.53690676910136E-02 -8.21147849921763E-04 -1.90618506888138E-02
 -1.17768650797198E-02  2.30471867653814E-02  2.08001021038591E-02  8.14461789476731E-04  1.88997409704260E-02
 -1.17189178786360E-02  2.28306045578424E-02 -2.06218623301247E-02 -3.39813749025409E-04 -4.76926361224240E-03
 -3.02047160239020E-03  4.48424490777286E-03 -2.53091736683916E-03  3.47898725773449E-04  4.85668419812913E-03
 -2.99012661878126E-03  4.43023677275260E-03  2.52654207680456E-03  9.78879897496133E-04 -1.06892861360983E-03
 -1.37516194461244E-03  1.33592701394802E-03  2.58397016536399E-02 -2.57178948601200E-02  6.84284910905779E-04
 -7.23384837601188E-04 -2.15514932887867E-02  2.16255172696833E-02 -2.34914585007443E-03  2.34225442890220E-03
* ORBITAL    1   85
 -5.53537269013322E-05 -3.90714149268344E-04 -1.70882096533281E-03 -1.07044383430762E-02 -1.91663670252324E-03
  3.19474075235186E-06 -2.39252197795312E-05  1.46833818828674E-03 -1.44747271870481E-04 -7.12201921917327E-05
 -1.60597063432872E-03  4.43560365005511E-03 -6.57893735809162E-05  7.60928683904779E-05  1.75069573825935E-03
 -1.89833421349466E-02 -1.03189564096276E-03  6.57490959565131E-01 -7.19525738764352E-02  1.43238376714489E-02
 -1.40992456105874E-03 -5.62984882770333E-02  3.68563690490859E-03 -4.79382386866788E-02  5.73398841273118E-03
 -7.19329950197556E-01  7.87119400852713E-02 -1.53751018085397E-05 -1.07021348847441E-04 -4.42126259554787E-04
  2.97855145095413E-03  2.67984729255437E-03  1.10362598060419E-05  2.34822297559107E-04 -1.30691730977252E-03
 -6.83204073331344E-05 -1.91461493935974E-05 -4.29035838646178E-04 -4.58931046109953E-04 -2.70669090580740E-04
 -3.13855229399707E-05 -4.96345963363911E-04 -2.70571860056188E-03 -4.38418314151518E-04 -1.13763713836665E-02
 -1.44262402884573E-02  7.73663733876599E-04  7.65000031205739E-04  1.78159360406135E-03  1.77942013782659E-03
 -2.03612550782888E-03 -1.84178767008915E-03  1.68946856366496E-02  1.98072028508017E-02 -4.33098474603826E-06
 -2.29606448427339E-05  6.47538827480213E-04  4.13718511245647E-04  1.50581955294502E-01  1.62412876126857E-04
  6.82909640428084E-02 -2.37579308579770E-05  4.70323673683790E-03 -1.72680952873807E-05 -8.54248907755577E-05
  3.06372002385417E-03 -3.91321442195217E-04 -1.55180604885277E-01 -2.50884692628690E-04 -9.16730277370533E-02
  7.06236610640412E-05  1.16615682195782E-02 -1.44856727681848E-04 -1.17954522791667E-03 -1.63230536137571E-02
  4.75523447340012E-05  1.61372169949559E-02 -6.81896105954640E-05 -2.48252145405009E-02 -1.39671165676963E-04
 -1.38514101799015E-02 -1.37478786199933E-04 -1.13616663229504E-03 -1.88588252407616E-02 -1.15954573874597E-04
 -2.36373714696124E-02 -3.18813964566003E-05  1.58663195230839E-02 -7.93092565250837E-05 -3.84953741837877E-03
  4.02429514362080E-05  3.28887474026384E-04  3.93763757868291E-03  8.07822209592944E-05  3.53175392915542E-03
 -1.27199873927362E-04 -5.35668755512655E-03 -6.85997431004881E-05 -5.37600439357712E-03  5.23161874278953E-05
  4.23291001321499E-04  5.04180087214768E-03 -6.83578579625576E-05 -4.23338045412820E-03  1.44748720215797E-04
  4.52752377471316E-03 -6.63032620999337E-05 -3.52514942681985E-03  7.49877102144282E-04  1.64457578693649E-02
  1.05276492603803E-02 -1.94200086520324E-02 -1.26100760746894E-02  7.73290396936647E-04  1.79225247630377E-02
 -1.11906995003199E-02  2.06660332526387E-02 -1.35889517893834E-02 -5.45521180104505E-04 -8.24506325990076E-03
  1.21428074561883E-03 -4.82421950604842E-03 -6.17735561492622E-03 -4.93719930366542E-04 -7.47242552766584E-03
 -8.15849287441810E-04  4.44535640404823E-03 -5.62127182106710E-03 -4.99103678281435E-03 -6.03657816242028E-03
 -6.03188168250017E-04 -3.76329860895030E-04 -8.46549606941496E-03 -7.71180924214672E-03  2.72057927441539E-03
  2.13499961631193E-03  3.53009520120433E-03  3.03154892109803E-03 -1.04913310300937E-04  1.15968473939369E-04
* ORBITAL    1   86
  7.52490982538578E-06  5.46271030147918E-05  2.72782728712292E-04  1.02899932491525E-03  1.14345673137375E-04
  2.39222334807514E-05 -1.14239607529249E-03  3.23044216861417E-02 -2.61925318585631E-03 -1.32732151331888E-03
 -3.02840146918038E-02  8.29026409471895E-02 -1.34280432143188E-03 -7.93348138217896E-06 -1.71834006209886E-04
  8.75152454021002E-04  1.47707062857946E-05 -3.52769158951570E-02  3.85642866042537E-03  2.33617801289710E-01
 -2.17522229809299E-02  6.65522393631671E-03 -4.82173909528716E-04 -9.18552565083440E-01  1.10464907204644E-01
  3.71436529355336E-02 -4.05847818576128E-03  1.38682589408612E-07  3.42413253022017E-07 -5.29277738656128E-06
 -5.79229423234921E-04 -2.01270504538316E-04  2.40144997201289E-04  4.26030560604630E-03 -2.41617955492475E-02
 -1.37561694188705E-03 -4.05240960152126E-04 -8.18476799401942E-03 -9.97188871445738E-03 -5.65682854701110E-03
 -3.43628552080185E-07 -3.73877718072219E-05 -3.37806802388351E-04 -4.99614848064864E-05  6.54365272147695E-04
  8.24362001362644E-04  1.28310653626446E-02  1.22212657450432E-02 -1.90849584171966E-04 -1.80439252679222E-04
 -3.93489746972358E-02 -3.53121710027415E-02 -8.51599586078823E-04 -9.92358660817657E-04  9.23168702746321E-05
  3.91563298806129E-04 -2.42641449497226E-02  1.84173739240668E-04 -5.94078256891696E-02 -8.84629903595066E-04
 -2.20969222310717E-01 -7.99780856656939E-04 -6.23022113926797E-02 -8.61838326997452E-05 -3.46439401748268E-04
  2.41605281932404E-02  2.29854623931818E-04 -4.37095450499838E-02 -8.67723917087102E-04 -2.11781108082395E-01
  7.86518832015818E-04  6.17171344276859E-02 -5.50787109313032E-05 -2.86200135807834E-04  2.72420547536017E-02
 -6.81262865890953E-04 -7.85114165386992E-02 -9.69698737544535E-04 -8.46254997568362E-02 -5.47882483625435E-04
 -9.59853645490393E-02  6.97240040342294E-05  4.06392944725755E-04 -2.53160327565045E-02 -6.79863988566826E-04
 -7.69198146231405E-02 -9.71061788509434E-04 -8.67961153408369E-02  5.54875583938542E-04  9.64340891859526E-02
 -1.07110950900566E-04 -8.40782372857216E-04 -1.03024606303833E-02  1.35944273612833E-04 -5.99986499710881E-03
  1.82735111798943E-04 -8.22307155973026E-03 -7.10358691431707E-06 -1.73178855094026E-02  1.00296551017898E-04
  7.86048083061461E-04  9.83025855552404E-03  1.50465560357665E-04 -5.53253198519923E-03  1.71047218740623E-04
 -8.87944613339509E-03  9.46105921621643E-06  1.79683654963072E-02 -2.38375630551533E-04 -1.41771629694190E-02
 -6.21206101219652E-03  1.18916450975506E-02  8.93476724142609E-03  1.57596830298210E-04  1.22999224795504E-02
 -5.04203104715338E-03  9.67847895006217E-03 -7.47071095423922E-03 -5.23378330738053E-04 -7.21653970237993E-03
  3.57607452628678E-03 -3.59084173125122E-03 -4.67167654277031E-03  5.70754907273392E-04  7.97468072048395E-03
  3.68115324603785E-03 -4.02374304587982E-03  5.28523224770177E-03  1.00981103037378E-02 -9.60431370604571E-03
 -2.13604661606176E-03  2.15379860767123E-03 -7.70728909926086E-03  8.60926915667163E-03  5.49315004206568E-03
 -5.67427569749859E-03  5.54653527016032E-03 -5.83455864341921E-03 -1.85914474701239E-03  1.86246600453840E-03
* ORBITAL    1   87
 -3.04548752764885E-04 -2.21742350978495E-03 -1.03109842102909E-02 -2.56733574182161E-02 -1.86147416111237E-02
  1.51028850099390E-06  4.21506348852644E-05 -1.11483114332108E-04  4.72580976524754E-06 -7.39545801869903E-06
 -1.56738457710581E-04  3.49410625002913E-04 -1.44022231189542E-05  1.33730672767490E-04 -1.17844779225898E-03
  4.66627987213820E-02  2.46250681158959E-03 -1.18891200130723E-01  2.47835024836436E-02  3.68496565899392E-03
 -4.32594592506998E-04 -9.69147330341990E-01  1.01329260874698E-01 -2.46129233360151E-03  2.58332234679115E-04
 -3.73523391908520E-02  1.07483589921373E-02 -1.67161723827468E-04 -1.17409802473452E-03 -5.05135084232332E-03
  5.57730318000022E-02 -9.34194012495677E-03  1.49921540427346E-06  4.91122486413067E-06 -1.46801957026384E-04
 -3.93795434583388E-06 -3.06202464040197E-06 -4.46157716146841E-05  1.73223031405503E-04 -1.57985349480926E-05
  3.12022803375072E-06  2.40463302793864E-03  4.36381882261939E-02  9.77197813730232E-04 -2.02394948164595E-02
 -1.79982578824358E-02  2.17211136979294E-04  2.32801453211427E-04  1.03645284478104E-02 -9.01583667106219E-03
 -1.29632948076051E-04 -1.18630281837305E-04 -1.74303383752436E-02 -1.55521628168051E-02 -2.74606620790781E-04
 -2.18840259045906E-03 -2.47408303722516E-02  1.73593732881779E-04 -4.52085247795989E-02 -3.64095798849319E-04
  8.60768985098513E-02  5.61518718882269E-04 -1.27468313882606E-01 -2.80478379131427E-04 -2.22964913211823E-03
 -2.44946222039694E-02 -1.76762722368860E-04  4.61301306220770E-02  3.58743646945650E-04 -8.82961552494306E-02
  5.85081046114838E-04 -1.26296868957175E-01 -1.26150391157492E-04 -9.57373549319876E-04 -7.06178643539197E-04
 -2.93689471528797E-04 -7.68723070766248E-02  9.07144139880887E-05 -2.08798828236962E-03  4.23887749727133E-04
  4.19712601849636E-02 -1.23211501444320E-04 -9.34352913234849E-04 -5.03237214701792E-04  2.96845081999325E-04
  7.69952797090108E-02 -9.23997522674135E-05  1.41465743594659E-03  4.25731901189215E-04  4.26823661395337E-02
  5.22291816071529E-05  3.91265590244856E-04 -7.66027558853044E-03  2.60879927425587E-04 -1.81024047815629E-02
  3.83177890697478E-05 -1.61630339158504E-02  1.63478836431717E-04 -2.80033401847131E-02  5.38087671582935E-05
  4.03760311791105E-04 -7.60800383173484E-03 -2.62676844832713E-04  1.80452913647234E-02 -3.87466029492450E-05
  1.61139469128171E-02  1.63990239629761E-04 -2.79200374008865E-02 -7.11197034360169E-06  3.65288468262001E-03
 -3.45918710551556E-03 -7.21513358869451E-03 -9.69698997490026E-03  1.93672421298712E-06  3.88612357334415E-03
  3.37338635376834E-03  7.44321923867091E-03 -9.85316981902531E-03  2.03457538824018E-04  2.23217324701999E-03
 -3.13739487967474E-03  5.46396788642991E-03  3.14297277664180E-03  2.05854599228455E-04  2.28117526595747E-03
  3.17193469902508E-03 -5.47100797422732E-03  3.20792619887989E-03  1.13146350994877E-02  1.11929060581465E-02
  6.42301299657135E-04  6.64907763855028E-04 -1.26458138369602E-04 -1.78466648600010E-04 -4.47313205281062E-03
 -4.51165143988773E-03 -1.23064448536652E-02 -1.22529683482793E-02  2.38862105329242E-03  2.41440381085924E-03
* ORBITAL    1   88
  1.82719618902427E-03  1.32007972552850E-02  6.60309249856631E-02  3.02943607294374E-01  8.45841763222518E-02
  2.41523933803708E-05  5.49882430819091E-04  8.54537193994198E-03  2.35070783496751E-04 -1.88656757326854E-05
 -4.34723065551301E-04 -6.48084972738613E-03  1.07049958261119E-03 -2.71842471946862E-03 -5.44709707599097E-02
 -2.49573061262667E-01 -4.81275574524725E-02 -8.86998331236204E-02 -5.48409924446301E-01  5.49099125809219E-06
 -5.60954144649323E-03  1.25470440353131E-01  8.61879813312173E-01 -2.04439366938471E-04  2.61058736989844E-04
 -9.46066993306031E-02 -5.95554076819782E-01 -3.95625200253959E-03 -2.82604505231879E-02 -1.30153233450988E-01
 -3.04237281193262E-01  1.16470174402629E-02 -1.60214457578519E-05 -3.32958346870361E-04 -2.98232437577398E-03
 -3.45245683986340E-04  1.38296606447727E-05  3.00251116054171E-04  2.52321316625270E-03  2.47442365263756E-04
 -3.57045569225533E-03 -6.17910082006773E-02 -1.37058850935752E-01 -3.11270697051135E-02  1.02085045718521E-03
  2.68115242773466E-02  2.21972301134913E-04 -1.10411585851053E-04 -5.85173824159941E-02 -5.70536592141681E-02
 -4.40893956555096E-04 -9.76104789692235E-04 -6.03917728665352E-05  2.77762580504998E-02 -6.91397246478473E-03
 -5.29473597265861E-02 -2.01424109153480E-01  7.19915785842130E-03  8.46876151046534E-02 -1.14066966766341E-02
 -1.03333190241066E-01 -8.27107984347476E-03 -3.96709859959741E-02 -6.92548599599284E-03 -5.30278570182931E-02
 -2.00455520450324E-01 -7.30952810576590E-03 -8.70620509003082E-02  1.14370573467116E-02  1.02593253290939E-01
 -7.94185289880114E-03 -3.18106334370218E-02  4.17853705407275E-03  3.23446765971718E-02  1.48453615247794E-01
  2.14018041182180E-03  1.29557200665500E-01 -2.54798609731585E-03 -4.00314323912510E-02 -1.59222953881263E-02
 -2.65016224703873E-01  4.19478271634426E-03  3.24658425851038E-02  1.48964254660525E-01 -2.22861069564017E-03
 -1.31657308806821E-01  2.68251119025830E-03  4.28601397319394E-02 -1.60206032986633E-02 -2.68422252136007E-01
 -3.24839460324972E-04 -2.48631613057773E-03 -9.73638208404660E-03  4.68701170232597E-05  2.64047488547322E-03
 -1.74765441611340E-04 -3.17922544900259E-03 -7.34206670993841E-04 -5.54299626030587E-03 -3.23213488769814E-04
 -2.47469078386609E-03 -9.68741190582216E-03 -2.40051715589965E-05 -2.33592814664735E-03  1.46826547113542E-04
  2.69769177444590E-03 -7.17894148395307E-04 -5.06875137042228E-03  1.15955021368916E-04 -2.23212158860483E-02
 -2.58472987029581E-02  2.38578224817508E-02  1.54113008447506E-02  4.12802551888812E-05 -2.37408652092909E-02
  2.64138109899508E-02 -2.45791226243992E-02  1.66082059620393E-02 -5.67771586609731E-05 -6.94899861690793E-04
 -2.55530252276109E-03  4.31329495845931E-03  8.77695595775149E-04 -1.05931912412646E-04 -1.24969279810175E-03
  2.64616753130908E-03 -4.33525117106387E-03  6.19585513224012E-04 -3.88721380473674E-02 -3.96051414956306E-02
 -1.81884633034209E-03 -1.71023565242089E-03  2.69681614022528E-02  2.74542039586912E-02  1.07301472091805E-03
  1.31279232225550E-03 -3.80581478819034E-02 -3.96647853102825E-02  2.18481119751772E-03  1.95742710466295E-03
* ORBITAL    1   89
 -2.93432219222345E-04 -2.11408436420340E-03 -1.02756886851829E-02 -7.31117772053859E-02 -4.13475454922156E-02
 -3.31232734920391E-04 -6.94335609265922E-03 -2.48160499547950E-01 -4.84121126131990E-02 -2.90867937783783E-04
 -6.18931010667995E-03 -1.72475171331488E-01 -3.43553656269521E-02  1.87070887281122E-04  3.61613512867607E-03
 -8.16280492236931E-03 -1.84641985266297E-03  6.55817174817910E-02  5.16678252380386E-01  5.51897442582655E-02
  3.32480529084963E-01 -8.77258179505775E-03 -7.69369264887195E-02  1.02107907758853E-01  7.16976157891546E-01
 -7.34747286037716E-02 -5.69217778015337E-01  4.56345993391324E-04  3.26453781139109E-03  1.52445298054076E-02
  5.32971245193730E-02  1.41109373265650E-02  1.01062224564041E-03  1.86486295484577E-02  7.35693631107476E-02
  2.43204375144437E-02  6.55057368850668E-04  1.24256990324990E-02  6.12409418760477E-02  1.30698393030190E-02
  3.16576073255715E-04  5.61511544342884E-03  1.60319709743648E-02  3.20952147353721E-03  6.91459243436957E-03
 -5.82381489653671E-03  3.44512262195737E-02  7.86868825558690E-02  3.83355359855713E-03  4.70057424104827E-03
  5.96937520984311E-02  1.34890140792928E-01 -9.41261610417413E-03  1.81441936776904E-03  2.71561440564545E-04
  2.06247511575307E-03  4.32215527099761E-03  1.64242270261067E-02  3.94218924496044E-01  8.55377475734800E-03
  1.94177046777840E-01 -8.42201567800568E-04 -2.32511270783187E-02  4.19328304271122E-04  3.18068270322985E-03
  1.47235957315205E-02 -1.78342479251820E-03  3.67173542911684E-03 -1.19514856160653E-03  1.79815832683219E-03
  1.70840095088198E-03  2.75030862671595E-02 -4.88889769487842E-03 -3.76873269362073E-02 -1.42185072578350E-01
  1.22547594245111E-02  1.44117373119811E-01 -8.18169201226678E-04 -4.92442667523813E-02  5.46712208033798E-03
 -1.49874213206081E-02  3.29176051493716E-03  2.49510932221227E-02  5.67637709943833E-02  5.89828215498039E-03
  7.02589362487400E-02  9.54582992502909E-03  9.54065433641997E-02 -3.00693854491268E-03 -8.50551638732030E-03
 -9.02299474848881E-04 -6.93743079506828E-03 -3.21590644276948E-02 -1.78235837243237E-03 -1.83406917918526E-02
 -7.82147210052264E-04 -5.22711560743628E-03 -1.14564279311833E-03 -2.87784502613961E-02  8.39256297362742E-04
  6.50915717851935E-03  3.27535116592641E-02 -1.70670816797204E-03 -1.60028196242244E-02 -1.06077838842684E-03
 -1.24982190643662E-02  1.15478637000676E-03  2.59661857210734E-02  7.87141282515973E-03  9.78027191134157E-02
  4.38484765967090E-02 -6.15270967229238E-02 -6.92605042208480E-02 -1.35408879625877E-03  1.02600496124306E-02
  5.68885002774811E-03  1.78889523674126E-02 -1.70694009720521E-02  2.24803178280935E-04 -1.05964634007279E-03
 -4.57901640933686E-03 -5.67634723158866E-05 -2.13134956018135E-03 -1.44062301289362E-03 -1.18629544169801E-02
 -5.26834620748594E-03  6.13834418912975E-03 -4.07989654208495E-03  4.05820058932209E-02  1.33719926184426E-02
 -3.13833067770913E-03  6.11167777923565E-04 -8.07537845986111E-03 -2.05137694300688E-02  5.86937673409461E-03
 -3.47910218704851E-03 -5.37115829046880E-03  2.70235355700035E-02 -4.30400772002808E-03  1.03890289367976E-03
* ORBITAL    1   90
  1.65913614483112E-05  1.19314920536514E-04  5.83550673083764E-04  2.55628428323624E-03  4.35481856910269E-04
  8.53479488066885E-04  1.67036462381490E-02 -5.93322665144677E-02 -9.55044860991784E-03 -1.96909095197597E-03
 -3.84967297581627E-02 -6.24326568197666E-03 -3.86522422466434E-03 -1.89058178210681E-05 -3.88062445361982E-04
 -1.92622221499444E-03 -7.80446688836085E-04 -1.02578412756153E-03 -6.08749430920996E-03  1.65117486767176E-01
  1.07808228140991E+00  5.72142055330484E-04  4.77443949270421E-03 -6.80159347422858E-02 -4.81491305510216E-01
 -5.30997873906419E-04 -2.66981472987148E-03 -1.34219495055388E-05 -9.36144092982131E-05 -3.59988919656961E-04
  4.15763731152878E-04 -2.19211735755253E-03 -4.37690129876921E-04 -7.67161703006730E-03 -1.06473659735013E-01
 -5.21482628170368E-03  1.14581717495280E-03  2.05457399184371E-02  2.40249245103049E-01  1.77454159490665E-02
 -1.73922741521427E-05 -2.70325230395552E-04  1.74665300912811E-04 -9.31812623043547E-04 -2.73979058575612E-05
  1.47685124836972E-04  1.87961172692515E-02  8.21393036906525E-02 -3.15799572321333E-04 -4.16980457993847E-04
 -5.09427209066787E-03 -3.49825692418981E-02 -8.28945628133045E-05 -6.03508076807122E-05 -8.71732503765545E-03
 -6.69160978049560E-02 -2.27504761891535E-01  9.04722365091366E-03  1.03593625739421E-01 -1.71915574605010E-02
 -1.77406379238635E-01 -1.63699249252743E-02 -8.14729298821355E-02  8.56708160934248E-03  6.57543575171156E-02
  2.22376707953127E-01  8.94722678056741E-03  1.02599822402187E-01 -1.68839827728347E-02 -1.73124624462848E-01
  1.62816107196405E-02  8.16330067925946E-02 -1.34984941906690E-03 -1.06585018241455E-02 -7.28145758002085E-02
  5.64595210460949E-03  1.12990887314836E-01 -5.57911234315215E-03 -9.67627481038568E-02 -1.11605183793552E-03
 -6.71111808359998E-02  1.43226845997966E-03  1.12938226021430E-02  7.56337403829596E-02  5.67580814054035E-03
  1.11963181905899E-01 -5.57313615783692E-03 -9.70205304475628E-02  8.76703650611282E-04  6.34182041726955E-02
  7.89114100454712E-05  5.97829031219294E-04  3.48168974401061E-03  4.81008741981214E-04  1.50858067949173E-02
 -7.17588881102497E-04 -2.00333201971417E-02  1.37881430638992E-04 -2.62068898738371E-03 -7.41976342049326E-05
 -5.64340480610050E-04 -3.37781137171527E-03  5.32222484501728E-04  1.65157589461243E-02 -7.23425719534640E-04
 -2.03909604327775E-02 -2.08343453638672E-04  7.26034409392099E-04 -5.24227725425610E-03 -8.45989628604769E-02
 -4.12358782877967E-02  3.62733560099016E-02  6.67364876140369E-02  5.28228431172861E-03  8.45044499711346E-02
 -4.08587591825329E-02  3.60853090127240E-02 -6.64589276492003E-02 -1.35726903590618E-03 -8.75920655382646E-03
 -6.58052201948992E-03 -3.09741208593689E-03  4.64275831420950E-03  1.23158809473301E-03  7.52650582223473E-03
 -6.59863824979808E-03 -2.12239840178103E-03 -4.69185279244282E-03 -1.95151994431371E-02  1.87363374459424E-02
  6.03341049260982E-03 -5.83865469314192E-03  3.34517117243394E-02 -3.30270873040708E-02  7.02967344494068E-03
 -6.37764136772716E-03 -8.41734262087524E-02  8.38192240572092E-02  5.80639027913931E-03 -5.28023306149518E-03
* ORBITAL    1   91
 -2.66599741589787E-04 -1.91968855090889E-03 -9.29123831602534E-03 -6.86430896127875E-02 -4.26937282785190E-02
  3.35821274949218E-04  7.02606667716788E-03  2.47845587312071E-01  4.90037144026239E-02  2.75879816039708E-04
  5.88987862161607E-03  1.70738949550216E-01  3.35893851037525E-02  1.58503009961846E-04  3.04864653286625E-03
 -1.28036045584285E-02 -1.11998743568099E-03  6.59598698562513E-02  5.19487752515144E-01 -5.46038670307065E-02
 -3.28768415333699E-01 -8.31754504983544E-03 -7.74807324122108E-02 -1.02368164446997E-01 -7.18096136504694E-01
 -7.32320667093641E-02 -5.67438286574422E-01  4.25538325659643E-04  3.04033684938006E-03  1.40722510250221E-02
  4.71765424492470E-02  1.63905332428818E-02 -1.01803832977809E-03 -1.88021886511087E-02 -7.52815803680173E-02
 -2.40203640520977E-02 -6.32500838764475E-04 -1.19454333373787E-02 -5.62014248530695E-02 -1.33705538142367E-02
  2.92662027177825E-04  5.12744236206046E-03  1.21324748181152E-02  4.17021311672110E-03  6.79087233257385E-03
 -6.61100624553796E-03 -3.38307442773416E-02 -7.73169270542126E-02  3.14426086066813E-03  2.54836746073834E-03
 -6.00546216213061E-02 -1.35831857150826E-01 -9.46660142671818E-03  1.34998495731817E-03  4.45850632297200E-04
  3.39009608876300E-03  1.60146893636659E-02  1.77071085891413E-03 -3.79674579395489E-03  1.25137528347002E-03
 -7.74045544199691E-04  1.49435311916287E-03  2.43601199272152E-02  2.83423256562951E-04  2.15239003131180E-03
  4.29888788007873E-03 -1.63965871079448E-02 -3.93864918525043E-01 -8.59409485409763E-03 -1.94516469944334E-01
 -7.25134518972147E-04 -2.22644166874193E-02  3.27816088921254E-03  2.48452890348832E-02  5.62629697233687E-02
 -5.88826421083618E-03 -7.03768162277953E-02 -9.55560798269539E-03 -9.56860940543191E-02 -2.95506409827396E-03
 -7.60645695876563E-03 -4.90091834086675E-03 -3.77812323312762E-02 -1.42714204148304E-01 -1.22406555037561E-02
 -1.43513979843005E-01  8.03438438739251E-04  4.88481319613557E-02  5.53488445198603E-03 -1.34157884633958E-02
  8.62751920925919E-04  6.69319574722330E-03  3.38856583489065E-02  1.75885714326629E-03  1.71371619539221E-02
  1.07819083405876E-03  1.28641167500344E-02  1.19216970127222E-03  2.66974743976051E-02 -9.05190087664760E-04
 -6.95826507918736E-03 -3.22282273592136E-02  1.76446154578473E-03  1.79041019214180E-02  7.64989720575255E-04
  4.84733693041611E-03 -1.12498505578202E-03 -2.79109506974503E-02 -1.34833843485496E-03  1.03382777768553E-02
 -5.76910432767692E-03 -1.78129004954550E-02 -1.70850159304329E-02  7.85547960772604E-03  9.78420759259612E-02
 -4.40547742411072E-02  6.16418063138433E-02 -6.93551575148817E-02 -1.39701190277520E-03 -1.13357026974436E-02
  5.12529768534871E-03 -5.73185557917709E-03 -4.06016901636827E-03  2.44009553818307E-04 -1.03267201726799E-03
  4.46460501999577E-03  2.48392114245950E-04 -2.43118282313895E-03  1.34995657631811E-02  4.10649973377715E-02
  5.58447012676956E-04 -3.45188281971051E-03 -2.06452038303563E-02 -8.26242864822445E-03 -3.77152800235199E-03
  5.84882039604568E-03  2.70279401065897E-02 -4.97473398488412E-03  8.85097186907100E-04 -4.59754624369617E-03
* ORBITAL    1   92
  1.92958844924883E-03  1.39299939640905E-02  6.90643138532388E-02  3.28108539017315E-01 -5.79374776885185E-02
  2.85451119352182E-06  6.33920486697360E-05  7.08751592358068E-04 -6.42782310277043E-04 -2.09925148562808E-05
 -4.82046981752393E-04 -5.32825561323482E-03  8.08117935286118E-04 -1.60061690090998E-03 -2.93733119297326E-02
  2.72234701285020E-02  2.23399324773147E-02 -7.55978638960795E-02 -5.97256447142746E-01  5.22437594623717E-04
  9.69108969293135E-04 -6.11352126161277E-02 -6.14239133652895E-01 -5.99949836949257E-04 -1.62870288185362E-03
 -5.71804417578451E-02 -4.53655069944536E-01 -1.33354254856404E-03 -9.92752531615758E-03 -5.91365982687498E-02
 -4.53022598803452E-01  1.50480783349610E-01 -9.25996860935182E-06 -2.06962195803093E-04 -2.31631131605208E-03
 -2.92811258616571E-04 -2.15542538144097E-06 -8.32246169713904E-05 -1.37645026911159E-03 -2.32636305436303E-05
 -8.51570743904666E-04 -2.36200026806892E-02 -4.44228690515782E-01 -5.85830354357369E-03  8.95407663699772E-02
  1.05357791065376E-01  2.07128986273057E-05  1.98633393844809E-04  5.79914062424934E-02  4.58067014278607E-02
  4.33601951523220E-04  1.26430216451644E-03  6.79828622755256E-02  7.24466384029842E-02  4.14631584018467E-05
  4.43060711920556E-04  3.92004911728834E-02 -4.41756447448264E-03 -1.34039150317490E-01  8.92866342701167E-03
  2.77224607918835E-01 -2.94121456430523E-02 -4.96032535291013E-01  1.77073250742362E-04  1.49178279837893E-03
  4.43289555479654E-02  4.54305728174967E-03  1.36410296478078E-01 -9.11228121020370E-03 -2.79083303559120E-01
 -2.92378732213426E-02 -4.93082765607721E-01  2.88126448015967E-03  2.20006429125186E-02  6.42059928343788E-02
 -5.03816363987570E-03 -1.37502209432648E-02 -2.98465975223430E-03 -3.76598852425420E-03 -3.25229199876811E-03
 -1.54933774373628E-02  2.82806788515689E-03  2.15909596279718E-02  6.21280893508601E-02  4.95854836792764E-03
  1.23423420615117E-02  2.97660883085282E-03  4.07750063980129E-03 -3.17509214134261E-03 -1.43375521664941E-02
 -1.57897950462957E-03 -1.18941178831560E-02 -3.29148480015414E-02 -2.54971337618581E-03 -3.46319681534944E-02
 -8.34078743523913E-04  1.15708878305922E-02  4.96177988000156E-04  5.36397636802273E-02 -1.50538848290814E-03
 -1.13263694122696E-02 -3.00227149815969E-02  2.46831403259869E-03  3.35667207120335E-02  7.77791962146397E-04
 -1.24134616572598E-02  5.94096477883234E-04  5.51478319460048E-02  1.34652494749664E-03  7.57716129540334E-03
  1.04256205250849E-02 -2.86518958507980E-02 -6.85977045761637E-04  1.40825798215999E-03  7.82603428591616E-03
 -1.03366786648723E-02  2.85894412401811E-02 -5.81066614085236E-04 -1.41697518102476E-03 -1.52219425996530E-02
  4.71369732128407E-03 -9.37636295996253E-03 -9.61982532127469E-03 -1.40561737188380E-03 -1.49104357992687E-02
 -4.80782754500136E-03  8.97340516015346E-03 -9.68736227393025E-03 -3.41062829057605E-02 -3.43044327881623E-02
 -1.28629063385666E-02 -1.28973514702794E-02  1.53677137028593E-02  1.56458683592731E-02 -2.46237915695944E-04
 -9.41494180672898E-04  9.26092824184278E-03  9.03000863216750E-03 -2.20600479503839E-02 -2.20330611133589E-02
* ORBITAL    1   93
  2.06078576114835E-04  1.47477439039338E-03  6.93799161771229E-03  4.70550486773445E-02  1.08672770469192E-02
 -1.88382447724495E-06 -3.77188541492433E-05  1.57780598732407E-04 -2.11624637516082E-05  3.02228260728426E-06
  5.88319381129901E-05 -2.20571047785594E-04  4.51447480432486E-05 -2.62186736788123E-04 -5.57459213478631E-03
 -2.14433498008282E-03  7.42936014261814E-04 -1.86640698745708E-02 -2.04294718039574E-02  2.04569904741836E-04
  2.33243084098646E-04 -1.72722012828599E-02 -2.83032061875797E-02 -1.04971345464501E-04 -1.22839418341117E-04
 -1.37169356628165E-02 -1.33681345069730E-02  2.66727410080850E-04  1.88284578706340E-03  9.17255570303345E-03
 -1.90021428836005E-02 -1.68893721112010E-02 -4.31267957895087E-06 -1.03737998503837E-04  3.34703240412257E-05
  2.65824066502399E-05  8.90417424800432E-06  1.75103780496619E-04 -2.47830539928840E-04 -4.71423787621166E-05
  1.04513066075455E-03  2.43802236284047E-02 -1.13203048940690E-01 -3.54225013895528E-03 -6.92643743420509E-01
  8.51234119213852E-02  4.23337373641857E-03 -4.52331006579401E-04  1.36222341967242E-01 -1.11839753149970E-02
 -2.14073121631497E-03  2.33344122176959E-04 -6.43731643086015E-01  8.08640497407153E-02 -2.25106165957774E-04
 -2.11585553456297E-03 -4.29568715124713E-02  2.82413956661823E-04  2.79877551375577E-02 -6.23344540192946E-04
 -3.16021663429986E-02  3.22247953277102E-04  1.69340880185456E-01 -2.22169463490696E-04 -2.09657292446295E-03
 -4.34096086829007E-02 -2.90511895128148E-04 -2.91160869728975E-02  6.33316731888567E-04  3.40248826891573E-02
  3.50165883448461E-04  1.70717669500412E-01 -1.29939417481422E-04 -9.84322084511847E-04 -1.00896610112011E-02
 -2.14454447287924E-04  1.86059349385257E-02 -4.23372186205254E-05  7.45742458544208E-03 -7.52939952115701E-05
  8.91401408876708E-03 -1.29044569262187E-04 -9.77356304753573E-04 -1.00802056677831E-02  2.16174939081938E-04
 -1.86012799070449E-02  4.12640973053133E-05 -7.34240048328414E-03 -7.56622143977091E-05  8.81324187044275E-03
  1.63223782855866E-04  1.40007740204776E-03  4.50241239918746E-02 -5.33676143191534E-04  1.01755322184319E-04
  5.73000263060726E-04  5.44033209113254E-02  7.39946649080560E-04  1.45598036864072E-01  1.68980627264094E-04
  1.44537291579718E-03  4.53942351147800E-02  5.27673557222583E-04 -6.13369372133019E-04 -5.75054887512171E-04
 -5.40197497174903E-02  7.38905206381416E-04  1.45239349077378E-01 -1.37825538123799E-04 -1.52445069122958E-03
  4.22923497001414E-03 -6.56050894710071E-03  1.12770204769025E-03 -1.32998533668297E-04 -1.46340331512814E-03
 -4.23563444544178E-03  6.52871645326207E-03  1.08165601154439E-03 -5.95856163127438E-04 -1.41378385837984E-02
  7.88569665071886E-03 -1.72671783387239E-02 -1.84443197310642E-02 -5.85731615433210E-04 -1.38765855989025E-02
 -7.75921634325518E-03  1.69828732593780E-02 -1.82366725727648E-02 -5.13919495570137E-03 -5.10451375735135E-03
 -1.94989451156580E-02 -1.95769703426569E-02 -1.24310799826080E-03 -1.28305440339593E-03  2.47498441797048E-02
  2.45920494782857E-02  8.30534486327303E-04  8.51829465807089E-04 -5.14677353157354E-04 -4.10438432530513E-04
* ORBITAL    1   94
  2.68081022915494E-06  1.89222392998997E-05  8.66081604376706E-05  4.44427523359255E-04 -1.57351495817273E-05
  1.81154332684853E-04  3.82312769053408E-03  2.20612454412599E-02  5.27347632576367E-03 -4.53093208444184E-04
 -8.62437680186021E-03  1.32079728597293E-02 -2.43705728244356E-03 -2.60924348749049E-06 -3.45904985790022E-05
 -7.92729299924720E-05  6.36669154142511E-06 -8.98967741263854E-05 -1.22945967485578E-04 -3.84444034653485E-02
 -3.65832248574409E-02 -8.08591394665430E-05 -4.43606428548661E-05 -7.86135566911272E-03 -5.86648576753452E-03
  5.20644651244786E-05  6.70242370575017E-05  4.74323908165601E-07  3.30247112818940E-06  2.53737644341328E-05
 -2.24420241710294E-04 -1.13853486769537E-04  1.04049986363513E-03  2.45917571137351E-02 -8.73443002283510E-02
  2.01957971170224E-03 -1.03032467242908E-03 -2.18451523107343E-02  2.69992918007992E-02  1.21452439685513E-03
  4.82500452945314E-06  1.50221480126485E-04 -2.73364663885180E-04 -3.14293708311904E-06  8.39366845362877E-04
 -1.48042342273866E-04 -9.10100678017190E-01  1.10816052783025E-01  2.03169394741747E-03 -3.24716753384130E-04
 -2.45863588999281E-01  3.78098150735367E-02 -5.92631943140097E-03  6.20196696368212E-04  3.69826281823015E-05
 -8.12589509585834E-05 -3.40861327209006E-02  6.43701399148495E-04  1.93368570529226E-01 -9.01913550820891E-04
 -1.32421293780685E-01  1.03240788700366E-03  9.05951380877896E-02 -4.28864646578199E-05  3.22489350543375E-05
  3.37154682820346E-02  6.36224016381762E-04  1.91384087825007E-01 -8.87898257041897E-04 -1.32467989837021E-01
 -1.03220493289939E-03 -8.99119638178963E-02 -4.06721765243390E-05 -3.04806931978339E-04 -4.81400847995929E-03
 -3.71294672184565E-04  4.13096689645206E-03  1.57761524134508E-04  7.58466408213434E-03  1.14856765377130E-04
  1.54551604414892E-02  3.92801191017711E-05  2.94114758131477E-04  4.75575317147310E-03 -3.71851677265200E-04
  3.97821315287562E-03  1.55095382983922E-04  7.53718538286988E-03 -1.11145178648646E-04 -1.55142083157720E-02
  3.88269024992006E-04  3.19465178199385E-03  6.04406942532478E-02  1.15192101095264E-03  1.44997450934449E-01
  6.34776934899687E-04  2.33984790082079E-02 -2.73068283066970E-05  3.72658543669063E-02 -3.85453918772342E-04
 -3.17273395555531E-03 -6.01981360649778E-02  1.15503277595750E-03  1.45354266266043E-01  6.29547395074248E-04
  2.28209317675410E-02  3.79772887393348E-05 -3.60157172011648E-02  3.39499170728978E-04  4.75391569259954E-03
 -2.99626514264903E-03  4.46453607954568E-03 -2.47563274999939E-03 -3.44228722951139E-04 -4.83231986303487E-03
 -3.02136348268579E-03  4.45731942191991E-03  2.56968712029621E-03  8.20741486772721E-04  1.90094463430269E-02
 -1.17662146119732E-02  2.29574611259651E-02  2.06869632942991E-02 -8.14159938866579E-04 -1.89246831258808E-02
 -1.17083241152810E-02  2.28825596767024E-02 -2.07088215895748E-02  1.31562504358989E-03 -1.38280468254962E-03
 -1.12645033560223E-03  9.14743154157674E-04 -6.76889935526055E-04  7.13437516969940E-04 -2.57226975843828E-02
  2.58224331132802E-02  2.35929288161939E-03 -2.33639387568238E-03  2.16261603727148E-02 -2.15478680506037E-02
* ORBITAL    1   95
 -1.08269459351955E-05 -7.26078227804921E-05 -2.64772135538711E-04  3.63087737276569E-03  2.67607905445841E-03
 -1.09763194466069E-05 -2.12789151795767E-04  9.84532926882821E-04  4.03197356477943E-05  2.37451729427693E-05
  4.94657540897688E-04  6.45047181851660E-04  2.70487725083573E-04  2.72198577576637E-05  4.31415238568835E-04
  2.14397636408192E-03  3.96268575409100E-04 -1.13918988637922E-02 -1.44217453479266E-02  7.51361653208016E-04
  6.87106309528845E-04  1.84843979414581E-03  1.96326066456590E-03 -1.77880653848286E-03 -1.52591733338304E-03
  1.68897900820256E-02  1.98362529803181E-02 -5.97816534487627E-05 -4.21373013816435E-04 -1.86594387840741E-03
 -1.14337722713575E-02 -1.88811676595136E-03 -7.96627121619048E-06 -7.97393839662091E-05 -1.08126494059794E-03
  1.58803074482306E-04  7.03755064281369E-05  1.56136078037542E-03 -3.84360363814492E-03 -1.87005615708790E-05
 -7.92936873208096E-05 -1.85686304728711E-03  1.85214293305244E-02  9.55939119446403E-04  6.57725506934840E-01
 -7.20234832704269E-02  1.54480146168060E-02 -1.52275591233124E-03 -5.64319860795262E-02  3.49328599836630E-03
 -4.17578895223110E-02  4.91308514225086E-03 -7.19495702883265E-01  7.87008805814292E-02 -1.01776085603482E-05
 -3.34219783473400E-05  3.49234468303981E-03  3.85022132748680E-04  1.54290019805197E-01  2.65261938787654E-04
  9.08409852403687E-02 -7.52747521174174E-05 -1.16197380533727E-02 -1.18128018279875E-05 -7.76252603314271E-05
  3.13317316259277E-04 -4.17931086777120E-04 -1.51570227152166E-01 -1.53782404433695E-04 -6.91335784314800E-02
  1.00655411459217E-05 -4.98419830077555E-03  4.05185230764337E-05  3.31201644286998E-04  3.95049759773775E-03
 -8.03398381072379E-05 -3.47630238939260E-03  1.27902183447754E-04  5.38324753222976E-03  6.70155171359231E-05
  5.27662510917412E-03  5.29310891885462E-05  4.28055377129194E-04  5.01264480203303E-03  7.29905885880789E-05
  4.19014060512104E-03 -1.44031185444940E-04 -4.54477715515903E-03  6.57827539741764E-05  3.68637320900994E-03
 -1.44764873549851E-04 -1.18033477774945E-03 -1.66008729969859E-02 -5.42435112386340E-05 -1.68459442562703E-02
  6.12214061904481E-05  2.42509995748074E-02  1.38382808524584E-04  1.31229389649562E-02 -1.37076228350571E-04
 -1.13151124525831E-03 -1.85487666988504E-02  1.08844272411130E-04  2.27633522601208E-02  2.42959107243195E-05
 -1.64102748343464E-02  8.33329737248911E-05  4.45769066131277E-03 -5.48901482866197E-04 -8.25855325830808E-03
 -1.15192802052756E-03  4.80586164618954E-03  6.14863665342439E-03 -4.87911363314373E-04 -7.42351332988100E-03
  8.42544527383354E-04 -4.43217445698231E-03  5.64469505922304E-03  7.48184257609191E-04  1.64695943594447E-02
 -1.05203805892031E-02  1.94422940566469E-02  1.26170381403777E-02  7.75287078444760E-04  1.79034604643247E-02
  1.11748873704440E-02 -2.06657554594188E-02  1.36123523126688E-02 -5.93216134084988E-04 -3.70879123352090E-04
 -5.03227447290646E-03 -5.97250096389854E-03  2.71975590236278E-03  2.09848109346879E-03 -8.35299533423854E-03
 -7.83794259944446E-03 -9.66336544966757E-05  1.21746174642833E-04  3.42767952199754E-03  3.10787564563420E-03
* ORBITAL    1   96
  2.29254915306495E-06  1.66404049963103E-05  7.57630978470882E-05  4.46205194744786E-04  1.86018646268686E-04
  2.37496643571441E-04  4.22823309675235E-03 -2.43048291021877E-02 -1.33371509185408E-03 -4.04713954453876E-04
 -8.17182415044441E-03 -9.85879248789358E-03 -5.65503036552141E-03  4.97427871211430E-08  1.07713468056078E-05
  9.25720385001869E-05  3.63292111580642E-05 -5.66451890644091E-04 -6.21640701470471E-04 -1.28413031919597E-02
 -1.22819416849134E-02  5.91970102528634E-05  1.93191113028634E-04  3.94020326426197E-02  3.53126240940673E-02
  7.93794006948136E-04  9.81456780593535E-04 -3.53913615503848E-06 -2.65808204975121E-05 -1.41982315752073E-04
 -1.03954779873608E-03 -2.35060691514243E-05  2.50314079889535E-05 -1.11165796552324E-03  3.24732062450319E-02
 -2.62958924913345E-03 -1.32879586494897E-03 -3.03308216671197E-02  8.28972868125294E-02 -1.35299934088506E-03
 -7.97139061700691E-07 -5.65997000484654E-06  1.85532738885897E-04  2.36792219407743E-05  2.86249433483735E-02
 -3.07339671604714E-03 -2.34003759662997E-01  2.17575135461667E-02 -7.33641742433737E-04 -8.34171010724191E-05
  9.18748095128451E-01 -1.10503830771929E-01 -3.57186234402888E-02  3.97685869453041E-03  9.42127256319226E-05
  4.06064274389426E-04 -2.39294400380897E-02  2.17889983716697E-04 -4.41731920813425E-02 -8.59935482678177E-04
 -2.12848638235411E-01  7.96016572093227E-04  6.20667873711264E-02 -8.54077595695900E-05 -3.38645606547510E-04
  2.44017444691106E-02  1.89536670757433E-04 -5.86933800923340E-02 -8.92431080753775E-04 -2.20050776745591E-01
 -8.04913057818291E-04 -6.21924777001941E-02  1.04786959004631E-04  8.22504292446702E-04  1.02683637369571E-02
  1.42396332911768E-04 -6.18462006043551E-03  1.83216781115948E-04 -8.35786863257722E-03 -4.82734995266701E-06
 -1.74861242012004E-02 -1.04480199678200E-04 -8.17984186849706E-04 -1.00153253258876E-02  1.45938401185243E-04
 -5.88504569180319E-03  1.67266109092314E-04 -8.96245643023530E-03  1.10260742762721E-05  1.80199322278380E-02
  5.76989077117558E-05  3.07547597697942E-04 -2.68813226121872E-02 -6.84831396011170E-04 -7.88375099072291E-02
 -9.66021526737719E-04 -8.45784155786605E-02 -5.40337031471028E-04 -9.52028042510327E-02 -7.03732183137896E-05
 -4.10462621579180E-04  2.55468092498618E-02 -6.72523854888248E-04 -7.65940476275657E-02 -9.71938127052210E-04
 -8.68047495077391E-02  5.58082937031395E-04  9.71627975286422E-02  5.21805016612520E-04  7.22979846531657E-03
  3.60548332892082E-03 -3.63429095977554E-03 -4.74579744238020E-03 -5.71170969364526E-04 -7.96971890171576E-03
  3.68735890200134E-03 -4.02975805661927E-03  5.25940082288208E-03  2.31089207446287E-04  1.39937167769755E-02
 -6.12504015748858E-03  1.16650471023391E-02  8.73626060869229E-03 -1.68211200912065E-04 -1.25251638456527E-02
 -5.13646517446109E-03  9.93068826903403E-03 -7.68052701849210E-03  2.11826583833140E-03 -2.17076510499382E-03
 -1.01913134734915E-02  9.52898483401237E-03 -5.51393582074407E-03  5.74511382057847E-03  7.83590232833004E-03
 -8.45711645918844E-03  1.87803045978106E-03 -1.91702305742712E-03 -5.51395035150503E-03  5.87938732774787E-03
* ORBITAL    1   97
 -1.67355161365640E-04 -1.17459554418498E-03 -5.05362996914923E-03  5.57714475603769E-02 -9.30190908177104E-03
 -2.95906613488972E-06 -4.20725762918292E-05  1.73394637849761E-04 -4.67274797181079E-05 -1.66555463697089E-06
 -5.31876382622121E-05 -1.70399030770284E-04 -5.83848999263044E-06 -3.42513440670351E-06 -2.40578565954225E-03
 -4.36831415680946E-02 -9.98955553360069E-04 -2.02391720274419E-02 -1.80025532242310E-02 -4.66154344949444E-05
 -4.11466419763063E-05  1.03602930502904E-02 -9.00761664203600E-03  7.63728761829552E-05  6.71274202384300E-07
 -1.74239917315999E-02 -1.55497788468519E-02 -3.05319386273638E-04 -2.22314555200288E-03 -1.03469396459868E-02
 -2.57256957396660E-02 -1.85710309602606E-02  1.24432428482195E-06 -5.47179560889119E-07 -3.03106078810855E-04
 -7.20515768328800E-05 -3.43524606436528E-06  1.91868780497930E-05  4.08550065512649E-04  8.01025245092670E-05
 -1.33250927640108E-04  1.17607646689094E-03 -4.66450671318165E-02 -2.46979842812482E-03 -1.18775741015828E-01
  2.47669350229185E-02 -2.02074259298427E-03  3.15731861731584E-04 -9.69163131225023E-01  1.01334098987980E-01
  9.56943278377228E-04 -1.24860626317871E-04 -3.75559499400606E-02  1.07675921713585E-02 -2.76319175505879E-04
 -2.20141937640142E-03 -2.47362157534920E-02  1.77447202625907E-04 -4.53129604620273E-02 -3.64580615654598E-04
  8.66615928471100E-02 -5.81357351104561E-04  1.26965253647918E-01 -2.79979025602272E-04 -2.22542619962367E-03
 -2.45577001558087E-02 -1.73284165038651E-04  4.59754304742538E-02  3.59796934701912E-04 -8.77938056946902E-02
 -5.64943323455144E-04  1.26789167668495E-01  5.36588943130758E-05  4.02189110058321E-04 -7.56044914704962E-03
 -2.62298002300357E-04  1.79493189599631E-02 -3.86570389964404E-05  1.60416324046247E-02 -1.61436965572968E-04
  2.78074599478777E-02  5.28248223038516E-05  3.96232568378296E-04 -7.67385955002920E-03  2.63312444099321E-04
 -1.82587768768403E-02  3.94786005689872E-05 -1.62109406828539E-02 -1.66190009060267E-04  2.80087729003858E-02
 -1.24268962527453E-04 -9.42374748790672E-04 -5.19165884908076E-04  2.96877697169326E-04  7.71629259539582E-02
 -9.29308568965379E-05  1.72159866037783E-03 -4.27133966235601E-04 -4.23229384330492E-02 -1.25376241046678E-04
 -9.51430605604875E-04 -7.13388070013583E-04 -2.95074979930433E-04 -7.67778227105398E-02  9.05859401971111E-05
 -1.84908972283216E-03 -4.21229843505673E-04 -4.21844807106343E-02  2.09559496521985E-04  2.31783664726385E-03
  3.18614114841360E-03 -5.49225269935622E-03 -3.20136954144668E-03  2.00724508331840E-04  2.20166522302230E-03
 -3.14334703152285E-03  5.43947383077549E-03 -3.12207929971259E-03  6.14388888358371E-06  3.90314452958561E-03
  3.37756008631050E-03  7.43628154201396E-03  9.84836236274695E-03 -6.88375580432043E-06  3.68508281525205E-03
 -3.45423342074308E-03 -7.26568809505578E-03  9.70589565706294E-03  6.58046395268221E-04  6.34570460361063E-04
  1.12339241520786E-02  1.12449255049419E-02 -4.55331999740666E-03 -4.43998660995800E-03 -2.15914097127526E-04
 -8.81561740271658E-05  2.42426237924853E-03  2.38931815609443E-03 -1.22500365088296E-02 -1.23284126639225E-02
* ORBITAL    1   98
  1.34425258978282E-03  1.00048276668581E-02  5.95201775090752E-02  4.54961728164511E-01 -1.49766275116348E-01
  1.02628318346103E-05  2.17233133966366E-04  2.29024704010270E-03 -5.62672863839358E-04 -3.13505964925333E-05
 -6.92149514366677E-04 -7.59770843085798E-03  6.75174437553461E-04 -8.61524400195956E-04 -2.38089207161930E-02
 -4.45407153115469E-01 -6.04766713117659E-03 -8.94781439900267E-02 -1.05004102502818E-01  8.51538913688805E-04
  1.68746428639686E-03 -5.77505470681039E-02 -4.51403722834371E-02 -7.19529290670553E-04 -1.73656353301624E-03
 -6.79460842564276E-02 -7.22511588278627E-02 -1.94559597262244E-03 -1.40451250975774E-02 -6.96312956614790E-02
 -3.30552688715660E-01  5.82828015570889E-02 -1.02162754636239E-05 -2.14144819724731E-04 -2.19898311673864E-03
 -2.62485796759805E-04  9.80851107816180E-06  1.82565737397660E-04  1.31199161154778E-03  1.84674620712795E-04
 -1.61366772114499E-03 -2.96341285174791E-02  2.54416845982662E-02  2.22487126459400E-02  7.56554710874959E-02
  5.97458821344844E-01  1.68982234369810E-04  3.54362011642239E-04  6.09592230740722E-02  6.13794485862986E-01
  1.18290951365454E-04  4.39806376643511E-04  5.72252595536748E-02  4.53716369553964E-01 -1.74815118783748E-04
 -1.47270115918178E-03 -4.42088369351395E-02  4.53256219295550E-03  1.36059293756777E-01 -9.09875049225738E-03
 -2.78863923947470E-01 -2.95311927162621E-02 -4.97846088951257E-01 -2.78790137124641E-05 -3.37182859581765E-04
 -3.86656890804752E-02 -4.40886363066504E-03 -1.34089639230945E-01  8.89403265201565E-03  2.76602384242599E-01
 -2.91628786719156E-02 -4.91820262974125E-01  1.55847248900576E-03  1.17369705988738E-02  3.21518374992184E-02
 -2.54802504572527E-03 -3.48659511088857E-02 -7.99424517676384E-04  1.23324340605817E-02  5.16159812652879E-04
  5.41297076133612E-02  1.51261421019247E-03  1.13829637908489E-02  3.02802969194797E-02  2.46961042071695E-03
  3.34267306166864E-02  8.13235164529478E-04 -1.16032401330950E-02  5.76468203913522E-04  5.47523710841145E-02
 -2.87639695550326E-03 -2.19628376667448E-02 -6.39713570114546E-02 -5.01394360692313E-03 -1.31339709885179E-02
 -3.00518189651018E-03 -4.31937851809777E-03 -3.23791126005270E-03 -1.52206810978728E-02 -2.84130088252338E-03
 -2.16922934553225E-02 -6.25941545101612E-02  4.98697065493827E-03  1.28689040149708E-02  2.95963320059755E-03
  3.53999157782780E-03 -3.19059804992325E-03 -1.44136849975991E-02  1.39701753940969E-03  1.51507777310996E-02
  4.84501896870222E-03 -9.26974767945076E-03 -9.76855948066009E-03  1.42494136013415E-03  1.50055000676437E-02
 -4.71634034024097E-03  9.09510120745380E-03 -9.54487115476076E-03 -1.37474623212175E-03 -7.69552991152915E-03
  1.03626998927720E-02 -2.87169728194475E-02 -5.27529350364279E-04 -1.36340240967577E-03 -7.55055184654576E-03
 -1.04298987466791E-02  2.84817036084150E-02 -6.77935204251873E-04  1.29660075561927E-02  1.26985042615830E-02
  3.41314337080206E-02  3.41021075659124E-02  3.42289535794428E-04  7.65745414622710E-04 -1.53538351391492E-02
 -1.57052543575091E-02  2.20525447211291E-02  2.17700329429169E-02 -9.10893620569263E-03 -9.28906022486532E-03
* ORBITAL    1   99
 -4.86328815763701E-04 -3.47948062494561E-03 -1.62535525169041E-02 -5.64622056578697E-02 -1.46277569269332E-02
 -1.01314658530305E-03 -1.86901905880569E-02 -7.39532277126800E-02 -2.42607268163452E-02 -6.39026800155835E-04
 -1.20830322136040E-02 -5.75940623557529E-02 -1.35245238089977E-02  3.50108872902394E-04  6.22880239744366E-03
  1.92560818087313E-02  3.93270345137198E-03 -7.03582755480901E-03  5.30155719376983E-03  3.40910863755500E-02
  7.77918373106870E-02 -4.62202522426232E-03 -6.90604695542294E-03  6.00473533332173E-02  1.35817173110415E-01
  9.29471212381877E-03 -2.27023814463101E-03  3.34925711543588E-04  2.41379042170646E-03  1.17750144582509E-02
  8.00356751783999E-02  4.02762284336542E-02  3.34965364789362E-04  7.01574424990470E-03  2.48051809002870E-01
  4.90803770690130E-02  2.84330681291445E-04  6.07464843477404E-03  1.72493469831690E-01  3.32081033632631E-02
  2.23254289983748E-04  4.32232179739166E-03 -3.84883058836532E-03 -1.60064985747489E-03 -6.59864127935819E-02
 -5.18819470043412E-01  5.47349791296357E-02  3.29307407280491E-01  9.63388309886637E-03  8.06415652743291E-02
  1.02165926764739E-01  7.17666770834638E-01  7.31733701972669E-02  5.67656036372425E-01 -3.17776929367091E-04
 -2.41764348987824E-03 -5.69467311914705E-03 -1.63809015870405E-02 -3.93692564603991E-01 -8.64170972489310E-03
 -1.95348617207445E-01 -6.76062404594810E-04 -2.16599030147143E-02 -4.72809762600093E-04 -3.59986522796701E-03
 -1.71344210806151E-02  1.74042946430494E-03 -4.45623083017943E-03  1.29279576510508E-03 -9.37837787962486E-05
  1.67043149449472E-03  2.70056833928673E-02 -8.58595437076367E-04 -6.65930953410226E-03 -3.36039781109269E-02
  1.73632506361080E-03  1.65922710015041E-02  1.06951159187913E-03  1.26053225825120E-02  1.18534403052055E-03
  2.64096398473988E-02  9.15724600547066E-04  7.04136096838873E-03  3.27273650465879E-02  1.79527256978279E-03
  1.84911175902263E-02  7.88903920541932E-04  5.31455219505824E-03 -1.15161965181570E-03 -2.87438585463883E-02
 -3.27096811699670E-03 -2.47929004377812E-02 -5.62637567370814E-02 -5.88712404140080E-03 -7.05884666308250E-02
 -9.56114999588402E-03 -9.60867869173026E-02 -2.95909067840837E-03 -8.14558228964790E-03  4.89050735382848E-03
  3.76974787152772E-02  1.41985646955720E-01 -1.22177938863158E-02 -1.42924367472926E-01  8.18481843258620E-04
  4.93516220457006E-02  5.50054669010059E-03 -1.45388777647031E-02  1.42575644460143E-03  1.16091512985172E-02
  5.20176655906696E-03 -5.93843670674186E-03 -3.95485346308714E-03 -2.45642541376672E-04  9.65226883647162E-04
  4.53233845321847E-03  3.71505966125477E-04 -2.08611113620694E-03  1.35123343396376E-03 -1.02556036375642E-02
 -5.83063395128074E-03 -1.77570798435444E-02 -1.69120736965914E-02 -7.82708770500317E-03 -9.75887827788798E-02
 -4.40832498123551E-02  6.15639091810612E-02 -6.92822543440291E-02 -7.12043360497273E-04  3.33987085808569E-03
 -1.33211406168131E-02 -4.08706672588510E-02  3.66009548114597E-03 -6.01826539398889E-03  2.06011899666503E-02
  8.12280963740831E-03 -1.04282434429922E-03  4.46840624094718E-03 -2.68478440138218E-02  5.15609648907890E-03
* ORBITAL    1  100
 -5.30734524510056E-05 -3.83036701236531E-04 -1.89684585744310E-03 -9.23877542549561E-03 -7.19710764237017E-04
 -4.49474706183570E-04 -7.94239964885058E-03 -1.09826255622105E-01 -5.88029432768905E-03  1.15243147196156E-03
  2.06773223769262E-02  2.41315866735421E-01  1.70970058875887E-02  4.83787042009329E-05  9.30604054868684E-04
  6.34711426173455E-03  4.59305097695853E-04 -1.32821737064670E-04 -8.96904007366657E-04 -1.93141576310234E-02
 -8.34523417753941E-02 -1.10159184851494E-03 -3.20881465989814E-03  4.81255195161106E-03  3.40287567456724E-02
 -7.35627460609003E-05 -5.70293803347714E-04  6.28203493831469E-05  4.53338319950046E-04  2.23632268681479E-03
  9.62323614329114E-03 -9.28135944198143E-04  8.52565664045195E-04  1.66701282466193E-02 -6.01209196645063E-02
 -9.75748244097532E-03 -1.98019110164055E-03 -3.87381082512057E-02 -8.86150161531368E-03 -3.99848311750806E-03
  5.51278074674995E-05  1.07892195305129E-03  7.55334959879075E-03  1.51732341650737E-04  8.57403089497516E-05
  1.22876464766428E-03 -1.65225517512631E-01 -1.07845762031018E+00  9.00698543587122E-04  1.71953566920991E-03
  6.82145640190453E-02  4.81479524953305E-01 -5.76355352111733E-05  1.00980823559123E-04 -8.63951172902434E-03
 -6.63170385414242E-02 -2.24920993657785E-01  9.03457650668934E-03  1.04284187315939E-01 -1.70302211389706E-02
 -1.75050906624819E-01  1.64989551524071E-02  8.41262360442846E-02  8.63129881015819E-03  6.62475412645693E-02
  2.24429273815134E-01  9.00358869729757E-03  1.03497723889459E-01 -1.69918474639876E-02 -1.74255818892276E-01
 -1.63164351972199E-02 -8.16687128934931E-02 -2.52027237439527E-05 -1.87370003100134E-04 -1.48250357475224E-03
  4.57387744099241E-04  1.51494177593384E-02 -7.50900070260109E-04 -2.06478307946238E-02  1.09199748788291E-04
 -3.01734126043575E-03  4.86871877079091E-05  3.65933602565765E-04  2.49856639998832E-03  4.72885605112107E-04
  1.56632115781471E-02 -7.54824423128397E-04 -2.07940581353644E-02 -1.27059594688514E-04  2.13556928394343E-03
  1.37705485545313E-03  1.08669247898314E-02  7.34909157924975E-02  5.64528430477074E-03  1.12116059395424E-01
 -5.56803016049301E-03 -9.68392867150138E-02 -1.04512918883724E-03 -6.65560086752341E-02 -1.37302203940712E-03
 -1.08386239814867E-02 -7.36160647344739E-02  5.63639074673593E-03  1.12157747000689E-01 -5.58176051006197E-03
 -9.67487106823860E-02  1.00474069305222E-03  6.51695213630415E-02  1.30982369621567E-03  8.30309313830491E-03
 -6.58242075004627E-03 -2.76566143017238E-03  4.62603455861191E-03 -1.24539233228762E-03 -7.76991687595931E-03
 -6.45186317090225E-03 -2.56397125672014E-03 -4.80418092196886E-03  5.30107512775782E-03  8.48620612599935E-02
 -4.10854686456256E-02  3.59571111383832E-02  6.68698893478719E-02 -5.26279877458653E-03 -8.44471058472644E-02
 -4.09527905386336E-02  3.65134439907669E-02 -6.62188521546746E-02 -6.12707302165830E-03  5.87897738633713E-03
  1.89380952534669E-02 -1.93224222981297E-02 -6.73815893622429E-03  6.81326618379563E-03 -3.30711890944088E-02
  3.33169171813767E-02 -5.43572068810716E-03  5.79975291149860E-03  8.39618327414250E-02 -8.38655591373288E-02
* ORBITAL    1  101
 -4.05170594402006E-03 -2.89486560911714E-02 -1.33537571750902E-01 -3.19859084707352E-01  1.06889233316191E-02
 -1.28679299917842E-05 -2.74731204911641E-04 -3.03433599870194E-03 -3.80627839777638E-04  1.53666375193109E-05
  3.04152613086582E-04  2.80748451163477E-03  2.91585203985348E-04  3.65095797879381E-03  6.33009126538696E-02
  1.46334074705467E-01  3.22377250838448E-02  7.13853290833705E-04  2.51869453574360E-02 -3.80716122171291E-04
 -7.60704224120305E-04 -6.04454657317683E-02 -6.26776237304351E-02 -2.30460940453484E-05 -1.84035056280069E-04
 -3.41908981873174E-04  2.64276022029473E-02  1.93507874693198E-03  1.39796131256689E-02  6.98930779142531E-02
  3.20795277467789E-01  8.39128641708346E-02  1.21322306151092E-05  2.53035597739182E-04  2.40976970979935E-03
 -7.70975747011861E-04 -3.03892740709543E-05 -6.61010174880303E-04 -6.59359551414469E-03  1.35848754308600E-03
  2.81302567446178E-03  5.63171634282541E-02  2.62354777605927E-01  4.84660746899071E-02 -8.87132439971375E-02
 -5.46947935242152E-01 -9.03066783934698E-04 -2.36669241669936E-03  1.27073380601985E-01  8.65621260902152E-01
  6.28699735795822E-04  1.60090661088947E-03 -9.49574860229212E-02 -5.96898531027991E-01 -7.00658818988656E-03
 -5.36638501970352E-02 -2.04351513864051E-01  7.36294130437913E-03  8.78748632822614E-02 -1.15600697252568E-02
 -1.04932140408099E-01  8.47310864490182E-03  4.13086347743233E-02 -6.92059359326799E-03 -5.29944819262252E-02
 -2.01051062699091E-01 -7.26617921421967E-03 -8.61230911101196E-02  1.14122681324499E-02  1.03108125891285E-01
  8.06425685937712E-03  3.46722186478244E-02 -2.75955432637794E-04 -2.11001542538012E-03 -7.68020846671398E-03
 -6.95204505425125E-05 -3.05692976389901E-03  1.06289181768044E-04  1.75569236237328E-03  6.90317631990352E-04
  4.43781908441046E-03 -3.10615701039553E-04 -2.37690869951191E-03 -8.98314842713482E-03  5.07749350147510E-05
  3.06356854277377E-03 -1.65898028128518E-04 -2.84561090371238E-03  7.38750675194261E-04  5.34811161984060E-03
  4.16856702536105E-03  3.22637879254563E-02  1.47595404732319E-01 -2.20494057339648E-03 -1.31359131635912E-01
  2.63134558801766E-03  4.15453207926413E-02  1.59441388561661E-02  2.65770011887252E-01  4.19510730320026E-03
  3.24691034597788E-02  1.48746526538975E-01  2.16698209410305E-03  1.30583717934400E-01 -2.63082735535663E-03
 -4.12699167329872E-02  1.59744596585632E-02  2.66033173866948E-01 -1.12425480937921E-04 -1.33271049359450E-03
  2.59956146719857E-03 -4.20714598252991E-03 -6.20263971694272E-04 -9.34363382942300E-05 -1.12935242568056E-03
 -2.55938631289824E-03  3.94506387086502E-03 -7.77285364418415E-04  8.51912773343871E-05 -2.30013539129036E-02
  2.60521046399392E-02 -2.42966969700818E-02 -1.58833715000702E-02  6.46194987615582E-05 -2.29312950704690E-02
 -2.59660940855740E-02  2.38860240690508E-02 -1.58124469049714E-02 -1.83596502124495E-03 -1.81719107216026E-03
 -3.92039549995996E-02 -3.89073689020442E-02  1.52638427426922E-03  1.55637903741505E-03  2.72734373292069E-02
  2.69345226738935E-02  2.25257397073612E-03  2.48831860417754E-03 -3.88902372329911E-02 -3.87709034708402E-02
* ORBITAL    1  102
  4.47049019914598E-04  3.19580441752541E-03  1.48465881592447E-02  5.07000196083903E-02  1.60159561300545E-02
 -1.00402805786042E-03 -1.84891402716706E-02 -7.16874310970076E-02 -2.42495464664574E-02 -6.56191079185773E-04
 -1.24643131678520E-02 -6.16833311111632E-02 -1.26809923162849E-02 -3.07419892663065E-04 -5.38579659579117E-03
 -1.31687680275548E-02 -3.75165699213634E-03  7.09974470801868E-03 -5.41629227383730E-03  3.47636547500033E-02
  7.93941205467154E-02  3.77466460628698E-03  4.69749226922592E-03  5.97235335151752E-02  1.35114984983889E-01
 -9.24854066214472E-03  2.10542119493523E-03 -2.94696859554902E-04 -2.12378603520603E-03 -1.03401464538752E-02
 -7.40120101121558E-02 -4.13658739903582E-02  3.36304496493488E-04  7.05965857838586E-03  2.49077583557939E-01
  4.84809221678866E-02  2.85930345683240E-04  6.07240725445728E-03  1.71801733340273E-01  3.47764067213576E-02
 -1.83266122512893E-04 -3.54453120076999E-03  8.93862325036546E-03  1.29191097272343E-03  6.60127885161491E-02
  5.19050054490693E-01  5.46268629758923E-02  3.29756086497744E-01 -8.70987569507364E-03 -7.79269172349969E-02
  1.02158493405643E-01  7.17322933162717E-01 -7.31438478830276E-02 -5.67350603491613E-01  4.25456429979630E-04
  3.22980347259111E-03  1.51082894166705E-02  1.76876464324120E-03 -4.17592626401627E-03  1.21140001189270E-03
 -1.31219373752003E-03 -1.68073486397082E-03 -2.72265749823059E-02  3.81311084652063E-04  2.91153709283203E-03
  8.24554307686997E-03 -1.63380250691500E-02 -3.93211021092771E-01 -8.74777371519093E-03 -1.96889647550622E-01
  8.36702314994729E-04  2.36240305380854E-02 -9.31917958900370E-04 -7.16338018737571E-03 -3.31221930671922E-02
  1.80468641146666E-03  1.83692207056212E-02  7.99885460116304E-04  5.42984105862725E-03  1.16146016696425E-03
  2.87321353484041E-02  8.46488301131000E-04  6.56696497674783E-03  3.31626739955739E-02  1.72360529604434E-03
  1.63321424808086E-02  1.07356563269371E-03  1.28498100803515E-02 -1.19070851815222E-03 -2.69032433955528E-02
 -4.88072075768262E-03 -3.76228940647200E-02 -1.41668840214852E-01 -1.22226879326016E-02 -1.43275004701758E-01
  8.24497425893922E-04  4.95755499261903E-02 -5.49316257153546E-03  1.44731344525122E-02  3.26628980861426E-03
  2.47560404055619E-02  5.60262899648635E-02 -5.87641825060617E-03 -7.04219399215235E-02 -9.54861463348084E-03
 -9.56947927384836E-02  2.94875664827943E-03  7.72151888667941E-03  2.48443295340996E-04 -8.47934299638378E-04
  4.45236330631919E-03  3.41120953487413E-05  2.16782455994119E-03 -1.43887544262470E-03 -1.18231200044962E-02
  5.26684979318063E-03 -5.99683901683194E-03  4.15662678485232E-03  7.84376385331279E-03  9.76891941230824E-02
 -4.39006377125484E-02  6.14613917024113E-02  6.92924160856981E-02 -1.39397949817897E-03  9.89810466020202E-03
 -5.77802842936001E-03 -1.75745615942981E-02  1.70244174597517E-02 -3.27455707349499E-03  4.68498255187804E-04
  4.08037714514207E-02  1.35162262329807E-02  5.70142392361967E-03 -3.63780410491580E-03 -8.22449726371328E-03
 -2.03762753575115E-02 -4.53231067311718E-03  7.87092754352229E-04 -5.05930357626029E-03  2.70245854315807E-02
* ORBITAL    1  103
  2.26623771582056E-03  1.65203764713128E-02  8.55590390279213E-02 -3.69566531743638E-02  4.40903640348730E-02
 -2.28261090402154E-06 -1.49544680286874E-04 -4.17236686248589E-04  5.26652770967386E-07  8.44649153876281E-06
  3.95932389457498E-04 -2.53304640129577E-04 -5.05283324882466E-06 -3.71239608267820E-03 -7.97973307952314E-02
  1.37883958557855E-01  1.48735826225077E-04  5.99683751525636E-02 -1.20570577717369E-03 -1.89900889038391E-04
 -1.78898529762269E-05 -1.37879579792274E-01 -4.99799760378859E-02 -3.79343275027694E-04 -7.12529960757131E-05
  6.61970444897532E-02  5.18506391303454E-03  2.26959462249273E-03  1.65452212562933E-02  8.56393397639786E-02
 -3.68697658107726E-02  4.42239762035672E-02 -5.36369623117473E-06 -1.68418761122472E-04 -1.26989682861593E-04
 -8.29264528378843E-07 -2.24002001494853E-06  3.09104092861515E-04 -7.64105188188770E-05  1.49596288617649E-06
  3.71839906569680E-03  7.98797575566440E-02 -1.37734568393864E-01 -1.33647548071438E-04  5.99685870241243E-02
 -1.17582883664510E-03 -6.84705873823153E-06  1.15891789393841E-05 -1.37921173957405E-01 -4.99736555449124E-02
 -1.12180153387055E-04  2.77322969587865E-05  6.62159720503970E-02  5.19985818177994E-03  2.79875432573261E-03
  2.26966143048339E-02  1.43374291221429E-01 -7.23413334361815E-03  2.35262574223487E-01  1.41460473115909E-02
 -4.52629062273276E-01 -1.49621906683335E-06  1.68589192993962E-04  2.80064042603715E-03  2.26921928759880E-02
  1.43930015977356E-01  7.28005851795556E-03 -2.36039155917325E-01 -1.41011422111838E-02  4.52257841418126E-01
  5.00296682787919E-06  1.31426916542656E-05 -4.34599311478533E-04 -3.33538271567117E-03  8.56547075721843E-03
  3.03280991938402E-04  3.54056538458949E-02 -1.17562715186447E-04 -5.76877928716264E-02  1.21040003596358E-03
 -1.42809184879556E-01 -4.42830092924920E-04 -3.40282543934261E-03  8.65666582565565E-03 -3.31108714853058E-04
 -3.30320580993684E-02  1.06857882699404E-04  5.94548592498046E-02  1.24355797962833E-03 -1.44673384892073E-01
 -4.38758951017351E-04 -3.36757007193837E-03  8.57946296146814E-03 -3.13348438418256E-04 -3.48113155758375E-02
  1.19147064106997E-04  5.81671987601862E-02 -1.22916411043680E-03  1.43575595705243E-01 -4.36462707667187E-04
 -3.35272693083200E-03  8.77332119406319E-03  3.09602409028288E-04  3.48188093374693E-02 -1.13966231936358E-04
 -5.86229290753188E-02 -1.22400854649512E-03  1.44024087573672E-01 -6.54306311919762E-04 -1.07872408033376E-02
  4.90324151597068E-03  6.29714193312934E-03  2.60648850368338E-02 -6.46590770968529E-04 -1.07053984295087E-02
 -5.05666114434424E-03 -6.31771776121043E-03  2.58174252229298E-02 -6.52915329693263E-04 -1.07333500497979E-02
 -5.10559047652714E-03 -6.33035305033881E-03 -2.59228376327250E-02 -6.50132408432280E-04 -1.07687693171368E-02
  5.00140163834031E-03  6.41503499543998E-03 -2.60404511854024E-02 -3.28367250006020E-02 -3.25927202020955E-02
 -3.27829292508491E-02 -3.26988998870510E-02  1.92566886896046E-02  1.87460754471103E-02  1.89230699490009E-02
  1.89698192176637E-02  5.62617466688882E-03  5.90875991503215E-03  5.90887091910585E-03  5.85587468383900E-03
* ORBITAL    1  104
 -1.77300494120306E-06 -4.90343855344666E-06  3.51686486698268E-05 -2.63414147928323E-04  3.88055795262954E-05
 -1.13903657039118E-03 -1.68304472087194E-02  1.01646548048670E-02 -4.41295423706153E-03  2.43226814251047E-03
  3.99147544274499E-02 -2.98202221692875E-02  8.13114637764272E-03  7.75111941516792E-07  6.39745485782469E-05
  3.08032321202097E-04  2.94546778548463E-05  3.80529586138343E-06  1.43394436828810E-05  2.89156998886513E-01
  3.18581286916258E-02  1.36144790614419E-05 -3.96502753291743E-05 -1.11943779745423E-01 -9.49513482647090E-03
 -2.41665206029837E-05 -4.07051717216827E-06  1.02593731015198E-06  9.63173043820231E-06  1.70959270593184E-04
  2.63171548785829E-04  5.79297306591013E-06 -1.13815118816659E-03 -1.67993816446977E-02  1.02572763957339E-02
 -4.41041991768555E-03  2.43156993901176E-03  3.98220206050846E-02 -2.96601010525999E-02  8.14197501533042E-03
  1.80319510857397E-05  6.43860761924911E-04  2.01929362863539E-04  3.97363265447366E-05  7.43598240101948E-06
  5.44614224276211E-06 -2.89186031036309E-01 -3.18549622975086E-02 -5.51828055872663E-07  7.27333470951667E-05
  1.11840645707526E-01  9.45011058588771E-03  3.39558496164651E-05  2.18836027288848E-05 -2.09513116021817E-03
 -1.71784319688658E-02 -8.59150374588813E-02  5.48514024725896E-03 -2.93471881522407E-01 -9.76679780303569E-03
  5.17439353195729E-01  5.58941866221296E-06 -9.37174672434518E-07  2.09665137410432E-03  1.71815140313798E-02
  8.61850556244405E-02  5.51948707035735E-03 -2.93475942003613E-01 -9.74552011054159E-03  5.17424912727236E-01
 -2.97356535237456E-06  3.29444374987387E-06  3.34581842481097E-05  1.97578015336975E-04  8.26995023762607E-03
  7.74842752160936E-04 -4.27347670194900E-02 -6.12832777934687E-04  5.94431133431287E-03  2.10902457606363E-04
  7.57763253374127E-03 -3.47199940370316E-05 -2.07015689325550E-04 -8.31474803066096E-03  7.67663386801945E-04
 -4.22638419063234E-02 -6.09923857156908E-04  5.74815421088653E-03 -2.09419379137901E-04 -7.18693481931217E-03
 -3.31455373358645E-05 -1.94697826937786E-04 -8.33299082628148E-03  7.76714458396071E-04 -4.28561176448792E-02
 -6.13152461079685E-04  5.86945170370328E-03  2.14541779020284E-04  7.46778326662574E-03  3.19910419369459E-05
  1.85718252223866E-04  8.24219225603416E-03  7.73693159612483E-04 -4.26628003680041E-02 -6.07990592365036E-04
  5.60388636235187E-03 -2.13660503887100E-04 -7.05977551658203E-03 -3.91117189729208E-04 -4.14031810733584E-03
  5.13166090361195E-03 -1.34544387684555E-02 -4.29900956543465E-04  3.85953395356422E-04  4.04850917604539E-03
  5.22722095052720E-03 -1.35524263287924E-02  4.46321929406686E-04  3.91857323249147E-04  4.14851418277733E-03
  5.15479744417882E-03 -1.34517825316806E-02 -4.47859915613851E-04 -3.86389109147531E-04 -4.04707793777594E-03
  5.23532366820145E-03 -1.35697863259869E-02  4.71669529207121E-04 -9.97949219494692E-03  1.00869610742492E-02
  9.98120531389556E-03 -1.00765884993482E-02 -1.12784111014105E-03  1.15147372196907E-03  1.16804635360119E-03
 -1.19380197589295E-03  1.58325123166644E-03 -1.67284058745498E-03 -1.64379665426509E-03  1.68284987189838E-03
* ORBITAL    1  105
  2.34875152125174E-04  1.87902272473488E-03  1.15126115176889E-02 -1.58752834366579E-01  7.63939304434509E-03
 -5.70933256130972E-06 -2.44679664343231E-04  2.19346668959570E-05  1.02811396829609E-05 -7.03885698238204E-06
 -2.57652291734371E-05  6.96005181816571E-06 -4.12097035308376E-05 -8.18666282456801E-04 -8.94274371567323E-03
  1.49472995066255E-01  9.15461803623954E-03  2.05984152479964E-01  3.47969131307540E-02  3.09523596785515E-05
 -2.29244318214229E-05  1.19179218244565E-01  1.66011168727815E-02  8.36796063218282E-05 -4.28937049823680E-05
  1.64979606445929E-01  2.87881181480999E-02 -2.34800517325239E-04 -1.87651705253518E-03 -1.14808659653771E-02
  1.58704053522222E-01 -7.65132297485562E-03 -6.83874873764010E-06 -1.47139593466522E-04  8.95674092108295E-07
 -1.03088956666287E-05 -6.56358119761085E-07  9.08930828447550E-05  1.32762058651025E-04  8.54402727412046E-07
 -8.15763147534156E-04 -8.84542324658583E-03  1.49411063849613E-01  9.14843913080617E-03 -2.05966257606900E-01
 -3.47664788246292E-02  1.70172037916635E-05  6.01611255287965E-05 -1.19176042578890E-01 -1.65792840713367E-02
 -3.52584920563578E-05 -6.55028197663828E-08 -1.64958739787965E-01 -2.87624120826044E-02  2.73841550343146E-06
  1.90393211476059E-05 -1.92164374435605E-05 -6.80229795596063E-06  2.03496221152702E-04 -3.65279232218411E-06
  1.54566507598477E-04  1.31815260805751E-02 -5.03873400064482E-01 -4.08032872236995E-07 -5.08536587098672E-06
  3.61676459932338E-05 -1.03305100388252E-05  2.34416409972859E-04  3.94893938273215E-06  1.16354656719735E-04
  1.31689672941736E-02 -5.03773871854117E-01 -2.39938332876436E-04 -2.01212255176896E-03  2.53476239830973E-02
  2.06669537734539E-03 -8.56332855255281E-02  5.32918449082757E-04 -7.34671226047259E-02  1.47288194361086E-03
 -1.24952889096455E-01 -2.41044075228211E-04 -2.02091531958952E-03  2.52602241918367E-02 -2.06419417887409E-03
  8.49320055742170E-02 -5.31915164011948E-04  7.27913608695204E-02  1.46745568928970E-03 -1.24281814347423E-01
  2.40600518296890E-04  2.01741519287314E-03 -2.52895630019043E-02  2.06625403568156E-03 -8.55025413545246E-02
  5.32466469740219E-04 -7.32457406793683E-02  1.47175752308683E-03 -1.24770377408261E-01  2.39618490884075E-04
  2.01024418336926E-03 -2.53631990011033E-02 -2.06390444389366E-03  8.51740527104414E-02 -5.30291240311915E-04
  7.29178198890438E-02  1.46898569038751E-03 -1.24411555074926E-01 -6.44276732629698E-04 -9.32922994681643E-03
 -1.89880951919646E-02  2.51023029876043E-02  1.40855163384590E-02 -6.51088923566798E-04 -9.38608932803359E-03
  1.90457386622971E-02 -2.51045301203466E-02  1.41708883492498E-02  6.47863567150118E-04  9.38042079699920E-03
 -1.90249492776893E-02  2.51391459600304E-02  1.41219621075345E-02  6.44922289170268E-04  9.33602190532587E-03
  1.90488768709953E-02 -2.50805720335177E-02  1.41492635411196E-02 -1.50436218273816E-03 -1.58920402596075E-03
  1.50875285221117E-03  1.56683744353639E-03  2.52297862489428E-02  2.54339547037745E-02 -2.53015799973582E-02
 -2.53786469460532E-02 -1.16869559853074E-02 -1.17745042457831E-02  1.17223793714719E-02  1.17657899655022E-02
* ORBITAL    1  106
 -5.66162371011317E-07 -7.33973780997531E-07  4.16289419903056E-05  4.60707706388594E-04 -1.11440750396539E-05
 -5.59220232916316E-04 -2.03814405647634E-02  3.19734520272937E-02  2.12876678492281E-03  9.86518621138447E-06
 -5.10000869032070E-03  1.71262738213384E-02  2.86197112163304E-03  3.81623023144525E-06  5.03150445267670E-05
 -3.50454294291089E-04 -4.96482327665027E-05  5.63923322183931E-05 -2.59979726679732E-05 -8.72396336012677E-02
 -2.05808789480175E-02 -8.94319785805973E-05 -1.42735740149999E-05 -2.44292356161452E-01 -4.98724560138966E-02
  1.04344636313728E-04  6.96426504388267E-06 -3.99876418461844E-06 -4.48586345247193E-05 -3.83393406154197E-04
 -8.32403934074189E-05 -1.13852616675678E-04 -5.53172547248233E-04 -2.02875479121579E-02  3.18574434044888E-02
  2.13463200843951E-03  4.82477418796649E-06 -5.24896314775498E-03  1.71062669957635E-02  2.84949473027299E-03
 -5.64390763024991E-06 -1.24910361834713E-04 -1.78243494547466E-04 -2.46430139214583E-06  2.48199570616511E-05
 -3.59076950160106E-05  8.73047798696688E-02  2.06036607422991E-02  4.52056973092171E-05 -5.15468553430842E-05
  2.44387332490788E-01  4.98897217503986E-02 -1.30946886153274E-05 -3.57227011912113E-05 -1.08821564622560E-04
 -8.45026384671591E-04 -1.06005271721622E-02 -7.00409172528739E-03  4.53609675682639E-01 -4.32510242187337E-03
  2.75556438961920E-01 -1.70864247748037E-06 -2.95678215528597E-05  9.94821728408742E-05  7.69406981827033E-04
  1.03092097115255E-02 -7.01637315432197E-03  4.53734999600265E-01 -4.29656634770071E-03  2.75432621239592E-01
 -5.32519274619780E-06  2.02860054562418E-05 -2.62922599492253E-05  5.54728671594954E-05 -3.65714816029707E-02
 -2.12035473573558E-03  1.04098476802574E-01 -4.73745079713184E-04  8.78574229041264E-02 -1.34163231861738E-03
  1.40104288166385E-01  2.76070492005798E-05 -4.76647109324290E-05  3.67206797752246E-02 -2.11515410032138E-03
  1.03255905842273E-01 -4.73149805889301E-04  8.85414837941971E-02  1.35665888374566E-03 -1.41771596381864E-01
  2.56305000591913E-05 -6.32032892628068E-05  3.66293627270537E-02 -2.12758634524565E-03  1.04549635713023E-01
 -4.75350762603665E-04  8.84649921685962E-02 -1.35577030274884E-03  1.41053368943144E-01 -2.68448879677368E-05
  5.23769481439040E-05 -3.67165463051103E-02 -2.11582123395247E-03  1.03497963655616E-01 -4.71952625329798E-04
  8.82070399943112E-02  1.35110347413677E-03 -1.41118659182954E-01 -7.88566090839857E-04 -1.35182484999057E-02
 -1.85776876449433E-02  1.95051690299865E-02  1.90682760580549E-02  7.93497668860398E-04  1.35398073354566E-02
 -1.87566965697176E-02  1.94801677828770E-02 -1.88126548704223E-02  7.90206359337667E-04  1.35220216482543E-02
 -1.86165579957315E-02  1.95322774373712E-02  1.89637164971506E-02 -7.91390037424928E-04 -1.35564369526590E-02
 -1.87824995498443E-02  1.95006238944967E-02 -1.90041809830916E-02 -1.00840842856268E-02  9.74114319748209E-03
  9.93824556769391E-03 -9.89949592093587E-03  3.31526317748683E-02 -3.30403480941190E-02 -3.30671218427204E-02
  3.32358367682626E-02 -1.01108306331632E-02  1.03411291890677E-02  1.01723273518884E-02 -1.03605061964433E-02
* ORBITAL    1  107
  3.81380305792819E-06  1.47595336824163E-05 -1.69341427927262E-04 -1.02984979530476E-03  3.97643907301086E-04
  1.38736638672833E-03  2.93523394206749E-02 -8.70147436168942E-02 -2.84405432811446E-03 -2.63250799091451E-03
 -5.80654386004943E-02  1.54139551625556E-01  4.34831720702347E-03  1.61722352687850E-05  8.18239447831144E-05
  2.52179271804779E-04  5.65807598942063E-05 -1.80575985327726E-04 -5.02325854183804E-05 -1.59619695063443E-01
 -2.89335492086012E-02  1.35267437675560E-04 -6.88030590908670E-05  5.04145619688345E-02  7.06553902986646E-03
 -2.33708364868578E-04 -9.39662291012068E-05  2.31537784346448E-06 -3.29201453113752E-05 -7.77475164148931E-04
  4.56689631810519E-04 -1.12936536501145E-04 -1.38212417472497E-03 -2.92247332151597E-02  8.67621640688974E-02
  2.83803271111222E-03  2.63074641383400E-03  5.79562254628415E-02 -1.54175018737201E-01 -4.35263880668625E-03
  1.11524988048535E-05  2.17448200603814E-04  2.30117727828754E-04  4.79644356609936E-05  3.59501191383848E-06
  5.75480053022219E-05 -1.59561720954120E-01 -2.88754542313388E-02 -6.78919975967185E-05  1.29897672785460E-04
  5.05278893747141E-02  7.10764146893785E-03  6.06475358735199E-05  6.15248988695653E-05  5.05848529709963E-06
  4.60735113124911E-05  2.75892047620108E-04 -1.01340369761703E-05  3.36165188368793E-06  2.24921157077348E-05
 -1.56028322268156E-04  1.43687481034722E-02 -5.93907316145108E-01  2.79236709265845E-06  3.17538919955282E-05
  4.84252634455103E-06  1.39946773424070E-05 -2.52082702432948E-04 -1.71632429453679E-05  1.35505865861047E-04
 -1.43147464998319E-02  5.93401601460601E-01 -2.34498267637103E-04 -1.78674552633773E-03 -2.80338655865883E-02
 -1.31839242530960E-04  7.54917259976642E-02 -1.98269808303866E-04 -2.81946893934643E-02 -5.47510429509089E-04
 -2.41089693782736E-02  2.37523844321599E-04  1.81595534113743E-03  2.78192798243180E-02 -1.12436785756979E-04
  7.63489089082390E-02 -1.95761101481833E-04 -2.93980186718874E-02  4.97503231805975E-04  2.76217629367504E-02
 -2.39153575380139E-04 -1.82671329750308E-03 -2.79782551568468E-02  1.15777705246602E-04 -7.59741533321243E-02
  1.94320402016405E-04  2.90009837980233E-02  5.09010015422973E-04  2.64730570685625E-02  2.37854541522597E-04
  1.81640701100869E-03  2.79114294759178E-02  1.16944317497964E-04 -7.50678546597484E-02  1.94969309371491E-04
  2.90220383671666E-02 -5.22433649222527E-04 -2.55693844698369E-02 -9.55628889720765E-04 -2.55078334330491E-02
 -7.92814614541173E-03  1.67148855946309E-02  2.66835143687043E-02  9.47279434066477E-04  2.55810776889692E-02
 -7.86595334548580E-03  1.69895667307081E-02 -2.73033095582750E-02 -9.43250379295799E-04 -2.54847249079390E-02
  7.84864512380464E-03 -1.68974297996874E-02 -2.70503726503296E-02  9.53975586446063E-04  2.55628651441399E-02
  7.92678535874823E-03 -1.67925943905920E-02  2.69001113433081E-02 -4.86732546234551E-04  1.07533340522492E-03
 -8.44696374787311E-04  6.89804620081060E-04  1.61798244247119E-02 -1.67206939289953E-02  1.64222018248502E-02
 -1.63567677100106E-02 -1.34601680576655E-02  1.31452201598199E-02 -1.31678151202845E-02  1.33382587274106E-02
* ORBITAL    1  108
 -7.98523530848432E-05 -5.83964533082275E-04 -3.09731914866552E-03  1.19770862066982E-02  1.08488677240522E-03
  2.07755408114711E-07  9.66780892410379E-05  3.02597212850555E-05  2.76140977989652E-05 -7.24623928995118E-06
 -3.11237344576521E-04  1.88341668812988E-04 -5.80818799420985E-05  1.41607992236629E-04  2.85656001610072E-03
  3.67499715153544E-04  7.98429427364188E-04 -1.24123716651213E-01 -2.85944759299524E-02 -3.27750562285060E-05
 -4.97804559256603E-05  8.51206762664077E-03  2.78062000445088E-03  1.24569363310245E-04  3.23783767520839E-05
  1.54671158738584E-01  3.69234109421328E-02 -8.24220522928946E-05 -6.04806780988946E-04 -3.21570165446114E-03
  1.13407765958748E-02  1.03480695085851E-03  1.37388104251429E-05  3.68693401679503E-05 -1.72079896926825E-04
 -3.48199558238866E-05 -2.47050230541867E-05 -2.46860023956821E-04  2.01483320976378E-04  5.85744926896251E-05
 -1.48243095819015E-04 -2.92688004964925E-03 -9.01883931704899E-04 -8.85754745385498E-04 -1.24132945820798E-01
 -2.85761855652633E-02  1.81337319718956E-04  1.41636242562218E-04  8.49369140040903E-03  2.66499125522986E-03
  1.89850516736493E-05 -3.95413182617587E-05  1.54640110975538E-01  3.69170509538154E-02 -1.44884879714992E-04
 -1.06051852846031E-03 -1.40681168127138E-02 -7.15112622933290E-03  5.64790656897206E-01 -4.04706072895166E-03
  2.95257774973475E-01  1.25064209177977E-05 -9.58831987878203E-05 -1.56518373451839E-04 -1.17318992075035E-03
 -1.21936984888272E-02  7.14749509615625E-03 -5.64896185235439E-01  4.02373894836735E-03 -2.94932712526156E-01
 -1.07543822843740E-05  1.38678759504440E-04  1.45104494308650E-04  1.17199607202210E-03  1.01647543984682E-02
 -4.74426177637909E-04 -4.38248391096697E-04  7.67796722198002E-04  7.62001582418929E-03  6.66471413156986E-05
  5.05939256215392E-03  1.47229626910283E-04  1.18920525078411E-03  1.02861844670840E-02  4.79913959908005E-04
  9.23919968511558E-05 -7.64192398146231E-04 -8.12624878881149E-03  5.87924739546989E-05  5.55667602156903E-03
  1.47479810809188E-04  1.19179261764309E-03  1.03188225067685E-02  4.68875064867038E-04  9.10831079412472E-04
 -7.57763441060316E-04 -8.29582938205397E-03 -6.73207179222633E-05 -5.92748723199234E-03  1.42708553071759E-04
  1.15420352203480E-03  9.95448650711635E-03 -4.82475696967657E-04  4.19727404268888E-04  7.77760440557002E-04
  7.67423272197103E-03 -5.39592641155718E-05 -5.34644628817654E-03 -1.17973777567679E-03 -1.87771300660488E-02
  1.43692593299658E-03  7.29675796458867E-03  1.52508553106465E-02 -1.18568781366929E-03 -1.87906951632105E-02
 -1.41468810480421E-03 -7.26791289259515E-03  1.52787946793312E-02 -1.17823940170846E-03 -1.86107099202937E-02
 -1.57797682247261E-03 -7.02364855912654E-03 -1.49734796180422E-02 -1.19109601439828E-03 -1.89589648388414E-02
  1.24402903267068E-03  7.50838815233691E-03 -1.54185474737899E-02 -5.81330847764355E-03 -5.85130514007133E-03
 -5.92211493845196E-03 -5.67959853568977E-03  5.21978146866566E-03  5.34187334469856E-03  5.03409988987698E-03
  5.48101132999437E-03  2.43699592402732E-03  2.38852663364143E-03  2.50537856126838E-03  2.27679976195489E-03
* ORBITAL    1  109
  1.06437594239782E-03  7.25841961128334E-03  2.14392906738652E-02 -5.31990508499428E-01 -5.24171763352210E-01
  5.36656940050816E-08  2.43591247269201E-07  6.89898957610880E-05  5.85202525041531E-06 -4.96059562894147E-07
 -8.57717342732406E-06 -1.55412148131744E-04 -8.26355435353350E-06 -5.82690157250337E-04 -8.88744494692701E-03
 -3.02169197606313E-02 -4.47261142770009E-03  9.44986837996091E-03  2.81629743367745E-02  2.82352646156248E-05
 -1.04077849816257E-04 -1.77435420726578E-02 -3.61609812036917E-02  3.18740812180129E-05 -2.55339017187463E-05
  1.24075015762583E-02  3.20068291322899E-02  1.06537081609167E-03  7.26540070911213E-03  2.14677018264489E-02
 -5.31990575131290E-01 -5.24023227674581E-01 -6.14049142968991E-07 -1.24148084612183E-05  6.10751418087233E-05
  9.85219407980995E-06  1.24438816118368E-06  2.59333885845454E-05  1.60615913465972E-05  1.63325117120441E-06
  5.83806136021809E-04  8.90615513114089E-03  3.01482704153214E-02  4.49751932778850E-03  9.40303484330776E-03
  2.77502164760302E-02  1.17904835456880E-04  6.95179490842017E-04 -1.76671949803244E-02 -3.56620748925978E-02
 -8.02193783987177E-05 -1.97065446006196E-04  1.24843593019917E-02  3.25957769814228E-02  1.09069900034873E-02
  8.26981279469697E-02  4.31880351822888E-01 -2.08796500956596E-04  4.38692768499357E-03 -9.93167793204222E-05
 -1.39487911321909E-02 -1.63632822259078E-05 -1.75929467412498E-04  1.08938059355827E-02  8.25968463485383E-02
  4.31513440575907E-01  1.91614821884019E-04 -4.54714692537495E-03  1.23040733113513E-04  1.42494773033154E-02
  1.45649620139588E-06 -7.22655522549305E-05  7.20433559117758E-03  5.48373156865381E-02  3.08094103004887E-01
 -1.47562166562728E-03 -2.95578632744409E-02 -1.38032021926687E-03 -2.13951093774351E-02 -1.10176502278210E-03
 -6.27429508902618E-02  7.20300803505812E-03  5.48271280729800E-02  3.08055210101098E-01  1.47204409143598E-03
  2.95108571292398E-02  1.38160274037052E-03  2.14723395848069E-02 -1.10052372379907E-03 -6.28111158624536E-02
  7.20259072563280E-03  5.48243559386145E-02  3.08065560937040E-01  1.46920631987451E-03  2.94545496916665E-02
  1.37835344057759E-03  2.14574256771184E-02  1.10522847613282E-03  6.29064097375719E-02  7.20530684703809E-03
  5.48453257826000E-02  3.08176867640029E-01 -1.47830042430019E-03 -2.96090044126716E-02 -1.37261152837930E-03
 -2.13170562793156E-02  1.10510500542450E-03  6.27876400904887E-02  1.68376380845330E-02  1.32314560494803E-01
 -1.13174346231811E-03  1.12641287626289E-01  2.62237716694293E-02  1.68389777744219E-02  1.32312732556422E-01
  1.14368867863843E-03 -1.12643893223406E-01  2.62404747682492E-02  1.68309061648351E-02  1.32193897484929E-01
  1.19110746869201E-03 -1.12727017391629E-01 -2.63241104856035E-02  1.68356273179672E-02  1.32282120294332E-01
 -1.14831740852942E-03  1.12688756809094E-01 -2.62503038181397E-02  4.10209372503263E-03  4.09907781615394E-03
  4.06213775375965E-03  4.07919401770605E-03 -2.23543973184799E-02 -2.23622730831119E-02 -2.23220216790506E-02
 -2.23568342535904E-02  1.26846517807484E-02  1.26579030925316E-02  1.25834462616029E-02  1.26895327688579E-02
* ORBITAL    1  110
 -6.86446907327043E-03 -4.93239724068139E-02 -2.38140896178062E-01 -1.54402091826862E+00 -1.07278152231735E+00
 -1.32907003433625E-06 -2.43279744454131E-05 -3.19014049628308E-04 -6.55867626368215E-05 -1.00210822488814E-06
 -2.11046153872028E-05 -1.06870824162802E-04 -4.39976346071039E-05  2.23842934383853E-03  3.73531885785524E-02
  7.66806411596959E-02  1.22484464704112E-02 -6.19381755436980E-03 -3.13506726792660E-02  7.60041842391335E-05
  6.18577180593578E-04  6.02257528613259E-05 -1.05628704200286E-02  9.63734326245428E-05  5.55412650143817E-04
  2.92841293092095E-03 -3.71922210979445E-03  6.86460427317523E-03  4.93249231189410E-02  2.38144183636469E-01
  1.54403769154559E+00  1.07278135179287E+00  1.22745135091341E-06  2.31389885985418E-05  2.50534855699028E-04
  6.38050648131144E-05  4.82725306800480E-07  9.48938680037716E-06  2.86228928736631E-04  5.45383705148669E-05
  2.23845884546726E-03  3.73528580084832E-02  7.66843212297668E-02  1.22515410690934E-02  6.12846868621742E-03
  3.12249616839047E-02  1.42890052367226E-05  7.83123711213864E-05 -5.29610772123930E-05  1.05101253902555E-02
  1.61834373164339E-04  1.02271823508000E-03 -2.88036548313403E-03  4.08144190485823E-03 -4.57959188232070E-06
 -3.51267833231701E-05 -1.18992882012995E-04 -1.57399621892814E-06 -1.04331910741686E-04 -1.29117886485257E-05
 -1.68274510405772E-04  6.27826070820398E-03  1.70873946215253E-01  6.00127169204049E-06  4.60425680784833E-05
  1.52888128494665E-04  8.10963478891506E-06  1.02689299076832E-04 -1.04552359936315E-05 -7.13076643576391E-05
  6.28088389562923E-03  1.70934568768663E-01  1.03514239332568E-02  7.83719439484732E-02  3.78838520450191E-01
 -1.52165973450979E-03 -2.30695283298807E-02 -1.14800054325247E-03  1.52998047386803E-02  7.58242878906212E-04
  5.88906306078281E-02  1.03600902748952E-02  7.84386447408649E-02  3.79089050628593E-01  1.54241608826321E-03
  2.33182679002087E-02  1.15251426410252E-03 -1.53161218482859E-02  7.50081063514151E-04  5.88732626411713E-02
 -1.03606553653050E-02 -7.84428446335861E-02 -3.79068226671220E-01 -1.53945392117256E-03 -2.32305022129057E-02
 -1.16049627029934E-03  1.51967699109570E-02  7.46493673896557E-04  5.87906005611284E-02 -1.03512997560543E-02
 -7.83711114349913E-02 -3.78857035107455E-01  1.52106921050862E-03  2.30753907139918E-02  1.14560075476685E-03
 -1.53402463499894E-02  7.58366191199120E-04  5.88845961139330E-02  3.25501011239963E-02  2.56005244648600E-01
  2.43514065257046E-02  1.58743993123408E-01  5.16021756313863E-02  3.25434547133331E-02  2.55967545042464E-01
 -2.43324704107289E-02 -1.58766951422050E-01  5.16056028200794E-02 -3.25409723575697E-02 -2.55926844718199E-01
  2.43021101317544E-02  1.58780018496738E-01  5.16407307334967E-02 -3.25553269999405E-02 -2.56085786834863E-01
 -2.43929179377677E-02 -1.58703256445636E-01  5.15319319858061E-02 -4.08447491361931E-03 -4.08619196832543E-03
  4.10584077824570E-03  4.06257088480597E-03 -5.16199543846022E-02 -5.16485749624621E-02  5.16356377330984E-02
  5.16356304342475E-02 -1.86363760708954E-02 -1.85571810769207E-02  1.86082485615792E-02  1.85857982916247E-02
* ORBITAL    1  111
  1.01746554640869E-06  7.66813898921062E-06  4.89052230565629E-05  4.78222250361047E-04 -7.65820808963089E-05
 -1.84263729620090E-04 -3.26561144361802E-03 -5.31983147583114E-02 -3.84424656934332E-03 -3.56340239812839E-04
 -6.39908647326307E-03 -8.05734722841654E-03  1.16586746165977E-02 -9.19449809711559E-07 -2.54537010931126E-05
 -2.72008250213271E-04  1.02544542483225E-05 -1.44091916523965E-04 -7.97140290760484E-04 -3.66967602388905E-02
 -7.93832430191728E-02 -3.80537236376182E-05 -1.14761550452619E-04  2.82103845331826E-02  7.97283849447068E-02
 -6.00901492228189E-05 -2.75583670257651E-04 -2.57293128240029E-06 -1.86426288213042E-05 -9.42575707993159E-05
 -4.65632491431351E-04  1.50688973745080E-04 -1.83908331450650E-04 -3.25896304684165E-03 -5.31388637716869E-02
 -3.83079369838416E-03 -3.56374791513908E-04 -6.39980702797875E-03 -8.03497675679724E-03  1.16673768800808E-02
 -1.39294372120606E-06 -2.76689161195314E-05 -1.81079041074698E-04  2.21206692415525E-05  1.99684944583257E-05
  3.17577099901120E-04  3.67170065183180E-02  7.94133644611888E-02  1.27862887624952E-04  7.67839142131004E-04
 -2.81835382875074E-02 -7.95406897160663E-02  3.74343924551453E-05 -1.19841659315531E-04  3.22401379809219E-03
  2.47605705150062E-02  1.21257146953857E-01 -1.12911452893119E-03 -2.39187287632599E-02  5.37649876960745E-03
  5.50574697427530E-02 -3.38952279537932E-05 -5.84076761566727E-04 -3.23543441192667E-03 -2.48480141227357E-02
 -1.21587742965851E-01 -1.13919264198329E-03 -2.39047011521397E-02  5.39603477589381E-03  5.53530300651984E-02
 -3.49237283870846E-05 -5.98411917110399E-04 -4.31336036537237E-03 -3.42296840059825E-02 -2.52513349143923E-01
 -3.58492341392463E-03 -1.18372772175942E-01  1.28284128706954E-02  4.20241399589073E-01 -7.54643750181527E-03
 -2.68220503338811E-01  4.32160975454787E-03  3.42930056713561E-02  2.52739351286341E-01 -3.57498509589291E-03
 -1.18367753859843E-01  1.28303208992962E-02  4.20202276001075E-01  7.53268035960290E-03  2.68109710869930E-01
  4.31560223691354E-03  3.42472800066440E-02  2.52602269423576E-01 -3.58842233257508E-03 -1.18492024094303E-01
  1.28286883721037E-02  4.20257507233434E-01 -7.53547888010652E-03 -2.68007126053524E-01 -4.31738528602685E-03
 -3.42602444389657E-02 -2.52599472353375E-01 -3.57551983517399E-03 -1.18291470113523E-01  1.28275922196999E-02
  4.20173524090670E-01  7.54620323428975E-03  2.68332288833449E-01 -3.61436491952371E-02 -3.66054068347966E-01
 -9.86022074136077E-02  3.29779695479747E-01  2.25137608766016E-01  3.61443298650758E-02  3.66023528594285E-01
 -9.85896596234693E-02  3.29782504625731E-01 -2.25108139047849E-01  3.61449623647387E-02  3.66044752142199E-01
 -9.85862531002281E-02  3.29763042074672E-01  2.25128820996243E-01 -3.61457568318370E-02 -3.66058714740629E-01
 -9.86199095069642E-02  3.29811539920027E-01 -2.25132811460894E-01  4.52162648974030E-02 -4.52904542592378E-02
 -4.52491316831791E-02  4.52499958221891E-02 -5.24460667841252E-03  5.29491410824468E-03  5.27170212844710E-03
 -5.26918141765272E-03  3.41954135532288E-02 -3.41913400531834E-02 -3.42268348156965E-02  3.41627158294565E-02
* ORBITAL    1  112
  1.80972472303968E-06  1.30218572750529E-05  6.33928518093606E-05  2.18502767483066E-04  1.11443247087428E-06
 -4.00350319310906E-04 -6.54513991800430E-03 -3.29402858829789E-02  2.75733924512612E-03 -2.93893042201240E-04
 -6.20642606387763E-03 -3.16798065648354E-02 -1.31052140698713E-03 -2.17298977197015E-06 -4.17886122115101E-05
 -2.39462916489463E-04 -3.80438496943942E-05 -1.01969642697635E-05  1.44088155341352E-04 -2.37732992092773E-02
 -5.36784398308888E-02  8.14593905097802E-05  4.84243858981727E-04  4.48985168891719E-02  1.16780066640382E-01
 -1.23322739719465E-04 -5.89854213850835E-04 -2.46443280906974E-06 -1.76232780083043E-05 -8.16535752799432E-05
 -2.06692899558542E-04 -3.64277892925158E-05  4.00189951419284E-04  6.54189856842536E-03  3.29311752765564E-02
 -2.75294312629391E-03  2.93804191783220E-04  6.20457030393631E-03  3.17447613924392E-02  1.31241135150973E-03
 -2.67380862873283E-06 -4.70321177192845E-05 -4.76962253749935E-05 -2.12566737049222E-05  1.45710283239447E-05
  4.54496976989416E-04 -2.37876351545095E-02 -5.37879050667694E-02 -1.31709708365052E-04 -1.85915518211983E-04
  4.49447887325276E-02  1.16976016023517E-01  1.09161218328850E-05 -8.96311182283031E-07 -2.33852811832058E-06
 -1.79845433423715E-05 -7.80267562351225E-05  1.23042199896972E-05  2.65563156980081E-04 -3.84187262353056E-06
 -5.17051065761913E-06  2.20170340410234E-03  5.91607254732899E-02  3.20193453068409E-07  2.39676548308289E-06
 -1.11329718715436E-05 -1.22326125137316E-05 -3.39612934283789E-04 -3.14947507044295E-06 -6.93764873788713E-05
 -2.21282381872242E-03 -5.92670056543786E-02 -4.89211949986690E-03 -3.86858639372356E-02 -2.72708797871440E-01
 -2.95487518633037E-03 -1.14926130199585E-01  1.36317167813809E-02  4.37341444322257E-01 -6.91337143390336E-03
 -2.54172797502995E-01  4.89482287040457E-03  3.87066337901437E-02  2.72792017914909E-01 -2.96229912936764E-03
 -1.15081357951303E-01  1.36402742399226E-02  4.37488860637056E-01  6.90048569191832E-03  2.53911503277899E-01
 -4.89598465765221E-03 -3.87157529191629E-02 -2.72827668235283E-01  2.95683017665757E-03  1.15026936921594E-01
 -1.36370779593846E-02 -4.37431044043524E-01  6.90032050220152E-03  2.53932421878279E-01  4.89222116869967E-03
  3.86863576441463E-02  2.72695654678560E-01  2.95887632094401E-03  1.14979781038243E-01 -1.36388993214676E-02
 -4.37451709227565E-01 -6.91143788095844E-03 -2.54127057822962E-01 -3.33201332958263E-02 -3.41278543853041E-01
 -1.04174112551267E-01  3.41158213172290E-01  2.25855836951002E-01  3.33232680500219E-02  3.41317133099227E-01
 -1.04167432119695E-01  3.41169718626725E-01 -2.25893828304934E-01 -3.33197985767876E-02 -3.41256465781156E-01
  1.04142465525059E-01 -3.41134670475280E-01 -2.25834637943250E-01  3.33210793144800E-02  3.41300191156157E-01
  1.04173505630968E-01 -3.41177271698484E-01  2.25879238684617E-01  3.28161430258375E-02 -3.28024085591905E-02
  3.28474646956135E-02 -3.27885381214989E-02 -1.79148905898335E-02  1.79233925435989E-02 -1.79378480932515E-02
  1.79049926111751E-02  2.59053140791427E-02 -2.59301740862446E-02  2.59465493330982E-02 -2.59148112940676E-02
* ORBITAL    1  113
  2.11288829483184E-03  1.52814069812738E-02  7.74739053035469E-02  3.09923842596631E-01 -3.32567530576115E-01
 -3.05900628094986E-07 -5.04268197908013E-06  1.55091454638732E-04  2.85789848474643E-05  6.91021897842964E-07
  1.48494569288144E-05 -8.87211288776622E-06 -1.26485185960535E-05 -2.92360857520524E-05  2.63381369552572E-03
  1.04702471904598E-01  1.06777051360593E-02 -2.45659415904181E-02 -9.03596403511561E-02 -1.36977414184489E-04
 -6.00681532811342E-04  1.48720162202657E-02 -1.55937127575937E-02  1.75484979757684E-05 -9.48387636465268E-05
  2.60571868596074E-02  5.95623632632297E-02  2.11088526972492E-03  1.52670382532107E-02  7.74058753631434E-02
  3.09634427186757E-01 -3.32653687664189E-01 -7.31936854456671E-07 -1.40450482329160E-05  6.31686455075779E-05
 -2.69004250311181E-06 -1.19729390577268E-07 -3.25547201839589E-06 -1.95561903290827E-04 -1.16313095078861E-05
  2.74070409269200E-05 -2.66960569179908E-03 -1.04782576974644E-01 -1.06928161856782E-02 -2.44064593476905E-02
 -8.93107436736451E-02  1.04941413649922E-04  4.35532537149162E-04  1.48403782290589E-02 -1.57296741296747E-02
  1.80375082969719E-05 -1.70993004100865E-04  2.60231887883459E-02  5.89254389951209E-02 -9.34881373497638E-04
 -8.28336082849091E-03 -8.74586432064497E-02  1.71248496921210E-03  7.91461748556382E-02 -9.48485228543927E-03
 -2.00951063316467E-01 -4.36106241699578E-06 -6.56815635659549E-05 -9.49839442582433E-04 -8.39821732139512E-03
 -8.78438046785399E-02 -1.73600837157965E-03 -7.95805742425530E-02  9.51134892030759E-03  2.01197831305141E-01
 -9.30793629409553E-06 -1.37368809771047E-04 -4.02979509348197E-03 -3.25060803817364E-02 -2.56648158485289E-01
  1.27794172096374E-03 -2.46206236520980E-03  1.46369015480195E-02  4.59923683312836E-01 -3.34623959650957E-03
 -1.45259327276830E-01 -4.03480573121256E-03 -3.25447681174902E-02 -2.56808385110176E-01 -1.29141180628365E-03
  2.24618495010694E-03 -1.46347951223615E-02 -4.59840782803789E-01 -3.34328427694326E-03 -1.45317348761877E-01
 -4.03703631369393E-03 -3.25625055515982E-02 -2.56930109164132E-01 -1.29485716513972E-03  2.21590336150325E-03
 -1.46278746526314E-02 -4.59758760929000E-01  3.33838043809734E-03  1.45263878094704E-01 -4.03433102092308E-03
 -3.25412368664495E-02 -2.56811851575572E-01  1.28705919336236E-03 -2.38992001422857E-03  1.46325740002611E-02
  4.59859253092337E-01  3.33908591270438E-03  1.45216850463610E-01  4.13534003889686E-02  3.95482713473276E-01
  9.17819380739714E-02 -2.60307331326478E-01 -1.94653304503567E-01  4.13535278672824E-02  3.95447962876023E-01
 -9.17575173570925E-02  2.60294011970624E-01 -1.94611541989127E-01  4.13577576084394E-02  3.95529356442496E-01
 -9.17822664862850E-02  2.60360462164405E-01  1.94673951825292E-01  4.13610132854782E-02  3.95598595343794E-01
  9.18273479575168E-02 -2.60395843800477E-01  1.94740570173497E-01 -6.42740069609410E-02 -6.42861694528205E-02
 -6.42274572054327E-02 -6.42100947333215E-02 -1.26884802029148E-02 -1.26553027555065E-02 -1.26933833129690E-02
 -1.27271184168596E-02 -4.86956676836688E-02 -4.87906932549519E-02 -4.87661928312823E-02 -4.86786640364891E-02
* ORBITAL    1  114
  2.20789527611342E-03  1.59588862365730E-02  7.98498652972138E-02  4.57872442201881E-01  7.58804795541149E-02
 -1.26920829273632E-08  8.47818993328509E-07 -3.20801936965792E-04 -6.06185813816414E-05 -1.71434427786808E-06
 -3.39363210167327E-05  2.09953741065212E-05 -2.16044926961443E-05 -8.28764087157054E-04 -1.62491265732699E-02
 -8.33755894215728E-02 -9.13246875305511E-03  4.23687845472989E-02  1.18026112724259E-01  1.89032305906967E-04
  1.43471302356474E-03 -1.08078207946726E-02 -1.88523081201217E-02  6.08348617395038E-06  1.13962939511759E-04
 -3.32141172752424E-02 -8.41205866030960E-02 -2.20890150663125E-03 -1.59660206517443E-02 -7.98819062715855E-02
 -4.57922346908214E-01 -7.57972198994408E-02  1.12554935033368E-06  2.33450413590704E-05  2.82997784643047E-05
  2.90011581595185E-05  3.72177113820090E-07  5.22087615740195E-06  3.84244437492697E-04  3.52438815982765E-05
 -8.28989054566685E-04 -1.62501685803535E-02 -8.34129418746266E-02 -9.12928250788906E-03 -4.24306753470809E-02
 -1.18362936519562E-01 -2.22919321232127E-05 -4.60118943545789E-04  1.08574461513576E-02  1.92002157041757E-02
  1.32507749431913E-04  6.90740374831933E-04  3.31975263595708E-02  8.38312899297598E-02 -1.85582658699807E-05
 -1.42319690381607E-04 -4.76338818574207E-04  2.02421998778131E-05  2.52683124928317E-04 -3.31871218074123E-05
 -3.24887097200366E-04 -4.73907745222260E-03 -7.76565350131151E-02  1.26907363389463E-05  9.75253746257887E-05
  3.29337135111937E-04  1.64336022101902E-05  2.05955935836173E-04 -2.54984302933823E-05 -2.81084154848174E-04
 -4.72251875598825E-03 -7.75921969485498E-02  1.95376689510511E-03  1.61432492854517E-02  1.50836540195554E-01
  5.53330513672411E-03  1.78718663127971E-01 -1.25564840970515E-02 -4.19333418474276E-01  9.38822931912731E-03
  2.93029608474345E-01  1.96475813711174E-03  1.62282347071669E-02  1.51203790497551E-01 -5.50365266212902E-03
 -1.78283906984002E-01  1.25508998753124E-02  4.19134427347397E-01  9.38123765926164E-03  2.93141009781012E-01
 -1.95843805554919E-03 -1.61790873054781E-02 -1.50950486222340E-01  5.51742812692763E-03  1.78471832731399E-01
 -1.25598494852756E-02 -4.19322084999764E-01  9.39043325557770E-03  2.93178590824628E-01 -1.95625751670553E-03
 -1.61626407372136E-02 -1.50947669204331E-01 -5.51811810375434E-03 -1.78402008249205E-01  1.25455988888579E-02
  4.19108976311178E-01  9.39565192742276E-03  2.93310233694120E-01 -4.43221698333611E-02 -4.27833559970824E-01
 -1.22582834748434E-01  2.91934508940211E-01  2.07342031433201E-01 -4.43210144088004E-02 -4.27739051278444E-01
  1.22528225782294E-01 -2.91901516132034E-01  2.07233691688306E-01  4.43261826451303E-02  4.27842331891633E-01
 -1.22591852787792E-01  2.91945630092007E-01  2.07335574228545E-01  4.43167288019550E-02  4.27697895714337E-01
  1.22493053153061E-01 -2.91879802702557E-01  2.07211249029797E-01  6.14628962677269E-02  6.14908908096826E-02
 -6.14830062485258E-02 -6.15279342445780E-02 -6.12433721455526E-03 -6.19738939923251E-03  6.16771111628694E-03
  6.18607418676851E-03  7.95150674056464E-02  7.97330903041534E-02 -7.95908990913571E-02 -7.97002918426171E-02
* ORBITAL    1  115
  4.51010622267958E-03  3.26625520131935E-02  1.66498442287838E-01  8.02602160609132E-01 -4.68268975796759E-01
 -8.97565793380212E-07 -1.56865907179736E-05  3.41089987371535E-04  7.22330686539179E-05  3.28507423467563E-06
  6.52344117506798E-05  1.11330466260091E-04  4.01118321087062E-06  4.17511302977924E-04  1.42405493834734E-02
  3.53303321628009E-01  2.54256079059439E-02  4.50922335665875E-02  7.23025364457781E-02 -3.64270911230458E-04
 -1.98041334337694E-03 -7.60375069049759E-03 -8.94783545526954E-02  8.49975076324427E-05  5.61578773529963E-05
 -2.63726298566545E-03 -3.64953065429744E-02  4.50295723146267E-03  3.26111344063826E-02  1.66251477737456E-01
  8.01602863638229E-01 -4.68359190330624E-01 -8.59582409583522E-07 -1.79728330761936E-05  8.82885096723102E-05
 -2.14327329782631E-05 -1.70135057798530E-06 -3.20462408222124E-05 -4.85455898401692E-04 -4.18070541094888E-05
 -4.24350252205271E-04 -1.43715973242645E-02 -3.53796251378549E-01 -2.54800202793001E-02  4.53276125167371E-02
  7.40573043922995E-02  3.57938597411193E-05  1.48057016615533E-04 -7.77523576303807E-03 -9.00834941784787E-02
  2.15499487838477E-05 -2.79259925485241E-04 -2.67770600446608E-03 -3.68165926000564E-02 -1.33728717996374E-03
 -1.19938895338998E-02 -1.47366660716580E-01  6.18503172964997E-03  1.32425824877315E-01 -8.44239277568326E-03
 -2.43429757056337E-01  2.98326053024377E-06 -8.43052302716838E-05 -1.37044591558343E-03 -1.22484568315847E-02
 -1.48234371357116E-01 -6.23198530066888E-03 -1.33211384293540E-01  8.50148266611852E-03  2.44028350814790E-01
 -4.19405316603845E-05 -3.48165700175060E-04 -2.48926637344681E-03 -1.95116696449669E-02 -1.10576069631470E-01
  1.36155596403434E-02  3.46493906060687E-01  4.15316140285875E-04 -5.15453608284543E-02  1.24854129949201E-02
  3.13751621591489E-01 -2.50179189329664E-03 -1.96086014263796E-02 -1.11013220921749E-01 -1.36511855095807E-02
 -3.47045073226556E-01 -4.05690982494241E-04  5.18267589833461E-02  1.24907617731223E-02  3.13538532434593E-01
 -2.50300124864378E-03 -1.96182615008062E-02 -1.11084469681533E-01 -1.36423678607233E-02 -3.46811405227528E-01
 -4.01782367430308E-04  5.18293814937184E-02 -1.25047242213469E-02 -3.13786398305202E-01 -2.50277182907269E-03
 -1.96162493797875E-02 -1.11038400654118E-01  1.36393647849193E-02  3.46672119571714E-01  4.09565501343544E-04
 -5.17003485820384E-02 -1.25057716161376E-02 -3.13845573743470E-01 -1.59098024762069E-02 -1.65473366464279E-01
 -7.43768548030347E-02  1.54646403303273E-01  8.00780072535384E-02 -1.59174141207111E-02 -1.65659613415869E-01
  7.44629390791551E-02 -1.54722900670034E-01  8.02404807143059E-02 -1.59065073441659E-02 -1.65451322187926E-01
  7.43975821259314E-02 -1.54596493955037E-01 -8.00924412843866E-02 -1.59050329596040E-02 -1.65400630533410E-01
 -7.43322197903571E-02  1.54567008045499E-01 -8.00221083182781E-02  6.40595468998290E-03  6.36824563829982E-03
  6.46386888046805E-03  6.49396741267186E-03 -1.73523210750355E-02 -1.72343482063770E-02 -1.73537126268402E-02
 -1.73564081257362E-02  5.80968234750735E-02  5.78000497054247E-02  5.79514212874422E-02  5.80267769260482E-02
* ORBITAL    1  116
 -1.38842995422345E-05 -1.00161030845730E-04 -4.94730431247115E-04 -2.04083356630546E-03 -2.87963320396503E-05
  3.07224836306349E-03  7.04290309658356E-02  8.92542278972151E-01  8.50656950288171E-02 -1.20414365344152E-04
  7.30726831970888E-04  1.11967668858762E-01  1.34480615657500E-02  1.54393131054535E-05  3.01872474302674E-04
  1.36672691003978E-03  1.70039074750787E-04  4.33118648712400E-04  2.20794621300207E-03  8.41349132150275E-02
  1.86955157795900E-01 -3.08233932468977E-04 -2.10954437923657E-03  5.29982673303643E-02  1.25282862481178E-01
  4.46919712006539E-04  2.31375398864742E-03  1.70383595556666E-05  1.22318403483596E-04  5.84821823766918E-04
  2.00672852359889E-03 -9.45203684427060E-05 -3.07160973599342E-03 -7.04207892689759E-02 -8.92825547888979E-01
 -8.50951473517214E-02  1.19839151953897E-04 -7.45299354771643E-04 -1.11803804287900E-01 -1.34673068875560E-02
  1.60711328996889E-05  2.93534409196466E-04  1.07415223741629E-03  1.31493017530487E-04 -1.96510297085164E-04
 -1.56995672754072E-03  8.39655337438127E-02  1.86037286919349E-01  3.05582805349389E-04  7.08460744079377E-04
  5.31449357970509E-02  1.25291090772879E-01 -1.66346081602104E-04 -1.27101421648747E-03  5.48364637821837E-06
  4.19930120690183E-05  1.85215100667944E-04 -4.09106009311271E-06 -9.08078276975887E-05  8.63312897758299E-06
  1.39300106386435E-04 -1.19970429040449E-02 -2.04290821373873E-01  1.82789101338536E-05  1.40236861828152E-04
  5.21084459071112E-04  2.67006583888376E-05  4.66106608573763E-04 -3.02099621650725E-05 -3.31124975958043E-04
  1.21716998293974E-02  2.06293261244365E-01 -9.52559884675151E-03 -7.32817138842766E-02 -3.57000121334990E-01
  1.03723612954618E-02  1.31827343688930E-01  6.98285210738310E-03  9.18243968669042E-02  1.30900877364859E-02
  2.45781724737114E-01  9.49196529272011E-03  7.30226587967046E-02  3.55916776920730E-01  1.03730831589842E-02
  1.32546518210172E-01  6.95885104318682E-03  9.15614239572478E-02 -1.29888039640264E-02 -2.44239828942545E-01
 -9.49572370222192E-03 -7.30518111644296E-02 -3.56069234140310E-01 -1.03599300777054E-02 -1.32195380703787E-01
 -6.96813892359317E-03 -9.17736693230515E-02 -1.30127790385649E-02 -2.44799990432347E-01  9.51668977411395E-03
  7.32127497142414E-02  3.56686556154018E-01 -1.03680470170084E-02 -1.31901607903972E-01 -6.98074561273833E-03
 -9.18280763021291E-02  1.30652286746742E-02  2.45415477047199E-01  4.68845411748216E-02  3.75846657516633E-01
 -1.21190664463620E-01  1.84033370447340E-01 -7.67563595429683E-02 -4.68903207446963E-02 -3.75755685859197E-01
 -1.21317554491953E-01  1.84121306923646E-01  7.66780057674391E-02  4.68906581574059E-02  3.75825095886954E-01
  1.21258313564810E-01 -1.84078138350484E-01  7.67434273940997E-02 -4.68861154145511E-02 -3.75857427194970E-01
  1.21195778282673E-01 -1.84044491686821E-01 -7.67782425975956E-02 -3.32444907332720E-01  3.32706144972190E-01
 -3.32634178832786E-01  3.32491787910398E-01 -9.05176657746595E-02  9.03259063453519E-02 -9.03950642982281E-02
  9.04878498434286E-02 -9.52796692822172E-02  9.54532625130935E-02 -9.53222295609203E-02  9.52526270211369E-02
* ORBITAL    1  117
  6.56170616217100E-06  4.80779895150136E-05  2.62017941644323E-04  1.75313165333855E-03 -1.15186804568744E-04
 -9.69176295768702E-04 -2.48173881271922E-02 -3.51287645987300E-01 -5.60294854030848E-02  1.36724983429790E-03
  3.51211764742136E-02  4.74565366488246E-01  7.07660294556989E-02 -6.48266498785246E-06 -1.44252876465505E-04
 -1.11926587935637E-03 -4.61021960894826E-05 -4.28840628366718E-04 -2.32489847159061E-03 -9.74716302093649E-02
 -2.40454613810411E-01  4.36251574670166E-05  4.12555867983707E-04  2.99520151710442E-02  4.82190481595615E-02
 -2.61427082155411E-04 -1.19974786388707E-03 -1.13790455820325E-05 -8.21010970753785E-05 -4.03417652493650E-04
 -1.74416786645842E-03  3.05033805728025E-04 -9.67610710768544E-04 -2.47875065732087E-02 -3.50799217574562E-01
 -5.59177447542736E-02  1.37015377368988E-03  3.51784392686275E-02  4.75049988495730E-01  7.08340142985373E-02
 -8.28602842705775E-06 -1.56538865870361E-04 -6.73522914019315E-04  3.79797580662450E-06  2.44164406922840E-04
  1.75827973048130E-03  9.77467792309094E-02  2.41730202938927E-01  2.13451703626846E-04  1.54677137308870E-03
 -2.97619325240215E-02 -4.72400200123475E-02  6.78423184768356E-05 -5.86502744570967E-04  1.80137071060225E-02
  1.38400810457144E-01  6.42686802451004E-01 -9.73084332430923E-03 -5.46165466328853E-02  2.28405999310322E-02
  2.44667352635896E-01 -1.13095025386995E-04 -1.61088421991312E-03 -1.80456671828124E-02 -1.38645472655598E-01
 -6.43618736980421E-01 -9.78589355121027E-03 -5.52908864921081E-02  2.28885760230075E-02  2.45288424438142E-01
 -9.08708668120682E-05 -1.51076961747486E-03  2.58788326768770E-03  1.99293459955395E-02  9.22089010117459E-02
 -4.21119547000725E-04  3.16531970080749E-02 -5.44556510690391E-03 -1.25098147713137E-01  5.31019151403306E-04
  6.01149719793004E-03 -2.56070781216428E-03 -1.97204765943217E-02 -9.14142420525356E-02 -3.98615103791081E-04
  3.14640539699033E-02 -5.43423594161292E-03 -1.25132570684442E-01 -5.89558980894773E-04 -6.62077040981392E-03
 -2.58802448160213E-03 -1.99301290137129E-02 -9.21628340766379E-02 -4.48698817123832E-04  3.10912822945717E-02
 -5.43986290543114E-03 -1.24941028146662E-01  5.57525480130931E-04  6.61752782126538E-03  2.57646466110951E-03
  1.98419310488964E-02  9.19126708306201E-02 -4.09152708831815E-04  3.15478947336850E-02 -5.44940694626001E-03
 -1.25275162135287E-01 -5.48729140241961E-04 -6.02914954326834E-03 -4.46113931407833E-02 -3.71529530621757E-01
  1.99038791299279E-01 -2.65409908844963E-01  8.05830303005814E-02  4.46130433977054E-02  3.71421558750313E-01
  1.99099204547122E-01 -2.65429726002844E-01 -8.04859827250053E-02  4.46202349014258E-02  3.71559798088238E-01
  1.99054208523993E-01 -2.65402292748202E-01  8.05948237888908E-02 -4.46146904563482E-02 -3.71447644289422E-01
  1.99034963978560E-01 -2.65398713753269E-01 -8.04836363356430E-02  4.19190052272870E-01 -4.19412890350034E-01
 -4.19237599054678E-01  4.19346811210841E-01  1.64550189738781E-01 -1.64402637786253E-01 -1.64473403903139E-01
  1.64414238240126E-01  5.06855894644886E-02 -5.07294841257260E-02 -5.08370006107215E-02  5.07296962853080E-02
* ORBITAL    1  118
 -2.51377557940500E-03 -1.77331272673817E-02 -7.32776227163820E-02 -1.50595212880606E-01 -5.79412704510772E-01
 -5.46042348211310E-07 -7.90692640085844E-06 -4.65765721627303E-04 -8.03392660801436E-05 -1.18603374413751E-06
 -2.35664118017938E-05  1.30005827142351E-05 -3.70474268628276E-05  4.92507697087225E-03  1.01386668036886E-01
  8.81990751372292E-01  6.94549042898066E-02  6.85770375602896E-02  1.73482556447639E-01  1.44196430380450E-04
  1.18016034589692E-03  4.01675612232258E-03  7.48578105711545E-02  1.60715744413113E-04  7.19416635058209E-04
  5.04504177204133E-02  1.36225285478185E-01  2.50962420859509E-03  1.77038885458548E-02  7.31545130100194E-02
  1.50680494839344E-01  5.79637070247654E-01  1.83982826461010E-06  3.60017202138871E-05  1.78586329912737E-04
  5.68066614382121E-05  7.95374051598155E-07  1.39787186972859E-05  3.47873845071684E-04  3.13377632255944E-05
  4.92337639327693E-03  1.01375027074624E-01  8.82109768401182E-01  6.94458517607228E-02 -6.89841338759496E-02
 -1.75667051555312E-01 -9.20481914117243E-06 -6.33083083102287E-04 -3.85601536895889E-03 -7.31085667055764E-02
  1.58679042710340E-04  1.00600808090214E-03 -5.04278965354850E-02 -1.36335666541665E-01 -2.92116616026927E-05
 -2.23961696042720E-04 -7.98104862363851E-04  1.50915727455231E-05  8.20316911439515E-05 -5.81331954358713E-05
 -5.76065231065843E-04  7.87604080829992E-03 -2.72496700241552E-02 -1.49864146866841E-06 -1.13581774621064E-05
 -9.69699982202764E-05  2.24790607826691E-05  4.71322303903901E-04  8.64761520611541E-06  2.22294628272030E-04
  7.87072141742768E-03 -2.69933034166568E-02 -6.51873860974452E-03 -5.12232890424793E-02 -3.07680867025400E-01
  1.43554971269732E-02  2.86049027615383E-01  1.03992145032063E-02  2.20649936487782E-01  1.04934088429862E-02
  1.85719546228631E-01 -6.50335387712799E-03 -5.11049252144714E-02 -3.07207222894198E-01 -1.43190753639524E-02
 -2.85509667484517E-01 -1.03952920141714E-02 -2.20745939408658E-01  1.04797732118403E-02  1.85742861276527E-01
  6.51899656480884E-03  5.12264316046419E-02  3.07796319947949E-01  1.43375428270881E-02  2.85594264256154E-01
  1.03823785900180E-02  2.20499331391662E-01  1.05175263200348E-02  1.86217941364969E-01  6.52249439124321E-03
  5.12525824744075E-02  3.07830540435268E-01 -1.43404638876075E-02 -2.85543676706147E-01 -1.04002452272508E-02
 -2.20715121286528E-01  1.05249691779045E-02  1.86329928635489E-01  1.21756272945630E-02  1.01806411851000E-01
 -2.38586797604337E-01 -2.54712458882930E-03 -1.38560346928008E-01  1.21666880516742E-02  1.01788657236245E-01
  2.38582778300115E-01  2.53156395067952E-03 -1.38603388609563E-01 -1.21685380539646E-02 -1.01842672896301E-01
 -2.38560475227429E-01 -2.60810368050663E-03 -1.38617025331690E-01 -1.21820937408286E-02 -1.02028379747999E-01
  2.38434782497892E-01  2.68702967402020E-03 -1.38768889526563E-01 -2.08760145732763E-01 -2.08757828616901E-01
  2.08636955493201E-01  2.08583574484624E-01 -9.23533643549293E-02 -9.24178829784424E-02  9.24607156362619E-02
  9.24874263226973E-02  2.15629275293886E-01  2.15809609240139E-01 -2.15749497483207E-01 -2.15877445308721E-01
* ORBITAL    1  119
  1.14978996039758E-04  9.25382633598138E-04  8.06294388553430E-03  1.29770165022546E-01  1.52097185585927E-02
 -4.30635512060849E-07 -7.11565491310371E-06 -3.86560790369725E-06 -2.25440992246674E-06  4.45940002742498E-07
  8.51246301042358E-06 -2.06015363737783E-05 -1.67684832009698E-05 -2.99802168718456E-04 -9.33999494366565E-03
 -1.41259380883610E-01 -2.55609375070248E-02 -2.70706795803738E-02 -7.74762570716948E-02 -6.38370189438017E-05
 -2.61643782944897E-04 -4.77149158639124E-03 -4.13820615643594E-02  2.97679137250717E-05  2.78913308036483E-04
 -2.59998296072917E-02 -7.52676283957099E-02  1.11054705396939E-04  8.97230045198962E-04  7.92849953255413E-03
  1.29286572932464E-01  1.51361504484909E-02  2.34637577610533E-07  4.79391344323806E-06  8.54185894970162E-05
  1.45931620409099E-05 -1.39727680835992E-07 -3.81461275589198E-06 -5.09621030793934E-05  1.40646292251754E-06
  2.95905792572580E-04  9.26734153057182E-03  1.41046282403144E-01  2.55227601472410E-02 -2.69545818272459E-02
 -7.66051447363158E-02  1.77274219974105E-05  7.08987838351026E-05 -4.86362598597842E-03 -4.18881167748046E-02
  8.05043132872928E-05  1.17304017250167E-04 -2.59918403590009E-02 -7.54133361776049E-02 -5.64718200441145E-03
 -4.34021241039015E-02 -2.07895166309860E-01  3.47271259634580E-03  4.20980654413052E-02 -6.65791717984687E-03
 -9.47537831262052E-02 -2.71622689119482E-06 -6.26123195156679E-05 -5.65279392349949E-03 -4.34451879183768E-02
 -2.08032314085685E-01 -3.47876434993202E-03 -4.22648972264807E-02  6.66910081635915E-03  9.48372122425719E-02
 -1.18047976599442E-05 -8.71148711967084E-05  1.66422133095721E-03  1.28211673246317E-02  6.52152823159368E-02
  8.07748320540672E-04  1.43841464198238E-02 -2.89378444976149E-03 -4.49511899941045E-02 -1.10781057410801E-03
  1.76467135778628E-02  1.66524786628286E-03  1.28288916135095E-02  6.52170898867540E-02 -8.07420289459629E-04
 -1.44433744534805E-02  2.89907144317422E-03  4.50047325464018E-02 -1.11094441568725E-03  1.76163974562655E-02
  1.66024513514966E-03  1.27901943961898E-02  6.50461880147618E-02 -8.11873313637038E-04 -1.44237707345209E-02
  2.89874106620671E-03  4.50066133472698E-02  1.09808925422388E-03 -1.77787270979281E-02  1.66212680147652E-03
  1.28046420944196E-02  6.51129830536357E-02  8.07607924890766E-04  1.43332641200299E-02 -2.89968753833927E-03
 -4.50165397992586E-02  1.09998020620012E-03 -1.77494783200210E-02  2.77546439554420E-02  2.22019807101810E-01
  4.07814789357624E-01  6.22595984882471E-02  3.63104866561601E-01  2.77493700101456E-02  2.21949868561393E-01
 -4.07779446588498E-01 -6.22927187817822E-02  3.63155381736230E-01  2.77567414733340E-02  2.22063110331865E-01
 -4.07831761166018E-01 -6.22170821696797E-02 -3.63078108708208E-01  2.77551081939202E-02  2.22052878314962E-01
  4.07830435233691E-01  6.22192295582519E-02 -3.63075366137966E-01  2.77534343897394E-01  2.77516634220589E-01
  2.77574155236929E-01  2.77577004571880E-01 -9.98362229269629E-02 -9.98109673176543E-02 -9.98533368554796E-02
 -9.98620272360673E-02 -5.91212621442040E-01 -5.91263396982881E-01 -5.91213170304063E-01 -5.91196658785649E-01
* ORBITAL    1  120
  8.04489302731326E-07  5.97787338128481E-06  3.51982701314460E-05  3.01111534119787E-04 -2.29790811121350E-05
 -6.92243574822221E-05 -2.57756131931724E-03 -6.51453287545796E-02 -1.65662721187177E-03  6.28179462037155E-04
  1.54908185094227E-02  1.83007448280799E-01  1.78079102869562E-02 -7.98515879464486E-07 -1.96331515131250E-05
 -1.77449360914584E-04 -2.10558953526081E-06 -8.90262706494348E-05 -5.13778545174200E-04 -4.74248964821047E-03
 -4.92689718736606E-03 -2.22042306392431E-05  2.24255021761658E-05  5.55334216652616E-03  7.18589240824991E-03
 -5.47198651626060E-05 -2.48173436471410E-04 -1.96062222517737E-06 -1.41514475680906E-05 -7.02198248350376E-05
 -3.11002091924325E-04  7.43485981473321E-05 -6.88457453523275E-05 -2.57052469911256E-03 -6.50729680796476E-02
 -1.64539456118309E-03  6.28153787898453E-04  1.54912956060308E-02  1.83039974239940E-01  1.78154558057610E-02
 -1.29877790805087E-06 -2.46766907456881E-05 -1.11029690828108E-04  6.40132100016575E-06  6.71305581756680E-05
  3.78699400180271E-04  4.74887209924781E-03  4.92789527164890E-03  5.16099468115266E-05  4.10668607604420E-04
 -5.51733677433188E-03 -6.98525355478454E-03  5.62273449175876E-06 -2.15228985420767E-04  4.13709419809918E-03
  3.18276933196515E-02  1.50042759996157E-01 -2.48093514814971E-03 -2.72648917382921E-02  4.41919761512701E-03
  4.51599697920589E-02 -2.06293762395352E-05 -3.45121097287912E-04 -4.14422773537504E-03 -3.18822423067911E-02
 -1.50245279025214E-01 -2.49365728415753E-03 -2.74678608202485E-02  4.42866464159777E-03  4.52157086439956E-02
 -2.23181233412391E-05 -3.47921542569272E-04 -8.15253323525761E-04 -6.14983037515211E-03 -1.99369281437340E-02
  1.50670444164185E-03  2.28348977293741E-02  8.84820866998324E-04 -8.62037980293344E-05  2.48786033946150E-03
  6.61012501726269E-02  8.21019382829759E-04  6.19415154133940E-03  2.01055794336581E-02  1.51217656135646E-03
  2.28064636398269E-02  8.87091324609875E-04 -9.49867103762972E-05 -2.49974741923044E-03 -6.62227288768977E-02
  8.16174152578265E-04  6.15702698020183E-03  1.99774088378151E-02  1.50284175611978E-03  2.27380684053373E-02
  8.86147491696487E-04 -5.79678031162262E-05  2.49482861226507E-03  6.62325154389057E-02 -8.18477069496463E-04
 -6.17457737903394E-03 -2.00300717555912E-02  1.51261297095180E-03  2.28712111676125E-02  8.83180931467816E-04
 -1.42588010223290E-04 -2.49065762005730E-03 -6.60729948302604E-02  4.54404826005679E-02  3.70735448354217E-01
 -1.78285160668089E-01 -1.57439041464055E-01  4.77538232566989E-01 -4.54402051101138E-02 -3.70758195381942E-01
 -1.78275159915052E-01 -1.57440108165808E-01 -4.77517536395457E-01 -4.54377824761656E-02 -3.70714384685818E-01
 -1.78284777658269E-01 -1.57428307186318E-01  4.77552158192198E-01  4.54394243540888E-02  3.70742660680470E-01
 -1.78288943461973E-01 -1.57431822036569E-01 -4.77521397829595E-01  1.51348426737466E-01 -1.51399316212802E-01
 -1.51361345642667E-01  1.51382327273146E-01 -6.43597222257885E-01  6.43628458569576E-01  6.43603984987349E-01
 -6.43618180524335E-01 -1.21278629716465E-01  1.21272211761936E-01  1.21261505682830E-01 -1.21292893242978E-01
* ORBITAL    1  121
 -3.43655959070427E-06 -2.47634369731858E-05 -1.21468685611343E-04 -4.62918110130987E-04  3.80064732865104E-05
 -9.59886174877785E-05 -3.83890500534454E-03 -1.06711856706013E-01 -4.49956931843805E-03 -7.23981884277789E-04
 -1.52718514994847E-02 -1.65601739702078E-01 -1.28056978379797E-02  3.46078871334473E-06  6.62924280726510E-05
  3.61972013386036E-04  4.16842966811072E-05  5.63797349052658E-05  7.22859041194170E-05  2.38176307074988E-02
  5.76453435589224E-02 -5.76608642165636E-05 -3.70687979958811E-04 -3.47730625028954E-02 -8.73425452762228E-02
  1.28019334719405E-04  5.63758207873039E-04  3.53871145131406E-06  2.54310665308255E-05  1.22298663295107E-04
  4.41773910306100E-04  2.06323490459061E-05  9.62198249338969E-05  3.84456547417961E-03  1.06694797076388E-01
  4.49108934681892E-03  7.23917199824413E-04  1.52713567533991E-02  1.65622422331215E-01  1.28103902701824E-02
  3.73463216107343E-06  6.89195896147126E-05  1.78699016568706E-04  2.97296358005414E-05 -7.30366781571932E-05
 -7.51966436846248E-04  2.37986982167929E-02  5.74855881361877E-02  1.06799288305362E-04  2.45452399632505E-04
 -3.47917422557299E-02 -8.73749428391156E-02 -5.01098085235181E-05 -2.80175891772976E-04 -2.00111903582453E-06
 -1.52958048924245E-05 -3.80783388476899E-05 -6.77196810638970E-06 -1.87443049528503E-04 -3.11330275222276E-06
 -2.20898720669217E-05 -5.38234319754555E-03 -8.69594785999122E-02  1.02566622907978E-07  8.83467683745150E-07
  1.71936937028313E-05  1.06436511825754E-05  2.76511261757280E-04 -1.11802250767227E-07 -4.65705578314062E-06
  5.42172932635216E-03  8.74642657086267E-02  1.37143318212242E-03  1.06876706515107E-02  6.47241038923768E-02
 -1.76875434948553E-03 -3.00485044765506E-02  7.58218910426512E-04  1.46635787914055E-02 -1.22736386329080E-03
  3.25652745034682E-03 -1.37598514563223E-03 -1.07225136169151E-02 -6.48565379613169E-02 -1.76563744552168E-03
 -2.99285580890626E-02  7.50221610763829E-04  1.45561351011748E-02  1.24096290432345E-03 -3.03753300223523E-03
  1.37852448191697E-03  1.07422722140700E-02  6.49466500486906E-02  1.77158530703772E-03  2.99719092922287E-02
 -7.53781925608309E-04 -1.46215861220538E-02  1.24539928276169E-03 -2.99756903928078E-03 -1.37081276499511E-03
 -1.06827284537495E-02 -6.46995606077119E-02  1.76716650103769E-03  3.00703907045556E-02 -7.54710094207840E-04
 -1.46116681893223E-02 -1.22457968701899E-03  3.29803675456221E-03  4.25099902054178E-02  3.55221415046418E-01
 -1.97733028740662E-01 -1.50038150169436E-01  4.65217511034795E-01 -4.25131337602555E-02 -3.55250080007855E-01
 -1.97741199831816E-01 -1.50048855365677E-01 -4.65192519882620E-01  4.25116240061408E-02  3.55218254292758E-01
  1.97752332160222E-01  1.50029571087200E-01 -4.65223646134876E-01 -4.25116580719364E-02 -3.55264031136542E-01
  1.97716089506406E-01  1.50061862903931E-01  4.65176298338859E-01  1.42318998082314E-01 -1.42319343240198E-01
  1.42274698544078E-01 -1.42365479171288E-01 -6.56373237119111E-01  6.56356815200147E-01 -6.56346925198407E-01
  6.56398519707152E-01 -8.90831408342210E-02  8.90984341237777E-02 -8.90979566822509E-02  8.90573759021321E-02
* ORBITAL    1  122
  1.43496295970048E-04  9.98791107861405E-04  3.66858280860922E-03 -4.91538639219120E-02 -3.31830073792226E-02
 -1.07704794208139E-07 -2.25209835862292E-06  6.56829199253183E-05  1.03776440857092E-05  2.55623963716198E-07
  5.53018891877794E-06 -2.11828940747876E-05  1.37570786669581E-06 -1.60898581094285E-05 -1.00221285901957E-03
 -4.61264588307158E-02  1.20120722342568E-03  1.64837198012792E-02  4.44674321927015E-02 -3.34697687211046E-05
 -2.71316223195763E-04 -7.35328247705297E-03 -2.04084073014127E-02  1.52489194049483E-05 -1.35646649211401E-05
 -8.19820965384723E-04 -3.31581379881669E-03  1.42426478625899E-04  9.91102645067478E-04  3.63176717318909E-03
 -4.92766663772268E-02 -3.31827242671830E-02 -2.26475749064558E-07 -4.62705173719167E-06  3.26649992555222E-05
  1.13719443629232E-06  7.40867914180633E-08  1.99424991789648E-06 -4.32656784340017E-05 -3.20119013944338E-06
  1.49340195164328E-05  9.80854668016188E-04  4.60358362450975E-02 -1.21339696088543E-03  1.64865101244411E-02
  4.45144365465706E-02  2.07812111737500E-05  1.86202541950762E-04 -7.39103958942794E-03 -2.05497001464947E-02
 -1.78166296243918E-05 -5.83609343697182E-05 -8.05834176661249E-04 -3.13484669292846E-03  7.51776308832486E-04
  5.71444963512761E-03  2.53857213098899E-02  8.13108320556132E-04  1.12600689427486E-02  1.92371872926200E-04
 -2.75965161576325E-03 -1.36262105044797E-06 -6.96613832503972E-06  7.44687769629239E-04  5.66004208336601E-03
  2.51973922756909E-02 -8.23707248278071E-04 -1.14143763606842E-02 -1.80301312820208E-04  2.88208115838993E-03
 -2.45199313009289E-06 -1.26607656896549E-05  2.18269736964862E-04  1.73515929309686E-03  1.61558710913239E-02
  1.18335294896863E-03  3.29073617878820E-02  1.30599620170269E-03  1.92282812252194E-02  1.76708433245755E-03
  4.71440350796919E-02  2.16357119053548E-04  1.72038690480640E-03  1.60941986404175E-02 -1.18884125413437E-03
 -3.29872156575185E-02 -1.30458768535403E-03 -1.91790165338524E-02  1.76806217700947E-03  4.71007961089617E-02
  2.16200939370931E-04  1.71920267734591E-03  1.60882983248318E-02 -1.18682525443526E-03 -3.29428140173781E-02
 -1.30539648465662E-03 -1.91955224877310E-02 -1.77018364823953E-03 -4.71433196971418E-02  2.16928162369945E-04
  1.72484445815587E-03  1.61164204801162E-02  1.18407504185521E-03  3.28930779441802E-02  1.30746241010799E-03
  1.92420990888214E-02 -1.77029622809747E-03 -4.71837143601514E-02 -2.87746540743105E-02 -2.38581572139592E-01
  3.75278552542739E-01  2.14450468029223E-01 -3.81812849128227E-01 -2.87751555110420E-02 -2.38601707936052E-01
 -3.75267818571577E-01 -2.14459203465989E-01 -3.81791934946034E-01 -2.87756287070743E-02 -2.38603850893050E-01
 -3.75267488331863E-01 -2.14459900422173E-01  3.81788860005314E-01 -2.87746453155654E-02 -2.38581545514243E-01
  3.75281866963374E-01  2.14449351830782E-01  3.81810205132214E-01 -9.39926009980708E-02 -9.39969575764384E-02
 -9.39970790084514E-02 -9.39905972455015E-02  6.58347185650865E-01  6.58358353838001E-01  6.58353562136113E-01
  6.58348510007092E-01 -1.56898629614841E-01 -1.56941096333009E-01 -1.56932108901964E-01 -1.56899979581563E-01
* ORBITAL    1  123
 -5.44852620562845E-04 -3.90731523563401E-03 -1.85545371675557E-02 -1.20495886056858E-01 -7.72753622014328E-02
 -6.03618938030636E-08 -9.12612648757536E-07 -1.01485486886067E-04 -1.68059051621151E-05 -5.77950364531515E-07
 -1.15230079091374E-05  2.38123940310487E-05 -6.63463546551630E-06  6.05767224243799E-04  1.09957991302281E-02
  4.55448641925159E-02  8.40895452295327E-03  2.37903572232651E-02  5.88495876774365E-02  4.95298266520992E-05
  4.17344540917061E-04 -9.61163840723409E-03 -2.22650528106885E-02 -1.42358796564735E-05 -1.06299118438647E-06
  3.18318043072760E-03  4.82232517897772E-03  5.45062221861749E-04  3.90880680881623E-03  1.85607513657073E-02
  1.20489226417999E-01  7.72744306269722E-02  2.76670299626657E-07  5.71653207433970E-06 -3.81669770176215E-07
  9.55330865308303E-06  6.68841778369636E-08  6.92607490671754E-07  1.24174714994784E-04  1.04158500966852E-05
  6.05859926248868E-04  1.09965507908481E-02  4.55168506055855E-02  8.40460576961297E-03 -2.37933220444531E-02
 -5.88243720137285E-02 -8.45412274622110E-06 -1.77415100828692E-04  9.60766728820742E-03  2.21968377257064E-02
  3.31555042892856E-05  2.74262790961333E-04 -3.16650168970386E-03 -4.72041427744342E-03 -4.21259140814662E-06
 -3.23117107369501E-05 -1.01896643006540E-04  3.50352457323180E-06  5.40236199361064E-05 -8.89942752319698E-06
 -9.73031573276157E-05  2.07732667626135E-03  2.32676760466452E-02  5.97851288591556E-06  4.58754293732271E-05
  1.56806282525382E-04  6.76800382068263E-06  6.98811445993430E-05 -1.11619977528797E-05 -1.18162725860934E-04
  2.08080916556706E-03  2.33134573615850E-02 -5.34953855333633E-05 -4.18905577105369E-04  2.25469646692414E-03
  2.09571229662141E-03  5.02054032455784E-02  1.63941727984811E-03  2.45446367838582E-02  3.25364821698583E-03
  7.77573113742956E-02 -5.07251987018117E-05 -3.97458282636463E-04  2.35265363240512E-03 -2.08786343044934E-03
 -5.00821587044520E-02 -1.64171507708748E-03 -2.46133900898515E-02  3.25230323473446E-03  7.77931015319708E-02
  5.10548965311803E-05  4.00148722479541E-04 -2.32328463673344E-03  2.09162494671850E-03  5.01685962060651E-02
  1.63712923357511E-03  2.45334909800088E-02  3.25021280163116E-03  7.77296630388861E-02  5.22553819551717E-05
  4.09213005742783E-04 -2.31139338259654E-03 -2.09247687584713E-03 -5.01442710644645E-02 -1.64259473039091E-03
 -2.46079538127082E-02  3.25276682530955E-03  7.77749517904916E-02 -2.05140399425233E-02 -1.72828213452199E-01
  2.91629540586106E-01  2.69766753479486E-01 -4.31992539501369E-01 -2.05132328470692E-02 -1.72792735561689E-01
 -2.91652322739322E-01 -2.69752623489816E-01 -4.32031633829723E-01  2.05152412472283E-02  1.72835848202284E-01
  2.91622007607782E-01  2.69771274982225E-01 -4.31990310728481E-01  2.05112861660186E-02  1.72779074251424E-01
 -2.91657291752407E-01 -2.69745019039765E-01 -4.32037582363886E-01 -2.25809802611329E-01 -2.25798377139767E-01
  2.25815663921559E-01  2.25797042422831E-01  6.31239985937802E-01  6.31217190925268E-01 -6.31234657994998E-01
 -6.31227312859696E-01 -1.17257877664699E-01 -1.17191441973282E-01  1.17247413874364E-01  1.17207204979099E-01
* ORBITAL    1  124
  1.45397754315658E-03  1.02809459803104E-02  4.32498542620017E-02  1.05123042620169E-01  2.96168051273079E-01
 -6.23716873952589E-08 -2.53016263574679E-06  1.58577426859672E-04  2.76810449151239E-05  5.58280929127612E-07
  1.09036779744827E-05 -1.50820756556489E-05  9.72048982710023E-06 -2.94532118446774E-03 -6.08023124351363E-02
 -5.34942642905581E-01 -3.29928497925121E-02 -3.92788195824526E-02 -1.03159117720208E-01 -6.38618477709225E-05
 -5.09567634444568E-04 -3.70238907557866E-03 -5.04212540040040E-02 -5.89793539637859E-05 -2.22503399865413E-04
 -1.71305985129478E-02 -4.24128800649428E-02 -1.45200973846060E-03 -1.02670894926319E-02 -4.31915047553692E-02
 -1.05155959314143E-01 -2.96277952676446E-01 -6.08198454130774E-07 -1.23289228173115E-05 -4.28514075559206E-05
 -1.53114935676120E-05 -4.24069929862089E-07 -7.51457692705724E-06 -1.26609157493955E-04 -7.61101650578413E-06
 -2.94457695419541E-03 -6.07983705859709E-02 -5.34983391631420E-01 -3.29869596630836E-02  3.94629868166836E-02
  1.04183685620118E-01  7.73555354837570E-06  2.76165871451657E-04  3.62021617288512E-03  4.95869390914187E-02
 -4.74652496827310E-05 -2.80718814554938E-04  1.71241963240416E-02  4.25733795232309E-02  1.33913905157716E-05
  1.02682196446763E-04  3.65478164660158E-04 -7.96472644100855E-06 -5.23434815126217E-05  2.54263122889630E-05
  2.52027944747942E-04 -4.88764759477227E-03  2.48272190692282E-02  1.64258879008644E-06  1.25103371245922E-05
  6.73680213827368E-05 -9.15141625511476E-06 -2.04543146112107E-04 -5.20615789025100E-06 -1.07842669601459E-04
 -4.88724098076177E-03  2.46922154941316E-02  3.71058980531325E-03  2.90789720132957E-02  1.61560084088813E-01
 -1.10730905000815E-02 -2.10186353754793E-01 -5.27325075941087E-03 -1.07575138903602E-01 -3.70545793940449E-03
 -6.73254840119692E-02  3.70455519016852E-03  2.90325058031837E-02  1.61369127639922E-01  1.10586895097422E-02
  2.09967921283908E-01  5.27260569501515E-03  1.07624543989940E-01 -3.70026219086933E-03 -6.73448463824227E-02
 -3.71227972894934E-03 -2.90924427631520E-02 -1.61651886798007E-01 -1.10671278646303E-02 -2.09986661345488E-01
 -5.26809594887651E-03 -1.07528931292392E-01 -3.71940230818424E-03 -6.75959585342519E-02 -3.71229599933730E-03
 -2.90922919744315E-02 -1.61631569654450E-01  1.10654794007770E-02  2.09943881437080E-01  5.27359110489972E-03
  1.07605665077449E-01 -3.72064594606854E-03 -6.76310183529083E-02  4.38008659261685E-03  3.64318957016836E-02
 -4.37636250492166E-01  8.65775348941133E-02 -2.68588847045153E-01  4.38269016186690E-03  3.64254900214627E-02
  4.37643714386837E-01 -8.65748253517426E-02 -2.68561658853688E-01 -4.38167315183258E-03 -3.63957310931060E-02
 -4.37660421089689E-01  8.66103753043314E-02 -2.68550415415923E-01 -4.37815974580972E-03 -3.63416889284785E-02
  4.37700432815382E-01 -8.66334707186714E-02 -2.68501675224380E-01 -4.56639172406327E-01 -4.56643672189518E-01
  4.56705649370123E-01  4.56721710417780E-01 -5.32153372867663E-02 -5.31863149202513E-02  5.31625816153375E-02
  5.31544978575358E-02  4.19552611517035E-01  4.19473816940346E-01 -4.19492548872645E-01 -4.19442863210373E-01
* ORBITAL    1  125
 -5.63454125057371E-07 -4.06599333663463E-06 -2.00489543212411E-05 -9.80516924350392E-05 -3.27709283262751E-05
  7.70246643173567E-04  1.84320612803030E-02  2.69160624126901E-01  1.37400671198448E-02  4.96381311076808E-04
  1.12394539557395E-02  1.38489273149289E-01  9.47569028861417E-03  8.37300165380986E-07  1.68979856399033E-05
  4.08929450243137E-05  9.04067425992280E-06  3.94389071211071E-05  3.46862163435110E-04 -2.05707884017759E-04
 -6.14418825585673E-04 -3.19176284114249E-05 -2.01545759934397E-04  2.04009189632006E-02  4.81021561641472E-02
  5.97467949670183E-06  6.53254084147120E-05  1.07679215656561E-06  7.70590769565315E-06  3.59871628174119E-05
  9.86061014406641E-05 -1.75043308174605E-05 -7.70277338764164E-04 -1.84342893040692E-02 -2.69181506710693E-01
 -1.37367734065857E-02 -4.96396724589184E-04 -1.12409026233973E-02 -1.38499039424350E-01 -9.48263123401453E-03
  8.45659277073545E-07  1.48292909667710E-05  8.45718645881206E-05  8.77694725959592E-06  1.03702954950801E-05
  1.41098668662851E-04 -2.14532026792614E-04 -5.85028387808579E-04  1.41525264726030E-05  2.15364319408995E-05
  2.04301563624288E-02  4.80688654509054E-02 -1.56283305927779E-06 -5.70119845800540E-05  2.92510290868940E-06
  2.24043659365165E-05  7.63693220229799E-05  2.23832176787000E-06  8.45368368601625E-05  5.21277483591970E-06
  5.34311740821574E-05  8.73287425203264E-04  2.49606169593729E-02  2.28023658821645E-06  1.74456915854530E-05
  6.09775565754474E-05 -2.18234442356986E-06 -8.17840634651347E-05 -3.68821802776607E-06 -4.11247681924578E-05
 -8.67295399804733E-04 -2.49429790447246E-02 -2.77403164292416E-03 -2.13709448780025E-02 -9.90162562856786E-02
  2.02963542894491E-04 -4.69577738901419E-02  1.92448945351403E-03  3.10785996815432E-02  6.04542750805622E-03
  1.30785243837785E-01  2.77074468161299E-03  2.13454557709207E-02  9.88990319689350E-02  2.01681430093438E-04
 -4.68951557619669E-02  1.92515437621914E-03  3.10960877917516E-02 -6.03495902785828E-03 -1.30629449452535E-01
 -2.77285798610841E-03 -2.13618954011113E-02 -9.89802304196728E-02 -2.03186987930873E-04  4.69148049257839E-02
 -1.92394167636594E-03 -3.10800440770846E-02 -6.04135411202335E-03 -1.30734259487879E-01  2.77224022651867E-03
  2.13570325274780E-02  9.89554442684904E-02 -2.01852265890881E-04  4.69235476685999E-02 -1.92548696132981E-03
 -3.10988758741784E-02  6.03944395658433E-03  1.30696078065823E-01  8.73422569957328E-03  6.44878657931790E-02
  5.21532778556401E-01  2.86926575155436E-02  2.30537206156628E-01 -8.73308868281365E-03 -6.44509671189583E-02
  5.21511008675942E-01  2.87212107507396E-02 -2.30567678388319E-01  8.73341116755951E-03  6.44718719033227E-02
 -5.21524860296839E-01 -2.87072755745553E-02 -2.30547170336207E-01 -8.73310585608534E-03 -6.44575222287989E-02
 -5.21516773719323E-01 -2.87118946894933E-02  2.30562649617445E-01  3.50856329930372E-01 -3.50811683454900E-01
  3.50844501935455E-01 -3.50821659947095E-01  1.35548214088380E-01 -1.35572963607719E-01  1.35558590620925E-01
 -1.35569779783973E-01 -5.69104810372282E-01  5.69129826877122E-01 -5.69115717300133E-01  5.69124516534457E-01
* ORBITAL    1  126
 -4.98363025494134E-07 -3.66033741857280E-06 -2.02329034212225E-05 -1.44174829916053E-04  5.28017691807824E-06
 -4.00675236088169E-06  8.28711136830620E-04  5.35662867292777E-02  4.89516718046282E-05 -3.22011285652750E-04
 -7.55106555601747E-03 -6.40827648526078E-02 -1.48412739206016E-02  4.97545117356046E-07  1.13855054831171E-05
  9.83809211944356E-05  4.72166875676549E-06  4.05883095371981E-05  2.10564421719254E-04  8.54499495620419E-04
  6.12121007505083E-03 -4.47346689317049E-06 -6.76487624930039E-05 -5.57757114512334E-03 -9.01975037875342E-03
  1.64885036440012E-05  5.78503638669447E-05  9.75199139688270E-07  7.01790393719800E-06  3.40276077992989E-05
  1.35793090595744E-04 -1.96482772052286E-05 -4.20428070144583E-06  8.25183847472917E-04  5.35193179412099E-02
  3.97038431292439E-05 -3.22188113686871E-04 -7.55456653673022E-03 -6.41252658471636E-02 -1.48472812798763E-02
  7.24310378931676E-07  1.32761465233687E-05  3.94925818366144E-05 -2.85246011247615E-07 -1.94928697221153E-05
 -1.52521134067485E-04 -8.75263380202984E-04 -6.19117550024520E-03 -1.07438464671674E-05 -1.38521756610602E-04
  5.56100500766907E-03  8.90307279790862E-03 -4.57644690022684E-06  5.03601701598046E-05 -1.93010816646795E-03
 -1.48278921702091E-02 -6.65202608493142E-02  6.35855325120483E-04  2.07455296974511E-03 -2.31602623966050E-03
 -2.42995350855795E-02  8.36013135403086E-06  1.24807646513241E-04  1.93299742307342E-03  1.48500148993418E-02
  6.66087646954765E-02  6.40024870953934E-04  2.13305110769021E-03 -2.32173102930179E-03 -2.43821443201442E-02
  7.42975480814524E-06  1.15807135228020E-04 -4.68603736740180E-04 -3.59625331638364E-03 -7.97219470996841E-03
 -3.78402158260442E-03 -1.12764452455288E-01  1.16568283290907E-03  2.91802676774414E-02  1.57512600726060E-04
  2.63710428036104E-02  4.66327137159077E-04  3.57871094026319E-03  7.90145817096665E-03 -3.78594477264738E-03
 -1.12750137771377E-01  1.16546809931604E-03  2.91915807493568E-02 -1.52392245733880E-04 -2.63176139218653E-02
  4.68626068094634E-04  3.59636435496886E-03  7.96578979195116E-03 -3.78184628066447E-03 -1.12718343566335E-01
  1.16591364529657E-03  2.91757504155308E-02  1.55343631437672E-04  2.63216480854143E-02 -4.67681809335546E-04
 -3.58915203797280E-03 -7.94400486578827E-03 -3.78507262069096E-03 -1.12759555299533E-01  1.16665365498788E-03
  2.92012817714505E-02 -1.55977460072003E-04 -2.63693089922679E-02  3.04013757764851E-02  2.43530690392466E-01
  5.05396338632466E-01  2.02286111072118E-01  1.53340654885315E-01 -3.04010054160621E-02 -2.43514428806232E-01
  5.05387960444515E-01  2.02295716770394E-01 -1.53354079535067E-01 -3.04023086709437E-02 -2.43535937543361E-01
  5.05396670680309E-01  2.02287476815484E-01  1.53338682936111E-01  3.04016087824779E-02  2.43522572318234E-01
  5.05395294389581E-01  2.02287969310840E-01 -1.53349873768451E-01  1.05481656921074E-01 -1.05462255784084E-01
 -1.05478558944744E-01  1.05468159125156E-01  1.35754973730826E-01 -1.35767899493677E-01 -1.35759137469857E-01
  1.35766331660243E-01 -6.73546617547101E-01  6.73551898786610E-01  6.73554888628052E-01 -6.73549600971169E-01
* ORBITAL    1  127
  5.13643561509038E-04  3.56014795088264E-03  1.25884155586654E-02 -1.41906243960727E-01 -2.16551175882971E-01
  1.17778054673605E-07  2.16863032088732E-06  1.48014849354478E-06  5.49592213739549E-06  2.15621098549466E-07
  3.78653369356358E-06  9.12314589967503E-05  1.69893007588881E-05  3.63934309426961E-05  4.11365437940108E-03
  9.70750186470980E-02  2.09278847330939E-02  1.57105032631136E-02  5.32236780360858E-02  1.53874839154770E-05
  3.07624063877131E-05  4.89896417057552E-03  2.56771815832384E-02 -1.56851497091469E-05 -1.82631973127909E-04
  1.41897427302026E-02  3.43773606843163E-02  5.15280429640992E-04  3.57184331126078E-03  1.26430989229019E-02
 -1.41753254069531E-01 -2.16499865875154E-01  1.86885605135253E-08  2.59260348353371E-07 -6.60188966869207E-05
 -1.27698456579467E-05 -5.26901153860744E-07 -9.46522901708539E-06  1.38222278764560E-05 -5.45388676088509E-06
 -3.46369562649231E-05 -4.08152416084995E-03 -9.70066732544744E-02 -2.09085005693116E-02  1.56653582192974E-02
  5.29150548138252E-02 -4.89053724700057E-05 -3.50084181092463E-04  4.95913525074469E-03  2.60087249425654E-02
 -3.84366818763553E-05  5.55156191744451E-05  1.41881494853727E-02  3.44500112040775E-02  5.54196600522769E-03
  4.20522748765211E-02  1.84117074530481E-01 -8.19558499736034E-04 -2.08585599762388E-02  1.80448248812471E-03
  7.12282858966713E-03  3.23693852214659E-06  5.99948082725243E-06  5.54874248761174E-03  4.21042269732238E-02
  1.84286582925472E-01  8.25371192122768E-04  2.09600451856001E-02 -1.81866551500370E-03 -7.24741039417886E-03
 -2.45641247219614E-06 -2.85774277019747E-05 -7.26238689318334E-04 -5.88898511828877E-03 -3.25079761416188E-02
  1.52265041505218E-03  4.04541074501536E-02  3.69639977592861E-03  6.94135064474498E-02 -2.98085205902937E-03
 -9.64229354969152E-02 -7.27637618168347E-04 -5.89967167519781E-03 -3.25318256814780E-02 -1.52481960341075E-03
 -4.04420733022607E-02 -3.69986128137637E-03 -6.94426187108415E-02 -2.97864783401975E-03 -9.64184228593536E-02
 -7.24655198778156E-04 -5.87651414145579E-03 -3.24202677425002E-02 -1.52095246669890E-03 -4.04156880438042E-02
 -3.70058912991605E-03 -6.94547769037466E-02  2.98507266116176E-03  9.64888245365801E-02 -7.26676544038382E-04
 -5.89219768006380E-03 -3.25059284349080E-02  1.52680220860699E-03  4.05321192203387E-02  3.69823651803641E-03
  6.94144251855820E-02  2.98418874834201E-03  9.65011545960839E-02 -6.49266015970574E-02 -5.22077368265609E-01
  1.56855958220286E-01 -3.91637743734951E-01  1.01279239055028E-01 -6.49243482347759E-02 -5.22045432896127E-01
 -1.56877567230214E-01  3.91651557200645E-01  1.01249843522825E-01 -6.49266345353896E-02 -5.22076521260568E-01
 -1.56859271096227E-01  3.91621974439844E-01 -1.01269459121237E-01 -6.49286199634097E-02 -5.22116932203068E-01
  1.56839314045712E-01 -3.91605145971379E-01 -1.01307106694835E-01  6.39424076558389E-01  6.39440759797098E-01
  6.39420400006357E-01  6.39406992514465E-01  1.45921814226894E-01  1.45915522236109E-01  1.45920677647617E-01
  1.45946641057277E-01  2.38477900809881E-01  2.38495930504123E-01  2.38495760791073E-01  2.38439643280155E-01
* ORBITAL    1  128
  7.77718813461758E-06  5.61000340891954E-05  2.76796562418770E-04  1.14547407952311E-03  2.07640279901868E-05
 -2.20889110305057E-03 -5.03866235077468E-02 -6.15003440190132E-01 -4.20285968738193E-02 -4.61133653258014E-04
 -1.16348931805859E-02 -1.28805550600659E-01 -2.64817144841958E-02 -8.60089043396425E-06 -1.68001570591391E-04
 -7.36397668497090E-04 -9.07633394780975E-05 -2.44892697194784E-04 -1.35718951652150E-03 -4.84393443740990E-02
 -1.00387231586102E-01  1.64313286659188E-04  1.11868279006613E-03 -4.95991532381945E-02 -1.16069652296881E-01
 -2.24403698835982E-04 -1.20130977352144E-03 -9.43812693026578E-06 -6.77837204415065E-05 -3.24921600020106E-04
 -1.13373608435021E-03  6.40727861326209E-05  2.20859602805964E-03  5.03839144308747E-02  6.15155069690312E-01
  4.20420128338153E-02  4.61436007764532E-04  1.16426162854175E-02  1.28713951827689E-01  2.64929828281555E-02
 -8.84388728070865E-06 -1.62266892320461E-04 -6.29898119862937E-04 -7.26318183313768E-05  1.18701917555875E-04
  7.98432769982216E-04 -4.83494926647873E-02 -9.99152347913531E-02 -1.49642087034633E-04 -4.04045257160265E-04
 -4.96911911592488E-02 -1.16095480985426E-01  9.52951800219318E-05  7.60135727363339E-04 -3.29079389663734E-06
 -2.51794537825496E-05 -1.04563792191292E-04 -4.14321173077731E-07 -2.32601726112076E-05 -5.23512616003886E-06
 -8.65338314973786E-05  5.49535640701501E-03  7.55596605839605E-02 -9.94773807941567E-06 -7.62921878298977E-05
 -2.78532803096186E-04 -1.10263092603660E-05 -1.52522249118036E-04  1.67571048996013E-05  1.91811710548140E-04
 -5.59484418834196E-03 -7.67001008458791E-02  5.39732396774191E-03  4.16510993686007E-02  2.14651802404907E-01
 -9.05689296001552E-03 -1.46864816161410E-01 -3.55321300612106E-03 -5.17730209013566E-02 -1.24293793592527E-02
 -2.12865831734391E-01 -5.37814657586915E-03 -4.15033374040755E-02 -2.14033723406028E-01 -9.05529850742982E-03
 -1.47246072887923E-01 -3.54152075183678E-03 -5.16594775195054E-02  1.23728245764168E-02  2.12023998191102E-01
  5.38086951444376E-03  4.15244753472830E-02  2.14140479609404E-01  9.05003435346861E-03  1.47070716369675E-01
  3.54536484718930E-03  5.17551175229322E-02  1.23869361381288E-02  2.12335918272309E-01 -5.39230552085652E-03
 -4.16121967433702E-02 -2.14473173753185E-01  9.05374249123768E-03  1.46904679659606E-01  3.55355190782675E-03
  5.17976878817726E-02 -1.24153261073932E-02 -2.12660492745757E-01  5.55165391519424E-02  4.53007742505063E-01
[truncated: 44,440 more chars]
