# Supplementary material for: Spin-Pure Stochastic-CASSCF via GUGA-FCIQMC Applied to Iron–Sulfur Clusters
Source: J Chem Theory Comput. 2021 Sep 1;17(9):5684–703. doi: 10.1021/acs.jctc.1c00589 (PMC8444347; doi:10.1021/acs.jctc.1c00589)
Supplement: Supplementary file 1 — ct1c00589_si_001.zip [file ct1c00589_si_001.zip › fe4s4_ROHF.orbitals]

#INPORB 2.2
#INFO
*Localised orbitals
       0       1       0
     212
     212
*BC:HOST alxmp02 PID 14746 DATE Fri Feb 14 22:05:17 2020
#ORB
* ORBITAL    1    1
  7.46244986647454E-06  1.27517494876841E-07  4.34491065420097E-07 -3.34941480054291E-07 -1.77966190536288E-07
 -1.60465946884555E-10  1.02892951624815E-09 -2.05333591155657E-08 -1.06240307574551E-08  1.07255787140953E-08
 -2.19495094039026E-08 -1.13957686928137E-06 -3.38898677231544E-07  7.12541620439305E-10  1.64321624987180E-08
  2.64841920753729E-07  1.67920569472871E-07  5.28459989027247E-08  9.19625732806085E-08 -1.19854459914888E-08
  1.33342571784247E-08  4.11249001576753E-07  9.21287778809870E-07 -5.91626204829737E-09 -2.14623414833856E-08
  5.56927976288262E-07  9.56636635620177E-07  1.27642071462511E-05  1.25263377252369E-07  4.20312080884297E-07
 -3.93850766597826E-07 -1.87353645635323E-07  4.37117708771638E-09 -3.04479412697026E-08 -8.04383908748439E-07
 -2.97973912730419E-07  5.51133628684363E-09 -5.34411346187636E-09 -4.17961300609170E-07 -5.59309042243099E-08
  7.07425442118241E-09 -2.78532450909637E-08 -8.35040556995424E-07 -2.34137846186894E-07 -3.38570230244868E-07
 -7.66062212043351E-07 -4.08758224601381E-07 -6.77958100524314E-07 -2.51209772021492E-07 -5.40393380890701E-07
 -3.97111152491311E-07 -7.01353857494036E-07  1.80385582835380E-08  1.79084036329873E-08  1.00000003588680E+00
  2.06481800964370E-05 -8.38765770479235E-06  7.26588953237017E-06 -4.74567143347527E-06  4.55437223201909E-08
 -1.13919123149542E-07 -8.12540714228324E-07 -2.98276053565248E-07 -2.11051704425643E-06  3.66800214121140E-07
 -1.52211415508574E-06  6.84473976682374E-07 -1.50253582691491E-06  3.21995432585298E-07 -5.58742989235390E-07
  6.75649342807355E-07  1.60383138614358E-07  4.29424450043571E-07  3.18323811478570E-07  6.66197444120657E-07
 -8.47261959770276E-08 -2.20923599179835E-07  6.78074966432455E-08  2.44444631738940E-07 -2.72249538311879E-07
 -6.53057695653264E-07  5.96212576708178E-06  1.68390724855119E-07  6.78105537342748E-07  8.13700651018431E-07
 -9.04740481025232E-08 -8.97588679956256E-09 -6.05214161438592E-08  5.05070276947259E-07  3.18838489991963E-07
  1.15746499235564E-08  1.14920364641867E-07  7.85031283631644E-08 -5.51637671868634E-08  1.45680582665453E-08
  1.25300792561566E-07 -2.84768931197840E-07 -2.56857962028262E-07  2.83505446446549E-07  7.04311067292040E-07
 -2.56645506617297E-07 -4.42115611979857E-07 -1.63447141382381E-07 -4.06190751794219E-07  2.34000862036629E-07
  4.32573368433018E-07  1.79758681487034E-08  1.17885019106708E-08 -2.51466569855261E-08 -1.88761649942589E-07
 -6.04709267963378E-07 -5.86972400267145E-10  1.93466057655669E-08 -1.54007178236212E-08 -9.00307107541095E-08
 -1.05984799073111E-08 -7.95651066805674E-08  4.76742924342722E-08  2.97022088802547E-07  2.53709624816451E-07
 -1.02992478166110E-09 -5.54287326755950E-11  1.90613939187282E-08  3.58104077844447E-07 -1.62039327904033E-07
 -1.09798277997801E-06  4.90505336589804E-08  3.08443170542012E-07  2.84793379140562E-07  1.16059727334861E-07
  9.26467638205857E-07 -9.87134237578388E-08 -5.61184635189003E-07  1.45448448923806E-08  2.61726667604520E-07
  1.43492057069387E-08  3.61737755199822E-08 -4.32172099951112E-07 -2.38386083847169E-07 -1.38424012296004E-06
 -1.98692158263199E-07 -1.02970084830118E-06  2.96410628517962E-08  2.58456690991574E-07  7.96036994624929E-09
 -1.13792067515222E-08 -7.13469825966204E-07  2.34533902201048E-08 -3.74463910814630E-09  2.33653574713924E-07
  1.53509005059087E-06  1.47001574317492E-07  1.07701063330078E-06 -4.20885767402066E-09 -3.19175887583362E-08
 -1.13159686047321E-07 -4.16429614476915E-10  2.13732483281104E-08 -2.56269747806417E-08 -3.56373380725012E-07
 -8.72069136324177E-09 -1.34294551380191E-07 -4.85961749807009E-09 -3.68766734352592E-08 -1.30871386323427E-07
 -7.94671244612174E-09 -8.25613382895563E-08 -1.97329092216771E-08 -2.68273759305043E-07 -1.85382033770091E-08
 -2.71013044056438E-07 -1.28616275943860E-08 -9.84439095231523E-08 -3.57357291360783E-07  2.39932271680528E-08
  2.42735701506544E-07 -1.15400439383113E-08 -1.62645227572926E-07 -2.50411965467845E-08 -2.87427524572682E-07
 -1.60707889543472E-09 -3.21893347922826E-08 -1.24731044252017E-07 -6.61728741860524E-08  1.03068075916932E-08
 -1.33468498275867E-07  9.78868983525249E-08  1.09480357573733E-07 -3.71648268224257E-08 -1.73316619735539E-07
 -1.38225800349535E-08 -2.87284974587253E-09  6.80047696452971E-09 -7.28523503378005E-09  1.98965687648037E-07
 -9.41345541937952E-09 -9.95447686084604E-10 -2.89917361646232E-08 -1.01963537953658E-07 -8.85861015135261E-08
  4.20385286235058E-08  9.71397748020501E-08 -1.30769151409657E-07  1.06659247068067E-07  6.16498021989101E-08
  2.41590108834468E-07 -3.68314198914026E-07 -3.56597358146672E-07  9.94896898204975E-09 -1.16119731763875E-07
  4.73978626695183E-07  4.78112139917582E-07
* ORBITAL    1    2
 -1.39772285318604E-05 -1.69445199794891E-07 -6.82249222329509E-07 -8.29651666769646E-07  8.84110684445186E-08
  1.16489684525046E-08  1.16294535007319E-07  8.66159891895136E-08 -5.30505548097576E-08 -9.02287173598627E-09
 -6.10755475900683E-08  5.02510341888413E-07  3.18547488514876E-07  1.46510382807407E-08  1.26604834371872E-07
 -2.77445311774958E-07 -2.55108375785492E-07 -2.82811219124534E-07 -7.02944545727312E-07 -2.33546452646684E-07
 -4.31746720552571E-07  1.63155646071445E-07  4.05667215530737E-07  2.55695624690193E-07  4.40223230690530E-07
  1.76535379362266E-08  1.10788643309435E-08 -1.00000003550421E+00 -2.06427406798937E-05  8.38902585316696E-06
 -7.23821402530675E-06  4.77464258334440E-06 -2.10866562711998E-06  3.78407437295710E-07 -1.46923061690254E-06
  6.96524550993243E-07  3.87430805484541E-08 -1.09444722014514E-07 -8.04825147126468E-07 -2.94580293094214E-07
 -1.50617965585909E-06  3.31219794661541E-07 -5.23347428245659E-07  6.85170384777246E-07 -1.61852203424778E-07
 -4.33727286017119E-07 -6.88508788336799E-08 -2.49213598240532E-07  8.51665514250438E-08  2.22042158034483E-07
 -3.25471798871508E-07 -6.82764334461284E-07 -2.77226740283378E-07 -6.64568020819808E-07  1.27279982231949E-05
 -1.25978439887433E-07 -4.26377771748956E-07  3.68992520682362E-07  1.79707324827356E-07  5.58648033209542E-09
 -4.00401018188529E-09 -4.10415328837400E-07 -5.38766408606956E-08  4.36997737389155E-09 -2.95004134106268E-08
 -8.00823080647527E-07 -2.97758849906762E-07  7.12990103778379E-09 -2.61371596204032E-08 -8.25952623089928E-07
 -2.31839744221600E-07  3.37925531720212E-07  7.64742421676952E-07  3.97191172320701E-07  7.01708866612339E-07
  2.50726175364843E-07  5.39516279321589E-07  4.07611574098439E-07  6.75340623813375E-07  1.72978032887898E-08
  1.62649674101211E-08 -2.10954096556713E-05 -1.28992973450504E-07 -4.40027990724895E-07  3.12257572534725E-07
  1.72908900655939E-07  1.08763145253178E-08 -1.97169878437978E-08 -1.12725730598983E-06 -3.35966561732247E-07
 -1.67087870514151E-10  9.17303449165452E-10 -2.13694004948860E-08 -1.09692092560148E-08  7.18806415318989E-10
  1.69523793182388E-08  2.68539525840724E-07  1.69216684869955E-07 -5.26378279373031E-08 -9.15749449293681E-08
  5.98408056201915E-09  2.16992739021874E-08 -4.10561878966851E-07 -9.20003958004570E-07  1.13395304174592E-08
 -1.48577047042420E-08  5.56007495804920E-07  9.54886487294714E-07 -4.91504534792954E-08 -3.09178200642840E-07
 -2.87054090478974E-07 -9.84763535546547E-08 -5.59822826583217E-07  1.15939325288170E-07  9.26063410911824E-07
  1.45794138480993E-08  2.61969578346802E-07 -1.45392301221045E-08 -3.75920138136405E-08  4.27649387421150E-07
 -1.98243323570696E-07 -1.02576591368162E-06 -2.38151249224522E-07 -1.38366172965330E-06  2.97911784671766E-08
  2.60893372159220E-07  2.51152994469568E-08  1.88511992107755E-07  6.03749555988175E-07 -1.52943641359175E-08
 -8.88856856119777E-08 -5.40714797706198E-10  1.98546589201356E-08 -1.05305093702880E-08 -7.87197286579543E-08
 -4.78098640316705E-08 -2.98036760943073E-07 -2.57034063275023E-07  1.91927943511568E-08  3.59759281748316E-07
 -1.01215002440567E-09  1.03806378107575E-10 -1.61690892370902E-07 -1.09585236444489E-06  4.80903205199295E-09
  3.65460324980362E-08  1.30552545743855E-07 -1.95522975559394E-08 -2.66701799010064E-07 -8.07605139378286E-09
 -8.42490438139101E-08 -1.84377548192045E-08 -2.70527504075251E-07  1.28561334140742E-08  9.84005091564702E-08
  3.57252435418416E-07 -1.15524351587379E-08 -1.62754614966832E-07  2.39617129856157E-08  2.42455173210876E-07
 -2.50337290863583E-08 -2.87340917796523E-07 -5.81546023997937E-09  2.82451046526566E-08  7.55834767214154E-07
  2.41835821033134E-07  1.56407126086202E-06  2.50790923636953E-08  4.56569357285258E-09  1.52529986859528E-07
  1.09818441442880E-06  4.20853549244651E-09  3.19115415638987E-08  1.13194041674506E-07 -2.55691017336298E-08
 -3.55771410317514E-07 -3.94863486104119E-10  2.14767921616274E-08 -8.77597043727140E-09 -1.35039786604535E-07
 -6.10220640847456E-08 -2.37864970751237E-07 -3.56303075946688E-07 -3.65889749812316E-07  7.17097188031583E-09
 -4.77351611096623E-07  1.16403074948463E-07 -4.73523433771161E-07  1.00733105442455E-09  2.90351522051750E-08
 -8.85855448059577E-08 -1.01564438866137E-07  4.21204956633379E-08 -1.05969690285271E-07 -9.68779805069345E-08
  1.31403807053003E-07  3.71630933180836E-08  1.73218300184005E-07 -2.97693935809691E-09 -1.36489056884955E-08
  7.41417820675470E-09 -1.99015520366433E-07  8.46014533152625E-09  7.81038473876280E-09  1.56347395408424E-09
  3.18434406737298E-08 -6.63103127945728E-08 -1.24124907477390E-07  1.04779474950222E-08 -9.72616452737174E-08
 -1.08357712408299E-07  1.34357589097358E-07
* ORBITAL    1    3
  1.42301595977110E-04  1.29771583231929E-07  4.30334840913555E-07 -3.42119239334656E-07 -1.80051411093528E-07
  5.70288675664236E-09 -7.20171213684538E-10 -4.05262063588643E-07 -5.90111679140907E-08  4.82648334101556E-09
 -2.60943450733344E-08 -7.91757385946912E-07 -3.00749535658231E-07 -7.74628037409230E-09  1.98943075135010E-08
  8.10072935898690E-07  2.35477271784040E-07 -3.29647463888811E-07 -7.51673087403636E-07  3.89568384318539E-07
  6.90704932632792E-07 -2.56930564827418E-07 -5.50805087464904E-07  4.01396486346547E-07  6.67491731577022E-07
 -1.76165034044771E-08 -1.70380212743613E-08 -2.10606827655190E-05  1.24977554549882E-07  4.25629014004949E-07
 -3.66012418485698E-07 -1.85000939873898E-07  1.03707300346110E-08 -2.75919859914321E-08 -1.17415504088612E-06
 -3.47799735511862E-07 -1.17933468027969E-10  1.80672933549340E-09 -1.67346645920628E-08 -9.89780337534131E-09
 -9.02146592153414E-10 -1.77062593303058E-08 -2.67929080983657E-07 -1.68795891664313E-07  5.48117223723523E-08
  9.64988029849977E-08  5.98134949607198E-09  2.25518452050635E-08  4.13239394773447E-07  9.25997637886756E-07
  2.27062491825971E-08  8.73581640759215E-09 -5.58775710513565E-07 -9.59440601640333E-07 -5.91474564079934E-06
  1.70639560196103E-07  6.89861099262872E-07  8.58584065858690E-07 -7.85175034355689E-08  1.16980320467279E-08
  1.18091457077176E-07  1.05882949266954E-07 -4.56589581232618E-08 -9.24845529879054E-09 -6.54420427325173E-08
  4.78125605523141E-07  3.11784578424591E-07 -1.47076648972605E-08 -1.28143153468457E-07  2.75213029982154E-07
  2.57381678645649E-07  2.80730606748929E-07  6.98017163446752E-07 -2.34691907893745E-07 -4.34568911793293E-07
 -1.60812772718886E-07 -4.01070667055926E-07  2.53184262996760E-07  4.35542189769510E-07 -1.39660032100224E-08
 -2.49127141054340E-09  1.00000002558086E+00  2.06509737785449E-05 -8.39127383564067E-06  7.25076450701580E-06
 -4.77049388214254E-06 -2.09034592982485E-06  3.59338646493834E-07 -1.52607625226759E-06  6.76073297911998E-07
  7.90632339970987E-08 -1.26124813734927E-07 -8.09791679356270E-07 -3.09327172597276E-07  1.53261983557197E-06
 -3.44427836394081E-07  4.81636877987951E-07 -7.04449807132950E-07  1.61609768844668E-07  4.37055052218780E-07
 -6.58021070517836E-08 -2.45546632698135E-07 -1.00488459888290E-07 -2.79229276786821E-07 -3.20314676329714E-07
 -6.73598909554281E-07  2.73047648872548E-07  6.51750436300391E-07  1.20426534991633E-08  1.84452721013509E-08
 -4.72646100226950E-07 -2.04021846146823E-07 -1.05229182521220E-06 -2.46594495237328E-07 -1.41340998975004E-06
 -2.98658365345332E-08 -2.55135785309496E-07  4.81963715240038E-08  3.01183526449842E-07  2.65120027895203E-07
 -1.03079089827808E-07 -5.83441400208739E-07  1.21778835040407E-07  9.49569034485368E-07 -1.45787437340955E-08
 -2.60631802340491E-07  4.96108250543757E-08  3.12842737914860E-07  2.97567521257858E-07  1.84168186663978E-08
  3.64466033968220E-07 -1.34461721203381E-09 -2.42841663587274E-09  1.49682991156524E-07  1.04293049602933E-06
 -2.51834964963707E-08 -1.89026245074695E-07 -6.05285970844083E-07 -1.50877238148985E-08 -8.76091055083035E-08
 -2.53836673858799E-10  2.15415793872195E-08  1.05430537334178E-08  7.64021263706776E-08 -1.24498701089207E-08
 -9.53191568737066E-08 -3.46926664684592E-07 -1.16312658715360E-08 -1.65214665547713E-07  2.34104110807025E-08
  2.39773329017635E-07  2.45160822420112E-08  2.83580111481588E-07 -5.05411732471233E-09 -3.83990854375281E-08
 -1.37226021045759E-07 -1.95418317129524E-08 -2.64972152204449E-07 -8.39043613796596E-09 -8.56207825677792E-08
  1.88324864571616E-08  2.74588108827534E-07 -4.86937542988548E-09 -3.69604202378968E-08 -1.31285120473081E-07
 -2.68669046039035E-08 -3.65719970315672E-07 -6.38635017306050E-10  1.78742376312733E-08  8.24667407813862E-09
  1.30494510986868E-07  6.66527255551141E-09 -2.16124897464544E-08 -7.39756989460116E-07  2.39273963355771E-07
  1.55992831700735E-06  2.41411283270569E-08 -3.36678688705686E-10 -1.49129238990308E-07 -1.08123342175213E-06
 -1.27446500716252E-09 -3.10754935176788E-08 -9.15040795628498E-08 -1.02722028063828E-07 -4.20423366922766E-08
  1.05112427581886E-07  9.60864929494252E-08 -1.31473928066633E-07  6.09213992760851E-08  2.38232271038689E-07
 -3.58957192297978E-07 -3.69655856250337E-07 -6.02917869596156E-09  4.73440253651057E-07 -1.14438884456481E-07
  4.77514098648069E-07 -1.35621865139695E-09 -3.08809467105755E-08 -6.76075953611084E-08 -1.26957669283182E-07
 -1.02591334685821E-08  9.60274489530684E-08  1.03738301313248E-07 -1.39263416410410E-07 -3.65135317338889E-08
 -1.70597120308933E-07  2.68007082946588E-10 -1.04905979452950E-08 -5.41154588399521E-09  1.97399615712603E-07
 -1.39741119611022E-08 -1.10854337733686E-08
* ORBITAL    1    4
 -1.00000002568017E+00 -2.06528117385940E-05  8.39252121142836E-06 -7.24840542126966E-06  4.77167285626105E-06
  7.84148075244826E-08 -1.25874510601519E-07 -8.10335476154588E-07 -3.09489883766730E-07 -2.09207472683349E-06
  3.60091254574322E-07 -1.52624893297122E-06  6.76288349398884E-07  1.53135884908310E-06 -3.43889332339479E-07
  4.81202613050389E-07 -7.04364338305448E-07 -1.61615062295849E-07 -4.36948069882621E-07  3.20492928166632E-07
  6.73886973994356E-07  1.00443737238419E-07  2.78632242300280E-07  6.59081747014758E-08  2.45847030224135E-07
  2.72846788496982E-07  6.51304938882277E-07  1.39260371959736E-05 -1.70424339103450E-07 -6.89797559737866E-07
 -8.56988271051487E-07  8.08423279968510E-08 -9.19085551697644E-09 -6.46915278778067E-08  4.81529827885625E-07
  3.12171880353409E-07  1.17200596765883E-08  1.18543283590682E-07  1.08849431595308E-07 -4.49063313100629E-08
 -1.46692901249014E-08 -1.27616779491122E-07  2.77903643196740E-07  2.57778864705516E-07 -2.81088885739044E-07
 -6.98905101011437E-07 -2.53398595474597E-07 -4.36110132894330E-07  1.60986778310224E-07  4.01406942731279E-07
  2.34007662465136E-07  4.33244117095790E-07 -1.45041400757879E-08 -3.38339895291167E-09  7.42479260013057E-06
 -1.25353836548640E-07 -4.25947946355712E-07  3.62903945285917E-07  1.83164650255448E-07 -1.02963550153161E-10
  2.09002816921450E-09 -1.49187305594169E-08 -9.33689025740720E-09  1.04276158261503E-08 -2.70044938854323E-08
 -1.17061297232598E-06 -3.47048716085233E-07 -8.48972759213813E-10 -1.69943883310637E-08 -2.62857831690375E-07
 -1.67407472853429E-07 -5.46506625926872E-08 -9.60773398891191E-08 -2.19480222818718E-08 -6.95874036604909E-09
 -4.12915929855479E-07 -9.25152660163100E-07 -5.71887096060139E-09 -2.19297411300099E-08 -5.58942792281895E-07
 -9.59772616680889E-07  1.42265177362304E-04 -1.23933226838009E-07 -4.32890015584800E-07  3.43931744254975E-07
  1.78956077319189E-07  4.23701891287127E-09 -2.58886602519000E-08 -7.91407414812366E-07 -3.00273597001191E-07
  5.73003052036756E-09 -6.66798548364396E-10 -4.04720567150148E-07 -5.87769685319155E-08 -7.30567938546576E-09
  1.98886704635307E-08  8.10920615674947E-07  2.35564884216767E-07  3.29701282206555E-07  7.51939444299337E-07
 -4.01278483990005E-07 -6.67277629438748E-07  2.56962260678395E-07  5.50786645531331E-07 -3.89714729362474E-07
 -6.90987158965625E-07 -1.76011849686384E-08 -1.68820905682575E-08 -4.96161365016851E-08 -3.12903780851971E-07
 -2.97902827706162E-07 -1.40176486761351E-09 -2.98503390301563E-09  1.83596636156781E-08  3.64022545994778E-07
  1.49654846092532E-07  1.04260387178791E-06  2.51952912334528E-08  1.89100814973765E-07  6.05361632721774E-07
 -2.40785554202258E-10  2.17370687865749E-08 -1.50189803688735E-08 -8.71223143439284E-08  1.06084059600855E-08
  7.70521824301148E-08 -1.20389347668359E-08 -1.84340712123709E-08  4.72397504613780E-07 -2.46601761944047E-07
 -1.41333962304579E-06 -2.04034382333504E-07 -1.05240904643414E-06 -2.98268903597615E-08 -2.55053055236979E-07
 -4.81985446800188E-08 -3.01196902172335E-07 -2.65192725650447E-07  1.21823392298135E-07  9.49915482862110E-07
 -1.03035281669342E-07 -5.82995774683936E-07 -1.45617699531580E-08 -2.60625987584975E-07  4.63085256827251E-09
  3.51982690767062E-08  1.25584141446743E-07 -6.47088971163297E-10  1.80152761362677E-08 -2.64644029642826E-08
 -3.63055606284639E-07  8.15784420854232E-09  1.29260274787284E-07 -6.68823804619175E-09  2.14319496697678E-08
  7.39070431729138E-07  2.41648626396240E-08 -2.74786550406862E-10  2.39278448899829E-07  1.55975688248724E-06
 -1.49092477735039E-07 -1.08115480909832E-06  1.26571718654746E-08  9.68516611181953E-08  3.51355120789850E-07
  2.35080367496621E-08  2.39113328701432E-07 -1.18296421776786E-08 -1.67004960371237E-07  2.47724295584588E-08
  2.84544550478157E-07  5.04852055915484E-09  3.83341328544030E-08  1.36809954036260E-07 -8.32035309582168E-09
 -8.51256538067687E-08 -1.95412295384351E-08 -2.64965791183037E-07  1.87751491709896E-08  2.74259503256661E-07
  3.65871296584514E-08  1.70817684908821E-07 -1.09365434882041E-08  4.51955255912266E-10 -5.16202608503831E-09
  1.09505112926250E-08 -1.97664678136086E-07  1.39866051037820E-08  1.52528738670251E-09  3.20718113696268E-08
 -1.26827400038658E-07 -6.84486330129006E-08 -9.04344258422186E-09  1.36574274578867E-07 -9.59913682742030E-08
 -1.03466840369309E-07 -6.06987932592810E-08 -2.36435060614038E-07 -3.67266988739710E-07 -3.59332928887616E-07
 -7.95539448056406E-09  1.14629506323675E-07 -4.77383999944702E-07 -4.78556695206066E-07  1.15538996789196E-09
  3.03876968326488E-08 -1.02451616462577E-07 -9.09659199517049E-08 -4.20739086550964E-08 -9.60070258724925E-08
  1.31518673633321E-07 -1.05094928098559E-07
* ORBITAL    1    5
 -3.51917929500662E-07 -2.46200826556984E-06 -9.55851616596163E-06 -2.84831263171212E-05 -1.08877476079521E-05
  2.57794670535278E-07  1.50014996080196E-06  5.45547391766812E-06  4.90009992318027E-06 -2.13664131767138E-07
 -1.40495172471379E-06 -3.06419418967868E-06 -1.91443474972025E-06 -2.18662507703162E-08  1.07761386452587E-07
  1.22743239919277E-06 -1.01518715695678E-07 -5.14710817439476E-06 -1.01862292220449E-05  1.18346824366781E-06
  2.61921661588776E-06 -2.95446310487335E-06 -5.26530208826014E-06  5.26746795881729E-07  3.26582451078570E-06
  5.73257607873902E-07 -2.63415917009361E-08 -3.44216894731308E-07 -2.40724886567165E-06 -9.31672637056214E-06
 -2.76437796362426E-05 -1.06771029838357E-05  3.97021634257777E-08 -9.69997980118585E-09  4.93173637017245E-07
  1.63969604659690E-06  8.29821267445942E-09  1.17374325195426E-07  2.08245551058700E-06  1.48937940882997E-06
 -3.30731067519770E-07 -1.98571310796513E-06 -5.80449703879466E-06 -4.83457197886176E-06 -1.08213622479435E-07
 -6.75303662973165E-07 -6.31467670532938E-08 -2.93728243192290E-07  6.03996616430710E-06  1.15859767603230E-05
 -6.93264312124824E-07  4.29849029209596E-07 -1.20027746124324E-06 -4.18536982204724E-06 -3.68531971769873E-07
 -2.52044840250919E-06 -8.56951325267696E-06 -2.26263672434950E-05 -8.56489927882665E-06  1.71282086748352E-07
 -1.95271119428441E-07  3.40830575964261E-06  6.15248304252499E-06  1.42129102264846E-07  4.32512284316718E-08
  3.25474602714176E-06  4.46770296155770E-06 -2.62319023973086E-08  1.49491194168367E-07 -2.10792597644691E-07
 -1.32627689831231E-06  7.12905824775126E-06  1.13823185614187E-05 -1.34397852074399E-06 -2.55651182650749E-06
 -4.18641418033691E-06 -6.71946975357392E-06 -2.83672952722245E-08  2.61061849136096E-06  8.74305000272482E-07
 -2.09809871932503E-07  2.93927523496948E-07  2.10566744433583E-06  9.90529698805748E-06  3.73486584530882E-05
  7.83086344788160E-06 -1.50642151085621E-07 -2.65685176815407E-06 -1.35563951262963E-05 -2.81897406270257E-06
 -5.56681611278280E-09 -1.47187762995312E-07 -8.15375960291403E-07 -1.12244449189376E-07  9.84054696114158E-08
  1.75345890206195E-06  8.97313570241942E-06  1.86540355580155E-06  1.07001740786276E-07  2.90600003418759E-07
  3.64124654915354E-09  2.67125188124349E-08  1.20163954132195E-08 -2.87426997152540E-08 -2.80094092556419E-07
 -1.71248705845913E-07  1.80793976454654E-07  3.75094375966983E-08 -6.10056254157059E-05  1.42082891073175E-06
  4.95527711192012E-06 -3.79070187195911E-07 -3.98972281939655E-06 -7.79776908977381E-08 -2.60463642531432E-06
  2.19942293440926E-07  1.06032379025507E-06 -1.22680517792089E-02  1.35492876991103E-06  8.89926799795505E-06
 -2.04499464757654E-07 -2.83342382651422E-06  8.42159354973558E-07  1.91431586706584E-06 -3.49459529121957E-07
  9.71516511812640E-07 -7.90337195095414E-05  1.39255495014194E-06  4.39029032051392E-06 -2.68668646061954E-07
 -9.34730219529573E-07  1.91415550012214E-08  2.69911641280913E-07  1.90686012631790E-07  3.46131783727090E-06
  9.99925080658865E-01  3.61228718435312E-06 -3.67036436907104E-04  6.83136897851876E-05 -1.46208334347023E-05
  4.57582774182101E-06 -2.67901491200781E-06 -4.56007142221160E-05  8.67343557075571E-06 -4.18674774847945E-08
  8.84354994560213E-07  3.91001146088316E-06 -2.77612340204848E-07 -3.35025958546345E-06 -1.03947667083276E-07
 -3.21507237599017E-07  1.27415796253611E-07  2.16969766722142E-06 -3.16556499896294E-07  1.78651974881505E-06
  6.46906459278640E-06 -1.33151244723217E-07 -3.58562845417485E-09  2.55392329617234E-07  6.85523810011638E-07
 -2.17867409783398E-08  1.13078742780430E-06 -3.33496129624205E-07  1.78686235191542E-06  6.43599568366400E-06
  7.92898977499922E-08 -4.43679303224876E-07  4.19720992230047E-08  1.10290455888893E-06  2.76741506522705E-07
  4.84897400323293E-07 -1.42531522428100E-07  1.61835955192105E-07  4.63562299792946E-07 -1.40746080156702E-07
 -1.37545008686541E-06 -1.89127624965034E-08  3.42108498707236E-08  8.69388997182020E-08  9.94463135066239E-07
  5.72838897579091E-07  3.22386756743754E-06 -1.46090050779040E-07  1.02998238674660E-06  1.38762557951441E-06
 -3.05040511137007E-06  1.40658241694389E-06  5.03967554068589E-06 -1.33752121695212E-08 -1.06198494611733E-07
  1.43099043979523E-07  1.98998639242618E-07  6.43761796998298E-08 -7.21518599216389E-07 -4.38637633493477E-07
 -6.37300143529418E-07  5.71928893356616E-07  3.19251187988452E-06 -5.40841878630411E-07  1.36220470063116E-06
  8.48464406170143E-07  1.39331194267669E-06 -2.94275953359599E-06  5.07960282071001E-06  1.47546612756633E-08
 -9.95880172117834E-08 -4.25565892017896E-07  1.04334505512886E-06  1.05087663802804E-06  3.99382732957172E-08
  3.70889011979093E-07  4.16235343141492E-07
* ORBITAL    1    6
 -2.85422494038489E-07 -2.04618863635604E-06 -9.67516979946389E-06 -3.66661821806822E-05 -7.56636334424431E-06
 -1.19112239728973E-08 -1.84349026171209E-07 -9.51278506121103E-07 -2.32879599929585E-07 -1.45504863293714E-07
 -2.62427313438431E-06 -1.34914957752411E-05 -2.77439359987872E-06  9.89355309582173E-08  1.75070895164617E-06
  8.94124326431557E-06  1.86670361491454E-06  1.90568290536036E-08 -4.14964681937222E-08  2.50763430082556E-07
  1.06195282437289E-07  6.07401086050010E-08  1.58168231713522E-07 -1.62167157098892E-08 -1.06038973735789E-07
  1.67713482290269E-07  4.05964754355650E-08  3.76941912557161E-07  2.57921428105052E-06  8.79581720125437E-06
  2.32953960623124E-05  8.82668131317125E-06  1.41201518119866E-07  4.35786315212009E-08  3.24604907049473E-06
  4.42974984257134E-06  1.71150887127939E-07 -1.97314768890541E-07  3.36511999138915E-06  6.11829654094422E-06
 -1.82675080973581E-08  1.95048017543708E-07 -9.51485495805839E-08 -1.21805997738019E-06 -7.13170201195546E-06
 -1.13720692968765E-05  2.74400167355474E-08 -2.60959289362180E-06  4.04252646622750E-06  6.44506222117195E-06
  1.36315144831104E-06  2.55384242725823E-06  9.03215135830085E-07 -1.09335922449712E-07  3.53555395640384E-07
  2.47119039516525E-06  9.53601165082024E-06  2.82399274573673E-05  1.09101944168158E-05  4.06969421068206E-09
  1.21621237927548E-07  1.99526399730698E-06  1.33755673856155E-06  3.60338008902792E-08 -1.51034398251781E-08
  3.86845972245130E-07  1.52554956996988E-06 -3.30309949933185E-07 -1.99248097353463E-06 -5.81611906425231E-06
 -4.80673319271443E-06 -6.74852118623853E-08  3.93735144260054E-07  7.24041607054499E-07 -3.72888978857659E-07
 -5.93836068133238E-06 -1.14236317434389E-05  6.35507063768240E-08  2.28378087521790E-07 -1.21958558069323E-06
 -4.17561921306829E-06  3.44698351574440E-07  2.41026772933045E-06  9.31442331606476E-06  2.75522185961247E-05
  1.06871136371358E-05 -2.10033441511523E-07 -1.34030327949330E-06 -2.73717633888451E-06 -1.84878550996820E-06
  2.57958652211352E-07  1.50330058697802E-06  5.46974379562597E-06  4.90126651750013E-06 -2.43526774664043E-08
  6.35666163898184E-08  9.98413187548773E-07 -1.50915288228417E-07  5.14549385266898E-06  1.01798297595684E-05
 -5.27886462016671E-07 -3.26960729991978E-06  2.95442806057081E-06  5.26600167036091E-06 -1.17714639430364E-06
 -2.61774531748677E-06  5.68728319570144E-07 -2.96917775277273E-08  7.06636165942979E-05 -1.42801975854080E-06
 -4.51044860090877E-06  2.82442796356978E-08  3.66957079834603E-07 -2.67598145045137E-07 -8.72066865413079E-07
  1.84900642187430E-07  3.43691089370212E-06 -9.99925085427914E-01 -3.63312156470739E-06  3.66916426458354E-04
  4.57669423538883E-06 -2.60570972671692E-06  6.83138365512164E-05 -1.46706533959385E-05 -4.56216583863990E-05
  8.65815230255499E-06  7.25349280891386E-05 -1.45489534634371E-06 -5.06617850414165E-06 -7.19689195956466E-08
 -2.58253645751416E-06 -3.79840624620856E-07 -3.99927500117854E-06  2.14649687916244E-07  9.73911138952421E-07
 -1.22684163124059E-02 -1.44381459518481E-06  1.06346038773097E-07 -8.34405003049386E-07  2.27110199507382E-06
 -3.17030726926368E-07 -2.77096715375880E-06  7.69324470193122E-07  7.54085237324086E-07  3.23166275151069E-07
 -1.80308520852831E-06 -6.52456337984239E-06  4.98876750842905E-08  1.20216526523387E-06  8.45313225929546E-08
 -3.98285822835500E-07  2.70917779953570E-07  4.20288191185389E-07  1.49784891219297E-07 -2.05595945259592E-07
 -6.22063013052501E-07 -1.57007889445789E-08  3.40021141314500E-08 -1.47070838997365E-07 -1.39270911003788E-06
  8.75063123765386E-08  9.67564650940816E-07  5.48729871732114E-08 -9.33598698689987E-07 -4.07677764203392E-06
 -1.06191783017079E-07 -2.93409440945172E-07 -2.81114561386369E-07 -3.37831200990225E-06  1.23001710778727E-07
  2.18622055569522E-06  3.21669830376150E-07 -1.78930118321541E-06 -6.47646261406631E-06  2.59023784921726E-07
  7.19759209954747E-07 -1.32389265574640E-07 -2.49514247317459E-09 -2.37323606191163E-08  1.10473076922479E-06
 -2.83819176710397E-08  2.18927528933360E-08  1.04229235446931E-06 -4.50759265947330E-07  1.01349031927956E-06
 -3.38171716320865E-07 -7.42333693181234E-08 -4.93428396823156E-07 -5.71595015692245E-07 -3.19231053605164E-06
  1.35723627531388E-06 -5.22876782370420E-07  8.45013360616935E-07 -5.04758971156731E-06 -1.38314920549322E-06
  2.95733767515489E-06 -5.42135155908074E-10  2.83848557867222E-08  2.08954642238053E-07  1.09708822724879E-07
  4.27490223445751E-08  4.04477673048695E-07  7.09700664566322E-07  5.97406347947294E-07 -5.74475894868653E-07
 -3.22907914936706E-06  1.04397116708733E-06 -1.67617693502767E-07  1.35859424306237E-06 -1.40985080687301E-06
 -5.04732827212354E-06  3.04060763321217E-06
* ORBITAL    1    7
 -3.78723132115036E-07 -2.58855782228609E-06 -8.78980584032703E-06 -2.35750186186034E-05 -9.01052786290014E-06
 -1.64156186885200E-07  3.16545008992510E-07 -3.38429633026737E-06 -6.31672702603774E-06 -1.36631646656918E-07
  2.19511143096596E-08 -3.37326819720140E-06 -4.58140828298265E-06 -1.92782948613464E-08  2.09305537083018E-07
  3.17499418775488E-08 -1.19826905490096E-06  7.23639267043094E-06  1.14644647090897E-05  1.32641529322769E-06
  2.49106432940467E-06 -4.17803392534367E-06 -6.60050514537912E-06  1.05918861444801E-08 -2.64786279319530E-06
  9.62811726019094E-07 -7.61413131420949E-08  2.89405933325857E-07  2.07400797223825E-06  9.78146914772717E-06
  3.69928260160485E-05  7.71592801248366E-06  1.48206932859491E-07  2.64327001367705E-06  1.35519137349548E-05
  2.80587913772981E-06  8.64530011800509E-09  1.66156221627644E-07  8.79324407981978E-07  1.63401712107653E-07
  9.84505973729795E-08  1.74964384645147E-06  8.93229821017327E-06  1.85382090891037E-06  4.72483230906547E-08
  1.70151455205397E-07 -5.49723902562156E-09 -5.34962934653469E-08 -1.53823994428987E-08 -7.34529420719116E-08
  2.61005737477944E-07  1.26352202593349E-07  1.81250247912749E-07  5.79008500282763E-08 -3.44315599578020E-07
 -2.41052563047648E-06 -9.38672031320545E-06 -2.78573692946960E-05 -1.06740670582796E-05 -2.59741758557007E-07
 -1.57364387986782E-06 -5.50308225464351E-06 -4.77671216123011E-06  2.14392153442572E-07  1.42826219065960E-06
  2.88108362268348E-06  1.77541605069589E-06 -2.41023208945740E-08  7.95507868007748E-08  1.15423388670356E-06
 -1.08532933628244E-07 -5.04029686772253E-06 -1.00969630146258E-05 -1.19623938096874E-06 -2.67239788671411E-06
 -2.88488445153519E-06 -5.20694092021689E-06 -5.20280560375285E-07 -3.21835092873536E-06  4.93675488000197E-07
 -1.57085235929519E-07 -3.41129660585197E-07 -2.38856568313617E-06 -9.30398479445121E-06 -2.75310103734619E-05
 -1.05530227839573E-05 -4.12481558782268E-08 -4.60601578508409E-08 -6.52604516202377E-07 -1.61237552266966E-06
 -7.01268761509996E-09 -1.33478083882471E-07 -2.11425198730200E-06 -1.43016943299734E-06 -3.36096563860156E-07
 -2.14684973979795E-06 -5.93371132074798E-06 -4.58576460867634E-06 -1.55792624126628E-08 -5.20297178957388E-07
  5.45772407242846E-08  2.42963647391370E-07  5.75952234949516E-06  1.12857100722626E-05  6.81018679348042E-07
 -3.86135754503229E-07 -1.20998034444319E-06 -4.17167501614504E-06 -5.36146367183567E-04  1.39664778672072E-06
  4.58983021244936E-06  2.53605162791785E-07  2.75414773204917E-06 -4.31896947625604E-08 -2.13321706851992E-06
  1.85055615503993E-07  8.68412503193404E-07  7.19065033185525E-05  1.45554711617390E-06  5.00307789424738E-06
  3.77033463234407E-07  3.97843676295779E-06  6.11535326544376E-08  2.56564385785877E-06  2.24280461116626E-07
  9.95658273174276E-07  1.00000019929452E+00  3.50797524817845E-06 -3.66822591774416E-04 -6.87724109451030E-05
  1.46904602161282E-05 -4.76808189515464E-06  2.73248888217714E-06 -4.49757448510673E-05  8.35069665627960E-06
  8.02601204542353E-05  1.39527685909123E-06  4.33919816826824E-06  2.77460460440766E-07  8.96278193976595E-07
 -1.84355878060823E-08 -2.38032282111534E-07  1.85094146421898E-07  3.47824285182242E-06 -3.28607395011846E-07
  1.77983206479427E-06  6.46704314741786E-06  1.31447546589893E-07  7.16537985106418E-10 -2.57624878541069E-07
 -7.34047217236696E-07 -2.45274216653272E-08  1.08784010001171E-06 -4.56549622890631E-08  8.96194222365382E-07
  3.94338149479714E-06  2.81938837469479E-07  3.40623895081401E-06  9.74291530128565E-08  2.25329647289793E-07
  1.27992888746302E-07  2.20355233312640E-06 -1.51744421133871E-07  1.87113603617636E-07  5.52243891631849E-07
  1.44167796543536E-07  1.38383388120754E-06  1.78849513643102E-08 -2.91845296875087E-08  8.91966266541543E-08
  9.98799060252619E-07 -3.40929690041561E-07  1.80584257371586E-06  6.49946373892831E-06 -8.97963123914219E-08
  3.31471177334468E-07 -4.67307634414244E-08 -1.15160978839495E-06  2.72797527173332E-07  4.01052239489181E-07
 -7.29209214058358E-09 -7.16324648653607E-08 -1.24678183013554E-07 -2.00332188027632E-07  5.48048699125607E-08
 -6.62664538063916E-07 -4.20835693870657E-07 -6.54637661117551E-07  5.75313810919864E-07  3.21474546478175E-06
  2.06510407705840E-07 -1.00189523172429E-06  1.33544515036226E-06 -3.12887456610423E-06  1.37620336915870E-06
  5.05330264833818E-06  2.46033282058061E-08 -4.33032454257867E-08  4.50199794759015E-07 -1.03399476188637E-06
  1.04310408946254E-06  6.72526918649432E-08  4.02494827649156E-07  4.36311604825999E-07  5.73249775735807E-07
  3.19876406308490E-06  5.39262888620277E-07 -1.34156202382717E-06  8.66648438056440E-07  1.36886988958483E-06
 -2.99539350772081E-06  5.05564857164115E-06
* ORBITAL    1    8
  3.41328250049492E-07  2.38984138078740E-06  9.30595525535904E-06  2.75085222361902E-05  1.05369049009931E-05
 -6.85197908524851E-09 -1.34058296732262E-07 -2.10719480524281E-06 -1.41947942695428E-06 -4.11623430897307E-08
 -4.70058845481176E-08 -6.48488564743544E-07 -1.60421203538321E-06 -3.36012892131005E-07 -2.14550005725581E-06
 -5.91566347077648E-06 -4.57588472073109E-06  7.22925484193581E-09  5.04409532606906E-07 -6.83776237851251E-07
  3.78496247318324E-07 -5.75666014083994E-06 -1.12831134401141E-05 -5.42369678891477E-08 -2.40338658102613E-07
 -1.20890676857958E-06 -4.16545563087224E-06  3.43909077901717E-07  2.40762968271353E-06  9.37344551140539E-06
  2.78037087793245E-05  1.06518353767034E-05  2.14104611135614E-07  1.42225194407609E-06  2.84092409688423E-06
  1.76464490566912E-06 -2.59915018078396E-07 -1.57698565979491E-06 -5.52328631764371E-06 -4.78152648658708E-06
 -2.43803510665889E-08  7.37138407291153E-08  1.11258728199820E-06 -1.21194820572899E-07  5.03749810233884E-06
  1.00944048034850E-05  5.18698629394371E-07  3.21791290172978E-06  2.88502456254852E-06  5.21145971168608E-06
  1.19944899820528E-06  2.68387407847822E-06  4.95017163930050E-07 -1.53996634809993E-07 -2.88830203845274E-07
 -2.06995067457594E-06 -9.76470547612726E-06 -3.69242790853881E-05 -7.68079485393894E-06  8.81153226738034E-09
  1.65627792899933E-07  8.72825647562328E-07  1.66113907180186E-07  1.47646254407456E-07  2.63513362548574E-06
  1.35103531057644E-05  2.79565468611483E-06  9.82411075320374E-08  1.74488662714406E-06  8.90475926407727E-06
  1.84922760888721E-06 -4.22278796424420E-08 -1.60090926263258E-07 -2.64052016702431E-07 -1.32064796419295E-07
  1.88509160801364E-08  7.97964300115348E-08  5.98293562884592E-09  5.67143052324967E-08  1.84537192648043E-07
  6.56299612158974E-08  3.79189326994216E-07  2.59183434725963E-06  8.80300158197529E-06  2.36152010813983E-05
  9.02424630014678E-06 -1.36656013541572E-07  2.08614247933451E-08 -3.37697443804623E-06 -4.58012355457151E-06
 -1.64202087107833E-07  3.15884001907627E-07 -3.38689037015464E-06 -6.31729419058860E-06 -1.89328902615598E-08
  2.11282109120062E-07  3.60405238549741E-08 -1.19377636593081E-06 -7.23627012740111E-06 -1.14656998243400E-05
 -1.14253733142792E-08  2.64573438223851E-06  4.17170854276850E-06  6.58869417530941E-06 -1.32658408273779E-06
 -2.49023821350778E-06  9.65370609077674E-07 -6.88736027206393E-08 -1.00000020043867E+00 -3.53063281699026E-06
  3.66840373477386E-04 -4.81011270738222E-06  2.74362800744629E-06 -6.87345937854643E-05  1.46815329091925E-05
 -4.50107238601030E-05  8.36596977553472E-06 -7.03242471077591E-05 -1.39612867653607E-06 -4.34621060383347E-06
 -1.91772658537391E-08 -2.43832942442011E-07  2.76356397610377E-07  8.90997808822855E-07  1.85197224575400E-07
  3.47762413343739E-06 -5.36510993600433E-04 -1.40137067198882E-06 -4.19965629117673E-06  3.08085673333233E-08
 -2.14719223826089E-06  2.58759183038053E-07  2.75129902341311E-06  2.33324813803624E-07  8.59571949071647E-07
 -6.22954267880706E-05 -1.45710382080929E-06 -5.01119858638081E-06  6.10178923606714E-08  2.55970793720483E-06
  3.76731223940154E-07  3.97466873635403E-06  2.23274802182414E-07  9.88716715043904E-07  1.50183240841895E-07
 -1.78922525187913E-07 -5.29019339234410E-07  1.69959515064751E-08 -3.58394785812476E-08  1.42032233051069E-07
  1.36908369386070E-06  8.73207174494618E-08  9.83954381661508E-07  3.39701097793535E-07 -1.80510981481719E-06
 -6.49734791495092E-06 -4.71425243063569E-08 -1.15388887813019E-06 -9.00532742263507E-08  3.30111344252170E-07
  2.72359224858305E-07  3.98300233109696E-07  3.44228411743130E-07 -1.79425765563149E-06 -6.48986032776278E-06
 -2.59060461365694E-07 -7.06714453235886E-07  1.32405770075790E-07 -1.28469360932019E-08 -2.50529168522035E-08
  1.09614900367868E-06  4.69660995729165E-08 -8.98214293652705E-07 -3.95078857378986E-06  9.75328188904586E-08
  2.24658868171042E-07  2.82031352806951E-07  3.40759533409507E-06  1.27722469349824E-07  2.20316305577152E-06
 -5.74274363746198E-07 -3.20629537910823E-06 -1.34201129425710E-06  5.32114168460828E-07  8.69478067778709E-07
 -5.05262109455306E-06 -1.36800531630700E-06  2.99454795550472E-06 -2.54225169807248E-08  3.81062930046641E-08
 -1.03465938537047E-06  4.53680580606900E-07  1.03934219868548E-06 -4.28528102077955E-07 -6.92357093120546E-08
 -4.09330811788773E-07 -5.79586825043025E-07 -3.24556475349816E-06 -1.01906051885371E-06  2.13726349020769E-07
  1.36794426704272E-06 -1.37692073298209E-06 -5.05292246455867E-06  3.20749750232708E-06  7.20662590835186E-09
  7.12298092962019E-08 -2.02137750300480E-07 -1.24252803576648E-07  5.54071101215747E-08  4.18749035397882E-07
  6.57000468993028E-07  6.57136748293234E-07
* ORBITAL    1    9
 -1.16360545931856E-07 -8.34921659070665E-07 -3.98785984483027E-06 -1.76119297544454E-05 -4.69715221321512E-06
  9.07705568415340E-08  1.73017865391017E-06  1.21206012005592E-05  4.28657936988678E-06 -7.59361748489662E-09
 -1.34380913902755E-07 -5.36221113188718E-07  8.91932202742516E-08  6.84921993274595E-08  1.29858622076561E-06
  8.84265224235722E-06  2.94481308167655E-06  6.29332954233008E-07  9.94908682567574E-07 -1.01244285838795E-07
 -4.90713719553647E-07 -3.48706175898294E-07 -5.42065669588515E-07 -8.29021640536367E-07 -1.86726602057670E-06
 -6.54603604252424E-07 -1.66670365288142E-06  8.10080593768501E-07  5.71861090509637E-06  2.44221200807104E-05
  1.04058302209856E-04  4.40301783571482E-05 -1.46691004726567E-07  1.10262685185954E-06  6.80807683902701E-06
 -2.33638806369444E-06 -1.76719861171540E-08  2.66323734408321E-07  1.70208666252457E-06  1.84687488221176E-08
 -9.00878207189823E-08  6.01755606540380E-07  3.66425001507544E-06 -1.64130559825532E-06 -2.02778837467418E-06
 -4.51831022470307E-06 -1.01747922716706E-06 -2.23335879321192E-06  1.18188459053689E-06  2.62049979294265E-06
 -3.91610625288489E-06 -5.28668314895002E-06 -3.50551396102006E-06 -5.33314931777657E-06 -1.78032034858042E-07
 -1.27764266218370E-06 -6.10433012793487E-06 -3.00764017849646E-05 -1.19985511178625E-05  8.92902932277211E-08
  1.70217144397180E-06  1.25663701489115E-05  4.68127909403323E-06  3.11448462655163E-08  5.74635719217428E-07
  3.06246710893734E-06  4.91925338247223E-07  7.39862348003377E-08  1.42773389296790E-06  1.10648646929112E-05
  4.29003707240197E-06 -4.49594725124469E-07 -5.39606662492665E-07  5.56982980988241E-07  1.67189354371258E-06
 -2.28384869243888E-07 -1.37131473105925E-07 -6.61130992616897E-07 -1.71723067888013E-06 -7.75124716241903E-07
 -2.10855712753819E-06 -1.76932595641668E-07 -1.26978476521174E-06 -6.06783257507227E-06 -2.98926643816320E-05
 -1.19110552649478E-05  1.12832806142383E-07  2.15520822519003E-06  1.56877177031267E-05  5.62900769585281E-06
  8.04937948448432E-09  1.32231023124012E-07  2.80377239145693E-09 -4.48829127893131E-07  4.01328345110949E-08
  7.77939918066904E-07  6.57685699292518E-06  2.91404238237624E-06 -3.04810366753567E-08 -1.55781922477946E-07
  6.70570949276705E-08  2.20425366114689E-07  5.05210771831137E-07  5.48688817629180E-07 -1.15083638956771E-06
 -3.17484404102809E-06 -6.49148081986791E-08 -1.86340500954852E-08 -6.98337371302609E-07 -8.72885245376929E-07
 -2.89290187013843E-06  5.11902929051722E-07  4.27828029117496E-06  4.66703368472233E-08  1.40555911912547E-06
  2.74095492575422E-07  3.32557293645131E-06 -2.48792113245246E-07 -5.78642928585564E-07 -2.21012579125844E-06
  5.49275094533752E-07  6.13836791583910E-06 -7.47179687929086E-08 -1.87741737247129E-06  4.41785178837734E-07
  5.67920582458718E-06 -2.46071040864171E-07 -5.62512301854477E-07 -2.17723031577232E-06  2.36291841255677E-07
  2.60828841736036E-06  5.89088937140980E-08  5.83287814002567E-07  1.24269137495021E-07  1.42729563003618E-06
 -6.92531043968012E-07 -8.98230663511371E-07 -2.95295603328025E-06  4.74883967450954E-07  5.20632869229022E-06
  7.67728687929306E-08  4.23653091922325E-07  3.30247433950391E-07  1.99073572945713E-06  1.33471968725281E-05
 -2.52146243633029E-08  1.51861103691860E-07 -3.46236080619726E-08 -8.05294064618882E-07  1.83145157491375E-07
  1.92557610172359E-06  6.37392845776924E-08  8.39207691243631E-07  9.07149635706895E-06 -3.36046740877319E-09
  1.00154916140220E-07 -3.14429167967560E-08 -3.18490592236278E-07 -5.24866128813913E-08 -5.83837941633006E-07
  1.37953784957828E-08  1.70664748476422E-07 -1.00000038726600E+00  5.69589860096808E-06  3.63130796042851E-04
 -3.28841607205692E-05  5.47991743302985E-07  6.19142950684836E-05 -1.70312759060656E-05 -6.63096071830169E-05
  1.22682094249381E-05  1.85065634192788E-05 -5.17223887511859E-08  5.38264307609456E-08  1.26499416571745E-07
  1.21000960857087E-06  2.98062090136891E-08 -2.88196693236596E-08 -1.54605496292112E-07 -1.93575003656881E-06
  2.28331824304278E-07 -5.72647214182437E-06 -4.99712220876841E-06 -8.51498295641260E-06  2.36684819793972E-06
  2.10677888644510E-06  6.78705727318604E-06  2.05662220861168E-06 -4.08816493540480E-08 -1.85569750528775E-07
 -9.15980380219465E-08 -3.93392609322089E-07 -2.75778363140990E-07  1.76204536874814E-06  6.97937256362656E-07
  1.88340817688371E-06  3.73275273676486E-07  2.03546488287538E-06  3.11781996547938E-07  2.06020416311583E-07
  9.50652599606450E-08 -1.49867402305941E-07 -3.15396005944764E-06 -3.12396788315507E-06 -3.78720974858719E-08
 -1.69294191479371E-07 -4.38436811482100E-07 -4.48689869943036E-08  2.06579940148025E-07  7.06317295174724E-07
  1.76481626832927E-06  1.88505147294219E-06
* ORBITAL    1   10
  1.76310726480311E-07  1.26530105626231E-06  6.04588635993613E-06  2.97926066348082E-05  1.18605672311831E-05
  8.93312879196652E-08  1.70368423138232E-06  1.25495339221459E-05  4.65607941922595E-06  3.08777898067236E-08
  5.69634597722278E-07  3.00238896388780E-06  4.58502303899074E-07 -7.37944300437419E-08 -1.42455050102115E-06
 -1.10559768298386E-05 -4.29062844799971E-06  4.55962829851714E-07  5.54255097649451E-07  5.48493942887762E-07
  1.65586493700603E-06  2.26497730572325E-07  1.36427379209021E-07 -6.73588664469752E-07 -1.74824107780013E-06
  7.67173405774242E-07  2.07733538636607E-06  1.73221431482685E-07  1.24310918953153E-06  5.93942873169011E-06
  2.94900706091495E-05  1.19903683122491E-05  1.09324262853913E-07  2.08933475426436E-06  1.53461005206970E-05
  5.57733383635052E-06  7.42247747123601E-09  1.20187056944682E-07 -8.18215338678865E-08 -4.79390248015015E-07
 -4.04528411156448E-08 -7.84861476930423E-07 -6.65115752515901E-06 -2.95638341538095E-06  2.49548232860168E-08
  1.48871525837179E-07  6.63664414245964E-08  2.23162106549149E-07 -4.78488606690814E-07 -4.83380528573165E-07
 -1.14067768183938E-06 -3.15161448058660E-06  3.16866709505470E-08 -4.40625409817864E-08  1.17229273398393E-07
  8.41209057044882E-07  4.01948917544510E-06  1.77078236421556E-05  4.66471987191665E-06  9.00122428321032E-08
  1.71514891758806E-06  1.20255239201057E-05  4.25883014931394E-06 -8.41827345348620E-09 -1.50235974933580E-07
 -6.40121219965913E-07  5.90589205099182E-08 -6.97794281602826E-08 -1.32349170530789E-06 -8.96719637573941E-06
 -2.96187892790687E-06 -6.22211484034816E-07 -9.81672559526997E-07 -8.54972083559135E-08 -4.60124625078531E-07
  3.66217485380540E-07  5.83837812962441E-07 -8.29686053695123E-07 -1.86733647252157E-06  6.56041393102494E-07
  1.66544462029387E-06 -8.05781611514898E-07 -5.68948602309820E-06 -2.43184110282058E-05 -1.03561956052327E-04
 -4.38336868469933E-05 -1.53938667225146E-07  9.78120797456280E-07  6.22092458750986E-06 -2.49888384656098E-06
 -1.92473317565637E-08  2.35760868393627E-07  1.56779672716444E-06 -2.61108550218177E-09  8.94879631976178E-08
 -5.91312559468579E-07 -3.87460246298468E-06  1.45933973539033E-06  2.04569536524171E-06  4.57576238421429E-06
 -1.01226047139247E-06 -2.23771444585328E-06 -1.25252494013783E-06 -2.74223756457463E-06 -3.80121563019111E-06
 -5.09041055152044E-06  3.52656892085518E-06  5.41710299214092E-06  2.43803579857263E-07  5.84986743012334E-07
  2.22247051872522E-06  5.44778284188891E-07  6.11283032211098E-06 -8.33611983060466E-08 -1.98763372746418E-06
 -4.40207003370573E-07 -5.69550620968563E-06  6.73041786928919E-07  8.70745155679734E-07  2.87653597578961E-06
  5.05658181545596E-07  4.21995310288763E-06  4.20346997538208E-08  1.37341101366908E-06 -2.82701308325669E-07
 -3.41669306544702E-06  6.99482159774672E-07  8.92802377398395E-07  2.94167897069190E-06  4.69578629082540E-07
  5.11598913372741E-06  8.08485973987801E-08  4.49046812958895E-07 -3.32692280715197E-07 -2.02465224444519E-06
  2.40350185208377E-07  5.64198122120196E-07  2.18321665177923E-06  2.34375581805716E-07  2.59550748161765E-06
  5.53916198184243E-08  5.56942268126509E-07 -1.26959513488774E-07 -1.44455309704072E-06 -2.94502192287491E-05
  9.35584720835115E-09 -6.85218341346724E-08 -3.24472377656137E-08 -3.14787046667825E-07 -5.28595678348999E-08
 -5.90503689327579E-07 -1.36741740185031E-08 -1.80791939316048E-07 -7.34019082804656E-05  2.85766272186703E-08
 -1.18647651649431E-07 -3.09342374735864E-08 -8.01236747718713E-07  1.80964795294634E-07  1.91543035101009E-06
 -5.77402099177378E-08 -8.15728582010652E-07  1.85135412442119E-05  3.60880883023915E-08 -1.27865515618057E-07
  1.23941679925668E-07  1.18297577556056E-06  2.75240123047589E-08 -3.25003945195360E-08  1.57842021059143E-07
  1.94450348510494E-06  1.00000038139442E+00 -5.54916501799828E-06 -3.63343944108491E-04 -3.27448673527841E-05
  3.53698936644304E-07  6.25385138488867E-05 -1.73703788535847E-05  6.64846823641252E-05 -1.23459843902693E-05
  3.77735314107856E-08  1.65829261899661E-07 -1.03464859500312E-07 -3.90631683059518E-07  2.68749320179528E-07
 -1.76521329507838E-06 -7.10608803180263E-07 -1.87141819751206E-06 -1.00349679857513E-07  6.08671200925258E-06
 -5.10746323087374E-06 -8.74885616404577E-06 -2.60433474528534E-06 -2.08474721323050E-06 -6.92493301561884E-06
 -2.14470601639873E-06  3.80545939484157E-08  1.68741967535597E-07 -4.33031453798148E-07 -5.03731344223830E-08
 -2.03029041009654E-07 -7.01725284325158E-07 -1.76102314527752E-06 -1.85844266327125E-06 -3.68433682795868E-07
 -2.00712918832419E-06  3.30301126065810E-07  1.85979054907623E-07 -1.04038550692560E-07  1.50900166688584E-07
  3.08292613189389E-06  3.10570877120612E-06
* ORBITAL    1   11
 -8.05472641010958E-07 -5.68725682744156E-06 -2.43073523156695E-05 -1.03489426336479E-04 -4.37911111379979E-05
  1.92527713325030E-08 -2.35860934233092E-07 -1.57710515019806E-06 -5.21743691405890E-09  1.54004350623018E-07
 -9.77449658285386E-07 -6.22694020532740E-06  2.49250152334465E-06 -8.94938836093596E-08  5.91289495522578E-07
  3.86890356403017E-06 -1.46517165637553E-06  2.04630695628014E-06  4.58110963570273E-06 -3.80396690168206E-06
 -5.09468120285978E-06 -1.25095807805047E-06 -2.74016068614100E-06 -1.01289350104685E-06 -2.23792419903006E-06
 -3.52883375621305E-06 -5.42444099203917E-06  1.17269470519635E-07  8.41500297666746E-07  4.02097341492291E-06
  1.77240043515583E-05  4.68145110453004E-06  8.61350700987749E-09  1.53998695249725E-07  6.65436144028901E-07
 -5.15447752273009E-08 -8.99099047211696E-08 -1.71334015008860E-06 -1.20182920533170E-05 -4.25941976121725E-06
  6.98623313458485E-08  1.32509081959061E-06  8.97704582431385E-06  2.96426066504219E-06 -6.21345096484466E-07
 -9.79615448091545E-07 -8.28278920746623E-07 -1.86395386141057E-06  3.65663222393284E-07  5.82028499914422E-07
 -8.72526570385748E-08 -4.63872051055053E-07 -6.56673152606636E-07 -1.66736375116458E-06  1.73167989085609E-07
  1.24272211662646E-06  5.93746810592028E-06  2.94678176721168E-05  1.19702141161150E-05 -7.29562765698107E-09
 -1.17871485395665E-07  9.37973571886245E-08  4.81517912077279E-07 -1.08952804391456E-07 -2.08263585418504E-06
 -1.53072891046552E-05 -5.56764178747312E-06  4.06217329451593E-08  7.87753852180981E-07  6.66237043901920E-06
  2.95594148883830E-06  2.47907499785255E-08  1.48015754212144E-07 -1.13801983342477E-06 -3.14677427828310E-06
 -4.79340688131323E-07 -4.86333646256675E-07  6.61704711989655E-08  2.22267549260910E-07 -3.50724423091149E-08
  3.73485587286526E-08  1.75994032908747E-07  1.26304509902007E-06  6.03563055950343E-06  2.97447746875689E-05
  1.18400152263638E-05 -3.08103075041806E-08 -5.67906862164628E-07 -2.99398869889618E-06 -4.57887482299001E-07
 -8.92753647545685E-08 -1.70262074540333E-06 -1.25423880995850E-05 -4.65332682615591E-06  7.37968339673469E-08
  1.42422268402176E-06  1.10518329290674E-05  4.28869968274955E-06  4.55868455731042E-07  5.54126816507735E-07
 -6.73656406600212E-07 -1.74841697921465E-06  2.26639701653272E-07  1.37002761254465E-07  5.47460826402971E-07
  1.65371935187658E-06 -7.67447832200787E-07 -2.07802873930230E-06  6.97708520011768E-07  8.90519476158386E-07
  2.93351119888707E-06 -8.04419643891710E-08 -4.47228726228646E-07 -4.69366416157474E-07 -5.11482978238982E-06
  3.32315851498772E-07  2.02206414962471E-06  2.39701119639484E-07  5.63759458442536E-07  2.18163778043542E-06
 -5.51958635401473E-08 -5.55511197050940E-07 -2.34203149428209E-07 -2.59424193819934E-06  1.26846945295559E-07
  1.44275755952783E-06  2.43097782803388E-07  5.86929635380458E-07  2.22940170304542E-06  8.30624426983960E-08
  1.98490337078376E-06 -5.44883312349385E-07 -6.11334800414267E-06  4.39997185733303E-07  5.69343029697464E-06
  6.71793736395210E-07  8.71077943070954E-07  2.87729508846117E-06 -4.15058216275316E-08 -1.36713002044335E-06
 -5.05148795190405E-07 -4.21315645819654E-06  2.82618252120760E-07  3.41470370061135E-06 -1.34497507627180E-04
  2.86873391228359E-08 -9.56405257198924E-08 -3.60114137771162E-08  4.42586900392824E-08 -1.17089485613613E-07
 -1.17298281827048E-06 -1.44816421060360E-07 -1.92463661253167E-06  1.00000037228802E+00 -5.49030970831703E-06
 -3.63389022903640E-04 -6.25665289029359E-05  1.73716212021125E-05  3.27774359050040E-05 -3.66184228939535E-07
 -6.63742013677868E-05  1.23272074191100E-05  9.07104544264461E-06  1.30235468647787E-08 -7.09826988407407E-08
  5.56211344891415E-08  6.00804438227584E-07  3.15579670538038E-08  3.29482174949963E-07  1.67629132400272E-08
  1.85637626801069E-07  7.34018292368913E-05  2.84825698559877E-08 -1.69273228490789E-07 -1.85623988533003E-07
 -1.91399281821631E-06  4.02205917430295E-08  7.98971017514780E-07  6.74820997308212E-08  8.12204902946556E-07
 -3.68125326854059E-07 -2.00453498228543E-06 -1.84954802430851E-07 -3.27056116797076E-07  1.02435942941775E-07
  3.10202711608870E-06  1.50171733141014E-07  3.08455035297302E-06  3.84177038442543E-08  1.71372249602276E-07
  4.94046963593886E-08  4.39600757055419E-07  2.04132973506765E-07 -1.85627923029451E-06 -7.02187539745707E-07
 -1.76010281646773E-06 -9.16387595857772E-08  6.15314118241250E-06  8.76754811393893E-06  5.09778084654721E-06
  2.53233248564735E-06 -6.92340469691465E-06 -2.14795241411617E-06 -2.23096046035760E-06  3.71171766911287E-08
  1.61336042575454E-07  3.92261413150963E-07  1.05375152614653E-07 -2.71082157299204E-07 -7.07924032318667E-07
 -1.86700566616247E-06 -1.76305478083119E-06
* ORBITAL    1   12
  1.76353445732649E-07  1.26563903750489E-06  6.04842905755258E-06  2.98277918682296E-05  1.19160201711268E-05
  8.10027298861309E-09  1.33175818746802E-07  8.78441700303366E-09 -4.47548816168449E-07  1.12493595766647E-07
  2.14820403250608E-06  1.56548861494772E-05  5.62851135812966E-06  3.98456482783118E-08  7.72629680617895E-07
  6.54254315597181E-06  2.90559332244522E-06  3.15709978303536E-08  1.59230740093722E-07  1.14424226628503E-06
  3.16441320997881E-06 -5.05442407626326E-07 -5.49809867819402E-07 -6.76329528732307E-08 -2.21052338044069E-07
 -5.74231068091736E-08 -5.70391536290087E-09  1.78309194043216E-07  1.27962297118204E-06  6.11346872676034E-06
  3.01097871085786E-05  1.20001159260630E-05  3.17239864949467E-08  5.85811852887493E-07  3.12485897975485E-06
  5.04606777851483E-07  8.95514813369218E-08  1.70708392505730E-06  1.25935044784715E-05  4.68526265646492E-06
  7.44672691144105E-08  1.43697879164491E-06  1.11116638340760E-05  4.29599231117047E-06  4.50887398443324E-07
  5.41995079529248E-07  6.61527469807522E-07  1.71831299572666E-06  2.30615583822986E-07  1.42149519365884E-07
 -5.58237007539978E-07 -1.67421831326131E-06 -7.78089956277188E-07 -2.11510774515456E-06 -8.06621786738223E-07
 -5.69818247794901E-06 -2.44155838626543E-05 -1.04045591037162E-04 -4.39864877975932E-05 -1.87894508532528E-08
  2.43108948414113E-07  1.68606985518768E-06  5.13922745234423E-08 -1.54592733722510E-07  9.59497123655041E-07
  6.60937532366223E-06 -2.24727721236801E-06 -9.30743246734121E-08  5.38199336399932E-07  3.71421544632941E-06
 -1.50983277257293E-06  1.99462773655377E-06  4.49020551816235E-06  3.78386903747660E-06  5.15698063626622E-06
 -1.18229335285822E-06 -2.63012694214742E-06  9.89915541236951E-07  2.19616723970126E-06 -3.42321958025438E-06
 -5.27047724999927E-06  1.16308019792868E-07  8.34554085490565E-07  3.98647278536996E-06  1.76214340989820E-05
  4.70648741498957E-06 -7.67881033054948E-09 -1.35885732562022E-07 -5.46910636121982E-07  8.53085839387712E-08
  9.07884061430709E-08  1.73062558342283E-06  1.21322899946340E-05  4.29353352809655E-06  6.85696616788770E-08
  1.30024263773000E-06  8.86023947990233E-06  2.95210928880992E-06 -6.31560642360975E-07 -9.99265387565962E-07
  8.29316865311442E-07  1.87068511515938E-06  3.50441346504977E-07  5.45617899565732E-07  9.96005444032618E-08
  4.87783213315635E-07 -6.55347535501455E-07 -1.67016454294179E-06  2.42757768423767E-07  5.61368533765951E-07
  2.17362773612070E-06  5.90296440802798E-08  5.82820805174805E-07  2.36186901029400E-07  2.60787402201540E-06
  1.23829909778321E-07  1.42281828464161E-06  6.80302537661237E-07  8.99077145749686E-07  2.96447295560061E-06
  7.69480398289587E-08  4.26636987968536E-07  4.75716816621462E-07  5.21519491940524E-06  3.32525691036953E-07
  2.01885591519326E-06  6.79528437920706E-07  8.62595124415449E-07  2.87664701665076E-06  4.73810934211457E-08
  1.40178923722182E-06  5.12226183124628E-07  4.31211538158416E-06  2.74701820947700E-07  3.34391371411610E-06
  2.41761828040615E-07  5.67560974768028E-07  2.18166215625906E-06 -7.59853983233190E-08 -1.88151197581299E-06
  5.47843638591898E-07  6.14689956278899E-06  4.41037370589239E-07  5.68056580844135E-06  1.00000037795550E+00
 -5.77272312648246E-06 -3.63106537978084E-04  6.22120217315350E-05 -1.71447232335640E-05 -3.32902747825062E-05
  4.91331632074486E-07 -6.61718610268179E-05  1.21660078580211E-05  1.34502183632239E-04  5.11153989967164E-08
 -1.08334696517281E-07  2.03894049485161E-08 -2.52636902761044E-08  1.31858083489408E-07  1.21319417103817E-06
 -1.64790026218092E-07 -1.93622027658900E-06  1.33539884612713E-05  3.96282571627322E-08 -1.14665539347956E-07
  1.88156057792061E-07  1.95536239137580E-06 -3.59514558233362E-08 -8.01276115506290E-07  6.77753047673853E-08
  8.54587409759159E-07  2.94593377972793E-05  3.32761283235480E-09 -1.13441034717090E-07 -5.41257095051574E-08
 -5.87108398457112E-07 -2.93907428405205E-08 -3.23201992453332E-07  1.65082807797557E-08  1.72634329813209E-07
  3.86720699290225E-08  1.73697627685629E-07 -4.40214696204719E-08 -4.35402425846772E-07  2.04209691001254E-07
 -1.88204272678567E-06 -7.04901844428586E-07 -1.76323218079596E-06 -3.76105232029026E-07 -2.05330110150261E-06
  2.05626090731882E-07  2.99794578044341E-07  7.79992587273231E-08  3.14893244911944E-06  1.48504939483424E-07
  3.15545964400429E-06  4.03344657454452E-08  1.83541221619523E-07 -3.84954999944726E-07 -9.11891676588669E-08
 -2.72204894248622E-07 -6.99354528058934E-07 -1.88471221623332E-06 -1.76085195188297E-06 -1.84125693271976E-07
  5.86984346415524E-06 -8.62150359641589E-06 -4.87958965475797E-06  2.43814604239004E-06 -6.94629720328759E-06
 -2.00416647194425E-06 -2.15195286215607E-06
* ORBITAL    1   13
 -3.51574853152903E-07  2.03707167767995E-04 -9.69508805376696E-06 -2.46390663596999E-05 -1.20199252440604E-05
 -8.51464736410546E-09 -3.22338504825813E-07 -2.20764419697096E-06 -9.57529517123753E-08 -1.30798280564888E-08
  1.42651152485673E-07  7.86093878269288E-07 -4.05387193595050E-07 -9.40038081740427E-08 -4.33174526813503E-07
 -2.38797681619780E-06 -2.80654334516310E-06 -5.27283922604883E-07 -1.97259048094795E-06  8.02199704744651E-07
  9.45934948253640E-07  2.63490498518399E-07 -8.73536070512532E-06  4.60961964961829E-07  3.79085944484550E-07
  1.76015243493705E-05 -1.17686930051512E-05 -3.51728932212449E-07  3.35385556653961E-04 -9.42394479568372E-06
 -2.42044256153241E-05 -1.20354940206820E-05  1.20697059904858E-07  2.95113777490465E-07  1.30929485687592E-06
  1.74898167156729E-06 -7.25709765829024E-08 -3.25892096683443E-07 -2.01959802551401E-06 -2.21662893447698E-06
  4.53529752776604E-08  4.56827360368290E-07  2.70408102281371E-06 -1.38822130086415E-07 -5.84388220650166E-07
  6.68356767351559E-06 -1.21359242394866E-05  8.89755680254814E-06  4.24854346484606E-07  6.07407329176342E-06
 -1.24575786721838E-05  8.08365691558439E-06 -8.68959150382697E-07 -1.10353608146924E-06 -2.05469233556796E-05
  9.99997751902777E-01  1.15115371131476E-03 -8.67385977669446E-05  1.10140649048005E-04 -1.44164849619911E-05
 -1.29366353457613E-06  1.18103219770361E-06  2.85671639996698E-07 -4.80520276962597E-04 -3.69153244192762E-05
  6.34484730526661E-06 -2.99492572535423E-05 -3.31367728109274E-04 -2.51646869527450E-05  4.19027132597824E-06
 -2.14317823476600E-05 -1.52034136148767E-05  5.48697688592362E-07 -1.13524140344490E-05 -1.55550757972285E-06
  8.21869369573240E-06  2.04086741711265E-09 -4.75334169231105E-06  9.28282382480116E-06  1.21956404491535E-05
 -6.33735628827249E-06 -1.81643699862738E-07  1.77984071085266E-04 -4.33769017319939E-06  7.57933496012510E-07
  5.51282899824105E-07 -1.02391341990780E-07 -1.27334574739704E-06 -1.10545621011677E-05 -4.66777832088343E-06
 -1.06557564939883E-07 -8.45628476757896E-07  1.80673130536736E-07 -3.37071589647020E-07 -2.87666642592923E-09
  3.10094686076507E-07  7.94206386383073E-06  3.06459255285338E-06  7.59288665171489E-07 -6.99567342332799E-06
 -9.66743718299436E-06  8.50004861364106E-06 -3.95875471939892E-07  4.09543152804320E-06  1.11105798925387E-05
 -6.46798382713419E-06 -1.07923310120139E-06 -1.44378007701946E-06  1.70377463768130E-07  1.25228370298676E-06
  2.71399774382991E-06 -4.30976367319597E-08 -1.53898333207807E-07 -6.91215296726231E-08 -3.05299763452347E-06
 -1.84915110137250E-08 -2.05051082120849E-06 -3.15902302153888E-07 -1.75759443709471E-06 -3.87573987862394E-06
 -7.40258920863849E-08  1.02046993855651E-06 -2.84039190987949E-07 -4.73882006639779E-06  2.06467958649787E-06
  1.52408873752160E-05 -3.21593704798474E-07 -1.80958548222519E-06 -3.86778628233191E-06 -1.58122938862644E-06
 -1.24912390957326E-05  1.23353222656570E-06  8.90247528758748E-06 -1.50715764255098E-07 -4.07750358321835E-06
  5.22382083739017E-08  1.10600239109136E-06  4.03783215945315E-06  2.55504178034764E-06  1.82654311174578E-05
  2.22594481562573E-06  1.54002267096050E-05 -2.57036360479341E-07 -2.28152043417239E-06  5.07040016405021E-08
  1.06622825160221E-06  4.74264837760570E-06 -3.77756330995513E-07  2.60295548313358E-07 -2.77169214943390E-06
 -1.72707733694378E-05 -1.67120698106264E-06 -1.22272721042866E-05  7.17720225891941E-08  5.38210581848008E-07
  2.92824885495250E-06 -6.99382798782706E-09  2.07030569689999E-06  1.37053517375707E-07  4.65015065199353E-06
  1.34519085818964E-07 -3.02933000389588E-06  7.82363052974845E-08  5.87522334324364E-07  3.07043922640325E-06
 -1.84647359751138E-08  5.57723973274834E-06  1.65107438373519E-07  1.17330124512882E-06  1.08069507366121E-07
  1.71871509935541E-06  1.46031400717951E-07  1.11996442861505E-06  4.68805587098467E-06 -2.94822113677325E-07
 -4.81955131584127E-06  6.30456819162471E-08 -1.37212112040240E-07  2.50271929750984E-07  3.20821582720970E-06
 -4.01498720156677E-09  1.46776803940124E-07  5.24309915332296E-07  8.51955066257676E-07  2.90095249360539E-08
  2.57381295748816E-06  6.99054653285055E-07  3.60371150950730E-07  5.34286362378170E-07  2.17985612340983E-06
  8.05772452742034E-07  9.25475455681378E-07  8.43415372011841E-08 -3.42956415287853E-06 -1.65608637833824E-06
 -3.44537609604796E-06 -1.12619628047848E-08  9.26542856219003E-08  6.38835437872755E-07  6.76308171066394E-07
  2.27368492721167E-07  7.24560255529214E-07  2.56079835535285E-06  3.62312119265597E-07 -3.29638513498118E-07
  1.08241041128246E-08  2.03322165606046E-06 -1.59753442100257E-07 -1.53453956783371E-06 -1.15934788524539E-06
 -8.85106677621570E-06 -8.92120109860190E-06
* ORBITAL    1   14
 -1.86120958122104E-07  4.42136071615261E-04 -4.00207365048947E-06  8.66506794460445E-07  6.15910017098974E-07
  1.08899795310918E-07  8.40115042121044E-07 -2.45701075067746E-07  3.11502163612209E-07  2.29343084799580E-07
  1.28580307673014E-06  1.10667804712569E-05  4.67631130272531E-06 -8.45069665403343E-08 -3.22698211097443E-07
 -7.98474661974050E-06 -3.08243472782186E-06  7.50507945910503E-07 -6.98423347910523E-06  1.10972510376182E-05
 -6.45678775270260E-06 -3.98438973227975E-07  4.09647748267232E-06 -9.62138570835702E-06  8.50794690321737E-06
  1.07614351879105E-06  1.46967578405215E-06 -2.05429818245645E-05  9.99997503028934E-01  1.15090830861651E-03
 -8.68040406457098E-05  1.10167475808389E-04  4.74725740560414E-04  3.67293135129408E-05 -5.98039075109948E-06
  2.96840272634010E-05  1.44199805899767E-05  1.36447511265240E-06 -1.05139570998355E-06 -2.66332763206277E-07
  3.28345829957347E-04  2.51187799613199E-05 -3.92049241212847E-06  2.13023253126493E-05 -1.54172732219164E-05
  4.18902643231665E-07 -4.88705164104075E-06  9.62963951554623E-06  8.22017772411614E-06  4.78497031306972E-08
 -1.15591252217131E-05 -1.47543145611150E-06 -1.22935406284104E-05  6.46557118988541E-06 -3.39067019329346E-07
 -3.40440301141507E-04 -1.02433152969840E-05 -2.43537144059961E-05 -1.21268929571031E-05  8.30797486003536E-08
  3.42305033307442E-07  2.09568011043809E-06  2.23591276955168E-06  2.03319204617730E-07 -2.48830355212284E-07
 -1.24275351786118E-06 -1.70837552449600E-06  1.78839073113467E-07 -4.17528971448272E-07 -2.63675574681661E-06
  1.68797514120914E-07 -5.91589026838162E-07  6.64667814518024E-06 -1.24509719491079E-05  8.05275020388699E-06
  4.26878939084922E-07  6.07175631090113E-06 -1.21320833326856E-05  8.83914185468791E-06  8.61401309539202E-07
  1.09192794888528E-06 -3.60019317458122E-07  6.08074329226002E-04 -9.23598478968265E-06 -2.47165707380203E-05
 -1.19591062890143E-05 -1.80166591414421E-07 -1.45143171812263E-07 -7.21944729399857E-07  4.05860739616258E-07
  4.77447435205572E-09  3.26569211284260E-07  2.25132800789799E-06  1.12462060989897E-07  2.27333198879284E-07
  4.41628782151051E-07  2.36954235627241E-06  2.80618041775090E-06 -5.57927969720127E-07 -1.98221165298782E-06
  4.75631429550105E-07  3.63193133047788E-07  2.79010272352063E-07 -8.71980586223110E-06  8.04784420164951E-07
  9.57283360639443E-07 -1.75693710116679E-05  1.17360457335223E-05 -3.22243683982743E-07 -1.81428456749396E-06
 -3.88979904114446E-06 -1.23065757913311E-06 -8.86059810971484E-06  1.58072716596958E-06  1.24252869091375E-05
  1.51933882321415E-07  4.10890790076176E-06  5.47944834821971E-08  1.12505302867512E-06  4.12880984507406E-06
 -2.22951272453404E-06 -1.54993664696650E-05 -2.55778102853303E-06 -1.83262129783134E-05  2.53368929278936E-07
  2.21785374644933E-06  1.70628266861440E-07  1.25423839128171E-06  2.72731707228658E-06  6.87868187506186E-08
  3.04110729276643E-06  4.14065437742708E-08  1.61485811289378E-07  1.76276672444510E-08  2.04845226520705E-06
 -3.16052319140282E-07 -1.75932604010968E-06 -3.87958996596825E-06  2.82924271712277E-07  4.72416649726444E-06
  7.13276113609419E-08 -1.08637278913086E-06 -2.06269380441148E-06 -1.52208298832317E-05  7.81411973365798E-08
  5.86505625294362E-07  3.05939834081593E-06 -1.63184010342195E-07 -1.20070464421122E-06  1.77475236337699E-08
 -5.55845617853197E-06 -1.06622828227646E-07 -1.70327549570085E-06  1.45878491995901E-07  1.11900001311354E-06
  4.68107225105515E-06 -6.20727095892567E-08  1.41248276413609E-07  2.96033139386140E-07  4.82083242446173E-06
 -2.50761708087885E-07 -3.20096664525920E-06  6.83304483592446E-08  1.20282318417093E-06  4.95040388225440E-06
  2.83356210128143E-06  1.74262895214081E-05  3.91431829099402E-07 -2.18514864222929E-07  1.71630945385400E-06
  1.23645507467783E-05  7.14957006795164E-08  5.36381183354541E-07  2.91868011193266E-06 -1.37887082867604E-07
 -4.65608284599605E-06  6.51233561745860E-09 -2.06835488114055E-06 -1.33797773943287E-07  3.02000309886784E-06
 -3.23550321397239E-07  5.95269635649788E-08  1.95104186931910E-07 -1.99707603966228E-06  1.51686646419347E-06
 -8.89682937336867E-06 -1.16510432447200E-06 -8.85227401928667E-06 -1.16176566027027E-08  9.47856639090495E-08
 -6.77944709216626E-07 -6.43762747713527E-07 -2.25331727890684E-07  3.59660749503421E-07  7.20646808268903E-07
  2.55944396380583E-06  5.31828660095639E-07  2.16650603233950E-06 -9.12266072918250E-07 -8.05846916884747E-07
 -7.70928750407821E-08 -1.66127564134227E-06 -3.45087942117441E-06 -3.41459161613465E-06 -3.42347677816780E-09
  1.51429313424719E-07 -8.52048423356947E-07 -5.20969071979955E-07 -2.59507329172603E-08  6.95103927668369E-07
  3.68338633270801E-07  2.58211004866641E-06
* ORBITAL    1   15
 -4.33648910953327E-07  4.36743096311647E-03 -4.77727739406096E-06 -2.46148388655185E-05 -1.14858027240686E-05
 -3.39704767854529E-08 -3.52270629959840E-07 -2.08642209784776E-06 -2.15803786831286E-06  2.05636729360625E-06
  4.29509906183067E-07  1.43735767762205E-06  1.98544018443293E-06 -1.37065823287287E-06 -4.69415343849848E-07
 -2.45012134469588E-06  1.00091372906593E-07 -5.67027591025660E-07  6.59616214491977E-06  1.24518835993270E-05
 -8.02001672333985E-06  3.00259709899612E-07  6.17521542345644E-06  1.21627016131636E-05 -8.79788898601183E-06
  9.15676675917366E-07  1.07107096563608E-06 -3.36225216140385E-07 -6.14962127219708E-04 -1.06816235645228E-05
 -2.46846097206523E-05 -1.21271719803887E-05 -4.02664913387149E-07  1.20210094406631E-07  1.05684029163007E-06
 -3.57841693885759E-07 -1.85620329136744E-08 -3.14601082376878E-07 -2.15197632876847E-06 -7.52454838900003E-08
 -1.73630557511548E-07  4.29330422553846E-07  2.48083584302695E-06  2.82081857080332E-06 -4.96911816974141E-07
 -2.03720319551956E-06 -4.09905863811541E-07 -4.31063312364751E-07  3.09188698932267E-07 -8.70627963364189E-06
 -7.30681428550882E-07 -1.17863906259171E-06 -1.74812985004050E-05  1.17674317247435E-05 -1.74350472160771E-07
 -1.81155289418341E-04 -4.74698787542156E-06  8.68735191796842E-07  4.37337690871678E-07 -1.00886471511126E-07
 -8.23458621265199E-07  2.11289781973716E-07 -3.48100458773140E-07  7.07027306846623E-08 -1.26452692228600E-06
 -1.10629925261118E-05 -4.67329816572949E-06  1.20586575356896E-07 -3.11756402794963E-07 -7.96886983506487E-06
 -3.06391970905701E-06  7.58979991712138E-07 -7.10267221175982E-06 -1.10882164253817E-05  6.58782711230329E-06
 -3.11887219440668E-07  3.97085815725904E-06  9.55356663787436E-06 -8.47620940858768E-06  1.19536117713712E-06
  1.31531244641955E-06 -2.05540871975607E-05  9.99988066675807E-01  1.15068747842139E-03 -8.72339335365949E-05
  1.10223430421930E-04 -4.79346463712590E-04 -3.67825682341583E-05  6.27124686243376E-06 -2.99249366905080E-05
 -9.95056536070057E-06 -8.21399040082769E-07  9.07794076018831E-07  4.60700920150049E-07  3.29926596841622E-04
  2.51280365895767E-05 -3.99932504127210E-06  2.12719667874060E-05 -1.57421975248226E-05  8.70059777352208E-07
  5.01897318614073E-06 -9.65716116533999E-06  1.01072383025463E-05 -9.90576528933893E-07  1.14245055484829E-05
  1.48078390283355E-06 -1.18611658200604E-05  5.97060704376695E-06  6.38895346308849E-08  1.19834733096176E-06
  4.17218367288382E-06  2.25540330498551E-06  1.53402198155325E-05  2.61717368835994E-06  1.85590505455009E-05
  2.59707283430371E-07  2.27612506635317E-06 -3.15713373834103E-07 -1.75901000692425E-06 -3.80968154340668E-06
  1.26724429469253E-06  8.94404227374464E-06 -1.62888292169255E-06 -1.26671212187515E-05  1.48131562875047E-07
  4.02464163449175E-06 -3.23561349240969E-07 -1.82304014038116E-06 -3.86476062312216E-06 -2.86340260864129E-07
 -4.69770899589182E-06 -8.35826482585922E-08  9.38026580998072E-07 -1.98409634601799E-06 -1.50833373115937E-05
  1.69507202675131E-07  1.24723446296079E-06  2.69511664302706E-06 -6.48570718161427E-08 -3.01283299942137E-06
 -4.79595840917602E-08 -1.95132695672877E-07  2.25836677226695E-08  2.13014116882359E-06  1.42627190406717E-07
  1.09394373340572E-06  4.60878451343365E-06  6.48661365598219E-08 -1.42072073425884E-07 -2.88773550862429E-07
 -4.84621471963926E-06 -2.46481818863072E-07 -3.29386514878106E-06  8.08838922086508E-08  6.10635433319618E-07
  3.15678895016722E-06  1.65371644961691E-07  1.14186605255244E-06 -1.65114737017973E-09  5.61040006965876E-06
 -1.20136752131854E-07 -1.70976991475413E-06  7.85115284821404E-08  5.89113523143584E-07  3.08475303240064E-06
  1.47008193617552E-07  4.56165919463602E-06 -5.45678707273842E-09  2.12351941142795E-06 -1.30549923156644E-07
  3.10494726473958E-06  6.32666620422185E-08  1.16368010169932E-06  4.94779592141566E-06 -2.82211359168299E-06
 -1.75239029819874E-05 -3.89668754548889E-07  1.59913127641834E-07  1.68097701803103E-06  1.22499603394271E-05
 -2.46795704274579E-09  1.48869855014829E-07  7.24937304576705E-07  6.51926239188902E-07 -2.28979094218239E-07
  3.78119938478712E-07  7.00772204716366E-07  2.53660795682476E-06 -3.19189390704577E-07  7.17692776745853E-08
 -1.12140111204805E-07  2.04610437612225E-06  1.49553804399402E-06 -8.88681329680532E-06 -1.19548327329689E-06
 -8.92071622038461E-06 -6.29192105361915E-09  1.36930229875983E-07  8.43920365239810E-07  5.37226624396883E-07
 -5.90520219933961E-08  7.02247242760969E-07  3.68224878236067E-07  2.57792442152324E-06  5.24737148592523E-07
  2.14011865062205E-06  8.77558310119703E-07  7.96332939673142E-07 -7.56731206133906E-08 -1.63126460776905E-06
 -3.34538119162915E-06 -3.40857959948595E-06
* ORBITAL    1   16
  2.05529669956821E-05 -9.99988172398526E-01 -1.15082083604752E-03  8.69993809840318E-05 -1.10306779085201E-04
 -1.00267390339718E-05 -8.33554239691980E-07  8.91439196499812E-07  4.40692663689951E-07 -4.79571284735148E-04
 -3.68053874643982E-05  6.30175765151279E-06 -2.99102978788059E-05  3.29811144147212E-04  2.51092992797325E-05
 -3.99441321194612E-06  2.12775459833338E-05  1.57438139124229E-05 -8.08941541461329E-07 -1.13167040803133E-05
 -1.56028759434733E-06 -1.00856404547598E-05  9.86104548484855E-07 -4.91712436076837E-06  9.58750095358055E-06
 -1.18670637895281E-05  6.03205585185618E-06  1.66162442850061E-07  4.41985589875848E-04  4.96748693940950E-06
 -1.10991196444577E-06 -5.38480300243430E-07  1.91997238121928E-07 -1.26437256403662E-06 -1.10953068120476E-05
 -4.67446792354080E-06 -9.73997315867594E-08 -8.30712938271046E-07  1.65396051836875E-07 -3.54544535521296E-07
  2.05578344258742E-07 -3.08934520774303E-07 -7.99036418306606E-06 -3.04149206051498E-06 -7.64805319834564E-07
  7.08544178319078E-06 -9.54512048780341E-06  8.47276645022590E-06  3.24878969022328E-07 -4.04959778045860E-06
  1.10869016924836E-05 -6.57710737829627E-06  1.03957547575508E-06  1.42976047488750E-06  3.42966924446553E-07
  2.07655995473456E-04  1.01709039564871E-05  2.47472958014129E-05  1.20921296579580E-05 -1.36945334680222E-08
 -3.23848831360805E-07 -2.16631296901155E-06 -8.34027428285356E-08 -2.11140093186083E-07  1.15862316022133E-07
  9.37704048570588E-07 -3.92369533649747E-07 -4.04084436249104E-08  4.28172628143009E-07  2.36501354550729E-06
  2.79026354055472E-06  5.10005385680206E-07  1.97654130499256E-06  6.23114895444474E-07  1.22321304623689E-06
 -3.23822934132177E-07  8.73435285130417E-06  4.92237491788162E-07  3.51972224385910E-07 -1.74867155856776E-05
  1.17842090180757E-05  2.54134854632505E-07  4.37257221713644E-03  1.48391374323021E-05  2.38591984194764E-05
  1.24407808663095E-05 -2.13427291759015E-06  1.05645665548153E-07  1.47257153956800E-06  1.71927378356772E-06
 -1.21324179360556E-07 -3.60715126444708E-07 -2.08951727330671E-06 -2.15693238257891E-06  1.51241561380568E-06
 -2.50670745820061E-07 -2.49445258371529E-06  2.80439185750322E-07  4.34629693921744E-07 -6.58390253298083E-06
 -1.21208737911734E-05  8.70701818201648E-06 -2.24979767109831E-07 -6.18918001523867E-06 -1.23584527862438E-05
  8.03249715293516E-06  8.11936487323035E-07  1.12662358080163E-06  3.24683639720223E-07  1.83801032733158E-06
  3.92238007783389E-06 -6.42754470685852E-08  1.07361861241369E-06 -2.63373477662136E-07 -4.53564970697381E-06
 -1.97973627471259E-06 -1.50235219852301E-05 -1.72111218741889E-07 -1.26154496841574E-06 -2.72811858705029E-06
 -3.79196227719789E-08 -1.26081615185227E-07 -7.99356181504140E-08 -3.13256931950192E-06  2.24460322533678E-08
  2.14490371732803E-06 -6.68961853052894E-08 -1.21592365360250E-06 -4.21036358698952E-06  2.61594145247416E-06
  1.85220482491351E-05  2.25542268177792E-06  1.53605450612990E-05  2.42502264306409E-07  2.14963866166562E-06
  3.16825888125860E-07  1.76693658119726E-06  3.82388397238722E-06 -1.63108765663926E-06 -1.26996042175161E-05
  1.26640127840348E-06  8.93865840842086E-06  1.47744745108935E-07  4.04242709229349E-06 -7.57687450837641E-08
 -5.68565029995513E-07 -3.00485955294115E-06 -4.56216916818460E-09  2.10897116684914E-06  1.42782569427486E-07
  4.55302479802746E-06 -1.30607677982233E-07  3.05377256329741E-06 -6.20789880653985E-08 -1.15458746510744E-06
 -4.90305591133313E-06 -3.88645916648960E-07  1.67575766821719E-07 -2.82172850694238E-06 -1.74583290465472E-05
  1.67928555025968E-06  1.22395636851253E-05 -1.44730293824509E-07 -1.10946343499003E-06 -4.65139656504499E-06
 -2.89465421575335E-07 -4.78737098543103E-06  6.58015806906159E-08 -1.28244693454300E-07 -2.50577751657289E-07
 -3.29010717409950E-06 -8.02192768790665E-08 -5.99608839363279E-07 -3.11077063915361E-06 -2.62462396826891E-08
  5.46041754843040E-06  1.62016347793138E-07  1.14174826414085E-06 -1.05387034250305E-07 -1.60637667315213E-06
 -5.25543971343287E-07 -2.13662091686216E-06  8.04302167693392E-07  8.91995008313772E-07 -8.23712326226146E-08
  3.40945376597864E-06  1.64185930907196E-06  3.35950191626983E-06  2.70453800180982E-09 -1.41978069767568E-07
  5.33378049753897E-07  8.71797222679927E-07 -5.11176125897912E-08 -2.63459385340919E-06 -7.12055592536398E-07
 -4.44125491113311E-07  3.19229185979649E-07 -7.57794425790625E-08  2.00909102933134E-06 -1.10020012698580E-07
  1.49634859623784E-06  1.19952941070849E-06  8.91193549954215E-06  8.93707920307889E-06  7.65821101824228E-09
 -1.27678778331927E-07  6.57386648981933E-07  7.23179258470751E-07 -2.29158004851438E-07 -7.18931263407189E-07
 -2.55408159908324E-06 -4.07622237206672E-07
* ORBITAL    1   17
 -1.14382751779097E-07 -8.50941742305441E-07 -3.71525269143230E-06 -7.43068457078042E-06  5.41721023332998E-06
  2.00251827393430E-05 -2.09516127252583E-06 -5.07109518150067E-06 -2.03564564318613E-06  2.47634688879824E-05
 -1.58388189385472E-06 -7.35180489739525E-06 -2.08935701613254E-07 -7.45355024382352E-05 -8.14464371407391E-07
 -1.27554402110758E-06 -1.03895144325447E-06 -1.52618111156629E-05 -2.02680761326735E-06  5.98551435175910E-06
  1.37228321086395E-06  3.24835826930866E-06  1.29076835292535E-06  4.05183282091594E-07 -2.10545846306413E-06
 -6.49404416347664E-07  1.14489985193097E-06 -8.35915302584750E-08 -6.39736137504850E-07 -2.58201501559092E-06
 -1.92871084354166E-06  7.97158740788933E-06  9.31286528537856E-05 -9.84288929918231E-07 -4.15980397305044E-06
 -1.51570785781820E-07 -7.02461626687643E-05 -2.15213814360888E-06 -5.74243401114304E-06 -1.46161368943472E-06
  1.48719524694565E-05  6.90594454970955E-07 -1.46257272527443E-07  1.70209507331076E-06 -9.75498189145667E-06
 -2.08158984336992E-06  4.60297925102804E-06  1.04341953014292E-06  1.14383993071464E-05  9.90569741354777E-07
 -2.09650281545354E-06 -2.74461225480629E-06 -5.03103737467391E-06  1.56985953840593E-07 -1.90845296491756E-07
 -1.28813580107996E-04  2.96299177785102E-05  9.18019488120566E-05  4.51238691796503E-05  8.55115378710919E-01
  7.10037318589898E-05  1.65619315513459E-05  1.48401612447689E-04  5.42673462287286E-02 -2.21052626583730E-06
 -3.34994280721358E-05 -1.24490159739127E-06 -5.15589997833396E-01 -4.70061634576049E-05 -3.43212196548593E-05
 -9.67172685678183E-05  6.35759509715608E-05  1.06605722382387E-05  4.04969403047381E-05 -1.40431756359965E-05
 -3.60680049955437E-05 -5.83186142731056E-06 -5.45476553471398E-05  1.40618428516322E-05  5.56436912373239E-06
  1.23673634681101E-06 -5.82709538665070E-07 -4.14482197652608E-06 -2.12850610557782E-05 -1.00999371364987E-04
 -3.61123442488527E-05  9.17076148755363E-05  4.15919304808913E-06  1.53298065836482E-05  2.37006878019505E-06
 -1.66292618515943E-06 -5.89755424985836E-06 -3.21749674275990E-05 -9.03992570788830E-06 -7.47740581446343E-05
 -7.11568374634379E-06 -3.34334699525037E-05 -8.07827884304266E-06  9.29568359575950E-06  2.63213778118325E-06
 -2.03925771295769E-05 -6.80128723496689E-06 -5.71945685977438E-06 -1.58185411621713E-06  8.64653016941049E-06
 -5.16192269883940E-07  8.38674942702529E-06  5.05854341598296E-06 -4.94845415233314E-08 -3.87106797641641E-07
 -1.74277395860782E-06 -6.40634533929637E-08  6.66514556021224E-07 -1.16456788996427E-07 -2.72186430833686E-06
 -3.42297372208941E-08 -2.28063926508455E-06 -4.87163675673494E-07 -3.60527234300045E-06 -4.42778916675548E-06
 -3.91537701946239E-07 -1.25258247216922E-05 -6.66200311132287E-07 -1.54790599547070E-05 -2.10300348197874E-06
  1.10122923295787E-05 -5.11177229083633E-07 -3.80343564031964E-06 -4.79417111867173E-06  1.07336929470101E-06
 -2.23413707499057E-05 -2.17946990784616E-06 -6.45911408578768E-06 -2.14824313318241E-07 -3.05864809137988E-06
  4.66431881115766E-07  3.07649658076089E-06 -5.83706055862987E-06  8.33076422124876E-07 -3.35452443150063E-05
  1.85754540097971E-06 -7.27022401182987E-06  6.84703430490493E-07  1.82741990114376E-05  2.42361758025309E-07
  1.83300813607814E-06  5.91379572816118E-06 -1.56564881407688E-06 -2.40757725369751E-05 -1.12868262032104E-06
  1.11536367461800E-06  2.32223618198268E-07  1.65823547157908E-05 -6.51546639406331E-09 -4.45319110026525E-08
 -3.23299791578192E-07  3.59520943114925E-09 -6.53258953405908E-07  4.55443265507355E-08  1.79101304995175E-06
 -2.75863574660788E-08 -1.06002600070310E-06 -4.86154083748625E-09 -2.97828346065932E-08 -3.46818415726727E-07
  7.40331528136612E-08  1.44016041737806E-06  1.66685092992495E-09 -2.10363771264790E-07  4.39456799226611E-08
  1.95970354754298E-06  2.07200001417673E-08  1.32202185343652E-07  2.19168194189994E-06  2.79098661560968E-07
  2.29407465259848E-06  7.61178465255759E-08 -2.40556120474345E-07 -1.39923911913707E-07 -1.83132872712068E-06
 -5.67746172144536E-09 -3.07533360709806E-07 -2.42450025767584E-07 -1.68604707755766E-07 -9.88991813822775E-07
 -1.14012879781683E-06 -8.56360056681516E-08 -8.63125188680152E-07  4.33475926070716E-07  2.80777359153813E-06
 -1.93412941909863E-06 -1.28270181906319E-06  4.65519360337868E-07 -1.93035881600784E-06  4.43432115889978E-07
 -1.78636150520174E-06 -4.13336198861191E-10 -2.64116950041612E-07  5.66529558591064E-07 -8.76822466963883E-07
  1.05880041119212E-07  7.75592853113932E-09 -9.56289558409802E-07 -7.62294378784753E-07  1.33995357384050E-06
  2.16697275179485E-06  6.73249194839403E-06  1.00586224844142E-05  2.24945444299391E-06 -8.02290862979130E-06
 -1.24859875833230E-05 -1.22250412564328E-05
* ORBITAL    1   18
 -5.84633877504254E-07 -4.13439780603759E-06 -2.13544089913632E-05 -1.01251956726994E-04 -3.61964813385284E-05
  3.11737673911286E-05  5.89977481797545E-06  3.21934097822030E-05  9.05658006659298E-06 -1.15456737214776E-04
 -4.18291808930359E-06 -1.54344187258380E-05 -2.41001821319062E-06  1.16784278522717E-04  7.12755745834760E-06
  3.35202685113482E-05  8.11810653666631E-06  9.28802879433696E-06  2.65131118880023E-06  8.61313132641699E-06
 -4.93030232095358E-07 -5.62106153208571E-06 -1.57884070120609E-06 -2.03678711869967E-05 -6.82117789076243E-06
 -8.38695446275254E-06 -5.07209854436601E-06 -1.82899249225001E-07 -1.25461813996974E-04  2.91484586567119E-05
  9.08943004473970E-05  4.47890250009083E-05 -6.08180739431654E-02  1.74715977723067E-06  3.28916539653227E-05
  8.91625584173560E-08 -8.52947748280253E-01 -7.06113661809728E-05 -1.69850757627401E-05 -1.48137045484648E-04
  5.18441384421065E-01  4.71907690660395E-05  3.43250988119370E-05  9.72708843441040E-05  6.37326679078767E-05
  1.02474429220636E-05 -5.42115489226486E-05  1.38175505900667E-05 -3.63223004611582E-05 -5.75000710802710E-06
  3.97022403108763E-05 -1.37165071054896E-05 -6.45306023602484E-06 -1.03438927956334E-06 -8.19972346950640E-08
 -6.67694479692718E-07 -2.51760235687376E-06 -1.72611204394962E-06  7.90726786544618E-06  5.21738785175381E-05
  2.13280468060209E-06  5.65837378594973E-06  1.45228972541003E-06 -3.06108685571740E-04  9.66459190713524E-07
  4.12104731196182E-06  1.28593687742913E-07  1.74030191591671E-04 -7.00660748576248E-07  1.88832431348104E-09
 -1.68781789635707E-06 -9.76690461646922E-06 -2.06802720762007E-06 -2.04445274313685E-06 -2.72196356390193E-06
  1.15640217947724E-05  1.03215098752778E-06  4.58012031180126E-06  1.08504632590436E-06  4.95846891651603E-06
 -1.74618189986920E-07 -1.07578430487398E-07 -8.20267311073963E-07 -3.46465783050191E-06 -6.27915727058740E-06
  5.79507574879140E-06 -2.90871860607357E-05  1.46798198869056E-06  6.77200201532089E-06  8.98787666068603E-08
 -2.51780225322811E-06  2.09814519971007E-06  5.11143459827070E-06  2.05519380544436E-06  1.26697762300901E-04
  8.12483992288719E-07  1.23675604919429E-06  1.01985185880448E-06 -1.52596667989248E-05 -2.04104509839496E-06
  3.99334310110254E-07 -2.11572722421280E-06  3.12848101934524E-06  1.26268577777253E-06  6.05409260394377E-06
  1.44510307516490E-06  8.42410336427518E-07 -1.10800839878718E-06 -5.08791157728720E-07 -3.78607212730087E-06
 -4.81677076896305E-06  2.16450599291277E-06  6.51705141515552E-06 -1.06468816588076E-06  2.22404998915654E-05
  2.12137837634788E-07  3.01025157505866E-06  4.76434144495181E-07  3.15103589735153E-06 -5.64776419349087E-06
 -1.87804236622631E-06  7.20691974009972E-06 -8.53652837100527E-07  3.33965550053888E-05 -6.88068937548956E-07
 -1.83224775622235E-05 -4.98947719773630E-08 -3.90095847385087E-07 -1.75416404698097E-06  1.16788762066114E-07
  2.69595875567745E-06  6.37182578848143E-08 -6.62810642507487E-07  3.49671801131029E-08  2.26838514005901E-06
 -4.90130712044567E-07 -3.62787114103036E-06 -4.46915069680458E-06  6.69742071903958E-07  1.56529272915741E-05
  3.89939116380807E-07  1.24958999832094E-05  2.11893557526189E-06 -1.10279801284900E-05 -5.26781182565441E-09
 -3.31646595186183E-08 -3.60103042321524E-07 -1.47516393575895E-09  2.11895802582280E-07 -7.18950210260498E-08
 -1.40671677184407E-06 -4.26748405688471E-08 -1.93638832212570E-06  2.03109936755621E-08  1.28967905757502E-07
  2.17633554680639E-06 -7.61177748836545E-08  2.38478965489669E-07 -2.80829770890001E-07 -2.32189537881357E-06
  1.40775974423479E-07  1.84039760565862E-06  2.42107751087857E-07  1.82746847416335E-06  5.93020724188103E-06
  1.12258197451576E-06 -9.14380246942920E-07  1.58118030455259E-06  2.41857116313319E-05 -2.56485980843249E-07
 -1.67843458348131E-05 -5.96694707741369E-09 -4.00736088842804E-08 -3.22465704690665E-07 -4.97890520686834E-08
 -1.81346521423941E-06 -4.49418625341968E-09  6.67009236848706E-07  3.11676994589331E-08  1.06011057528071E-06
  1.33935057136087E-06  2.13395725378272E-06 -1.00670663945879E-05 -6.83580324963105E-06 -2.22785120102862E-06
 -1.22342356257299E-05 -8.01621496141015E-06 -1.24466399261608E-05 -3.64440474415365E-10 -2.65228663077994E-07
  8.81035095309375E-07 -5.57596286315263E-07 -9.31856744560414E-08 -7.86923341053082E-07 -9.84221537658158E-09
 -9.88457009908429E-07  4.29499935036740E-07  2.78746135496654E-06  1.29971729883269E-06  1.94278738350419E-06
 -4.47084342819492E-07  4.42475828016252E-07 -1.77507370756666E-06 -1.85535363136575E-06 -5.90114533325322E-09
 -3.08874785017241E-07  1.67889706694607E-07  2.39285107679289E-07  9.89978408732511E-07 -8.52848506669316E-08
 -8.67939672698823E-07 -1.13754398497543E-06
* ORBITAL    1   19
 -3.60184112435164E-07 -2.32801659099892E-06 -1.33675627160530E-05 -6.65845750304551E-05 -3.15604532478560E-05
  1.22897931073675E-03 -6.28342997529993E-07 -1.42194894539531E-06  8.71803192869863E-08  1.62587054366562E-04
 -5.83934177735920E-06 -2.72653933940541E-05 -7.10543258081237E-06  1.14076800964591E-03  4.16507295388291E-07
 -1.55735157257958E-06 -1.12951601735784E-06 -7.26226781562816E-06 -1.34448477248788E-06 -1.20506018030451E-05
 -5.27748393603368E-06  5.69246344099543E-06 -1.27788985340743E-07  7.72643517477483E-07 -1.05386742170879E-06
  1.39393083642942E-05 -5.55342390512988E-07  3.96031951839446E-07  2.83440656697116E-06  1.45482438581017E-05
  7.11788244799125E-05  3.19469686808959E-05  3.02272409515777E-04  3.81683547940484E-06  1.42602220521464E-05
  2.74532600303600E-06  1.13905434477367E-04  3.57424217378082E-06  1.72390026024569E-05  4.94472697226623E-06
 -3.58852306230834E-04  3.94090059157621E-06  2.00195434319053E-05  5.03528444586729E-06  9.68310375227321E-06
  7.23050462576477E-07  1.60564588753326E-05  1.93139323765635E-06 -3.75039106079493E-06 -1.18423325021357E-06
  3.71289882615949E-06 -2.15741206773720E-06 -7.79866003038063E-06 -4.60544361927695E-06  1.05780053909772E-08
  1.59806436816162E-05 -2.87795702085507E-06 -7.26024089368853E-06 -3.28358616287918E-06  4.73538478349883E-01
  4.40779099094221E-05  7.01267070975075E-06  7.84321823249251E-05 -4.86592643410033E-01 -4.48039688131839E-05
 -3.45891376231047E-06 -7.99590339195339E-05  7.34156804987592E-01  6.79536064899479E-05  1.29170759886700E-05
  1.21849043980727E-04  1.50548370760395E-05  4.94258659395884E-06 -3.98458894438005E-05  1.19740116261483E-05
  3.24560300093602E-05  9.38536066253310E-06 -3.49794307024352E-05  1.05629648461672E-05 -4.85115292384295E-05
  1.46005195144146E-05  2.90480118932269E-08  2.34316580632508E-07  1.05591137476325E-06  4.80004782698306E-06
  1.36170291987106E-06 -9.55742242208946E-05 -6.38118227917036E-07 -1.56675233973233E-06 -3.09585500499721E-07
 -5.76440574993422E-05  7.49594734903760E-07  2.25423270090100E-06  5.74921339726895E-07 -2.15574088483075E-04
 -2.51529074053936E-07  8.44695998968932E-07  3.99418716178015E-08 -7.26958915523423E-06 -1.24108320990957E-06
  9.59015542251930E-07 -6.22884813005381E-07 -1.15186288772419E-05 -1.64174720671264E-06 -9.36408921503656E-07
 -9.73730124822637E-07 -3.91692203243433E-07 -1.49772871006243E-06  2.90843700196313E-10  2.64921610663540E-09
 -2.42259006267970E-08  3.58197266587369E-08  7.64974780901477E-07 -3.23142749279312E-08 -6.21849330836901E-07
  4.70129031649862E-08  1.12214942470115E-06  4.83221707902501E-07  3.60414993265351E-06  1.86130456707336E-06
 -1.56380387262208E-08 -3.66827600798996E-06  7.19284871564786E-07  1.72036803230417E-05  2.77642391970577E-06
 -1.26489043765055E-05 -4.19248348148027E-07 -3.15280692757515E-06 -1.54598229968946E-06  1.51076585568780E-06
 -1.40092923790282E-05 -2.13714175923195E-06  1.89441769920361E-06 -4.70772886995452E-07 -1.48582508479688E-05
  1.23549013421041E-09  1.95957101578045E-08  3.61728290934123E-07 -2.47652831307288E-07 -5.06817315367944E-06
  2.17965802027051E-07  6.58063765286407E-06 -3.77342299293479E-07 -9.92111297218023E-06 -4.02381643942370E-08
 -2.99731560795771E-07 -6.86375622716908E-07 -7.63441119025745E-07 -1.44365454754712E-05  9.51915169389846E-07
  1.46303929890145E-05 -1.14754729639974E-06 -2.27216417838859E-05 -1.90237224004902E-08 -1.72259020065800E-07
  3.48596390523161E-07 -4.65680284362548E-08  8.99473504150933E-07 -3.04721451648052E-07 -2.11912397000330E-06
  2.56413400907117E-07  7.08695420515353E-07  1.87444006186638E-08  1.69621811638250E-07 -3.94074512013023E-07
  3.62887724921990E-07  1.10322826418551E-06 -1.60681374951247E-08  3.56938601508577E-08  1.79439467925421E-07
  2.09874794145106E-06 -3.69525982988643E-10 -2.13071141600495E-09 -1.13271271933334E-07 -1.92225539720359E-08
 -5.47232784605751E-07  5.12662496483418E-09  6.15172871036540E-07 -6.75564117416470E-09 -8.23057403063397E-07
 -4.71558241236113E-08 -4.58581304379984E-07 -1.15311829970901E-07 -1.21243436155353E-06  5.35836015364744E-07
 -2.24585358594387E-06 -1.23849071056915E-06 -1.44642582154131E-06 -1.68326415814658E-08 -7.94250463440137E-08
  8.72817477970719E-08 -3.86242669251744E-08  5.79933532584977E-08 -9.78921906269989E-07 -6.02898432236615E-08
  1.19485750551606E-06  4.53559376123163E-08  4.53052388753309E-07  9.92914289987966E-07  3.17857731210461E-07
  7.44692575621470E-07  1.24398823223988E-06  2.21667923718690E-06  1.38697280752090E-06 -3.89313521417012E-08
 -1.64208119377738E-07  3.28003030386175E-07 -4.24837106223778E-07  5.17390692517307E-07  3.08077957110710E-07
 -3.85612983086791E-06  4.58402439569289E-06
* ORBITAL    1   20
 -1.31593387367216E-07 -1.06185126947890E-06 -4.29231794030623E-06 -9.56154095991720E-06  5.17973015848321E-06
 -4.57362695826168E-04 -2.63549904575432E-06 -7.90797662134929E-06 -2.06178060450117E-06  9.88775947996702E-05
 -1.33614608406774E-06 -5.68474917683664E-06 -3.70993493335258E-07 -2.55384189686830E-04 -1.34475215703101E-07
  2.71818847355135E-06 -1.20566013753747E-06 -1.05225337899144E-05 -2.23645330660014E-06  2.76991644423414E-06
  2.68588579297838E-06  1.10070609716362E-05  9.47551320459837E-07 -3.10737345176004E-06 -7.38050357687882E-07
  4.56434557181123E-06 -5.21035757627368E-07 -1.14429956109895E-07 -8.74606809938976E-07 -3.69705899726925E-06
 -6.86679088949606E-06  6.41294305478089E-06  1.09320882176412E-05 -1.66081244438158E-06 -7.69137884356137E-06
 -1.03990060674045E-07  1.75547477592807E-04 -1.98650479188474E-06 -4.68862236330775E-06 -1.92547707564582E-06
  1.60863396387932E-04  9.23516417599214E-07  1.63508633836492E-06  1.12494990331550E-06 -1.43985133956872E-05
 -1.91180778482191E-06 -2.26329393660884E-07  2.03186251539920E-06  3.50609228083082E-06  1.44589986555087E-06
 -6.61740515948834E-06 -1.46647367657083E-06  8.26658883420833E-07 -1.44277571790462E-06 -5.98428146825189E-07
 -4.01369570415399E-06 -2.19140711612740E-05 -1.03366626995216E-04 -3.64696330050604E-05  2.34596529949645E-04
 -6.06756891566900E-06 -3.28809523242265E-05 -9.16581604112324E-06  4.12404419584647E-04  4.33564556984098E-06
  1.60998736598071E-05  2.52499883361603E-06  3.61087816813528E-04  7.35723744982949E-06  3.46453608575018E-05
  8.29066148587312E-06  9.82587719918378E-06  2.89410178260697E-06 -9.29006612400082E-06  3.08532259259542E-07
 -5.51476577646265E-06 -1.63007973276130E-06  2.05981744919895E-05  6.93034069751222E-06 -8.00173765035564E-06
 -5.21323815135017E-06 -2.42672099064586E-07 -1.43602339661097E-04  3.28771511579247E-05  9.89789013832435E-05
  4.83372419194252E-05  6.18115281799201E-02 -1.82478242758977E-06 -3.69684406271419E-05 -6.15597245614123E-07
  8.24867818585201E-01  6.78489245777903E-05  1.60880762248937E-05  1.43104529597793E-04  5.61936001385450E-01
  5.14610715108361E-05  3.78835142129130E-05  1.05754608681012E-04  6.44587340718979E-05  1.01642238849368E-05
  5.20469841099595E-05 -1.32772795006382E-05 -3.73272599794507E-05 -5.91245729917898E-06 -4.53067970112283E-05
  1.56050622786497E-05 -6.29498767813449E-06 -1.08066519327986E-06  4.52165074898044E-07  2.94790556343954E-06
 -6.29426704507764E-06  1.76573453926451E-06 -7.82801204460803E-06  7.64887308014825E-07 -3.40308179190379E-05
 -7.24601541589426E-07 -1.86451581762125E-05 -5.07537865999450E-07 -3.76108874489746E-06 -4.66967895623908E-06
 -2.09779302163519E-06 -6.14715006343447E-06  1.03495585994930E-06 -2.20340699686784E-05  2.11118530727336E-07
  2.41090783013859E-06 -5.15585866681059E-07 -3.83980015608985E-06 -5.00230509897653E-06 -6.97422471561293E-07
 -1.61642190394391E-05 -3.87237541795708E-07 -1.23619525631019E-05  2.30784649556463E-06 -1.10766534637077E-05
 -4.82378430227883E-08 -3.79241743912512E-07 -1.77857903615492E-06 -1.11865591043087E-07 -2.73066024340866E-06
 -6.33556559429310E-08  5.55604894184053E-07  3.79554326206307E-08  2.43281949400095E-06  1.86432838602344E-08
  1.16293680549571E-07  2.18292803027669E-06  7.56210705097133E-08 -3.37087409947677E-07  2.87214459005088E-07
  2.20125904428645E-06  1.45271913058861E-07  1.71537863987160E-06 -6.56648581869877E-09 -4.50058310530244E-08
 -3.07261641527997E-07  3.96786369105133E-09 -2.33728085748321E-07  4.17067103719462E-08  1.44392155196050E-06
 -2.61009478625987E-08 -1.65620014405812E-06 -5.95755132409633E-09 -3.91288239587784E-08 -3.11225307183724E-07
  5.42834128618807E-08  1.88445205271174E-06  3.80002951032328E-09 -6.35029157666808E-07  3.66314976194578E-08
  1.19897502963633E-06  2.98651339619282E-07  2.25005943970804E-06  6.95714286908069E-06 -1.30879551972128E-06
  8.28411672487874E-07 -1.56615426180834E-06 -2.38396949975057E-05 -2.38126235647427E-07 -1.77514114480781E-05
 -5.47275579767375E-09 -3.05692974582684E-07 -8.92055723126737E-07  4.98395909010188E-07 -8.00493349584906E-08
 -7.74660652573142E-07 -7.39826004113866E-09 -9.80127576026271E-07  1.36479982139070E-06  2.40614766537558E-06
  9.66346427484013E-06  6.54928510329336E-06 -2.19884248656140E-06 -1.23480520676816E-05 -8.05991960475520E-06
 -1.22693036144071E-05 -1.86275738411576E-09 -2.89963581308384E-07 -1.02625624921161E-07 -2.67761070210901E-07
  1.03256471784157E-06  5.28565302285641E-08 -7.21573529856458E-07 -9.34056639448560E-07  4.29122822290620E-07
  2.76161595808673E-06 -1.26838658631060E-06 -1.89109387284634E-06 -4.22071786434535E-07  5.16963247006688E-07
 -1.87056116371941E-06 -1.83968619954005E-06
* ORBITAL    1   21
  2.41112706256002E-07  1.42916919384872E-04 -3.27173654296238E-05 -9.86046483284039E-05 -4.81762976268966E-05
  8.26517949264625E-01  6.80253491120180E-05  1.61233924230425E-05  1.43341067186542E-04  6.13095537271518E-02
 -1.86143361351448E-06 -3.67393350066865E-05 -6.74784141640080E-07  5.59559061256826E-01  5.12695712770146E-05
  3.77651313949105E-05  1.05300723463315E-04 -6.44853456404014E-05 -1.02188416369923E-05  4.50612989750586E-05
 -1.55320072258545E-05  3.72492688966842E-05  5.89145506046374E-06 -5.21793823797290E-05  1.33055269590361E-05
 -6.33567028269161E-06 -1.07519749886856E-06  5.97366240008467E-07  4.18609249371506E-06  2.18295454148461E-05
  1.03092310796729E-04  3.63989062563975E-05  2.34887161908637E-04  4.31885259387996E-06  1.60519687865341E-05
  2.49654917284452E-06  1.21052112434565E-04 -6.07484666021866E-06 -3.28844249511296E-05 -9.18866669845518E-06
  6.73669832724425E-05  7.32640662595744E-06  3.45848027291887E-05  8.23388063983797E-06 -9.84597260987969E-06
 -2.88393580049420E-06 -2.06321789735397E-05 -6.92643698486559E-06  5.55982496827933E-06  1.63622543873382E-06
  9.16719730001078E-06 -3.12595982565221E-07 -8.04635776486118E-06 -5.20463736335181E-06  1.14418108884437E-07
  9.52594968468908E-07  3.67607215364088E-06  6.84497560878481E-06 -6.38105589743350E-06 -7.04273459520171E-04
 -2.08010388754834E-06 -4.74208587261743E-06 -2.08306843459786E-06  1.07404029388780E-03 -1.56618437249126E-06
 -7.67548809465675E-06  5.88913179206743E-08 -1.10042129905855E-03  8.06519840880074E-07  1.64250108001651E-06
  9.24784543815396E-07  1.44350849505728E-05  1.90491014980446E-06  6.64822910743778E-06  1.43611723691782E-06
 -3.54501224764389E-06 -1.45889599771211E-06  3.37554529033195E-07 -2.04822099827127E-06  9.26350506667193E-07
 -1.46953254487956E-06  1.29468442975188E-07  9.04495418892626E-07  4.25713272311035E-06  9.34320942432131E-06
 -5.24424824923120E-06  1.74000546376075E-04 -1.32091407954004E-06 -5.65181462013368E-06 -3.57171800554363E-07
  3.88063737168905E-04 -2.54669361298311E-06 -7.79442794156121E-06 -1.89308137790359E-06  3.27209798286225E-04
 -1.02562323242949E-07  2.65122108170441E-06 -1.11725730338673E-06  1.05531606436950E-05  2.23799338131017E-06
  3.21574159958215E-06  7.42871176949325E-07 -1.10287587537163E-05 -9.51214871409432E-07 -2.79740071107287E-06
 -2.67051964609654E-06  4.58920801798846E-06 -5.02338724731311E-07  5.14596068111318E-07  3.83199403048046E-06
  4.99473986001051E-06 -3.84894003065582E-07 -1.23750045983304E-05 -6.94322335206263E-07 -1.61594411966696E-05
  2.29827708683887E-06 -1.10570038028919E-05  4.71564565233599E-08  3.71108899467629E-07  1.77315438084550E-06
 -6.57208574538786E-08  5.64777802280662E-07 -1.12820806440348E-07 -2.78809994552645E-06  3.35238550291106E-08
  2.45931062035832E-06 -4.53070256674792E-07 -2.95437069562360E-06  6.27046963806461E-06  7.63080388806869E-07
 -3.40229000412572E-05  1.77259727682814E-06 -7.83110767915210E-06 -7.20067475213946E-07 -1.85913052136175E-05
  5.08249957707163E-07  3.76630202187864E-06  4.66146012975272E-06  1.03811700177830E-06 -2.20652051451302E-05
 -2.10222194559109E-06 -6.17560722356621E-06  2.12484382058811E-07  2.48994172908499E-06  6.08054909066588E-09
  4.03201114423563E-08  3.15326593201900E-07  5.10969262572420E-09 -6.07770849300253E-07  5.19622807139171E-08
  1.84341729854763E-06  3.73437815288125E-08  1.20276324013576E-06 -2.95543165104975E-07 -2.22671077402751E-06
 -6.90134421118245E-06 -1.56797267391609E-06 -2.38794511824454E-05 -1.30001676959323E-06  8.46696980709105E-07
 -2.39302135896930E-07 -1.76927213385824E-05 -1.69063810523090E-08 -1.03448406495405E-07 -2.14838451719986E-06
  2.90439451758162E-07  2.28682891409410E-06  7.95449731836754E-08 -2.98972245132852E-07  1.47369983544119E-07
  1.77176599135675E-06  6.70763167411192E-09  4.59667799951157E-08  3.14333570959985E-07  4.18474059205785E-08
  1.45068918175945E-06  2.30937387235747E-09 -2.55272299906831E-07 -2.70465402873802E-08 -1.67499137072177E-06
 -4.27112098480241E-07 -2.74693243140299E-06 -1.89078602779747E-06 -1.25337043073703E-06 -4.38707760551902E-07
  1.84409827780237E-06 -5.05113548757558E-07  1.86400455198389E-06  3.19786874877056E-09  2.89917357986312E-07
 -2.58253463656627E-07 -9.87783446514426E-08  1.02184107502044E-06  9.27216376842593E-07 -5.67195051144518E-08
  7.11322129576617E-07 -1.36690243591643E-06 -2.42658635945089E-06  6.49291912018211E-06  9.68731163740972E-06
 -2.16033541097858E-06  8.05337299517118E-06  1.22740134766061E-05  1.24061911462244E-05  5.95196211536069E-09
  3.07768400529656E-07  4.96988431197572E-07 -8.92147051850098E-07 -7.80432883652065E-08  6.11885084925288E-09
  9.80150097982312E-07  7.58133289127435E-07
* ORBITAL    1   22
 -8.32266136936982E-07 -5.67067084427040E-06 -3.00972442144462E-05 -1.32697017265591E-04 -2.91923659312505E-05
  2.27559845969637E-04  6.35741338958950E-07  2.49774982867383E-06  8.68000227889072E-07 -5.77345236309644E-04
 -1.58990028136236E-05 -7.45650031034957E-05 -1.10742764416410E-05  2.66105301063106E-04 -2.23037209990989E-06
 -9.19989841757781E-06 -4.28097764689075E-06  8.25210034360844E-06  1.37760036909037E-06  1.56483083021862E-06
 -4.94891181559770E-06  1.87288701903058E-05  6.14189064027667E-06 -1.05626904776840E-06  8.36524037561869E-07
  2.29790012919124E-05  8.35403391795647E-06 -8.28461430782720E-07 -5.45234440259005E-06 -2.99694246442502E-05
 -1.31202814424900E-04 -2.82644681169192E-05 -2.02356141153164E-04 -5.98087893446142E-06 -2.89629677851055E-05
 -1.86318772900267E-06 -6.13737440871314E-04 -9.30726056393540E-06 -4.23772591570146E-05 -8.09485067983193E-06
 -1.37884020146020E-03 -1.17169147554602E-05 -5.37855009859915E-05 -8.35346608905593E-06 -1.20195455940081E-05
 -4.57360268586230E-06 -1.44288278703147E-05 -8.72348461433359E-06 -1.65352912471488E-05 -4.16290141591633E-06
 -1.73970440320682E-05 -2.99814113090038E-06 -4.68854415923743E-07  2.82874135561658E-06 -9.15896045425876E-07
 -5.57399899522007E-04  1.07187234196713E-04  2.48046376812960E-04  1.06643264292790E-04 -2.11041717155344E-01
 -1.50399450347140E-05 -1.76240026601546E-05 -2.90714963505187E-05 -8.71940456365503E-01 -7.98689358776491E-05
 -1.62616293099956E-04 -1.55234443600116E-04 -4.41791484473828E-01 -4.34914617185372E-05 -1.01752775319154E-04
 -8.49806222201095E-05  2.99439408507833E-06 -9.22213461390682E-06  1.71029778031515E-04 -4.84655262983868E-05
 -2.22888592951260E-06  5.68227181657916E-06  3.88962742030948E-05 -8.61749363411466E-06 -1.50175369891327E-04
  4.09009250569857E-05 -4.53954778821740E-07 -3.21547614968375E-06 -1.66623818784239E-05 -7.15492856055894E-05
 -7.47552071242315E-06  2.85030295481954E-04  3.03613622471986E-06  1.71378231535180E-05  6.81649157392086E-07
  5.46648216100026E-04 -7.51092843650294E-06 -3.26589424573227E-05 -6.23586170667749E-06  1.77596399900052E-04
 -7.44204191966845E-06 -3.49220995115886E-05 -4.85254810168645E-06  1.33669867042073E-05  5.83096503150964E-06
 -1.02518776542991E-05 -7.68921056834929E-06 -7.84614557936091E-06 -3.37350616539013E-06  1.41685800840404E-05
  5.25421189120939E-06 -2.86650273122236E-06  1.68277887425518E-06  7.28249509570000E-08  5.33956762607062E-07
  2.89468613181750E-06 -1.48367431227311E-07 -2.07901285729888E-06  8.66955387091974E-08 -4.21672493271478E-06
  1.69721067408917E-07 -1.57903020543188E-06 -5.15271137547572E-07 -3.81615975205526E-06 -4.77589015217819E-06
 -1.25785442519959E-07  3.77979187598890E-06 -1.83224336844882E-07  1.41884711825971E-05 -1.90061149072665E-06
  1.53414529983636E-06 -5.14556235483618E-07 -3.82325967428619E-06 -4.86415205706376E-06  1.21076813464123E-06
  7.48740916660560E-06 -1.58961737754155E-06  9.44090359083902E-06 -4.56694997527638E-08  6.93296965558664E-06
 -1.12029865962773E-06 -8.03950710148654E-06 -1.00115934377894E-05 -2.29490711291189E-06 -4.98123343285821E-06
 -2.57818108675943E-06  7.43131583693446E-06 -1.98537611327656E-07  8.44945140645498E-06  2.44357993396217E-06
  1.81772292434245E-05  4.27155729030080E-05 -1.27115534496741E-06 -1.39105174400058E-06 -5.96423255159400E-06
  2.36908756992606E-05 -3.31204031414496E-06  1.70505988872957E-05 -3.39362387043217E-08 -2.67993002525741E-07
  1.25401869635897E-06 -5.14386956084399E-08  2.60409255564730E-06 -3.03610091298660E-07  2.89603346486201E-08
  2.60981709467386E-07 -2.26905438049176E-06 -3.19943258789883E-08 -2.51514184882942E-07  1.28842880292185E-06
 -3.51256241686616E-07  2.87202676880441E-06  1.43415759337469E-08 -2.64865763537490E-07 -1.65748672214677E-07
 -1.84000580815027E-06 -2.86283439800336E-08 -2.12050420014796E-07  6.85870546866111E-07  9.90963793552805E-08
 -1.41979566926316E-06  5.28506848282060E-08 -6.48081329906596E-07 -3.29248248204432E-08  5.63225181813610E-07
 -1.55576805479158E-08  1.78829651843076E-07 -4.23267708167881E-07  3.14784960638624E-07  8.14799886599151E-07
  2.64664262399079E-06  1.34149263775301E-06  2.25383029297244E-06  2.01047294438388E-07 -1.97278080753482E-08
  1.23743807481153E-06  9.78482360695982E-07 -1.95753194824263E-07 -3.58591043336999E-06  1.22704015783340E-06
 -3.53340148176140E-06 -1.69653176336695E-08  1.63989651912966E-07 -6.12243665737343E-07  4.85309906339399E-07
  5.46257607872645E-07  1.40953572191671E-06  2.70007924314953E-06  2.27931092723768E-06  1.87531174669512E-07
  8.05336622817240E-06 -1.28143523588597E-05 -1.53222577258595E-05 -1.70964110019218E-06 -2.70949235686732E-06
  1.89985570583756E-06  2.17551706629606E-06
* ORBITAL    1   23
  2.36451978885803E-08  1.71714325772146E-07  8.64554028138479E-07  3.93980917556817E-06  1.19293436848344E-06
 -2.35173908602974E-04 -6.82112807432058E-07 -1.82062312646247E-06 -5.24471184519291E-07  2.14530228042778E-04
  6.29865118128209E-07  1.50182453089376E-06  3.43552282910243E-07  3.05887530044634E-04  3.59676502483813E-07
 -3.59434157390734E-07  6.49856962346392E-08 -7.12397165371336E-06 -1.18459344446891E-06 -7.70353484732899E-07
 -9.25567196803531E-07 -1.16589189568848E-05 -1.68641303950682E-06  7.79956009419670E-07 -7.35247570981434E-07
  3.15187491962995E-07  1.45041136802748E-06  9.83031043394010E-09  1.14235840468687E-05 -1.92249387707376E-06
 -4.50279378309079E-06 -2.11873375160336E-06  4.93117311154955E-01  4.54613544537175E-05  5.09656760540682E-06
  8.11877389700660E-05 -4.77266539286010E-01 -4.44232557003786E-05 -7.13078773374549E-06 -7.90193998913531E-05
 -7.27358208233580E-01 -6.72568836367755E-05 -1.21697665337775E-05 -1.20461686404972E-04  1.53812321959935E-05
  4.75835220691310E-06 -3.50929749781970E-05  1.05179359226529E-05  3.21555709092107E-05  9.11732036650472E-06
 -3.82072904988652E-05  1.13260396692429E-05  4.94393990518753E-05 -1.46723672336119E-05  3.90137600662930E-07
  3.47994148783320E-06  1.41626344422222E-05  6.97760058429168E-05  3.15003094902077E-05  2.48561278149318E-05
 -3.50476934804600E-06 -1.69673517174126E-05 -4.88100232126830E-06  1.21178885254695E-03 -3.61800344003585E-06
 -1.37657889383218E-05 -2.46271465993353E-06  3.01926228051438E-04 -3.85519466758275E-06 -1.94641650295741E-05
 -4.96706676148924E-06  9.55490577418050E-06  7.21588849495758E-07  3.39484285958661E-06 -2.09106390701298E-06
 -3.87009107685053E-06 -1.21298205355030E-06  1.59630075659416E-05  1.93174247892316E-06  8.01001059813157E-06
  4.50724551133450E-06 -3.69287653250524E-07 -2.61838582560470E-06 -1.36223111277801E-05 -6.76765220943217E-05
 -3.16732036044833E-05 -2.55174006217691E-04  5.98535625566167E-06  2.80254116979549E-05  7.20205154225870E-06
  6.02592336826005E-04  7.99128542707775E-07  1.53237601055175E-06  2.48048090005528E-07 -5.09967600748781E-04
 -3.23035344372896E-07  1.76231203215364E-06  1.30991489995975E-06 -7.19071777449511E-06 -1.33243519878631E-06
  9.02067063620260E-07 -1.08234683935193E-06  5.84427947639498E-06 -4.51709966221273E-08 -1.20511360898917E-05
 -5.31693890124178E-06 -1.40718470688510E-05  4.19982752291717E-07 -4.27826543121945E-07 -3.21845619995598E-06
 -1.70498915024780E-06  2.17454238567027E-06 -1.81352786167857E-06 -1.53155291913624E-06  1.39043334877834E-05
  4.71405391666168E-07  1.47738268557904E-05 -5.41712463483723E-09 -2.98678174864123E-08  2.43248211752443E-07
 -2.14320516988243E-07 -6.58883133638308E-06  2.63050579123934E-07  5.22393641121525E-06  3.76658749315673E-07
  9.81087909620410E-06  7.19112360934359E-10  5.50219857501982E-09 -2.50070837134896E-08  2.89814473428326E-08
  6.66439791106049E-07 -3.18971481787175E-08 -8.06429279612058E-07 -4.43626933382134E-08 -1.10203392632528E-06
  4.79551151788848E-07  3.57762926529876E-06  1.87306244212037E-06 -7.10063938236664E-07 -1.71579875852132E-05
  2.36573437423300E-08  3.71971655480286E-06 -2.75521146887211E-06  1.24243706399645E-05  1.23794803785643E-08
  1.21947722371689E-07 -5.03372380270737E-07  1.93474380446155E-08  2.52982716706744E-08 -3.46026905292582E-07
 -1.13984160202269E-06 -1.68537367411328E-07 -2.03447562446540E-06 -3.53057124713871E-10 -2.06093261948436E-09
 -9.61000360791825E-08 -5.24428006076801E-09 -6.13195099956073E-07  1.78221846372894E-08  5.55175970446059E-07
  6.68592850230449E-09  8.37070372659529E-07 -2.55057503229559E-08 -1.89532194946078E-07 -4.56357138131874E-07
 -9.21798990779674E-07 -1.48536853999387E-05  7.90982301698716E-07  1.45476469475201E-05  1.18039125657062E-06
  2.24342052554132E-05 -1.95745535219429E-08 -1.76542896109017E-07  3.44324333320094E-07  3.06182719025532E-07
  2.12228336098872E-06  4.35983159630051E-08 -9.58902349060804E-07 -2.59131135987388E-07 -7.28487846749926E-07
 -3.19748909622236E-08 -9.62265367972072E-08  4.81137125399009E-07 -2.61836418112992E-07 -5.08611251739527E-07
  4.51055922891643E-06  2.30152417098972E-07 -3.92263828406115E-06  4.75967200785051E-08  4.58927184927106E-07
 -2.95234422087846E-07 -9.89917412582937E-07 -7.49871531475559E-07  1.37605865489539E-06  1.23670356478753E-06
  2.21146217098216E-06 -1.22800083058388E-08 -6.09286567706724E-08  4.31741642168811E-08 -8.77490157954350E-08
 -6.07223290745478E-08 -5.39469240750778E-08  1.14110680116898E-06 -1.02887928841878E-06 -4.74107780359904E-08
 -4.68191547608613E-07  1.21960459402460E-06  1.38596190664011E-07 -5.39287891052609E-07 -1.22212420840997E-06
 -1.44222259810051E-06 -2.23921626413650E-06
* ORBITAL    1   24
 -4.08629692147893E-07 -2.90591771645827E-06 -1.50244277590630E-05 -7.36773215812326E-05 -3.29725384819205E-05
  2.37813918321601E-03 -3.38396567350309E-06 -1.78357360184696E-05 -4.68667209308478E-06 -2.51500992141481E-03
 -4.05349566908807E-06 -1.46105996476869E-05 -3.14714425822423E-06 -3.43864594689311E-03  3.92127900366780E-06
  2.09884850391670E-05  4.81451421343804E-06 -9.30344715448336E-06 -7.92849107221557E-07  3.88163795826733E-06
 -2.18009968574988E-06  2.39369271443252E-06  1.03320111470653E-06  1.67239084815805E-05  2.22440984845684E-06
 -7.73496301055107E-06 -4.69400765201137E-06  3.48923148551855E-07  2.27087148961417E-06  1.29253633580869E-05
  6.43583992285714E-05  3.06248144663564E-05  8.27813919962956E-04  5.69558253647003E-06  2.61876067183135E-05
  7.04037628502269E-06 -2.10706150066641E-04  8.09584107913798E-07  1.62152026858071E-06  1.69526922536088E-07
 -3.99900964458240E-04  2.39568549619359E-07 -1.67411530652001E-06 -1.42276472832133E-06  7.89659775376836E-06
  1.48207186529855E-06  8.36446564858780E-07 -1.19873558791319E-06 -5.36024002436236E-06  2.83878908467217E-07
 -1.20657240295021E-05 -5.06130506788579E-06  1.32945752596685E-05 -5.89657472371442E-07 -4.43065377545858E-09
 -4.29023451736107E-08 -1.48801550610100E-07 -4.27032518581050E-07  5.06602156445987E-07  8.32039139574126E-05
 -5.73080114955465E-07 -1.25299910934988E-06 -2.69408279879092E-07 -1.01629234896576E-04  4.21300280000077E-07
  7.80429479221043E-07  1.12057557538201E-07  1.09905125550191E-04 -4.69911017113186E-07 -3.73306526889336E-07
 -2.18501447113683E-07  7.31771438354392E-06  1.14175340451289E-06 -1.16308540023612E-07 -1.18699929457371E-06
  1.16725747051980E-05  1.71929510159068E-06 -4.24432826438365E-07 -7.39686991400768E-07 -8.56610256974747E-08
 -1.27690815688735E-06 -2.27928435210672E-08 -1.46385742793927E-05  2.83435692827733E-06  7.26956183047864E-06
  2.96478135223738E-06  4.70103385248025E-01  4.35475841403588E-05  2.55136026003626E-06  7.76815075435868E-05
 -5.20703556416370E-01 -4.77940215571832E-05 -7.91275663039299E-06 -8.62286707180808E-05  7.12633376915635E-01
  6.60990971715039E-05  1.28893676228592E-05  1.18940209927964E-04 -1.86266237162153E-05 -5.88271867531924E-06
 -3.74293344543154E-05  1.10669174132821E-05 -2.87138756900337E-05 -8.86420617583664E-06 -4.01923026017061E-05
  1.20353083089855E-05 -4.60174817598041E-05  1.39518284527402E-05 -4.95335254598502E-08 -3.50338263060878E-07
 -2.81984898239549E-07 -3.75098223483558E-07 -6.06563766325663E-06  1.75072578535733E-07  7.12569570236640E-06
 -3.67867955700602E-07 -8.83971707005127E-06  4.44602415481544E-07  3.32470008959710E-06  1.57246758375256E-06
  2.20270289410507E-06 -1.60178608122234E-06 -1.54550153795505E-06  1.54133880588694E-05 -5.11368055719980E-07
 -1.50047734023198E-05 -4.51737615979395E-07 -3.40046358107631E-06 -1.98850143597441E-06 -6.72297777896646E-07
 -1.62025729400909E-05  1.59947627197151E-08  4.32462155700075E-06  2.72157024240398E-06 -1.10210988386671E-05
  4.59588166516998E-09  3.39195667620932E-08  7.72088077595892E-08  3.95462677541207E-08  5.09031488774582E-07
 -4.41950520504675E-08 -8.08374413789919E-07  3.96588608745322E-08  1.20987541837496E-06 -6.74311652613830E-10
 -4.55452650078293E-09 -2.73159017058528E-08 -8.53075690037052E-09 -5.92373622232661E-07  5.03703216299540E-09
  5.83047516250419E-07 -1.47791793672353E-08 -8.48112482749502E-07 -1.70450569428864E-08 -1.57527830994714E-07
  4.82117925639176E-07  1.41462997547701E-08 -8.89593181365975E-08 -3.67318037791503E-07 -1.02402027609116E-06
  1.86377472265350E-07  2.36576567990295E-06  1.81401351220714E-08  1.64511057071862E-07 -3.15319012838489E-07
  2.90220063461147E-07  2.12079910745370E-06  4.49466806959429E-08 -8.15773406983773E-07  2.56304475614306E-07
  8.39398047395708E-07  6.00080895999451E-08  4.45671493882219E-07  9.22432634942953E-07 -9.80784717190966E-07
 -1.44086168648419E-05  8.34978427317519E-07  1.56237166125146E-05 -1.10103172764960E-06 -2.16125912590172E-05
 -4.68500519859835E-08 -4.39476946506333E-07 -2.55601743218270E-07 -1.04960396028005E-06  7.31704375587357E-07
 -1.30575390216859E-06 -1.17673716235939E-06 -2.15380913201708E-06 -2.81943988258200E-08  1.62388526239550E-07
 -2.44091914030327E-07 -8.56615546396101E-07  5.51757905530947E-07 -4.00479336761037E-06 -2.74556940863478E-08
  4.40082939876816E-06  4.91498426146322E-08  4.82572957774936E-07  1.21473911998590E-06  1.12629952565179E-07
  4.67866096677456E-07  1.28028573409099E-06  1.52197340478126E-06  2.33802216104522E-06  2.53322983819685E-09
 -2.91023133731293E-08  1.10611334383524E-07  4.18661477539356E-09  9.59752173896995E-08  1.49196405747382E-08
 -1.19603265496025E-06  9.72450369973964E-07
* ORBITAL    1   25
  1.66889721515565E-08  1.46501020582165E-05 -3.04289063204005E-06 -8.36381962702331E-06 -3.43613841019202E-06
 -5.18321673331139E-01 -4.76566940557256E-05 -8.01969402654573E-06 -8.58383945329719E-05  4.70596958736695E-01
  4.35470031917069E-05  2.28383916225796E-06  7.76544514150393E-05  7.14043032980173E-01  6.63075606882245E-05
  1.31536352626910E-05  1.19173757589110E-04  1.83407842815316E-05  5.85216166747572E-06  4.03418411259389E-05
 -1.21162645675642E-05  2.88835742269162E-05  8.90537096757687E-06  3.74184318922499E-05 -1.10035725110182E-05
 -4.62029939545857E-05  1.39505616863628E-05  8.54062578486059E-09  1.88474591526952E-08  3.14934221031884E-07
  1.24091864993887E-06 -1.22959028637216E-07 -1.51686023767539E-04  4.77764489097730E-07  1.06096191512488E-06
  1.75461945112787E-07  2.35283242631734E-04 -5.70931344769545E-07 -1.34167874766251E-06 -2.69624935598285E-07
  3.43770003476714E-04 -4.35327267357510E-07 -3.35084258410455E-07 -1.78154996532468E-07 -7.23163767839272E-06
 -1.14318371863949E-06  4.17582799295642E-07  6.98038252701540E-07 -1.16929987160108E-05 -1.72388673428729E-06
  5.94639905631725E-08  1.12045998581073E-06 -6.49886618134211E-09 -1.29275061701338E-06 -3.49300943479702E-07
 -2.64479225345450E-06 -1.28466918431165E-05 -6.41772682434074E-05 -3.05309804284878E-05 -1.17612039255843E-04
  8.08884914802954E-07  1.58210023560551E-06  1.82143367347595E-07 -4.79911005852220E-05  5.60644794348137E-06
  2.60065192273274E-05  6.87270759509710E-06 -3.01060701432316E-04  2.40963872501764E-07 -1.75381329871814E-06
 -1.41396603847419E-06 -7.81743163487296E-06 -1.46601408639664E-06  1.21416822217321E-05  5.01225305425133E-06
  5.46278169723098E-06 -2.51877321795417E-07 -8.64086237571147E-07  1.18492253062674E-06  1.31879864925568E-05
 -5.58798907097649E-07  4.07784932386138E-07  2.73140869512040E-06  1.50360039180879E-05  7.36492243197551E-05
  3.29705643463241E-05  2.02740523327304E-03 -3.63098680239142E-06 -1.45848273793563E-05 -2.39855440358298E-06
 -2.68471414269245E-03 -3.85712657369544E-06 -1.79411542779983E-05 -5.53178214231774E-06  3.53788177483226E-03
  4.55502714733765E-06  2.10617175690873E-05  5.96270759367834E-06  9.16394574206758E-06  7.40379529601207E-07
 -1.70878711947764E-05 -2.11683887325224E-06 -2.73789235934075E-06 -1.12529513969713E-06 -4.28139500373627E-06
  2.30055201049613E-06 -8.17064238253242E-06 -4.55889218986299E-06  4.52480789862461E-07  3.40614964073281E-06
  1.99827102593872E-06  1.06286586824132E-08  4.22104205156090E-06 -6.72118665015612E-07 -1.61797422352540E-05
  2.72350159486864E-06 -1.11510297478868E-05 -4.05139450473198E-10 -2.48568048191357E-09 -6.06282672092811E-08
 -2.28178103960555E-08 -8.18740986784623E-07  2.46706560695942E-08  6.68360693336836E-07  3.48892240793492E-08
  1.06534833826868E-06  4.27751130500071E-08  3.00980960887517E-07  2.72517735038382E-07  1.73271668153320E-07
  6.88323661957008E-06 -3.71728757254449E-07 -6.06690689919139E-06 -3.43785599960880E-07 -9.01048987820359E-06
 -4.44287884774125E-07 -3.32220302078489E-06 -1.57191456298994E-06 -1.54437769429022E-06  1.53372108740885E-05
  2.19414215685550E-06 -1.63622917719420E-06 -5.09759082186546E-07 -1.49896527800835E-05 -1.37817940526064E-08
 -1.32004095889619E-07  4.07052137315244E-07  4.14256016332314E-08 -8.43149335496727E-07  2.82506341618857E-07
  2.08960493824489E-06  2.47964120065541E-07  8.00682293989180E-07 -5.98404028226417E-08 -4.44780122491737E-07
 -9.12361365306816E-07  8.30747827663773E-07  1.55515344613025E-05 -9.86183488361402E-07 -1.44267667729656E-05
 -1.10096908879668E-06 -2.16343170560109E-05  1.02239222846802E-09  7.45698119876234E-09  2.36787493111575E-08
  9.14941067171668E-09  6.14422964210642E-07 -8.15850176685895E-09 -6.09033886095348E-07 -1.22858570835791E-08
 -8.44769070671222E-07  1.78108792017042E-08  1.63222678046971E-07 -4.67923434261416E-07 -3.76723315973488E-07
 -1.15950633028511E-06  2.23364264765100E-08  6.03328647082450E-08  1.75704981944146E-07  2.14169537039514E-06
 -4.16842845711164E-09  1.62481794497484E-08 -3.79738153680780E-09  9.54750467650166E-08  1.03309384503294E-07
 -9.78597589932457E-07 -2.45050754926179E-08  1.18103018833532E-06 -4.93852160008275E-08 -4.81610693066900E-07
  1.09020527006814E-07  1.21626562050698E-06  4.74221643025111E-07 -2.36328134953373E-06 -1.28012223522531E-06
 -1.47979415929104E-06  2.13782860702704E-08 -1.89122353879631E-07 -8.46858395002008E-07 -2.05297767858786E-07
  5.79896880568127E-07  5.96642214448943E-08 -4.35091468673441E-06  4.13219838166058E-06  4.76716827469627E-08
  4.47744424244607E-07 -1.04961445844654E-06 -2.67785413715031E-07  7.33283384026453E-07  1.17906909668206E-06
  2.13988234386936E-06  1.32600463168374E-06
* ORBITAL    1   26
  4.55333656951080E-07  2.93359328026375E-06  1.67890872259925E-05  7.20058714249391E-05  7.61776420298840E-06
  3.43023639850212E-04 -7.56742526857453E-06 -3.27871367990723E-05 -6.30420858351893E-06  7.11752521404079E-04
  3.11386986723097E-06  1.73685156386285E-05  7.88841037995270E-07 -1.22070947723822E-04 -7.47383549806154E-06
 -3.49647432045414E-05 -4.90780312097961E-06 -1.34716556176676E-05 -5.87271790137743E-06 -1.43023274630638E-05
 -5.24230481416464E-06  7.70685373394125E-06  3.35306567964380E-06  1.03774446225339E-05  7.69468590350235E-06
 -2.93715953164097E-06  1.68688473977520E-06  9.18259244150764E-07  5.51618690334896E-04 -1.07208184918667E-04
 -2.48064568440660E-04 -1.06838459118529E-04 -8.67832969403076E-01 -7.94841895238441E-05 -1.63109066136290E-04
 -1.54231049247163E-04 -2.11415272685419E-01 -1.49805039758331E-05 -1.76467261558933E-05 -2.89822176629253E-05
 -4.49629257590238E-01 -4.42016277232796E-05 -1.02115924216179E-04 -8.60184494747833E-05 -3.57056199886470E-06
  9.18881545983832E-06 -3.93396177314685E-05  8.69356221706172E-06  2.54234016091253E-06 -5.39710599097306E-06
 -1.71857861711055E-04  4.82561934776217E-05 -1.49832645937571E-04  4.03303101956042E-05  8.32549571354332E-07
  6.52328089130007E-06  2.98530488569888E-05  1.31213595563361E-04  2.81682119488848E-05  3.15681921128970E-04
 -9.26961821042004E-06 -4.24686497057731E-05 -7.97723652738539E-06  7.48606077551845E-04 -5.92151256583191E-06
 -2.87395221781495E-05 -1.69770675146798E-06  4.61264793568888E-04 -1.15686110828562E-05 -5.36962531006996E-05
 -8.04099597322238E-06  1.21734649460141E-05  4.63837097423495E-06  1.71236582124296E-05  3.13460246616413E-06
  1.65473394263184E-05  4.16929185615078E-06  1.44485294213834E-05  8.76518552519232E-06 -2.39730316333454E-07
  2.77629040250909E-06  8.30317237373196E-07  5.04708199513592E-06  3.01763647046826E-05  1.32681156196357E-04
  2.89989570928638E-05 -1.27229907697469E-03 -1.59480247438796E-05 -7.46503680588348E-05 -1.11434015164720E-05
 -5.37406539286730E-04  5.90059551262746E-07  2.55802312638980E-06  7.59670472144760E-07  1.13954142548019E-03
 -2.13372327931241E-06 -8.94775314671706E-06 -4.08429277767181E-06 -8.34901637567015E-06 -1.42630339185240E-06
  1.01276134310571E-06 -7.97733752520825E-07 -1.87110639746675E-05 -6.17277808232547E-06 -1.94746000535714E-06
  4.90609017361859E-06  2.30632262522635E-05  8.34299988634242E-06  5.08490738611041E-07  3.77732189450691E-06
  4.68150805973626E-06 -1.57654934907983E-06  9.76265442896921E-06  1.19549888164212E-06  7.32890547521820E-06
 -4.18810817489247E-08  7.13528104203640E-06  1.11991525064475E-06  8.03904735133282E-06  1.00157097105970E-05
 -2.57030193448106E-06  7.45700312412617E-06 -2.29130581761918E-06 -5.18127714217738E-06 -1.82329073793462E-07
  8.79532965887768E-06 -7.45804070147297E-08 -5.47511299199588E-07 -2.96022420245362E-06  8.92988765031522E-08
 -4.18652431787104E-06 -1.48227516533423E-07 -2.11226519554447E-06  1.74170723721646E-07 -1.60611423508324E-06
  5.20118777280075E-07  3.85130403704069E-06  4.70372340912273E-06 -1.86640246418207E-07  1.41742359320249E-05
 -1.21066024018681E-07  3.78267858236342E-06 -1.92379449453209E-06  1.83140363954649E-06  2.43770803325811E-08
  1.95580124803433E-07 -1.42293100432881E-06  1.61264408486799E-08 -2.38058104410242E-07 -3.35201530140538E-07
  2.89186403206852E-06 -1.58664041252454E-07 -1.86540252175639E-06  2.97758132495044E-08  2.20578243667506E-07
 -6.79588809281521E-07  5.34485544126965E-08 -6.65536650036574E-07  1.02129771810882E-07 -1.42355819515721E-06
 -3.47634948954532E-08  5.96491646360888E-07 -2.47620278358245E-06 -1.83781146840092E-05 -4.26361139688992E-05
 -5.95930193927442E-06  2.43169269943271E-05 -1.27252084626136E-06 -1.47447779385920E-06 -3.31722390742605E-06
  1.78773712330666E-05  3.66655824526881E-08  2.87887284398434E-07 -1.21120499087737E-06 -3.07903621581362E-07
  7.15653996106658E-08 -5.13475357943776E-08  2.63076280859039E-06  2.60922712613127E-07 -2.33773833038863E-06
 -1.97499046852289E-07 -8.12925337420876E-06 -1.53247202729188E-05 -1.28479765348935E-05 -1.70923140806332E-06
 -2.12012766238959E-06  2.81549425531660E-06 -1.87334862465166E-06  1.72914191953346E-08 -1.47147426207564E-07
  4.57964445803677E-07 -6.32277907665500E-07  5.45235221410998E-07 -2.25420784947408E-06 -1.40008431505852E-06
 -2.65971976822244E-06 -2.00152846666076E-07  2.91808991103238E-08  9.69296078209796E-07  1.23811864873591E-06
 -2.02716433600967E-07 -1.22963943469538E-06  3.55359627233827E-06  3.58149043786478E-06  1.32082364314937E-08
 -2.12573137713294E-07  3.51554426886165E-07 -3.88523830163733E-07  8.07484725214367E-07 -1.33994896167361E-06
 -2.26917111363952E-06 -2.64981773024976E-06
* ORBITAL    1   27
  8.04677816652638E-07 -6.78527202839924E-07  3.06511594004684E-05  1.32246793437652E-04  2.88712879984980E-05
  2.37746054112031E-03  9.18002227898523E-06  4.17553020510533E-05  8.17402551000731E-06  1.06009702691835E-02
  6.74945105682087E-06  3.01606517454668E-05  3.65878701299002E-06 -4.85344407142876E-03 -1.20229931044396E-05
 -5.47983211922184E-05 -9.08334916150289E-06  1.13781423138927E-05  4.37489998581020E-06 -1.91149717532476E-05
 -2.52688057316364E-06  1.73597527538673E-05  4.48596051670946E-06 -1.46118514213491E-05 -8.67061922669732E-06
 -2.24168856133259E-06  3.15520523589931E-06  8.33118609579681E-07  6.94650742368909E-06  2.98200741332442E-05
  1.32677089048810E-04  2.96203085134794E-05 -1.54581062191263E-03  1.57378090351956E-05  7.43692553011500E-05
  1.07934810754190E-05 -3.71757103270573E-04 -6.12273273949184E-07 -2.46320390506971E-06 -8.89938650531498E-07
 -6.36526271646978E-04 -2.48254008230821E-06 -1.04488630162480E-05 -4.62902147073719E-06 -8.54886069676248E-06
 -1.33969950725931E-06 -1.02638923978304E-06  9.91359416753994E-07 -1.91746299185369E-05 -6.06890786327865E-06
  2.32776042188754E-07 -5.20195894967654E-06  2.28561655945175E-05  8.41879695234077E-06  4.32797685737283E-07
  3.31831850657057E-06  1.58282150997302E-05  6.75504755118795E-05  6.24254050446993E-06 -3.04481208160594E-05
  7.33623299535445E-06  3.13359482048425E-05  6.01315363054416E-06  2.43910672416748E-04 -2.75477759110469E-06
 -1.59559153282579E-05 -4.31025248338307E-07  1.91417416329881E-04 -7.33279176803129E-06 -3.44111126619174E-05
 -4.75743014464032E-06 -1.25780004099261E-05 -5.70925318939120E-06  1.41284637239340E-05  5.36888283456521E-06
  8.18184011611555E-06  3.43726018916987E-06 -9.63161384515214E-06 -7.44367110987855E-06 -2.72849330543253E-06
  1.55735350389169E-06  8.99317545635891E-07  5.51804173935483E-04 -1.06204634092346E-04 -2.46386083128368E-04
 -1.05547161867620E-04  8.80380683382920E-01  8.00439172939887E-05  1.61741204561904E-04  1.56178925009095E-04
  2.20102022726521E-01  1.54525148796323E-05  1.81735485007610E-05  3.03245798659762E-05 -4.19930943822910E-01
 -4.16889605784754E-05 -1.01425473620720E-04 -8.18308341179119E-05 -1.20349220980279E-06  9.11227749071635E-06
  3.93825257570082E-05 -8.55804256779425E-06  1.96591203886685E-08 -6.13057144755545E-06  1.68865692224471E-04
 -4.74376518948864E-05 -1.52141082341714E-04  4.14135317833681E-05  1.15790840636082E-06  8.28682688138586E-06
  1.01118013325144E-05  2.58073461179295E-06 -8.37983373209990E-06  2.33359219535246E-06  4.02424408158752E-06
 -2.22343729365658E-07  8.08430180586338E-06  5.23314197412446E-07  3.87947872831012E-06  4.80304568202057E-06
  1.55598729874323E-06 -1.00632469442751E-05 -1.24786829638907E-06 -7.88063586723242E-06 -6.39836004154589E-08
  6.45653446792694E-06  4.63694851601379E-07  3.44703151769142E-06  4.39611728810550E-06  1.97928640759682E-07
 -1.43933719711537E-05  1.67159071786462E-07 -3.82992286852780E-06 -1.78348532792882E-06  1.13161014367680E-06
 -7.79836248138199E-08 -5.72705501967245E-07 -2.94712411765950E-06 -1.08912004429872E-07  4.14515794752459E-06
  1.57952950532828E-07  1.88577063966530E-06  1.59980166317533E-07 -1.42919034187941E-06  2.82148933412994E-08
  2.08822870634624E-07 -6.10753578521567E-07 -4.85919035638984E-08  5.52429653838930E-07 -8.76371486867217E-08
  1.56145127788149E-06 -2.61201857217919E-08  4.79180646860181E-07  5.73944782708663E-08  4.40012787571627E-07
 -8.23934123517609E-07  1.11442796818136E-09  3.10751932471556E-07  4.07734245356038E-07 -3.18122962129222E-06
 -1.97912962563829E-07 -1.68833535211185E-06  2.67475224400390E-08  2.14433054853289E-07 -1.42209642618694E-06
  2.89148202669651E-07  1.24496621318178E-07  4.85273938494367E-08 -2.64240044874593E-06  2.62162003664996E-07
 -2.18235788801366E-06 -2.45509103861734E-06 -1.82369634710235E-05 -4.23863187318219E-05  5.94138816552540E-06
 -2.40627000667320E-05  1.26179971010660E-06  1.41740476265288E-06 -3.29191293410823E-06  1.65042400309386E-05
  1.32488303312101E-08 -2.39050111392041E-07 -5.93940395636472E-07  5.63004103834067E-07  5.43185839462888E-07
 -2.37317328634358E-06 -1.38177720987374E-06 -2.77487114076813E-06 -1.70191484608072E-07 -8.12948633048349E-06
  1.55794546270331E-05  1.29995930389103E-05 -1.65915779385974E-06 -2.33217368638616E-06  2.65232695356879E-06
 -2.18224554475318E-06  1.46093210706621E-08 -1.14675732504677E-07 -1.46176850865726E-07  5.89662364613012E-07
  8.48352063809103E-07 -1.33821735233906E-06 -2.19429180209639E-06 -2.54597436416311E-06 -1.84173596393453E-07
  1.18186642111121E-07 -9.71489549192377E-07 -1.29604543122109E-06 -2.19055913568867E-07 -1.20593016939199E-06
  3.42386859173955E-06  3.54354918989263E-06
* ORBITAL    1   28
 -9.20215786482292E-07 -5.52248351723472E-04  1.05555338728802E-04  2.43355491675556E-04  1.04910836607876E-04
  2.19539876255943E-01  1.51968482662941E-05  1.71836272628349E-05  3.00270591257633E-05  8.80148450687039E-01
  7.99455064878031E-05  1.61114217699729E-04  1.56031435535793E-04 -4.20713801013480E-01 -4.14979391325589E-05
 -1.00132597328794E-04 -8.17279039032883E-05  1.02066359894556E-06 -9.22669978477561E-06 -1.68477579857891E-04
  4.75334895083107E-05 -5.74185873718150E-07  6.03295991535278E-06 -3.90288145185881E-05  8.75562609457933E-06
 -1.52180748435308E-04  4.13609931123164E-05 -4.52685888868434E-07 -3.72648232085411E-06 -1.64774393263491E-05
 -7.05482606189101E-05 -6.91522018206687E-06  6.58906399000601E-04 -3.09239997154790E-06 -1.76375920442015E-05
 -6.22810474658009E-07  4.51501820525429E-05  7.37009120032466E-06  3.14675186347113E-05  6.05861871827426E-06
  4.25478168171736E-04 -7.24728807928069E-06 -3.40944212486329E-05 -4.60808373074458E-06  1.28166467985804E-05
  5.74542991144329E-06  9.71077562558132E-06  7.43306786835363E-06 -7.70533884108604E-06 -3.28730845631885E-06
 -1.40197053337914E-05 -5.26390567248291E-06 -3.19065737343365E-06  1.34218586752567E-06 -8.42197916026487E-07
 -6.40153466606606E-06 -3.03138784034779E-05 -1.34554326260099E-04 -2.98472801251256E-05 -1.37786645714775E-04
 -7.66078781534391E-07 -3.17608193386983E-06 -9.95875082262667E-07 -5.34884046442416E-04  1.58879575562557E-05
  7.48756384162387E-05  1.09670655687109E-05 -1.75637729516045E-04 -2.26121873342571E-06 -9.50493187926950E-06
 -4.42247251869505E-06  8.81601832321458E-06  1.47908876879701E-06 -8.08830814641152E-07  5.11570357105926E-06
  1.89818896199904E-05  5.98019760261938E-06  1.19696906088749E-06 -8.07275357572530E-07  2.31255383314306E-05
  8.33576898028651E-06 -8.26041675967026E-07 -1.24519225967705E-05 -2.81225745701212E-05 -1.26380801313764E-04
 -2.63688301149216E-05 -1.03618368613511E-02  4.84854360444955E-06  2.63384593867675E-05 -5.32642704248265E-08
 -2.82197073155905E-03  8.82656850449635E-06  4.13623063211295E-05  7.46629120995176E-06  5.11516431474129E-03
 -1.10238734531774E-05 -5.23475828762834E-05 -7.13230535119043E-06 -1.13769257583042E-05 -4.59687295098781E-06
  1.36949449930398E-05  8.88035681417946E-06 -1.73249055346621E-05 -4.33365180482238E-06  1.50961354332507E-05
  3.64930442240306E-06  1.36788054422244E-06  2.16835730138294E-06 -4.92096526065219E-07 -3.65044466177909E-06
 -4.64177117300153E-06  1.07017998597355E-07 -3.61949728889012E-06  1.42411660221702E-07 -1.44715234606630E-05
 -1.78143682562117E-06  9.80768280402087E-07  6.56100098227327E-08  4.81106248075769E-07  2.83630834863641E-06
  1.22148618143032E-07  2.11701942549308E-06 -7.80052563957351E-08  4.32227468953407E-06  1.63751316751370E-07
 -1.58667113533133E-06 -1.16788950542262E-06 -8.36144981592225E-06 -1.02227627456110E-05  2.32677735342170E-06
  4.41662653790199E-06  2.57689611436245E-06 -8.28394547798700E-06 -1.79090262319336E-07  8.07920100807265E-06
 -5.20807819210059E-07 -3.86134286536039E-06 -4.73020343153974E-06 -1.24322715718419E-06 -7.97097973950027E-06
  1.55585840269798E-06 -1.01193755735008E-05 -6.68162198965071E-08  6.47701369529138E-06 -2.78101609840474E-08
 -2.22977802990830E-07  1.42436415178096E-06  5.00377661213709E-08 -2.64776376232593E-06  2.95805653756561E-07
 -1.97565939131818E-08  2.62318783557871E-07 -2.22046225786037E-06  2.45423257829301E-06  1.82301596017961E-05
  4.24127857150883E-05  1.26324459841047E-06  1.43964632069507E-06  5.93438900063925E-06 -2.39500797997222E-05
 -3.28777061752413E-06  1.66160930837173E-05 -2.81795358197968E-08 -2.08409565241355E-07  6.75983313991626E-07
 -9.19669432971371E-08  1.51918787856304E-06 -4.95930851742220E-08  6.19863937694672E-07 -3.09202151012375E-08
  5.11139734334705E-07  9.24677352046205E-10 -6.83996643113438E-09  1.83099507450415E-06  2.66456098434870E-07
 -2.60808612767797E-06 -2.91341780399023E-08  2.79523954599598E-07 -1.19711922586473E-07 -2.07113185723128E-06
  1.84029231219050E-07 -1.14363129409829E-07 -1.27576144343057E-06 -9.93475059560422E-07 -2.24199928001069E-07
 -3.48399530223501E-06  1.23202211509751E-06 -3.35636788157480E-06 -1.17886417727884E-08  2.99478839089007E-07
  2.16791552535275E-07 -4.62697926335647E-07  8.74797071435975E-07  2.60960885753177E-06  1.27477626203475E-06
  2.24666765072610E-06  1.67112820308948E-07  8.10363954577963E-06  1.29962613771382E-05  1.55566883884364E-05
 -1.63888811823733E-06 -2.62529399076248E-06  2.23267018412748E-06  2.45579891310709E-06 -8.31825096303769E-09
  2.31485357370616E-07  5.98791212551048E-07 -5.42034253741443E-07  5.53451636333184E-07  1.42069273609538E-06
  2.67962333533118E-06  2.28767577631501E-06
* ORBITAL    1   29
 -8.45215927294445E-07 -6.03050933596583E-06 -2.73081875004995E-05 -3.93772992350323E-05  9.21212265462530E-05
  1.57148998048964E-06  2.93559746112806E-05  1.68938300075537E-04  3.13650543197585E-05  6.01207410787545E-07
  1.20498023984572E-05  8.74896408240530E-05  2.46575090461055E-05  6.73411043680741E-07  1.19921511441936E-05
  5.59085370261951E-05  4.15873704732309E-06  9.00240743555038E-06  2.02476876813902E-05 -3.49078441211110E-06
 -9.25393055044949E-06 -5.00672644318622E-06 -1.12673961125201E-05 -1.39272266920032E-05 -2.54288013889495E-05
 -1.22262883192029E-05 -2.45342930516001E-05  5.46707113022487E-06  3.95174817360165E-05  1.99047791592454E-04
  1.28850371863157E-03  6.75155462740052E-04 -1.24423040635024E-06 -3.28287743137960E-05 -3.54981951363008E-04
 -1.45503537868065E-04 -1.65865157392275E-06 -3.87004582738682E-05 -4.43844871534427E-04 -2.02359721950406E-04
  2.89881429446704E-07  4.06707267160868E-06  6.05280427920097E-05  3.86922451672680E-05  3.21764330848503E-05
  1.27607322608807E-04 -3.43701799522736E-06 -9.38991757153576E-06 -1.90746606987726E-05 -7.48266460703820E-05
  4.45448463211299E-05  9.03659410135268E-05  2.87536210779169E-05  5.57725169284832E-05 -2.37862447111487E-06
 -1.70164978668621E-05 -7.99721633587474E-05 -3.96846535542897E-04 -1.91273936703730E-04  6.99628477779045E-07
  1.32435951608187E-05  1.09670701076365E-04  4.69818866947370E-05  8.92117573263210E-07  1.67246963204065E-05
  1.06851796219351E-04  2.73191150738129E-05  3.74939212310787E-08  8.31049511516979E-07  3.03262403927490E-05
  2.19646425318350E-05 -5.07813390785639E-06 -7.47102331102492E-06  8.83323932373588E-06  1.87745227651568E-05
  7.97703920032461E-06  2.07401534570479E-05  9.39612485065920E-06  1.68656000126106E-05  6.22244374309401E-07
 -4.16969353171482E-06 -2.37536761108757E-06 -1.69933856777103E-05 -7.98542212722114E-05 -3.95283964610101E-04
 -1.89828997015261E-04  8.39350714253114E-07  1.58633646772233E-05  1.30979932338976E-04  5.28176942032361E-05
  7.76089788413553E-07  1.45200247711178E-05  8.73054871034270E-05  2.16015004939675E-05 -1.33399911910564E-07
 -2.40638675386578E-06  2.26641846844300E-06  1.38846202946625E-05 -9.59415160698329E-06 -2.19179461671443E-05
  1.90924756396665E-07 -1.87941630989254E-06  3.62533411397912E-07 -3.96730290694969E-06  4.49306094573830E-07
 -4.59695193760985E-06  1.28309605196973E-05  2.50371571637489E-05 -2.30200980995134E-06 -1.67210143108378E-05
 -6.62098765538701E-05  9.19871696104294E-06  1.00900126292276E-04  3.53680662644327E-06  5.16769364679154E-05
  2.43728348639092E-06  4.66146814166674E-05  2.68696009364573E-06  2.06894700165182E-05  7.29655748452091E-05
 -4.21507366351556E-06 -2.47360278247878E-05 -6.09160271978026E-06 -5.27974810763737E-05  1.36974895348058E-06
  2.02792223844666E-05 -6.21717814482123E-07 -4.98931190623798E-06 -1.70163112904011E-05  2.68428530833188E-06
  2.93983661830195E-05  1.61271105876726E-06  1.49362835215090E-05  7.62894304671539E-07  1.03566045637235E-05
 -2.29320150212213E-06 -1.66236676129042E-05 -6.56203225309493E-05  8.15795933704540E-06  1.10537484461925E-04
  4.57194219146470E-06  4.30126764841361E-05  3.89377852565877E-06  3.34717005765595E-05  2.50969239035463E-07
  1.63809376188546E-06  9.58417556029785E-06 -4.74473759160562E-07 -1.01675973561362E-05  2.03947930949891E-06
  2.23989142321651E-05  1.29189984830317E-06  2.01053890806937E-05 -1.33945652532334E-08  1.78793431442604E-07
 -1.18447644527179E-06 -6.57619066869254E-07 -8.52133297879701E-06  8.40322993357269E-07  9.69263803630583E-06
 -1.03514068047349E-06 -1.25706548946841E-05  1.46371559211591E-05  8.11067792091053E-05  3.47303431514090E-04
 -3.33407666584319E-05 -3.22136587227491E-04 -5.95221034428427E-05 -4.58442939203353E-04  1.81396215672978E-05
  9.23659697235249E-05  2.18888276772761E-07  1.38946308049639E-06  8.71352042758368E-06  1.76372876051685E-06
  2.07743682547945E-05 -1.29154801585832E-07 -8.09438096702463E-06 -1.79121655390728E-06 -2.31626198088441E-05
 -1.00022420504213E+00 -9.64595740891159E-04 -1.95798128561639E-04 -1.61391006688180E-04 -1.72973978248350E-05
  6.11681471674730E-04  6.89993662718223E-04  6.18658103264327E-04  3.16974099944423E-04 -2.34252112045502E-06
 -1.43973042422852E-06 -7.32687240406483E-06 -4.54338903822337E-06  3.05544219284696E-05  1.17093335981315E-05
  3.17261726288894E-05  1.09896960734397E-03 -1.92357209854458E-05 -2.20777973553877E-05 -1.97958270292833E-06
 -1.44173734643448E-05 -3.59502018775273E-06  3.11222465580089E-06  2.65096139341985E-06  4.29209293904803E-04
 -2.07835805948409E-06 -7.55115712458068E-06 -1.14471400127800E-06  4.01664348053285E-06  1.17224344262360E-05
  3.05270228585091E-05  3.16527885308876E-05
* ORBITAL    1   30
  2.39184276500539E-06  1.71127198501932E-05  8.04623011415092E-05  3.99214905688421E-04  1.91738727170855E-04
  7.66663731646490E-07  1.43160309434025E-05  8.52159954947882E-05  2.06937559874507E-05  8.33774913458891E-07
  1.57203993384758E-05  1.29433082037989E-04  5.21932579265174E-05 -1.33553522857736E-07 -2.40454269994317E-06
  2.21007039150335E-06  1.38280504120441E-05  9.69429853436445E-06  2.23669617758249E-05 -6.18500907650933E-07
  4.25278284089875E-06 -4.26450980543488E-07  3.73003779968413E-06 -1.87125917148351E-07  1.90450518974772E-06
  1.27197033940163E-05  2.48054780213381E-05  2.36782828340299E-06  1.69388937659765E-05  7.95948763821692E-05
  3.95087956137778E-04  1.90801161462766E-04  8.97414182368846E-07  1.68398408595277E-05  1.07564236946671E-04
  2.74572566831797E-05  7.08436498436351E-07  1.34169204031151E-05  1.10875091952419E-04  4.73155394080950E-05
  3.90621575029421E-08  8.64692141008344E-07  3.05443377650610E-05  2.20362568124772E-05  5.04158526465874E-06
  7.34291121558022E-06 -9.33832353072596E-06 -1.67530565416533E-05 -7.95754334709133E-06 -2.06963860744273E-05
 -8.93283234078650E-06 -1.89458299085099E-05  6.00747422339429E-07 -4.20772401162875E-06 -5.47287978707588E-06
 -3.95583587700213E-05 -1.99221173284086E-04 -1.29032388755456E-03 -6.76665372700211E-04 -1.66368726223912E-06
 -3.88012837803546E-05 -4.44580867007833E-04 -2.02457247347294E-04 -1.22573478198754E-06 -3.24769426633294E-05
 -3.53563050434649E-04 -1.45385689227861E-04  3.12412955800855E-07  4.51166739095727E-06  6.27038648165123E-05
  3.88662347283697E-05 -3.23740155879439E-05 -1.27954768660033E-04 -4.40406065887686E-05 -8.95809712636098E-05
  1.93967097089289E-05  7.53985857649310E-05  3.33130990503162E-06  9.12156304740041E-06  2.84825815672709E-05
  5.52895003485156E-05  8.58094914592567E-07  6.12382922444544E-06  2.77853594760487E-05  4.26638106878441E-05
 -9.03329650297983E-05  6.06120484581418E-07  1.21653682141582E-05  8.85939906923692E-05  2.50746855498017E-05
  1.57992098544996E-06  2.95365950608336E-05  1.70842142944440E-04  3.22385622220814E-05  6.77265237539290E-07
  1.20634995567985E-05  5.64833830841814E-05  4.37879917882666E-06 -8.94140777216429E-06 -1.99230793641203E-05
  1.39353371360093E-05  2.54973730936889E-05  5.00546092865981E-06  1.11750372851063E-05  3.35849963921760E-06
  9.01146347387558E-06 -1.21980402194091E-05 -2.44754386041014E-05  6.23288887350224E-07  5.00495795589428E-06
  1.70622656909421E-05  1.63495485826072E-06  1.50751090502760E-05  2.73266242664293E-06  2.99535901814529E-05
  7.51640434321041E-07  1.02719958436405E-05  2.28310698218511E-06  1.65477760907971E-05  6.53565725299286E-05
  4.55913577203071E-06  4.28563678645807E-05  8.18100067511899E-06  1.10791262534204E-04  3.91002598929070E-06
  3.36881892677250E-05  2.30894537663145E-06  1.67761032893229E-05  6.63903859387674E-05  3.48517419376580E-06
  5.11661331396828E-05  9.18135567444930E-06  1.00835700851401E-04  2.45086172905666E-06  4.66911289780995E-05
 -2.69115156254705E-06 -2.07214880501695E-05 -7.31240830496546E-05 -6.08791092658382E-06 -5.27740280306729E-05
 -4.18777706854647E-06 -2.44744678096423E-05  1.35478196723329E-06  2.00189433285950E-05 -1.49382140992334E-05
 -8.30857050194020E-05 -3.53780945787862E-04 -5.99502380186019E-05 -4.60620325313911E-04 -3.30450440473384E-05
 -3.20190991465291E-04  1.84654544815045E-05  9.38617465547054E-05 -1.63785533378720E-07 -1.08546198732684E-06
 -7.40767988309642E-06 -3.46650115781906E-07 -9.74601222189785E-06  1.63402214953512E-06  1.95166227399720E-05
 -1.85492484649448E-06 -2.34578487411783E-05 -2.42562887273370E-07 -1.54833114293587E-06 -9.36231623576252E-06
  2.11449799400367E-06  2.30322023931749E-05 -4.24514656029337E-07 -9.77329415040138E-06  1.30761203187681E-06
  2.02912455679217E-05  4.87679678100451E-08  1.51483521828484E-08  2.00609365476511E-06  9.23745076816056E-07
  1.04972317679399E-05 -5.13615889836964E-07 -7.41853705613350E-06 -9.93788593393485E-07 -1.23751399865222E-05
  4.25069126335256E-04  2.85958558685577E-06 -9.82535527365103E-07 -7.46689157965492E-06  4.04860135155792E-06
 -3.20652404010223E-05 -1.22953366187946E-05 -3.09750520293065E-05 -3.51475789832664E-03  1.71206972204228E-05
 -1.39456562069723E-06 -2.17020708570698E-05 -1.40001065229314E-05 -1.96586180970205E-06  5.30666933424243E-06
 -1.37378762777208E-06 -3.97619053102199E-03 -1.31551585965346E-06 -7.77803641983061E-06 -2.19732492469867E-06
 -4.42440253510440E-06 -9.15338177097133E-06 -2.93594940288673E-05 -2.82131805864325E-05  1.00021138651441E+00
  9.74742698199821E-04 -1.65494643506416E-04 -1.91610075213463E-04 -1.50952058522573E-05 -6.92462155307487E-04
 -6.18560563228306E-04 -6.12763072388270E-04
* ORBITAL    1   31
 -5.42424838258626E-06 -3.92100754233125E-05 -1.97582691192996E-04 -1.28310848658045E-03 -6.73735814941097E-04
  1.66946433309532E-06  3.89231638073510E-05  4.44478211062105E-04  2.01932770723154E-04  1.28605674910194E-06
  3.37146336641203E-05  3.62855634839390E-04  1.48408618858146E-04  3.05787858905052E-07  4.43779701768455E-06
  6.47553535347706E-05  4.06097757804625E-05 -3.21371749268349E-05 -1.27493546296937E-04  4.41750027033011E-05
  8.93634351437180E-05  1.91789453216992E-05  7.49591868039719E-05 -3.68002284046999E-06 -1.03317677805801E-05
  2.95951997366311E-05  5.80665257481898E-05  8.45705882358658E-07  6.03337858812893E-06  2.72952479254817E-05
  3.74284338305354E-05 -9.42478901890474E-05 -5.90821839453822E-07 -1.18390402267649E-05 -8.60452020534299E-05
 -2.43342737031437E-05 -1.56080267731063E-06 -2.91186708312491E-05 -1.66393033876331E-04 -3.01518794035540E-05
  6.87161559499082E-07  1.22572404019106E-05  5.74227407553713E-05  4.54288913327872E-06 -9.06279795493776E-06
 -2.05880247234197E-05 -1.39631639714102E-05 -2.54555350374565E-05  5.29277653103885E-06  1.20246826858915E-05
 -3.43218546159209E-06 -9.23979533591509E-06 -1.22959476692814E-05 -2.45112698197162E-05  2.34567654038057E-06
  1.67785260824682E-05  7.87748257810768E-05  3.89153050657469E-04  1.87495883470462E-04 -7.80415137090893E-07
 -1.46348033516336E-05 -8.90185951270335E-05 -2.25142594735391E-05 -8.31007196052264E-07 -1.57448274276241E-05
 -1.30797713255403E-04 -5.29399496888360E-05 -1.30852196257950E-07 -2.36151493724036E-06  2.62276971546972E-06
  1.40833298515354E-05  9.49317441484371E-06  2.14448128814690E-05  5.82209594100841E-07 -4.10049052643051E-06
 -3.61083998970940E-07  4.10561434718669E-06  8.34825490343600E-08 -2.09931915320891E-06  1.28809465445897E-05
  2.52416005956163E-05  2.38531562718857E-06  1.70642550068481E-05  8.01806034950882E-05  3.97334170657172E-04
  1.90817338456645E-04 -8.89267065301091E-07 -1.66266526666574E-05 -1.05464398372638E-04 -2.67147042475373E-05
 -7.04005357287265E-07 -1.33064589009217E-05 -1.09539800718117E-04 -4.67077012150065E-05  4.12001555656718E-08
  8.73794417127234E-07  3.06490219927835E-05  2.21239695891865E-05  5.24898123639797E-06  7.84625896754302E-06
  9.33137689211814E-06  1.66313964421856E-05 -8.20877640186476E-06 -2.12425672231905E-05  8.78185453200207E-06
  1.87805618119833E-05  3.79467034962858E-07 -4.65390321061651E-06  2.33410350148558E-06  1.69592647046265E-05
  6.70696834327884E-05 -4.59125569547699E-06 -4.28001793622039E-05 -8.09199734352695E-06 -1.09358670069878E-04
  4.07285644592432E-06  3.53503650457337E-05  6.14407800018198E-07  4.93572198465032E-06  1.69704966950766E-05
 -1.55386971643285E-06 -1.44908227493043E-05 -2.61418080671769E-06 -2.88182630907073E-05  7.99738355747844E-07
  1.07446514275928E-05 -2.74519423719359E-06 -2.11266566785846E-05 -7.42577595699316E-05  6.24634909144769E-06
  5.42012080401360E-05  4.35010361934499E-06  2.58202287313645E-05  1.35535986544671E-06  2.01949159620018E-05
  2.30563455509118E-06  1.67257142148480E-05  6.60449042061073E-05 -3.58987288729720E-06 -5.28253611473088E-05
 -9.18771600169597E-06 -1.00923937733593E-04  2.55573889632821E-06  4.80974873223849E-05 -3.15038747524792E-07
 -1.99119884486304E-06 -1.10826743966764E-05 -1.17183164540019E-07  6.26943395708231E-06 -1.85349868744080E-06
 -2.18692905114956E-05 -1.67621624105983E-06 -2.23749588765294E-05 -1.52286741534443E-05 -8.46885785281357E-05
 -3.58577129677671E-04  6.04984830155469E-05  4.63293946821630E-04  3.38525225595790E-05  3.25899474794188E-04
  1.87954122384149E-05  9.57009824559713E-05 -7.02861166155320E-09 -2.62578356531354E-07  7.71862444485294E-07
 -7.57778202448200E-07 -8.92998986514630E-06  7.66628228805845E-07  9.33992890278228E-06 -1.07190921867797E-06
 -1.28150564782205E-05 -2.15474300902689E-07 -1.41344211992648E-06 -8.69379833144996E-06 -2.00873457232686E-06
 -2.20075676348286E-05  5.60669281128578E-07  1.08008457936184E-05  1.31003468044336E-06  2.00971312168616E-05
  1.10926030051034E-03  2.07859234953760E-05  2.10793167535285E-06  2.24460740753164E-05 -1.44358985456503E-05
 -3.51444860868731E-06  2.07564066639040E-06 -3.98112864268542E-06 -1.81428629508999E-03  8.55971409597800E-07
  1.45776111070427E-06  7.79019337483066E-06  3.97784832207382E-06 -3.05832977907055E-05 -1.07172513872331E-05
 -2.97670018403278E-05  1.00021670145616E+00  9.92040003771186E-04  1.69981711774883E-04  2.07869919118676E-04
 -1.62803183035551E-05 -6.89339843124122E-04 -6.22698454465811E-04 -6.15917650858956E-04  3.97073749888655E-03
  6.26447459060826E-06  6.50618087976528E-06  7.07638078251253E-07 -4.53785243377067E-06 -1.47567520791260E-05
 -3.40526735042047E-05 -3.32361343176317E-05
* ORBITAL    1   32
  2.36482521694251E-06  1.69161253904453E-05  7.94364805664498E-05  3.93000857104101E-04  1.89060488656170E-04
  7.17321360201255E-07  1.35814094549291E-05  1.11941698918898E-04  4.76077429342216E-05  8.95786354587437E-07
  1.67845205206056E-05  1.07092662027672E-04  2.73753271945161E-05 -3.72147101327348E-08 -8.05845335787959E-07
 -3.01371030753768E-05 -2.19216317726137E-05  5.17320634301393E-06  7.47938245839078E-06  8.92823086011443E-06
  1.90823863542040E-05 -8.15316852597119E-06 -2.09978228733609E-05  9.26506273453702E-06  1.65039307481454E-05
 -2.78975669630689E-07  4.84966022889539E-06  2.36963979349657E-06  1.69511731322559E-05  7.96247892553766E-05
  3.94361136755991E-04  1.90068959713793E-04  8.27793447042724E-07  1.56515253464194E-05  1.29575529695502E-04
  5.23881147021554E-05  7.70509744239018E-07  1.44243206172801E-05  8.70751151729160E-05  2.17710431430912E-05
  1.36076694426818E-07  2.45471452552404E-06 -1.97244193731019E-06 -1.38639641015507E-05  9.56566987178570E-06
  2.18108945734350E-05 -2.52458933285237E-08 -2.30661980432154E-06 -4.10824699737976E-07  3.87421089517178E-06
  6.59569810219424E-07 -3.91823909483162E-06 -1.28815638725187E-05 -2.52520022483639E-05  8.35540131136328E-07
  5.95973443799792E-06  2.69184194261454E-05  3.49997303718891E-05 -9.54452109313383E-05  1.55743059975562E-06
  2.90378872483489E-05  1.65608009944017E-04  2.98642795043209E-05  5.84208562588079E-07  1.16884864946354E-05
  8.46638453136112E-05  2.38040815129525E-05 -6.88556770101289E-07 -1.22895438975300E-05 -5.74288973134184E-05
 -4.40624932821079E-06 -9.14815103369666E-06 -2.08611567472612E-05 -3.53229971617174E-06 -9.45629983772098E-06
  5.37140131049484E-06  1.23067742718764E-05 -1.39528761976514E-05 -2.54588985688564E-05  1.24500058355143E-05
  2.48119551354831E-05 -5.42157368876088E-06 -3.91908633576471E-05 -1.97492795830720E-04 -1.28313210973305E-03
 -6.74023985560000E-04 -1.28449455343277E-06 -3.36913610538271E-05 -3.63038686580869E-04 -1.48552996237392E-04
 -1.66759997279741E-06 -3.88920939872927E-05 -4.44523982744190E-04 -2.02048827833349E-04 -3.07809247144929E-07
 -4.48363842944868E-06 -6.51971528966211E-05 -4.07641033597641E-05 -3.22257779163226E-05 -1.27801543117181E-04
 -3.64884104332980E-06 -1.03448761909050E-05  1.91095967057206E-05  7.48290626339842E-05  4.41323624403729E-05
  8.91025719720499E-05 -2.96062471270896E-05 -5.82695294785286E-05 -2.74839854917958E-06 -2.11505206051946E-05
 -7.43462312913094E-05 -4.33993081525653E-06 -2.56932350779549E-05 -6.26171760181266E-06 -5.43756867226535E-05
 -1.32891442165973E-06 -1.98373725346389E-05  2.31618097000686E-06  1.68053678535153E-05  6.63423021156836E-05
  9.17168755494509E-06  1.00878773742024E-04  3.58429848992015E-06  5.28528759029762E-05 -2.54093465828591E-06
 -4.79083690555049E-05  2.33632353724265E-06  1.69760753634013E-05  6.71473616852125E-05  8.13533386564037E-06
  1.09707175357441E-04  4.62788450544326E-06  4.30673143629209E-05 -4.08143381194429E-06 -3.52934264800201E-05
  6.07163557462384E-07  4.88046358871352E-06  1.67828100189887E-05  2.61730449016021E-06  2.89171763195279E-05
  1.52496064091752E-06  1.42026050408461E-05 -7.73330903716776E-07 -1.04197792592549E-05 -3.52800757897407E-08
 -4.03425503465219E-07  1.02489806729842E-07 -9.20857043240529E-07 -1.05563348389224E-05  6.58423301279967E-07
  7.99388633235854E-06  1.09610818782332E-06  1.28332439712108E-05 -2.72743035238409E-07 -1.73532826779620E-06
 -1.00573296030093E-05 -3.43854193065616E-07 -9.17085335726017E-06  2.13590529787011E-06  2.32422179874195E-05
 -1.24759552334332E-06 -1.98450873754469E-05 -2.44474163927457E-07 -1.56752994561956E-06 -9.40691387243470E-06
  1.76405574775584E-06  2.09493803318011E-05 -9.20898991472489E-08 -7.84880748121248E-06  1.77581421101788E-06
  2.29653285834902E-05 -1.51688153870745E-05 -8.42187625894143E-05 -3.56813095063850E-04 -3.37792046358969E-05
 -3.25193575414353E-04 -6.03340910354162E-05 -4.61901907789962E-04 -1.87128680034152E-05 -9.57153793036596E-05
  3.21897874248906E-04  2.82615671937579E-06 -1.39176931121988E-06 -7.03267255682250E-06  4.40504777307973E-06
 -3.10508622154940E-05 -1.22452298739229E-05 -3.18744246330134E-05  1.00021945831537E+00  9.96919072168241E-04
 -2.07589443488547E-04 -1.61581301491931E-04  2.20495333384739E-05 -6.19658531335607E-04 -6.90080058953190E-04
 -6.24776663179094E-04  1.80137298046401E-03  4.35169339998934E-06 -7.14943433798756E-06 -7.19485527491301E-07
 -4.07850304744047E-06 -1.32414907974395E-05 -3.20604939454254E-05 -3.28670197520170E-05  3.53097848193186E-03
  2.29961026302295E-05 -2.28758536438171E-05 -2.49317680407797E-06  1.43419110430561E-05  4.06243158255008E-07
 -5.03913958310600E-06 -4.95757393502406E-06
* ORBITAL    1   33
  2.77013767497209E-06  1.89920362549562E-05  6.45881223823346E-05  2.67780248850905E-04  2.08931242148784E-04
  9.79128787804083E-07  3.63444984205338E-05  1.45482454637582E-04 -1.87926436099300E-05  6.51484178114317E-08
 -1.35938414206581E-05 -7.73696860263121E-05 -2.09587034618484E-06 -7.43482619803753E-07 -1.66700547197864E-05
 -8.10730924630752E-05 -8.19380088137100E-06  7.69661412585715E-05  2.20477176220779E-04 -1.81084309784436E-05
 -4.84352925160389E-05  4.52681321787250E-05  1.17775840833960E-04 -3.78002326300097E-06 -2.72871974903202E-05
 -1.33227019859905E-05 -2.41901357384238E-05  1.78474371406150E-06  1.22170035727313E-05  3.87612510818045E-05
  1.53897396879326E-04  1.48658623848485E-04  1.16130838605451E-06  2.58971266646517E-05  8.65094562246073E-05
 -1.36893097674127E-05  6.50242864284227E-07  1.22101034188500E-05  1.63770042606064E-05 -2.07360872149973E-05
 -1.10371064189065E-06 -4.34410555782088E-05 -1.92458968329960E-04  8.65158066558386E-06  1.81167886945958E-05
  5.17546632754957E-05  2.40015116962371E-06  9.36006312113362E-06 -1.00863572024502E-04 -2.76214550709678E-04
  1.29840329426338E-05  1.91119132545306E-05  1.32407480577715E-05  5.12663975194170E-05  6.55951962807197E-07
  3.17276554314621E-06 -1.62942089080050E-05 -2.43805903235083E-06  1.44266208161460E-04  3.72298859621661E-06
  7.16023012417270E-05  2.19230792344148E-04 -2.94284117201278E-05  2.70448501630233E-06  5.36992959490143E-05
  1.66807833664599E-04 -1.59238948936301E-05 -1.01728463037464E-06 -2.28619437062853E-05 -8.25125472208543E-05
  1.05458913407788E-05 -1.04586674855947E-04 -2.47052741275238E-04  1.89366838705831E-05  5.12352999782530E-05
  7.64937690021009E-05  1.86630818259633E-04 -1.26854208343863E-06 -1.92215441883101E-05 -1.06055061838044E-05
 -1.41630417411791E-05 -4.75028140776440E-06 -3.38830589675514E-05 -1.55362728221462E-04 -6.19849558024052E-04
 -1.90818375494694E-04  1.92852075088967E-06  3.21927495146387E-05  1.65308961632034E-04  3.56931591410123E-05
  2.47189921307898E-07  7.86830386427847E-06  3.00041384877308E-05 -4.23985129753173E-06 -1.43669903997364E-06
 -2.64554495652261E-05 -1.38241515144540E-04 -2.76771108691151E-05 -1.41311352641534E-05 -4.14541715841246E-05
  9.02112956804385E-07  4.28656968200807E-06 -7.76479446994111E-06 -1.95481141316032E-05  3.84959640979096E-07
 -4.69872733436219E-06 -4.41173084604300E-07  5.64395250771177E-06 -2.17211626807211E-06 -1.97423611295094E-03
 -7.68355713919012E-05  3.17474178052584E-06  5.15585730083680E-05 -2.27112065539920E-05  3.19096680537186E-05
 -1.91641185621315E-05 -2.45526436908938E-05 -5.33613249712592E-06 -1.77948456883075E-01 -1.42353364034966E-03
  1.46640913163916E-04  5.62299200435278E-05  2.17834424945343E-03  1.81855971240044E-04 -1.45851991554912E-03
 -1.49752834267912E-04 -2.27125857581132E-06 -2.43278316854766E-03 -7.47471613215724E-05  3.33470837526821E-05
  1.78041848633727E-05  2.77460993214205E-06  4.54030541736140E-06  1.64620093438488E-05 -4.87937306481950E-05
  1.50180926391018E-05  9.84013832904700E-01  7.49893487709190E-03  1.20470066469475E-02  1.17407141623877E-03
  7.92585243526439E-04  1.11782577881010E-04 -8.05011594004424E-03 -7.71570647444071E-04 -1.85002823693330E-06
 -2.45052806261039E-05 -6.21672763726111E-05  3.12557451352326E-06  3.30930382515899E-05  2.08959376114694E-06
  8.45356166641963E-06 -1.15905278373988E-06 -1.74937682931386E-05 -3.45003688115505E-06 -4.84008175145556E-05
 -9.87115689258618E-05  1.13175719814902E-06 -1.66401494109414E-05 -3.46526471937510E-06 -4.60855151835459E-06
  8.87056422191716E-07 -9.95101167766031E-06 -3.03829911786093E-06 -4.38638060484991E-05 -8.45701757616383E-05
 -1.80745394544217E-06 -6.07901820040288E-06  2.20666268833589E-08 -1.07380780169069E-05 -3.60055321413357E-06
  2.65833967410781E-06  4.99757893596213E-07  3.96442599828777E-06  1.67522287942243E-05  1.68826742388850E-06
  2.21568306639013E-05  4.09573478424047E-07 -4.88305542641014E-06 -1.28530888673991E-06 -1.90002457555436E-05
 -7.36272756032781E-06 -4.57792913118627E-05  7.94787844898178E-07 -1.19147954513789E-05 -1.75436063597099E-05
  4.63535631551418E-05 -1.48839713116134E-05 -5.97425248780253E-05  1.83811516291665E-06  1.27465726232137E-05
 -5.78722248913087E-06 -4.74676246300868E-06 -3.85575565675573E-06  2.28179253472907E-05  1.10829625770556E-05
  4.37148936101691E-06 -7.40631081638628E-06 -4.59317732603159E-05  3.96810378982075E-06 -1.64509205915885E-05
 -1.17395928353497E-05 -1.78349338426123E-05  3.97195379753288E-05 -6.55114360675172E-05  1.66884835870859E-06
  1.01835770135904E-05  8.43695623763440E-06 -7.70323617435583E-06 -1.60547441777051E-05 -6.20956825966518E-06
 -7.65336800117609E-06 -2.60024068969081E-05
* ORBITAL    1   34
 -4.03648266415051E-06 -2.90780421158738E-05 -1.41735377676395E-04 -5.61736409558504E-04 -1.25658747596148E-04
  1.03181608013944E-07  5.20541822985138E-06  2.24064040078618E-05 -2.50795359216427E-06 -2.03446605275223E-06
 -3.94464694568911E-05 -2.05410294512576E-04 -3.89006702486951E-05  1.25586867261797E-06  2.20176892625177E-05
  1.17295377706700E-04  2.64738649928436E-05  1.37094984286841E-05  3.82203407846630E-05 -6.36146522617258E-06
 -2.31258469576436E-05  8.59884574416736E-06  2.30641631091002E-05 -4.50733475914425E-07 -5.62997486595714E-06
 -4.48656023933433E-06 -1.50237810008875E-05  1.36673556761948E-06  7.94909458058001E-06 -2.94391368462582E-06
  5.48503884589163E-05  2.09628836567324E-04 -2.45281250262994E-06 -4.76869514480447E-05 -1.45759966484845E-04
  1.18969628798818E-05 -3.73051347236477E-06 -7.18908656455302E-05 -2.27870076556241E-04  2.36609918552330E-05
  6.70895803800488E-07  8.11693420090236E-06  1.57743723808905E-05 -8.15471775084670E-06 -1.04967934342035E-04
 -2.44357112408895E-04 -4.87219855508680E-07 -1.70851127728542E-05  4.40425579812421E-05  9.60986145001810E-05
  2.50757015298726E-05  6.19421328650267E-05  1.62601896404566E-05  3.42509281209015E-05  2.15192337826703E-06
  1.42385026406042E-05  3.53498961539502E-05  1.63775624320341E-04  2.12851640653918E-04  6.97021219568941E-07
  1.37272480235600E-05  6.43994109631015E-05  1.10975596120805E-05 -2.32332692529389E-07 -7.64074247646482E-06
 -3.04711224332047E-05  8.55798771611238E-06  7.96321713597568E-07  3.77489146042883E-05  1.74219300498019E-04
 -5.37100880080240E-06 -1.97974304534043E-05 -3.71951716373877E-05  2.08941912047416E-05  3.94197971774578E-05
 -7.90270484906034E-05 -2.25113969200642E-04  2.08313315496164E-06  2.76785564707286E-06 -1.80817241562495E-05
 -5.99310298809077E-05  1.17959936650057E-06  7.59493163090297E-06  1.08082113940657E-05  5.38431882432305E-05
  1.51555251237462E-04  6.52036930847008E-07  2.65537035624503E-05  1.44332111225641E-04  1.55263635560707E-05
 -9.52575100471735E-07 -3.58484300643374E-05 -1.44107499352475E-04  1.84405762332497E-05  2.55903372612705E-07
  7.89689667153831E-06  3.47717605912920E-05 -1.65310520654748E-06  7.68298124832032E-05  2.19762893577499E-04
 -3.72307859363586E-06 -2.75765244250808E-05  4.54471304296666E-05  1.18493169800245E-04 -1.91805627485520E-05
 -5.34758376708193E-05  1.40528713541629E-05  2.78870865783370E-05 -3.23227024127602E-06 -3.10647794488966E-03
 -1.06763803328925E-04 -1.59204378197828E-06  1.44640837949283E-05 -4.12599463011627E-05 -6.83071443051285E-06
 -2.29047706587227E-05  4.31070842836888E-05  1.40471873886674E-05  9.84003714619964E-01  7.47303892855233E-03
 -7.90979186668358E-04 -9.82686715973947E-05 -1.20475171720667E-02 -1.18540510112689E-03  8.05101135023720E-03
  7.67877728617396E-04 -3.17217618668343E-06 -3.32091885288322E-03 -1.12266772144087E-04  4.04683415943175E-05
 -2.70476882135304E-05 -2.10336251187455E-06 -5.33224246951104E-05  2.90485623047577E-05  8.18609715614621E-06
 -8.07641795640516E-08  1.77893486904338E-01  1.28359675375674E-03  2.17824055615247E-03  2.44735830872656E-04
  1.39684363124599E-04 -1.82676416524743E-05 -1.45276811611563E-03 -1.28634192170948E-04 -3.91657521935639E-06
 -5.54528850228962E-05 -1.13186267552342E-04  1.16402985884700E-06  2.40407345387011E-05  2.72862854843212E-06
  1.00356921722631E-05  3.36091631911116E-06 -9.51739702157908E-06 -7.55298972674060E-07 -1.38539401223226E-05
 -1.89916111935629E-05 -1.46850399225341E-08 -1.00644005894322E-06 -3.09805401260435E-06 -2.53739868026548E-05
  1.70389090407289E-06  1.65786622697756E-05 -3.12518340195046E-06 -4.29041314970295E-05 -9.81663025953965E-05
 -2.91731713074915E-06 -1.10129656679115E-05 -3.35628371799416E-06 -3.92941217176531E-05 -8.36408992438608E-08
  2.00362050821821E-05 -3.49285320387864E-06 -5.02187574233888E-05 -9.90326175429481E-05  4.33183435910544E-06
  1.31997052056426E-05 -1.05125999333882E-06  1.59571633869827E-05 -1.42418860338528E-06  3.49622858697035E-06
 -9.71517634206354E-07 -6.25239997032380E-06  8.47879845247899E-06 -1.34920883010038E-05  1.05426533151987E-05
 -1.04079975723404E-05 -1.21900730942614E-05 -3.04868741672780E-05 -7.21857706846372E-06 -4.43027320113191E-05
  1.53742298275476E-05 -5.70285704608125E-06  1.10416324336709E-05 -6.11445923972260E-05 -1.49030532566127E-05
  4.40219532937525E-05 -8.09710355817863E-07 -3.59571944639708E-06  6.44151227218169E-06  3.34559096413206E-08
 -2.45790493604353E-07  5.16028509957519E-06  1.95042221754231E-05 -7.97618717248539E-09 -7.24496655680507E-06
 -4.51152898639018E-05  1.59141366611468E-05 -3.69414033873847E-06  1.26948559728442E-05 -1.82269191098058E-05
 -6.66213342203384E-05  3.97802438915955E-05
* ORBITAL    1   35
  9.28023686075351E-07  4.89204210729715E-06 -1.32830094471466E-05  1.94129688607854E-05  1.79471531127402E-04
 -4.02917654369820E-06 -7.54964142836589E-05 -2.31651887832398E-04  2.83340081959383E-05 -2.80916118383684E-06
 -5.37746042387801E-05 -1.63751111870874E-04  1.50746735865272E-05 -8.91922105076316E-07 -1.66810276936400E-05
 -5.49690467840676E-05  9.03813104870057E-06 -1.07127122492377E-04 -2.50704905837128E-04 -2.14141410532025E-05
 -5.56971331594318E-05  6.43739212408686E-05  1.51241858126553E-04  1.56878747651097E-06  1.96273850032458E-05
 -1.42008336426992E-05 -2.53500184323250E-05 -4.48934414015150E-06 -3.21617923192314E-05 -1.51492063250807E-04
 -6.02309068382829E-04 -1.63044545037015E-04 -2.01927109915465E-06 -3.61308245258698E-05 -1.86256323853643E-04
 -3.76174772162702E-05 -1.19519012997509E-07 -2.68940922644903E-06 -8.94766870294589E-06  1.45396013500718E-06
 -1.38067728294552E-06 -2.50824072443746E-05 -1.31897482295135E-04 -2.74808954714494E-05 -2.74444187737014E-06
 -8.54616456707083E-06 -3.30358688185148E-07 -7.10980436035338E-08 -1.02695454223292E-06 -2.19247054645180E-06
  2.71195535577614E-06  1.31839691642833E-05  1.86761780884041E-06  1.02841041947216E-05  2.14287864010790E-06
  1.45105875387804E-05  4.34648616183926E-05  1.80834313070056E-04  1.86281865244634E-04 -8.47828464082500E-07
 -3.44035078208926E-05 -1.42586089177589E-04  1.73637139917974E-05  1.72466103395411E-07  1.83418887039214E-05
  1.07142708190275E-04  9.43473479315815E-06 -5.38503945786692E-07 -1.30301722302768E-05 -6.29225682503160E-05
 -4.62584858154553E-06  7.61280694824996E-05  2.20660292726032E-04  1.92996436018897E-05  5.30934921661143E-05
  4.46094832093964E-05  1.17704930977991E-04  3.54230445450775E-06  2.62095117704517E-05 -1.30949045935210E-05
 -2.44428959423949E-05  1.97542028145891E-06  1.33707328607854E-05  3.92854650268867E-05  1.61021641323418E-04
  1.74923934654230E-04 -7.15670741827685E-07 -1.73599179808549E-05 -5.97311828895551E-05  1.19430059426918E-05
 -7.39124486600350E-08 -1.13463779676135E-06  1.87652361906507E-05  1.70960960179716E-05 -7.34681564457780E-07
 -3.77068186181369E-05 -1.79614021240047E-04  4.92142917941328E-06  2.20446469306806E-06  1.48404879386452E-05
 -2.09199663543394E-06 -6.27596397835202E-06 -8.91530760489108E-05 -2.52642241906631E-04 -1.67821892485722E-05
 -2.95266069509915E-05  1.56551092236616E-05  5.55363608063917E-05 -3.14158788562580E-06 -2.50747590571814E-02
 -2.62020482338635E-04 -2.50098390456939E-05 -3.94512702805364E-05 -3.08129529777205E-04  2.31418109382788E-06
 -2.04579914082929E-04 -2.96597219330330E-05 -2.62766657720104E-06  2.72686983212068E-03 -5.44555427710318E-05
 -7.13221276683134E-06 -5.33773563608269E-05 -3.44160667864185E-05 -3.64831627423867E-05  1.93860146886627E-05
 -1.35831149460472E-05  1.48168908441529E-05  9.99649704293188E-01  7.59715983925529E-03 -1.23042842989135E-02
 -1.20206341570129E-03 -8.54702287076251E-04 -1.15352003456591E-04 -8.05264301100439E-03 -7.65958622337463E-04
 -2.63007710299511E-06  2.88160000353428E-03 -4.66630157629070E-05  3.19795699546240E-05 -6.41089488783179E-06
  2.35646946053045E-06  3.46480022408706E-06 -2.63579890682616E-05 -5.15785273693142E-05 -3.53203050803579E-06
 -5.05217323488882E-05 -1.01060873977642E-04 -1.08750636747661E-06  1.67234795095204E-05  3.92325855120657E-06
  8.92118044334457E-06  1.19009194214348E-06 -6.72682155699575E-06 -2.44942729534629E-06 -3.33040632564032E-05
 -7.91422258260634E-05 -3.29376161162014E-06 -3.66875733063203E-05 -2.45392549062179E-06 -9.12245456255675E-06
 -6.46415600619490E-07 -1.91507037020525E-05 -8.41472577712142E-08 -4.42228595868363E-06  1.65513671114836E-07
 -2.36433233541351E-06 -2.40111336191764E-05 -2.74463545080390E-07  1.97871305467242E-06 -1.53740070444637E-06
 -1.83364038164072E-05 -3.48937925691058E-06 -5.02812245221016E-05 -9.86880409216610E-05  2.36147908250624E-06
  9.12144843516886E-06  4.94195968429706E-07  1.67096578906506E-05 -3.53662099434739E-06  6.28334436113819E-06
  6.69013817704417E-07  5.53104764685247E-06  3.35940425985158E-06  5.36740764955662E-06 -2.14521163371255E-06
  1.34207598447793E-05  8.48206438954020E-06  1.04116233755056E-05 -7.50435835093868E-06 -4.63415554657140E-05
 -2.61967478496004E-06  1.32724225592531E-05 -1.52560404330646E-05  4.51817609420609E-05 -1.61415008655587E-05
 -6.33253110819919E-05  4.79722090674523E-07  2.73143330524929E-06 -1.09204859654996E-05  7.90765071603481E-06
 -1.40371386725194E-05 -9.18993697494396E-06 -1.72817381296777E-05 -2.06618717210843E-05 -7.49368401289422E-06
 -4.62152511641924E-05 -4.81389722576383E-06  1.59315972197618E-05 -1.18590907586936E-05 -1.66520049777300E-05
  4.26260652367943E-05 -6.44133499730053E-05
* ORBITAL    1   36
 -2.02147570647594E-06 -1.36116500156866E-05 -3.85709480692160E-05 -1.61499682719542E-04 -1.83719638717602E-04
  1.28690419892824E-07  2.66502616611973E-06  3.04105501152386E-05  1.56474171479528E-05 -5.75735337380993E-07
 -1.46963435232858E-05 -5.17294742296729E-05  1.11371119137864E-05 -6.92989114288205E-07 -3.69540782629645E-05
 -1.77484092815691E-04  4.32402044202747E-06  3.19915321170609E-06 -2.16677844821000E-06  1.78988355716970E-05
  3.24506113221256E-05  8.60899699542509E-05  2.45550830841943E-04  2.02041547470709E-06  5.28389921983219E-06
  1.63383240129447E-05  5.67627260789970E-05 -1.91919825893413E-06 -1.29079601132091E-05 -3.58995222246126E-05
 -1.50614222002633E-04 -1.78003197489484E-04  2.75365522898020E-07  2.02169213154121E-05  1.16952252408737E-04
  1.14255615084434E-05 -8.41017969580220E-07 -3.43057047295643E-05 -1.42234667723192E-04  1.73544833255801E-05
 -4.66920019828479E-07 -1.17526066209350E-05 -5.60458874051038E-05 -3.11866570878766E-06 -7.60546760872292E-05
 -2.20530049604692E-04 -3.42980018123415E-06 -2.61703711370219E-05 -4.46112359125066E-05 -1.17843876973607E-04
 -1.94570592184054E-05 -5.39400601676023E-05 -1.32434226173329E-05 -2.50465541804662E-05  4.38553203283028E-06
  3.14595525233529E-05  1.49418083524621E-04  5.93485971331045E-04  1.53654045910124E-04 -7.43304822091087E-08
 -9.11961717500912E-07 -1.56295916591239E-06  6.04215248525722E-07 -2.02425499490150E-06 -3.69749154290901E-05
 -1.91197611516890E-04 -3.80163256174320E-05 -1.35157192166321E-06 -2.43788801113609E-05 -1.28456330098782E-04
 -2.72189391723040E-05 -1.09469710337613E-06 -2.57324388202124E-06 -3.59755642107509E-06 -1.57017754595019E-05
 -1.22240295352187E-06 -3.75072389893496E-06  1.57242190826202E-07 -1.23808738008187E-06  2.44878432773911E-06
  1.13708663600212E-05 -1.03094236102230E-06 -5.58808724628209E-06  1.12320460168033E-05 -2.78041045043425E-05
 -1.88438517105892E-04 -2.77486159730431E-06 -5.29278380283264E-05 -1.60774063551592E-04  1.45251674963014E-05
 -4.02998906372889E-06 -7.55241116093213E-05 -2.32838757130295E-04  2.75366466891078E-05 -8.55959836960385E-07
 -1.48071540157623E-05 -4.59732130583345E-05  8.82435434677006E-06  1.07154709196955E-04  2.50370468766085E-04
 -1.44860325527861E-06 -1.93116804932160E-05 -5.99649165868261E-05 -1.38745572644483E-04  2.22595259557732E-05
  5.72098114925035E-05 -1.49946442522622E-05 -2.82078360549872E-05 -1.46667558634700E-05 -9.99650123366663E-01
 -7.59456765607813E-03 -8.59606048391312E-04 -1.13838682381587E-04 -1.22972479329559E-02 -1.20310513381611E-03
 -8.05707165364425E-03 -7.65900490033103E-04  2.76829755003709E-06 -2.73397912560970E-03  5.16253164418243E-05
  2.48846647850241E-06  6.13442205271857E-06  3.02236710744119E-05 -4.93013341572015E-06 -2.50118782495790E-05
 -5.07647160267317E-05  2.40321069864028E-06 -2.50186144930762E-02 -1.18603283716806E-04  3.08268766438384E-04
  6.25359704215400E-05  1.79413383078057E-05 -3.37178489707779E-05  1.99056654629034E-04  8.71235793944435E-06
  2.76811918101380E-06 -2.52785145682935E-03  5.95015784735882E-05 -3.18062669105273E-05 -3.57187322693706E-05
 -6.97728322440283E-06 -5.35392897871324E-05  1.78935823587897E-05 -1.12342541179929E-05  2.37346506450249E-07
  6.70146754917335E-06  4.33112509130129E-06 -2.03281838753463E-07  1.30216543744240E-06 -2.51647300637336E-06
 -2.41486196386226E-05 -1.56272115830432E-06 -1.77602052416837E-05  3.61224767923775E-06  5.19545020939479E-05
  1.02654200076427E-04  6.61986824797858E-07  1.85478258607975E-05  2.48875339732632E-06  9.61500005334033E-06
 -3.50298902262196E-06  7.27604818173763E-06  3.56497807402768E-06  5.15736462110653E-05  1.01427058168751E-04
  4.06156441192409E-06  9.59032391435544E-06 -1.08473867564521E-06  1.68789361123183E-05  1.28696046666392E-06
 -5.90820739749672E-06  2.62600350757667E-06  3.59115481162301E-05  8.41513731768706E-05 -2.57473623951419E-06
 -9.57879944793963E-06 -3.32369148530516E-06 -3.75630241736310E-05 -4.70780696195760E-07 -1.94930135576736E-05
  7.47942650542002E-06  4.60681016911406E-05  1.58070368511185E-05 -5.01321695277587E-06 -1.18006080418178E-05
  6.37885090264830E-05  1.62166813792305E-05 -4.32311407208484E-05 -9.91294519417358E-08 -3.59946929648462E-07
  8.06520212655020E-06 -1.17039088816738E-05 -1.32110528391725E-05  1.82259334743754E-05  1.00183557284981E-05
  2.05149681256402E-05  7.53776749465510E-06  4.66410563953230E-05  1.40750440767502E-05 -3.10334150560008E-06
 -1.50048010570480E-05  1.66230971562924E-05  6.42646689158949E-05 -4.52446066482171E-05 -3.04537303887244E-07
 -3.28142294059516E-06  5.64317321339616E-06  2.57881597760944E-06 -1.58758884682370E-06 -7.66017989133182E-06
 -1.25827344980796E-05 -1.02117080206402E-05
* ORBITAL    1   37
  1.49462170384323E-06  1.07260092527719E-05  5.10869275175991E-05  1.99501213588257E-04  3.14603716505276E-05
 -1.05310856233977E-06 -1.96902539980828E-05 -1.16755366445898E-04 -2.98909996697695E-05  2.99469123486966E-07
  5.50727200367265E-06  2.90823386548951E-05  3.53269099795368E-06 -9.46229504932419E-07 -1.76342712930543E-05
 -1.02126648532498E-04 -2.34141860153624E-05 -9.78136583251068E-06 -1.65284433809177E-05 -6.07241642670993E-06
 -8.32845640764815E-06  5.53714006929288E-06  9.30360466972279E-06  1.21144713330378E-05  2.01041966854670E-05
  4.25400585865413E-06  8.37645147112813E-06 -5.96821375884723E-06 -4.14796606320011E-05 -1.73267451632715E-04
 -8.66980080628313E-04 -4.77954113011737E-04 -5.17396773157125E-06 -9.32392451574701E-05 -5.77242344509342E-04
 -1.19306949387629E-04 -1.58297426810069E-06 -3.13149163916169E-05 -2.24816916598064E-04 -6.57805661478936E-05
 -2.53970204484841E-06 -4.37979287450034E-05 -2.49247484760576E-04 -3.79725762105861E-05  3.65842452274513E-05
  1.18491069747807E-04  1.64363996560614E-05  6.73820059521409E-05 -2.10959929304130E-05 -6.86596156097349E-05
  3.18533420591421E-05  1.35469100669055E-04  3.44418344053931E-05  1.43963326265459E-04  2.71288480759828E-06
  1.94760459474432E-05  9.30457964083088E-05  4.20429025747822E-04  1.30419139710181E-04 -1.33349917495672E-06
 -2.50848572892677E-05 -1.63487639041805E-04 -4.59266126662306E-05 -5.67564787125346E-07 -1.01735436874391E-05
 -5.00988492490106E-05 -6.63389502414928E-06 -1.41763909516418E-06 -2.68172762105612E-05 -1.75404063164819E-04
 -4.85536256652450E-05  8.87491234560864E-06  1.23813490108564E-05  1.70386205528673E-06 -5.57969468086192E-06
  8.16215731083878E-06  1.16318536100707E-05  1.73746904396811E-05  3.49959239185439E-05  9.31225255998903E-06
  2.19774363943624E-05  2.68852184437526E-06  1.93014718042051E-05  9.22308626204280E-05  4.17272285837775E-04
  1.29573835801108E-04 -1.94370636907977E-06 -3.64662019412448E-05 -2.30601068614453E-04 -6.06414469677706E-05
  5.54443121897095E-08  1.39247316149545E-06  1.75258423194911E-05  8.10250777560955E-06 -5.27341346860794E-07
 -1.02658856705170E-05 -7.82322112322840E-05 -2.72473248782063E-05 -2.73334160332503E-06 -4.06465851132599E-06
 -1.32304950810089E-06 -4.91322439365211E-06 -1.17497400190515E-05 -1.66679232224817E-05  1.42340379424015E-05
  3.54736932473647E-05  1.33371477621143E-05  2.05678743796100E-05  1.55731089389626E-06 -1.29178942101328E-05
  3.65726513408937E-05 -5.14675536594159E-06 -3.01956916017249E-05  6.56327927213166E-07 -4.93511793871421E-07
 -2.19148345780382E-06 -2.24615065888486E-05  2.95099035229784E-06  6.84183108907660E-06  7.85807529710959E-05
 -1.03069340179640E-05 -1.01393991242690E-04 -2.67039720932322E-06 -7.54145842952447E-06 -5.37388775319405E-06
 -6.61255583288294E-05  5.73487040601447E-07  5.26522308141313E-07  1.80408891265781E-05 -2.07024698946910E-06
 -2.42367848622222E-05 -3.96908999981753E-07 -4.91860578690131E-06 -1.16813976934697E-06 -1.35965423456015E-05
  1.60772965886983E-06 -1.22049118167068E-05  3.74648174902638E-05 -3.78075092890535E-06 -3.11368387587254E-05
 -5.93703511686302E-07  1.31701039700505E-06 -4.14996207991061E-06 -2.07245210995318E-05 -1.64383983156518E-08
  1.48784376255275E-04 -2.07140925125991E-06  1.70943476004902E-06  7.76779845243086E-06 -2.75752525612219E-06
 -1.97143717210317E-05 -2.20488791688122E-06 -8.21013728111867E-06  6.39298241695888E-08  9.32366729359015E-05
  1.82312783143154E-06 -7.30060022024663E-07  6.69528409295330E-07  9.77554961737764E-07  4.36120577558722E-06
 -1.18541000263769E-06 -2.47772355516149E-06 -1.71455926767498E-05 -9.99913566065632E-01 -7.11717326753934E-03
 -5.67496994180471E-03 -5.01228234400613E-04  9.40014467354836E-03  6.82396080521200E-04 -1.05545150644468E-02
 -8.29308340371820E-04  1.90053224211948E-08  2.42196253448678E-04 -4.70379462992235E-07 -2.69455729511208E-06
 -1.24017284500841E-05  1.95083769128336E-06 -1.48638590629585E-07  4.12754140022371E-06  1.94997630560201E-05
  1.04943934282655E-04  1.73523047885364E-04  7.64706410944814E-05  1.10750466517150E-04 -2.25795575328888E-05
  1.27458008705000E-05 -2.50568178171802E-05  1.32390538638770E-05  3.15326084391166E-07  3.86333645117106E-07
  1.20582010464338E-06  3.31109543685727E-06  2.59565562279500E-06 -1.88349125047164E-05 -7.27445025417016E-06
 -1.77523522564555E-05 -2.87689666448138E-06 -1.47284026777498E-05 -1.87238598488136E-06 -9.05397320980578E-07
 -8.11443923563378E-07  1.29886840802647E-06  2.64775521192623E-05  2.62596101572453E-05  2.96592014607448E-07
  2.31270887086260E-07  4.09797050481848E-06  4.02064308208432E-07 -1.42628167496758E-06 -7.35614487592589E-06
 -1.88543663808483E-05 -1.77565725921865E-05
* ORBITAL    1   38
 -2.67989215741102E-06 -1.92386996535562E-05 -9.19195229118426E-05 -4.15982704118154E-04 -1.29093057701221E-04
 -1.32045541246181E-06 -2.48663914457146E-05 -1.62159254512297E-04 -4.54888136590292E-05 -5.59828387597300E-07
 -1.00447778775478E-05 -4.94020207927502E-05 -6.40965303381136E-06  1.41415591802118E-06  2.67811778375984E-05
  1.75527827798326E-04  4.86175690015647E-05 -8.71401062871497E-06 -1.21487809598672E-05  1.69989430070946E-06
 -5.62878714509538E-06 -8.37585136954579E-06 -1.20764130097381E-05  1.74215680891485E-05  3.51259727561325E-05
 -9.17000832545928E-06 -2.15668715203703E-05 -2.64721976569305E-06 -1.90055275425420E-05 -9.08325578926820E-05
 -4.13263893092591E-04 -1.30665450547621E-04 -1.90564386823788E-06 -3.57619106792576E-05 -2.27295451892009E-04
 -6.03252872505237E-05  6.22581647332011E-08  1.52859394682510E-06  1.85747598914854E-05  8.46759864469334E-06
  5.39968088047469E-07  1.05087847613659E-05  8.00919863660157E-05  2.78787790628093E-05  2.82023068496556E-06
  4.15178607531919E-06 -1.38712724440440E-06 -5.11640213296274E-06  1.14534594834596E-05  1.59402684197967E-05
  1.44127546949959E-05  3.57815353502009E-05 -1.29939111929571E-05 -2.00498934198225E-05 -1.47533393460134E-06
 -1.05879556988125E-05 -5.04426373545676E-05 -1.96365281306569E-04 -3.03096389204698E-05 -1.03113048780434E-06
 -1.92689500036236E-05 -1.13942032605163E-04 -2.91397410031488E-05  3.01798458926751E-07  5.55698598428583E-06
  2.94211174497241E-05  3.61427474819628E-06  9.46040955636653E-07  1.76331421958839E-05  1.01842382421440E-04
  2.32444445875237E-05  9.60422445255039E-06  1.62166703869015E-05 -6.21876439548485E-06 -8.58068693098795E-06
 -5.58560144337823E-06 -9.47124125907486E-06  1.18649037151509E-05  1.95859129286415E-05 -4.08680226152489E-06
 -7.93286928528207E-06  5.94071870270239E-06  4.13072374135067E-05  1.72621965384332E-04  8.60247564241891E-04
  4.73343272558878E-04 -5.05051710969753E-06 -9.16784972258657E-05 -5.70522724824071E-04 -1.18152724728686E-04
 -1.56708990798613E-06 -3.12142690499880E-05 -2.25623386824860E-04 -6.64613252292476E-05  2.45472472334560E-06
  4.26170967663439E-05  2.44884279116772E-04  3.80026656270201E-05 -3.71034184036114E-05 -1.19810934992010E-04
  1.63577687068279E-05  6.71253441655440E-05  2.19823860172027E-05  7.07334438444161E-05  3.05110177987626E-05
  1.31578405138023E-04 -3.47928258903067E-05 -1.45495730974906E-04 -3.02102021585802E-06 -7.30998817828190E-06
 -8.01075067409429E-05 -1.03221118787421E-05 -1.01588110406998E-04 -2.66461560810204E-06 -6.92806545623170E-06
  5.38142394108874E-06  6.68104829631106E-05 -1.56167201774495E-06  1.20490535389620E-05 -3.65004609430166E-05
 -5.05383745943116E-06 -2.91840293986789E-05  7.48231551612380E-07  1.39909580182847E-07  2.25212478549938E-06
  2.31771481746938E-05 -1.53596922777081E-06  1.28776738998953E-05 -3.57880781331911E-05 -3.72604261835109E-06
 -3.02164454139569E-05 -6.52439627765907E-07  8.58871043793030E-07  4.02718362317527E-06  2.00077189968250E-05
 -5.74174996981202E-07 -6.68614563722392E-07 -1.80505714838017E-05 -2.04048461064037E-06 -2.40183999389969E-05
 -3.58966519704352E-07 -4.62529988409745E-06  1.20646478989096E-06  1.38161045910416E-05 -6.96685036496847E-08
 -1.84119403849364E-04 -2.62391273975491E-06 -1.59128156117466E-06  5.13887833924863E-07  1.49781963423515E-06
  4.34963747059801E-06  2.13871330746428E-06  2.57892867928644E-06 -5.71307843869177E-09 -1.11322941726828E-03
 -4.97427866797787E-06  1.09065258073500E-05  8.34105614647555E-06 -8.18647412856785E-06 -2.00593429072819E-05
  1.23798149284251E-05  8.74085282517885E-06  7.62342619496265E-09  2.41736985279712E-04  4.49274771990574E-06
  7.55617556441633E-08 -1.18969365075667E-05 -2.63025078007639E-06 -4.72994509135928E-07  9.66026796573600E-07
 -1.93420170002313E-05  1.69512745989792E-05  9.99911680183191E-01  7.12361724612417E-03 -5.63988475271002E-03
 -4.95357380694351E-04  9.52046822564536E-03  6.95872264670819E-04  1.05751539154608E-02  8.30260388856153E-04
 -3.37849808515758E-07 -2.68510558796503E-07  1.28115893031724E-06  3.24976406851159E-06 -2.53571591151561E-06
  1.89200759443134E-05  7.41977704156980E-06  1.76642715288857E-05 -1.09917674725135E-04 -1.80494419061298E-04
  7.82557874952121E-05  1.13087588939739E-04  2.56017190494647E-05 -1.31431081071264E-05  2.53614147223607E-05
 -1.24814204781749E-05 -1.89407874491963E-07 -5.00780028158121E-08  4.13403935088172E-06  5.27234034208247E-07
  1.39382809365653E-06  7.26865531818036E-06  1.88124602940796E-05  1.74095585033283E-05  2.83565876913976E-06
  1.44560217180659E-05 -1.95578852328536E-06 -7.28408887660515E-07  8.80930006408490E-07 -1.34407420369503E-06
 -2.58562083352931E-05 -2.60751846587995E-05
* ORBITAL    1   39
  5.93454751768641E-06  4.12625889860879E-05  1.72401059454484E-04  8.59140883317691E-04  4.72983888094451E-04
  1.56563698322687E-06  3.11854267885926E-05  2.25504183634449E-04  6.64630287167529E-05  5.05422160349159E-06
  9.17505096511184E-05  5.71117802107476E-04  1.18334233612416E-04 -2.45335724228519E-06 -4.25995876435029E-05
 -2.44759830421184E-04 -3.79362154866787E-05 -3.71179808718242E-05 -1.19888985569006E-04  3.06580030537659E-05
  1.31811484282784E-04  2.19305987183349E-05  7.07068770282467E-05  1.64221271215217E-05  6.72728087286472E-05
  3.48166176606635E-05  1.45566079662599E-04 -1.47856264332214E-06 -1.06114752088125E-05 -5.05609185746676E-05
 -1.96891505662921E-04 -3.04580473095125E-05 -3.05636746191366E-07 -5.63131230610348E-06 -2.98983132113004E-05
 -3.74741243344486E-06  1.03238823684223E-06  1.92938833777429E-05  1.14132166727487E-04  2.92033657640933E-05
 -9.44077246372563E-07 -1.75966912285491E-05 -1.01562561842197E-04 -2.31492537663897E-05  9.60770763768479E-06
  1.62065636646361E-05  1.18711485511414E-05  1.95772549874832E-05 -5.54759674351080E-06 -9.40505711592374E-06
 -6.18643030685462E-06 -8.52784436576794E-06  4.04938568811390E-06  7.84649993245529E-06 -2.65646929645662E-06
 -1.90709028970346E-05 -9.11264704096413E-05 -4.14426541209046E-04 -1.30955252963019E-04 -6.38108885350446E-08
 -1.55608557877290E-06 -1.86794902490262E-05 -8.47429493762599E-06  1.90856303964704E-06  3.58112676890965E-05
  2.27603199208331E-04  6.03799793296708E-05 -5.37025965019608E-07 -1.04570900874428E-05 -7.97346684695762E-05
 -2.77797733991192E-05  2.86872769588265E-06  4.28514705796569E-06  1.43962754715108E-05  3.58307067930068E-05
  1.14390565266689E-05  1.59048006470387E-05 -1.35272417464473E-06 -5.02561187578607E-06  1.30071238314490E-05
  1.99971536893369E-05 -2.66643933282050E-06 -1.91451177144672E-05 -9.15272847146145E-05 -4.13997785580145E-04
 -1.27984101236208E-04  5.48621574534581E-07  9.84165559957715E-06  4.81466109592474E-05  6.15703791294941E-06
  1.31786876640842E-06  2.48138251619756E-05  1.61742610024920E-04  4.53528093739160E-05 -1.40853179080916E-06
 -2.66822628019685E-05 -1.74928107149372E-04 -4.85064042436205E-05 -8.80287311592155E-06 -1.24263996031679E-05
  1.74778271109446E-05  3.53095490839669E-05 -8.32561012134637E-06 -1.19218612418205E-05  1.76765703952839E-06
 -5.33694041315148E-06  9.09456229347857E-06  2.12488392490184E-05 -1.54282300726418E-06  1.28450362727117E-05
 -3.59579962125560E-05  6.29536741926916E-07 -1.08341305393776E-06  3.71846218007336E-06  3.01857485784348E-05
 -4.01599372146395E-06 -1.98492196130371E-05 -5.76979993788296E-07 -6.65190440863925E-07 -1.81160608673865E-05
  3.49937130807689E-07  4.57897871368408E-06  2.04483125592171E-06  2.40362667444798E-05 -1.19662845157166E-06
 -1.37216549314789E-05 -3.02788277176907E-06 -7.39101884498947E-06 -8.02809923013781E-05  2.66411760772120E-06
  6.92216791193632E-06  1.03294035258417E-05  1.01643762191389E-04 -5.36958774474894E-06 -6.67439042553402E-05
 -1.56156439126289E-06  1.19926475424408E-05 -3.64916290450268E-05 -7.54154015154235E-07 -2.15913486494692E-07
  5.05724902499442E-06  2.91904372130396E-05 -2.24268817756978E-06 -2.30690027205697E-05  4.35935758528285E-09
 -6.03659061021751E-04 -1.29537400763621E-06 -5.36219002584954E-06 -2.05096994825234E-07  4.72290854304933E-06
  1.22388756036063E-05  7.90781947498894E-06  1.98361508275741E-05  1.69076490955973E-05  9.99911700248515E-01
  7.12590501397911E-03 -9.52709641299643E-03 -6.96378449908386E-04  5.64201675488309E-03  4.95609546906983E-04
 -1.05653898648371E-02 -8.30229709043278E-04 -6.91158213883752E-08  9.23042919881371E-05 -7.41023955818699E-07
  6.53541656700347E-08 -4.27823338629013E-06 -1.02752416899417E-06 -7.87088083492337E-07  7.65534258690854E-07
 -2.42504645854589E-06  3.13038855989371E-08  1.11305232604653E-03  1.08715895778637E-05 -4.37384519434534E-06
  1.89507602279630E-05  1.02970112311535E-05 -6.79628789491078E-06  1.11543498201316E-05 -6.88276184238100E-06
  2.80277833462920E-06  1.43857647004961E-05  7.06404097101896E-07  1.90892101604319E-06 -8.66220617148587E-07
 -2.60311817831031E-05 -1.32457219561641E-06 -2.58398290404474E-05 -4.40198610602607E-07 -4.83295132283903E-07
 -3.50313027372606E-07 -3.95285324497926E-06 -1.35911605226005E-06  1.73989383385384E-05  7.32323270396128E-06
  1.88007612584811E-05 -1.10005695525141E-04 -1.81279965992951E-04 -1.13553605885520E-04 -7.82218254510579E-05
 -2.47647686771849E-05  2.53138816195479E-05 -1.24925171768425E-05 -1.24818732866049E-05 -2.35851815270482E-07
 -5.81077810764935E-08 -3.35027306712005E-06 -1.35983402301466E-06  2.57916521157822E-06  7.38302863550929E-06
  1.75921205164582E-05  1.88718937753621E-05
* ORBITAL    1   40
  2.66445819931846E-06  1.91300197698928E-05  9.14389319220110E-05  4.14090222047269E-04  1.28792860598541E-04
 -5.70639617381540E-08 -1.42161240982379E-06 -1.76893327605237E-05 -8.14124925201591E-06  1.92562442609526E-06
  3.61343642259673E-05  2.28774130363288E-04  6.03015977233182E-05  5.24850624438425E-07  1.02137027251084E-05
  7.78835727210527E-05  2.71295694366366E-05 -2.68863891042286E-06 -3.94881424120237E-06  1.41497724740934E-05
  3.52686147673760E-05 -1.16967153733594E-05 -1.66283731448473E-05 -1.33206914320962E-06 -4.94846556671627E-06
 -1.32099380067726E-05 -2.04441030710032E-05  2.69719401027543E-06  1.93638831682855E-05  9.25190795242040E-05
  4.18116488012374E-04  1.29606634584392E-04  5.66928945481892E-07  1.01692974760720E-05  5.00818521727451E-05
  6.63867273177662E-06  1.32747811646522E-06  2.49742105037562E-05  1.62800812548663E-04  4.57108395328860E-05
  1.41421669685774E-06  2.67584493097647E-05  1.74966628415594E-04  4.83888780076885E-05  8.82609148185286E-06
  1.23339627331234E-05  1.73029067202629E-05  3.48850198507928E-05  8.13724968548680E-06  1.16179593432346E-05
  1.65009714064675E-06 -5.63086998484732E-06 -9.32597435180059E-06 -2.19726274733011E-05 -5.98115504342276E-06
 -4.16342613561059E-05 -1.74636228590086E-04 -8.67127117627587E-04 -4.73637704966505E-04  1.53666618817089E-06
  3.07246260197434E-05  2.23346628924519E-04  6.59846219028659E-05  4.94169524301383E-06  9.03622523148475E-05
  5.69886298750708E-04  1.19841325270107E-04  2.40816505872969E-06  4.21842210078190E-05  2.45749532027732E-04
  3.87927609225567E-05  3.63759184131202E-05  1.17941079903410E-04  3.04401527322992E-05  1.33364932975930E-04
 -2.10714860210550E-05 -6.86766823988700E-05  1.62673832862289E-05  6.68039543269803E-05 -3.36577769202971E-05
 -1.43160960944377E-04  1.48792747008287E-06  1.06786261363709E-05  5.08784133106491E-05  1.98973390040955E-04
  3.14851466837177E-05 -2.99181129867801E-07 -5.50489499438181E-06 -2.91043862364823E-05 -3.56636058972378E-06
  1.04737993032199E-06  1.95869926420613E-05  1.16279991318840E-04  2.98096800508503E-05  9.42977995651619E-07
  1.75822237691195E-05  1.01960104945559E-04  2.34137743458983E-05 -9.73179269663262E-06 -1.64450504310250E-05
  1.20653067110050E-05  2.00308809185285E-05  5.52662198658065E-06  9.27949629044486E-06 -6.06635042593667E-06
 -8.33057993258100E-06 -4.24781002753870E-06 -8.35770928231689E-06  5.72604586943780E-07  5.66992113901995E-07
  1.80126114773008E-05  3.95537072651473E-07  4.89513580499155E-06  2.06065507947627E-06  2.41228724679416E-05
  1.16253124642110E-06  1.34996875997354E-05  1.60321872362910E-06 -1.18174138115038E-05  3.75108953577707E-05
  5.86568932362951E-07 -1.36100465448535E-06  3.76695579356715E-06  3.10582890405108E-05  4.16502605842002E-06
  2.10074070315780E-05  1.54763922128276E-06 -1.23982612952040E-05  3.65856494233999E-05 -6.76302611093586E-07
  1.64782211773777E-07  5.14137836142681E-06  3.04777215544817E-05  2.18881892414345E-06  2.25778966034516E-05
  2.93143021385666E-06  6.97592647447708E-06  7.82783875477134E-05  2.66087730188808E-06  7.58848295814992E-06
  1.02795316550673E-05  1.01441806837657E-04  5.35461509736915E-06  6.60645546549949E-05 -1.70468023876725E-05
 -9.99911853248066E-01 -7.11065977823916E-03 -9.45524677948141E-03 -6.88113164306483E-04  5.70025648899238E-03
  4.97292838836346E-04  1.05168486826593E-02  8.23571151130885E-04  5.40407473986354E-09 -6.03189626440519E-04
 -6.46536941760287E-06  6.10308541491216E-06  7.54304105048119E-07 -2.07623043768995E-06  1.19557789824902E-05
  4.81169345750937E-06 -1.87784014164488E-05 -1.30975629111268E-09 -1.48779195568196E-04 -3.69880949857059E-06
  1.09752923893157E-06  1.97889997263306E-05  1.10313596629138E-06 -7.49183486803874E-06 -9.13505052096530E-07
  8.05616490732083E-06  5.95810243002353E-08 -1.83671702766492E-04 -1.41835282738055E-07  5.79549063079066E-07
 -4.26813966852599E-06 -1.90983787497393E-06 -8.95640270524840E-07 -1.74034491311887E-06  2.27500320003530E-06
  3.33075555607872E-07  3.18183397016597E-07 -3.70788642920137E-07 -4.01779376957933E-06  1.38832346977708E-06
 -1.76237820068621E-05 -7.31026006314098E-06 -1.87224474603023E-05 -2.85567101399175E-06 -1.47575147446615E-05
  8.89862859542929E-07  1.75700841907272E-06  6.88320374719576E-07  2.62807310322184E-05  1.26016839901741E-06
  2.63323923940745E-05  4.00779597206664E-07  5.02642118204235E-07 -3.13462873814360E-06 -1.13885528734559E-06
 -2.53718076181441E-06 -7.27035194512206E-06 -1.76754561685314E-05 -1.87241098350771E-05  1.06606973945535E-04
  1.76199510567150E-04 -1.12290328523745E-04 -7.45728150078385E-05  2.41055280505055E-05 -2.59270131163142E-05
  1.37343447879471E-05  1.29274045034349E-05
* ORBITAL    1   41
 -6.47024144173438E-07 -5.37365435832424E-06 -1.52239110851185E-05 -1.56137651209246E-04  1.13680136061066E-05
  3.98645144314843E-06  5.13882069192501E-05  3.47141079675013E-04  7.82953225891093E-05 -3.05667465446176E-06
 -3.34741022968644E-05 -2.25535782094228E-04 -5.00934270357884E-05 -1.04735801765403E-06 -1.77772496391982E-05
 -1.08418420131193E-04 -2.07665863602650E-05  6.74413713985326E-05  1.69805753927414E-04 -1.21337061730242E-05
 -4.59965386301353E-05  4.23452508689827E-05  1.07876788941427E-04  1.69028159195938E-05  5.14555488626713E-05
 -1.81102774284447E-05 -6.85777091736384E-05 -7.13244325467098E-07 -5.82857258976767E-06 -1.81239155641626E-05
 -1.67277638287975E-04  5.92722315694694E-06  1.30318184410565E-06  2.14515490735377E-05  1.38818894257843E-04
  2.93152530725904E-05 -1.16254927153416E-07 -2.64534908438586E-06 -8.17792764455829E-06  1.27187409795199E-06
 -5.12597340198235E-06 -6.11337011391124E-05 -4.11830386838296E-04 -9.23710680551721E-05 -2.20637669843274E-06
 -5.46486996462140E-06 -2.22494203097148E-06 -2.18472215150124E-06 -7.94908139077839E-05 -2.02812080065967E-04
  2.67265319257441E-05  9.57235348476841E-05 -3.96213273925187E-06 -6.12639387467218E-06 -7.26195968404452E-07
 -6.47531981327421E-06  2.29044631514748E-05  4.32243247093041E-05  8.53009113394069E-05  6.78946052193436E-06
  4.12603635053627E-05  3.12225344375983E-04  7.15863184780276E-05  4.53177489335727E-06  1.27468574812344E-05
  1.28709942658649E-04  3.03001772649036E-05 -1.80508756329615E-06 -2.25564189487803E-05 -1.45799542000735E-04
 -3.26197334080592E-05 -2.90758136625720E-05 -1.26644282401527E-04  1.12409549260340E-05  5.88608448215747E-05
  1.88041533499767E-05  7.79278694383296E-05  1.18843211237326E-05  6.64475151401676E-05 -1.64761614891583E-05
 -8.86444237741044E-05 -1.96386345811897E-06 -1.40905203533358E-05 -6.82284033822733E-05 -3.04038488538583E-04
 -9.71019957131744E-05  8.61971724116062E-07  1.73328768831594E-05  1.05588012003048E-04  2.40828811032802E-05
  4.69881245774663E-08  2.70173426746481E-07 -3.09701682407229E-06 -3.23259912304983E-06 -7.26286959331495E-07
 -1.39791163207224E-05 -8.95059391576172E-05 -2.20724315564438E-05 -4.42082622001752E-07 -2.57378345292480E-06
 -5.47751835112491E-08 -1.07199074163401E-06 -1.70554089509585E-06 -3.49852571642434E-06  1.23263491459410E-06
 -8.21001609313708E-07 -1.30764684395837E-06 -4.06524692977289E-07 -9.84484167293062E-07 -1.15864360025883E-06
 -3.30716944866409E-05 -8.70434141475363E-05  7.63518061385896E-06 -3.83427141408508E-04 -5.10874951927088E-06
 -2.08919006578918E-04 -9.30966610350771E-06  1.05488220282908E-07  3.57186067416821E-04 -1.01846365227750E-04
  5.44999262335555E-03  4.85952411644799E-05  2.19542375140966E-02  1.55871678086067E-04 -1.20901279950110E-02
 -9.53713663527923E-05 -1.26042362360451E-06 -3.12626107915859E-06 -3.89203310126501E-05  3.63321507274638E-04
  9.70532806185723E-06 -1.04052500514248E-05  1.14550539051944E-06  2.38419879984918E-04 -8.76583934471372E-06
 -5.57569267716944E-05 -1.42694463514560E-02  2.43215992571190E-03  8.57426452283914E-01  6.22549958557767E-03
  2.20648758202984E-01  1.47544934063210E-03 -4.63981049501107E-01 -3.45763833159759E-03 -1.56051374498893E-06
 -1.15136588880137E-05 -4.18507713974530E-05 -3.91544981547911E-06 -2.70867174198162E-05  4.50302284467324E-06
 -3.84957260156501E-06  5.93161667927980E-06  1.79886403826912E-05 -9.30135701379562E-07 -7.04814067591420E-06
 -2.00525443977591E-05 -4.75795494979682E-06 -3.97037402154066E-05 -4.73571374009588E-06  8.18671584056312E-06
  1.84148318908624E-06  1.96281374603948E-05 -8.61406221327197E-07 -6.52965568844051E-06 -1.79601776566203E-05
 -6.03906330691521E-06 -2.99282369993587E-05 -3.65387432951485E-06 -2.05991078181764E-06  2.10266421267248E-07
  3.49458265529942E-05 -1.46504783582324E-07 -1.17663173983959E-06 -3.16326642814378E-06  1.13207412222363E-06
  1.49305918234299E-05  1.09913833500854E-07 -1.06381119338836E-06 -6.52866750594639E-07 -9.71110169398094E-06
 -2.80748325386656E-06 -1.03084055551820E-05  1.23208782646263E-05  3.28906556938742E-06  6.22148185596122E-06
  4.54756062581525E-05  7.63209930513823E-06  5.98600922919267E-06  6.02965678651803E-07  3.61016983362934E-06
 -6.50392383380629E-07 -2.90502052182962E-06 -1.58340844374533E-06  3.87157863516068E-06  2.89914508162678E-06
  2.97360485037658E-06 -2.88050227300592E-06 -1.07051595366234E-05  3.05945695763192E-06  1.19969953261688E-05
 -6.27257048241940E-06  7.13862541611624E-06  4.45433958087967E-05  5.38344252671462E-06  1.64054018429118E-06
  6.91673152897654E-06  3.78265416916258E-06  6.58719446853543E-06  1.77056189320884E-06 -1.06402735300811E-05
 -2.05148959083994E-05 -2.16242946535499E-05
* ORBITAL    1   42
  2.00053732936156E-06  1.43912029569734E-05  6.91335560402538E-05  3.12592139597977E-04  9.66552246943338E-05
 -1.58214895536111E-07 -2.37329064221424E-06 -2.09764813234226E-05 -7.27615783670099E-06  1.02085425885803E-06
  1.90931490644527E-05  1.17381307517229E-04  2.66878551204328E-05 -6.73771918648590E-07 -1.30892424947078E-05
 -8.41086040521304E-05 -2.10538981088043E-05 -3.02258234237750E-06 -6.15083078361882E-06 -6.16183848943728E-07
  3.17784739469541E-06 -4.71852863497118E-07 -2.03863784802504E-06 -8.16192623746065E-07 -1.57896503198682E-06
 -3.99825982514574E-07  3.07437072502102E-06  7.65077852237886E-07  6.79169413791708E-06 -2.18668749370824E-05
 -3.41039576910092E-05 -8.55220417981997E-05  4.47132995770066E-06  1.17654055670229E-05  1.22340921898672E-04
  2.89309098975798E-05  6.80190609520268E-06  4.15538235755281E-05  3.13561703146011E-04  7.16918244210193E-05
 -1.53951549097827E-06 -1.94139755370570E-05 -1.24565190419692E-04 -2.78482136903683E-05  2.93370092226064E-05
  1.27185316624863E-04 -1.18246700795830E-05 -6.64453395765857E-05 -1.48067559068558E-05 -6.76765777138952E-05
 -1.26710727123498E-05 -6.38807732701417E-05 -1.63691688933248E-05 -8.84828730622650E-05  7.49089906267810E-07
  6.15270392972208E-06  1.68467045521930E-05  1.64841154142201E-04 -1.03934296120149E-05 -4.62990298956801E-07
 -4.74102507926315E-06 -2.39906034212797E-05 -2.33425713895087E-06  1.07858367649706E-06  2.09148443380697E-05
  1.33099593106900E-04  2.79972943926164E-05 -5.04078833062773E-06 -5.99470070930983E-05 -4.04207578847376E-04
 -9.07161934951839E-05  3.73401699925547E-06  1.20191755268771E-05 -2.72481266424237E-05 -9.88175265599436E-05
  7.85922136135490E-05  1.99096066574842E-04  1.61940361056094E-06 -1.25089812368580E-06 -3.14883006262846E-06
 -1.69277801684663E-06  7.48451692394836E-07  6.10273863224141E-06  1.87257476474499E-05  1.71975632699868E-04
 -6.30601712267355E-06 -3.10466095206827E-06 -3.43873119904193E-05 -2.31155905385967E-04 -5.13857720929205E-05
  3.99198595500672E-06  5.14645590592900E-05  3.47968247095841E-04  7.86436210027474E-05 -1.01042865722050E-06
 -1.70681630626885E-05 -1.03880519730956E-04 -1.96439236170509E-05 -6.74976122866907E-05 -1.69911123518227E-04
 -1.69022566136469E-05 -5.14522671794343E-05 -4.23145460510660E-05 -1.07870591793960E-04  1.20566181771547E-05
  4.60525443054796E-05 -1.81066827373438E-05 -6.87688440036519E-05  1.31646909614336E-06  3.76642418925843E-06
  4.06281085352649E-05 -9.05032385471422E-06  7.06074285965530E-07  3.50390484675688E-04  9.77655386290741E-06
  2.29611666148087E-04 -8.47116385453307E-06  5.58489306553457E-05  1.42760239189398E-02 -2.43108244200615E-03
  2.19536695271290E-01  1.46703685238997E-03  8.56909770698361E-01  6.22175931152161E-03 -4.65460401393957E-01
 -3.46740403561928E-03  1.04713898585871E-06  4.34209513285624E-07  3.52612840755741E-05 -4.55980696481666E-04
 -6.04585291205100E-06 -9.96571665703412E-05  7.45385100516725E-06 -2.49921409979376E-04 -9.11501639424475E-06
  2.76068540671237E-06  3.75200044249893E-04 -2.28506482336944E-05 -2.20315258962297E-02 -1.63462208417446E-04
 -5.85162170744491E-03 -2.69228715725940E-05  1.17509535397881E-02  8.22269799946853E-05  9.14272808497575E-07
  6.91453133350615E-06  1.94589946644149E-05 -3.39299879011131E-06 -5.45887493085709E-07 -6.13538151089444E-06
 -2.94318149624814E-05 -5.36638123299222E-08  3.41196822589413E-05  1.94248281211914E-07  1.53842352962527E-06
  4.19166837678235E-06  3.55614808579627E-07  9.78701841903970E-07  1.38012121863884E-06  1.45311880581659E-05
 -7.48482795333525E-07 -1.07236404330145E-05  1.62043938330157E-06  1.19643525574040E-05  4.30272654265475E-05
  4.89083354451761E-06 -2.48797683567116E-06 -3.80802150220237E-06 -2.72832690676781E-05  6.07549625321863E-06
  1.63433424377297E-05  9.38058247376903E-07  7.11145291306583E-06  2.02140965340716E-05 -4.80855194862973E-06
  7.43858688344668E-06 -4.76788550831432E-06 -3.97123054469667E-05  1.87877770046372E-06  2.01561911280947E-05
 -1.49971593827200E-06 -6.42583165399806E-06  5.85951153794097E-06  3.61820202179378E-06  1.47695618521747E-06
  1.93250815639899E-05  1.02477836546954E-05  2.02574821039878E-05  2.86273872040374E-06  1.05926458376115E-05
  1.20729431384991E-05  3.23247189909705E-06 -6.12154096317056E-06 -5.78185907857553E-06 -7.30777199397793E-06
 -4.47613830572535E-05 -4.52820637007839E-07 -3.04392675145395E-06 -3.04655716645221E-06 -1.27282464636467E-06
 -1.28593181786196E-06 -3.26836696180927E-06 -5.26678787387958E-06 -4.21850823915385E-06  2.71605587354293E-06
  9.88774130798268E-06  3.13512687945999E-06  1.20712628981773E-05  6.10226037131373E-06 -7.13793478780521E-06
 -4.97995036776843E-06 -4.44471930528953E-05
* ORBITAL    1   43
 -6.62533004678100E-07 -4.39985910044372E-06 -3.88539540854864E-05 -1.60365561959912E-04 -2.18954134478586E-05
 -2.00270110225865E-06 -2.57175946295883E-06 -1.85189262130965E-05 -1.13704477295169E-05  8.00072660149707E-08
 -1.89479787599211E-05 -1.20706479484124E-04 -2.45692603686486E-05  1.32992963518953E-07  1.55514545868819E-06
  1.96485789833776E-05  8.78289240126971E-06  2.25803692994995E-05  1.61555947560252E-05 -8.79288779432121E-06
 -8.78657704316749E-07  1.60407593295717E-05  1.50899052312270E-05  4.63289579668819E-06 -8.76014729130763E-06
  8.05218772446804E-06  3.56163783307796E-05 -6.73283781803296E-07 -4.47932521091826E-06 -3.88712575512652E-05
 -1.59795618970973E-04 -2.27746625555952E-05 -1.03954863774398E-06 -1.14318670399867E-05 -8.09351134661506E-05
 -2.36395664069792E-05 -8.74538378158517E-07 -9.10725182162845E-06 -5.27477452571036E-05 -1.13101617491474E-05
  1.46088621874275E-06 -1.19765601189802E-05 -7.33396947360054E-05 -9.39923304534022E-06 -1.57580640758554E-06
 -3.32181766903825E-06 -1.28048549533692E-05 -2.16722375638887E-05 -2.81191801807905E-05 -2.24062287756548E-05
  5.40379547735085E-07 -2.94996287744881E-05  2.88571394527886E-06  6.53560818235935E-06  1.47738081875759E-06
  1.02944255910862E-05  9.37145200673732E-05  3.80177053121919E-04  5.96137021099483E-07  6.87364345220181E-07
 -5.44760622008888E-05 -2.58312114741357E-04 -2.50184416591392E-05 -6.73032751473959E-07 -5.43034191804538E-05
 -2.94239158251507E-04 -4.69058729887314E-05 -9.95319821105629E-07  4.86937771527205E-07 -2.37928861329492E-05
 -1.54298308155133E-05  1.00107725383947E-04  1.43569887913645E-04 -1.67262940065498E-05 -2.00015416985976E-05
 -5.77789900920416E-05 -8.26089893713178E-05 -1.29669498532856E-05 -1.10065583937184E-06  1.97852324774375E-05
  1.29760915524142E-05  6.49698525234062E-07  4.67032755524177E-06  2.22958511294399E-05  9.77417249842137E-05
  2.73227940906652E-05 -3.32105631740488E-07 -6.11091441219587E-06 -3.66731826991762E-05 -8.02998079448247E-06
  4.68628660278774E-08  5.94463911191171E-07  5.21085813517480E-06  2.09217509347717E-06  2.39577849821552E-07
  4.67919602194456E-06  2.90798482412473E-05  6.93119666455077E-06 -1.85068018962007E-07 -8.46389924758776E-07
 -1.92424764533257E-07 -1.23018387815365E-06  2.36356609089134E-07  3.07822509535332E-07 -2.15167021882164E-06
 -3.37629431864977E-06  1.47372754372422E-06  2.61998913025626E-06 -1.39897217901847E-07 -3.61644906662705E-06
 -6.24838331314292E-07 -1.39594651098438E-04 -2.13064557531684E-07  8.77893805880020E-05  6.59862789811718E-06
  1.65654112971877E-04  4.60794476191927E-06  7.45834960385586E-07  3.91616546793021E-05  1.04113937979192E-05
 -9.07276223529662E-03 -6.49563111518012E-05 -1.02773102237480E-03  1.62998372570309E-06 -6.69443713376765E-03
 -3.83431028517201E-05  5.41191670742815E-07 -1.84240463008552E-05  2.07426924188190E-05 -1.35456982738116E-03
 -1.39713806465208E-05 -6.47492396815880E-04  1.05717979542165E-06 -7.91810279898012E-04  2.28382033342113E-06
  9.03663169076299E-06  2.75805396166524E-03 -5.17408180130153E-04  7.26273246614428E-02  3.33179913498728E-04
  8.41889386818270E-01  5.52049699936208E-03  5.34550547799952E-01  3.60525844567123E-03  1.58101648655513E-06
  1.21666518462953E-05  4.55424599732090E-05  2.46360178640931E-06 -9.74858029208875E-06 -1.34214578267658E-06
 -1.69181419484997E-05 -2.64095358340885E-06 -4.84240984861445E-06 -6.33746208712882E-07 -5.06696778474775E-06
 -1.84784318734034E-05 -1.38041066804578E-06  5.28505189781617E-06 -2.49287366950116E-07 -1.13757403244346E-05
 -2.22166345923831E-06  3.56123755979948E-06 -6.15790628028314E-07 -4.92744751405264E-06 -1.78958350537866E-05
  8.10620817357722E-07 -5.65151978825912E-06 -2.57541812489381E-06 -3.29666288910805E-07  8.65749195630614E-07
 -1.16565669401098E-05  1.88755770173521E-08  1.57311020712946E-07  2.53899246132641E-07 -3.87464500522087E-07
 -3.86435248761757E-06 -2.76841129130875E-07 -6.62377350852533E-07  9.49552445687714E-08  2.41534016224508E-06
 -9.10036153362373E-08 -1.36716020375457E-06 -4.16635931198266E-06 -2.53377352109599E-06 -4.27223186392052E-07
 -9.20172217571503E-06 -3.62234929103740E-06 -6.45589454481702E-06 -8.28232637933554E-08 -6.65175082859710E-07
  5.32185701570448E-07  7.32449143803581E-07  1.25341092456268E-07 -2.25431109894620E-06 -1.00897378572555E-06
 -2.40537176644001E-06 -6.51093149684650E-08 -1.28121734117306E-06 -3.13378115091683E-06 -3.69184675472939E-06
  1.05149035704124E-06 -3.71162645587343E-06 -9.53166366166688E-06 -6.72039307023664E-06 -1.64896522222260E-07
  3.63060480914239E-07 -4.75376667362671E-06 -3.86461428710029E-07  3.10254031279714E-06  4.19296486505031E-06
  6.58329816959237E-06  6.40831795879786E-06
* ORBITAL    1   44
  6.60974767123337E-07  4.74356098348563E-06  2.30483196375062E-05  1.00898835575051E-04  2.76778273574225E-05
 -1.48029737635088E-09 -5.27254678210082E-07 -4.74378553645377E-06 -1.82027136771972E-06  3.26907764036147E-07
  6.48533549826072E-06  3.90661338000608E-05  8.51223680858072E-06 -2.44924417898178E-07 -4.73328178240002E-06
 -2.96762705720676E-05 -7.16683376050555E-06 -6.93575994133827E-07 -1.21307364878430E-06 -1.92802076682341E-06
 -3.29106979526123E-06 -6.86232046182441E-08  1.19097725951778E-07 -3.06385029975164E-07 -1.05013138752768E-06
 -1.65850183299253E-06 -3.44138888447581E-06  1.49557695251841E-06  1.04152614054558E-05  9.47721003304964E-05
  3.84610897388127E-04  1.47583782076426E-06  6.96754642754014E-07  5.46873449968099E-05  2.96783916063675E-04
  4.75611871862030E-05 -6.78249728981611E-07  5.46487231062000E-05  2.59159538437316E-04  2.51630848200231E-05
  9.67878070325214E-07 -1.43713264308153E-07  2.59664750789224E-05  1.57622168038135E-05  1.00086973969577E-04
  1.43408854105512E-04 -1.26714261525718E-05 -5.05196938458398E-07 -5.71998952073128E-05 -8.21734981502089E-05
 -1.68388044338130E-05 -1.94646723387451E-05 -1.99094394665964E-05 -1.31492602923885E-05 -7.09507843839774E-07
 -4.73337461301760E-06 -4.11093840575241E-05 -1.69020758676091E-04 -2.27426177054754E-05  8.59402174720345E-07
  1.03474490903395E-05  5.86172026155247E-05  1.18796131779704E-05  1.05262205367986E-06  1.25941103819032E-05
  8.72175869904798E-05  2.46416066963653E-05 -1.43179712217090E-06  1.21004336728790E-05  7.47687340922340E-05
  9.94933807409190E-06 -3.85574650870703E-06 -6.61426421397098E-06  9.60250842913435E-07 -2.89354736730890E-05
 -2.70126728098010E-05 -2.09543149808845E-05 -1.25181447853057E-05 -2.16552670813601E-05 -3.29910183792189E-06
 -6.79700149745290E-06 -6.80664726774443E-07 -4.53081874292287E-06 -3.94848134475549E-05 -1.63253680348188E-04
 -2.27090799900792E-05 -6.83627311985381E-08  1.91525517689540E-05  1.21885088858286E-04  2.48256245603776E-05
  1.98796340773648E-06  2.44016077011216E-06  1.75237687259637E-05  1.10870835428217E-05 -1.37428542694986E-07
 -1.64360969850509E-06 -2.02038100060006E-05 -8.91935158965737E-06  2.26678663351279E-05  1.64956669848590E-05
  4.68356804139248E-06 -8.55317896842253E-06  1.60771162493584E-05  1.51963563943702E-05 -8.75961712173113E-06
 -8.59147759903074E-07 -8.07728765444012E-06 -3.56121881896741E-05  5.82617716384024E-07 -7.81891154357459E-06
  1.88769057118978E-05  4.54457268438420E-04 -2.37003660481822E-06  7.15784179453488E-04  9.16484075323036E-06
  4.54491730517125E-04 -4.87726548694928E-06  8.92932748608384E-06  2.73365039992513E-03 -5.13762549123939E-04
 -8.41801560002788E-01 -5.51911873407228E-03 -7.46535243109687E-02 -3.47209577577497E-04 -5.34411416128454E-01
 -3.60389777942550E-03 -1.60897391467980E-07 -5.11519361946622E-06 -8.10143783117849E-07 -1.66277928712478E-04
 -7.04646682209676E-06  1.47448056982157E-04  1.27989521178085E-07 -2.20061127369624E-04 -5.18387986517050E-06
  5.38764276603482E-07 -2.30160374871747E-05  2.19789885804105E-05 -5.92274329091981E-04 -9.00072850320124E-06
 -9.97546670837073E-03 -5.99925955303586E-05 -5.33231875077161E-03 -4.27596574095255E-05 -6.45331148589128E-07
 -5.15673466609334E-06 -1.88113526788434E-05  2.46658115925217E-06  5.77768056669120E-07 -7.41821412791399E-07
  6.13850434133393E-06 -7.82072255545916E-07  1.16074846543509E-05  3.31669192934146E-08  2.71541964970326E-07
  6.68038501407982E-07  3.10748452032156E-07  5.46070887403034E-07  3.95236998437217E-07  4.12070599463536E-06
 -4.27502906273941E-08 -2.45170269697452E-06  1.61914626187943E-06  1.24566975518419E-05  4.63957853394892E-05
  1.29162806453628E-06  1.70866722971079E-05 -2.49581292754744E-06  9.85397493629488E-06  2.67544931280745E-06
  5.13997707138607E-06 -6.32767373627760E-07 -5.06022989138344E-06 -1.84320416090321E-05  2.58728766559668E-07
  1.14506255125087E-05  1.40784987354512E-06 -5.17174648485766E-06  2.23057529196621E-06 -3.64475868117679E-06
 -1.54146193131960E-07  4.44454896289709E-07  4.71614572010585E-07  4.83660738448435E-06 -3.10178305150586E-06
  6.58574993791041E-06  4.25059557508393E-06  6.68274162891251E-06 -6.66328242455212E-08 -1.27672940045859E-06
  3.63891425062713E-06  3.13261485274220E-06 -1.05248276624059E-06 -6.58884040376500E-06 -3.65223280572171E-06
 -9.39278437974026E-06 -7.74551916062469E-08 -6.17954260854213E-07 -6.51003204106952E-07 -4.58760128063559E-07
 -1.44216213878833E-07 -9.28134160058038E-07 -2.20164229738513E-06 -2.15143807204438E-06 -9.17545910198567E-08
 -1.39495902903875E-06  2.63805529058219E-06  4.16999495758834E-06  3.29457181581047E-07 -3.70382506189244E-06
 -6.55461213675360E-06 -9.27748634249252E-06
* ORBITAL    1   45
 -7.66100757336775E-07 -6.81935963832539E-06  2.55602491470971E-05  4.89212528823064E-05  8.60909953427776E-05
 -6.99933166553865E-06 -3.96547135564638E-05 -3.10010936564520E-04 -7.21556546931931E-05 -4.59620595983741E-06
 -1.00761159708145E-05 -1.18140838076628E-04 -2.88324358733916E-05 -1.71119361886226E-06 -2.11528608873478E-05
 -1.37276815033962E-04 -3.10190501045040E-05 -2.53522489164710E-05 -1.22894377764705E-04 -1.12500182858838E-05
 -6.04367582826324E-05  1.49500061371494E-05  7.17079948625012E-05 -1.11392463798847E-05 -6.59483158293110E-05
 -1.59963890639775E-05 -9.01335097071330E-05 -1.93702185361501E-06 -1.39165920887897E-05 -6.70683041937994E-05
 -3.00829928904013E-04 -9.46929569892385E-05 -9.14005632914290E-07 -1.77218480050185E-05 -1.08220752208163E-04
 -2.45607216050511E-05  3.14558031798046E-08  7.41965307185165E-07  1.02071360562387E-05  4.90124319868761E-06
 -6.96942527368087E-07 -1.33581060775315E-05 -8.56062353488584E-05 -2.12404269399535E-05  9.25264267497865E-07
  8.95353548011571E-07 -2.59995053909763E-07  1.10415920394488E-07 -7.95967751404969E-07 -1.26354509037056E-06
 -8.19122949446726E-07  2.24065302656110E-06 -7.36446630309120E-07  1.54249631174090E-06 -6.81280677545869E-07
 -5.60093436823882E-06 -1.73902542289453E-05 -1.68040591865188E-04  5.67940632859632E-06 -3.84432391119892E-06
 -5.03891520976540E-05 -3.42813061515646E-04 -7.83771877621299E-05  3.03242985828056E-06  3.43710744920856E-05
  2.32148031073088E-04  5.22034161094628E-05 -1.04140800609706E-06 -1.76113019265727E-05 -1.07099094547254E-04
 -2.03552461306570E-05  6.74426189698376E-05  1.69119055981342E-04  1.27820742786823E-05  4.69002859392294E-05
  4.25450911021929E-05  1.07717725788204E-04 -1.73915717726894E-05 -5.22035891993151E-05 -1.71429893795886E-05
 -6.61180099443296E-05 -6.85312798569620E-07 -5.62299918632644E-06 -1.77500321343948E-05 -1.70016268863277E-04
  4.03631193423087E-06 -1.15326324549035E-06 -2.04672557830501E-05 -1.31900909509921E-04 -2.77613626899687E-05
  2.78396133820277E-07  3.82518492518936E-06  1.62372233986622E-05  3.81553099325538E-07 -4.84786973473709E-06
 -5.98447593065480E-05 -4.06099085212441E-04 -9.24343295113061E-05 -2.87701048673631E-06 -8.23917284348298E-06
  2.45946392766131E-06  1.75284078511234E-06 -7.94946964889016E-05 -2.00273080225058E-04 -2.71235969988875E-05
 -9.57983167912508E-05 -3.73981344583373E-06 -4.76401711467503E-06 -1.10260988272296E-06  4.13834593757369E-05
 -4.72007231822803E-05 -6.62689221217970E-04 -1.56859749032013E-05 -3.02306951849330E-03 -1.91036537742232E-05
 -1.72319436543892E-03 -1.73711160477765E-05 -1.12355789553608E-06 -1.61365841094355E-05 -3.26298519316487E-05
  6.17844964010936E-05 -7.47361919300204E-06 -4.14042802506759E-04 -4.46469864073737E-07  3.73111263215896E-04
 -5.05517694679617E-06 -5.59187557445988E-05 -1.42228196295490E-02  2.41356528809899E-03 -8.63331160072519E-01
 -6.26115789774262E-03 -2.35511616143454E-01 -1.57130457112437E-03 -4.46072365211890E-01 -3.33108987230772E-03
 -1.30421493560981E-06 -1.99678515414040E-05 -3.56914375280714E-05  1.33794577232725E-04 -5.62795208343180E-06
 -1.20660299870372E-03 -8.45727854455585E-06 -1.24648670183050E-03 -1.84425771094919E-05 -9.32666655690689E-07
 -7.07493176093937E-06 -2.02432446153584E-05  4.73731279301608E-06  3.90752997533963E-05  4.78752203290930E-06
 -7.41454165112085E-06  1.76565168919650E-06  2.04572741952420E-05 -1.56473795074700E-06 -1.15350877827009E-05
 -4.16888555623981E-05  3.92902084384522E-06  2.78134953536865E-05 -4.70266373085077E-06  3.50822559279547E-06
  6.06325808888213E-06  1.70795931507531E-05 -1.73778335350199E-07 -1.38031007040536E-06 -3.76819231899350E-06
 -1.22370825222602E-06 -1.45129809975657E-05 -2.00891095891139E-07  1.51352687500473E-07 -7.08909632722301E-07
 -1.00738769889345E-05 -8.69805961148385E-07 -6.59730757033151E-06 -1.81318539869477E-05  6.15016821342455E-06
  2.99594833932144E-05  3.68686452467129E-06  1.25387320034702E-06  2.21381063110480E-07  3.43729108171150E-05
  5.25174981174054E-07  3.28266207280225E-06  8.74574287051261E-07  2.93683603247864E-06 -1.43214357243718E-06
  3.94796280004614E-06  2.96990257251515E-06  3.85014346050168E-06 -2.77318497628782E-06 -1.00651601890092E-05
 -1.21874484730153E-05 -3.50112844993503E-06  6.26970154424578E-06  4.46859446760560E-05  7.59475716915108E-06
  6.33163240705937E-06  1.61411380140136E-06  6.86552263409613E-06 -3.59439884866128E-06 -6.29402662352227E-06
  1.77648429961280E-06 -1.04601419092102E-05 -2.04919642100758E-05 -2.05978350183345E-05 -2.78439213110347E-06
 -1.01298397603506E-05 -3.14501492642622E-06 -1.23072999199977E-05 -6.22491217039220E-06  7.35505136970485E-06
  4.42323822920149E-05  5.73589687802467E-06
* ORBITAL    1   46
 -6.92143355635568E-07 -5.68084913732699E-06 -1.76345026432594E-05 -1.69863141158459E-04  4.66331982873186E-06
 -3.29350128899468E-07 -4.11589013758174E-06 -1.84994392765390E-05 -9.09233853643385E-07  1.11950281686622E-06
  2.03802797921331E-05  1.30979950697407E-04  2.75387586999238E-05  4.83409785294789E-06  5.97069889089243E-05
  4.05125339518373E-04  9.21772357875546E-05 -3.05622555864920E-06 -9.11372360174088E-06 -2.72019063888900E-05
 -9.61672832207693E-05 -7.94161294964239E-05 -1.99778440322822E-04  2.39842934577421E-06  1.32499497187944E-06
  3.63614751318428E-06  4.15047751277542E-06 -6.95558378740273E-07 -5.70323797108260E-06 -1.78598755777554E-05
 -1.70124413721837E-04  4.98903225933386E-06 -3.04075583026546E-06 -3.45050146988252E-05 -2.33013247171595E-04
 -5.23922384561372E-05  3.84270986397096E-06  5.04331400447118E-05  3.43087372279196E-04  7.83930715929501E-05
  1.03634854388131E-06  1.74984236081687E-05  1.06458958385470E-04  2.01926289534433E-05  6.74430846485113E-05
  1.69151472379959E-04 -1.75018295575870E-05 -5.22750912527701E-05  4.24231271441693E-05  1.07590029211283E-04
  1.27552267691815E-05  4.69117895146398E-05  1.71804958461350E-05  6.61090003485121E-05 -1.94101641163414E-06
 -1.39500611628004E-05 -6.71728542425919E-05 -3.01839692102939E-04 -9.45277215468621E-05 -5.85288092528688E-08
 -1.10737669502787E-06 -1.26612051926857E-05 -5.44692153074518E-06  9.32332413940301E-07  1.79011229570393E-05
  1.09499366138981E-04  2.48680831838626E-05  6.86062846205136E-07  1.31873622574582E-05  8.45899615324161E-05
  2.10523557195801E-05  1.40728084518099E-06  2.09582699058857E-06 -7.70050464696001E-07  2.47557714254716E-06
 -5.00475828647672E-07 -4.91941498562907E-07 -3.99195599277206E-07 -2.88935081550758E-07  6.45046565034491E-07
 -1.95220871522748E-06 -7.72508609849915E-07 -6.87038052976397E-06  2.54196978191245E-05  4.77336951954523E-05
  8.61527809103221E-05  4.58863775770710E-06  9.90762821102364E-06  1.17027332587712E-04  2.85821729808905E-05
  7.00558905389552E-06  3.96396444312779E-05  3.09875219398619E-04  7.21048647619354E-05  1.67745169988188E-06
  2.07135311308347E-05  1.34300475374786E-04  3.03373495659452E-05 -2.52404812395711E-05 -1.22815991577168E-04
 -1.11049191749045E-05 -6.59296242173204E-05  1.43447673243441E-05  7.02369770999970E-05 -1.14129938310023E-05
 -6.10680557131818E-05  1.59366330686968E-05  9.00441633546492E-05 -5.59098701219884E-05 -1.42167999795770E-02
  2.41230310653614E-03  2.36315780197544E-01  1.57690493542341E-03  8.63495151458849E-01  6.26265713658696E-03
  4.45331288190198E-01  3.32639583105039E-03 -1.30251776924074E-06 -1.74166090212398E-05 -3.63960872767836E-05
  4.92735456068467E-04  3.73265010667111E-06 -5.40958980100511E-05  6.26532191284081E-06  9.71523867262245E-04
  1.64909748815495E-05 -1.49613941840177E-06 -5.88894254647245E-05 -3.01564957085072E-05 -3.08616795190888E-03
 -2.51977386572464E-05 -1.06177978278767E-03  4.15740954493483E-06 -1.38229403366050E-03 -5.88297888719499E-06
 -1.12872913084692E-06 -1.50437188968148E-05 -3.31125498526103E-05  3.58784888285184E-04  4.44348915509888E-09
  3.07348938566630E-05  8.06898533615935E-06 -3.02511559011681E-04  5.47243554880495E-06 -1.66505359919137E-07
 -1.32695663553185E-06 -3.59853153186108E-06  2.29799643216904E-07  2.71727019130676E-08  1.23293951224623E-06
  1.42958830762345E-05  7.02429722870922E-07  1.00833982920889E-05 -8.80061063594955E-07 -6.67242009687747E-06
 -1.84148359015704E-05 -3.65245962380415E-06 -1.06616291873093E-06 -6.17935218562313E-06 -2.99181039675208E-05
 -1.81297538475405E-07 -3.42205928147936E-05 -9.40777067400549E-07 -7.13489558078674E-06 -2.02430380975984E-05
 -4.91280130335412E-06  7.59778892194866E-06 -4.89221067359907E-06 -3.94314931920539E-05 -1.82482774028329E-06
 -2.06508515881027E-05 -1.56907762334485E-06 -1.15675263970839E-05 -4.17699130109677E-05  4.75965334749228E-06
 -3.31856814229628E-06 -3.90612833401850E-06 -2.78101090882851E-05 -6.07772557229846E-06 -1.68314964213571E-05
 -2.78498872379568E-06 -1.01622052218625E-05  1.22298966501561E-05  3.13964912553032E-06  6.24642175304758E-06
  5.73690431374887E-06  7.37397049352882E-06  4.42724020478237E-05  1.58812027623962E-06  6.74153211273357E-06
  6.19767244873012E-06  3.66282402148071E-06 -1.78724274915086E-06 -2.01218505172702E-05 -1.04134962709251E-05
 -2.04662385960271E-05 -2.77039425282500E-06 -1.00980601419357E-05  3.26543553771375E-06  1.21507670784056E-05
 -6.17507607371184E-06  7.49701000890875E-06  6.14158991507695E-06  4.47947880321513E-05  5.10661873497442E-07
  3.24243110447404E-06 -2.97380654092306E-06 -9.70420903782132E-07  1.41163768444151E-06  3.02036991322373E-06
  4.16558054679741E-06  3.99640076083108E-06
* ORBITAL    1   47
  8.80744558218640E-07  5.99627152542918E-06  5.31081018595231E-05  2.50935222355437E-04  2.36954964812874E-05
  9.58323686353515E-07 -2.19871979634101E-05 -1.33917534910924E-04 -1.58114272699593E-05 -3.61033442765578E-07
  2.43744073895313E-05  1.70131166798491E-04  3.54313336291654E-05 -1.00499961463139E-06 -7.23889571075839E-06
 -5.22021228841161E-05 -1.66706350946351E-05 -5.84550053133700E-05 -8.27443157832786E-05  4.77421511615259E-06
 -1.31279578784326E-06 -3.01541434932351E-05 -3.92495390900675E-05 -1.16632318957259E-08  1.40399259676394E-05
  1.33156793273652E-05  5.14084328613551E-07 -9.08088753052831E-07 -6.19450063924669E-06 -5.44598649630649E-05
 -2.57702031140431E-04 -2.49150223522721E-05 -1.01772194662527E-06 -6.48164221314951E-06 -5.60962598111601E-05
 -2.17716786005134E-05  3.91108030648824E-07  3.50263007978702E-06  1.64767850337949E-05  1.58222691508960E-06
  8.95167413442310E-07 -3.39543516372215E-05 -2.21747881016288E-04 -3.76455511488318E-05  2.72244889645690E-06
  6.64366065403074E-06  6.53822927959986E-06  7.13907017369501E-06 -6.71095717254639E-05 -9.38271557006785E-05
  1.17884147650906E-05 -6.76882567819186E-06  3.53843842388235E-06  9.10462192655863E-06  3.80244334645860E-08
  2.63775918170054E-07  1.90406633459328E-06  7.12035839061506E-06  6.02507230414607E-07 -5.52253930677674E-07
 -3.62734511036096E-06 -1.77697822609130E-05 -2.21430437218353E-06  5.59438565747938E-07  2.52978446230030E-06
  1.31326890101071E-05  1.76160224571786E-06 -8.17252307205215E-07 -4.86766774396021E-06 -2.54026941989267E-05
 -3.68228957785042E-06  2.91898555816016E-06  6.13942300449343E-06  3.11336405929357E-06 -2.76932422505346E-07
  3.74688149790270E-06  9.50025082633208E-06  3.17978405503311E-06 -2.11192293350656E-07  4.48312361541012E-06
 -1.28178693323396E-06 -8.85139316279196E-09 -6.31683910385354E-08 -3.75671532472702E-07 -1.77288570242395E-06
 -2.68053116805807E-07 -7.62662984147848E-09 -5.90770178891624E-09 -9.51122062181802E-08 -2.03361342229957E-07
  1.13290130968589E-08  5.94173444616511E-08  5.38713719426780E-07  3.31646357861206E-07 -2.33073877552399E-08
 -3.32538166337682E-07 -2.31536865850707E-06 -7.76183668860413E-07 -7.49388187372187E-08 -2.46617659168289E-07
 -2.37629708468478E-07 -2.37611417950374E-07 -4.14330094097034E-07 -8.83367046734857E-07 -1.83369198602270E-07
 -1.16202826726084E-07 -3.01146801192362E-07 -2.75951340724352E-07 -1.22973379411226E-08 -7.14031429568216E-07
 -1.80958377535625E-07 -1.53586696894176E-04  3.01698107591343E-06  1.98859472303489E-04 -2.69723534150374E-06
 -2.07082240746593E-04  4.14886871390122E-06 -2.17543814672284E-07 -3.50647751085027E-06 -2.97023194986024E-06
 -1.18501829413413E-03 -7.81026378390526E-06  2.05525181248186E-03  1.13438329156885E-05  3.16070051789023E-03
  2.77249325442157E-05  1.90857433482168E-07 -2.54432850379480E-06  3.74442612462783E-06 -1.31110151654131E-04
  5.36962053815694E-06  2.87626806984381E-04 -2.16103937663494E-06 -3.84512214279641E-04 -1.37495157397663E-06
 -2.07578021409750E-07 -5.55482301023901E-05  9.10632330132082E-06  5.08818020078377E-01  3.31464004577425E-03
 -4.92266662029010E-01 -3.20853105211926E-03  7.06186007071293E-01  4.59915460260973E-03  9.66543855875787E-09
  7.85647618871993E-08  2.68615303739256E-07 -1.70947462307301E-06  9.50870274356372E-07  1.71102354060354E-06
 -1.34768902494004E-06 -2.39914814709840E-06  1.61257062519905E-06  1.04318758859326E-06  8.28569847899685E-06
  2.84230944165887E-05 -2.19636108298048E-07  5.53561662564146E-06 -1.44062368887686E-06  1.37621194359229E-05
 -2.38570247063979E-06 -4.85216923320046E-06 -1.07303009749406E-06 -8.52002292413582E-06 -2.90638291811157E-05
 -9.10930989324639E-07 -1.37991058653244E-05  2.49579563577779E-06 -6.10444091198843E-06  9.72990374382817E-07
 -5.44871728917687E-06 -5.64698196475653E-09 -4.39200672043973E-08 -1.56450652024375E-07 -5.49845154003145E-08
 -1.33995862149624E-07  5.36055888091337E-08  2.60321745884653E-07 -1.00198843974856E-07 -3.57045964422486E-07
 -6.93784414563458E-07 -3.36890022776098E-06 -8.73994224518050E-07 -2.36443385560024E-06  2.54634393591340E-06
  1.33772264415069E-06 -1.86923883008900E-06 -3.28296075494467E-06 -1.17662560686117E-09 -5.80699874163431E-09
  7.08780862392082E-08 -6.08189319036641E-08  1.11472765561971E-07 -3.13838882453139E-07 -5.48636980322711E-09
  2.90456788684211E-07  6.68632982680888E-07  3.29509484624029E-06  3.35711590431285E-06 -6.65588536128171E-08
  1.01246933063738E-06  1.92909935385648E-06 -9.39495259194215E-07  3.44414653562504E-06  6.60018687498735E-09
  4.80701049331806E-08 -4.36812866373291E-08 -1.86809405861323E-08  2.45053008850744E-08  1.07931639969066E-08
  8.16326488016114E-07 -8.67402280487486E-07
* ORBITAL    1   48
 -5.09312294651430E-09 -3.87861764892895E-08 -7.25411025444033E-08 -3.07455501788749E-07 -1.93513879621974E-07
 -3.88093194622823E-09 -2.27711607683799E-07 -1.55716708583517E-06 -4.47696033158161E-07  3.31141733865615E-09
  1.63026295200237E-07  1.23053924103086E-06  4.38949113769734E-07  1.69133846299766E-08  2.99376523081876E-07
  2.06272522165373E-06  6.80872370840336E-07 -5.23043381087847E-07 -8.78606441627745E-07 -1.50233398861127E-07
 -1.40442406114940E-07 -6.59528223700330E-07 -1.21948397408786E-06 -2.35480013144934E-07 -1.26083073581894E-07
  4.15837055704801E-07  3.02028421607100E-07  2.75571199761604E-08  1.90441700064501E-07  1.35933499547806E-06
  4.51703742977154E-06  3.66212162769990E-07 -5.72045969359663E-07 -2.64822933722729E-06 -1.40041392824300E-05
 -2.02072837831325E-06  5.51433663022840E-07  3.57575555009376E-06  1.74272334876120E-05  2.13166004290383E-06
  8.24398289083294E-07  4.61411857744420E-06  2.37522006648594E-05  3.39969483578637E-06  2.84787818622828E-06
  6.00735989701050E-06  3.23741303533851E-06 -1.15191798749954E-07  3.29426613545701E-06  8.91243498646642E-06
  3.21841707796663E-06 -2.62746738149272E-07 -4.41801146162702E-06  1.45940713814675E-06 -9.07326361133052E-07
 -6.19018277132317E-06 -5.44185014659926E-05 -2.57506480535626E-04 -2.47264519822011E-05 -3.96301588729775E-07
 -3.54870731162307E-06 -1.67108851821584E-05 -1.61995799497454E-06  1.01738252572527E-06  6.40820204971826E-06
  5.56296333064289E-05  2.16759082445367E-05 -8.98809041629906E-07  3.39145684595465E-05  2.21523293711774E-04
  3.76271059617712E-05  2.73665928224836E-06  6.67329779626978E-06  1.17762663662197E-05 -6.78613060891362E-06
 -6.71253920908052E-05 -9.38839900112760E-05  6.56073805059459E-06  7.12407148587915E-06 -3.44223162690386E-06
 -9.02447047315700E-06  8.81012981830479E-07  5.99714655522373E-06  5.31552086654244E-05  2.51052156252623E-04
  2.37122482574718E-05  3.63566678540969E-07 -2.43851206699297E-05 -1.70156813734162E-04 -3.54247691237501E-05
 -9.61119672740906E-07  2.19678486419681E-05  1.33769697702330E-04  1.57590030158596E-05  1.00570966425680E-06
  7.24415618870723E-06  5.22574194644472E-05  1.66921084760067E-05 -5.84549405966016E-05 -8.26994588059600E-05
 -1.99611176616049E-08  1.40636103294764E-05 -3.01596660390149E-05 -3.92172349468090E-05  4.78545071620208E-06
 -1.34117468931733E-06 -1.33005627884201E-05 -4.20853395486633E-07  1.78808454305528E-07 -5.17535399259260E-06
  4.13886584479450E-06 -1.93309829137892E-04  2.81612356849304E-06  3.08765074392269E-04 -4.14663840785678E-06
  4.32714105221282E-04  1.81141893440354E-06 -2.57355639874603E-07 -6.83020442765790E-05  1.11802875626273E-05
  4.92942114751590E-01  3.21273911024125E-03 -5.09396780984434E-01 -3.31869853357271E-03 -7.05297044976981E-01
 -4.59305126635591E-03 -1.12195598489031E-08 -4.42104812017896E-07 -2.51110228646508E-07 -2.02218200983896E-04
  2.75449943676347E-06  1.83251253115335E-04 -2.86950366157540E-06  2.43291299814518E-04 -3.87860215740264E-06
 -2.21917312850185E-07 -3.84647190005669E-06 -3.00578848863928E-06  1.88330730586927E-03  1.43011974837143E-05
 -2.55865191264032E-03 -1.66187659426028E-05  2.32575253503296E-03  8.02450350362591E-06 -1.05490855914953E-06
 -8.38421597419050E-06 -2.86880910439256E-05 -2.44511280348823E-06  6.07095584153526E-06  9.25935218789366E-07
  1.37747820962759E-05 -9.76106908264408E-07  5.30091173016163E-06  1.99560939543216E-09  1.68696433055280E-08
  5.32213568360674E-08 -5.66907361172860E-08 -2.19026303524118E-07  4.10830566661934E-08  2.17809450103173E-07
  8.21062676084432E-08  3.24496845651456E-07 -3.73908942062631E-10 -6.93672669072748E-10  1.04687562600435E-09
 -1.78747350847340E-06  1.23051172003636E-06  1.79314750784428E-06 -9.83398393014636E-07  2.48310602688878E-06
 -1.69193849111162E-06  1.04309687121863E-06  8.28515375049816E-06  2.84278491837396E-05  1.45253861925107E-06
 -1.37815245633996E-05  2.24660416541065E-07 -5.51556529951091E-06  2.38520224212875E-06  4.83351157080755E-06
  2.63502911110045E-09  2.75891747320573E-08  8.31188177782092E-09  2.27660570736151E-08 -6.37182081567235E-09
 -8.67971464058023E-07 -8.97006974273738E-09  7.89526825855824E-07  6.70676234492539E-07  3.31493832298380E-06
  5.97294669951277E-08 -3.37880611855954E-06 -9.86059927084172E-07  3.39911143571942E-06  1.93850549532096E-06
 -9.12051442419022E-07  3.77598678102339E-09  1.99199203282653E-08  9.07562660312289E-08 -6.94215203470718E-08
 -1.04366034764528E-07  1.37857839994612E-08  2.92576254453256E-07 -2.72529679860792E-07 -6.92376974369107E-07
 -3.35875526434499E-06  2.34814392246397E-06  8.55615768763474E-07 -2.54358874532967E-06 -1.86256679888335E-06
 -3.25821234844271E-06  1.36981303497208E-06
* ORBITAL    1   49
 -1.48868112327476E-06 -1.03862809956374E-05 -9.48301664567338E-05 -3.80356327067407E-04  2.96081263217498E-06
  5.94470583243919E-07 -5.67367994134671E-05 -2.65666247933370E-04 -2.52915709326082E-05 -7.66666700259713E-07
 -5.53687159503014E-05 -2.96725266461420E-04 -4.65173388633510E-05  9.50714116495179E-07 -9.74993446213905E-07
  2.15954019145105E-05  1.48698109384937E-05 -1.01663403362478E-04 -1.46116348203822E-04 -1.68596801602199E-05
 -2.08231188644890E-05  5.86898343360095E-05  8.42466358106772E-05 -1.29316509042214E-05 -1.77357195667562E-06
 -2.12973939307723E-05 -1.62900534078487E-05 -7.18127676135644E-07 -5.15955644082100E-06 -2.47927341412117E-05
 -1.08510402549354E-04 -2.99355923200667E-05 -3.59466089653946E-07 -6.84141195192990E-06 -4.11264589197903E-05
 -8.98280138831149E-06  2.76735916017184E-08  5.61888195521698E-07  5.18953844355392E-06  2.10057193448458E-06
 -2.72277996720922E-07 -5.20965005168136E-06 -3.24679643814737E-05 -7.75315832506476E-06  4.28652894773426E-07
  1.06188806585327E-06 -2.35154014778483E-07 -1.14546430465905E-06 -2.12181659765590E-07 -5.20803920606986E-07
 -2.17511710422512E-06 -3.43069738616429E-06 -1.65847990396489E-06 -3.12267425582006E-06  6.82984380075910E-07
  4.53634893975948E-06  3.93908931219690E-05  1.62833624945001E-04  2.35251460035029E-05 -2.01694240599320E-06
 -3.37997828687313E-06 -2.17155347457280E-05 -1.18313975031544E-05  1.28345165658856E-07 -1.84791868717721E-05
 -1.19298144752356E-04 -2.45628449970166E-05 -1.70770941790561E-07 -1.98375402316853E-06 -2.20181951417583E-05
 -9.30254056520988E-06 -2.14820312527006E-05 -1.42379334272932E-05 -8.86258552489090E-06 -4.39251493509493E-07
 -1.53156849668468E-05 -1.36646305923849E-05  4.54259468267890E-06 -9.11145366026479E-06 -8.45637378830196E-06
 -3.71414655567427E-05  6.67161718687594E-07  4.43441310893325E-06  3.79840116728172E-05  1.56188244714037E-04
  2.30177800697296E-05 -1.03347612092252E-06 -1.21079359893253E-05 -8.42620112514020E-05 -2.40736527488601E-05
 -8.38960550950044E-07 -9.54103140363225E-06 -5.48836509112206E-05 -1.15697458175358E-05 -1.46526434948652E-06
  9.93911275131476E-06  6.43043322659566E-05  8.29052772352618E-06  2.41553741303739E-06  4.44019981104576E-06
 -1.28371677175614E-05 -2.23119672351063E-05  2.47261641485880E-05  1.72190557653121E-05  2.39691894381144E-07
 -3.03058037766968E-05 -2.96853644222125E-06 -6.48633019187920E-06 -7.03925943499062E-07 -1.35747255214145E-05
 -1.64691253313183E-05 -8.29858990619162E-04 -1.13699801450128E-05 -8.62276673064021E-05  6.53196147139224E-06
  1.27969175174659E-03  1.55007084193775E-06  1.10350244319861E-07  2.54097989567828E-07  6.50685255858178E-07
  1.85299085474518E-04  1.77309634145599E-06  2.26865165360629E-06  5.77677046601380E-06  1.42635163913286E-04
 -2.63190852637763E-06 -9.79038333681870E-06 -2.96614425781060E-03  5.55982549342054E-04  5.11574151008902E-02
  1.78232758471834E-04  8.38867290962640E-01  5.49924561476482E-03 -5.41857110119204E-01 -3.66125752977109E-03
 -6.63053582451899E-07 -6.23033533344775E-06 -1.74445906594561E-05 -1.09323070065194E-04 -5.26506662366726E-06
  4.01306294730467E-04  8.11626087880734E-06 -2.70695007457510E-04 -1.04928839707227E-05  6.14242514433508E-07
  4.92078823557489E-06  1.80696971735506E-05 -1.28960043050914E-06  5.61806714606125E-06 -1.46232697584238E-07
 -1.16772705254808E-05  2.22995628579128E-06 -3.50070261118653E-06 -1.62845209235891E-06 -1.25171190899018E-05
 -4.67114636244290E-05  2.61223415139760E-06 -9.61604664866273E-06 -1.39392189914471E-06 -1.66609562920768E-05
  2.76928505661475E-06  4.82570472597043E-06 -3.35710835188133E-08 -2.72263787853514E-07 -6.34343307489211E-07
 -4.35137459873850E-07 -4.39725080797143E-06 -3.07547533359274E-07 -6.10954518060536E-07 -9.77845084011254E-08
 -2.70280608736248E-06  6.03276445557410E-07  4.83439791531093E-06  1.76588253630284E-05  9.48630672114380E-07
 -5.46299958093290E-06 -2.53827860423055E-06 -3.31859227834624E-07 -8.77309965273148E-07  1.18999999615582E-05
  9.15650604452986E-08  7.17908947982398E-07  5.32152633557481E-07  7.55323203737686E-07 -1.53639988606543E-07
  2.35706465175402E-06  1.06012984029711E-06  2.36582268314759E-06  2.78047116086421E-08  1.07516151270205E-06
 -4.26026030904614E-06 -2.62026575706980E-06  4.37768199223346E-07  9.95083463475049E-06  3.70840520896563E-06
  6.60746415339252E-06  1.74726376659721E-07 -3.22878127944245E-07 -4.89038490726928E-06 -3.84658378834728E-07
 -3.19659303508354E-06 -4.41027298589727E-06 -6.97917278424995E-06 -7.02222397413516E-06  2.71969198968701E-08
  1.11333422310673E-06 -3.20518701567070E-06 -3.86595002729634E-06 -1.19998403553438E-06  3.76306353884525E-06
  1.00645977465647E-05  6.61088562125779E-06
* ORBITAL    1   50
 -6.68875150840666E-07 -4.44418484025597E-06 -3.82225258447233E-05 -1.57109381003395E-04 -2.29681858558104E-05
 -8.36108849431534E-07 -9.68602011804783E-06 -5.55791525500323E-05 -1.16435940750764E-05 -1.04034859692052E-06
 -1.23091452229318E-05 -8.54475523987388E-05 -2.43128253533644E-05 -1.47466116896782E-06  9.88153015332534E-06
  6.40544011281938E-05  8.23939227832888E-06 -2.67908157492077E-06 -4.81159299121004E-06 -2.73606533167573E-07
  3.04269370989259E-05 -2.45961411035590E-05 -1.68848477738628E-05  1.27849669617346E-05  2.22835771243598E-05
 -3.05132507478321E-06 -6.59203789502725E-06 -6.81055202143590E-07 -4.52242505291599E-06 -3.92610165804980E-05
 -1.62182571335001E-04 -2.36775952244558E-05  1.28710830764588E-07 -1.84240087958015E-05 -1.18877420854284E-04
 -2.44721958706721E-05 -2.01960402749219E-06 -3.51991074356870E-06 -2.26210581121302E-05 -1.19801655991722E-05
 -1.71602551947693E-07 -2.03605282619830E-06 -2.23141048624823E-05 -9.33383109422972E-06  2.12829548663095E-05
  1.38699253223596E-05 -4.46103373417368E-06  9.16043214312439E-06  1.51892665185276E-05  1.33864399853581E-05
  8.89826615147191E-06  5.07666611993960E-07 -8.53275244987751E-06 -3.72272030475958E-05  7.23211264681997E-07
  5.19485792901322E-06  2.50232383345619E-05  1.09469029175458E-04  3.01072774312037E-05  2.10799812403256E-08
  5.54848261134726E-07  5.13732202935451E-06  2.06090641700363E-06 -3.59182886060128E-07 -6.90717578093452E-06
 -4.15573731191815E-05 -9.07543986367330E-06 -2.73734455216970E-07 -5.23143193772741E-06 -3.26401524647464E-05
 -7.81216780637040E-06 -5.10523957400323E-07 -1.12600515949716E-06  2.15787667755291E-06  3.44717643984674E-06
  1.64439622136308E-07  4.80757184415476E-07  2.53467020175267E-07  1.12993595458763E-06 -1.68790631670666E-06
 -3.24561610215821E-06  1.48744057310157E-06  1.03776662565281E-05  9.47608223952477E-05  3.80071063262316E-04
 -3.06804972347128E-06 -7.69873288803932E-07 -5.53520727103686E-05 -2.96689066447623E-04 -4.65167663370334E-05
  5.86994306282553E-07 -5.67457798492572E-05 -2.65766684487960E-04 -2.53121097318300E-05  9.47467757228942E-07
 -9.67691781508143E-07  2.16488277616550E-05  1.48717182832448E-05  1.01654477645787E-04  1.46147166265912E-04
  1.28769089340059E-05  1.70149248256107E-06 -5.86332099292921E-05 -8.42529082184226E-05  1.68468954317476E-05
  2.07455812731352E-05 -2.12960670838401E-05 -1.63469594527947E-05  9.83721593671447E-06  2.98005246341564E-03
 -5.58509973607148E-04  8.37279671521150E-01  5.48950341055850E-03  5.15818307327538E-02  1.80874861591804E-04
 -5.44266486314242E-01 -3.67831573173714E-03  6.66187046874409E-07  6.22006822251604E-06  1.75285544022471E-05
  3.54729084917564E-04  7.76692744699417E-06 -8.44284238113768E-05 -5.09623941983986E-06 -2.33466989089404E-04
 -1.03072430880952E-05  6.73176057327367E-07  4.24124221542748E-06  1.82288052575956E-05 -2.35549671039415E-04
  5.06153622054467E-06  1.71558608243801E-03  5.29267418026178E-06  5.89270228156323E-05 -6.80557276451035E-06
 -1.09775542063080E-07 -3.42100726641871E-07 -6.06470971569856E-07 -6.50527019373700E-07  5.73890895568089E-06
  1.64774675394759E-04  1.66890870502066E-06  1.24504085811468E-04 -2.80839405841124E-06  3.19933816576909E-08
  2.62041794684219E-07  6.14156966081801E-07 -3.03238537245309E-07 -5.63913649345032E-07 -4.26526708834097E-07
 -4.41197106938995E-06 -8.94985104433251E-08 -2.69326024201156E-06 -6.10483885351926E-07 -4.89023234372428E-06
 -1.78727044627944E-05 -2.51788709392775E-06 -3.67714248121645E-07  9.44683735265237E-07 -5.48911600858741E-06
 -8.70793669314612E-07  1.19851661631527E-05 -6.24251885077535E-07 -4.99769113045327E-06 -1.82596478718388E-05
 -1.31320161572783E-07 -1.17323357058934E-05 -1.35978849530902E-06  5.70028231390366E-06  2.35805932026386E-06
 -3.54260849357642E-06  1.62976181093739E-06  1.25271647235082E-05  4.67557272029123E-05 -1.38083550197921E-06
 -1.66497824995066E-05  2.61819246794104E-06 -9.60677866471473E-06  2.78422370247167E-06  4.83449753925488E-06
 -2.58928282398929E-08 -1.11451691955621E-06 -3.87341744543190E-06 -3.20468495514853E-06 -1.21045500873584E-06
 -6.61961607449540E-06 -3.76546447645708E-06 -1.01278170433446E-05 -1.72273521077435E-07  3.46744907052726E-07
 -3.89813664093574E-07 -4.93342020509890E-06 -3.16750809935209E-06  6.98995650415721E-06  4.43072639431341E-06
  7.02036059472412E-06 -3.29602520414584E-08 -1.10416714450928E-06 -2.60122722577911E-06 -4.27983826581611E-06
  4.43027299174074E-07 -3.74424752243378E-06 -6.65659179523679E-06 -9.97108366399691E-06 -9.32442804553264E-08
 -7.24150075009318E-07  7.53056286388702E-07  5.25718496791129E-07 -1.65482635651515E-07 -1.05294371295238E-06
 -2.34324378425981E-06 -2.34800020162961E-06
* ORBITAL    1   51
  2.53452977341329E-08  1.75015588782863E-07  1.48556707523128E-06  5.49709773904233E-06  1.68320784919496E-07
  5.43972911175223E-07  3.40875084850733E-06  1.68074937630959E-05  2.00674331444277E-06 -5.59718562202420E-07
 -2.14293073763003E-06 -1.11444224814903E-05 -1.44101181402211E-06 -8.06743956376074E-07 -3.99209550913425E-06
 -2.06121629644238E-05 -2.77950595591339E-06  3.24327748594269E-06  6.68610562801735E-06 -2.31599760451167E-06
  2.24394570148281E-06  3.25287431185165E-06  8.76470916296262E-06 -2.38509914607161E-06  2.04704544823047E-06
  3.70228850037259E-06 -2.97966992026482E-06  6.71063045743016E-09  4.80131706626855E-08  2.30531563045034E-07
  9.82135511501937E-07  2.78160971782056E-07  1.27786631406835E-08  2.20360512648560E-07  1.57449362300787E-06
  5.33777994235925E-07 -7.85102626520291E-09 -1.29842474697396E-07 -9.60038626589230E-07 -3.83758899181696E-07
 -1.18616355798158E-08 -1.83078763686154E-07 -1.40428791242144E-06 -5.60569441563549E-07 -3.01040740310484E-07
 -5.71988578845836E-07  2.74637391433423E-07  2.74762209847907E-07 -5.50989473892617E-07 -1.06971918964280E-06
  3.00254289667850E-07  3.42185355290938E-07 -3.49901834299115E-07 -3.09291324393260E-07  8.72862211069049E-07
  5.95587187387309E-06  5.16088974574987E-05  2.45803737894021E-04  2.35416855385542E-05 -8.84087533350483E-07
  2.12423113049532E-05  1.32034697241710E-04  1.62648924691035E-05  3.30621537855930E-07 -2.35095767127918E-05
 -1.66430279773863E-04 -3.50244470046627E-05 -9.68697618052930E-07 -6.81304063038740E-06 -4.83027651407532E-05
 -1.55308494072254E-05 -5.66432613788133E-05 -8.08131887040211E-05 -4.89977503690222E-06  4.32502654984290E-07
 -2.92714321577238E-05 -3.83959012481583E-05  5.24438386887363E-07 -1.22956559924943E-05  1.27576402141159E-05
  4.63345731477748E-07 -8.96275177930869E-07 -6.12054068696364E-06 -5.26097332488856E-05 -2.51596263469822E-04
 -2.48962208374494E-05  9.74810309230926E-07  6.21131443061778E-06  5.29792646667394E-05  2.08193519436912E-05
 -3.85445002546011E-07 -3.62904768227632E-06 -1.71857761220062E-05 -1.76339739554092E-06  8.58845237482671E-07
 -3.21215453368720E-05 -2.15792632232500E-04 -3.75098484660817E-05  2.76725849460816E-06  6.79191734619923E-06
 -6.57302949114005E-06 -7.28803608243196E-06 -6.47433670991289E-05 -9.11416077338671E-05 -1.19252838881803E-05
  6.02462978928877E-06  3.29611660003821E-06  8.69621162117424E-06 -2.04020674898856E-07 -4.14477736388017E-06
 -2.26228451837670E-06 -6.19576912299446E-04 -3.53033330204261E-06 -3.22825070151964E-04 -2.22489525380197E-07
  8.59476408540539E-04  1.34585462490594E-05 -1.79665941903793E-09 -6.39116324913675E-09 -6.06665391147811E-09
 -1.83567889265126E-04 -4.99821240679283E-06  1.84937341248515E-04  5.19849511726562E-06  2.57166726506059E-04
  7.39923620134827E-06 -1.46443414606641E-07 -2.02653911088833E-05  1.64407561792093E-06 -5.01865650955353E-01
 -3.26443309009830E-03  4.90675730474215E-01  3.19369156891898E-03  7.12252946339839E-01  4.63384386793929E-03
  1.97238018496744E-07  2.08448340729376E-06  2.57575472623025E-06  6.23100937736565E-05 -6.43652849639277E-06
  1.42478083784413E-04  4.93438875347404E-06  1.47160061204990E-04  1.89000379917474E-06  9.99524944100593E-07
  7.95123739430824E-06  2.72537064329292E-05  1.66216962052500E-07 -5.59478066582921E-06  1.49150964307727E-06
 -1.30431960211619E-05 -2.36463917694122E-06 -4.97379320690827E-06  1.07576980955164E-08  8.34689075680392E-08
  3.03917024217805E-07  1.76110987660263E-06 -9.49545323998901E-07 -1.75708435961886E-06  1.21787331905067E-06
 -2.52632844459351E-06  1.49398505525252E-06  3.34386672769551E-10  2.71906135821395E-09  8.59314539467518E-09
  6.42674751096676E-08  2.67590872925019E-07 -5.76643416536406E-08 -2.39526509545655E-07 -8.69492976355929E-08
 -2.91207914348064E-07 -1.03332010328488E-06 -8.22117799025223E-06 -2.79389744467255E-05  8.12049902896055E-07
  1.35862839451670E-05 -2.51991974254594E-06  5.88596382653872E-06  1.12395345055264E-06 -4.78112344599247E-06
 -3.27054209343303E-10  1.14356984532758E-10 -7.13237709384040E-08  7.54065680489624E-08  1.17396142210989E-07
 -3.35412474271729E-07 -7.27329698830075E-09  2.96896209589449E-07 -6.64907273478978E-07 -3.14434615304644E-06
  7.26052265435397E-07  2.23992555061476E-06  2.59525722167398E-06  1.09443086058117E-06 -1.77748731710012E-06
 -3.21405155079919E-06  1.93478123565889E-10  1.06396787840717E-08  2.20468800316224E-08  2.71107934131199E-10
  5.50862035757815E-08  1.86977608832912E-08  8.77980156228498E-07 -8.37420835414783E-07  6.36028146474860E-07
  3.06200846775955E-06 -3.25453842645485E-06  2.06715522442376E-07  1.01165828192464E-06  1.79541803427718E-06
 -9.56749727857258E-07  3.31153234584678E-06
* ORBITAL    1   52
 -8.92848498815120E-07 -6.09658644494512E-06 -5.24211649558652E-05 -2.50700904679167E-04 -2.48201062944887E-05
  3.88415322972285E-07  3.68938677166655E-06  1.74906810003502E-05  1.80493893698849E-06 -9.73648934602395E-07
 -6.18013942263988E-06 -5.27566139628934E-05 -2.07476964216232E-05 -8.60144573913557E-07  3.20139036009902E-05
  2.15068561978038E-04  3.73673415292117E-05  2.82327350527209E-06  6.89308651958850E-06 -1.18582360523766E-05
  6.05830530833004E-06 -6.45789761559419E-05 -9.08630928865285E-05 -6.61672931643637E-06 -7.32398884928128E-06
 -3.27503622805373E-06 -8.68011434493912E-06  8.75232721466994E-07  5.97201485658147E-06  5.17213844731265E-05
  2.46428799125354E-04  2.37934151103382E-05 -3.27182250395748E-07  2.36377049533618E-05  1.67256539386369E-04
  3.51908548743383E-05  8.88109440764352E-07 -2.12469359007631E-05 -1.32125841259467E-04 -1.62786392749172E-05
  9.70789545389301E-07  6.86469279549481E-06  4.86936783818623E-05  1.56251852775429E-05 -5.67640769022592E-05
 -8.09930915016157E-05  4.86001114552445E-07 -1.23704434247463E-05 -2.93742380279429E-05 -3.85690513152776E-05
 -5.00849245881273E-06  2.98046669222918E-07 -1.27748946454595E-05 -5.00706642964097E-07  5.32947782256663E-09
  3.79589124455803E-08  1.96514488419432E-07  8.62996629851486E-07  2.24550211367836E-07  8.50699426108985E-09
  1.61857282075420E-07  1.15962336462137E-06  4.21094883486223E-07 -1.17601136201235E-08 -2.19363174200907E-07
 -1.58654739180540E-06 -5.36400225438856E-07  1.19798696158599E-08  1.94500492212028E-07  1.47603580937744E-06
  5.75413341685045E-07 -3.46022940064868E-07 -6.46969728647848E-07  2.87883172617666E-07  3.13258579903876E-07
 -5.69987837877257E-07 -1.09932491154653E-06  2.72660376450284E-07  2.55583078612022E-07  3.70644451856437E-07
  3.35058618728003E-07  1.81496555192977E-08  1.25129540154444E-07  1.09049221552453E-06  3.92565043952440E-06
  1.34200796769749E-08  5.62516026966989E-07  2.29978826255328E-06  1.19690127257156E-05  1.58322179796878E-06
 -5.47657944845549E-07 -3.28065548939562E-06 -1.62532797844268E-05 -1.95201947981398E-06  8.05119840649580E-07
  3.95227389527540E-06  2.03064202545988E-05  2.71098861204124E-06  3.02987800504909E-06  6.43214224318421E-06
 -2.42125557643666E-06  2.04164187082159E-06  3.29938396890905E-06  8.81359103996856E-06 -2.36150185471315E-06
  2.22616365016908E-06 -3.68689945901727E-06  2.99225827584109E-06 -1.13647295668025E-07 -1.61407196327422E-05
  1.27624692932704E-06 -4.92998644733757E-01 -3.20867921387242E-03  5.01541825932122E-01  3.26246696198878E-03
 -7.10876189305895E-01 -4.62544416863061E-03  1.94902934155479E-07  2.03524133650797E-06  2.52798281875764E-06
 -1.34322228040961E-04 -4.88422231597607E-06 -5.74513180290526E-05  6.48919474928265E-06 -1.35078824858906E-04
 -1.79332668576060E-06 -2.00464324112382E-07 -2.90454716283819E-06 -2.51159082886285E-06 -1.76849227719341E-04
 -2.97361972416069E-06  6.94649183778088E-04  4.00223179060290E-06  5.28252620130243E-05 -7.43567216525102E-06
 -1.27664198213834E-09 -5.76061028841190E-09 -1.85300537806328E-09 -1.63195533721956E-04 -5.05172092265103E-06
  1.62017095123517E-04  4.87702685554549E-06 -2.27391695819315E-04 -7.15483246851210E-06  8.66066889276807E-10
  6.96425420630382E-09  2.18563350970668E-08  5.76255665037081E-08  2.32165554483402E-07 -5.97530622976699E-08
 -2.62902542895406E-07  8.15865619221822E-08  2.92356823463405E-07 -1.02973823723150E-06 -8.19279359220012E-06
 -2.78429901936576E-05  2.52394599731658E-06 -5.86564925310613E-06 -8.18610545871405E-07 -1.35140516471773E-05
 -1.12344674232448E-06  4.78850105543044E-06  1.02129024462837E-06  8.11848504054924E-06  2.76797591999157E-05
 -1.61177525039301E-06  1.30963489739125E-05 -1.66695731127596E-07  5.72256652536047E-06  2.42481573515196E-06
  5.06607804066165E-06  6.93471610392697E-09  5.33367963750292E-08  1.98846334043558E-07  1.76437462929040E-06
 -1.16539503045084E-06 -1.77788951717484E-06  9.73815931443012E-07  2.53497425964892E-06 -1.51715353759207E-06
  6.44610983666837E-07  3.11351751897480E-06 -1.90853095409012E-07  3.29120979817735E-06 -1.02992351003639E-06
  3.31883485866560E-06  1.79958310390894E-06 -9.50237460840824E-07 -1.13212210343695E-09 -1.13244349324391E-09
  3.81052344683151E-09 -7.76533646177829E-09 -5.66556878251164E-08 -8.22302912237241E-07  1.36250938189560E-08
  8.71592987515399E-07 -6.65052754289173E-07 -3.14397953350750E-06 -2.23124156049111E-06 -7.21048937894795E-07
 -2.57696907627611E-06 -1.77352272788943E-06 -3.21177952052673E-06  1.13383142919258E-06 -5.70692376784504E-11
 -5.97540396251556E-11 -7.72293167498695E-08  7.45342086887664E-08 -1.16366103207669E-07 -5.31909878160926E-09
  3.01448010662258E-07 -3.27078879436712E-07
* ORBITAL    1   53
 -7.52383775739365E-08 -5.33632286607267E-07 -2.28326321259933E-06  1.21260443850297E-05  2.21541391914380E-05
  7.43257572128138E-08  1.14321611737605E-06 -3.40521779476108E-06 -4.83048492475706E-06 -5.45350083441823E-08
 -1.00231728085937E-06 -3.43452808139859E-06  2.80138533389050E-07  9.02852587781747E-08  1.50241103343134E-06
 -8.03688901869231E-08 -3.65090655420302E-06  1.06680517555509E-06  3.10848133451571E-06  2.39102162602913E-06
  4.45458290071874E-06 -6.15171566837667E-07 -1.79335427918947E-06 -9.79752161445917E-07  1.23922019658952E-06
  9.94034198806269E-07  4.01217947097043E-06  1.39006494291359E-06  1.04420670836936E-05  5.42326241573580E-06
  3.77037546554703E-05  7.83686853782872E-05 -1.35927634090363E-06  4.88000620381644E-05  2.71455824996294E-04
  4.73784974854340E-05  9.17747330301013E-07  2.24931859776787E-05  1.89376473673120E-04  6.03130307916821E-05
 -1.59553377597145E-06  1.85978174634664E-05  5.86753567272825E-05 -8.74528850222098E-06 -3.13690488408322E-05
 -7.55966975540861E-05 -2.62093830750749E-05 -5.99936723278030E-05  1.82540319707056E-05  4.34380363573994E-05
 -6.44792432896227E-05 -5.97357719209130E-05 -6.42861267747669E-05 -8.46875549976962E-05 -6.66053794766054E-07
 -4.78202183118662E-06 -2.27774920472914E-05 -1.01940895549183E-04 -3.08872330700087E-05  2.80917747571484E-07
  5.21285786481769E-06  3.44019557107376E-05  9.03041224384137E-06  7.06572656480846E-08  1.05924563028576E-06
  1.62183219295217E-06 -9.23499140046267E-07  3.96496346154480E-07  7.47108516635056E-06  4.79530402790221E-05
  1.27855905516304E-05 -6.24813268461217E-07 -5.01780810821804E-07  1.20897605975683E-06  4.41959799888178E-06
 -3.12274418590188E-06 -6.22885980521802E-06 -5.42893093244865E-06 -1.13510759667371E-05 -2.97587220207968E-06
 -6.35289262978356E-06 -6.58914750601075E-07 -4.73079835582438E-06 -2.25378916563010E-05 -1.00960979430557E-04
 -3.06131417390644E-05  4.52284740464388E-07  8.36246653715960E-06  5.16448836801681E-05  1.30157722154677E-05
 -1.06958022703137E-07 -2.19036956927420E-06 -1.60819803158165E-05 -5.00740302545675E-06  1.42836073299444E-07
  2.82249357554225E-06  2.23356422185564E-05  6.80179403468798E-06  2.42212791364774E-06  5.20404165566367E-06
  1.23251894645917E-06  3.42659231174005E-06  2.12078935165435E-06  3.62214427466951E-06 -5.29170764054157E-06
 -1.21007935631185E-05 -2.95721672411646E-06 -4.84057680071077E-06 -1.74208253314085E-07 -1.21696420004500E-06
 -1.00849574255996E-06 -5.88405718818862E-07 -1.17192888558912E-05 -5.78681205615986E-06 -4.01720216834157E-06
 -1.28013514296513E-07 -6.29394324153624E-06 -1.62668316095840E-06 -1.25832119226127E-05 -4.53907955263436E-05
  8.21957680074007E-06  5.08133142663010E-05  1.96871918192267E-06  8.66618257795128E-06  4.37422618165910E-06
  2.95345299403609E-05 -8.53278460170074E-08 -6.82731287568949E-07 -2.75742515682435E-06  1.20639055104072E-07
  2.82546954951838E-06 -2.93465158963158E-07 -2.81145683833899E-07  2.83283247552489E-07  2.13847560227244E-06
 -1.87144087021302E-07 -1.31682173122484E-06 -1.28999669777313E-06 -3.26021847696902E-06 -1.23796367466591E-05
 -3.12815190240252E-06 -3.49340120938059E-06  3.69816534175473E-06 -5.28505616042692E-06  2.92744978431498E-08
  1.44472746516636E-07  1.51649468135308E-06 -1.04559923720308E-06 -1.93273473887746E-06 -7.23275373415530E-06
  4.88395558977163E-06 -2.48312342998724E-06  6.12827978079400E-07 -7.26283812340326E-08 -3.53997736299962E-07
 -2.67239972992293E-06  1.89151189441361E-05  8.45525883348740E-07  1.05088907688404E-05  1.67741622986476E-06
  5.96250358046381E-06 -5.49706944082242E-07 -2.66088438117528E-05 -4.25734733001298E-03  5.01308130670180E-04
 -6.45886989881087E-01 -4.45006149565860E-03 -7.59515959063477E-01 -5.58648158870684E-03  7.67039793825061E-02
  7.74537465826964E-04  2.15895459085267E-08  9.37166086604367E-08  1.29496660448727E-06 -8.64993173361920E-06
  2.04658525740663E-06 -4.95979250432605E-06  1.05766067750886E-06  4.51571054113116E-06 -4.76922998651617E-06
 -1.14587582388794E-04 -2.10263378091412E-05  6.91849012208729E-05  7.19158464145980E-05 -1.74905075320365E-06
 -2.70326045653009E-05 -3.52495526884622E-05 -2.68679823957072E-05 -2.07109997307611E-08  3.74615447863778E-07
 -7.07767062993054E-07 -7.77565170455635E-07 -4.11229165281404E-07  4.47755717058462E-06  1.90740347535407E-06
  3.87539843342556E-06 -8.77153733652673E-07 -4.55821424710783E-06 -2.20302240551796E-06 -7.00071278103773E-07
 -1.11570773820602E-06 -5.69780972357147E-07  2.95883074653978E-06  2.88682501378530E-06 -1.16592919166703E-08
  4.32078979820755E-07 -1.04497075189374E-06 -4.52511985782898E-07  4.90836849768836E-08  1.92539059075229E-06
  4.47207354437615E-06  3.87828117959591E-06
* ORBITAL    1   54
 -6.63546750564124E-07 -4.76452896439404E-06 -2.27049144213020E-05 -1.01011452384628E-04 -2.96591299535323E-05
 -2.78753669294677E-07 -5.17415926119850E-06 -3.37199905296589E-05 -8.60624268434487E-06 -7.17955835144040E-08
 -1.08877865780975E-06 -1.78728430496219E-06  9.12624045292695E-07  4.06184481127248E-07  7.65898458005611E-06
  4.86637494582511E-05  1.27396941721233E-05 -6.74618127581147E-07 -6.15054227350634E-07 -9.56051035936463E-07
 -3.96571957088845E-06 -3.28040408503453E-06 -6.61303374115560E-06  5.66137965179839E-06  1.17215644498522E-05
 -2.84463927509687E-06 -5.97661006303988E-06 -6.56475174452601E-07 -4.71346863481751E-06 -2.24570513358977E-05
 -1.00498084011670E-04 -3.03894223143713E-05 -4.52156828775121E-07 -8.34884055174307E-06 -5.12423400357928E-05
 -1.28053710113633E-05  1.10710920975216E-07  2.26574256410144E-06  1.65909191115302E-05  5.15111852234878E-06
  1.46619083384958E-07  2.89688793944126E-06  2.27219354895932E-05  6.82698395465046E-06  2.49893827285625E-06
  5.36896831756577E-06 -1.28605041866270E-06 -3.56364338827791E-06  2.07993275851209E-06  3.54387389365190E-06
  5.34440586303022E-06  1.21881976991461E-05 -3.09502136373844E-06 -5.09028432503882E-06 -6.43846268240288E-08
 -4.55747252715127E-07 -1.90942226892716E-06  1.45038556930369E-05  2.34106631235391E-05 -6.51899923751477E-08
 -9.59929028970753E-07  5.17818748135292E-06  5.52425768879196E-06  5.83667863713641E-08  1.07805122534536E-06
  3.83938911326270E-06 -2.22850953134725E-07  8.77460830490367E-08  1.44668542567798E-06 -8.99222053586019E-07
 -4.04812375319511E-06  1.07114110803030E-06  3.13658596746462E-06 -2.59214441960016E-06 -4.85730038411500E-06
 -6.04425590364736E-07 -1.81058780336242E-06  9.31185155418304E-07 -1.44709971760163E-06  1.17957545863686E-06
  4.49844823258687E-06  1.34434347607385E-06  1.00980023919364E-05  4.81345961926494E-06  2.92866169509761E-05
  7.37626359792368E-05  1.27599215885485E-06 -4.91554265121792E-05 -2.79772509906069E-04 -5.05067704107101E-05
 -9.43978605718663E-07 -2.29055284890252E-05 -1.93848825082698E-04 -6.17959049554210E-05 -1.53955227894652E-06
  1.82397767053341E-05  5.95187701811161E-05 -7.99552941285723E-06 -3.19170775442176E-05 -7.73041006886216E-05
  2.61656312616621E-05  6.01255077790170E-05  1.91658182982986E-05  4.50356872793232E-05  6.36292059745855E-05
  5.96240169251768E-05 -6.51193118741087E-05 -8.74248819005805E-05 -1.70956920635943E-06 -1.32035883946894E-05
 -4.73734037473800E-05 -8.31700084975061E-06 -5.14235267502269E-05 -1.97388562992861E-06 -9.19363958344785E-06
  4.45726326360482E-06  2.98000709608391E-05 -1.86985122062776E-07 -1.31393495141709E-06 -1.17868427080160E-06
  6.42384828830042E-07  1.27022509585348E-05  5.70574956250597E-06  4.68420316216821E-06 -1.63292345722876E-07
 -7.03039782457195E-06 -1.60402511509765E-07 -1.10686796355304E-06 -4.30976991915404E-07  3.44683148957333E-06
  1.36944239770271E-05  3.18597483742754E-06  3.55242532394656E-06  3.62488923798994E-06 -6.10250257987416E-06
 -8.22738501859577E-08 -6.56763491115596E-07 -2.62826469985121E-06 -1.02511892413180E-07 -2.52135285786943E-06
  3.02194901489459E-07  3.79565801798008E-07  2.84640762241363E-07  2.02252841180899E-06 -7.50816392831322E-08
 -2.90111856988658E-07 -2.79489854860553E-06 -3.14991328267281E-05 -1.02043107715249E-06 -1.97400543504042E-05
 -1.85858107743783E-06  8.03187465399283E-06 -5.63572582010760E-07  2.77412814760012E-08  2.45941409515529E-07
  1.42469136259844E-06  2.41188294105618E-05  1.97447330559342E-06  2.85364455176114E-05 -4.57649697939307E-06
 -7.53077703776039E-07  4.91810722637761E-07  2.60030324861662E-08 -1.57757971071505E-08  1.47115562388378E-06
 -7.14905161843898E-07 -1.96437180355732E-06 -1.08003685576184E-05 -1.19177209031193E-06  9.77847779162031E-06
 -4.69477723979632E-06 -2.79423451049055E-05 -4.51562818827861E-03  5.35578928433576E-04  6.42802469085509E-01
  4.43399023177336E-03  7.60977532602737E-01  5.60395805148351E-03  8.73690076035739E-02  8.52325610389941E-04
 -8.76619529735607E-09  4.51116137100422E-07  7.27682916016447E-07  7.54269415777941E-07 -3.93015478166683E-07
  4.39251946889501E-06  1.89599091871179E-06  3.69982091293771E-06 -1.19931130306046E-04 -2.15762112129560E-05
 -7.18152641277881E-05 -7.50914753444469E-05 -2.94785077389373E-06 -2.61730050025586E-05 -3.65598922313796E-05
 -2.66315100867834E-05 -3.95130781070639E-09  4.38791014347693E-07  9.76230940165478E-07  4.41480014278906E-07
  6.81894655283304E-09  1.85273017494053E-06  4.35097539686365E-06  3.60085284840409E-06 -9.23905867916642E-07
 -4.80287516059948E-06  2.36250047276529E-06  7.02415585989454E-07 -1.16708812406870E-06 -5.84590979217247E-07
  3.21440712511287E-06  3.23299027495205E-06
* ORBITAL    1   55
 -1.34537891207497E-06 -1.01056094592541E-05 -4.85646362200853E-06 -2.92513584684464E-05 -7.34678281730024E-05
 -9.45302780678762E-07 -2.29320195586671E-05 -1.94121445005901E-04 -6.18897222819982E-05  1.28338735937867E-06
 -4.90148019794163E-05 -2.78950192496643E-04 -5.03270536561658E-05 -1.54225573961009E-06  1.81844000859031E-05
  5.94245991205547E-05 -7.90638001036199E-06  3.19461989332794E-05  7.73751993184928E-05 -6.35692011830533E-05
 -5.95883183075165E-05 -1.91754523980451E-05 -4.49833899505368E-05 -2.62119313619361E-05 -6.02767221839984E-05
 -6.50564153150686E-05 -8.72553698686499E-05  6.30205087489452E-08  4.45916783106013E-07  1.86501359727438E-06
 -1.47621223040724E-05 -2.35645710888110E-05  5.79037099462363E-08  1.06399260591240E-06  3.74824613212552E-06
 -2.45679057626481E-07 -6.48180977447417E-08 -9.52820213426270E-07  5.25184706071794E-06  5.56211783760776E-06
  8.67605800360213E-08  1.42460936449417E-06 -1.04783862889919E-06 -4.08985314273975E-06 -1.06481227434893E-06
 -3.13026004110550E-06 -9.22314054062423E-07  1.46150260570685E-06  5.97910641847571E-07  1.80081132197337E-06
  2.59844872621230E-06  4.87050679159758E-06  1.19144359442325E-06  4.52180993999265E-06  6.55078758196873E-07
  4.70345768964364E-06  2.24088722418280E-05  1.00269712242284E-04  3.03182524957967E-05  1.10684807842232E-07
  2.26531059752384E-06  1.65785539443983E-05  5.14284092091493E-06 -4.50238500362829E-07 -8.31421538845203E-06
 -5.10439342842759E-05 -1.27630335966202E-05  1.46159795037012E-07  2.88700669386499E-06  2.26329235154715E-05
  6.79494355777996E-06 -2.49907947597932E-06 -5.37335420735749E-06 -5.32731469113930E-06 -1.21518761030419E-05
 -2.07253124804864E-06 -3.53702921059551E-06  1.28652862001541E-06  3.56169798535280E-06 -3.08388904918302E-06
 -5.07626920716519E-06  6.62941316604443E-07  4.76013808901407E-06  2.26864633588735E-05  1.00952396291603E-04
  2.96494142157798E-05 -7.17230141998625E-08 -1.08140552938884E-06 -1.74495981982662E-06  9.19034196659659E-07
 -2.78305878184045E-07 -5.16540827308173E-06 -3.36853543157034E-05 -8.60302749349690E-06  4.05611464220334E-07
  7.64499549224464E-06  4.85899192985062E-05  1.27247250736591E-05  6.69312697294360E-07  6.02464693948716E-07
 -5.65983583860314E-06 -1.17275878274647E-05  3.27379179774515E-06  6.60057527160280E-06  9.59743794914421E-07
  3.97513310310703E-06 -2.84116592959761E-06 -5.98121282576769E-06  1.63861579667664E-07  1.13342840103217E-06
  5.36733333720750E-07  3.18273794942474E-06  3.57290907723725E-06  3.44328014694970E-06  1.37134793680976E-05
  3.61798349899236E-06 -6.05346879110236E-06  8.21382886820345E-08  6.55589305630270E-07  2.61950843083565E-06
  3.01633549713895E-07  3.79301016399075E-07 -1.03887991638679E-07 -2.50938238498348E-06  2.83935686993764E-07
  2.00559344965068E-06  1.70907691265487E-06  1.32001225533620E-05  4.73750991984129E-05 -1.96981710612494E-06
 -9.19095880301381E-06 -8.30050164983806E-06 -5.14324497194368E-05  4.45001433002558E-06  2.97944204806050E-05
  1.84429018316863E-07  1.29445261158319E-06  1.10260277602819E-06  5.69013037635783E-06  4.64497351529015E-06
  6.52801917212452E-07  1.27785058674635E-05 -1.70947809706604E-07 -7.08045484809611E-06 -2.91437023872432E-08
 -1.72174490101040E-07 -1.48963745693985E-06  1.07173167434700E-05 -1.00767919150357E-06  1.41068031803046E-05
 -1.84747011307963E-06  4.60100779873634E-06 -4.68160121441798E-06  2.79567753969149E-05  4.52122432845054E-03
 -5.36142700900250E-04  7.61107887457353E-01  5.60657493711364E-03  6.42640973033109E-01  4.43407509664584E-03
  8.74214197640341E-02  8.51294933315275E-04  7.51344676593083E-08  4.63851452540071E-07  2.74797099262832E-06
  2.08591747215739E-05 -1.63718833085806E-06  1.11467829318875E-05 -7.53549393570046E-07  6.86724695017542E-06
 -6.16181676293446E-07 -2.56488529177650E-08  1.00279311890893E-07 -1.46876459478418E-06 -1.82464891271982E-05
 -4.89723739379637E-06 -3.24262848003388E-05  1.56422036307840E-06 -7.75632500708756E-06  4.20440500073072E-07
  9.33556659491995E-07  4.81912235158336E-06  7.01286475456878E-07  2.35443361749335E-06 -1.16499694608230E-06
 -3.23598105065597E-06  5.90729333926726E-07 -3.24858104814960E-06  1.36891929852031E-08 -4.32737636658954E-07
  4.46480565323008E-07  9.96745074826205E-07  1.39372044102959E-08 -3.60178481523899E-06 -1.84919131210869E-06
 -4.34559692611391E-06  1.19953703915113E-04  2.14341733573566E-05 -7.50269300804099E-05 -7.18425764895775E-05
 -2.68589187724082E-06  3.66629915884056E-05  2.67232818063874E-05  2.72395178588278E-05  4.55768165199284E-09
 -4.56241313465269E-07  7.51745951145961E-07  7.31682839402795E-07 -3.96232693043658E-07 -1.89365808829310E-06
 -3.69312027113620E-06 -4.39176035626368E-06
* ORBITAL    1   56
 -6.64923166400123E-07 -4.77402695810130E-06 -2.27429552965795E-05 -1.00978651242341E-04 -2.96719327485309E-05
  1.10062984233981E-07  2.24703687537357E-06  1.63393099114231E-05  5.03307432068704E-06 -4.62723858271372E-07
 -8.54439530756717E-06 -5.20744433417935E-05 -1.28236322044549E-05 -1.41314140346819E-07 -2.79052107595409E-06
 -2.18512722082400E-05 -6.54337945405540E-06  2.46831352306814E-06  5.31856128931486E-06 -5.20695881331767E-06
 -1.18496354976883E-05  2.24434129218386E-06  3.89089864428055E-06  1.23571391246531E-06  3.43598923129922E-06
  3.27100863262422E-06  5.38931993612579E-06 -6.75626430829352E-07 -4.85089344725072E-06 -2.31041255181822E-05
 -1.02416557271114E-04 -2.99238873067461E-05 -7.74228771753345E-08 -1.18579713052655E-06 -2.27517802701326E-06
  8.10999484470017E-07 -2.86337314438496E-07 -5.30802068212711E-06 -3.44881410043226E-05 -8.80699329982205E-06
 -4.09062957676382E-07 -7.69785936643781E-06 -4.87586156876961E-05 -1.27192591845999E-05 -7.32372888512704E-07
 -7.13379335909947E-07 -5.65870628194470E-06 -1.17101201924778E-05 -3.23156178402404E-06 -6.47811554623155E-06
  9.36280474381695E-07  3.89686269411930E-06  2.94212494141104E-06  6.22600375888871E-06  1.33408317719290E-06
  1.00111556977233E-05  5.92895734396427E-06  3.37967453736562E-05  7.51580065228069E-05 -9.32484224739437E-07
 -2.23978273307085E-05 -1.90577103632332E-04 -6.10610507842906E-05  1.19588009221765E-06 -4.83025864941834E-05
 -2.78200619309114E-04 -5.08589577630068E-05  1.47684262355274E-06 -1.82896765169721E-05 -6.30210235474222E-05
  6.49800539540366E-06 -3.10505582171431E-05 -7.56363979099433E-05 -6.28402435799072E-05 -6.00569200730381E-05
  1.82244091531628E-05  4.33349338489398E-05 -2.57593153199594E-05 -5.96787574471229E-05  6.31993152591420E-05
  8.52020665678768E-05 -8.06161262596998E-08 -5.72283477075087E-07 -2.47110106580438E-06  1.17678913548735E-05
  2.24894942093306E-05  6.07222280771022E-08  1.11717553630013E-06  4.13815940949701E-06 -1.21099961966400E-07
 -7.44036797723800E-08 -1.13788529002535E-06  3.90018217213359E-06  5.15543478437551E-06 -9.48977710483708E-08
 -1.58236258090908E-06 -6.84785033893073E-08  3.77267657074564E-06  1.12673571600013E-06  3.25778691629881E-06
 -1.08154474198491E-06  1.11833798270860E-06 -6.52493063956629E-07 -1.88246517106716E-06  2.58903566256940E-06
  4.84385733650590E-06 -1.05758668782259E-06 -4.19793254502900E-06 -8.02226680447275E-08 -6.42213248228049E-07
 -2.59671775619790E-06  2.96255559376387E-07  3.55094985208746E-07 -1.02054414532021E-07 -2.52225524080995E-06
 -2.69985803051186E-07 -1.95409641886027E-06 -1.91550081419666E-07 -1.34756767344778E-06 -1.29827656316583E-06
  3.09465571545603E-06  3.61184399639514E-06  3.25590871294981E-06  1.32425531979952E-05 -3.59961736801585E-06
  5.34205533654997E-06 -1.80077818301016E-07 -1.25909041537523E-06 -1.06942406133382E-06  5.61114765718853E-06
  4.47522816613702E-06  6.30514876745494E-07  1.22842783858846E-05  1.73748334135033E-07  6.86946350939473E-06
 -1.65339403483531E-06 -1.27800291717948E-05 -4.59936013729368E-05 -1.95451448892372E-06 -9.22705508803480E-06
 -8.13612445890363E-06 -5.06758749929268E-05 -4.31115369064157E-06 -2.89596951652851E-05 -2.77465865311814E-05
 -4.48524972423534E-03  5.31463713862376E-04  7.65908061700044E-01  5.63170365854626E-03  6.37128247033814E-01
  4.38775904954496E-03 -8.58397009287307E-02 -8.36815091993917E-04  1.91671773882129E-08 -6.99999012791548E-08
  1.25201749731007E-06 -1.58359435818394E-05 -1.24096024913811E-06 -6.92585616500806E-06 -2.07849347799462E-06
 -8.69020267193638E-06  4.55978319573582E-06  2.12077464721792E-08 -8.02792397490418E-08  1.33840510926884E-06
  5.58206729708550E-06 -4.83726744596536E-06 -1.13097719572308E-05  1.73156408411295E-06  8.77827204347886E-06
 -5.17933476191084E-07 -7.66761197201891E-08 -5.83593467771455E-07 -2.74119078687265E-06  2.95586193192233E-05
 -1.42371959457330E-06  2.42379442786527E-05 -5.81103343834888E-07 -3.51484503003231E-06  5.59843018819692E-07
 -1.08227996052138E-08  4.22852605164321E-07  4.19924591432836E-07  9.78058644106193E-07 -2.15966911684468E-08
  3.66031725559030E-06  1.84354827030168E-06  4.29044026018461E-06 -9.27051283453888E-07 -4.78727652413013E-06
  7.03182677480581E-07  2.23278044995272E-06  1.09367501024726E-06  3.25637646186350E-06 -5.57846562857257E-07
  3.25078998770867E-06 -1.74777928307252E-08  3.88441551885848E-07  7.06985548512952E-07  6.86167476292981E-07
  3.83395062318479E-07  1.83440848789306E-06  3.66680259217366E-06  4.30333703091758E-06 -1.16715626794412E-04
 -2.23326763400983E-05 -7.20878672337857E-05 -6.92563419980297E-05  1.51754203127989E-06 -3.64788861729577E-05
 -2.59657595350712E-05 -2.68455860766235E-05
* ORBITAL    1   57
 -3.12183168879172E-07 -2.24202019186976E-06 -1.05715267010473E-05 -1.78396132211367E-05  2.06994455032829E-05
 -6.67989494836427E-08 -1.66630283052847E-06 -3.40013163579180E-05 -1.93718250629098E-05 -3.28218005599946E-07
 -6.16515480904902E-06 -3.46947764967611E-05 -7.00422213172046E-06  1.90372125395333E-07  3.29107682770885E-06
  1.04736178289125E-06 -8.67455646946041E-06  1.77135805195757E-06  5.03645527178196E-06  8.44634390274537E-06
  1.66241946274829E-05 -1.14622984819943E-06 -3.16142257098475E-06 -4.85078116754457E-06 -6.06707237826424E-06
  2.51080473338336E-06  7.38780733074690E-06 -1.88083809166060E-06 -1.44077141343643E-05 -2.49593070096416E-05
 -3.10881222774787E-04 -1.83835869486395E-04  6.05720045683296E-06  3.87110699186895E-05  4.87091577423205E-04
  1.76910853906008E-04  1.40748761110564E-06  1.08176843584846E-05  1.22515016185631E-04  4.08242018862686E-05
  3.27972384016460E-06  1.97530457264039E-05  2.57260039748156E-04  9.58945257686722E-05 -7.08869152215124E-06
 -1.80414216028510E-05 -3.26665843766793E-06 -1.98181481655108E-05  4.22530621295078E-06  1.10558119817484E-05
 -1.61514928302636E-05 -1.36779552005447E-04 -1.38573404727198E-05 -1.11363068781773E-04 -3.19771380525532E-07
 -2.30100972538551E-06 -1.07125423544032E-05  4.49188661995723E-06  5.79716060763655E-05  1.81044730025320E-07
  3.01071520636496E-06 -6.05284177650774E-06 -1.41189592746927E-05  1.18418316120381E-07  1.90141322096054E-06
  3.19413559779061E-06 -1.36132480818664E-06  5.24872783835445E-07  9.21861789781045E-06  2.59277447745201E-05
 -6.56430616917233E-06 -3.02222525529134E-06 -6.13636268517671E-06 -1.03549445331029E-05 -1.94814112106934E-05
 -5.31110174627837E-06 -1.24917708544393E-05 -1.08979892237003E-05 -1.81912689536447E-05 -1.35620641758055E-07
  2.71783086671169E-06 -3.06683619526015E-07 -2.20690121671502E-06 -1.02726367766578E-05  5.38395776118188E-06
  5.74722797184858E-05  5.02107769671017E-07  8.65081560204091E-06  1.55970065496786E-05 -1.25006433467356E-05
 -2.29677475524459E-07 -4.21717204066219E-06 -2.04501917660389E-05 -3.16547745161941E-06  4.17604543887741E-08
  7.39748022687197E-07 -6.62786104589674E-06 -8.95565151112356E-06  3.29041471602637E-06  8.06826567115473E-06
  1.69704874908589E-07  1.25521626307280E-06  5.21533419480979E-06  1.14383838162846E-05 -2.13773405219844E-07
  2.89461236782197E-06 -1.49552620404266E-05 -2.65155108158995E-05 -6.69191782718301E-07 -4.83546749731889E-06
 -1.29592389542805E-05 -4.24389036214281E-06 -2.95999111209288E-05 -1.85594926402707E-06 -3.46786016821781E-05
 -3.18039102033755E-07 -3.45083170409700E-05 -2.64691772936346E-06 -2.00035133079876E-05 -6.55416364795401E-05
  3.45210288313395E-06  8.48990288484631E-06  1.62697896220259E-07  4.14462179261409E-05  2.29581005251268E-06
 -2.36761447153388E-05  1.62776303031242E-07  1.33607633697003E-06  5.61986208406942E-06 -1.05861685485895E-06
 -1.58945729319315E-05 -6.07024687471784E-07 -4.96792292503894E-06 -3.19794019049552E-07 -7.74892652150606E-06
 -6.86067565967805E-07 -4.95936883101491E-06 -1.33062128478162E-05 -3.31927337119553E-06 -5.67838692106240E-05
 -2.82551555565216E-06 -7.54397593703225E-06 -1.61155629430227E-06  4.20456424641333E-06 -8.20855616098833E-08
  2.33290652638426E-09 -3.30622126325985E-06 -2.72470333253366E-05  4.25892889265549E-06  1.30591399456687E-05
 -8.09301002753803E-06  2.53387479699692E-05 -5.33816570505347E-06 -1.21360008555013E-07 -3.32194341556579E-07
 -4.47618759243809E-06  9.13592057902403E-06  2.57533727912143E-06 -3.35882946740066E-05  1.20274181847169E-06
  2.95545622964860E-05  1.05395467956415E-06 -7.71918756384546E-05 -1.45029534807512E-02  1.82472231921136E-03
  5.77510781670633E-01  3.75876307620582E-03 -4.20366779572242E-01 -2.88731921578452E-03  6.99679080350577E-01
  4.65873654471826E-03 -6.33209382274317E-08  4.25540905404170E-07 -2.85779817825177E-06  2.49736281359125E-05
 -5.84956987777795E-06 -3.14235575018633E-05  1.81056512155927E-06 -4.27417264691584E-05  8.73990068475195E-06
 -7.46868995499021E-05 -1.37359424879549E-04  5.93603764862198E-05 -9.06656946243941E-05  1.04645394256908E-04
  2.37923152055935E-05  2.06397409225910E-05  2.33805429434506E-05  4.16506571403079E-07  1.20536709544647E-06
  1.13310453168473E-06  3.06361676543682E-06  1.26432223662823E-06 -1.04609264216681E-05 -4.22821185936256E-06
 -1.27953831053334E-05 -1.81272138541994E-06 -9.12496649002916E-06 -1.87849652635524E-06 -4.67414644835399E-07
 -1.06287634620474E-06  1.17552454481125E-06  1.54114334293344E-05  1.53423127520667E-05  4.01485289920968E-07
  1.13224364465875E-06  2.98113195886116E-06  1.19254200706428E-06 -1.33330007468691E-06 -4.26972033321184E-06
 -1.04776071680971E-05 -1.28316162068822E-05
* ORBITAL    1   58
 -3.02437592103306E-07 -2.17652830240755E-06 -1.01457790760087E-05  6.14855481172739E-06  5.77515663623659E-05
 -1.61892167182742E-07 -2.66099115722134E-06  7.72799773154713E-06  1.43466515832757E-05 -1.07659924022566E-07
 -1.70272610492946E-06 -2.64209307565423E-06  1.28460105681973E-06  5.21354944207930E-07  9.16535568831810E-06
  2.57405267739037E-05 -6.62327283818099E-06 -2.74695667586311E-06 -5.66060728267404E-06  1.02511289800240E-05
  1.93219059764699E-05 -5.58663027067904E-06 -1.29807960530445E-05  1.07276646901930E-05  1.78750677608334E-05
 -2.51862026686626E-08  2.93827246819546E-06 -3.24723058972162E-07 -2.33710406219795E-06 -1.09029618130154E-05
  2.23454680597386E-06  5.65144406718778E-05 -5.14919017079117E-07 -8.90991863241492E-06 -1.76313263935716E-05
  1.18461737759700E-05  2.25285690814826E-07  4.13237524386740E-06  1.99452294882583E-05  3.05016204194983E-06
  4.95792001835536E-08  8.80799141551989E-07 -5.70623329541311E-06 -8.75076391562816E-06  3.25747881744223E-06
  8.01705578185488E-06 -2.09152978669603E-07 -1.34443979901920E-06  5.22102676494288E-06  1.14166337074361E-05
  6.31857855729494E-07 -1.91202216709225E-06 -1.49703070841675E-05 -2.66008123539734E-05 -2.91906806692480E-07
 -2.09618295014111E-06 -9.87225061476446E-06 -1.48461410730229E-05  2.13663366597541E-05  7.12500133553980E-08
  1.74930668624233E-06  3.47325823612929E-05  1.96038594069748E-05  3.24261410565552E-07  6.08848260157560E-06
  3.40928855619729E-05  6.79522706497840E-06  1.76478111488006E-07  3.02217382271157E-06 -4.70849352768773E-07
 -8.98612181784519E-06  1.81042690593087E-06  5.10665728852210E-06 -8.43024440017536E-06 -1.65918763733943E-05
 -9.52364443756612E-07 -2.78675587339938E-06  4.69544978929580E-06  5.77261892356136E-06  2.70167827360362E-06
  7.82131721527752E-06 -1.85632055588405E-06 -1.42230379494307E-05 -2.47708719454851E-05 -3.09425959088997E-04
 -1.84408418537895E-04 -6.04068375076480E-06 -3.91271391281723E-05 -4.89090094757791E-04 -1.77853296753583E-04
 -1.39504270267873E-06 -1.09132860456222E-05 -1.22186692873098E-04 -4.05554675478058E-05  3.20040709373609E-06
  1.91415382951655E-05  2.50525847515358E-04  9.38245558849269E-05 -7.08887138322133E-06 -1.79124826832284E-05
  3.12521050360770E-06  1.93558312916580E-05  4.01421360446113E-06  1.16281270268104E-05  1.59167344229733E-05
  1.35693804170445E-04 -1.39705446665650E-05 -1.12226727022984E-04 -2.70279899962207E-06 -2.04199974903774E-05
 -6.67973592681607E-05 -3.48754221628238E-06 -8.92483286297081E-06 -1.98602782806867E-07 -4.25092210208382E-05
  2.31601032663786E-06 -2.33966366197873E-05 -6.97320109727298E-07 -5.05058466284163E-06 -1.37491095168282E-05
  4.03990157860767E-06  2.89345301005238E-05  1.88727473792569E-06  3.51655763307664E-05 -3.58046992074811E-07
 -3.47184597667505E-05 -6.19999055803359E-07 -4.45677955144248E-06 -1.15836127670677E-05  3.39097885994140E-06
  5.70205966305928E-05  2.83877248379905E-06  7.58573695878934E-06 -1.89109647964399E-06  2.45650586176841E-06
  1.63214829607301E-07  1.34028800984819E-06  5.66889421984586E-06  1.05646088703138E-06  1.58529442156291E-05
  5.85912846815306E-07  4.81588117347742E-06 -3.24706971030176E-07 -7.85700564847825E-06 -1.12345453046154E-07
  3.79739055793152E-07 -4.41783885742379E-06 -2.96287481839280E-05 -2.78035970414012E-06  5.89392558774665E-05
 -1.17547825193683E-06  6.16367438046793E-05  1.15430296773148E-06 -5.85679950415559E-08  3.58363939453623E-06
 -3.62261557572656E-06  1.25285039365376E-04 -3.61951805331268E-06 -1.61386390453538E-04  7.18264389064548E-06
  1.95640728282397E-04 -4.15399693037002E-06 -8.34463586622659E-08 -1.37037006218474E-06 -2.92852673386898E-06
  4.04947349172269E-05  6.08835687042548E-06 -2.16858763208818E-05 -2.18229570432628E-06  3.77610096416467E-05
  8.99291246730341E-06 -7.72218097734907E-05 -1.45041105766700E-02  1.82442163436541E-03 -5.85817696470439E-01
 -3.81163251010835E-03  4.14840422221896E-01  2.84898249922551E-03  6.96062254026498E-01  4.63427608056062E-03
  3.93687549951654E-07  1.11275064101148E-06 -1.18091389286666E-06 -2.99829129796808E-06  1.20121767455898E-06
 -1.03818247759806E-05 -4.21930319835965E-06 -1.25832290226918E-05 -7.64030808571741E-05 -1.38379498548972E-04
 -6.15885826392709E-05  9.06009407802240E-05  1.05952794997752E-04  2.29879040265936E-05  2.10744510256856E-05
  2.25622586545792E-05  4.20990478169399E-07  1.18069570067019E-06 -2.93967536765863E-06 -1.21125781003272E-06
 -1.32967592786142E-06 -4.25034330742991E-06 -1.04484627844097E-05 -1.27390061062427E-05 -1.78804575236124E-06
 -9.02706778558485E-06  1.98483970071049E-06  4.39060423307616E-07 -1.08079894089230E-06  1.12184446658797E-06
  1.50287670748330E-05  1.51718086370865E-05
* ORBITAL    1   59
  1.85648484825189E-06  1.42246737641519E-05  2.47679655856345E-05  3.09047421669505E-04  1.83856478130648E-04
 -1.39665342897780E-06 -1.09411881132875E-05 -1.22366737121282E-04 -4.06079253965000E-05 -6.04909338118121E-06
 -3.92572858132781E-05 -4.89703113202860E-04 -1.77921424934568E-04  3.20659512545192E-06  1.92547323346054E-05
  2.51259944927697E-04  9.39965380226032E-05  7.09098240116120E-06  1.79390955489312E-05 -1.60396271736214E-05
 -1.35925126522441E-04 -3.97212082423015E-06 -1.15012180172504E-05 -3.14856960974616E-06 -1.94139817549911E-05
 -1.39785384027938E-05 -1.12213050224974E-04  2.93360304923832E-07  2.10672103759447E-06  9.91655723464866E-06
  1.50154630805756E-05 -2.13575508516314E-05  3.23608097229880E-07  6.08538221716568E-06  3.40159335182332E-05
  6.75897227226594E-06  6.97508136682813E-08  1.72405278606832E-06  3.45904743933534E-05  1.95726932139310E-05
  1.76211895062946E-07  3.02233659507048E-06 -4.80964219703897E-07 -8.98543894347602E-06 -1.82857064436855E-06
 -5.14504085779468E-06 -4.71533543100101E-06 -5.80675685271126E-06  9.49252413811783E-07  2.77880280198719E-06
  8.43890870607607E-06  1.66238001651238E-05  2.71079416070049E-06  7.84827474043429E-06  3.27056398590190E-07
  2.35361564839141E-06  1.09880548592311E-05 -1.90849992013264E-06 -5.64176555887632E-05  2.24655473412843E-07
  4.12339693589090E-06  1.98829850494601E-05  3.03483756051980E-06 -5.19494930510230E-07 -8.98148645692643E-06
 -1.80736227418900E-05  1.17453095620809E-05  4.81526626120138E-08  8.62074448322204E-07 -5.81038668195215E-06
 -8.76279493496142E-06 -3.26676176942005E-06 -8.03466070481755E-06 -6.45354079708053E-07  1.87479013589883E-06
 -5.22325426191460E-06 -1.14140811309767E-05  2.04317279816315E-07  1.34070826998783E-06 -1.49672268874127E-05
 -2.65728035993035E-05  3.06378859799093E-07  2.20532040027702E-06  1.02584296551162E-05 -5.53654416924999E-06
 -5.75151933082591E-05 -1.05092779541897E-07 -1.69590834254533E-06 -2.43133065354536E-06  1.38035172258411E-06
 -1.62652890357166E-07 -2.68373247606438E-06  7.62298360525196E-06  1.43281669375942E-05  5.20640928382389E-07
  9.17475652187693E-06  2.57326810831257E-05 -6.63689638290750E-06  2.76714788708756E-06  5.69930907853729E-06
 -1.07441616820328E-05 -1.79169753293975E-05  5.58525528979080E-06  1.29714577182877E-05 -1.02582300219758E-05
 -1.93907742981228E-05 -2.10517833852460E-08  2.99328965700461E-06  6.24046847896952E-07  4.48747401013079E-06
  1.16945762522278E-05  2.83570234873782E-06  7.57930566363285E-06  3.38015248200910E-06  5.69688533731127E-05
 -1.88391188428108E-06  2.54207416941030E-06 -1.62223618945702E-07 -1.33271966961104E-06 -5.64131699001291E-06
  5.83429259898013E-07  4.79786099805323E-06  1.05641040384600E-06  1.58177742500119E-05 -3.25196835654196E-07
 -7.82050557699941E-06  2.70432361036670E-06  2.04306330397589E-05  6.68231408687775E-05 -2.25160667911835E-07
 -4.25245828421147E-05 -3.49356167693013E-06 -8.95374170877627E-06  2.29937012257715E-06 -2.33882294497979E-05
  6.96201801326991E-07  5.04163591539819E-06  1.37067999881929E-05  1.88537607746056E-06  3.51199853864039E-05
  4.02814227993148E-06  2.89298207624286E-05 -3.66524045942925E-07 -3.47228554953743E-05  7.17687782062524E-08
 -1.65893302541725E-06  3.43303630949165E-06  6.83420206699801E-05 -1.60516446528736E-06 -8.24113617429762E-05
  5.20522203293329E-06 -1.08445871620247E-04  7.90238626199078E-06  7.71599383456797E-05  1.45003720808887E-02
 -1.82484036351219E-03  4.14560082966729E-01  2.84724849608124E-03 -5.85798841958462E-01 -3.81362223095759E-03
  6.96245210204153E-01  4.63555185854644E-03  1.21843873594385E-07  1.52855641565896E-06  4.15287446839510E-06
 -2.16364981722610E-05 -1.75696675721052E-06  2.27454936429873E-05 -2.51065086464247E-06 -3.10609668253339E-05
  5.21041833441818E-07  1.01897521989929E-07  4.63994876978101E-06  2.57461455935789E-06  1.69975139855240E-04
  9.32364516544300E-06 -1.10348456583273E-04 -5.23605461003604E-06 -1.99462159176178E-04 -6.76999705184755E-06
  1.79523316688682E-06  9.02297953453359E-06  4.15093239276251E-07  1.98782943293365E-06 -1.08342668190850E-06
 -1.51644845407513E-05 -1.12693846381620E-06 -1.50254921904045E-05 -3.79044618689485E-07 -1.10649043686848E-06
 -1.17509335077493E-06 -3.04292309831475E-06 -1.38744397756913E-06  1.26879862055632E-05  4.23661517736674E-06
  1.04267058900617E-05  7.63542522373498E-05  1.38319032830083E-04  9.05388028650675E-05 -6.14147352080837E-05
  1.05670116725199E-04 -2.10990704566748E-05 -2.26096646203002E-05 -2.28613696697462E-05 -4.05761937168861E-07
 -1.12451825937511E-06 -2.98368243840658E-06 -1.19650159868291E-06  1.19218697977066E-06  4.21830333782884E-06
  1.25615436543667E-05  1.03687267497379E-05
* ORBITAL    1   60
  2.91293190550764E-07  2.09673917026654E-06  9.74387751074595E-06 -7.10475954514891E-06 -5.75165520614378E-05
 -2.28422756777386E-07 -4.19134512248648E-06 -2.03142494495650E-05 -3.12980508931613E-06  4.87749892163494E-07
  8.40743935132781E-06  1.44849219879250E-05 -1.26272677088427E-05  4.18523123959059E-08  7.35648978854477E-07
 -6.50978223156933E-06 -8.87642742382148E-06 -3.25582240172987E-06 -7.98735698078307E-06  2.25243226564266E-07
 -2.84473221794872E-06 -5.11806741463167E-06 -1.12486014818751E-05 -1.48643635732680E-07 -1.21223095917566E-06
 -1.47835098091708E-05 -2.62436216453300E-05  2.98487903282761E-07  2.14839348636901E-06  9.98871911961328E-06
 -7.21775538795514E-06 -5.83687226014896E-05  1.09444220341603E-07  1.73866525430479E-06  2.34035030733069E-06
 -1.50236621287575E-06  1.70727186241124E-07  2.82125173677229E-06 -7.03919665289334E-06 -1.42721165258162E-05
  5.10828329634559E-07  8.96410147555294E-06  2.46435405424605E-05 -6.77652906473789E-06  2.94235058442176E-06
  5.99931455067222E-06  1.07239935188260E-05  1.79013709185802E-05  5.23809663861213E-06  1.23430350329663E-05
  1.02588513536196E-05  1.93308188316787E-05 -9.11259670303109E-08  2.79528032630675E-06  1.84824069757671E-06
  1.41516041546790E-05  2.55115336683645E-05  3.10149212003030E-04  1.85426319098266E-04  1.36546498509793E-06
  1.07856326708873E-05  1.20583431166057E-04  4.01470463025018E-05  5.92294214686733E-06  3.85008649955734E-05
  4.80280779202324E-04  1.75205735488544E-04  3.19179181316951E-06  1.94270290592285E-05  2.51520019823498E-04
  9.43209515071953E-05  7.39826348746636E-06  1.82883698127956E-05  1.60683559975584E-05  1.35195687999699E-04
 -4.36656611564495E-06 -1.15326420883158E-05  3.37571268708337E-06  1.96087463492588E-05 -1.39558233939099E-05
 -1.10753314354222E-04  3.05538392818157E-07  2.19461617246292E-06  1.03458834051647E-05  1.72186755034091E-05
 -2.06014245675806E-05 -3.25194131845797E-07 -6.11871438990678E-06 -3.44059070336131E-05 -6.94485095282317E-06
 -7.10822133969219E-08 -1.74396837910611E-06 -3.42953456400888E-05 -1.93651287425100E-05  1.85899880276664E-07
  3.21803673359224E-06  7.53257994821042E-07 -8.68357729554270E-06 -1.71250770397271E-06 -4.91378942461132E-06
  4.76694797313256E-06  5.95848436084168E-06  1.12960604305640E-06  3.13084848057179E-06 -8.35875026015783E-06
 -1.64922302621063E-05  2.52290668272000E-06  7.40531673072874E-06 -1.62226347080312E-07 -1.33206514401256E-06
 -5.60890665757088E-06 -6.01952995401543E-07 -4.94710695060484E-06 -1.05643038073112E-06 -1.58544302761640E-05
 -3.19934489569143E-07 -7.72056569438748E-06  6.74330479164362E-07  4.87207583900236E-06  1.30312321694021E-05
 -2.75243884504812E-06 -7.58747618137800E-06 -3.32047083083552E-06 -5.67218728036106E-05 -1.61991824843694E-06
  3.98950671859690E-06  6.72712892388815E-07  4.86662443166729E-06  1.31338571778733E-05 -1.83490925415293E-06
 -3.46896870180492E-05 -4.08471785858179E-06 -2.93156025654550E-05 -3.76227433680546E-07 -3.42498706399908E-05
  2.61785166534135E-06  1.97816508600715E-05  6.49048417543379E-05  2.25383991662317E-07  4.12253803296685E-05
  3.36764073085941E-06  8.33977884810773E-06  2.17790120985874E-06 -2.35646240438600E-05  7.72265010237636E-05
  1.44541002349693E-02 -1.81138387088393E-03 -4.11395112456227E-01 -2.82780629664056E-03  5.88412235285983E-01
  3.83171092157932E-03  6.95919515763605E-01  4.63305116526665E-03  8.01452549277917E-08  2.65543661674911E-06
  2.47809583069301E-06  5.96012382067229E-05  2.42343575992845E-06 -9.67212968638313E-05 -6.66111427955212E-06
  1.03688126232072E-04  9.69264027027601E-06  7.98610114715507E-08  1.05428665208653E-06  2.95118113154792E-06
 -2.31065663902660E-05 -8.52940551657320E-06  8.43901542167895E-06  4.51030475281095E-06 -3.02639111943368E-05
 -5.83982704740565E-06  1.31019282860089E-07  2.24273008532085E-06  4.21178652082174E-06  4.80587539553943E-05
  1.72818025497117E-06 -4.23062414675948E-05  2.22355767934371E-06 -6.29876352308071E-05  4.16035991888184E-07
 -3.95412959983600E-07 -1.12270670228497E-06  1.17806644484101E-06  2.98171690465178E-06 -1.33218094558961E-06
  1.28158963286728E-05  4.27222963003102E-06  1.04950812057123E-05  1.82680075948196E-06  9.18275520374464E-06
 -4.58431285726338E-07 -1.80991319934408E-06 -9.94425221335939E-07 -1.54238733193423E-05 -1.17619341942888E-06
 -1.54191039192384E-05 -3.96137353581780E-07 -1.15819121252546E-06  3.02612157614343E-06  1.12078687487852E-06
  1.27423398501128E-06  4.22355634673987E-06  1.27706706809461E-05  1.04702221681107E-05  7.45110628248543E-05
  1.37505403359388E-04 -9.10508531523481E-05  6.04287424230468E-05  1.04870617783572E-04 -2.04803796189086E-05
 -2.32273037538067E-05 -2.34313119909267E-05
* ORBITAL    1   61
 -7.78304323325259E-09 -5.59936968401603E-08 -2.69731761606213E-07 -1.12290152877331E-06 -1.90489230174189E-07
  1.03087693765624E-07  1.99026075208487E-06  1.37798699023025E-05  3.53007317378863E-06 -1.02728850625929E-07
 -1.98424617450864E-06 -1.37270403532798E-05 -3.51396957273658E-06 -1.38432019194756E-07 -2.67785534471139E-06
 -1.86696765088420E-05 -4.82048930970028E-06  1.77212849043632E-06  3.65107461012423E-06  1.68730286337855E-07
  1.20172027935239E-06  2.97347376785017E-06  6.18601985356889E-06  1.83345012905138E-07  1.22833861354629E-06
 -2.88211910219404E-07 -1.81920620848828E-06  3.93455764535888E-09  2.85264540618892E-08  1.43205574320020E-07
  5.25702410700725E-07 -2.19573866605325E-07 -6.12563966278559E-07 -1.85976396595595E-05 -1.64490971879750E-04
 -5.76870574602257E-05  6.04471803269509E-07  1.83920542300926E-05  1.62814238653608E-04  5.72033559828725E-05
  8.76679713746845E-07  2.65643147175577E-05  2.34633936860370E-04  8.22426085328846E-05 -1.35182722870337E-05
 -5.08747230230665E-05 -2.04603591846530E-05 -6.27489317817330E-05 -2.34784657316412E-05 -8.86455044898930E-05
 -2.09412188162367E-05 -6.41722606470086E-05  2.90522612581379E-05  8.92723400609116E-05 -1.54590054432961E-07
 -1.11193370224145E-06 -5.22057134459985E-06 -3.00047994896876E-05 -8.48887605338456E-06  2.66443615656862E-07
  5.15557437315428E-06  4.17770519063793E-05  1.23007736198755E-05 -2.81117985680076E-08 -6.94355119925871E-07
 -5.94905589895466E-06 -1.75819094747741E-06 -1.00289818706683E-08 -2.78821209131507E-07  2.08014506135946E-06
  1.82660642784930E-06 -1.09861996926936E-06 -9.80902859177352E-07  2.48041574045067E-06  6.03538274068782E-06
  1.61877848127162E-06  3.98176055181474E-06 -3.06639292533047E-06 -8.11553921657006E-06 -4.23878647002911E-06
 -1.15132842889768E-05  1.58272499173002E-07  1.13830486177837E-06  5.34774719915164E-06  3.06852105630759E-05
  8.82461936890358E-06 -1.15086664620583E-07 -2.10100728259702E-06 -1.99274019382984E-05 -6.72572915165500E-06
 -1.25066154614294E-07 -2.40505237194516E-06 -1.61931852891853E-05 -3.88185253332543E-06 -2.06742986096951E-07
 -4.10646108167683E-06 -3.35350898450219E-05 -9.89167462462423E-06  1.90876574947930E-06  3.84721463993324E-06
  1.56701209811501E-07  8.70424419565794E-07 -2.23225605667529E-07  9.60858008921962E-07  5.77546566857373E-06
  1.52650159139633E-05  3.90020449281258E-07  1.43546554912725E-06  1.29155144137113E-06  9.81016738996084E-06
  4.33577754140664E-05 -3.23443534224516E-06 -4.48554204950465E-05 -2.50418336026827E-07  1.91720465575128E-05
  2.92743855411714E-07 -2.32671627521459E-05  1.31531442372302E-08  9.90103377188765E-08  4.24692100078882E-07
 -1.54590638365283E-06  6.66141221205805E-06  1.55182707257228E-06 -7.37734733474087E-06  2.14116736555940E-06
 -1.06123205476655E-05 -1.43703043336526E-10 -8.21242697875416E-10  4.55878828451853E-09  1.01346720315360E-07
  8.83318733682618E-07 -1.03319368388660E-07 -9.20010222808972E-07 -1.43744139162130E-07 -1.30225727963227E-06
 -1.33117437274308E-06 -1.01038409212744E-05 -4.43185599488039E-05  1.56241695445641E-06  2.99323929994592E-05
  1.86611840124748E-06 -4.05357905673918E-06  2.21460399317226E-06  4.57227770333722E-05 -2.90495287285576E-08
 -1.43263784971932E-07 -3.77449397310085E-07  3.12703485297740E-06 -3.14973602767407E-06  1.22764831204938E-06
  1.45468467494149E-06  9.77185520187484E-06  2.55319281180510E-08 -1.93106716034734E-09 -1.50725443909876E-08
 -4.83582285977103E-08  7.13500963193037E-06 -7.12632342630453E-07 -7.06076505848899E-06  6.24187783294975E-07
 -1.02232910116876E-05  9.83945373181363E-07  4.80679228803425E-08  2.08908168672429E-06  2.08834826708897E-07
 -4.99237753483993E-01 -2.77802007453086E-03  4.96274753159129E-01  2.76293025056087E-03  7.10229375687836E-01
  3.95180536976140E-03  3.52183870018265E-08  2.11903239320702E-07  5.47008732243117E-07 -1.05028341491342E-05
  6.54347339046913E-07  6.78441152176070E-06  8.37042367335278E-07 -6.23218549294054E-06  3.30021636172631E-06
 -1.57879655474137E-08 -1.84666599164412E-07 -8.52823031318753E-05  8.53247046626557E-05  1.21041091812686E-04
 -2.67187094951843E-05 -4.24018588673955E-09  2.75143200730793E-05 -3.59261576361784E-08 -6.98910957912158E-08
 -7.64455321824825E-07  1.59017054693450E-07  4.64419045291917E-07  4.57486770704606E-07  1.01531879801081E-07
 -2.54327890594514E-07  2.67472801906137E-09  1.17019752984430E-08 -2.50208704873414E-07  2.55281452692606E-07
  3.50057606254789E-07  8.46658357548047E-09 -1.85062776027178E-06  1.87639765425128E-06  3.72295595642221E-08
  7.20113909476742E-08 -2.36272098375477E-08  6.65089121126656E-07  6.63214736810385E-07 -1.20396264540124E-07
 -5.17243556217170E-07  2.37308331050449E-07
* ORBITAL    1   62
  1.61843923517189E-07  1.16364890125895E-06  5.45503863792327E-06  3.06002020061522E-05  8.23789264476683E-06
  2.67379707557077E-07  5.17090679266330E-06  4.17227373130678E-05  1.21932283980204E-05 -2.84506647565652E-08
 -7.07624140550892E-07 -6.21170975436480E-06 -1.88288045472908E-06  4.93681278275570E-09  1.83795176216926E-07
 -2.56896348579537E-06 -1.90200027300127E-06  1.08927471522528E-06  9.77330973250640E-07  2.48208688659395E-06
  6.08267049720410E-06 -1.54071130432139E-06 -3.82546702874507E-06 -3.15979547435952E-06 -8.31352513455694E-06
  4.21064637795677E-06  1.14032724522470E-05 -1.46891865182294E-07 -1.05663285656908E-06 -4.96429067691785E-06
 -2.95251475090270E-05 -9.32600871832458E-06 -1.05344079947534E-07 -1.91868554854091E-06 -1.88994811746059E-05
 -6.59482343163442E-06 -1.24755785531053E-07 -2.40148834974933E-06 -1.61988755303055E-05 -3.90210492357022E-06
  2.03494413686622E-07  4.03974984543840E-06  3.31308483467301E-05  9.86396585407869E-06 -1.93793314755373E-06
 -3.93237614270824E-06  2.02318607538423E-07  9.87289544227080E-07  9.73227323103711E-08 -1.28816663385411E-06
  5.59305831054558E-06  1.48780318724795E-05 -2.78858573704449E-07 -1.24077346476375E-06  5.75376116561398E-09
  4.09695614326136E-08  1.83631200711513E-07  7.59303673370419E-07  2.49105559152491E-07  9.91329234884619E-08
  1.91231415230575E-06  1.32668003349539E-05  3.38015960018162E-06 -1.01671714141940E-07 -1.95670209616063E-06
 -1.34631708972821E-05 -3.42632997741696E-06  1.41613152584336E-07  2.73814573205941E-06  1.89917632611482E-05
  4.87038797920937E-06 -1.67091559674810E-06 -3.48159392104651E-06  1.84717149622205E-07  1.22514370502210E-06
 -2.98671745478520E-06 -6.22038022492198E-06  1.38391884963041E-07  1.15088853126346E-06  2.66481628600384E-07
  1.77604585971908E-06 -7.03531475525230E-09 -5.05256462423019E-08 -3.19057154545167E-07 -1.78297115262732E-06
 -1.79222064563744E-07 -6.05565435443948E-07 -1.84022348062735E-05 -1.62351557155203E-04 -5.68277683296216E-05
  6.12793347714651E-07  1.84981475135126E-05  1.64003769159304E-04  5.76341239297737E-05 -8.67883695550135E-07
 -2.62267117434356E-05 -2.33304269563921E-04 -8.21841878877511E-05  1.36361025103769E-05  5.12738154193978E-05
 -2.02810924977154E-05 -6.22653270984904E-05  2.31552206885202E-05  8.73476551805867E-05 -2.12014614083801E-05
 -6.53643554665963E-05 -2.90688646244573E-05 -8.89032798408736E-05  9.98531937068470E-09  7.42658304763607E-08
  2.55134908798562E-07 -1.51599233874334E-06  7.47295962370987E-06  1.51380215443647E-06 -7.33535027316704E-06
 -2.20542547574875E-06  1.03407618912218E-05 -1.29952395475979E-06 -9.86828736697714E-06 -4.34221613430699E-05
 -3.24332923944848E-06 -4.46742998940722E-05 -1.21540236122695E-07  1.92666686686411E-05 -1.62765766862018E-07
  2.39346632668456E-05  1.32233020494683E-06  1.00406466582018E-05  4.42479842251718E-05  1.45956853138922E-06
  2.86657281366606E-05  1.91698658948725E-06 -3.95874835478761E-06 -2.18745096379326E-06 -4.56497792382419E-05
  1.74201097108320E-09  1.24492338403797E-08  3.95412673841354E-08  1.02090113063372E-07  8.54974291964373E-07
 -1.15171165711323E-07 -1.01404733653008E-06  1.48935362259046E-07  1.31950269178539E-06 -1.07750866169835E-09
 -9.35403137784291E-09 -3.50575754243551E-08  1.42127514112812E-05 -6.19946609123293E-07 -1.43388774491190E-05
  6.25064482493701E-07  2.04236927127297E-05 -9.19626594310816E-07  2.84645596908333E-08  1.72303503854493E-07
  3.46968099995563E-07  3.09240891789607E-05 -2.97713130629634E-06 -2.74409849069583E-05  1.24940836745474E-06
 -4.67792655870167E-05 -1.60868555219700E-07 -2.74165417146253E-08 -1.73962183578691E-07 -3.05300995332240E-07
  3.89890202019873E-06  7.95584278092173E-07 -6.57367605961591E-06  8.23946636079652E-07 -1.13608791287712E-05
 -3.42167722659692E-06  3.38095946276471E-08  4.40614262746362E-06 -7.43557128685577E-08 -4.93507710851440E-01
 -2.74691773396275E-03  4.98677674161610E-01  2.77395544179377E-03 -7.12547154379976E-01 -3.96481358456798E-03
  3.19080105504921E-08  6.51844379758395E-08 -7.43249681565523E-07  2.00782482392793E-07 -4.81960113375172E-07
 -3.68161542961203E-07 -4.79916693191613E-08  4.11922526735626E-07  1.15309510837286E-07  5.33312969671143E-07
 -8.64942443975663E-05  8.70077493542547E-05 -1.24472783306429E-04  2.78765943190920E-05  2.24446827788479E-07
 -2.81486129553931E-05 -4.39005289936180E-08 -1.09608913315245E-07 -1.56002035471058E-08  6.31587374604641E-07
 -6.51744083604937E-07  1.26081365325181E-07  5.87783870833088E-07 -1.63841342531572E-07 -4.38115369638379E-09
 -1.73842620924534E-08 -2.21714654200062E-07  2.20580886008063E-07 -3.45236664625737E-07 -6.60339196536483E-09
  1.76433475287823E-06 -1.77605055677203E-06
* ORBITAL    1   63
 -5.38719985975693E-09 -3.90125430612419E-08 -2.50054786015620E-07 -1.49060543829666E-06  1.26620973206050E-08
 -6.08536864884376E-07 -1.84141448507010E-05 -1.63298564254316E-04 -5.74101335465653E-05  6.07830577910690E-07
  1.84216480789607E-05  1.62545444214085E-04  5.68638294759066E-05  8.65431564671695E-07  2.61894947389066E-05
  2.32914026566519E-04  8.20385381952106E-05  1.35530066852955E-05  5.10491121555126E-05 -2.11920296649556E-05
 -6.52868429502764E-05  2.31205119115831E-05  8.73057527901949E-05 -2.01972064671414E-05 -6.20396090651718E-05
  2.90244791043371E-05  8.88750779244410E-05  5.80614851951932E-09  4.13768008226252E-08  1.86802102406555E-07
  8.47999850690587E-07  3.41936864005205E-07  1.01467897681877E-07  1.95253874306437E-06  1.34400956320302E-05
  3.42307636360925E-06 -9.88014988176869E-08 -1.90673919418016E-06 -1.32722973701031E-05 -3.39839668702610E-06
 -1.41555851805109E-07 -2.73623386622550E-06 -1.89500311685240E-05 -4.84771903280504E-06 -1.66523864537450E-06
 -3.46663176795144E-06  1.40373173031811E-07  1.14401392719252E-06 -2.98528368794154E-06 -6.21901150091927E-06
  1.79077894957579E-07  1.21323982363084E-06 -2.68936568541455E-07 -1.78671572687174E-06 -1.48309734713950E-07
 -1.06679786941196E-06 -5.01275673973029E-06 -2.97164484054887E-05 -9.37188634455966E-06  1.24394452600164E-07
  2.39392015583849E-06  1.61443035732682E-05  3.88776430611185E-06  1.06177963422493E-07  1.93408101991330E-06
  1.89840932254422E-05  6.61159141229932E-06 -2.03274106627950E-07 -4.03547314088125E-06 -3.30905794259092E-05
 -9.85064732526039E-06 -1.93352303051441E-06 -3.92449434868282E-06  5.58808072445703E-06  1.48679022146807E-05
  1.08058527712964E-07 -1.26970874215305E-06  1.96396676662080E-07  9.75036378556132E-07  2.86369487455179E-07
  1.25207893685530E-06  1.59566528559086E-07  1.14730716006760E-06  5.37749989834037E-06  3.02534227315687E-05
  8.13996032765320E-06  2.88337307019287E-08  7.13150717787044E-07  6.22421293624384E-06  1.87960408865875E-06
 -2.66156021500108E-07 -5.14705033919313E-06 -4.15554241704594E-05 -1.21463499582627E-05 -6.10615404609580E-09
 -2.06821742377112E-07  2.41407792256848E-06  1.85976740848064E-06  1.08666356940448E-06  9.76240278934126E-07
 -3.14252926873879E-06 -8.28135475625730E-06 -1.54391492382468E-06 -3.82383096909155E-06  2.48068398790139E-06
  6.06751038369816E-06 -4.20417984240547E-06 -1.13912232218500E-05  1.32004820843867E-06  1.00232252066604E-05
  4.41843513241922E-05 -1.91368703536904E-06  3.95168419012234E-06 -1.45270579410939E-06 -2.86472805572564E-05
  2.18418901802591E-06  4.56230483571321E-05  1.58872088241360E-09  1.13327002275061E-08  3.38497788894271E-08
  1.14191702899123E-07  1.00753539049081E-06 -1.01993996702647E-07 -8.48764700101063E-07 -1.48331990808349E-07
 -1.31331383909283E-06  6.82187716700085E-09  5.03822312122866E-08  1.68359963861662E-07 -1.50754206304912E-06
  7.34899367327872E-06  1.51741825358855E-06 -7.36291288002068E-06  2.18683593826945E-06 -1.03838361181189E-05
 -1.29732013514851E-06 -9.85090709204419E-06 -4.33433362478569E-05  1.16753250406644E-07 -1.92314213970763E-05
  3.23682288325688E-06  4.45767736968897E-05  1.66733054868554E-07 -2.38824219289402E-05 -2.70246356014575E-08
 -1.56282750147826E-07 -3.11150710955318E-07 -1.66073382452919E-05 -9.44513685455149E-07  2.01026375124845E-05
 -6.26729392167750E-07 -2.09451336271714E-05  3.21730687712777E-06 -8.34641527416792E-08 -1.04114304209360E-05
  1.20580260249428E-06 -4.98711754671564E-01 -2.77685957181781E-03  4.93740386832667E-01  2.74887650109048E-03
  7.12362093341731E-01  3.96410021536345E-03 -1.91089053623199E-09 -1.55777866211202E-08 -6.03434638393113E-08
 -7.23495417763148E-06 -7.50961947435753E-07  7.20793281187754E-06  7.42126918196056E-07  1.04325287592590E-05
  1.10021086358644E-06  2.85447238771325E-08  1.77833612576945E-07  3.50040519508246E-07 -3.38781962717451E-05
 -1.57667214080698E-06  3.12612609762056E-05  3.31528948887880E-06 -4.24636738341723E-05 -3.40340330455547E-07
 -8.49193620085602E-09 -4.08239639820412E-08 -2.31679981566370E-07  2.19679588593301E-07  3.60362612410814E-07
 -1.78351714627831E-06 -1.09975577698022E-08  1.78970776184207E-06 -4.42202662212993E-08 -1.11681270804498E-07
 -6.43754923162151E-07  2.50326295866184E-08  6.33938762389452E-07 -1.47353418583307E-07  1.33444182733412E-07
  5.94326191638186E-07  3.85797121453498E-08  3.25209908739743E-07 -8.75291683474588E-05  8.62461055171662E-05
  1.23753832732159E-04  1.24905634634609E-07 -2.82189207401157E-05  2.72347350044865E-05  3.15093870692956E-08
  6.29778386709142E-08 -2.02176257843666E-07  7.46431956997572E-07  4.74308416323094E-07 -4.40616114213679E-08
  4.19615552598676E-07 -3.58541522890087E-07
* ORBITAL    1   64
 -1.60026012039883E-07 -1.15096142359685E-06 -5.41032536460878E-06 -3.09346523280821E-05 -8.85247838601974E-06
 -1.24831482036846E-07 -2.40080611088382E-06 -1.61610462500334E-05 -3.87690577168125E-06 -1.17640946535769E-07
 -2.15092111503349E-06 -2.01917090030991E-05 -6.78019613356368E-06 -2.06618308548488E-07 -4.10242278597409E-06
 -3.35058234227650E-05 -9.88932969846420E-06 -1.89032895004241E-06 -3.82754512114484E-06 -5.76470723643919E-06
 -1.52430284986777E-05  2.46643994940958E-07 -9.11508128139970E-07 -1.56825806840487E-07 -8.60706213344901E-07
  4.30614131535843E-07  1.51037408856093E-06  1.57411560319893E-07  1.13211931406366E-06  5.31235489736709E-06
  3.00740627958558E-05  8.13533480864298E-06 -2.67978649527870E-08 -6.71109211973151E-07 -5.88919886120147E-06
 -1.76861685512893E-06  2.68825702877934E-07  5.19898926209583E-06  4.19429596126473E-05  1.22840766868022E-05
 -7.88364885123677E-09 -2.39317021905638E-07  2.17422869972867E-06  1.78799762624880E-06  1.10574532768061E-06
  1.01088175281124E-06  3.12037272682546E-06  8.19529184757461E-06 -1.60091411669427E-06 -3.94517671275189E-06
 -2.43746283100278E-06 -5.95288344743816E-06 -4.26053285855781E-06 -1.15345122933355E-05 -6.48331692441979E-09
 -4.72075342059823E-08 -2.45980885494625E-07 -1.12650054654016E-06  2.74244894749039E-07  6.00865288727837E-07
  1.80693235224454E-05  1.61264601047512E-04  5.69898970047074E-05 -6.15176074837391E-07 -1.84147074024193E-05
 -1.63910125432972E-04 -5.76945995308659E-05  8.81267194677683E-07  2.63671546054509E-05  2.34809578943171E-04
  8.27785024306195E-05  1.33447400679967E-05  5.02744667464699E-05  2.10015712437884E-05  6.44869702927547E-05
  2.31936998419105E-05  8.78438992676325E-05  2.00721594378326E-05  6.17024042541221E-05  2.87295835268786E-05
  8.84771363549996E-05  1.14047823917708E-08  8.19453624686296E-08  3.90972660512334E-07  1.65038332139964E-06
  3.15888542142777E-07 -1.03365053493288E-07 -1.99278467247126E-06 -1.37343304287885E-05 -3.50567638240790E-06
  1.04096878363721E-07  2.00837712930432E-06  1.39250540164695E-05  3.56919346997020E-06 -1.37441272210583E-07
 -2.65938527052382E-06 -1.85448873278241E-05 -4.79172749919119E-06 -1.75835796100779E-06 -3.63449083970535E-06
 -1.62571101403667E-07 -1.16615332182189E-06 -2.95854644294726E-06 -6.18897356857333E-06 -1.64203702381501E-07
 -1.17993353862513E-06 -3.12544709797060E-07 -1.87744023078534E-06  1.35008627721660E-09  9.69018164934931E-09
  2.53588377078125E-08 -1.06472973046446E-07 -9.45726074187089E-07  1.02710268691052E-07  8.77519096665614E-07
 -1.46572565869983E-07 -1.32438720673652E-06  1.34394045280438E-06  1.02006533618652E-05  4.46509289486687E-05
  1.81455255297559E-06 -4.03475926421635E-06  1.58592567425598E-06  2.98102014258965E-05  2.26470352050607E-06
  4.58014776177942E-05 -1.28356871715313E-06 -9.75154495530454E-06 -4.30696740261806E-05 -2.27408891818849E-07
  1.89520004835266E-05 -3.25097980127171E-06 -4.45787633197277E-05  2.05783990513151E-07 -2.32200119118302E-05
 -1.65321495172354E-08 -1.24818355797395E-07 -5.34221440953078E-07  1.48489076839870E-06 -7.40534633303558E-06
 -1.48958091076226E-06  6.48204778994598E-06  2.05191064208866E-06 -1.07039466538033E-05 -1.17265956822356E-07
 -1.06368613372746E-05  6.27020418122788E-07  4.93962770747745E-01  2.74887462678234E-03 -4.97760500421034E-01
 -2.76784076612789E-03  7.12873219650254E-01  3.96270186465279E-03 -3.57927872069114E-08 -2.37679513179431E-07
 -5.56899866391507E-07 -1.67452221776299E-05  7.03932481244755E-07  1.36232961154430E-05  7.70855264461506E-07
  2.57349986764820E-05  3.47717152920320E-06  3.14668303730854E-08  2.11187984470925E-07  4.25190128524520E-07
  6.40222687703923E-06  1.45694928653523E-06 -3.90970814898967E-06 -3.18373720123228E-06 -4.26272416895590E-06
 -6.13561815514359E-08  1.23627830093254E-09  9.00487617337807E-09  2.46684675335938E-08  1.42846472502318E-05
  7.45633163265566E-07 -1.44366787320079E-05 -8.43731257492756E-07  2.06817106014887E-05  1.16348484426150E-06
 -3.73741155290851E-08 -6.92256498543791E-08  6.69405387154778E-07 -5.98179027643551E-09  6.54403035166495E-07
 -1.84902605202683E-07  1.45184536681308E-07  5.70065403005103E-07 -7.81176008689096E-09 -3.99922516340202E-08
  2.59095590663105E-07 -2.35457923156965E-07  3.57507841275231E-07 -1.85193599275873E-06 -1.31685916594192E-08
  1.87102691098560E-06  3.48277360095348E-08  6.57487514094098E-08  1.53448193411711E-07 -7.61041125275038E-07
  4.65070946209133E-07 -1.00261195734600E-07  2.74307178126312E-07 -4.44110981636782E-07 -2.55598151098178E-08
  7.06383680281652E-08  8.62489153934899E-05 -8.59788842492924E-05  1.22643898139730E-04 -1.09642871610401E-08
 -2.79408739215690E-05  2.68096931249287E-05
* ORBITAL    1   65
 -4.19061448901742E-06 -2.28377211010231E-04  1.60001863204321E-01 -6.59693945740938E-04  3.16769701136842E-04
 -1.14823307301722E-06  5.40717393680418E-05 -9.66923180168495E-05 -1.70977411463295E-05 -6.51238342803880E-06
  1.51015130994806E-03  6.83940474575394E-04 -4.01036534353604E-05  5.16989813336896E-06 -9.01323542392542E-04
 -2.14609058543150E-04 -6.98282449113132E-07 -1.23855823814217E-04 -9.35201401405932E-07  1.88464851766015E-04
 -5.25492230336495E-05  4.34345614849989E-06 -1.47484738266954E-04  6.09322570589379E-05 -1.95745627687300E-06
  1.65563389011831E-04 -2.72710972241502E-04 -5.66211174323567E-06 -3.63062386584511E-04  2.60796182451686E-01
 -1.12435147540534E-03  7.00112073507907E-04 -1.28616614982878E-05  2.22442032661088E-03  3.98039180452180E-04
 -1.20578636011057E-04 -4.41736589880429E-07  2.13098669246344E-04  1.76252025064186E-04 -3.56981050033384E-05
 -7.39610456330610E-06  1.56148837476851E-03  5.02184627133127E-04 -7.61235144904961E-05 -1.12647327574672E-04
  1.58550498481222E-04 -8.52955504795121E-05  2.04502950976568E-04  1.35300945893924E-04  5.53073968266740E-05
 -2.70275879276211E-04  2.47013126457526E-04 -2.75664461980347E-04  8.27278628449885E-05 -1.37520605270875E-05
 -1.25867067901425E-03  9.41157859140845E-01 -3.91684881333998E-03  3.60362299883259E-03  3.30730569370400E-06
 -5.21027726170995E-04 -2.07880912012403E-05  7.35385158975513E-05  4.79227153438978E-05 -7.77113073269429E-03
 -1.43936253433272E-04  7.29975375688464E-04  3.15601328731650E-05 -5.20031425205868E-03 -1.25373278586262E-04
  4.69459922311319E-04 -5.51069071212860E-04  2.23174738720033E-04 -9.05736614951012E-04  4.08181674901772E-04
  3.22041928634512E-04 -1.06840403353892E-04 -3.33625584351512E-04  1.62640483692372E-04  9.12369453686211E-04
 -3.81027480927230E-04 -1.53473779388494E-06 -1.79233594082626E-04  1.35854329073327E-01 -1.11554346383615E-04
  5.16457263587879E-04  4.63071040349774E-06 -1.25340864383837E-03 -5.98796388898768E-04 -1.40914492956333E-05
  1.54204356036570E-06 -7.81847332234603E-06  2.15978908075245E-04  1.95592511314975E-05 -2.27638378951396E-06
  8.56331537893880E-04  5.33285151828802E-04  2.61693881719225E-05 -1.25134695929650E-04 -5.47090092081141E-05
  5.44776058764071E-05  1.26610028716039E-04  6.87099205124451E-05  1.36690254871520E-05  1.68898188599418E-04
 -1.70827097487642E-04 -1.59858123582966E-04  6.05175236203591E-05 -3.00783552424178E-07 -4.37099273626642E-05
  4.33732261054919E-04 -3.63772947844887E-06 -5.45859656096059E-05 -6.81204830640772E-05  3.61221699214649E-04
 -3.61510707300603E-05  1.91795035726229E-04  5.56904906101893E-06 -5.75627565884138E-05  1.22270857709763E-03
  2.68971285242226E-05 -1.70162137939815E-04  1.07609737782852E-04 -6.43013602053590E-04 -1.37200050917347E-04
  1.17415332604429E-03  4.58951188741576E-06 -5.16050068090488E-05  1.06149528418842E-03  1.39116864359083E-04
 -1.08173789479644E-03 -3.87509517372579E-05  5.12883304965857E-04  5.16661005487931E-05 -3.11192825799436E-04
  7.36951286717445E-06 -7.57232277351071E-05  1.55571645095266E-03 -2.24702518060837E-04  1.40751596635967E-03
 -1.21960670052012E-04  8.59489098639655E-04  8.46990607438775E-05 -5.01491536072961E-04  1.35585261315783E-06
 -6.71621569676945E-05  1.01365260893395E-03  2.15653922398775E-05 -1.13767131812223E-04  1.42226556658285E-04
 -1.45519658721055E-03  8.43278729353553E-05 -9.32413813476249E-04  3.14089296735749E-06  1.02274883572169E-05
  2.58153155663473E-04 -2.09302177784811E-06  5.86636899542206E-05 -2.40507962035634E-05  2.35415263600960E-04
  1.47744232033607E-05 -1.75785244166876E-04  3.08400424876059E-06  9.44266473340281E-07  3.65246384320548E-04
 -4.05433583045220E-05  4.28709421643944E-04 -5.38861422440951E-06  2.60679232475849E-05 -2.53066750204920E-05
  2.26473720290786E-04  1.88701913529664E-06  3.04987208129120E-06  1.94771362004989E-04  1.73074472986653E-05
 -2.38381516791071E-04  3.56344347385746E-07 -6.09991606786315E-05 -1.17380700519399E-05  1.28360457791357E-04
 -1.90365342585317E-06 -1.83772095151086E-06  1.59355451411181E-05  1.18628077032451E-05  7.31564976820621E-06
 -3.48887633147651E-05  2.44353020371007E-05 -3.47293434460776E-05  6.81459123202740E-06  2.76164308669512E-05
  6.37978795785339E-06  5.57841857228737E-06 -1.34956835968348E-06 -2.00549814040506E-04 -4.33620831181142E-06
 -2.00511719440068E-04 -9.10700642162108E-07  1.85327863184686E-06  8.65454472406964E-06  1.05141468207345E-05
  3.54621264927730E-06  3.39117915654056E-05 -2.49015211137264E-05 -2.48153020315324E-05 -1.42954861990772E-06
 -3.15999033824538E-06  4.50632410418687E-06 -6.30456347951966E-05 -4.72389527793696E-05 -8.00135384998100E-05
 -2.81311488083445E-04 -2.79612889621387E-04
* ORBITAL    1   66
 -1.08780472036108E-06 -2.14104674771886E-04  1.67154378864190E-01 -2.17946202270658E-04  7.78258710567980E-04
 -1.15419435669799E-06  4.57747077221327E-05 -1.32771898833236E-04 -2.12192862548991E-05 -7.06118079744766E-06
  1.41376895002383E-03  2.73693411213099E-04 -4.16895385540294E-05  3.00455081288242E-06 -1.03962106219801E-03
 -5.36300079405783E-04  2.55057072068198E-05 -1.22599454224520E-04 -8.15029219268917E-06  1.82029271075620E-04
 -2.28716620108726E-04  1.30482331284582E-04  1.13609945904046E-04  6.18924565386271E-05  8.51959226315151E-05
  1.87226515276982E-04  7.13286137301260E-05 -1.20130757484610E-05 -1.18038292534605E-03  8.88277832209793E-01
 -3.59551424962403E-03  3.53672616708123E-03 -4.44875315198141E-05  7.24270243126076E-03  8.81490981071523E-05
 -7.08713592819407E-04 -3.71910837320767E-06  4.38755971001280E-04 -1.27537812164579E-04 -6.14529984277402E-05
 -3.02074213542943E-05  4.79622144660078E-03 -1.04004912771198E-04 -4.51699272454590E-04 -5.62316093782186E-04
  1.31633499493689E-04 -3.27879091355364E-04  3.36343190068236E-05  2.61519196625158E-04 -1.79759189017181E-04
 -8.45623110114621E-04  3.07661643545407E-04 -8.42653356807370E-04  4.21195602753187E-04  2.44685654607492E-06
  4.05633674609791E-04 -3.16010161504025E-01  1.33957723477017E-03 -1.55536947582432E-03 -1.31609464495332E-06
  1.14191621383914E-04 -1.23892876250767E-04 -5.70063220086723E-06 -1.69132905618444E-05  2.46781868504497E-03
 -4.95060192460696E-04 -3.60032806604084E-04 -1.23410796225200E-05  1.57942031413845E-03 -5.69498684986550E-04
 -2.38578165527675E-04  2.19409635811924E-04  7.75035139814338E-06  2.69449304431692E-04  2.43901378768670E-05
 -5.99701362829521E-05  1.22680467205798E-04  1.19743618724972E-04  8.49173505375758E-05 -2.71880140320857E-04
  1.36090632778493E-04 -6.70948332899311E-06 -4.00175352315379E-04  2.85058025446983E-01 -1.49520568856421E-03
  7.46664011440423E-04  1.43018571053669E-05 -2.47497933016866E-03 -3.91880043614379E-04  2.04044234382997E-04
  7.54554732087923E-07 -1.54404858416407E-04 -5.85556178000711E-05  2.02365697603350E-05 -1.07004941079031E-05
  1.51670092414030E-03 -6.06636138962192E-05 -1.13212265900110E-04 -1.72086507313537E-04  9.30956914379593E-05
  1.02155814114917E-04 -1.35468717776480E-04  4.43076234764357E-05 -1.86901381621690E-04  2.84156195582277E-04
 -4.03809081836725E-05 -2.67240689267192E-04  3.32246064523727E-04  7.03575936180341E-06 -4.64127863849163E-05
  1.26040410834012E-03  1.77551814455954E-05 -3.34881566918592E-04 -1.58935861672868E-04  1.25611629614771E-03
 -5.82844279384153E-05  3.97790934555921E-04  5.00361499874283E-06 -5.78468895243502E-05  1.10374676091551E-03
  1.06550290618136E-04 -7.12991608834392E-04  2.04652168062441E-04 -1.33302011173670E-03 -1.23055680848190E-05
 -1.74706977783811E-04 -1.74945881936710E-06 -2.95585097593176E-05  1.12825627364506E-04  1.94987093869893E-05
  9.70819333546190E-05  4.64086555380018E-05 -3.93209824089235E-04  3.60146169745241E-05 -2.58387014648910E-04
  1.37176229219598E-06 -2.41207670484605E-05  4.46236133837605E-04  1.07198317050815E-05 -9.59324658785364E-05
  5.67192352123118E-05 -4.53235004005215E-04  1.03613381863788E-04 -9.96228564946973E-04  3.00568274181417E-06
  4.86707893641861E-05 -2.41511888567519E-04 -8.86513849738807E-06  3.30311731625705E-05 -4.94654112664966E-05
  4.61871198838179E-04 -2.77483423136315E-05  3.51507502887248E-04  6.11798783869173E-07 -9.18398661032303E-06
  1.90902702800911E-04 -1.80983828147229E-06  4.07857334336391E-05 -2.23249689358527E-05  3.02654972520742E-04
  1.46469181671277E-05 -1.40132100941431E-04  1.97675162273160E-07 -7.43531684875792E-05  9.49292915036160E-04
 -1.40974471959385E-04  1.37364856043196E-03 -2.15027853810317E-05  1.24536439907516E-04 -8.35204308021657E-05
  9.21504826730871E-04  2.65857998340856E-06 -4.08865703483029E-06  3.77011059986494E-04  4.60488269002197E-05
 -4.12650619697201E-04  6.77833485036411E-06 -4.62209040574690E-05 -2.67926687422515E-05  3.02648512569059E-04
  2.81887062437081E-07  8.95346321875638E-07  5.77857452148952E-05 -1.13207422480580E-05  4.37025509408723E-05
 -2.99919228176419E-04 -9.71759777818931E-05 -3.02873252393200E-04 -5.97638719655588E-06 -1.71061210323921E-05
 -2.85440201835153E-05 -1.31915531014114E-05  6.77402565536222E-06  5.15338700191725E-05  2.62410170745684E-05
  5.19163775037888E-05  7.40349428176519E-06  2.74485125484103E-05 -9.07748184362388E-06 -6.01509467832825E-06
 -5.79582115605536E-06 -2.95742140621918E-05 -2.30099699707051E-04 -2.30106039236993E-04  5.58660166209818E-08
  5.22749113401081E-06 -1.53467439523043E-05  2.55765601379229E-05  2.41965098136054E-05  8.26177886897475E-05
  1.12235793488083E-04  1.10706357462342E-04
* ORBITAL    1   67
 -1.04583420788089E-05 -8.53882105602385E-04  6.31980656277629E-01 -2.89682448562314E-03  2.26442006426585E-03
 -8.19557327398517E-07  3.76263827568700E-04  2.55246784462678E-04 -4.62345643268146E-05 -3.33165102808418E-05
  5.18121590915488E-03 -7.69751680642427E-05 -5.12357555042527E-04  2.13102897920233E-05 -3.45561570760002E-03
 -8.65197873624280E-05  3.39482717095873E-04 -3.36708642837525E-04  2.70064238044001E-04  5.84092364170577E-04
 -3.01843270370804E-04  2.82507806954155E-04 -2.24974481093906E-05  2.19936019556831E-04 -2.97916755171687E-04
  5.95731354476441E-04 -2.04252698941988E-04  4.69267920046534E-06  4.89454963212422E-04 -3.70754585945058E-01
  1.80002260975931E-03 -1.56612089822465E-03  2.09955294040355E-05 -2.84123623245060E-03  6.54467571236068E-04
  3.97024270141198E-04  1.24157325800078E-07 -2.63489021344972E-04 -2.27665589567187E-04  2.20277401571874E-05
  1.35201601372308E-05 -1.96377674454387E-03  3.02340112354280E-04  2.82489943542067E-04  1.71330044918641E-04
 -1.82880399165719E-04  1.27807791546848E-04 -1.93878436310485E-04 -1.63105725813658E-04 -3.52459371718051E-05
  3.08084611366213E-04 -1.30417124168496E-04  3.31151298329843E-04 -7.78048014843059E-06  1.70461046261522E-06
  1.36993451068673E-04 -1.01749351290372E-01  7.47812425876259E-04 -4.02171986996928E-04  1.05160900277231E-06
  1.43079915369328E-04  2.94390667414949E-04 -6.62806853880015E-06 -7.43589699512729E-06  6.92452312209856E-04
 -5.58472348475957E-04 -1.62975753927267E-04 -4.26304647243407E-06  5.38997170812210E-04 -1.84415040179796E-04
 -1.30329921375250E-04 -5.89226015927207E-06 -1.59802139673482E-04  6.01204542002994E-05 -5.31407329264000E-05
 -8.45940374761491E-05 -8.82232670866428E-05  2.66593677412512E-05 -2.16661428631167E-04 -8.22852539112650E-05
 -9.88007181580334E-05 -9.96813276325514E-06 -8.98704653855994E-04  6.71402309540226E-01 -2.87705074105406E-03
  2.55128727871240E-03  3.50241965252470E-05 -5.47528221333436E-03  1.25813082901068E-04  5.33901555155018E-04
  1.13563338131579E-06 -3.75602905772293E-04 -1.98174293237217E-04  4.92362119158916E-05 -2.19096683600948E-05
  3.69645019730400E-03  1.85840119395152E-04 -3.57527351733090E-04 -3.69884014254490E-04  2.54180059991161E-04
  2.35017332866125E-04 -2.44749235029376E-04  3.24617777088547E-04  2.77799730658668E-05  6.21542433060006E-04
 -3.60459815599093E-04 -6.37229838829643E-04  1.42164915016286E-04  5.69835612458573E-06 -4.98386873964454E-05
  1.10539779088489E-03 -1.22767746658533E-04  9.70153608008819E-04 -1.31109570283065E-04  6.84439019669727E-04
 -9.76622032217659E-05  8.02230886580726E-04 -1.95812389104029E-06 -1.05851545732943E-05 -6.44723039369997E-05
 -9.83057537868750E-05  8.77860039039569E-04 -5.22904993848892E-06 -6.79523864577480E-05  9.84112689071891E-06
 -1.31098463569865E-04  7.49165139580341E-06 -5.15214687564891E-05  1.32741650650383E-03  1.50569591202818E-04
 -9.12415820060137E-04  9.86681942547142E-05 -7.39336737631962E-04  1.07242968360002E-04 -8.96353630860920E-04
 -1.62780934739721E-06 -1.74105710591180E-05  2.16401400090596E-05 -3.61782765779899E-05  3.19377629384852E-04
  5.71578806714501E-05 -5.70444280524533E-04 -3.19716293419088E-05  4.05754596344165E-04  1.18551084134471E-06
  1.74826486823042E-05 -7.26964147503938E-05 -4.68162184918263E-06 -4.35261946193804E-05 -1.79419676322252E-05
  1.60580337564955E-04 -9.99663993647672E-06  7.28134615324342E-05  1.40657129475648E-06 -4.26809154429506E-05
  7.05399168350183E-04 -1.61864146817711E-05  4.17115816512299E-05 -1.00227830743288E-04  9.86448528434520E-04
  5.88049134591502E-05 -6.04278941000000E-04  1.95309445502077E-06  4.65448091822988E-05 -3.39535357702352E-04
  6.15558307333175E-05 -5.77650452136367E-04  1.15791827153257E-05  7.63007755682778E-06  3.56901083113228E-05
 -3.56863932084038E-04  7.96041427184618E-07 -5.04945467659354E-05  7.28364394544309E-04  1.05251301852990E-04
 -1.06220290036936E-03  1.67213496372143E-05 -4.90808897560184E-05 -6.20457948980241E-05  6.36344957557237E-04
  4.33417867879519E-06  1.87555676975540E-05 -3.33721935978792E-05  2.78120323971620E-06 -2.98896622634681E-05
  2.37622227201812E-05  6.00833678443407E-05  2.45137233809508E-05 -2.52236197781022E-06 -7.90769814169766E-06
 -4.43994778369410E-05 -2.87823516314011E-07  3.74309649344875E-05 -1.63135990520180E-04 -5.66098012022686E-05
 -1.61500620045911E-04 -5.63053310445229E-06 -1.81422225444649E-05  7.23097318359424E-06  4.77964805696616E-05
 -3.35564080438156E-05 -3.40301752343072E-05 -7.45673370530172E-05 -7.62044183046200E-05  5.14236911413350E-06
  2.02968738406360E-05  4.29314475024486E-06  1.65116985149953E-05  1.48058412741069E-05  1.60422460216351E-05
 -8.54298766213325E-05 -8.51460522607946E-05
* ORBITAL    1   68
  8.63867831521245E-06  9.70720088292213E-04 -7.38333074306650E-01  2.95281433430041E-03 -3.14544259130433E-03
  2.69278977862952E-06 -2.78351304860958E-04  1.61054449667328E-04  3.46314115553004E-05  3.76893194336497E-05
 -6.00051249819502E-03  2.41103430092660E-04  6.46449883300473E-04 -2.54818467240523E-05  3.89488480033116E-03
 -3.19584483278804E-04 -4.13985325672719E-04  4.98128470465023E-04 -7.96313259726729E-05 -6.75850907727234E-04
  2.02699565757371E-04 -2.55106620221042E-04  1.65271767592073E-04 -2.73770267183250E-04 -4.34169341884238E-05
 -6.76328441790148E-04  2.97922712894536E-04 -1.68807130125090E-06  6.11221402639152E-05 -5.97553117110474E-02
 -2.33875545350811E-04 -5.50746429032349E-04  2.18973120470889E-06 -4.29741917793649E-04  7.56853503519409E-05
  1.29008386450423E-05  8.16719007936041E-07  1.26615826384998E-05  1.46498829155231E-04  6.98699125476087E-06
 -6.18979922800647E-08 -4.05886002041382E-04 -3.09400021030143E-04  1.60478331491340E-05  5.86877133081422E-05
  5.13154465228486E-05  2.45542956772036E-05  1.39625471603851E-04 -8.79762740380847E-05 -1.38937585570883E-04
  6.01895688044942E-05 -1.50083542131070E-04  7.16552596251034E-05  1.71790478848453E-04  1.98038621409428E-06
 -4.15656201179769E-05  4.56705621243060E-02  2.65380239839295E-04  5.13687546160547E-04  6.54597282640712E-07
  1.59066110093352E-05  1.28293208013167E-04  5.03036950745537E-06  1.72034016020408E-06 -3.00157487380341E-04
  1.49593168440616E-04  1.40151468541841E-05 -3.89671252416611E-07 -3.22503708140387E-04 -2.67278468125727E-04
  1.91360136866413E-05 -4.59609074806078E-05 -4.68169642798226E-05 -4.24267482353963E-05  1.38778871126480E-04
  8.59413965641484E-05  1.46332433762213E-04 -1.85219324726518E-05 -1.31770429510220E-04  5.58174551137543E-05
  1.90270730977216E-04 -7.50951633463424E-06 -8.77109568217439E-04  6.69015091899059E-01 -2.66119063034084E-03
  2.89697594994861E-03  3.41495906563900E-05 -5.42046940499593E-03  2.69091587304872E-04  5.96474106302651E-04
  2.51436308768886E-06 -2.40586656128359E-04  1.72862553375847E-04  2.89160646059819E-05 -2.32708137492059E-05
  3.51255143167065E-03 -3.54188788007101E-04 -3.82732097186982E-04 -4.57736349927696E-04  5.66070503153377E-05
  2.49071100308635E-04  6.50372525291215E-05  2.25744070588189E-04 -1.61646283670009E-04  6.09376297359685E-04
 -1.65850191442482E-04 -6.08894462661237E-04  2.71563556961492E-04  1.00800425788543E-06 -1.83849438503572E-05
  2.38008113992550E-04 -1.03145551106232E-04  7.44839247773900E-04 -1.10912604514022E-04  6.74863480746496E-04
  5.66755496666174E-05 -7.32063727526897E-04  4.79577910351142E-06 -4.40622119914860E-06  5.84352700556721E-04
 -5.58520817897189E-05  5.39878828329299E-04  5.76707378386623E-05 -6.27290761610027E-04 -1.99027886562478E-05
  1.85572838314518E-04 -1.74011378818859E-06  2.60085735108254E-05 -3.95547440399339E-04 -1.30198914308325E-04
  7.92109237239679E-04 -1.12350074094981E-04  8.07562651417041E-04  4.45342489532615E-05 -6.38108328217816E-04
 -5.00590549144340E-06  9.78415860380828E-06 -6.65358867671559E-04  6.90925026661255E-05 -7.06583779877611E-04
 -5.85855917938965E-05  5.76511749635819E-04 -2.46337327183374E-05  2.10686604591843E-04 -1.62446638984181E-06
 -1.57723500280773E-05 -9.96847437877556E-07  1.24809688568639E-07 -8.80512570161161E-06  4.14936640465749E-06
 -1.09966009232595E-04  3.35868499208600E-06 -2.29316741333913E-05  1.69785428610954E-06  7.48346433633939E-05
 -7.26937986886659E-04  1.82594210182999E-05 -9.58337067258468E-05  1.15731652905988E-04 -1.13286515844506E-03
 -6.70108905056895E-05  7.67560304488977E-04  1.31896233531472E-06  1.48009121175680E-05 -2.38201253359420E-05
  6.40055158924228E-06 -1.33963449607611E-04  2.50801919689069E-07 -1.57638023289505E-05  4.82519542694942E-06
 -3.88895189621400E-05 -1.93707395682261E-06 -7.08003105870550E-05  6.47082569992931E-04  1.04945839238516E-04
 -1.02359344646951E-03  1.66725265185841E-05 -8.80349495561980E-05 -6.05878846939969E-05  7.00505155348973E-04
 -8.01466659666002E-06 -2.62176623382269E-05  1.28843649506713E-05  1.52218283457472E-05 -5.09962334492823E-06
  2.13896766156326E-04  4.97825024349083E-05  2.12648384264101E-04  1.66637875337045E-06  2.67174350706020E-06
 -4.22869918889075E-05  1.83597142560144E-05  3.88873479933669E-05 -2.64207168142890E-04 -1.10432939139694E-04
 -2.63775048430463E-04 -1.37943760354899E-06 -1.82303790211123E-06  1.69514106946012E-05 -4.66534886177181E-05
  4.14884899336689E-05  1.13786400476904E-04  2.81463168127944E-04  2.81886283002660E-04  7.64112517052295E-06
  2.44380727160306E-05  1.53051701270699E-05  1.29258589642289E-05 -5.71151613360403E-06 -5.16478980330491E-05
 -2.00241301530483E-04 -2.01691980186277E-04
* ORBITAL    1   69
  1.84682555158973E-05  1.50281513592019E-04  5.34221203453716E-03 -1.08043063794373E-03  2.52557529572576E-04
  8.28310043433477E-06 -7.54831876914108E-02  4.39000545033305E-04 -4.93866103473942E-04  6.94987087847864E-05
 -3.82500746797311E-01  2.54196092150431E-03 -2.50425266978823E-03 -3.55094257612143E-05  1.86031088852011E-01
 -1.17065960654793E-03  1.19157587373094E-03 -5.97752470604237E-04 -1.37971238086052E-04  5.03428104466705E-03
  1.11158447807741E-04  3.77818716850750E-04  1.20155791938146E-04  1.05128996957821E-03 -5.91852540071741E-05
  4.53137632798329E-03  6.90475335505653E-05  1.74508541337917E-05  1.46150266736218E-04  6.13130639276738E-03
 -1.55228841530857E-03  3.91664414231738E-04  7.41694715472838E-05 -4.38648470180861E-01  2.72810229036027E-03
 -2.87669765699595E-03  2.13911634220647E-05 -1.50408073795169E-01  1.13176695714541E-03 -1.03035802263300E-03
  4.66676482006009E-05 -2.47398266490965E-01  1.55298296585317E-03 -1.62455402112263E-03 -6.96851916728840E-04
 -2.60330698071281E-04 -1.59237638191226E-03  3.34773773281559E-05  4.05117473155788E-04  7.61792283110068E-05
 -6.23573360694842E-03 -9.18075288204392E-05 -5.25628653562684E-03  1.61320879725604E-05  1.70077898869675E-05
  1.45226285863353E-04  6.76591204552688E-03 -1.79956431154136E-03  5.68422922738793E-04 -2.64376518737075E-05
  1.92441293472570E-01 -1.51507982908921E-03  1.33489970587492E-03 -8.25191167948691E-05  5.06916083605322E-01
 -3.22095981281553E-03  3.36449116663996E-03 -4.53433006728971E-05  2.52483958382855E-01 -1.49064844148413E-03
  1.65665936579159E-03 -7.13064718065897E-04 -3.33138031072074E-04 -6.93710388353527E-03 -5.17114916571404E-05
  4.31697523458410E-04  1.33702915323312E-04 -1.87626853225812E-03  4.80842740229975E-05  6.04600579684829E-03
 -3.60275662719638E-05  1.84705933417167E-05  1.49720223304676E-04  5.18228191673168E-03 -9.01785023636979E-04
  2.90926162822508E-04 -6.62572978959715E-05  3.63328115959774E-01 -2.47411878487884E-03  2.36065977809427E-03
 -8.51429512161727E-06  7.28412266150272E-02 -4.38161840935279E-04  4.77716292627121E-04  3.68859762717800E-05
 -1.90205362685316E-01  1.28650813605798E-03 -1.21784909277296E-03 -5.89140100773755E-04 -1.27061240966708E-04
  1.01881169322022E-03 -5.09501196902599E-05  3.69263314725264E-04  9.33469516829374E-05  4.89434701276256E-03
  1.18048301043495E-04 -4.31689557622664E-03 -5.86379329575240E-05  2.48717983227330E-05  3.98737092589491E-04
 -2.34517128394182E-03  1.20981128773786E-04 -5.57183766055678E-04  3.77598433088128E-04 -1.30751628528413E-03
  1.76557733166762E-04 -5.19192469948375E-04  3.15321640310043E-05  5.18662865051866E-04 -3.10921881879937E-03
 -1.76948524847989E-04  8.93672000171755E-04 -4.77774339481936E-04  1.79402695191368E-03  2.35164369970868E-04
 -7.76943490435050E-04  2.64151080989054E-05  4.22734011349610E-04 -2.46978588198007E-03 -4.00901375918492E-04
  1.37903573701529E-03 -1.28914502676052E-04  5.97900521504956E-04 -1.83550368922758E-04  5.43789247931301E-04
  3.45361806099490E-05  5.82752707486358E-04 -3.57545772713744E-03  5.43382832129798E-04 -2.18966019680563E-03
  2.13315500157340E-04 -1.17394321434679E-03 -2.51721854387572E-04  8.49692224228464E-04  1.81443781676550E-05
 -9.12915947196247E-05  3.69117153578129E-03  4.53787140374297E-05 -3.67951167129361E-04  3.19300911065337E-04
 -3.99583000488996E-03  1.91286891645058E-04 -2.49504691335835E-03  1.45557314379363E-05 -6.14240861829196E-05
  2.75713033533002E-03 -3.51505511242318E-05  3.45590548357407E-04 -2.41261430472064E-04  2.90979559231392E-03
  1.43154094176968E-04 -1.81191331164485E-03  1.62017899292394E-05 -8.73698632094153E-05  3.33591440541403E-03
 -2.97197440328853E-04  3.57581439515750E-03 -4.28305014946463E-05  3.46034282006588E-04 -1.78522740963259E-04
  2.21377751134810E-03  1.43221843261526E-05 -5.72765272104113E-05  2.66784988668043E-03  2.32053821875935E-04
 -2.82985549946412E-03  3.37393260016510E-05 -3.34276438150930E-04 -1.37587954092176E-04  1.74036245734285E-03
 -3.97642898537026E-05 -1.38979742411506E-04 -1.28772287736460E-04 -1.09717638215514E-04 -1.86337396265138E-05
 -2.44780185248960E-04  3.53405305682518E-04 -2.02399640286248E-04 -2.59400645968506E-05 -8.24948287437208E-05
  1.15773441244784E-04  8.17570774347827E-05 -2.11485303174225E-05 -2.00643388543400E-04  2.70058164782251E-04
 -2.17134219056103E-04 -2.83783023579876E-05 -9.47603874852873E-05 -8.32130134246609E-05 -1.20109743980485E-04
  2.11562729179357E-05  2.86836319588711E-04 -2.20645525965906E-04 -1.84869461015304E-04 -4.83832046410197E-05
 -1.67292120134675E-04  1.27114063087729E-04  1.28149184921089E-04  3.43173489473609E-06  4.00007756917211E-04
 -2.34991881917916E-04 -2.57346167507527E-04
* ORBITAL    1   70
 -9.64486904507853E-07 -7.61515514657030E-06 -2.46652360953546E-04 -2.69279458775825E-04 -2.26894522036788E-04
 -3.43723985043925E-05  1.75409147110142E-01 -1.60392777364270E-03  1.34901995892431E-03  3.79376257830375E-06
 -1.37665068651702E-02  7.06144514460589E-05 -1.44194721650015E-04  1.42865028868601E-05 -5.03230079733527E-02
  8.08514819398213E-04 -2.92089171498798E-04 -1.09835579731954E-04  3.00178252546669E-04 -5.03649155872958E-04
 -3.61865324133820E-05  9.22437554783730E-05  4.50376450859511E-05 -9.53915859670943E-04 -9.92168833301024E-05
 -4.42364202307432E-05  9.47055297285422E-05 -3.41726663020079E-07 -5.47509178816393E-06 -8.63682672490213E-04
  2.04687560210922E-04 -2.65557584913201E-04 -3.58599296109408E-05  1.98921250180744E-01 -1.81690251640502E-03
  1.39046565296768E-03 -1.51946346900793E-05  1.20669438200494E-01 -9.12388639138406E-04  9.31608507544951E-04
  2.95783214055803E-05 -1.51451170294998E-01  1.56992050223967E-03 -1.18782004707978E-03 -1.47949047423104E-04
  2.40062157218716E-04  7.04303616754215E-04 -5.15625152554531E-05  4.62459583301810E-05 -3.90875129787729E-04
  4.80841644187592E-04 -1.50437742232959E-04  1.95259590079651E-03  6.59620998457480E-05 -6.72805138317952E-06
 -4.49806208801721E-05  9.42084221996153E-04 -1.37750778419256E-03  1.89070576683494E-04 -9.80510373026208E-05
  7.43093989499947E-01 -6.95549166732934E-03  5.37647892215288E-03 -3.87619320061425E-05  3.20370958150884E-01
 -2.19015200612987E-03  2.29244853809074E-03  4.80472354824835E-05 -3.26565994882700E-01  3.65298649322361E-03
 -2.38680654035192E-03  7.14412455874554E-04 -1.48950155586019E-03 -7.86136509170315E-04  4.34998417104795E-04
 -4.05699467328344E-04  9.01990768419105E-04 -3.87708417819137E-03 -1.98991857794080E-04  3.41039585389240E-03
 -1.42186224132387E-04 -2.57267119212033E-06 -3.20303941165803E-05 -3.76482691068715E-03  2.54174598349323E-03
 -3.35908091295890E-05  3.82688139584787E-05 -2.79161866486585E-01  9.43583339105805E-04 -1.97606640692510E-03
 -1.01746461967714E-05  5.59464817684414E-02 -4.67267330397974E-04  4.74456153254963E-04 -2.82592421079133E-05
  2.09444514136088E-01 -7.17068918221632E-04  1.53150222778668E-03  4.73533491257530E-04 -2.40559302154232E-04
 -1.84917257284863E-04  3.00381983145223E-04 -3.06075707416469E-04  1.01311814772542E-04 -4.38812011534232E-03
 -8.55853176878457E-05  3.42707745030798E-03 -1.25127402809421E-04 -1.17882282461234E-05 -1.72416652402995E-04
  8.21424086500214E-04 -5.93375611442173E-05  1.51995424658819E-04 -1.61747219084101E-04  3.65929365580542E-04
 -6.69999652366831E-05  1.74643187783880E-04 -1.88283863671273E-05 -4.32436128795665E-04  3.58378981389402E-03
  2.50090988680143E-05 -2.25527894597835E-04  3.43175304134575E-04 -2.09210930059192E-03 -2.59776660038212E-04
  2.26327593396851E-03 -1.31318248271494E-05 -3.10529925550268E-04  2.68845813406082E-03  2.50733820943657E-04
 -2.07010038989518E-03 -4.69078318143893E-05  7.94831736117429E-04  1.82384490172344E-04 -1.12131521809590E-03
  3.02137119574361E-05  7.29939395179540E-04 -5.90029115978938E-03  7.24446860423020E-04 -4.87267119157189E-03
  4.33996018258254E-04 -3.29428528881740E-03 -2.20850998906725E-04  1.31536994794946E-03  4.80283389143341E-06
 -4.51326294241400E-05  1.32335111360913E-03 -1.00695977161295E-06  5.70614216476815E-04  1.14928665578787E-04
 -1.08523829148218E-03  8.16517866676626E-05 -1.19120358670286E-03 -2.61087385822373E-06 -5.34059048758180E-06
 -2.78769218993508E-04 -3.07942622856084E-06  1.62287789814449E-04  1.67867488032882E-05 -3.34911659264729E-04
 -1.09656711058766E-05  7.81334492095493E-05 -4.13599827529255E-06  1.26498750038015E-05 -7.36608262391695E-04
  5.74587737061809E-05 -6.01997522937216E-04  3.70138374710360E-06 -1.72399718738954E-05  4.14931207525041E-05
 -7.08296521739516E-04 -5.55556876774973E-06  9.24512911326680E-05 -2.03796896498770E-03 -2.00839213995555E-04
  2.32911413319139E-03 -3.41186177497794E-05  3.63021410346462E-04  1.15773886470967E-04 -1.39438138176874E-03
  2.50337847652799E-05  6.86152119093199E-05 -3.48477683447545E-05  3.65043596405653E-05 -6.71656485965265E-05
 -1.08830328594210E-04 -8.95962397369450E-05  9.30500112490862E-05  2.87240929528127E-05  1.27076970554271E-04
 -1.06577780089950E-04 -4.20834317525676E-05  4.16504983496159E-05  3.24884696638377E-05 -2.34395578952806E-04
  5.52956702911035E-05  1.30991271321836E-05  2.70720341175793E-05  2.89013445610907E-05 -3.97498330652311E-05
  2.92304878830069E-05 -2.30120675651715E-05 -1.11024615180344E-04  8.74151223257811E-05 -6.86000100610350E-05
 -2.08931936789794E-04  1.18851561002048E-04 -1.94084007156648E-04 -2.16623314580951E-04  2.91748711675667E-04
  7.31962781334464E-06  3.47596812073940E-05
* ORBITAL    1   71
  4.27138543903223E-07  1.95627401043783E-05  4.54986836335869E-03 -3.02015642962903E-03  2.82584087359502E-04
  2.94992916531742E-05 -1.98211247696408E-01  1.84723090923025E-03 -1.38270940801657E-03  4.61954719685389E-05
 -3.70874080494425E-01  1.39834610474874E-03 -2.59863717807318E-03 -3.11976244574342E-05  2.11602945573080E-01
 -6.61646720338861E-04  1.52242942336840E-03 -3.41994326606332E-04 -2.57518219427210E-04  5.52345623373758E-03
 -3.13191303843093E-05  2.36916300968048E-04  4.94159855859894E-05  1.60915199922201E-03 -1.74895096558520E-04
  4.62661953157447E-03 -2.21204396548753E-04  6.49698726608646E-06  3.80116260115534E-05 -2.31164815144501E-03
  2.21020461181938E-03 -2.94220891777183E-04 -3.70625512238346E-05  3.34999564843615E-01 -1.67466690552622E-03
  2.37407710013427E-03 -9.19241336627322E-05  6.65431967875435E-01 -6.21394554500806E-03  4.78698471092949E-03
  1.39126386685599E-05 -1.03685861816113E-01  1.86712945763700E-03 -7.62202900223756E-04 -3.71320136501295E-04
  1.26913514745737E-03  3.71479316107693E-03  1.55668608606271E-04  2.50831777893744E-04 -5.61886589118440E-04
  2.92431268727138E-03 -3.25117333106023E-04  3.91311790681323E-03 -2.59739852095219E-04  2.51532474388476E-06
  1.51208576657388E-05 -7.61858842913441E-04  9.41208415571690E-04  7.11895868718902E-06  3.18225624330615E-05
 -2.08226503133419E-01  2.14234824565790E-03 -1.46715742183353E-03 -1.69259449905099E-05  4.32974356374843E-02
 -1.14151352954036E-03  3.14729341900708E-04  3.47182452406254E-05 -1.93492786529754E-01  1.54332969916422E-03
 -1.46532324583138E-03  6.93925419268681E-05  3.47200105606258E-04  1.72245840762270E-03  4.41005750840394E-05
  5.37808162527058E-05  2.74354676083811E-04  1.22493833844996E-03  9.83506778763692E-05 -1.89958457885889E-05
  2.24653871324154E-04  1.94266721062367E-07  8.24670418748511E-06  1.93454725585475E-03 -1.04161398713445E-03
  2.79546112485349E-04 -1.05343185196503E-05  1.21014602672193E-01 -2.96687625687939E-04  8.00657648950227E-04
 -5.16134647397162E-05  3.06676622894809E-01 -2.87301184176234E-03  2.25237069017212E-03  2.73468749049211E-05
 -1.33954555725619E-01  1.00366948324577E-03 -9.26196617167722E-04  1.73792259798678E-05 -5.20497314414691E-04
  1.84864741806784E-03  6.53470140627125E-05 -2.85513692452984E-05 -1.79907475923391E-05  2.67194310730473E-03
 -2.84178716374130E-06 -1.78396363743419E-03  2.06256313461996E-04  2.04835386219877E-05  4.38695231454640E-04
 -3.39508756078396E-03  9.50160641791743E-05 -1.83758719289724E-04  3.89510736044924E-04 -2.63997706736921E-03
  2.01987205163134E-04 -9.89379092831416E-04 -3.14025742043746E-05 -7.14794502178832E-04  5.56446859211835E-03
  3.98191600786229E-04 -2.77534545108472E-03  6.85047186973725E-04 -4.42296033018520E-03 -2.45610901090200E-04
  1.32336409173923E-03  2.46776234453889E-05  4.64903958247226E-04 -3.12950107457449E-03 -4.42446426234432E-04
  2.32474853457828E-03 -1.70986613901032E-04  7.33185437994388E-04 -1.66505386870890E-04  6.10962940563725E-04
 -4.19970121609824E-07  5.68583667861817E-06 -2.47766233014524E-04 -2.44760756359611E-05  2.18931663311009E-04
 -1.31773026549122E-04  7.93345112174133E-04 -5.20778933232815E-05  8.87316320298442E-04 -2.90671348816255E-07
  3.25315886935295E-05 -5.10476388218255E-04 -5.53735468850156E-06 -1.90163348314722E-04 -5.55902669288664E-05
  7.54559802390102E-04 -2.88809582119065E-05  1.42615271584181E-04  8.41862820844023E-06 -1.15970696801505E-04
  2.77051040492412E-03 -3.77524451897861E-05  1.92796442837947E-04 -2.64798726487111E-04  3.11326246242233E-03
  1.55608035443248E-04 -1.89168097955165E-03 -6.00020517045703E-06  8.52224301416498E-05 -2.03634886674621E-03
  1.90456615244353E-04 -2.05456642364563E-03  1.25406889725652E-05  4.16559833216295E-04  1.23106723784700E-04
 -1.54671354166035E-03  5.39336359797998E-06 -4.35003805085663E-05  1.34619252726428E-03  1.21449923139549E-04
 -1.53945709726513E-03  1.10937197608594E-05  1.53015279209507E-04 -7.20510406957679E-05  7.91803950819496E-04
  7.18663041674294E-05  2.44938591716768E-04 -1.07723818793460E-04  1.35651285571997E-04 -1.61147886891823E-04
  6.03838834489861E-05 -3.44474912141277E-04 -3.26062581471377E-05 -3.49981717530725E-05 -1.18432621710287E-04
 -1.48895801420609E-05  7.24465240463059E-05  4.33032873114522E-05 -1.42635724806981E-04  1.73780716493571E-04
  9.96461711392259E-05 -5.31190863919298E-05 -2.11184028064850E-04 -1.01074638836477E-04 -7.83085939533936E-05
 -9.96297636554692E-06  3.44400314298883E-04 -2.42044383247233E-05 -1.17568960736547E-04  1.28493771456387E-05
  5.80563519484980E-05 -2.91978538236779E-05 -8.98517114784072E-07  7.35275488597326E-06 -9.02008436249643E-05
 -1.08398098259711E-04  1.43865337282913E-04
* ORBITAL    1   72
 -3.69354779745330E-06 -2.28010123472776E-05  1.05322515520211E-03 -1.07315057716812E-03  1.92007467906969E-04
  4.11281976338137E-05 -3.12998802449461E-01  2.68734898271913E-03 -2.30322695791637E-03  4.26171084980546E-05
 -2.81383606254245E-01  2.04189048345918E-03 -2.02640555431631E-03  4.23798376480655E-05 -2.34486141876462E-01
  2.66973086555102E-03 -1.74891842899911E-03  3.73377604801322E-04 -6.52915430032462E-04  7.22585399269602E-04
 -2.89514704328213E-04 -1.56701616649856E-04  6.40413694169744E-04  1.71474204808599E-03  1.45832951585049E-05
  2.93301697916170E-03  2.56033303031972E-05  2.14750867536185E-07 -9.35940910471627E-06 -2.90548380468884E-03
  1.79117039182580E-03 -2.40192472465649E-04 -4.40849533229770E-05  3.14420272403194E-01 -1.80712532721128E-03
  2.21304285142657E-03  1.92874273250798E-05 -8.09492672583545E-02  8.14182061108841E-04 -6.81979861127537E-04
  5.46190311480179E-07  4.88273138267842E-02  5.66320781624043E-04  3.56186676642597E-04  3.97831868881766E-04
 -1.90749742684549E-04 -4.92234649840464E-05 -2.15889226506283E-04 -2.69961286514603E-04 -1.72984852959472E-04
  3.18259877110166E-03 -1.06025240685196E-04  3.48011091665283E-03 -2.41614547290367E-05 -1.79132052617152E-06
  1.19043106336400E-06  3.69880448870039E-03 -2.33979136512904E-03  4.17840311938583E-04  2.31674514513392E-05
 -1.38796560862337E-01  1.37781300192517E-03 -1.07995519898364E-03 -4.60599565887328E-05  3.51537622639765E-01
 -1.82200728401595E-03  2.49271329690163E-03 -1.24702067727623E-05  1.49418252572209E-01 -1.93458650863629E-04
  1.07865344449395E-03 -5.37220124949650E-04  3.63883591447609E-04 -4.38847281232556E-03  6.29910904237757E-05
  3.76770430622378E-04  2.83869716559505E-05  2.20181469083545E-04  2.96621792447674E-04  4.04051762422522E-03
 -9.68006639376030E-05  3.76377231738586E-06  1.94032608107154E-05 -2.15674505928413E-03  1.61005207595158E-03
 -3.50086747118393E-04  5.63507888516467E-05 -3.99697425895441E-01  2.72953777537114E-03 -2.82405976734604E-03
  6.97102466076089E-05 -5.26268831937074E-01  4.64169639838197E-03 -3.81078693182683E-03  3.98604292947591E-05
 -2.34308339570040E-01  2.88626512107028E-03 -1.76069181194311E-03 -4.17783731827341E-04  1.09726470311121E-03
 -2.96089115354846E-03 -1.13390290808740E-04  1.92275887245583E-04 -7.99434052079541E-04 -2.03198678446065E-03
  3.86670177461623E-04  4.37705545258553E-03 -5.10282686777695E-05 -3.48313943317627E-05 -7.66111437316761E-04
  5.89122938906526E-03 -3.25908257514342E-04  2.25015029446797E-03 -7.33316837545693E-04  4.50313756834356E-03
 -2.67176260553396E-04  1.70869590150785E-03 -3.66014682292820E-06 -1.94300043362263E-05 -3.33599546103105E-04
  1.32259698400518E-04 -1.04914850614727E-03  6.78084338070484E-05  2.35005357183194E-04  6.43634499166007E-05
 -6.73220495711259E-04  2.64128733293317E-05  6.02963366334407E-04 -4.85393806181386E-03 -5.54667842009119E-04
  3.59419181966835E-03 -1.45367214577033E-04  8.94186962611342E-04 -2.41964589989360E-04  1.83600236116120E-03
  7.17321837808490E-06  8.64523039473596E-05 -1.73314733652485E-04  9.68129293555333E-05  3.75440553484065E-05
  7.07287137271573E-05 -4.33988794628282E-04 -5.45762854054844E-06 -1.23743561015103E-04  5.88964790833075E-06
 -9.49986556136109E-05  2.15307743446579E-03  3.68711830868065E-05 -4.96411693778847E-04  2.02430527128853E-04
 -2.46468251549352E-03  1.19029095793545E-04 -1.64826693585370E-03  4.12540459728255E-06 -3.46836724957206E-05
  1.06538271675364E-03 -4.83717600350082E-06 -1.35795236853050E-04 -9.26365182750874E-05  8.76704157885088E-04
  6.41589814388319E-05 -1.01080906716223E-03 -4.53725276356596E-06  7.99269363510941E-05 -1.73195523254014E-03
  1.67390661062582E-04 -1.87907397008372E-03  3.01194308829915E-05 -3.74602261062157E-04  1.00755938842133E-04
 -1.38790630392265E-03 -7.53053076997253E-06  6.06762105198462E-05 -1.89496299994575E-03 -1.66491893942922E-04
  1.73791711001575E-03 -1.16739708582692E-05 -2.42222519422145E-04  1.09665197347374E-04 -1.59066054954301E-03
  2.21916132675918E-05  1.05702921038273E-04  9.56455598739708E-05  5.24204938270567E-05  2.22552669916807E-05
  8.96302205886291E-06 -1.96827558016767E-04  1.87168704913488E-04  6.59563200944857E-05  2.22762903312452E-04
  8.43852318209073E-05 -1.26825265861130E-04 -1.57065953272925E-04 -4.26157920481881E-05 -3.09836180136932E-04
  8.13362350832536E-05 -4.55675240149213E-05 -1.48688754427785E-04 -7.32191105803113E-05  7.42276357884070E-05
 -1.14999242376295E-04  1.83448955366614E-04 -5.41355239106335E-05  1.23097846608931E-04 -2.87666614810687E-05
 -1.37487602645252E-04  6.02536456288855E-05  1.30744117082049E-04  4.51503985403233E-05  2.28487449737535E-04
 -1.57506696662456E-04 -2.48048601743833E-05
* ORBITAL    1   73
  3.35622872264747E-06  2.32942609324852E-05 -3.08724230572048E-04  3.88766608524940E-04 -1.36722987992258E-04
 -7.97926049825953E-05  6.07057020457139E-01 -5.62302916187145E-03  4.32970912658326E-03 -1.64615267181283E-05
  1.65605727441132E-01 -1.20772895518066E-03  1.13255811210927E-03 -2.64739222192354E-05  2.16367061364146E-01
 -2.14506423973197E-03  1.55430648482737E-03 -5.51035517577806E-04  1.32344608817286E-03 -2.32647372425881E-04
  3.60690650299461E-04  3.17345192195310E-04 -6.31960287707329E-04 -3.13624472476661E-03 -3.53107572144956E-04
 -1.87836580901669E-03  8.41932053695500E-05  1.16225405956110E-06  1.72055904061819E-05  2.30741225237125E-03
 -1.28729245890733E-03  2.38937286795548E-04  3.52772848023356E-06 -2.52077830208459E-02 -6.34324765718321E-04
 -1.76162140974040E-04 -4.09916624478822E-05  3.65610101918990E-01 -3.46679038007166E-03  2.59211375502717E-03
  5.26856765061032E-05 -3.93326586474357E-01  3.17513495776909E-03 -2.81389488831079E-03 -7.08754084757381E-04
  8.94271584960120E-04  1.47091433128413E-03  3.12436259074691E-04  3.86614926699616E-04 -6.87369376196330E-04
 -3.42493011954305E-03 -2.86974414592473E-04 -7.40050272878757E-04  1.30622095137105E-04 -3.21324287657892E-07
  5.24106492137232E-06  1.96477918254179E-03 -9.72828240302282E-04  3.96172760047974E-04  1.00331418653290E-05
 -1.51145691795005E-01  1.52105785755506E-03 -1.00271669685285E-03 -7.63022527607908E-06  5.40685202547529E-02
  1.58975052127614E-04  3.70304512895307E-04 -3.70216174988122E-05  2.86897737558233E-01 -2.41248596766437E-03
  2.01080885309150E-03 -4.23799698727580E-04  4.56399169884434E-04 -2.94504894451180E-03 -1.67742198735495E-04
  2.17880717758665E-04 -4.57579818279341E-04  4.33445036260394E-04  1.97552002905412E-04  9.93310398065287E-04
 -1.36138976578618E-04  1.88464706451816E-06  1.11523473892404E-05 -6.82492231574308E-04  5.63118438225989E-04
 -5.40335990196711E-05  9.50428692344359E-06 -1.20042885137829E-01  6.49478446793625E-04 -8.11678606196270E-04
  4.61167286745584E-05 -3.70560272887020E-01  3.48453050484365E-03 -2.58165341904409E-03  6.53582990207917E-06
 -7.84955270066828E-02  9.79098920934288E-04 -5.25402364429051E-04 -2.17453723333717E-04  8.24087182091972E-04
 -1.98160480418575E-03 -2.40842900032134E-04  1.26469689701200E-04 -3.48386254545496E-04 -8.19569732867765E-04
  2.30082260800949E-04  1.45648227679554E-03 -7.65489662242684E-05 -4.23785240901857E-06 -7.43370891824650E-05
  1.67743645359564E-04 -3.59986419905016E-04  2.89045441178454E-03 -1.67434415572975E-04  7.54027021341165E-04
  1.16173453664174E-04 -1.44869002489186E-03  3.72724257365290E-06  2.13493323849930E-05 -2.51739783794533E-05
  2.77748807616248E-04 -2.52943128491308E-03  9.94363993594363E-05 -9.09572020792749E-04  1.72852159280021E-04
 -1.50139263505273E-03 -1.52161787005506E-05 -3.55320283959398E-04  2.60647544042422E-03  4.21887720698243E-04
 -2.62567829722337E-03  4.42465388138772E-04 -3.46380265015851E-03  5.44290785513831E-06  5.02936103822915E-04
  1.34124966467879E-05  2.68311476328403E-04 -2.16684736609936E-03  1.22038184652776E-04 -7.86718842028117E-04
 -2.22089327808118E-04  2.14066957805485E-03 -2.82531338584184E-04  2.29015147025806E-03  3.56264043899706E-06
 -3.94420993560696E-05  1.04636570695807E-03  1.80861678601483E-05 -3.05272152887319E-04  9.50546657288498E-05
 -1.41568208756143E-03  5.14717346476029E-05 -5.79130076882229E-04 -3.40039340664665E-06  2.00111859553392E-05
 -7.63723842637690E-04 -4.81119627956485E-06  5.31923022488291E-04  6.40288374730239E-05 -5.75642253200689E-04
 -4.61706298098066E-05  6.47841670346625E-04  2.23133483256846E-06 -5.24495278030933E-05  1.02790669427696E-03
 -1.04486808573838E-04  1.49327500285313E-03 -2.69049509161721E-05  5.29936589363827E-04 -5.25409484430440E-05
  5.15647483764811E-04 -2.40110410816464E-06  2.70340186976486E-05 -7.17067532162186E-04 -6.62356432815510E-05
  6.68993019261721E-04 -2.77809484039929E-06 -2.95682657107110E-04  4.23083961145888E-05 -5.36907358500820E-04
  2.08158239361537E-06 -2.27922592329604E-05 -1.66831130349445E-04  1.88079212620426E-05 -1.29932353801007E-04
 -2.99755229487943E-05  2.48163857652358E-05  3.45216943020434E-05  2.33151622184420E-05  9.05255972113056E-05
  4.26093934259852E-05 -7.44086350015414E-05 -7.82474322089027E-05  1.22471847282638E-04 -1.59895749716211E-04
  5.10548489302937E-05  4.03402088287677E-05  1.31356783709549E-04  1.03898147422390E-04 -1.21786129800867E-04
  1.55145370954896E-04 -1.97852319521744E-04  3.13837736937183E-05  9.60675845490056E-05 -1.24518808641427E-05
 -5.59682475499736E-05  9.15815934282946E-06  9.75754267661282E-05  6.04816878886679E-05  5.17599076544748E-05
  5.34478339234355E-05 -1.89232066472883E-05
* ORBITAL    1   74
 -3.08088548124905E-07  3.04356699947221E-06  1.36611270988173E-03 -3.41500737124254E-04  4.55115795814152E-04
  4.70779069231272E-06 -2.40864862864069E-02  1.29473360293650E-04 -2.10879505528825E-04  7.88866980678410E-06
 -5.86133306687203E-02  3.33262037369465E-04 -3.31809735804508E-04 -2.01904221106196E-05  1.68295911610658E-01
 -1.33963035718106E-03  1.19982544064433E-03 -1.92979866019187E-04  1.86863634752467E-05  2.10145792035456E-03
 -1.11038212604586E-07  1.82116500098945E-04 -2.34797743771840E-04  3.77418045811111E-04 -4.53856809682331E-05
  8.80303908971967E-04 -1.05271035122981E-04 -6.80366404338242E-07 -5.32109483998849E-07  1.12986782881475E-03
 -2.50882143447403E-04  4.12945655643830E-04  3.30152376810265E-05 -2.64688957855829E-01  2.28852510793910E-03
 -1.85251303252356E-03 -1.39220433817058E-05  1.10243470520308E-01 -9.60599390574268E-04  8.18627963785316E-04
 -2.03298714855575E-05  1.62643375951071E-01 -1.61789985467605E-03  1.24787018847846E-03 -2.87284081715776E-05
  2.84273752233947E-04  5.33883920681468E-04  2.13523284792403E-04  2.09626566789627E-04  5.13554690090458E-04
 -6.11360478163763E-04  1.75627040045869E-04 -2.58975047515261E-03 -8.23464551220797E-05  6.57869920889640E-06
  2.86581561907800E-05 -4.45405847363565E-03  8.77396192795302E-04 -1.81351388241922E-03 -1.67079602681757E-05
  1.96215923592943E-01 -2.44744034477652E-03  1.37316688952291E-03  2.80741131127500E-05 -2.45380405306314E-01
  1.46093262416406E-03 -1.56045990284449E-03  5.91344895929216E-05 -5.37544384871832E-01  4.92520332264848E-03
 -3.70916377583665E-03  1.14259099201538E-03 -4.34745037361478E-04  6.78591493439574E-03 -1.35801686681325E-04
 -5.22736590654420E-04  6.05515275766664E-04 -1.34208033655890E-04  7.68831159165296E-05 -3.42474565578919E-03
  2.12455909188155E-04 -1.93525575425406E-06  6.92798661601330E-07  3.43829599976008E-03 -7.34552820713859E-04
  1.07788408290552E-03 -2.55555759377354E-05  1.88008760551935E-01 -1.02920978123215E-03  1.23313430004552E-03
  5.70411767339327E-05 -5.20656251470042E-01  5.55723389246582E-03 -3.67173394290873E-03  4.62417537211337E-05
 -4.04561743786987E-01  3.76002767474977E-03 -2.79612910209187E-03 -1.09071630511003E-03  1.03318263856590E-03
 -2.03445068857042E-03 -4.34053241538956E-05  7.70967580863772E-04 -4.15572820789749E-04  4.60610006623033E-03
  9.52715511478921E-06 -2.40615707068108E-03 -9.30925357709334E-05  7.36729212809275E-06  1.25420201706330E-05
  5.71492079104143E-04 -3.01702932789761E-04  2.83350631437668E-03 -7.09364599538040E-05  1.10313936364734E-03
  9.46084270248366E-05 -5.71573209818414E-04  2.77989602065785E-06  6.24132766058604E-05 -4.63251926963531E-04
  1.12674217464469E-04 -1.41870800907093E-03 -2.22647597435988E-04  2.26282418364308E-03 -2.02910410858466E-04
  2.49650937644885E-03  3.79938234388190E-06  8.32282048788479E-05 -6.76734749379871E-04  1.34833424085716E-05
 -6.35291868330065E-04 -6.53473443162527E-05  8.96826892164676E-04 -1.62852901739538E-04  1.91232333467280E-03
 -9.16587884155766E-06 -1.00171939461537E-04  1.96309434728639E-04  3.26141079482044E-06 -6.90214885370431E-04
  4.39992874929420E-05 -5.10858246639367E-04  1.49514249724146E-04 -1.04640446447347E-03 -1.12165397017721E-05
  9.13071661972496E-05 -2.86344393254931E-03 -4.61854541782027E-05  6.33623316880406E-04 -2.41831933083766E-04
  3.70915536934590E-03 -1.32427995844058E-04  1.85509468645479E-03  3.20135044861674E-06 -3.03773439543239E-05
  8.67994668570378E-04 -1.17007956344814E-05  9.60087604358158E-05 -7.68900690620871E-05  1.11923765605236E-03
  4.23014427216937E-05 -5.18420273670544E-04  3.46183511031168E-06 -2.55988581924136E-05  8.32921264249676E-04
 -6.82061733233674E-05  7.55220421783321E-04 -1.29121951643866E-05  2.86919987877532E-04 -4.72667109528084E-05
  8.96318193289169E-04  7.36745595116434E-06 -6.05795421745874E-05  1.85836622409380E-03  1.61851245951809E-04
 -2.42377371391646E-03  4.13577812112147E-05 -8.37488902448786E-04 -8.45887336650744E-05  1.20287480585193E-03
 -1.30352061920146E-05 -3.86000787379869E-05  3.72732862929965E-06 -5.06144128212294E-05 -9.45063467516555E-06
 -7.06186340748416E-05  7.03376560275682E-05 -3.85168952497360E-05  3.14874884276283E-06 -6.81028428490446E-05
  3.16806039345555E-04  4.81642033211121E-05 -1.86819575029850E-04 -1.54325364152287E-04  7.21360595016250E-05
 -1.82905073840441E-04 -9.87253001150407E-06 -3.53584927179860E-05 -2.17209016825175E-05 -5.90192558716670E-05
 -8.30274121668043E-06  6.00410175692555E-05 -1.00544866642581E-04 -3.81507740039540E-05  2.14623390100719E-05
  1.41923734128606E-04 -1.18455425471174E-04 -2.94825260448047E-04 -1.05742526329998E-04 -1.82084716970740E-04
  2.72682033441818E-04  2.85279831160907E-04
* ORBITAL    1   75
 -1.48265161349416E-06 -9.92611779178323E-08  2.44613343261543E-03 -5.10047775838733E-04  7.94370081959631E-04
 -5.75271430956863E-05  5.20569892634614E-01 -5.44894781432114E-03  3.67087026990081E-03  2.49311966086173E-05
 -1.83685976350326E-01  1.13093540221285E-03 -1.25513187533154E-03 -2.31882969852345E-05  2.23540876131099E-01
 -2.12623330770765E-03  1.52800282540852E-03 -8.05375726745126E-04  1.02118595655201E-03  2.90557140024651E-03
 -7.34335774286662E-05  7.51387206802524E-04 -1.08928895403759E-04 -2.25300878753067E-03 -6.99451704036950E-05
  2.10239222198339E-03  2.27521655050612E-04  3.87693679614199E-06  1.33642626424034E-05 -3.46288440842940E-03
  7.18258641882194E-04 -1.31818579384203E-03 -1.61190881697687E-05  1.30709043583256E-01 -4.79039844686032E-04
  8.09150551553359E-04  2.10381505764810E-05 -2.35970813235280E-01  2.76387442062707E-03 -1.65516258544133E-03
 -5.73473433813675E-05  5.04089421356891E-01 -4.62415450644640E-03  3.47674867328009E-03  1.08840521108919E-03
 -4.83158661189832E-04 -4.77247537466218E-04  1.18158220610834E-04 -3.75867452129308E-04  6.93808081582665E-04
  5.44309774018790E-03  4.58257503758811E-06  2.09710978172942E-03 -1.92797999090861E-04 -1.74759568374072E-06
 -6.91871862744371E-06  1.36476749546971E-03 -2.76357027985679E-04  5.47528947701706E-04  3.46980759840627E-05
 -2.98308366784640E-01  2.94222624440070E-03 -2.17680501244739E-03 -4.58751813806722E-05  3.82863979517611E-01
 -3.41836381319769E-03  2.71714416412591E-03  3.38836824568751E-05 -2.71912853449678E-01  2.69456091063514E-03
 -2.05915307993395E-03 -7.04439575989366E-05  5.80814499022156E-04 -3.98052193198135E-04  2.42911149981034E-04
  4.68219581878214E-04  7.70801305632036E-04  1.48568258552421E-03  2.16578744833494E-04  3.59538016612819E-03
  1.76364933817124E-04  1.04743731029824E-07  4.73156893556346E-07 -7.26859586893215E-06 -4.50749796963063E-05
  1.12777192431908E-05 -2.18319396466960E-06  1.91744298450335E-02 -2.26996861061501E-04  9.87920498825073E-05
 -9.08274011780156E-06  7.76657993806297E-02 -7.90650622827168E-04  5.84361069026894E-04 -4.12394301479722E-06
  3.49821820033061E-02 -4.80660525008025E-04  2.02502785379825E-04  1.87762373186057E-04 -1.11276543650651E-04
  3.82846329097832E-04 -6.96760293379357E-05  7.66264776748056E-05  7.41818091916777E-05 -3.18747840520464E-05
 -5.46471805406654E-05 -1.76793090855933E-04 -8.11517780333371E-06  2.91778787522720E-07  3.56549244897506E-05
 -4.25816736775103E-04  8.36993482902348E-05 -1.04076872274361E-03  6.11990549061845E-06  2.01766582739527E-04
  5.79081275777363E-05 -9.59537618467800E-04 -7.75050247445497E-06 -9.30830382802799E-05  3.77509660507177E-04
 -9.93538692949223E-05  1.02847696757492E-03 -5.56020836121078E-05  9.56309649531677E-04 -2.14324804570449E-04
  1.75465330369932E-03  5.11789951444903E-06  1.48808047562487E-05  2.38305998032074E-04 -8.40383241319616E-06
  2.18352524717873E-06  3.60371323401828E-04 -3.53232229846615E-03  1.02146750754052E-05 -4.34698925176307E-04
  2.82337299456033E-06  4.30983300007914E-05 -2.06784862096344E-04  2.09951179518713E-04 -2.04813025297517E-03
 -1.64314954629161E-04  1.83624474069357E-03  2.25154150058739E-04 -2.59842231707023E-03  4.02530201337236E-06
 -2.77878771074622E-05  9.52503916399959E-04  1.89636809461424E-05 -5.36332435581177E-04  7.38603147984147E-05
 -8.01400712259021E-04  5.31360921742780E-05 -1.17677717626619E-03  4.38964870446511E-06 -4.57359789672355E-05
  1.24358402242874E-03 -3.21446499881767E-05  7.63093119318245E-04 -1.09414089628606E-04  1.60093402972410E-03
  5.75423282452036E-05 -9.20986318354457E-04 -7.50001419969448E-06  7.78201724212880E-05 -2.12862201125684E-03
  1.89122247927662E-04 -2.84382295726830E-03  3.92681044441325E-05 -5.61634049985189E-04  1.00901151331985E-04
 -1.28625124774977E-03  2.92045108168276E-08 -3.50490905435303E-06  5.51843418500031E-05  5.54541171213089E-06
 -3.57014281305824E-05 -1.93361447546820E-06  7.39845953348338E-05 -4.23404991432110E-06  6.59853909062317E-05
  8.42697640480634E-06  8.87005099031262E-05  2.66921836534566E-04  7.89995845131949E-05  1.23110833941614E-04
  2.34828424387215E-04 -1.06697458771575E-04  2.00966331188293E-04 -5.01034953187432E-06 -2.95256314428638E-06
 -2.64857100581506E-05 -3.86916973277289E-06  4.52694812619200E-05  4.96760216755017E-05  1.34303206325268E-05
 -5.10685473399537E-05  8.30678788650608E-06 -3.56597644043736E-05 -3.46321747929602E-05 -2.56398923387178E-04
  1.67290032449127E-04  2.45606984409170E-05 -1.50685681828846E-04 -1.26948858175929E-04 -1.02260900929546E-05
 -4.48359107490909E-05  6.61201578805632E-05  3.48420990923644E-05  5.27440641791898E-05  6.89107726301351E-05
 -6.62820338921510E-05 -9.12131371584397E-05
* ORBITAL    1   76
  2.35154828923180E-06  7.96941408580044E-06 -2.08199077575168E-03  3.88438841689146E-04 -7.44486149942329E-04
 -3.19344996783763E-06 -6.36112468303154E-03  4.29236633112343E-04 -2.80576228899648E-05  8.49293656106140E-06
 -6.74563514547134E-02  1.00041566998229E-03 -5.73814611334413E-04  6.16540385036486E-05 -5.11228176691560E-01
  4.82672749128860E-03 -3.57956525239814E-03  8.09440149920118E-04 -2.67198611409597E-06 -4.09615549109826E-03
 -1.91493797303408E-04  3.30525988021406E-05  8.98524136356897E-04 -5.01136328454144E-04 -2.14230216716882E-04
 -1.91343551184263E-05  3.21771006028492E-04 -4.88075591696387E-06 -2.20581726349963E-05  3.08710996378236E-03
 -6.18779508923312E-04  1.24274797886193E-03  5.07384472832949E-05 -4.26258681414561E-01  3.52768115035718E-03
 -2.87891191088953E-03 -3.57088264986004E-05  3.13675880237412E-01 -3.31923619964664E-03  2.24000336426449E-03
 -6.99137939638589E-07 -1.94939586322283E-02 -1.92440049131450E-05 -3.53370444259737E-05 -4.73768256622326E-04
  6.55563733616928E-04  1.16403677726467E-03  2.24084314801707E-04  7.80091369686230E-04  4.02833104580919E-04
 -3.41271190551040E-03  3.24824946253860E-04 -4.50446492312453E-03 -1.19110337496856E-04 -8.40163888323198E-07
 -4.64347199657339E-06  2.52809159855613E-04 -2.92533603242822E-05  9.93310496866853E-05  3.14744223365637E-05
 -2.76051189866478E-01  2.87159283617507E-03 -1.97185939941322E-03 -2.69766186687817E-05  2.25317827294942E-01
 -2.18017331776043E-03  1.60871355768751E-03  3.14706993301807E-05 -2.58362487299814E-01  2.51976885805149E-03
 -1.86648869766902E-03  1.17216169833895E-04  4.56862075507260E-04  7.77848013335518E-04  1.69410407226141E-04
  5.02028434714458E-04  6.14981856328663E-04  1.45910668230039E-03  1.12788410867450E-04  1.88361563941686E-03
  2.53782845755872E-04  1.75987778927300E-06  5.18552019973814E-06 -1.83294380689295E-03  4.25532238619374E-04
 -6.60395144487214E-04 -1.09041487728347E-05  8.36763383349175E-02 -1.12073985874030E-03  6.91475819014223E-04
  2.14892117584595E-05 -1.61910102799554E-01  1.38065742444356E-03 -1.16278038716885E-03 -5.73538821856836E-05
  4.74291208440347E-01 -4.30766105309327E-03  3.34083078974317E-03  5.90095810270082E-04  2.73541981047124E-04
 -1.29049143773412E-03 -1.72701153840846E-04  1.82776763336413E-04  8.85677213194510E-04 -3.86510419390947E-03
 -1.75077295609165E-04 -1.31660994548050E-04 -4.10798636197911E-04 -3.37737965912480E-06 -3.77981638156056E-05
  6.23982000617480E-05 -1.79732984634803E-04  1.93464120953650E-03  1.51272795753712E-04 -1.96270333308023E-03
 -2.73948622287692E-04  2.81950980626072E-03  5.09701401348721E-06  2.88560000669946E-05  3.24721471517525E-04
  1.13833168016426E-04 -1.12450903354286E-03 -1.36841902532503E-04  8.14255106494701E-04 -1.57527401984974E-04
  1.78694588114285E-03 -5.44376159820710E-06 -1.75409517733268E-05 -4.24005634456307E-04 -1.82708558839688E-04
  2.32184521705762E-03  7.31898707777716E-05 -8.74460125188837E-04  2.72047235096613E-04 -2.54556098296826E-03
  2.01450371430135E-06  8.06158785926862E-06  1.32573352436327E-04  5.98927621579798E-05 -2.29868885242264E-04
 -9.61281573252065E-05  7.60166139009435E-04  7.83873558823203E-05 -5.84771650741040E-04  1.08699057740050E-06
 -1.56273455368489E-06  1.71480597366559E-04  8.54825111077646E-06 -3.75032230105858E-04  8.65653460471040E-06
  6.67346991405702E-05  1.24935572155537E-05 -5.00210884673274E-04 -5.67504047660667E-06  3.51626866462320E-05
 -1.27763593099761E-03  2.04487569672392E-05 -1.46045209368155E-04  1.10663797239461E-04 -1.86571912363704E-03
 -5.29868272049378E-05  4.56814675387481E-04  8.75070434113268E-06 -6.69609923420291E-05  2.14811670293671E-03
 -1.79872947159636E-04  2.37655557699176E-03 -3.83206352035704E-05  7.10639404920277E-04 -1.09621883153550E-04
  1.84214955095708E-03 -4.67978578235669E-06  3.89098359610212E-05 -1.19721185448851E-03 -1.06789398179288E-04
  1.76149270688411E-03 -1.48301317203441E-05 -4.75936534490506E-05  5.25454392959388E-05 -4.01910082078481E-04
 -1.92682968610915E-05 -1.08099318686361E-04 -1.68370490948466E-04 -9.81353994701856E-05 -7.39052589529796E-05
 -1.57507289826132E-04  1.53008573028953E-04 -2.05625659028981E-04  1.17841290732610E-05  5.82745134570855E-05
 -1.04363291344778E-04 -3.35251320300071E-05  6.22183459348156E-06  1.26889590978777E-04 -8.76010993855687E-05
  6.84951743849613E-05  5.96747014253005E-06  6.57116253059951E-05  3.36310914323385E-05  1.74758718362134E-04
 -6.67320986080250E-05 -7.81232473517455E-05  7.19656129646663E-05  1.25870920925977E-04  9.04400167677640E-07
 -1.48167368764998E-05  1.86986153606919E-05  3.50560243784484E-05  4.44712836298625E-05  8.95872191440402E-06
 -4.38748302889762E-05  2.25425707351590E-05
* ORBITAL    1   77
  5.12025542152798E-06  1.72317168008693E-05 -4.97673981020396E-03  1.30734939521157E-03 -1.85199022156064E-03
  1.60611141943216E-06 -1.06973941232244E-02  1.18926993552229E-04 -1.32599543603919E-04 -5.60766764740652E-05
  4.77243985569850E-01 -3.52714613260653E-03  3.18343768454809E-03  2.87398647521330E-05 -2.68249482304101E-01
  1.81780637551436E-03 -1.75404236831211E-03  7.14747487011057E-04 -2.30784832776179E-04 -6.55088815398030E-03
  2.50914783711787E-04 -4.37290134698042E-04  5.16294243314994E-05 -6.75341153105006E-04  2.35299586371046E-04
 -5.60370901770449E-03  3.50101965823273E-04  4.75397400360062E-06  2.03788489453164E-05 -3.52355833505469E-03
  7.54601547204372E-04 -1.50687644353789E-03 -2.63992090001887E-05  2.56614955445807E-01 -1.88060325580494E-03
  1.58499292449458E-03 -2.69369276152472E-05  2.46791407726274E-01 -2.61947850387799E-03  1.71761257280088E-03
 -3.90548222452864E-05  3.16275533474767E-01 -2.51535305996421E-03  2.17220624836713E-03  4.44952305108239E-04
  2.16565574824456E-04  1.83799080206450E-03 -1.98066050901735E-04 -1.18158827242154E-04  3.02020637642701E-04
  5.43033611755339E-03 -1.83254899304293E-04  3.37140430020597E-03 -4.41804809539869E-04 -5.10034355250694E-06
 -2.38607902564114E-05  3.26132827453236E-03 -5.92607200552732E-04  1.50953499508162E-03 -1.49536077674435E-05
  1.56086234788296E-01 -1.76944523595566E-03  1.06897505322580E-03 -3.22906437732425E-05  3.13102102563217E-01
 -2.57788802961955E-03  2.00955665167946E-03 -2.30567258039503E-05  1.93942572207267E-01 -1.41556466349906E-03
  1.30333490630681E-03 -3.30419971140241E-04 -5.45906645441194E-05 -4.66870640926251E-03  2.43700617220284E-04
  2.36898229749016E-04 -5.84120825509162E-05 -1.27089335354067E-03  2.68150367060055E-04  3.74834587580551E-03
 -3.46476051776668E-04 -5.67102211174771E-06 -2.13942723172091E-05  4.90842178779561E-03 -1.38788435150939E-03
  1.83066968075801E-03 -6.00995618771018E-05  5.15755720550783E-01 -3.84134948532231E-03  3.46839080395438E-03
  7.11363023319085E-06 -6.21197633978579E-02  6.03854125764354E-04 -4.91398397644830E-04  2.07169320917292E-05
 -2.05631306644379E-01  1.19908394021587E-03 -1.31816660094909E-03 -6.47130554778754E-04  3.38815699278370E-04
  3.71440955250695E-04 -2.86233969447151E-04  5.40351992739844E-04  1.00034806922551E-04  6.24451412792473E-03
 -3.06339014740321E-04 -5.91026192860485E-03  2.76740396448237E-04  4.89816314595168E-06  1.23355871183907E-04
 -8.93542744833466E-04  8.80627328026367E-05 -5.98338342055211E-04  1.93846126726936E-04 -1.42593457062747E-03
 -5.70058584745512E-05  8.27538186621836E-04  2.54904882616527E-06  1.62551426066337E-05 -1.41096030497601E-04
  2.66925802657054E-04 -2.53228775246063E-03  2.54658415396837E-05 -1.84000128688428E-04  4.87800871223499E-05
 -4.87677505566049E-04 -4.71759763613654E-06 -1.11584985662348E-04  7.43608112840708E-04  1.52771107847310E-04
 -9.79395978186721E-04  1.37180646766802E-04 -1.10404434992076E-03 -1.80682785185581E-05  4.38412060825713E-04
 -4.84660574870658E-06 -6.24218336563163E-05  4.89316943864525E-04  3.14106220201718E-05 -4.08587781070747E-04
  2.17145684310472E-04 -2.12539134055904E-03  1.35194869845595E-04 -1.23425876997832E-03  9.45032611605381E-06
 -7.83275316793317E-05  2.43688733149885E-03  2.85378527717036E-05 -2.07821935849762E-04  2.03351216043124E-04
 -2.94931080994835E-03  1.20008580757736E-04 -1.79597304957974E-03 -1.22378892940269E-05  1.22174403019170E-04
 -3.42069516683168E-03  4.87983091509564E-05 -5.49051473035640E-04  2.97726507557669E-04 -4.06928127045964E-03
 -1.74422426465836E-04  2.54052711388832E-03 -9.71251402205998E-06  9.22661294869419E-05 -2.64333295005651E-03
  2.30732608352542E-04 -3.25918098268222E-03  3.04331602845843E-05 -1.11461730971575E-04  1.33736981945665E-04
 -1.78660984311816E-03  1.17517241552317E-05 -1.23772121853465E-04  3.37889672235742E-03  2.94780884112821E-04
 -3.97516513295944E-03  4.93873116319461E-05 -6.09065215260966E-04 -1.74012818222758E-04  2.59538816736243E-03
  3.79548038905905E-05  1.12548196872238E-04  5.35678903203944E-05  1.09873202633678E-04 -6.61652743724053E-05
  2.49927193300552E-04 -2.20536907443622E-04  2.32040618469179E-04 -4.20238660001265E-05 -1.54769624904912E-04
  1.47092100130606E-04  1.54098013614021E-04 -1.02571019695083E-05 -2.99025448844399E-04  2.67479916780495E-04
 -3.05790652546894E-04  4.23211828671268E-05  1.54708773728593E-04  1.53178321944040E-04  1.47934960147175E-04
 -5.50382048515308E-06 -2.71715055097821E-04  3.05718986696505E-04  3.11570784204458E-04 -3.52718891753086E-05
 -1.00582376465192E-04  1.06616310322392E-04  3.84217802189154E-05 -6.09099665649410E-05  2.01221180173759E-04
 -2.33471511293059E-04 -2.28339224984166E-04
* ORBITAL    1   78
 -7.01620263255002E-06 -3.64747412594562E-05  3.30098496297943E-03 -2.21891362052469E-04  1.59956593728037E-03
 -7.79670422068597E-06  4.58704480916527E-02 -5.38982545252633E-04  3.86321045966808E-04  4.14138907162135E-05
 -3.89028240938708E-01  3.62522907539270E-03 -2.49947884182804E-03 -1.67009550094476E-05  1.24047195955754E-01
 -1.16239201455880E-03  7.40230352341303E-04 -4.48220669685839E-04  1.85884939443568E-04  4.32105233444142E-03
 -2.40373154682363E-04  4.27442982524988E-04  1.58053416599235E-04  3.05838894868142E-04 -2.02245093435616E-04
  4.35497848826907E-03 -2.33868535203516E-04  5.94906580738579E-06  3.37176822969741E-05 -2.05027171910342E-03
 -6.47181069804794E-05 -1.12550301973175E-03  6.65598568718254E-06 -3.98356356700581E-02  4.07859256330325E-04
 -5.36776645166430E-04 -2.51102492351759E-05  2.50543996879442E-01 -2.40537523761172E-03  1.78984609332960E-03
 -5.77071968620816E-05  4.94179588141477E-01 -5.09198780761508E-03  3.47478524331985E-03  5.33558647620155E-04
  3.29939488605160E-04  1.79303996781129E-03 -3.98927711817479E-05  6.39496406194894E-05  6.66606259850037E-04
  4.36764898073430E-03 -9.41091137801149E-05  5.09845530169928E-04 -2.54379499656232E-04 -1.39018795153330E-06
 -7.96800835423366E-06  4.68584264097046E-04  1.22553244648181E-04  2.79225168943063E-04 -3.20092549322716E-05
  2.93877329401285E-01 -2.99651477604744E-03  2.17784686131643E-03  2.90677242313018E-05 -2.49817181399533E-01
  2.52335515461344E-03 -1.93157109858583E-03 -5.21578808079040E-05  4.51479834091522E-01 -4.78588851530989E-03
  3.31811981050782E-03 -2.35439379550883E-04 -3.77326959605064E-04 -2.22503087464833E-03  5.30435179896723E-05
 -1.95696975321074E-04 -6.65105867049152E-04 -1.69019071889278E-03  3.25007221816326E-05 -1.71770398702721E-03
 -4.48034412897713E-06  3.21440783181474E-06  1.68018562990445E-05 -1.49420993195645E-03  1.27821674794202E-04
 -7.38680977940206E-04 -7.89344870537729E-06  3.53073538256300E-02 -5.13234591998928E-04  4.15199537140440E-04
  2.35240665429122E-05 -1.95176866039172E-01  1.94444279947867E-03 -1.40827965619577E-03 -4.50107683623982E-05
  3.60177349954558E-01 -3.53531433245540E-03  2.56958660733322E-03  3.81794753539971E-04  2.45596342596499E-04
 -1.31654687687417E-03  2.86581878975313E-06  1.31597008111305E-04  5.06705024815953E-04 -3.18757232593790E-03
  9.31151565533419E-06  3.08359294398036E-04 -2.52402243932151E-04  1.34249626674728E-07  5.42109223692669E-05
 -8.80299128834432E-04 -1.55294538670292E-04  1.43339157429888E-03  8.36296639753933E-05 -8.74542197844190E-04
 -2.42633989672960E-05 -1.12568838692560E-04  5.17994486444444E-07  1.59249971874017E-04 -2.37184877908626E-03
  1.28023802558079E-04 -1.18145147792200E-03 -6.87337005267953E-05  8.03831063799040E-04  1.84669171028723E-04
 -2.44747466225515E-03  5.62314260417516E-07 -1.30738939147804E-04  2.21930366156217E-03  5.13851512028827E-05
 -1.06528313043577E-03 -2.03500866991523E-04  2.13149575701310E-03  1.54597422018712E-04 -1.93774666225735E-03
 -2.29290899617963E-07 -6.21375817810399E-05  8.96346194188610E-04  5.06366870142685E-05 -7.51023836274392E-04
 -4.82200453133153E-05  7.81063226868464E-04  1.80386157157419E-04 -2.41450209844220E-03  2.75983723231350E-06
  2.96560832691127E-07  3.78760009731429E-04 -4.02994511604261E-06  3.57787692356982E-04  3.38402121728233E-05
 -8.41373826950785E-04  2.41123638055558E-06  3.23820948252797E-04  1.34001279940835E-05 -5.23858258964365E-05
  2.59337902607135E-03 -3.51236783909058E-05  4.46712942069066E-04 -2.03634357021830E-04  2.94049866270487E-03
  1.20310517553915E-04 -1.95836745656237E-03 -9.87272889773879E-06  2.52813608493916E-05 -1.71685260371722E-03
  1.37665204764419E-04 -2.32093904916012E-03  1.55354334562931E-05  9.92187405345739E-05  6.67362022189502E-05
 -7.29360162324338E-04 -5.61984279736156E-06  2.71605865877026E-05 -1.16501778315474E-03 -9.82533085911353E-05
  1.63207939637089E-03 -1.03680310252369E-05 -9.89685184067565E-05  4.69444522567015E-05 -4.62254387206390E-04
  2.23555968112326E-05  1.05707219473311E-04  1.07968910803705E-04  5.05252222143954E-05 -2.88123022736216E-05
  1.18105865320118E-04 -1.54239214027209E-04  8.83294069438994E-05  1.52712302155283E-05  6.36488907716206E-05
 -6.95568593086859E-05 -3.35151208223512E-05 -3.00586907158850E-05  5.65553838683989E-05 -9.97735562795847E-05
  1.15501051121346E-04 -3.35168620631106E-05 -1.44279191043089E-04 -1.17600517968975E-04 -1.13668793091566E-04
  6.66759804468449E-06  2.27287443369263E-04 -2.09268039163860E-04 -1.51260203270554E-04 -5.34248757946534E-06
 -2.85263221110680E-05 -1.87167432114637E-05  5.58563914501891E-05 -4.83074245493938E-05  3.84178228647552E-05
 -2.93768941995503E-05 -4.63798409535710E-06
* ORBITAL    1   79
  1.97147044016997E-06  1.03404991945272E-05 -8.90789295819727E-04 -6.27290955293330E-05 -4.51305411183146E-04
  3.64470770977135E-05 -2.80481083089541E-01  2.89835347680371E-03 -2.09356103741545E-03 -4.56158954615439E-05
  3.79674931887870E-01 -3.88660953029336E-03  2.68595669973470E-03 -4.35374873659535E-05  3.59014473931452E-01
 -3.57913603295405E-03  2.71496731019060E-03 -7.28414527916811E-05 -4.22566002069172E-04  3.87263052484408E-04
  1.45390409824017E-04 -4.49953632061934E-04 -7.34389272517427E-04  1.35670076641130E-03  1.21541683999808E-04
 -3.31312403550482E-03 -4.15020270616586E-05 -3.75909143587937E-06 -2.17020924459794E-05  1.18030969615401E-03
 -1.73215844051991E-05  6.84950888989871E-04  4.61762358236397E-05 -4.05339916450411E-01  4.10393081889446E-03
 -2.85579991510690E-03 -3.33130728494342E-05  2.62689768173997E-01 -2.73132149314969E-03  1.98435727108591E-03
 -3.73594936176965E-05  3.09640283917350E-01 -3.21992770018483E-03  2.38624429746887E-03 -5.57022795297737E-05
  3.83291068804838E-04  1.22008297882257E-03  9.55936672395811E-05  3.65009098133139E-04  6.26947804317796E-04
 -3.64902261961510E-04  1.14577192880208E-04 -3.62288317791339E-03  1.06585749187000E-04 -6.58722472992337E-06
 -3.85889005688619E-05  1.93980515712136E-03  2.39737941607890E-04  1.21529127689046E-03  8.79011236945157E-06
 -2.93751343335384E-02  4.02950922892711E-04 -2.91126025819430E-04 -2.75398258713561E-05  2.65082391126395E-01
 -2.86423726859172E-03  1.69901662380587E-03 -6.33402321806038E-06  5.52468243556448E-02 -6.86832109189125E-04
  2.40084771552962E-04 -3.06666530287155E-04  6.15777434192855E-05 -2.67880586958483E-03  1.53584357464181E-04
  2.29909922409214E-04  9.20373182535257E-05 -2.16675679240309E-04  1.10911647079695E-04  2.85833503188101E-03
 -2.24101205923683E-04  6.49598531099602E-06  3.44521559041570E-05 -2.87153955359384E-03 -3.29039582043093E-05
 -1.49233356688828E-03  5.22243354679245E-05 -4.68911616004438E-01  4.68664425286592E-03 -3.10631790284945E-03
 -2.13205291893120E-05  1.37570178294458E-01 -1.46227554319200E-03  1.08551949525358E-03  7.44416202659523E-06
 -7.10053681685446E-02  7.00766327521603E-04 -7.05986810301608E-04  2.91351294135860E-04 -2.83721051136188E-04
  2.54198460703150E-04  2.17698338659201E-04 -4.98074403652174E-04 -4.39924139783945E-04 -3.11449331127242E-03
  2.51532709027549E-04  4.81122083341923E-03 -1.95829323612949E-04  1.28153516081975E-06  1.76357174635412E-04
 -2.63215407342014E-03 -1.98118089379846E-04  2.25634228772623E-03  6.13346470654390E-05 -1.19129782924918E-03
  2.16294657532242E-04 -2.34522264529935E-03 -1.29620024666829E-06 -8.66382987192910E-05  1.17411650039244E-03
 -1.23057851373248E-04  1.57394916630691E-03  7.29208838295525E-05 -1.10893917153164E-03 -4.86060846801460E-05
  1.63646916487704E-04 -2.72894005293977E-08  6.51430913373959E-05 -1.02494088360100E-03  7.43185834389354E-06
  3.81316524865315E-04  3.22431904103322E-05 -6.24909680280717E-04 -1.23242592114183E-04  1.05302668236104E-03
 -3.18706017499196E-06 -2.17393811223845E-04  2.87770026819384E-03 -1.30207766025686E-04  1.55289792564344E-03
  1.87912509341563E-04 -2.12452579330132E-03  1.95391635397058E-04 -2.06255780784483E-03  1.05029827312141E-05
 -1.71792707507285E-05  1.70777183726692E-03  2.22887259990402E-05 -3.02808347726367E-04  1.21070948457873E-04
 -1.89811629713412E-03  7.43119041693924E-05 -1.33418724321634E-03 -4.68748139223375E-06  7.05282802049981E-06
 -7.42256063543094E-04  1.70278428972353E-05 -5.05766132784641E-04  4.72316137084301E-05 -4.30121371677698E-04
 -4.34051113433971E-05  1.09958003043840E-03  5.46661864112525E-06 -2.03038163338273E-05  1.04298926408749E-03
 -7.30092783025443E-05  8.18157223161807E-04 -2.19700124418301E-05  5.34102408180017E-04 -6.00453722768749E-05
  1.31224610022948E-03 -1.30968099486242E-05  3.81298201413174E-05 -2.34722598437791E-03 -1.75798874736629E-04
  2.46521180617230E-03 -3.39758887269114E-05  5.48870437748204E-04  1.11514386788338E-04 -2.01195660802815E-03
 -1.35426769811504E-05 -5.73899209124211E-05 -9.00964890452975E-06 -7.99061808199832E-05 -4.40457055585439E-05
 -9.23506427851113E-05  8.88750935108838E-05 -5.08753851944254E-05  3.08075021355866E-05  1.29472326369489E-04
 -7.58011582929119E-05 -1.21426220703357E-04  1.83208681420203E-05  1.59570500457509E-04 -2.09745731521356E-04
  1.57366334221886E-04  9.57055702898106E-06  4.29960778919078E-05  6.23605370945828E-05  9.82877002428516E-07
 -4.60663228714325E-05 -6.96604844536227E-05  2.36523399475005E-05  6.30401637880193E-05 -2.30150242543599E-05
 -1.02359429849547E-04  8.50947564247966E-05  5.98787836272413E-05  5.87877267661365E-06  1.54908793134388E-04
 -8.94859304872217E-05 -1.24321951271880E-04
* ORBITAL    1   80
  2.57366778450855E-06  1.41283368322910E-05 -9.91366460190461E-04 -1.22039058705402E-04 -5.87879442857553E-04
 -3.33974802273993E-05  3.21337536549744E-01 -3.28016475817688E-03  2.32893353882557E-03  2.32960440670383E-05
 -2.04465748647466E-01  2.06460456121321E-03 -1.63478520857589E-03  5.69124123878142E-05 -5.08434299636838E-01
  5.27031154321452E-03 -3.66369437361551E-03  3.45055230021513E-04  4.19218684467331E-04 -3.17699995749358E-03
  6.40609016658815E-05  2.28682569495076E-04  7.42316122788524E-04 -1.89256860579188E-03  5.84940741376733E-05
  1.14659943501032E-03  1.10608315144403E-04 -2.44803822165646E-06 -1.41861059251475E-05  7.34919851544750E-04
  1.52213415760304E-04  4.80041691123848E-04  2.26974969176600E-05 -2.30549398028845E-01  2.45851547656674E-03
 -1.57096718197971E-03 -1.51274299490806E-05  1.37568610625613E-01 -1.45622894697987E-03  1.02636398760441E-03
 -1.35866179568283E-05  1.58168147729660E-01 -1.53861689896427E-03  1.21219920107992E-03 -5.21474158061683E-05
  1.97867142606593E-04  5.93382621406641E-04  2.60627722760107E-05  2.09737871666264E-04  3.50431961118986E-04
 -3.61583449417666E-04  5.02260824133629E-05 -2.07840076468090E-03  1.07830244724840E-04  1.51651753895047E-06
  8.87159213893830E-06 -4.30662753142419E-04 -1.29627755533124E-04 -3.00096719049833E-04 -8.66846996868849E-06
  8.98544065307997E-02 -9.66858454148048E-04  6.69522225155209E-04  1.28763311306068E-05 -1.45648558303862E-01
  1.59947224626505E-03 -9.93308104675104E-04 -7.44264781967620E-06  1.07075896593220E-01 -1.04055500555958E-03
  8.16850782608541E-04  3.33834376694348E-05 -1.17863171035145E-04  1.64067330947754E-04 -5.78282541405357E-06
 -1.14596078625155E-04 -2.17237250365607E-04 -3.84837562458975E-04  1.28585813097168E-05 -1.28825136901969E-03
  1.03056505512695E-04 -1.72002961860310E-06 -9.39495568743188E-06  6.68754732390367E-04  9.95615924672811E-05
  4.06164262699545E-04  2.97143016214272E-05 -2.62372278495627E-01  2.67271151106066E-03 -2.02372555329699E-03
 -3.65552111590516E-05  3.42098431603484E-01 -3.51288083779518E-03  2.49494376739911E-03  5.84103791086952E-05
 -5.21684152240966E-01  5.40691926409562E-03 -3.79006313116819E-03 -3.01973995517480E-04 -4.49218697936689E-04
  1.94060484218517E-03 -4.62992149675280E-05 -2.77802739042643E-04 -7.85779164362895E-04  2.83093983313503E-03
 -4.52129571168233E-05  1.71879642567062E-03  6.91128474811702E-05 -9.07216894907104E-07 -6.02846894474425E-05
  8.19527334314205E-04 -3.57350795245914E-05  6.89423510626861E-04  5.91624543982220E-05 -9.16932998808030E-04
 -1.88163851590101E-04  2.51250895395732E-03 -1.34965342027254E-06 -9.03418935581864E-05  1.19320866175555E-03
 -1.65854009015145E-04  1.88018229336485E-03  1.44037692401107E-04 -1.65695076868623E-03  4.55766879927584E-05
 -5.76237675605210E-04  1.18047693587599E-06  8.59614917254924E-05 -1.18458884565385E-03  3.85367553581009E-05
 -6.28925966706514E-04 -2.30283624339644E-06  2.94963789023886E-04 -2.03488197842947E-04  2.65578578927764E-03
  1.04364353330504E-06  6.32856958298622E-05 -8.19323185308573E-04  1.39509534049175E-04 -1.53671162081114E-03
 -1.49166190557170E-04  1.65698614214999E-03  8.64421839474281E-05 -9.63015196190027E-04 -2.81861217688641E-06
  1.19206555444653E-06 -4.08079491136788E-04 -7.21600190642308E-06  1.82842513602551E-04 -2.53282391298300E-05
  3.34878497746667E-04 -2.00223253275033E-05  4.71438738387646E-04 -4.90104271517878E-06  1.12552481475421E-05
 -8.39403427888383E-04  1.67393709883471E-06  3.24501516923821E-04  7.12037154025799E-05 -1.40437537032234E-03
 -2.37441324043545E-05 -2.58128908456654E-05  4.37327169848482E-06 -6.17205014532601E-06  6.89163676067854E-04
 -4.59707391765949E-05  5.78630187398710E-04 -1.25630203008847E-05  2.93798751330671E-04 -3.55479826581347E-05
  7.76950143822258E-04  3.30390161885268E-06 -7.49091295670524E-06  5.65299825371114E-04  5.13803055623181E-05
 -1.12337318702127E-03 -2.54178150167616E-06  3.96000627669384E-04 -1.06101665740796E-05 -2.69611159898866E-04
 -8.68424740764389E-06 -3.86763566747988E-05 -1.14351752662595E-05 -4.64290513587456E-05 -2.06897585972340E-05
 -6.25151894075777E-06  6.03571098190840E-05 -7.84464134658812E-05 -7.25682548581815E-06 -3.16267423642063E-05
  6.05807747688829E-05 -1.09948477664040E-05  5.72677948254249E-05 -6.46172389410505E-05  4.88994879107889E-05
 -1.66040903426477E-05  1.07938427506569E-05  4.68738434080135E-05  4.26089180082903E-06  6.84907062051954E-05
  5.30512961043977E-05 -7.33380606596506E-05  3.01784098716039E-05  8.76784809515651E-05  5.13399187958171E-06
  2.28645106716846E-05 -2.86627678675961E-05 -4.94889973349698E-06 -1.36130160121962E-05 -3.62882462512340E-05
  6.15885192806341E-05 -1.23918568115632E-05
* ORBITAL    1   81
 -1.72341683415334E-03 -1.25952761061398E-02 -7.16818306753865E-02  5.49094938619319E-02 -1.94002096259358E-02
 -8.90004402849833E-05 -2.10487576349566E-03  5.82771538627961E-03  9.26226970869006E-04 -1.21781284525247E-03
 -3.00316821399124E-02  3.87990558097165E-02  1.86227217826925E-03  7.63673440154911E-04  1.88637534508418E-02
 -2.24791575001377E-02 -7.10546085419607E-04  6.88485096222170E-03  1.48265700842380E-03 -6.03233901124427E-03
 -4.45005883615108E-03 -5.17471346891026E-03 -1.13602968892306E-03  2.04358003223525E-04  5.36600327520107E-04
 -3.99954767500940E-03 -2.73245348554122E-03 -1.73814515470756E-03 -1.27026358122105E-02 -7.22852444005298E-02
  5.56720022099041E-02 -1.95951814199909E-02 -1.21064869290508E-03 -2.98505096878779E-02  3.89060209723664E-02
  1.92455396539535E-03 -1.30701248271776E-04 -3.16243571103677E-03  6.56036715521911E-03  8.36783110194456E-04
 -7.94459800671340E-04 -1.96533145218058E-02  2.36290867682139E-02  7.20594034736087E-04  8.25908283494137E-03
  1.85185304319462E-03 -1.91144862789814E-04 -5.22202615689098E-04 -3.53713477375907E-03 -7.69225020848897E-04
  5.93857587362011E-03  4.50309182638916E-03  4.39876935310867E-03  2.85477506715806E-03 -1.73372573161356E-03
 -1.26703758291422E-02 -7.21035389400962E-02  5.59983066763558E-02 -1.94422709445816E-02  1.31677374503126E-04
  3.18864523807693E-03 -6.56703778940979E-03 -8.26410030460442E-04  1.21637503495890E-03  2.99954709433684E-02
 -3.91002494890672E-02 -1.90828339993380E-03  7.96460892231673E-04  1.97035568428374E-02 -2.37347561771082E-02
 -7.19224029752254E-04  8.19835708175300E-03  1.84546799495652E-03  5.78377445058795E-03  4.48758553026542E-03
 -3.56167294782354E-03 -7.82755769389948E-04 -2.28487831769360E-04 -5.19772227513555E-04 -4.28402220637233E-03
 -2.84727089354257E-03 -1.72194691369177E-03 -1.25846011079493E-02 -7.16240644871474E-02  5.49950643572854E-02
 -1.93019904592216E-02  1.21678878849188E-03  3.00083952491007E-02 -3.88075164192022E-02 -1.86659825964586E-03
  8.84675744688506E-05  2.09457137284193E-03 -5.84454222945479E-03 -9.27480823720574E-04 -7.65126157909573E-04
 -1.88987736897101E-02  2.24765807516885E-02  7.05280505466842E-04  6.86620921120653E-03  1.48323102632866E-03
  2.02867166409787E-04  5.33443971848242E-04 -5.12109169363249E-03 -1.12482163508880E-03 -6.02016197128064E-03
 -4.44435795835137E-03  3.98533480646790E-03  2.73077267036013E-03 -1.59144493615355E-03 -1.71117588492712E-02
  3.50611295952308E-01 -3.70658126740414E-04  2.50348612702618E-03 -5.19034058195366E-03  7.44632261754771E-02
 -3.38653310833175E-03  5.07825402778821E-02 -1.63582718053135E-03 -1.75998168252081E-02  3.62500213808173E-01
  3.79331305783033E-04 -2.34870672122782E-03  5.27322959634844E-03 -7.67501015404016E-02 -3.51138361423817E-03
  5.30809355996398E-02 -1.59345928994888E-03 -1.71312645721547E-02  3.50986339035872E-01  5.19549992530433E-03
 -7.45808826773240E-02  3.70046159619590E-04 -2.52806376591465E-03  3.38761774230453E-03 -5.08305461057372E-02
 -1.63629651146946E-03 -1.76075854890034E-02  3.62835621714866E-01 -5.27670239491853E-03  7.67889289137918E-02
 -3.80206444689864E-04  2.32725863973606E-03  3.51118543176146E-03 -5.31307465633008E-02 -1.86847652703536E-04
 -2.65898158903459E-03  7.33887915542420E-02 -1.20246338010045E-03  6.81039401411697E-03  2.26335415531493E-04
 -1.12375347365677E-02  9.97460697800395E-04 -1.25144032550374E-02 -2.03179751312931E-04 -2.82252449323176E-03
  7.53825690547487E-02  1.25992674669711E-03 -7.16696485608899E-03 -2.15020382660194E-04  1.12455984652205E-02
  1.03428534360272E-03 -1.29247833198159E-02 -1.90995224820602E-04 -2.71387821006405E-03  7.48776946529438E-02
 -2.35125474184023E-04  1.14261885698877E-02  1.21009404789823E-03 -6.91394622055513E-03 -1.01458980026059E-03
  1.27990885417423E-02 -2.01551196022952E-04 -2.80464719518395E-03  7.51020851595617E-02  2.16362061816575E-04
 -1.12356951732221E-02 -1.25146025747610E-03  7.11798199420488E-03 -1.02845496458012E-03  1.28730269836894E-02
 -3.90210322219989E-03  5.13422625659382E-02  5.74751066612933E-03  8.33523669305471E-03 -1.79810441938862E-03
  1.16602846917057E-02  8.90845705298556E-03  1.17194670539792E-02 -3.98695793139870E-03  5.21693029546069E-02
 -5.93367464303675E-03 -8.42840696478888E-03 -1.86558721858381E-03  1.17193369057724E-02  8.99888441753162E-03
  1.18688666387191E-02 -4.00660955190656E-03  5.24569317791959E-02  8.52714200912192E-03  5.96591779184864E-03
  1.88922313984186E-03  9.05200319648040E-03  1.19416821942190E-02  1.18117885481165E-02 -3.84964996410439E-03
  5.05767588894059E-02 -8.27671743853261E-03 -5.61146239220354E-03  1.79708592230203E-03  8.77193969781151E-03
  1.15453750946090E-02  1.14888835851458E-02
* ORBITAL    1   82
  8.80712485397557E-04  6.40932475893022E-03  3.50427806467088E-02  4.94922754682407E-02  5.76133094422790E-02
 -6.30016396483407E-04 -1.67187111046256E-02  1.03939700251894E-02 -4.00158860981108E-03 -3.27804682303481E-04
 -9.33277490105094E-03  8.90701538845636E-03 -1.82633290356801E-03  5.89186578281639E-05  1.76119867458932E-03
 -7.17862436575303E-03 -1.43409029304231E-03  1.44287840249216E-02  7.19449146975569E-03  1.61605131539375E-02
  4.30390916860857E-03  9.16390020709140E-04 -2.00600867513165E-03  3.46207474197840E-03 -1.21493431482010E-03
  1.39141976056873E-02  2.03834757587684E-03  4.73496730697719E-04  3.43771650391212E-03  1.84010794304166E-02
  4.53100169710012E-02  4.03415213855451E-02 -5.01801585974937E-04 -1.35907575085734E-02  2.15172819108681E-02
 -2.05867352173195E-04 -5.69938500023287E-04 -1.52882401811545E-02  1.85108790913551E-02 -2.09760580278609E-03
  3.30971747245376E-04  8.44183066121938E-03 -6.28473803639189E-03  1.48062540822644E-03  1.88342900358095E-02
  7.27674803302564E-03 -2.48130970984565E-03  1.19337426734166E-03 -1.99568929410377E-02 -6.33014248917665E-03
 -8.98143601718821E-03 -2.30780504054369E-03 -8.14034388613805E-03 -9.20037538974473E-04 -4.81507755694222E-04
 -3.49485447971825E-03 -1.86674896971149E-02 -4.52410691005859E-02 -3.99196634880945E-02 -5.66388219483669E-04
 -1.51992387993315E-02  1.88010455188936E-02 -1.99639207265143E-03 -4.75458815114662E-04 -1.29375090077267E-02
  2.10276161992433E-02 -1.40932828590713E-04  3.44522150339618E-04  8.77580302431489E-03 -6.78476133799349E-03
  1.45187660665594E-03 -1.90902484725159E-02 -7.27235271988975E-03  8.50084536952991E-03  2.28167193538574E-03
  1.99692975920589E-02  6.29289154736271E-03  2.37851955604744E-03 -1.17493052679749E-03 -7.77624843741030E-03
 -9.16350107638862E-04 -8.92769081086437E-04 -6.49616751355236E-03 -3.54827093309709E-02 -4.91287221854465E-02
 -5.71976193583005E-02 -3.04870747110927E-04 -8.76093540927133E-03  8.45280966228265E-03 -1.76126432173491E-03
 -6.21629256363083E-04 -1.65073688497325E-02  1.06255708407250E-02 -3.87102432060821E-03  4.56837588500431E-05
  1.43143659173246E-03 -6.60796833368551E-03 -1.38914491042576E-03 -1.43979911736942E-02 -7.10895928059875E-03
 -3.38961632563981E-03  1.18874875967723E-03 -8.22666883309844E-04  1.98589281039423E-03 -1.58258498090545E-02
 -4.30943645778472E-03  1.36151891250742E-02  2.06463448530026E-03  9.95461981986426E-06  1.28886937314079E-03
 -1.02845351444483E-01 -2.63450937248443E-04  6.04144307353250E-03  4.27457484793551E-04 -1.33855802757853E-02
  6.65981931474229E-04 -1.60313460492043E-02 -4.85953103171787E-04 -6.54430209289450E-03  2.31801003463562E-01
 -4.25164543767759E-05  5.99404086063722E-03  1.94752107366282E-03 -3.99939328210760E-02 -1.25559140906004E-03
  3.04746684085551E-02 -3.01263538537753E-05 -1.49069056887619E-03  1.06687453437585E-01  4.67582327040364E-04
 -1.42792308480249E-02 -2.65053564739223E-04  5.91648618929404E-03  6.98390345313338E-04 -1.65606477335842E-02
  4.70198897846045E-04  6.39434095785865E-03 -2.29467511194241E-01  1.92018313853908E-03 -3.94177117736510E-02
 -3.54837942671117E-05  6.09283579370252E-03 -1.23338885829541E-03  3.01331138175192E-02 -6.41421353173977E-04
 -7.61624755696794E-03  1.66715796589984E-01 -3.55120695423999E-03  2.55121168914237E-02 -3.28874805552966E-04
 -6.98669169152788E-03  2.26379782592886E-03 -2.19547780942435E-02  1.21577757217738E-03  1.42055972264053E-02
 -3.01238556924628E-01 -6.40468499547465E-03  4.62304443849827E-02 -6.89372649692320E-04 -1.45966983869144E-02
 -3.97934078050466E-03  4.32011448928464E-02  6.64740373965804E-04  7.88058972804130E-03 -1.72435499663743E-01
 -3.40850910139868E-04 -7.24392351801623E-03 -3.62907585254810E-03  2.63018244825727E-02  2.32690154532821E-03
 -2.28462943017668E-02 -1.18211221619418E-03 -1.38433656670292E-02  2.95080388189527E-01 -6.60482101499028E-04
 -1.43623497074543E-02 -6.25615995288448E-03  4.51186336347374E-02 -3.89209208681405E-03  4.22171156510475E-02
  1.15582164910624E-02 -1.68712440198547E-01 -1.45193601710514E-02 -1.94311346514375E-02  3.22825082350399E-03
 -3.86085319144147E-02 -3.12920571084047E-02 -3.83915466057566E-02 -1.97331738286445E-02  2.82311998323269E-01
 -2.48547269265932E-02 -3.37983383997568E-02 -7.12351480262792E-03  6.21357295412157E-02  5.18729766702779E-02
  6.35964913752372E-02  2.01663981757293E-02 -2.88618813552758E-01 -3.48886908478022E-02 -2.53945813950880E-02
 -7.39165537126741E-03 -5.30155656550014E-02 -6.49403142369096E-02 -6.34672149199313E-02 -1.12150151216303E-02
  1.63554068880936E-01 -1.90790693595600E-02 -1.39278786110587E-02  3.23017438632610E-03  3.03493408475341E-02
  3.72522958054020E-02  3.74887278108169E-02
* ORBITAL    1   83
 -8.04489718554740E-04 -5.87842950782140E-03 -3.32506284050883E-02 -4.35631261655644E-03 -3.66164157132373E-02
 -5.87717472674461E-04 -1.53157870321773E-02  4.02896096361637E-02  4.01529169326889E-03  3.47816743386119E-04
  9.19532133402345E-03  7.32286031943149E-03  4.06465711901540E-03  4.72430102411592E-05  8.24027308646969E-04
  2.39325865152609E-03  4.01143389534737E-04  3.87697167365888E-02  6.98666393651533E-03 -1.62470528793593E-02
 -3.89163692435399E-03  2.56571079072141E-04  1.32336191507830E-03 -1.94080910473463E-03  3.82894996492158E-04
 -1.36974270164983E-02 -2.93332603284257E-03  9.81348493597510E-04  7.15342424902321E-03  3.97169129068988E-02
  1.11212895101329E-02  3.92198716497194E-02 -2.16715004515332E-04 -6.08423870127758E-03 -7.81957913262453E-03
 -3.44596098861010E-03  5.41542453657106E-04  1.40219406641659E-02 -3.45220770793304E-02 -3.15220097198268E-03
  1.69052972532086E-04  3.83407783992562E-03 -2.02671707618129E-03  1.92950856878353E-04 -3.51264757236429E-02
 -6.41050456983337E-03 -1.72066966818856E-03  2.70187771839337E-04 -2.70551915539400E-03 -1.70494727489898E-03
 -1.48322476874188E-02 -4.25650039291466E-03 -1.24159768644967E-02 -3.31305743131393E-03  5.11554867817230E-04
  3.72818413131020E-03  2.06850880161446E-02  8.59571707602693E-05  1.60695199119333E-02 -6.71449049858097E-04
 -1.73601240200283E-02  2.96037193369583E-02  1.08902281607689E-03  3.00421462371902E-04  7.93462525322066E-03
 -5.12149968804609E-04  1.93404627638257E-03 -4.95505152292750E-04 -1.23909875305044E-02  1.38739961708177E-02
 -6.92277100343172E-05 -3.32049290869244E-02 -7.28728767484039E-03 -6.17354287801948E-03 -1.93318243476133E-03
 -1.93085726251566E-02 -4.85951930085753E-03 -2.00219357249690E-04  1.27009807683635E-04  5.46753209384821E-03
  2.02393107625380E-03 -5.44123994840128E-04 -3.97547038096603E-03 -2.24526593941059E-02 -8.71734447665752E-03
 -2.86722171933582E-02 -5.62402649313770E-04 -1.46578467713503E-02  6.21515072859964E-03 -2.80456754804988E-03
  5.41912267876561E-04  1.39547444010789E-02 -3.08360608793770E-02 -2.83533668039943E-03 -3.99389747231178E-04
 -1.00016479772428E-02  8.79310853198153E-03 -6.98550103713261E-04  3.21069018677686E-02  5.73906105151023E-03
 -1.40002456949075E-03  6.17098021595113E-04  1.95590118598876E-02  5.67498184700512E-03 -1.16667932273123E-02
 -2.56713365878171E-03  1.03976319964681E-02  2.13633988154573E-03 -5.01900927227337E-04 -5.60107752674794E-03
  1.40236657625499E-01 -7.80640091004741E-04  5.66051407287420E-03 -1.30394286249236E-03  2.33746258255008E-02
 -1.13442097739310E-03  2.23987407714926E-02  1.03780770605085E-03  1.13229331058916E-02 -2.70984534416134E-01
 -9.05664037361710E-04  6.87683296161417E-03 -2.77190953606012E-03  5.13685038843058E-02  1.80540506182879E-03
 -3.77840100165994E-02 -9.33998444099284E-04 -1.05742746675135E-02  2.74551263931719E-01  2.78545709648485E-03
 -4.99483334228509E-02  9.70354174418812E-04 -4.86216833677442E-03  1.73147621142712E-03 -3.76570404996935E-02
  6.74046780755246E-04  7.46182331001852E-03 -1.85499414381362E-01  1.64939453707444E-03 -3.24879458720818E-02
  6.80811385423260E-04 -5.86917627382231E-03 -1.47224346148009E-03  2.91501102598990E-02  4.29551167378928E-04
  5.06682523576548E-03 -1.10654303429327E-01  2.17372583530083E-03 -1.75134833988496E-02  2.74260111537651E-04
  8.75935795799094E-03 -1.44095277272013E-03  1.55742877902775E-02 -1.21535409848042E-03 -1.39777880111384E-02
  2.88250929956168E-01  5.96734305068471E-03 -4.57898675489320E-02  7.83738920766301E-04  1.82543376079731E-02
  3.71045802239615E-03 -4.31719324707099E-02  1.02425708605628E-03  1.20162319117447E-02 -2.59712402560730E-01
 -5.81133591839345E-04 -1.72043916745017E-02 -5.19934061033966E-03  3.97649333472689E-02  3.30103800457843E-03
 -3.83174277803432E-02 -8.96000068188978E-04 -1.03070162882870E-02  2.12548649704430E-01 -5.98378165772360E-04
 -1.33276602870289E-02 -4.39810876599719E-03  3.43714636807365E-02 -2.78938116766060E-03  3.06343840719440E-02
  1.68811207404797E-02 -2.38255702788064E-01 -1.96811500353186E-02 -3.01675487602898E-02  6.71134298758662E-03
 -5.24369765978088E-02 -4.39919868858147E-02 -5.15849697734615E-02 -1.41717649732741E-02  2.00131401575405E-01
 -1.66901566187287E-02 -2.52467808633589E-02 -5.13366926858457E-03  4.38409905102312E-02  3.65067983255380E-02
  4.23435353897508E-02 -1.91170593469938E-02  2.68836523381338E-01  3.43421971603506E-02  2.26714006264898E-02
  7.82391375770542E-03  4.90462920068912E-02  5.74124916433394E-02  5.77942021608333E-02  7.12522466927870E-03
 -9.94396190795313E-02  1.34404883853179E-02  7.74088307521587E-03 -2.67377612156640E-03 -1.83902724971089E-02
 -2.06212348358919E-02 -2.25989805392284E-02
* ORBITAL    1   84
 -3.31913639993657E-04 -2.42524214632813E-03 -1.37488994433683E-02  1.04100990594688E-02 -6.50675862474510E-03
  7.05437228625449E-05  1.50381913367468E-03  7.93072978461804E-03  1.26731765134612E-03 -5.60037591825866E-04
 -1.43320262897374E-02  2.62940512077556E-02  1.39631018569884E-03 -7.31399019490313E-04 -1.89458329549932E-02
  2.17317301105074E-02 -8.06801516396477E-04  2.69825660898913E-03  5.81029777401459E-04 -4.76637669528254E-03
 -1.71161973658227E-03 -3.99393281782646E-02 -9.39607686107474E-03 -5.44620953294191E-04 -5.92477942979510E-04
 -2.80950072457627E-03 -8.79896404729508E-04  6.76952744464531E-04  4.93679392675119E-03  2.74743094746911E-02
  1.85720277557428E-02  3.62387587635775E-02  2.48557188574396E-04  5.91498676160442E-03 -1.54559549423188E-02
 -2.11755745967473E-03 -3.97083194314971E-04 -1.02353273621209E-02 -1.33411652297382E-03 -3.36925220484036E-03
 -7.30664991591746E-04 -1.89676292371640E-02  2.49906567582627E-02  1.43505960699275E-04  5.18999876622554E-03
  3.40592720034841E-03 -2.47290490723365E-03  2.24968986184795E-04  3.56493896751299E-02  7.16476444931573E-03
 -1.33676695728736E-02 -3.53534484627983E-03 -1.06101968762207E-02 -1.69317714491924E-03 -1.07783886075897E-03
 -7.85714182211790E-03 -4.36199700248213E-02 -2.09762950464395E-02 -5.00791018760126E-02 -5.71614801502171E-05
 -1.45886012439434E-03 -1.80521090797330E-02 -4.27745760828611E-03  1.51400941125002E-04  3.19295809007709E-03
 -1.82475606555314E-02 -3.44016144258257E-03 -5.28245617278601E-04 -1.40068362698291E-02  1.98306405222968E-02
  1.75469333273914E-04  1.29442094283322E-02  3.50055193039619E-04  1.80374564364306E-02  5.11687985213875E-03
 -2.95797557198700E-02 -5.43380730106949E-03  2.76335069734095E-03 -3.06559575009405E-04 -1.46408817681829E-02
 -3.09758494399708E-03  6.75022992447405E-04  4.93396941809826E-03  2.80044369988587E-02 -7.19283915305858E-03
  2.41640487284940E-02 -2.95771322578358E-04 -7.44433095836668E-03  2.62375707477432E-02  3.29087728197211E-03
 -2.31910572558200E-04 -6.32744067799466E-03  2.71761487989348E-02  3.17440019444455E-03 -6.21376243224780E-04
 -1.62759896532824E-02  2.03949729568114E-02 -4.62990752033246E-04 -2.18269564245839E-02 -3.97407348637023E-03
  1.46723577659380E-03  2.97682260986291E-04  3.45659207175703E-02  7.46783447138696E-03  1.24580006171414E-02
  3.41853623926236E-03 -9.44568096107136E-03 -2.20426793184370E-03  1.01289623655859E-03  1.16256302025167E-02
 -3.12050825111017E-01  6.04355471447939E-04  7.72337308175932E-05  3.36872729387564E-03 -6.04862670594367E-02
  1.50796893355776E-03 -3.71740171285397E-02  4.76412196818472E-04  5.01596064680721E-03 -1.08357323479477E-01
 -2.18504650117370E-04  1.71866093972118E-04 -1.59825210035195E-03  2.58430854170701E-02  2.18154946721248E-04
 -8.42960348014419E-03 -6.46941081377054E-04 -7.46685489887351E-03  2.03374907054104E-01  2.30738137777010E-03
 -4.14648946965915E-02  1.31113230887373E-04  2.71955633828207E-03  7.66275149167552E-04 -2.14717142564264E-02
 -9.57584141229364E-04 -1.02741502254499E-02  2.35135449314412E-01 -2.81968718008177E-03  4.93450230238324E-02
 -6.36100460509007E-04  3.68086428202499E-03  1.12769878750624E-03 -2.69342872717628E-02 -1.28469016289141E-03
 -1.50055852695436E-02  3.20365820806925E-01 -6.61896133661038E-03  4.85488711951611E-02 -6.84298194998366E-04
 -1.87023586429981E-02  4.04321388439593E-03 -4.84048691642648E-02 -2.97355744902805E-04 -3.45071944126333E-03
  7.30142741162386E-02  1.49026667931563E-03 -1.01574003202814E-02  1.39414907018798E-04  4.99668628227126E-03
  8.18787579448743E-04 -1.33026821662311E-02  9.41020597169588E-04  1.09570895449473E-02 -2.32821030750565E-01
 -4.78175907329605E-04 -1.23656693970911E-02 -4.81178468626784E-03  3.47655617493695E-02  2.90179375959731E-03
 -3.58541720361097E-02  8.81501631213043E-04  1.01598402963479E-02 -2.11026530544555E-01  5.22730466456492E-04
  1.36007072156632E-02  4.34837531694880E-03 -3.23151542677438E-02  2.60622371860606E-03 -3.36172769194493E-02
  1.53648313841960E-02 -2.18960042001781E-01 -1.88235315006336E-02 -2.62445040209043E-02  6.58061562821956E-03
 -4.66358727066134E-02 -4.03453061681564E-02 -4.91985549730943E-02  1.38573741104914E-02 -1.93348680475375E-01
  1.66455471042558E-02  2.45589638004544E-02  6.66721190277976E-03 -4.00862923396051E-02 -3.52610181855071E-02
 -4.19807455811923E-02 -4.66031581590560E-03  6.36619292260651E-02  8.30909072623908E-03  5.77001852619879E-03
  3.15453316284338E-03  1.16272329286786E-02  1.44395765300774E-02  1.20332811743583E-02 -2.11028668463778E-02
  2.99136459816122E-01 -3.71034636074522E-02 -2.50184356767905E-02  9.01460087583234E-03  5.51778752370611E-02
  6.62861924127311E-02  6.45304692938120E-02
* ORBITAL    1   85
  4.49355636921052E-04  3.23115102624334E-03  1.61101672907866E-02 -6.40218897984986E-03 -1.37440397189388E-02
  3.44532903163239E-04  8.72874842378602E-03  6.37326356646569E-03  4.80804672841765E-03  7.62799832073734E-04
  1.89436222403814E-02 -1.55524345825547E-02  2.23260221309960E-03 -5.03289860019582E-04 -1.25138325743647E-02
  2.12188245955471E-02  1.58461652249887E-03 -3.32628835635797E-03 -3.51459138695985E-03 -1.25214100613994E-02
  1.72626831472131E-04 -5.08067873878032E-03  3.31079253625505E-04 -2.59114073174062E-03  1.04053445355693E-03
 -1.07590327501697E-02  9.29912768312822E-04  2.33213783871824E-04  1.65320558098976E-03  7.22766537789473E-03
 -3.69042562983129E-03 -2.14743433023432E-02  8.47001149898278E-04  2.11530965856806E-02 -1.38163058180195E-02
  3.07132911147915E-03  4.83867595782871E-05  1.16739311531041E-03  1.76825423126742E-02  5.02197332971443E-03
  3.49362789941966E-04  8.64365632533159E-03 -1.64092416382567E-02 -1.63233728635160E-03  1.08562509358893E-02
 -3.68160812458519E-04  2.55357897193753E-03 -1.15180707381993E-03  5.30357269964116E-04  1.87517155780388E-03
  1.53047323824445E-02  8.02700134980726E-04  1.28082572027372E-02 -1.05322372559961E-04  2.01444782144411E-04
  1.42216372339246E-03  5.96584418320909E-03 -5.30144174583284E-03 -2.34892107113212E-02 -7.72982693633210E-05
 -1.92216181372981E-03 -1.73055497221818E-02 -5.20465794921762E-03 -8.49115385906836E-04 -2.12498668114664E-02
  1.37748939388337E-02 -3.16324535222759E-03 -3.44785106576287E-04 -8.54653492731434E-03  1.65650222076379E-02
  1.69868743825000E-03  9.95342039677406E-03 -7.09542162475624E-04  1.56460674079437E-02  9.45379498281575E-04
  4.58588134056204E-04  1.93582702738390E-03  2.62398579746298E-03 -1.20260581927868E-03 -1.31756185760153E-02
  4.24429410625357E-05  4.42248010032023E-04  3.17978981853352E-03  1.58441695474489E-02 -7.34749174183308E-03
 -1.44859278708752E-02 -7.78842827176972E-04 -1.93699975215377E-02  1.63476849530424E-02 -2.20345015211045E-03
 -3.70885029034559E-04 -9.42248526530502E-03 -5.28906465593765E-03 -4.83564739193307E-03  4.80509397151526E-04
  1.19269927188769E-02 -2.04891250658142E-02 -1.61935973578537E-03 -4.46146443998423E-03 -3.84181821754333E-03
 -2.64649245398856E-03  1.08548284520138E-03 -3.90192518123415E-03  6.41552898786334E-04 -1.25540848863034E-02
  1.36639491688968E-04  1.08309756604394E-02 -9.21703608184374E-04  7.84298463850226E-04  7.84145944938302E-03
 -1.50264793531336E-01 -5.83988291261765E-05 -5.69387025428000E-03  1.44850659321690E-03 -3.41420826938528E-02
  1.18856021946185E-03 -2.10689260444145E-02  4.44494237106819E-04  3.96536085639838E-03 -4.62032643437224E-02
[truncated: 611,761 more chars]
