# Supplementary material for: Spin-Pure Stochastic-CASSCF via GUGA-FCIQMC Applied to Iron–Sulfur Clusters
Source: J Chem Theory Comput. 2021 Sep 1;17(9):5684–703. doi: 10.1021/acs.jctc.1c00589 (PMC8444347; doi:10.1021/acs.jctc.1c00589)
Supplement: Supplementary file 1 — ct1c00589_si_001.zip [file ct1c00589_si_001.zip › fe4s4_singlet_fciqmc.input]

Title

System read
electrons  20
nonuniformrandexcits guga-pchb
guga 0
endsys

calc
definedet       1 3 5 7 9    11 13 15 17 19      22 24 26 28 30    32 34 36 38 40

methods
method vertex fcimc
endmethods

totalwalkers    1000000
new-tau-search 0.99999
truncate-spawns 2.9

shiftdamp 0.02
stepsshift 10
proje-changeref 1.2
truncinitiator
addtoinitiator 3
allrealcoeff
max-tau 0.02
maxwalkerbloom 1
memoryfacspawn 10.0
memoryfacpart 5.0
startsinglepart 100
semi-stochastic 5000
pops-core 10000
rdmsamplingiters 20000
endcalc

logging
Highlypopwrite 1000
printonerdm
print-molcas-rdms
calcrdmonfly          3    20000      1000
spin-measurements
local-spin 5
endlog
end
