# Supplementary material for: Spin-Pure Stochastic-CASSCF via GUGA-FCIQMC Applied to Iron–Sulfur Clusters
Source: J Chem Theory Comput. 2021 Sep 1;17(9):5684–703. doi: 10.1021/acs.jctc.1c00589 (PMC8444347; doi:10.1021/acs.jctc.1c00589)
Supplement: Supplementary file 1 — ct1c00589_si_001.zip [file ct1c00589_si_001.zip › fe4s4_singlet_molcas.input]

&GATEWAY
RICD
CDThreshold
1.0d-4
*shac
Coord
geometry_Fe4S4.xyz
basis
FE.ANO-RCC-VDZ, ANO-RCC-MB
group
nosym


&SEWARD
*fake

>>COPY $CurrDir/fe4s4_ROHF.orbitals INPORB
&RASSCF &END
LumOrb
Spin
1
nActEl
20 0 0
Inactive
124
Ras2
20
guga
neci
totalwalkers = 1000
rdmlinspace = 200 3 50
