# Supplementary material for: Spin-Pure Stochastic-CASSCF via GUGA-FCIQMC Applied to Iron–Sulfur Clusters
Source: J Chem Theory Comput. 2021 Sep 1;17(9):5684–703. doi: 10.1021/acs.jctc.1c00589 (PMC8444347; doi:10.1021/acs.jctc.1c00589)
Supplement: Supplementary file 1 — ct1c00589_si_001.zip [file ct1c00589_si_001.zip › fe4s4cas20in20_s0.RasOrb]

#INPORB 2.2
#INFO
* RASSCF average (pseudo-natural) orbitals (Not final)
       0       1       0
     212
     212
*BC:HOST pcal008 PID 13613 DATE Mon Sep  7 17:22:07 2020
#ORB
* ORBITAL    1    1
  7.46293212404551E-06  1.30977441896173E-07  4.50934003313922E-07 -2.74318187975018E-07 -1.67209456741646E-07
 -1.51825876369721E-10  1.20668354828389E-09 -1.94949163355588E-08 -1.06762578002005E-08  1.10850670706592E-08
 -1.55427490036835E-08 -1.10183403132511E-06 -3.32231337779387E-07  7.31834726066226E-10  1.68383153483305E-08
  2.67027587372173E-07  1.69134449882443E-07  5.82919376833023E-08  9.21310456871709E-08 -1.41475650995313E-08
  1.46378249944488E-08  4.12126315853201E-07  9.17056106603791E-07 -6.36682440802762E-09 -2.18118353604587E-08
  5.38478533295993E-07  9.51080866318697E-07  1.27646940961265E-05  1.28756880513023E-07  4.36909287007910E-07
 -3.32717196172221E-07 -1.76491284757737E-07  4.54315870274662E-09 -2.74188754782895E-08 -7.86434504243015E-07
 -2.95527140861909E-07  5.71134771829158E-09 -1.72742852290732E-09 -3.96921128472906E-07 -5.17727712020777E-08
  7.32372505488237E-09 -2.34285462313348E-08 -8.09042815378783E-07 -2.29393294631722E-07 -3.36634114604596E-07
 -7.62287162232371E-07 -3.96566827347276E-07 -6.73223675753578E-07 -2.56385076480219E-07 -5.38458487524663E-07
 -3.83296688493548E-07 -6.98272527625602E-07  1.99132336098405E-08  1.72009686855383E-08  1.00000003524492E+00
  2.06435604757255E-05 -8.41022696314418E-06  7.14489742978804E-06 -4.78979545170519E-06  4.55859048302434E-08
 -1.13117073682927E-07 -8.02350442685397E-07 -2.98588185240994E-07 -2.11008687121262E-06  3.75360645378841E-07
 -1.45662749275278E-06  7.43685086718542E-07 -1.50226217084628E-06  3.27462659495094E-07 -5.19854381101919E-07
  7.17663619279711E-07  1.76761645861967E-07  4.24490454656005E-07  3.27705543375597E-07  6.60262978005851E-07
 -9.38784952902308E-08 -2.17965733766311E-07  5.47728494458291E-08  2.36595260628479E-07 -2.69869339507925E-07
 -6.43012677251355E-07  5.96234636455499E-06  1.69970003795237E-07  6.85484564927717E-07  8.37089809840926E-07
 -8.71478358040693E-08 -9.02506974324853E-09 -6.13594039554717E-08  5.02657064112410E-07  3.18518223558456E-07
  1.17205522453899E-08  1.17562810575942E-07  9.11685274795795E-08 -5.21586596842211E-08  1.47044752261123E-08
  1.27733395745976E-07 -2.74195118567409E-07 -2.54527393283806E-07  2.82431385060027E-07  7.01909420558875E-07
 -2.56628642845015E-07 -4.39336731679451E-07 -1.62839137541790E-07 -4.04833173675890E-07  2.34689049683769E-07
  4.30646023179215E-07  1.74748275656482E-08  1.11987211355133E-08 -2.51065989404672E-08 -1.88442535331574E-07
 -6.03080240106247E-07 -5.18523329891416E-10  2.02489499482832E-08 -1.52881772823875E-08 -9.02062218510869E-08
 -1.05659718206169E-08 -8.03022746628821E-08  4.78546725185656E-08  2.98355914675894E-07  2.58510065230491E-07
 -8.71481842917206E-10 -1.90690764635695E-09  1.93156429938411E-08  3.63665527346971E-07 -1.61524525929867E-07
 -1.09708913357530E-06  4.92256166639044E-08  3.09739572865625E-07  2.89579055535655E-07  1.15909983394719E-07
  9.27538430693373E-07 -9.81371469751488E-08 -5.58513328688935E-07  1.46049775815319E-08  2.66806984317631E-07
  1.46583807427877E-08  3.84464189393747E-08 -4.25853224483764E-07 -2.37917121066056E-07 -1.38997615697302E-06
 -1.98194387265160E-07 -1.03448862131202E-06  2.96634959895882E-08  2.59264947083430E-07  7.45719575079519E-09
 -1.51915001718212E-08 -7.24880674000344E-07  2.38051931568156E-08 -8.38338803190964E-10  2.34707659655829E-07
  1.54243599512077E-06  1.47485914456028E-07  1.07992397875017E-06 -4.18529592289846E-09 -3.17346777514893E-08
 -1.13295681500276E-07 -3.76687599539207E-10  2.12258972289953E-08 -2.54779730292256E-08 -3.58486210457041E-07
 -8.83016732998925E-09 -1.33367114809247E-07 -4.83578258644322E-09 -3.66917834477486E-08 -1.30996878647965E-07
 -7.77253154262615E-09 -8.43481465227790E-08 -1.97178603496505E-08 -2.68724522272126E-07 -1.84612980226024E-08
 -2.72352594042241E-07 -1.28593341346445E-08 -9.84234027400982E-08 -3.57064642491957E-07  2.39662429059970E-08
  2.41664504467589E-07 -1.15421407939741E-08 -1.62680735781038E-07 -2.50241523166435E-08 -2.86692882193997E-07
 -1.60186271515188E-09 -3.21623018416651E-08 -1.24245676457332E-07 -6.61608838554682E-08  1.02792420737209E-08
 -1.34192424856701E-07  9.69395111061623E-08  1.08599665013481E-07 -3.73165340168713E-08 -1.74143809560141E-07
 -1.37735786569932E-08 -2.79304393727152E-09  6.84179069228818E-09 -5.59899213693145E-09  1.99154209912113E-07
 -7.69938596266246E-09 -9.90000250523424E-10 -2.89619248340420E-08 -1.01685892317413E-07 -8.83214163557521E-08
  4.16914971878323E-08  9.62185264321897E-08 -1.31493161526895E-07  1.05776147422983E-07  6.13079992586435E-08
  2.38641162634795E-07 -3.65854820789678E-07 -3.54544834756502E-07  9.66026953152641E-09 -1.16315144669999E-07
  4.75950841089558E-07  4.80068754967595E-07
* ORBITAL    1    2
 -1.39774486051785E-05 -1.71020658098639E-07 -6.89607858331108E-07 -8.52859935697488E-07  8.51650837872631E-08
  1.17948602174388E-08  1.18936363437461E-07  9.92660367384573E-08 -5.00432738023698E-08 -9.07170060766392E-09
 -6.19061127095890E-08  5.00156656169567E-07  3.18259538104015E-07  1.47871805008703E-08  1.29031155483758E-07
 -2.66931759717978E-07 -2.52808649990167E-07 -2.81731278177633E-07 -7.00538950386921E-07 -2.34243057152260E-07
 -4.29816267642924E-07  1.62547301327241E-07  4.04308538002524E-07  2.55694922102241E-07  4.37472613965808E-07
  1.71463009952894E-08  1.04826834176089E-08 -1.00000003486070E+00 -2.06381093105363E-05  8.41165276966874E-06
 -7.11679563539192E-06  4.81888086589494E-06 -2.10823288196713E-06  3.87022740681914E-07 -1.40341880145638E-06
  7.56038630668290E-07  3.87863222284567E-08 -1.08621259905561E-07 -7.94464927418785E-07 -2.94745409474930E-07
 -1.50590483569052E-06  3.36713461347612E-07 -4.84317143289920E-07  7.27243287679011E-07 -1.78296381556468E-07
 -4.28665190674971E-07 -5.58246900287247E-08 -2.41271712352126E-07  9.43242849825774E-08  2.18981692234023E-07
 -3.35016018965308E-07 -6.76847163974403E-07 -2.74859420147158E-07 -6.54442674771898E-07  1.27275083650475E-05
 -1.29492809043622E-07 -4.43074535734532E-07  3.07517163039625E-07  1.68805503985708E-07  5.78733717422955E-09
 -3.72565258475733E-10 -3.89251666790609E-07 -4.96860632594134E-08  4.54274729202529E-09 -2.64602598831413E-08
 -7.82806097191507E-07 -2.95314920209484E-07  7.38048423209426E-09 -2.16952945786841E-08 -7.99843037042405E-07
 -2.27087124543636E-07  3.36039417792922E-07  7.60956847424190E-07  3.83097466299900E-07  6.98597820316256E-07
  2.55963677929197E-07  5.37558364493466E-07  3.95187048767649E-07  6.70593786778256E-07  1.92234166492272E-08
  1.55800019061316E-08 -2.10958950513477E-05 -1.32475443170247E-07 -4.56578034815313E-07  2.51292092253024E-07
  1.62132017187051E-07  1.12376040204580E-08 -1.32805183295483E-08 -1.08929696450382E-06 -3.29273432570870E-07
 -1.58572411957942E-10  1.09254796215067E-09 -2.03284807045472E-08 -1.10176795492157E-08  7.38070774101106E-10
  1.73592061915034E-08  2.70727259888061E-07  1.70441906939050E-07 -5.80851136568434E-08 -9.17223381455749E-08
  6.46482589369804E-09  2.20503993717385E-08 -4.11483951282185E-07 -9.15763879217989E-07  1.35474929436082E-08
 -1.61600750080204E-08  5.37271044777240E-07  9.49305243612578E-07 -4.93268085183008E-08 -3.10484212330660E-07
 -2.91899267589728E-07 -9.78998133192772E-08 -5.57180122104731E-07  1.15789384715650E-07  9.27145428611642E-07
  1.46380648272176E-08  2.67058992820699E-07 -1.48531955405855E-08 -3.99007548757802E-08  4.21186243816771E-07
 -1.97739648724864E-07 -1.03058731385390E-06 -2.37675695344556E-07 -1.38942878512808E-06  2.98127817401046E-08
  2.61700789540627E-07  2.50739969280938E-08  1.88183475837327E-07  6.02079062782131E-07 -1.51812549352917E-08
 -8.90997610425321E-08 -4.72515908158121E-10  2.07559307189957E-08 -1.04984661562602E-08 -7.94920307122249E-08
 -4.79908120872702E-08 -2.99374883818035E-07 -2.61878020557190E-07  1.94464831079287E-08  3.65331550680244E-07
 -8.53040733370052E-10 -1.75524540821232E-09 -1.61175850784616E-07 -1.09499377308203E-06  4.78708067518054E-09
  3.63747440261011E-08  1.30722878365210E-07 -1.95390445373983E-08 -2.67216119616872E-07 -7.90468149732086E-09
 -8.61404490590797E-08 -1.83618473174655E-08 -2.71866732015684E-07  1.28535751001778E-08  9.83779658423288E-08
  3.56941151791270E-07 -1.15542294246376E-08 -1.62789699094624E-07  2.39357556074299E-08  2.41386284155124E-07
 -2.50165431587092E-08 -2.86592177204020E-07 -5.30302631891906E-09  3.21230348119713E-08  7.67351844359090E-07
  2.42895596347842E-07  1.57139663978057E-06  2.54353590389983E-08  7.49367021077325E-09  1.53019652012069E-07
  1.10108881498601E-06  4.18464001610791E-09  3.17260255358265E-08  1.13323423121130E-07 -2.54202927478235E-08
 -3.57950601519189E-07 -3.56337385477211E-10  2.12770552002947E-08 -8.88602994147268E-09 -1.34090979203902E-07
 -6.06743780523141E-08 -2.34866171690881E-07 -3.54245098177970E-07 -3.63389560963585E-07  6.87525252218051E-09
 -4.79323763138953E-07  1.16586552839787E-07 -4.75489861486368E-07  1.00888725291252E-09  2.90653774196428E-08
 -8.83462977620690E-08 -1.01274471047299E-07  4.17315539703857E-08 -1.05079993278644E-07 -9.59576052141164E-08
  1.32055564061832E-07  3.73139757086241E-08  1.74041242923321E-07 -2.86657506980579E-09 -1.35990430213512E-08
  7.42867191689464E-09 -1.99186293582805E-07  6.75787302853790E-09  6.07884588494987E-09  1.56792182840274E-09
  3.18946929003409E-08 -6.63171660611514E-08 -1.23597412359151E-07  1.04449116461977E-08 -9.63433883716576E-08
 -1.07480495679501E-07  1.35033765302463E-07
* ORBITAL    1    3
  1.42302073762082E-04  1.33199763175483E-07  4.46636126287173E-07 -2.81988083719489E-07 -1.69442853839940E-07
  5.89898099979077E-09  2.83156049440530E-09 -3.84481586869885E-07 -5.49445152960513E-08  4.99430716296291E-09
 -2.31337006875930E-08 -7.74069241037391E-07 -2.98333826842156E-07 -7.99554066553053E-09  1.54639227358064E-08
  7.83866356506201E-07  2.30691021448954E-07 -3.27608394209001E-07 -7.47967775722861E-07  3.75706658472240E-07
  6.87587192365569E-07 -2.62310313181771E-07 -5.48646319946912E-07  3.89113960971913E-07  6.62572357802268E-07
 -1.94192938644518E-08 -1.63153307066872E-08 -2.10602049838985E-05  1.28405712803619E-07  4.41931186433154E-07
 -3.05847947630066E-07 -1.74320951509830E-07  1.07282565102388E-08 -2.12170480757340E-08 -1.13639599800312E-06
 -3.41169203137076E-07 -1.11492299936852E-10  1.94359071581469E-09 -1.59659945247744E-08 -1.00139561801257E-08
 -9.23544811534235E-10 -1.81495842225068E-08 -2.70235031793981E-07 -1.69982533049279E-07  6.03655739329443E-08
  9.65385652522586E-08  6.44459754337065E-09  2.29368200646613E-08  4.14259317035540E-07  9.21738292145170E-07
  2.47641576012113E-08  7.27855463250829E-09 -5.40198075917485E-07 -9.53773285286906E-07 -5.91453953654104E-06
  1.72115113483197E-07  6.96755046494034E-07  8.80145072767920E-07 -7.56629568344415E-08  1.18363081600134E-08
  1.20591845279193E-07  1.17805189005953E-07 -4.29104140658518E-08 -9.29490937379693E-09 -6.62345624250759E-08
  4.75807327377899E-07  3.11483324342927E-07 -1.48386939033812E-08 -1.30480473275456E-07  2.65089943957044E-07
  2.55199818109207E-07  2.79698729974985E-07  6.95673545689944E-07 -2.35374463702443E-07 -4.32603955265010E-07
 -1.60186756210325E-07 -3.99701946733434E-07  2.53144929539593E-07  4.32820240853220E-07 -1.34615284557574E-08
 -1.95570408820289E-09  1.00000002494429E+00  2.06463916361274E-05 -8.41368511871617E-06  7.13075562659645E-06
 -4.81198570481799E-06 -2.08991990095824E-06  3.67822746458379E-07 -1.46137083701798E-06  7.34962086574690E-07
  7.91075156141696E-08 -1.25281105706939E-07 -7.99142569852610E-07 -3.08105953841305E-07  1.53234983110173E-06
 -3.49826595219160E-07  4.43440504645548E-07 -7.45221677269033E-07  1.77707002376354E-07  4.31874617206265E-07
 -5.27636743645683E-08 -2.37575992095918E-07 -1.09873487704545E-07 -2.76139395330478E-07 -3.30090437581212E-07
 -6.67422000313795E-07  2.71078242098502E-07  6.42016251477335E-07  1.23756341698285E-08  2.08970934443219E-08
 -4.65645346006877E-07 -2.03487813490611E-07 -1.05639381039254E-06 -2.46087146319798E-07 -1.41873168489556E-06
 -2.98819185944121E-08 -2.55844937273497E-07  4.83692889056086E-08  3.02464800753557E-07  2.69965400718356E-07
 -1.02516503442995E-07 -5.80571184549871E-07  1.21610220809372E-07  9.50263812765070E-07 -1.46397857752647E-08
 -2.65697889070073E-07  4.97748424230885E-08  3.14058171604446E-07  3.02205406334629E-07  1.86582647940943E-08
  3.69737510253950E-07 -1.17964137199972E-09 -4.13337314129891E-09  1.49183553101042E-07  1.04154821300483E-06
 -2.51461084644422E-08 -1.88727726588468E-07 -6.03733479074456E-07 -1.49850994560029E-08 -8.79415991437748E-08
 -1.92848932060759E-10  2.23797306595062E-08  1.05124700931136E-08  7.72023691318448E-08 -1.24454380980071E-08
 -9.52827380155123E-08 -3.46558327550787E-07 -1.16320905480197E-08 -1.65252610675292E-07  2.33843691003549E-08
  2.38703683107355E-07  2.44986852580133E-08  2.82853200181808E-07 -5.02908930855578E-09 -3.82048928637614E-08
 -1.37292611651603E-07 -1.95255275825849E-08 -2.65393383536306E-07 -8.21706439321713E-09 -8.73986437932900E-08
  1.87576275960607E-08  2.75936391218168E-07 -4.84394199815585E-09 -3.67634370710496E-08 -1.31351189172407E-07
 -2.67172549613087E-08 -3.67803295728886E-07 -5.97910410451539E-10  1.77500867961485E-08  8.35794879299721E-09
  1.29558142742499E-07  6.16398522801988E-09 -2.54045217704717E-08 -7.50943096047103E-07  2.40291169248849E-07
  1.56656978080909E-06  2.44839422300152E-08  2.47400704793433E-09 -1.49590609694824E-07 -1.08378266682643E-06
 -1.26803623885617E-09 -3.10364000388186E-08 -9.12580257709248E-08 -1.02452571335102E-07 -4.16819456284538E-08
  1.04228464039953E-07  9.51578538870587E-08 -1.32138406694934E-07  6.05874753047925E-08  2.35340244439975E-07
 -3.56866390138514E-07 -3.67137063012231E-07 -5.72580284623333E-09  4.75025402690646E-07 -1.14748907943354E-07
  4.79094479260840E-07 -1.35335426025820E-09 -3.08764852289653E-08 -6.75988662599447E-08 -1.26444310231638E-07
 -1.02274462910415E-08  9.51195549439655E-08  1.02872642806163E-07 -1.39914635221046E-07 -3.66459721026400E-08
 -1.71311483920178E-07  3.57068186278983E-10 -1.04579808830641E-08 -5.42565581465518E-09  1.97576883847932E-07
 -1.24439094784494E-08 -9.50921834984488E-09
* ORBITAL    1    4
 -1.00000002504570E+00 -2.06482447283970E-05  8.41485545849844E-06 -7.12874010147241E-06  4.81329890093978E-06
  7.84584312904843E-08 -1.25044340243310E-07 -7.99804549322991E-07 -3.08414089241186E-07 -2.09164974356205E-06
  3.68554782302334E-07 -1.46171435191921E-06  7.34980922215022E-07  1.53108955164978E-06 -3.49274341092976E-07
  4.43099750885633E-07 -7.45185488468245E-07 -1.77741805169511E-07 -4.31868420246349E-07  3.30275863574452E-07
  6.67750608167152E-07  1.09818998434392E-07  2.75578827276108E-07  5.28609514076437E-08  2.37895645134177E-07
  2.70888008761791E-07  6.41574619112524E-07  1.39258308998069E-05 -1.71901226089213E-07 -6.96696359972337E-07
 -8.78534831898020E-07  7.79966764250815E-08 -9.23739850687502E-09 -6.54849503396010E-08  4.79242402201510E-07
  3.11879769989402E-07  1.18586434533553E-08  1.21049583000531E-07  1.20813110109298E-07 -4.21416964762157E-08
 -1.48000531609900E-08 -1.29948166573187E-07  2.67850494306972E-07  2.55614512725121E-07 -2.80055845503610E-07
 -6.96563152896123E-07 -2.53362688935152E-07 -4.33383869453247E-07  1.60373947417123E-07  4.00060668084230E-07
  2.34704977085438E-07  4.31306470596109E-07 -1.39956524235765E-08 -2.84771287676301E-09  7.42431478075387E-06
 -1.28782236287081E-07 -4.42250690787802E-07  3.02695187433502E-07  1.72438684914202E-07 -9.64634392498857E-11
  2.22687155507640E-09 -1.41862205279409E-08 -9.45862765368616E-09  1.07848478461385E-08 -2.06341895548089E-08
 -1.13288241534934E-06 -3.40396933062431E-07 -8.69614493651152E-10 -1.74233184888073E-08 -2.65105363397360E-07
 -1.68577229079135E-07 -6.01909346853753E-08 -9.60903268744512E-08 -2.40099042509154E-08 -5.53060118200467E-09
 -4.13951332755235E-07 -9.20908530894043E-07 -6.16120989309241E-09 -2.23188324902179E-08 -5.40378751155973E-07
 -9.54130533779077E-07  1.42264701254689E-04 -1.27349319638302E-07 -4.49132059974486E-07  2.84057359255909E-07
  1.68389032797804E-07  4.40409825551501E-09 -2.29428983126735E-08 -7.73841547747428E-07 -2.97878241931253E-07
  5.92587469674921E-09  2.88041391030146E-09 -3.83956619026594E-07 -5.47043282358501E-08 -7.55359896061860E-09
  1.54832677333406E-08  7.84863257963915E-07  2.30804509394917E-07  3.27676329563121E-07  7.48231499687122E-07
 -3.89022798789672E-07 -6.62382232723256E-07  2.62346728145450E-07  5.48648880261795E-07 -3.75872721921584E-07
 -6.87905528135587E-07 -1.93922480491589E-08 -1.61519726017388E-08 -4.97810006486405E-08 -3.14125343830495E-07
 -3.02546480438161E-07 -1.23727102712967E-09 -4.70358352571243E-09  1.86021098992224E-08  3.69309705552820E-07
  1.49156206223298E-07  1.04127700115684E-06  2.51570718547605E-08  1.88795956005297E-07  6.03782338454179E-07
 -1.79960329113618E-10  2.25830443269201E-08 -1.49147516285678E-08 -8.74248512056617E-08  1.05775487149772E-08
  7.78464626904533E-08 -1.23673718288057E-08 -2.08512848135423E-08  4.65535156391878E-07 -2.46102793568842E-07
 -1.41874445714286E-06 -2.03505959815426E-07 -1.05656349936804E-06 -2.98422360357124E-08 -2.55749481610598E-07
 -4.83730838128005E-08 -3.02490518543706E-07 -2.70084687781446E-07  1.21654394229267E-07  9.50624091012442E-07
 -1.02473821730708E-07 -5.80164681787263E-07 -1.46217833944358E-08 -2.65677560407802E-07  4.60628781647364E-09
  3.50070997215220E-08  1.25651159114878E-07 -6.06841394552652E-10  1.78743570407441E-08 -2.63145446940494E-08
 -3.65126246687004E-07  8.26867209588481E-09  1.28360918013076E-07 -6.18785882155549E-09  2.52175784112730E-08
  7.50262008996815E-07  2.45062289652077E-08  2.50180527597831E-09  2.40296432070961E-07  1.56645845982173E-06
 -1.49554509735833E-07 -1.08376244918677E-06  1.26527619999436E-08  9.68154162011907E-08  3.50983389677318E-07
  2.34822375692831E-08  2.38052717960038E-07 -1.18305492373779E-08 -1.67033260554105E-07  2.47551525652511E-08
  2.83815637583336E-07  5.02392206276597E-09  3.81432438115183E-08  1.36889319711306E-07 -8.14802676014566E-09
 -8.69105030941028E-08 -1.95251839490991E-08 -2.65393271364213E-07  1.87009252550393E-08  2.75608603292990E-07
  3.67233393479379E-08  1.71562432376399E-07 -1.08900989463563E-08  5.39947693328633E-10 -5.18246105357160E-09
  9.35697356083315E-09 -1.97842918807080E-07  1.24203750402446E-08  1.52723654018532E-09  3.21088361894637E-08
 -1.26321985798953E-07 -6.84372140865419E-08 -8.98000908206196E-09  1.37185445081502E-07 -9.50859181800630E-08
 -1.02622342051208E-07 -6.03660657754396E-08 -2.33559043535760E-07 -3.64789532841071E-07 -3.57282302970941E-07
 -7.65926194259247E-09  1.14902867681567E-07 -4.78991984899019E-07 -4.80179878964602E-07  1.15608862068410E-09
  3.04090279031755E-08 -1.02173732149851E-07 -9.07093365785971E-08 -4.17207045986976E-08 -9.51131091667397E-08
  1.32171285561085E-07 -1.04239323622573E-07
* ORBITAL    1    5
 -3.51252568588580E-07 -2.45728777407853E-06 -9.53804788833377E-06 -2.84788887989105E-05 -1.09881923093639E-05
  2.57731989548394E-07  1.50215539634502E-06  5.62513349921095E-06  4.95770852264502E-06 -2.13427397405736E-07
 -1.40142064317491E-06 -3.10832371781178E-06 -1.95404081172750E-06 -2.21026639665275E-08  1.02012517317046E-07
  1.18132564788297E-06 -1.10075545642641E-07 -5.25878464926459E-06 -1.01106140940417E-05  1.26689192979259E-06
  2.59129182329407E-06 -2.97247274827293E-06 -5.20791158428869E-06  4.89552809934821E-07  3.32148781914102E-06
  5.68727495488009E-07 -8.96895628406026E-08 -3.43594868987895E-07 -2.40284088323643E-06 -9.29780176877137E-06
 -2.76463565672047E-05 -1.07782788391816E-05  3.99513679769161E-08 -2.90032326735319E-09  5.88882173862460E-07
  1.65506186276947E-06  8.21959989328177E-09  1.16134800074550E-07  2.11513379152050E-06  1.49263796918443E-06
 -3.30545917938291E-07 -1.98521077043718E-06 -5.96210440479744E-06 -4.90441214679665E-06 -1.50944282903518E-07
 -6.86426336639130E-07  2.63105389558785E-09 -2.91778201806864E-07  6.14547237044591E-06  1.14898276969341E-05
 -7.48815545243782E-07  5.16137662080073E-07 -1.23476175219774E-06 -4.20549453773411E-06 -3.67486372231674E-07
 -2.51300568887198E-06 -8.53617650043740E-06 -2.25695986912178E-05 -8.61067847005748E-06  1.70990447819199E-07
 -1.98195877169404E-07  3.57464076591071E-06  6.18942913688401E-06  1.41882465618438E-07  4.00648182409250E-08
  3.32763129203882E-06  4.50971921134782E-06 -2.62070822522106E-08  1.49099741099845E-07 -2.80078126690635E-07
 -1.32395888963721E-06  7.35804820919668E-06  1.13033074280832E-05 -1.40024414044945E-06 -2.52309850392385E-06
 -4.31831974139301E-06 -6.67288379809881E-06 -1.09847413318449E-07  2.67270328322517E-06  9.69102236728390E-07
 -2.78071217143913E-07  2.93549154639409E-07  2.10290782690474E-06  9.89075710571111E-06  3.73144303793649E-05
  7.82975230949053E-06 -1.50322727774982E-07 -2.65224747965557E-06 -1.35099693991301E-05 -2.81358665613370E-06
 -5.66686407735280E-09 -1.49407647435980E-07 -8.20933072083574E-07 -1.15094219092331E-07  9.81030859722615E-08
  1.74846553691792E-06  8.93400027808631E-06  1.85862113484745E-06  9.74218947641622E-08  2.92243447361503E-07
  1.54208665004338E-08  2.82633948236391E-08  1.86116152305319E-08 -3.09066588208828E-08 -1.77417421219891E-07
 -1.77683507089413E-07  9.98190109761091E-08  4.00046663993413E-08 -6.10066910082719E-05  1.41236289410797E-06
  4.90547497359877E-06 -3.78378593280044E-07 -4.02159554175609E-06 -8.04083191016848E-08 -2.62149114171395E-06
  2.17736250507012E-07  1.07237914514353E-06 -1.22680533053379E-02  1.34306820908341E-06  8.84352231886077E-06
 -2.02779302302334E-07 -2.86909437960035E-06  8.44258808572465E-07  1.90754364523438E-06 -3.51564605276514E-07
  9.96548872888448E-07 -7.90351036906956E-05  1.38178685502744E-06  4.33947777272064E-06 -2.65386490002680E-07
 -9.73951517861300E-07  1.96317515501895E-08  2.68194028977044E-07  1.90902247362032E-07  3.48213943358332E-06
  9.99925091050150E-01  3.69156388530683E-06 -3.66716933728519E-04  6.83189679461599E-05 -1.46748934036577E-05
  4.57486350646123E-06 -2.74559708107113E-06 -4.56053722142095E-05  8.66215718602738E-06 -4.27001527739346E-08
  8.78008417498979E-07  3.90454692696445E-06 -2.77904922587061E-07 -3.38989845086796E-06 -1.01799129617116E-07
 -3.24156387419046E-07  1.29160903634716E-07  2.19758137855785E-06 -3.16580233685878E-07  1.78625559183469E-06
  6.47539551329261E-06 -1.34808242052018E-07 -4.95954376111584E-08  2.54553926012117E-07  7.32142174199702E-07
 -2.04750153093104E-08  1.15884806189899E-06 -3.33506043312820E-07  1.78670499820470E-06  6.44292148146995E-06
  7.70991199035328E-08 -4.62423369314223E-07  4.16514348241195E-08  1.12248671365405E-06  2.77386448152394E-07
  5.52383681461976E-07 -1.42593941636617E-07  1.61407460168498E-07  4.72500170061100E-07 -1.40632738752673E-07
 -1.41783536890294E-06 -1.86933314920183E-08  3.04095942729311E-08  8.70416287565553E-08  1.02183274613202E-06
  5.72072777220206E-07  3.22788781410429E-06 -1.33793803619814E-07  1.04391360024515E-06  1.39822863053078E-06
 -3.02228905182367E-06  1.42003562034632E-06  5.06436955706853E-06 -1.33666223818173E-08 -1.06642078681586E-07
  1.46876745757716E-07  2.03585383202565E-07  6.50734996933056E-08 -7.24881382253868E-07 -4.31801048441602E-07
 -6.40951582108528E-07  5.71122972913828E-07  3.19610824998881E-06 -5.35515933017762E-07  1.38210272393508E-06
  8.49758554654193E-07  1.40647883935708E-06 -2.91477318734357E-06  5.10457014250794E-06  1.52278335666991E-08
 -1.09448258717910E-07 -4.02215686617845E-07  1.06034383513887E-06  1.04642483259134E-06  4.94216405365541E-08
  3.65090732423316E-07  4.10291548222260E-07
* ORBITAL    1    6
 -2.85069572058612E-07 -2.04361039148627E-06 -9.66144844706695E-06 -3.66336192708573E-05 -7.56340003365107E-06
 -1.20096164944736E-08 -1.86614833857171E-07 -9.60928443655180E-07 -2.37094263607814E-07 -1.45196288574598E-07
 -2.61985527881981E-06 -1.34446493340065E-05 -2.76825878236084E-06  9.86423826106918E-08  1.74592517035598E-06
  8.90370939831467E-06  1.86030096645852E-06  3.13396506048491E-08 -4.49612861023274E-08  1.45930510332227E-07
  1.13303176406821E-07  5.45419418354886E-08  1.58934305552461E-07 -2.70615385432823E-08 -1.08984634161171E-07
  8.67820488028779E-08  4.46463241790753E-08  3.75875048830750E-07  2.57161991640471E-06  8.76179113194311E-06
  2.32376075571972E-05  8.87494163805756E-06  1.40946729149634E-07  4.01837476858176E-08  3.31597332717899E-06
  4.47128348487705E-06  1.70856511662624E-07 -2.00310824777503E-07  3.52966184362366E-06  6.15493736582015E-06
 -1.82455453333333E-08  1.94681235269837E-07 -1.60326928589327E-07 -1.21394372579801E-06 -7.35982845234829E-06
 -1.12933355158994E-05  1.07260348933399E-07 -2.67185913560922E-06  4.17182411801876E-06  6.40115028309728E-06
  1.42087352611884E-06  2.51838485131221E-06  9.98843072465111E-07 -1.76926421497178E-07  3.52913408674484E-07
  2.46664064805038E-06  9.51646370655525E-06  2.82421826601915E-05  1.10128883580068E-05  3.99628176750599E-09
  1.20417355101117E-07  2.02369907845875E-06  1.33988125117952E-06  3.62842430430724E-08 -8.31781076793781E-09
  4.80571062209030E-07  1.53977995241778E-06 -3.30127252367396E-07 -1.99200280413500E-06 -5.97201645575171E-06
 -4.87673573232750E-06 -3.02729304634331E-08  4.06755368743580E-07  7.80604048703190E-07 -4.59894492841288E-07
 -6.04022510197504E-06 -1.13285770936738E-05 -2.15042742133722E-10  2.24981024344963E-07 -1.25620328715286E-06
 -4.19418160329207E-06  3.44048035252302E-07  2.40565626886955E-06  9.29450745960122E-06  2.75497844487937E-05
  1.07880483759893E-05 -2.09808383258897E-07 -1.33695918176672E-06 -2.78279584910659E-06 -1.88866170008711E-06
  2.57898309965107E-07  1.50536023958070E-06  5.63961003721774E-06  4.95903151484511E-06 -2.45800611733079E-08
  5.79719382912697E-08  9.53397525218764E-07 -1.59269607505137E-07  5.25733499060075E-06  1.01041495470644E-05
 -4.91057329102116E-07 -3.32543501428703E-06  2.97222074571989E-06  5.20870216159838E-06 -1.26298489865177E-06
 -2.58963473302103E-06  5.66001576318834E-07 -9.31256023734419E-08  7.06650290903572E-05 -1.41702713298401E-06
 -4.45832432793053E-06  2.87207610826997E-08  3.66051162259965E-07 -2.64259125873459E-07 -9.10767688223237E-07
  1.85177420919868E-07  3.45754847747593E-06 -9.99925095766807E-01 -3.71199171530211E-06  3.66598784739706E-04
  4.57564580483485E-06 -2.67199353110133E-06  6.83190285970253E-05 -1.47250963885338E-05 -4.56262631244403E-05
  8.64617506443607E-06  7.25360294266122E-05 -1.44615131096795E-06 -5.01504892783631E-06 -7.44870522897541E-08
 -2.59866305127875E-06 -3.79166145691613E-07 -4.03109079969302E-06  2.12438201131949E-07  9.85389929238698E-07
 -1.22684150392899E-02 -1.43388407604987E-06  1.54339743328363E-07 -8.32428659440640E-07  2.26580318917659E-06
 -3.15292491894152E-07 -2.80504598870518E-06  7.67336991800564E-07  7.79200620245467E-07  3.23180741985178E-07
 -1.80289094697532E-06 -6.53172814017578E-06  4.95881859728400E-08  1.22271907791402E-06  8.23217341918539E-08
 -4.16497053097444E-07  2.71520718820511E-07  4.86445833573170E-07  1.49845216346493E-07 -2.05181989589304E-07
 -6.31242245770206E-07 -1.54422562906479E-08  3.13310301298858E-08 -1.46948582660911E-07 -1.43636219225855E-06
  8.75830283566666E-08  9.94359144114301E-07  5.57153575345190E-08 -9.27180880763470E-07 -4.07159712885173E-06
 -1.03982146851114E-07 -2.95265115730293E-07 -2.81418138159083E-07 -3.41892893748018E-06  1.24756175216738E-07
  2.21273562209815E-06  3.21696399457177E-07 -1.78901593906383E-06 -6.48296147903794E-06  2.58178365097006E-07
  7.67304688426792E-07 -1.34051501718048E-07 -4.84720306494339E-08 -2.24167257943862E-08  1.13223465662875E-06
 -2.88213691071017E-08  3.18283752283878E-08  1.05889382533457E-06 -4.27524963458320E-07  1.00864435772238E-06
 -3.32974844832733E-07 -8.40679722672992E-08 -4.88389555268776E-07 -5.70741244771870E-07 -3.19553224747409E-06
  1.37713488709946E-06 -5.17369681031756E-07  8.46333124779964E-07 -5.07271120160002E-06 -1.39674632564042E-06
  2.92918964676986E-06 -5.44715390127565E-10  2.86375191769982E-08  2.13426218902549E-07  1.13035550221190E-07
  4.35266501539035E-08  3.97356943648676E-07  7.12772709551591E-07  6.00385867957372E-07 -5.73730353422765E-07
 -3.23289052149730E-06  1.05729542277798E-06 -1.55770072948019E-07  1.36921359949321E-06 -1.42351160148523E-06
 -5.07188402825566E-06  3.01240255853166E-06
* ORBITAL    1    7
 -3.77777761959038E-07 -2.58184002839637E-06 -8.76011523040788E-06 -2.35384886274223E-05 -9.05913783285629E-06
 -1.63945849826892E-07  3.17792771581401E-07 -3.56427270937628E-06 -6.35622187534058E-06 -1.36457432120640E-07
  2.37118720163286E-08 -3.45709519063893E-06 -4.62542895544963E-06 -1.92439276415869E-08  2.09122858183009E-07
 -3.57147633440818E-08 -1.19490378314135E-06  7.46154854478030E-06  1.13805526681371E-05  1.38206210220750E-06
  2.45590242543156E-06 -4.30893154558808E-06 -6.55245433897587E-06  9.01527661536390E-08 -2.71067406165660E-06
  1.06018764212711E-06 -1.45953235497755E-07  2.89019340559801E-07  2.07118891737027E-06  9.76663217129908E-06
  3.69566139771880E-05  7.71308679132975E-06  1.47881169302246E-07  2.63852905796653E-06  1.35047639320692E-05
  2.79997513792032E-06  8.74106735588169E-09  1.68336338953423E-07  8.86877894555302E-07  1.66973452641439E-07
  9.81541161468325E-08  1.74478769790569E-06  8.89336241743568E-06  1.84708623801635E-06  3.68938676530187E-08
  1.72536258549502E-07 -1.64360209925499E-08 -5.55309114645610E-08 -8.11422328371676E-09 -7.49575988854405E-08
  1.58205588999338E-07  1.33104024923135E-07  1.01547943382260E-07  6.12017577119950E-08 -3.43633860150769E-07
 -2.40568668528810E-06 -9.36565366605066E-06 -2.78493287992828E-05 -1.07731709622842E-05 -2.59680788767673E-07
 -1.57563668179977E-06 -5.67125633344830E-06 -4.83357966442128E-06  2.14129011880804E-07  1.42419746778552E-06
  2.92288247634084E-06  1.81443595093375E-06 -2.43211682002693E-08  7.41019295685868E-08  1.10984390001525E-06
 -1.17024707688887E-07 -5.15002826301089E-06 -1.00218382534337E-05 -1.28190156660081E-06 -2.64443745041405E-06
 -2.90221714787169E-06 -5.15075889375957E-06 -4.82408131480340E-07 -3.27364225522879E-06  4.89547179366284E-07
 -2.19702798625715E-07 -3.40419924802453E-07 -2.38352458528672E-06 -9.28191235313363E-06 -2.75171390194651E-05
 -1.06512931829059E-05 -4.15094442407128E-08 -5.30423692520924E-08 -7.47162904930508E-07 -1.62750804861880E-06
 -6.95635651293020E-09 -1.32616805140879E-07 -2.14600960920050E-06 -1.43331245331857E-06 -3.35834079360990E-07
 -2.14469509427769E-06 -6.07635158326793E-06 -4.65219507032870E-06 -5.48325862495388E-08 -5.31634146994935E-07
 -1.00213277409681E-08  2.39996708426051E-07  5.86578045770545E-06  1.11944540704775E-05  7.39762460066219E-07
 -4.71100269499893E-07 -1.24337831816447E-06 -4.19137099948409E-06 -5.36147776537755E-04  1.38568289847798E-06
  4.53808036172546E-06  2.51878138426154E-07  2.78884763878714E-06 -4.52391393107494E-08 -2.12708019835603E-06
  1.83020455314454E-07  8.94447818268020E-07  7.19054025106031E-05  1.44681658212256E-06  4.95228093754444E-06
  3.76352652627604E-07  4.01032604210438E-06  6.36046156029992E-08  2.58126985775987E-06  2.22033273683720E-07
  1.00659259211946E-06  1.00000020969720E+00  3.58734134830636E-06 -3.66502404388969E-04 -6.87781538159021E-05
  1.47363605079479E-05 -4.76765212550936E-06  2.79165469563102E-06 -4.49799271106755E-05  8.34484347484769E-06
  8.02587127160461E-05  1.38431910019393E-06  4.28728284507877E-06  2.74144433993061E-07  9.35745237207958E-07
 -1.88563537100035E-08 -2.34956659463069E-07  1.85342392798027E-07  3.49935489890764E-06 -3.28627249549597E-07
  1.77959758250206E-06  6.47345769787811E-06  1.33066796695042E-07  4.53780909742255E-08 -2.56807437201761E-07
 -7.80778728222251E-07 -2.32347974833303E-08  1.11472858768462E-06 -4.65428920230600E-08  8.89427264343880E-07
  3.93700295057660E-06  2.82242226213821E-07  3.44696439924052E-06  9.51273602291817E-08  2.26781779250477E-07
  1.29802555919428E-07  2.23121354425703E-06 -1.51808179194801E-07  1.86673849564597E-07  5.61154756253632E-07
  1.44039799740351E-07  1.42604512784856E-06  1.76490200286524E-08 -2.56299444861392E-08  8.92754143579484E-08
  1.02637905727927E-06 -3.40905991410886E-07  1.80594419789168E-06  6.50749227582392E-06 -8.77348528490217E-08
  3.47940355897354E-07 -4.64459549423705E-08 -1.17149927305161E-06  2.73458574008942E-07  4.66796586870668E-07
 -7.29491059654962E-09 -7.19959168257143E-08 -1.28092514824598E-07 -2.04692494274545E-07  5.54939632840664E-08
 -6.65776412588986E-07 -4.13959234709265E-07 -6.57612293591271E-07  5.74539609454179E-07  3.21837863136886E-06
  1.94807804511154E-07 -1.01538614017072E-06  1.34591989927394E-06 -3.10168099270158E-06  1.38972564866113E-06
  5.07777955552014E-06  2.50918088023445E-08 -5.31621416666394E-08  4.26879597349701E-07 -1.05099139569964E-06
  1.03850732741654E-06  7.68180057309156E-08  3.96809737887470E-07  4.30697294774491E-07  5.72497003063050E-07
  3.20263262514580E-06  5.33981726229179E-07 -1.36154902911727E-06  8.67981862442422E-07  1.38202184240336E-06
 -2.96799444373351E-06  5.07997884361504E-06
* ORBITAL    1    8
  3.40618200838148E-07  2.38479852253072E-06  9.28389307575699E-06  2.74953462972115E-05  1.06354401254278E-05
 -6.79658982530065E-09 -1.33214537017916E-07 -2.13890589586831E-06 -1.42262076188007E-06 -4.14234866989302E-08
 -5.39851873968805E-08 -7.42980739870127E-07 -1.61922624188697E-06 -3.35751931328371E-07 -2.14339275907751E-06
 -6.05913158246578E-06 -4.64257649049545E-06  4.61740112718161E-08  5.15845872922677E-07 -7.42468437944217E-07
  4.63663185676276E-07 -5.86253187120587E-06 -1.11914699248164E-05  1.02421637395384E-08 -2.37214149329111E-07
 -1.24243880786087E-06 -4.18508847380956E-06  3.43225154952767E-07  2.40277547386260E-06  9.35232164539663E-06
  2.77955992673253E-05  1.07511588018135E-05  2.13838263864950E-07  1.41813070964848E-06  2.88311451936603E-06
  1.80376128392708E-06 -2.59851955874684E-07 -1.57894659457434E-06 -5.69140628217359E-06 -4.83838217477944E-06
 -2.46007527811922E-08  6.82315331381046E-08  1.06837291967265E-06 -1.29643171754737E-07  5.14781578981331E-06
  1.00192373382316E-05  4.81120587830874E-07  3.27328431620049E-06  2.90277734915390E-06  5.15516771197121E-06
  1.28556597602910E-06  2.65579320361675E-06  4.90851829526168E-07 -2.16757776383773E-07 -2.88448328637545E-07
 -2.06716545411628E-06 -9.75002753409757E-06 -3.68883971083901E-05 -7.67793070504120E-06  8.90712963394152E-09
  1.67805122072492E-07  8.80637577808968E-07  1.69753390635949E-07  1.47317988975043E-07  2.63034373959782E-06
  1.34632245204975E-05  2.78968816522899E-06  9.79434346955485E-08  1.74000890849281E-06  8.86598517925048E-06
  1.84249136741056E-06 -3.17697245615140E-08 -1.62508739642948E-07 -1.61200678371438E-07 -1.39005513313562E-07
  1.15500536973198E-08  8.12351657721750E-08  1.66331745536908E-08  5.88421942728177E-08  1.04865605583829E-07
  6.91246920817626E-08  3.78242426231670E-07  2.58510611100097E-06  8.77328111859967E-06  2.35790611384186E-05
  9.07293144194955E-06 -1.36483453021399E-07  2.25757238396437E-08 -3.46151245218182E-06 -4.62431953789125E-06
 -1.63991977862723E-07  3.17116471522108E-07 -3.56751880054893E-06 -6.35684461295998E-06 -1.88988182036821E-08
  2.11096801292523E-07 -3.12243764978112E-08 -1.19025787713118E-06 -7.46214592607394E-06 -1.13812464902097E-05
 -9.11075646842687E-08  2.70868825699025E-06  4.30250057487729E-06  6.54039512947618E-06 -1.38261423809106E-06
 -2.45476499209456E-06  1.06248085128028E-06 -1.38789333806405E-07 -1.00000021088397E+00 -3.61032554144803E-06
  3.66518774877266E-04 -4.80970531459871E-06  2.80227396514628E-06 -6.87403729288342E-05  1.47273261735343E-05
 -4.50149450741340E-05  8.35930660607918E-06 -7.03228434180432E-05 -1.38520173712744E-06 -4.29447202794309E-06
 -1.95927538799024E-08 -2.40917932538921E-07  2.73046309759550E-07  9.30846696052518E-07  1.85445291032174E-07
  3.49851898844653E-06 -5.36509593401326E-04 -1.39047535930073E-06 -4.14821600426345E-06  2.87628350242206E-08
 -2.14096280808366E-06  2.57027843060686E-07  2.78593226307601E-06  2.31291409420267E-07  8.85711488077067E-07
 -6.22943276138642E-05 -1.44838540779512E-06 -4.96049698833257E-06  6.34716218078959E-08  2.57510711538368E-06
  3.76049232541865E-07  4.00654273924414E-06  2.21029707435020E-07  9.99793214603466E-07  1.50249450381246E-07
 -1.78460572847546E-07 -5.37740762632596E-07  1.67547468518856E-08 -3.23043328166466E-08  1.41891567185760E-07
  1.41134736757985E-06  8.73923089541821E-08  1.01125103200106E-06  3.39680187683803E-07 -1.80519030998240E-06
 -6.50534212132416E-06 -4.68533378797713E-08 -1.17381187854151E-06 -8.79785259880366E-08  3.46638281300214E-07
  2.73017135363214E-07  4.64081172446965E-07  3.44255913168210E-07 -1.79396743894307E-06 -6.49629402093824E-06
 -2.58238659304204E-07 -7.54253719213913E-07  1.34061134052011E-07  3.27166984733580E-08 -2.37400123004286E-08
  1.12311555787222E-06  4.78616081068955E-08 -8.91389510930477E-07 -3.94422126662081E-06  9.52131473701360E-08
  2.25992681690963E-07  2.82329347553643E-07  3.44839415682023E-06  1.29536576270468E-07  2.23075698565622E-06
 -5.73493110643062E-07 -3.20993889261188E-06 -1.36194922301301E-06  5.26722965270645E-07  8.70755765949497E-07
 -5.07701854958756E-06 -1.38135520829104E-06  2.96707847055491E-06 -2.59126485884596E-08  4.79954235075152E-08
 -1.05165755379918E-06  4.30201582898944E-07  1.03478748151693E-06 -4.22908148275070E-07 -7.88144415295837E-08
 -4.03605568212631E-07 -5.78822142679657E-07 -3.24927797673793E-06 -1.03237412996601E-06  2.01927692948457E-07
  1.37856536755352E-06 -1.39052930873739E-06 -5.07731634995470E-06  3.18026329718870E-06  7.21227191302128E-09
  7.15758584700837E-08 -2.06502122104826E-07 -1.27671852410591E-07  5.61226439493554E-08  4.11851402960772E-07
  6.59958498817301E-07  6.60239063738889E-07
* ORBITAL    1    9
 -1.16639524115281E-07 -8.36919113384898E-07 -3.99723461870160E-06 -1.76477862633225E-05 -4.70088362952372E-06
  9.09870909638714E-08  1.73425395061614E-06  1.21440386858381E-05  4.29415355625056E-06 -7.62006498061534E-09
 -1.34895612565921E-07 -5.39492875754182E-07  8.93041852496976E-08  6.86602123362405E-08  1.30175766886713E-06
  8.86115105636651E-06  2.94997190143612E-06  6.30565028438840E-07  9.97188102002419E-07 -1.02588863814633E-07
 -4.88599827865250E-07 -3.49362597852939E-07 -5.43257542451439E-07 -8.29651606643417E-07 -1.87259106471807E-06
 -6.56065314357166E-07 -1.66894548539659E-06  8.10703734130425E-07  5.72306408705335E-06  2.44425387873663E-05
  1.04159087494934E-04  4.41446485922988E-05 -1.45982003333295E-07  1.11729363855527E-06  6.92049876135756E-06
 -2.32427937401441E-06 -1.76238010646075E-08  2.67241762487013E-07  1.71923956906950E-06  1.61716717421236E-08
 -8.96200551861361E-08  6.11489227483716E-07  3.73221520368862E-06 -1.63079947313227E-06 -2.05045381238083E-06
 -4.52955308867794E-06 -1.00495553756362E-06 -2.24174398172336E-06  1.19494475644234E-06  2.62685360919295E-06
 -3.94415476888838E-06 -5.30906955733405E-06 -3.51588213799488E-06 -5.35456484056826E-06 -1.78506374720868E-07
 -1.28104013978521E-06 -6.12024868563552E-06 -3.01557382930947E-05 -1.20227466554201E-05  8.95682483799498E-08
  1.70781925578901E-06  1.25914573150955E-05  4.68998674926000E-06  3.13240191389363E-08  5.78549877510662E-07
  3.07255955808162E-06  4.94391130963601E-07  7.42855664258029E-08  1.43397586714896E-06  1.10836623978065E-05
  4.29860525738732E-06 -4.79188975195014E-07 -5.42481652290754E-07  6.27736412303595E-07  1.66796530772491E-06
 -2.58974296690413E-07 -1.36951524899242E-07 -5.95192022935436E-07 -1.72647015921314E-06 -7.78080958767258E-07
 -2.11082828775106E-06 -1.77402805413656E-07 -1.27315265302768E-06 -6.08361416557635E-06 -2.99713397064108E-05
 -1.19349883264736E-05  1.13273276609629E-07  2.16441434453237E-06  1.57185730659324E-05  5.64065338897453E-06
  8.06709172476975E-09  1.32618506436249E-07  6.97549592177051E-09 -4.49286763936083E-07  4.01998792701026E-08
  7.79113160185994E-07  6.58704465025257E-06  2.91831761716602E-06 -1.95065289556912E-08 -1.57313152919270E-07
  6.78547164922075E-08  2.21499771861845E-07  5.45899595839651E-07  5.51033365845511E-07 -1.15565498304035E-06
 -3.17902005163013E-06  3.13325747807309E-08 -2.79115884777803E-08 -6.98406366090329E-07 -8.73311312158568E-07
 -2.88740941474360E-06  5.12913897143696E-07  4.30120249630816E-06  4.69864946339354E-08  1.40335081060381E-06
  2.74517439699832E-07  3.33449211685909E-06 -2.48796413269741E-07 -5.78533560800041E-07 -2.19694335728888E-06
  5.50271019504564E-07  6.17128028581093E-06 -7.50179055067759E-08 -1.88147372627357E-06  4.42708555392218E-07
  5.70558583433870E-06 -2.46278356181389E-07 -5.64151432196984E-07 -2.18597668398096E-06  2.36837142148445E-07
  2.62602296207913E-06  5.88998945097637E-08  5.78020411425115E-07  1.24656344982417E-07  1.44348144061432E-06
 -6.92609303117404E-07 -8.98725709774985E-07 -2.94768057000463E-06  4.75858137638784E-07  5.22333133219028E-06
  7.71217922712415E-08  4.27607903430579E-07  3.30754769317768E-07  2.00841965582296E-06  1.33471567868154E-05
 -2.55633741402191E-08  1.46839792451832E-07 -3.46799396832665E-08 -8.04057134568025E-07  1.83575047550264E-07
  1.94919756623476E-06  6.39916931642560E-08  8.52511442544079E-07  9.07146082354017E-06 -3.63828065727245E-09
  9.84315282955122E-08 -3.14867130071996E-08 -3.19566345405320E-07 -5.25658131273917E-08 -5.86458571685564E-07
  1.38204245643978E-08  1.71735526206001E-07 -1.00000038626845E+00  5.70364459395131E-06  3.63165546370145E-04
 -3.28798906142898E-05  6.34643529467587E-07  6.19157082851439E-05 -1.69939501100950E-05 -6.63076108007403E-05
  1.23024211663129E-05  1.85065158647726E-05 -5.21286612267943E-08  4.85331654237786E-08  1.26879592228371E-07
  1.23203215070694E-06  2.98133113917225E-08 -2.59277158236135E-08 -1.54951612110325E-07 -1.95138881909093E-06
  2.30350183379185E-07 -5.70362346410279E-06 -4.99837193363969E-06 -8.48677694585267E-06  2.34635628921830E-06
  2.10558483129668E-06  6.77800477714526E-06  2.05554021175784E-06 -4.09396925715824E-08 -1.85370252251921E-07
 -9.33579648252635E-08 -3.96312982056318E-07 -2.75635880637326E-07  1.76720793930961E-06  6.95292895167396E-07
  1.88923128465428E-06  3.73567220073617E-07  2.03751241769057E-06  3.11915989178179E-07  2.06562289434810E-07
  9.48026930340987E-08 -1.50846166414643E-07 -3.15777152767655E-06 -3.12777325236651E-06 -3.79265332213972E-08
 -1.69124759398489E-07 -4.40618529811274E-07 -4.72872453509816E-08  2.07397615625634E-07  7.03747414919731E-07
  1.76993942778318E-06  1.89095753226414E-06
* ORBITAL    1   10
  1.76787029567960E-07  1.26871265392285E-06  6.06187632353734E-06  2.98722872433515E-05  1.18846712357052E-05
  8.96121807343355E-08  1.70938579447356E-06  1.25746325010510E-05  4.66476489158272E-06  3.10582040452989E-08
  5.73568321313400E-07  3.01283048908566E-06  4.61019575381250E-07 -7.40950957059804E-08 -1.43080450171188E-06
 -1.10754140153752E-05 -4.29933492270952E-06  4.85689499510318E-07  5.57079372785684E-07  6.18429480554868E-07
  1.65195346087137E-06  2.56705117306906E-07  1.36402188943813E-07 -6.08730116927198E-07 -1.75746787971850E-06
  7.69962648769707E-07  2.07967815397743E-06  1.73690775391440E-07  1.24647057708458E-06  5.95516903641848E-06
  2.95691166445179E-05  1.20146411639097E-05  1.09763945124453E-07  2.09851082307617E-06  1.53770668590902E-05
  5.58906136720093E-06  7.43930596594831E-09  1.20551150192277E-07 -7.75826116264663E-08 -4.79874542713983E-07
 -4.05252924216166E-08 -7.86136860559030E-07 -6.66177534964038E-06 -2.96081801419131E-06  1.34977075899720E-08
  1.50378191997019E-07  6.68809614182850E-08  2.24183366597113E-07 -5.19601386679990E-07 -4.85696248098757E-07
 -1.14575381631766E-06 -3.15592718477257E-06 -6.34269929083921E-08 -3.48721377584456E-08  1.17512439245499E-07
  8.43236607062949E-07  4.02900938683179E-06  1.77442129375021E-05  4.66832970273916E-06  9.02283609705866E-08
  1.71921245823155E-06  1.20487820863328E-05  4.26634542037469E-06 -8.44677645831999E-09 -1.50791763790808E-07
 -6.43661404773938E-07  5.91330361409238E-08 -6.99535495498131E-08 -1.32678081226443E-06 -8.98617743468648E-06
 -2.96714687167778E-06 -6.23405060013512E-07 -9.83901922392678E-07 -8.68836258022117E-08 -4.57928094588353E-07
  3.66958744549620E-07  5.85139979990116E-07 -8.30343510109697E-07 -1.87271518340346E-06  6.57458568901260E-07
  1.66770329221007E-06 -8.06407584431688E-07 -5.69395949254522E-06 -2.43389259335660E-05 -1.03663075863466E-04
 -4.39485729853364E-05 -1.53226295770321E-07  9.92870762252078E-07  6.33525292793973E-06 -2.48642822623343E-06
 -1.92035632166143E-08  2.36587761918502E-07  1.58427507213748E-06 -5.15126541552273E-09  8.90171945120968E-08
 -6.01098989789194E-07 -3.94341878668965E-06  1.44845062836890E-06  2.06813631833270E-06  4.58719274546981E-06
 -9.99665530179315E-07 -2.24585843838235E-06 -1.26560175574687E-06 -2.74934606256980E-06 -3.82739069502440E-06
 -5.11270730460181E-06  3.53765423317443E-06  5.43931485850008E-06  2.43817893636563E-07  5.84951454949098E-07
  2.20955400841161E-06  5.45761924172826E-07  6.14503593624235E-06 -8.36674081457016E-08 -1.99256009814987E-06
 -4.41122275813724E-07 -5.72161184228008E-06  6.73123695767012E-07  8.71269110863760E-07  2.87143404622726E-06
  5.06674219220540E-07  4.24234779960865E-06  4.23206472465264E-08  1.37114930069589E-06 -2.83142672954185E-07
 -3.42570742529689E-06  6.99557821886708E-07  8.93279160753472E-07  2.93635570559791E-06  4.70539291249250E-07
  5.13237554416597E-06  8.12081111077770E-08  4.52985966278033E-07 -3.33202933755460E-07 -2.04233881921559E-06
  2.40555220563081E-07  5.65821002187697E-07  2.19186249367331E-06  2.34914625293635E-07  2.61324235627080E-06
  5.53749373855699E-08  5.51738658542949E-07 -1.27357933287742E-07 -1.46065912284867E-06 -2.94501815988576E-05
  9.64956905029713E-09 -6.67583467431804E-08 -3.24907265685218E-08 -3.15844112970776E-07 -5.29423161694468E-08
 -5.93139655088272E-07 -1.37012531502353E-08 -1.81887798490302E-07 -7.34018612393744E-05  2.89788329577633E-08
 -1.13425019138135E-07 -3.09891938334524E-08 -8.00112805780956E-07  1.81405053414547E-07  1.93869137873703E-06
 -5.79966218793053E-08 -8.28596330294884E-07  1.85135873148781E-05  3.64833986768232E-08 -1.22666272923655E-07
  1.24322682814187E-07  1.20483553513731E-06  2.75295368871014E-08 -2.98362032121483E-08  1.58191799601022E-07
  1.95999461929073E-06  1.00000038039451E+00 -5.55692608942774E-06 -3.63378685484304E-04 -3.27405399725561E-05
  4.41115869877219E-07  6.25399859410323E-05 -1.73318674922675E-05  6.64827089134004E-05 -1.23798599638281E-05
  3.78177896846095E-08  1.65532619582054E-07 -1.05189002667660E-07 -3.93518936717632E-07  2.68636212462916E-07
 -1.77035199182160E-06 -7.08007926698020E-07 -1.87722033755655E-06 -1.02459566572939E-07  6.06309293954171E-06
 -5.10884553717645E-06 -8.72003678690171E-06 -2.58309559409325E-06 -2.08400913238367E-06 -6.91558549248311E-06
 -2.14383965897904E-06  3.81273296139887E-08  1.68660038209038E-07 -4.35308365884725E-07 -5.27808462119236E-08
 -2.03935624922381E-07 -6.99193599035342E-07 -1.76626776658835E-06 -1.86433475084738E-06 -3.68714798673792E-07
 -2.00908456627511E-06  3.30465734953922E-07  1.86549313753403E-07 -1.03729944778200E-07  1.51758981336036E-07
  3.08668951067073E-06  3.10953330826319E-06
* ORBITAL    1   11
 -8.06104698703368E-07 -5.69177402747709E-06 -2.43280778993106E-05 -1.03591531130537E-04 -4.39064347131331E-05
  1.92071061597818E-08 -2.36728081806946E-07 -1.59393840316954E-06 -2.74175932212462E-09  1.53286823885840E-07
 -9.92302810147388E-07 -6.34205929557051E-06  2.47986038876760E-06 -8.90214617003397E-08  6.01108832499653E-07
  3.93803840766133E-06 -1.45420050157106E-06  2.06869903610134E-06  4.59248952183563E-06 -3.83000170398896E-06
 -5.11711533726129E-06 -1.26399084809744E-06 -2.74715083462079E-06 -1.00024384309617E-06 -2.24613181581118E-06
 -3.53992555490559E-06 -5.44668422444816E-06  1.17550642324681E-07  8.43513519596856E-07  4.03042410515212E-06
  1.77600426933505E-05  4.68490576820071E-06  8.64045862370608E-09  1.54523027095402E-07  6.68744943452449E-07
 -5.16943942341197E-08 -9.01277887050764E-08 -1.71743901014399E-06 -1.20417899619023E-05 -4.26699676321260E-06
  7.00362518714241E-08  1.32837619911191E-06  8.99601014490062E-06  2.96951633636588E-06 -6.22591985860621E-07
 -9.81918970866302E-07 -8.28906987776443E-07 -1.86935213654952E-06  3.66402023948953E-07  5.83377324455077E-07
 -8.86221752927108E-08 -4.61647372356748E-07 -6.58086502428056E-07 -1.66962784596138E-06  1.73644885364073E-07
  1.24613785260692E-06  5.95347223709361E-06  2.95479318180183E-05  1.19948323659416E-05 -7.31269494174169E-09
 -1.18240271243304E-07  8.95125663468390E-08  4.82016449312052E-07 -1.09394589736065E-07 -2.09185161991611E-06
 -1.53386827801758E-05 -5.57947500772240E-06  4.06949383496406E-08  7.89046437661066E-07  6.67294887025686E-06
  2.96036259680032E-06  1.34724025629550E-08  1.49559086470100E-07 -1.14292437872762E-06 -3.15106659931600E-06
 -5.20520167606269E-07 -4.88722889932352E-07  6.67902848937190E-08  2.23305645337778E-07  6.00740971016203E-08
  2.80977644424778E-08  1.76474275280952E-07  1.26648501947613E-06  6.05175681247637E-06  2.98250772261930E-05
  1.18642666103880E-05 -3.09924142224355E-08 -5.71871936519442E-07 -3.00459521455794E-06 -4.60435818103416E-07
 -8.95581384822509E-08 -1.70835952121876E-06 -1.25677266808452E-05 -4.66207588646432E-06  7.40986716314471E-08
  1.43049802933292E-06  1.10713861028574E-05  4.29744508001090E-06  4.85638865310250E-07  5.57017540195699E-07
 -6.08718918899577E-07 -1.75765486656607E-06  2.56889092350678E-07  1.36942277640437E-07  6.17438844920233E-07
  1.64980911578033E-06 -7.70158200214845E-07 -2.08034952134114E-06  6.97782194769806E-07  8.90980606260275E-07
  2.92809710267657E-06 -8.08053729107717E-08 -4.51167467509560E-07 -4.70333795384543E-07 -5.13127973228355E-06
  3.32827100900057E-07  2.03974736538608E-06  2.39910296351127E-07  5.65414299195593E-07  2.19043128641259E-06
 -5.51840812751201E-08 -5.50348118146885E-07 -2.34750149590460E-07 -2.61203663459014E-06  1.27246410662878E-07
  1.45891046788432E-06  2.43117887090017E-07  5.86938494742829E-07  2.21665675638224E-06  8.33572311017535E-08
  1.98965446946770E-06 -5.45882923508612E-07 -6.14572743532416E-06  4.40913579995149E-07  5.71954633823496E-06
  6.71873084220516E-07  8.71581971348813E-07  2.87208574974353E-06 -4.17961075132396E-08 -1.36493856034674E-06
 -5.06170668826853E-07 -4.23560084475928E-06  2.83060522937800E-07  3.42375221169879E-06 -1.34497466862673E-04
  2.90415388243080E-08 -9.06537183767130E-08 -3.60158090947539E-08  4.15399358025016E-08 -1.17464294711547E-07
 -1.19482688815740E-06 -1.45159374590416E-07 -1.93996820249029E-06  1.00000037128036E+00 -5.49813098817571E-06
 -3.63424055799438E-04 -6.25679981579164E-05  1.73332293879953E-05  3.27730927230460E-05 -4.53765222754997E-07
 -6.63722179344850E-05  1.23612584306515E-05  9.07108272440287E-06  1.33143484579217E-08 -6.92319953847727E-08
  5.57014878647445E-08  6.03386386394775E-07  3.16024018517570E-08  3.30539999898935E-07  1.67879010524911E-08
  1.86692643561234E-07  7.34018757461968E-05  2.88808883780884E-08 -1.64073239476075E-07 -1.86064782220205E-07
 -1.93725760133927E-06  4.02772077389391E-08  7.97890131118780E-07  6.77383921677911E-08  8.25042444123805E-07
 -3.68406479332862E-07 -2.00649274582052E-06 -1.85566276997853E-07 -3.27210377296328E-07  1.02123106978382E-07
  3.10587837423010E-06  1.50991665437924E-07  3.08837396201322E-06  3.84833999638336E-08  1.71226350778970E-07
  5.17494251561734E-08  4.41894699670650E-07  2.05106025233139E-07 -1.86222274427066E-06 -6.99552366735140E-07
 -1.76537174763339E-06 -9.37510847434671E-08  6.12954425459685E-06  8.73881775146356E-06  5.09924750553740E-06
  2.51119070286243E-06 -6.91401770210014E-06 -2.14713144695574E-06 -2.23002734105842E-06  3.71666824891958E-08
  1.61106842629677E-07  3.95082987860981E-07  1.07075873752058E-07 -2.71044654441936E-07 -7.05281999693498E-07
 -1.87286169752918E-06 -1.76834918509733E-06
* ORBITAL    1   12
  1.76814970906257E-07  1.26894479057176E-06  6.06392227706846E-06  2.99050935208595E-05  1.19396172319485E-05
  8.11826024596042E-09  1.33564991014259E-07  1.28157865851220E-08 -4.48024603769852E-07  1.12925482864817E-07
  2.15722916302708E-06  1.56852994080705E-05  5.63996760305513E-06  3.99110022555361E-08  7.73772177030576E-07
  6.55242486137167E-06  2.90975778379022E-06  2.08776131871393E-08  1.60641690846881E-07  1.14907516681797E-06
  3.16846436690762E-06 -5.45354198750595E-07 -5.52114520501843E-07 -6.84572688756705E-08 -2.22097834867349E-07
  3.64163321013580E-08 -1.48235740585444E-08  1.78773691093266E-07  1.28294989726000E-06  6.12905643286931E-06
  3.01876825084319E-05  1.20238543301847E-05  3.19031691781171E-08  5.89716992826590E-07  3.13504869036578E-06
  5.07100453959652E-07  8.98249259871681E-08  1.71263870659384E-06  1.26181714377363E-05  4.69380796193083E-06
  7.47616729905976E-08  1.44311814943657E-06  1.11302082558914E-05  4.30439563303771E-06  4.79830338957941E-07
  5.44810717675123E-07  5.97078712322161E-07  1.72737539303007E-06  2.60550570730233E-07  1.42018021261098E-07
 -6.27496401167329E-07 -1.67035103935923E-06 -7.80881018575978E-07 -2.11730540652380E-06 -8.07243614232156E-07
 -5.70262772608155E-06 -2.44360195717993E-05 -1.04146176221209E-04 -4.40984047891714E-05 -1.87455859587947E-08
  2.43929175698240E-07  1.70210681320420E-06  4.89758802278632E-08 -1.53907987083809E-07  9.73653436142883E-07
  6.71854592513203E-06 -2.23528389329739E-06 -9.26221198090257E-08  5.47606660625825E-07  3.78038259369578E-06
 -1.49933576227731E-06  2.01652614141824E-06  4.50090884433061E-06  3.81066604905573E-06  5.17858312709236E-06
 -1.19500673137656E-06 -2.63632327907844E-06  9.77156780021275E-07  2.20419403683292E-06 -3.43287113363386E-06
 -5.29129149980215E-06  1.16580385784206E-07  8.36504193462427E-07  3.99562542713850E-06  1.76564154593909E-05
  4.71007234018876E-06 -7.70331775630815E-09 -1.36361655874030E-07 -5.49882040983963E-07  8.55001566910576E-08
  9.10013247647959E-08  1.73463210533564E-06  1.21553246092182E-05  4.30098321584395E-06  6.87346460485534E-08
  1.30335653623770E-06  8.87838452357513E-06  2.95717003652921E-06 -6.32762087486275E-07 -1.00144210474237E-06
  8.29994748746139E-07  1.87595718990430E-06  3.51093381927397E-07  5.46787215582269E-07  1.00941036788316E-07
  4.85668835079659E-07 -6.56795611367768E-07 -1.67237820347313E-06  2.42960127689403E-07  5.62968662076667E-07
  2.18215989268953E-06  5.90226184706803E-08  5.77720969585089E-07  2.36720355018986E-07  2.62519331606403E-06
  1.24207837510575E-07  1.43868940811879E-06  6.80383152834503E-07  8.99592941013340E-07  2.95948069960766E-06
  7.72955574075714E-08  4.30551325475176E-07  4.76673145496011E-07  5.23186244701441E-06  3.33030230280772E-07
  2.03628588369724E-06  6.79601218672784E-07  8.63053041764412E-07  2.87150034534875E-06  4.76859238642759E-08
  1.39960729218317E-06  5.13226115911691E-07  4.33467321804710E-06  2.75117541491287E-07  3.35269652493597E-06
  2.41759255210833E-07  5.67402495689442E-07  2.16855763069724E-06 -7.62851305474437E-08 -1.88551238693428E-06
  5.48815919656929E-07  6.17899733888472E-06  4.41941346754458E-07  5.70628541240271E-06  1.00000037704327E+00
 -5.77980837204700E-06 -3.63138149271315E-04  6.22134412203206E-05 -1.71068942752756E-05 -3.32861763328425E-05
  5.75356003145395E-07 -6.61699984408640E-05  1.21979843009846E-05  1.34502231150434E-04  5.15208146832728E-08
 -1.03105093199611E-07  2.03935396334134E-08 -2.25481968681418E-08  1.32231096968394E-07  1.23470609154643E-06
 -1.65130917405346E-07 -1.95151913288193E-06  1.33540337187040E-05  4.00164108717702E-08 -1.09538268089558E-07
  1.88589421827465E-07  1.97854452074588E-06 -3.60067344920714E-08 -8.00177714343158E-07  6.80320098632472E-08
  8.67769295330513E-07  2.94593703840503E-05  3.58266649305503E-09 -1.11822474596672E-07 -5.42002761271551E-08
 -5.89673593485426E-07 -2.94338893361167E-08 -3.24248015253869E-07  1.65296927734821E-08  1.73647870542135E-07
  3.87352745981655E-08  1.73587226850932E-07 -4.64166575447052E-08 -4.37595064713620E-07  2.05099370170380E-07
 -1.88794010583575E-06 -7.02431780217868E-07 -1.76825687623357E-06 -3.76399228814799E-07 -2.05536598782438E-06
  2.06234217196629E-07  2.99870697931741E-07  7.76912374398017E-08  3.15271741678754E-06  1.49409834733226E-07
  3.15928738288780E-06  4.03973225689120E-08  1.83380235150297E-07 -3.87922405542093E-07 -9.29163697567291E-08
 -2.72141120635364E-07 -6.96806092305581E-07 -1.89052319656859E-06 -1.76597985086958E-06 -1.86198422834925E-07
  5.84649685634433E-06 -8.59282422127463E-06 -4.88089240805011E-06  2.41757986486730E-06 -6.93710380099616E-06
 -2.00314214787131E-06 -2.15057391976660E-06
* ORBITAL    1   13
 -3.09991122803682E-07  2.04007430131526E-04 -8.16973989160050E-06 -2.19474403561967E-05 -8.87713075201402E-06
 -1.19373872968045E-08 -4.29109803574441E-07 -1.81410094181561E-06 -1.45680895420405E-07 -2.06125123536356E-08
 -3.78304973814416E-07  6.99199832742808E-06  2.80241259993776E-08 -6.42799005628479E-08  2.05631890226861E-07
 -3.73357188722628E-06 -2.55704451469770E-06 -1.78048463604885E-06 -1.63118485022965E-06  1.12527056121778E-06
  1.15117832732495E-06 -7.59280070562081E-06 -7.77655201731433E-06  1.03707419337150E-07  5.00191919184944E-07
 -2.77174646623177E-05 -7.00636198127284E-06 -3.10925598130747E-07  3.35680188512624E-04 -7.92690418212646E-06
 -2.16256619912880E-05 -8.91146445787639E-06  9.39196076310540E-08 -4.72464282792669E-07  5.42948038697688E-06
  1.75152362572126E-06 -5.66106312796566E-08 -1.77443461693557E-07  2.15503603885177E-07 -1.85467587004078E-06
  4.20847742408140E-08  1.58812678567173E-07  6.73066762693032E-06  1.93249825102336E-07  5.87620615144731E-06
  5.98746418298550E-06  2.02868801708933E-05  5.55579514121002E-06  5.26433161565856E-06  5.31207663998465E-06
  1.90357579471615E-05  4.68391791551483E-06 -1.05138263527612E-06 -1.31259399816396E-06 -2.05455823865233E-05
  9.99997761763771E-01  1.15120352772159E-03 -9.47248469488014E-05  1.07978817979678E-04 -1.44147261298640E-05
 -1.23699771748076E-06  3.74771285244317E-06  1.05660603331562E-06 -4.80497230004686E-04 -3.63036893008810E-05
  1.11971171610900E-05 -2.94427904369676E-05 -3.31353107583917E-04 -2.47808867932427E-05  5.64694646068848E-06
 -2.16501216968424E-05 -1.11556931445739E-05 -2.55596357394866E-07 -7.39222802665746E-06  1.26137807559085E-06
  6.00038340381891E-06  5.29965884115500E-07 -8.23044845693733E-06  8.07996889595401E-06  1.18618950014353E-05
 -7.40912935670061E-06 -2.07196780213430E-07  1.77800867516945E-04 -5.20747871551892E-06 -4.05716738547198E-06
 -9.85220964449524E-08 -8.08616649748267E-08 -8.31313473454281E-07 -9.77938652611488E-06 -4.31843194174151E-06
 -9.66352984138385E-08 -6.68415413588578E-07 -8.74755155066344E-07 -3.72571510182332E-07 -1.13782347744149E-08
  1.17540587660032E-07  6.28130892472962E-06  2.79183378000023E-06  1.18719429607950E-06 -6.64689973095172E-06
 -1.17155416524672E-05  7.60444697474302E-06 -6.56356696813892E-07  3.88951270972071E-06  1.08464961108748E-05
 -5.71600699670743E-06  5.28828526811443E-07 -1.33981669335326E-06  1.81329843738351E-07  1.34551968589207E-06
  4.84548742022356E-06 -6.08568622976265E-08 -2.22622431629605E-06 -3.67871381535612E-08 -1.28778052702877E-06
  1.74895353942630E-08  6.61430308034020E-07 -2.74591020884182E-07 -1.43318127354622E-06 -2.05060494460705E-07
 -7.54398988316447E-08 -1.11475148867422E-06 -3.21382044225328E-07 -4.47812939073257E-06  2.11020502092221E-06
  9.29006492488980E-06 -2.79976893152221E-07 -1.48242684930635E-06 -1.45162913663521E-07 -1.63370242906070E-06
 -9.24202329720696E-06  1.24919771474863E-06  3.66548464009038E-06 -1.77027763289548E-07 -2.37462977857735E-06
  8.68067955508221E-08  1.37400208139916E-06  7.28332834506009E-06  2.60618573590838E-06  8.52111959083104E-06
  2.25780389648136E-06  6.34157575253457E-06 -2.70262944129262E-07 -1.66927435360763E-06  1.07056744052311E-08
  7.55821346376310E-07  3.91182485318645E-06 -3.44369163512333E-07  3.67323803025950E-07 -2.64948704847394E-06
 -1.62412187571684E-05 -1.61032858990239E-06 -1.16194865384652E-05  7.54818632753952E-08  5.60741173900368E-07
  1.33359809212145E-06  2.05365055698877E-08 -1.73141681974852E-06  1.73620273928316E-07 -2.40052582594916E-07
  1.39726795898840E-07  6.83109429499831E-06  8.21703508092611E-08  6.11898988770338E-07  1.54354855721671E-06
  9.38583806959015E-09 -5.66874260702444E-06  1.99385724804035E-07  3.93066455859070E-06  1.14915924940490E-07
  1.19981146733151E-06  1.46555878752329E-07  1.12331106199951E-06  4.70152297120826E-06 -2.86804505907474E-07
 -4.11744913974457E-06  6.16760132590189E-08 -1.27557300929004E-07  2.43405305416795E-07  2.74492375792815E-06
  1.53914042406905E-08  3.49776527400119E-07  1.60007655931195E-06  1.07517483245457E-06 -3.29180465706812E-07
  2.07105759784729E-06 -8.00817251982123E-07  1.65580791047744E-06  5.31911972883493E-07  2.26129742846407E-06
  5.90481978269831E-07  9.29952405409552E-07  2.38381558315608E-07 -3.03905574987216E-06 -1.83671573722814E-06
 -3.05215926310733E-06  1.06499523436617E-08  3.37058281517523E-07  1.59372918914751E-06  1.12934783092292E-06
 -3.76341773566845E-07 -8.25706831838324E-07  2.06989969425138E-06  1.69022630411652E-06 -3.49966855221654E-07
 -5.13332648987633E-08  2.35763496917095E-06 -2.30392625866396E-07 -1.80903770718327E-06 -1.38639474185231E-06
 -8.38082387801875E-06 -8.45384367727604E-06
* ORBITAL    1   14
 -2.11708473380630E-07  4.41952608766060E-04 -4.87352844332774E-06 -3.96203542117692E-06 -3.65353082448780E-08
  9.89910462179468E-08  6.63224783073586E-07  8.16245215983966E-07  3.47266401466675E-07  2.07799713828999E-07
  8.43693842956817E-07  9.77238525196097E-06  4.32426796155805E-06 -7.59528644323154E-08 -1.28989731911565E-07
 -6.31290033211069E-06 -2.80799968332910E-06  1.17959836054474E-06 -6.63524126695219E-06  1.08225720302313E-05
 -5.70311285242555E-06 -6.56161086113762E-07  3.88904160514862E-06 -1.16833105372823E-05  7.61080482390768E-06
 -4.81201577044152E-07  1.36333491646537E-06 -2.05413265330745E-05  9.99997515172169E-01  1.15096999780627E-03
 -9.47470541922573E-05  1.07968980319894E-04  4.74702517080068E-04  3.61139806805519E-05 -1.08456562794606E-05
  2.91780009307382E-05  1.44182125553606E-05  1.30767620772193E-06 -3.62671318055748E-06 -1.03192048125951E-06
  3.28331181555531E-04  2.47342437167862E-05 -5.37731352443381E-06  2.15145539102861E-05 -1.13528166846002E-05
 -3.93041008153476E-07 -8.39932629522794E-06  8.41545105793645E-06  5.98970597941566E-06  5.89861483033148E-07
 -7.59046400699786E-06  1.35888767654964E-06 -1.19552411704729E-05  7.51731248199952E-06 -2.98624458905255E-07
 -3.40148300153247E-04 -8.75999142862962E-06 -2.17614136728827E-05 -9.01468461445553E-06  6.69567308995734E-08
  1.90419818245274E-07 -1.25213560523798E-07  1.87243026116456E-06  2.29373202093997E-07  5.04189410982738E-07
 -5.35380500918431E-06 -1.71387593077095E-06  1.81558629153750E-07 -1.30534729633517E-07 -6.64070705296186E-06
 -1.64842681232422E-07  5.85611629283703E-06  5.95477549424803E-06  1.90301547978101E-05  4.64440674565028E-06
  5.25128413423297E-06  5.31184103199575E-06  2.02809256695855E-05  5.49671434888531E-06  1.03115293472046E-06
  1.30580609044599E-06 -3.18225997206897E-07  6.08376086423685E-04 -7.70388039261921E-06 -2.19961490841994E-05
 -8.81829012453939E-06 -1.72837967218938E-07  3.71189660469909E-07 -6.92687256430003E-06 -3.13971356967197E-08
  8.19397037035520E-09  4.33297379183470E-07  1.85280649864914E-06  1.61783646697350E-07  1.97664241886942E-07
 -1.96137165895861E-07  3.71413665901699E-06  2.55624252171189E-06 -1.80836067811694E-06 -1.64287555963168E-06
  1.00327659097674E-07  4.84811569252994E-07 -7.57020828258828E-06 -7.76278441352798E-06  1.11696741525697E-06
  1.16374177712838E-06  2.76603730288254E-05  6.98302729624928E-06 -2.80664117697048E-07 -1.48747687440783E-06
 -1.73892589633696E-07 -1.24629024047647E-06 -3.63353503081863E-06  1.63288901887095E-06  9.18276214525653E-06
  1.78123363220018E-07  2.39512351025177E-06  8.94036720509530E-08  1.39328375767505E-06  7.36881995652937E-06
 -2.26109929636723E-06 -6.43841967995696E-06 -2.60873634100627E-06 -8.58121389291929E-06  2.66731312192765E-07
  1.61051427493586E-06  1.81431814008336E-07  1.34629159246481E-06  4.84140588957449E-06  3.65208760006410E-08
  1.29529720569058E-06  5.88423203124147E-08  2.20511710038340E-06 -1.84482337520270E-08 -6.67751473510706E-07
 -2.74653603603407E-07 -1.43431132487470E-06 -2.11632959828169E-07  3.20035483028161E-07  4.46045194311971E-06
  7.27676796132816E-08  1.05808006015505E-06 -2.10790070443987E-06 -9.27011192893411E-06  8.21544142030134E-08
  6.12079247203917E-07  1.56207903732871E-06 -1.97179911288652E-07 -3.87201641852724E-06 -1.16128285891296E-08
  5.59616131367441E-06 -1.14007967176656E-07 -1.21162418407792E-06  1.46325436499885E-07  1.12175720825082E-06
  4.69311082144044E-06 -6.08007303602665E-08  1.34951107455797E-07  2.87830495434821E-07  4.12260798733514E-06
 -2.43834894190514E-07 -2.74646318277471E-06  2.74113391633337E-08  8.85361522727826E-07  4.09969205930389E-06
  2.70915614977324E-06  1.63648455332644E-05  3.57278047181432E-07 -3.35386544359106E-07  1.65393860071381E-06
  1.17251911621452E-05  7.52382823748772E-08  5.59180504009886E-07  1.32870123062968E-06 -1.74386016936429E-07
  2.33596227038167E-07 -2.08533989761614E-08  1.73363668098965E-06 -1.38941437557364E-07 -6.80821437972178E-06
 -3.44331748105292E-07 -7.03267446050188E-09  2.64136007599028E-07 -2.32323469342425E-06  1.79532829719749E-06
 -8.42219835551176E-06 -1.39349605266139E-06 -8.37851367608941E-06  9.79368501935041E-09  3.33818269543064E-07
 -1.12993109387470E-06 -1.59510950975271E-06  3.73742777470977E-07  1.68374817607388E-06 -8.28243595659423E-07
  2.06499258500315E-06  5.29360340390965E-07  2.24776056649370E-06 -9.17716801099375E-07 -5.91190197715192E-07
 -2.31058959733190E-07 -1.84026511769571E-06 -3.05488305596028E-06 -3.02341717173085E-06  1.57322503790144E-08
  3.45853175864227E-07 -1.07641899416569E-06 -1.58779502685718E-06  3.28029591698172E-07 -7.98798874163020E-07
  1.65475850324473E-06  2.07854995777003E-06
* ORBITAL    1   15
 -3.93504880536986E-07  4.36772079247230E-03 -3.30603206987206E-06 -2.20436929267706E-05 -8.42787797034682E-06
 -1.82637073855808E-08 -2.07871951785144E-07  2.03900436765049E-07 -1.78907245173256E-06  2.02975861600671E-06
 -3.32458961865357E-07  5.48728808239334E-06  1.98087462572325E-06 -1.36844045789645E-06 -1.96508921140389E-07
 -6.37957615029047E-06 -2.41890637825429E-07  5.58632789943189E-06  5.91515633123145E-06 -1.89375600351794E-05
 -4.63669806605167E-06  5.60644952598249E-06  5.36100635152464E-06 -2.01028151385411E-05 -5.46956582583976E-06
  1.07289999277219E-06  1.28013744554570E-06 -2.95747889485837E-07 -6.14669852340508E-04 -9.19617969253336E-06
 -2.21320694783680E-05 -8.99989828938961E-06 -4.10788887121429E-07 -4.04968092834644E-07  7.02010490370514E-06
  5.36317071431693E-08 -2.19614117922062E-08 -4.18234997105376E-07 -1.80554797697765E-06 -1.28050811871618E-07
 -2.03869268822500E-07 -2.17905197964152E-07  3.78510163724393E-06  2.55834876949470E-06 -1.87981167441907E-06
 -1.67479784864766E-06 -6.67447437993118E-08 -5.45083870379531E-07 -7.58573194624322E-06 -7.70806953686835E-06
 -1.49700965925816E-06 -1.34003540330870E-06  2.76771622943614E-05  6.99948482185697E-06 -1.98924926522047E-07
 -1.81331485956047E-04 -5.58382215805902E-06 -3.82984561254150E-06 -1.77988074094991E-07 -9.09411722706449E-08
 -6.46301423604677E-07 -8.20032032978497E-07 -3.72455293308287E-07  9.20869234211678E-08 -8.23544138082231E-07
 -9.78572346275350E-06 -4.32297255750070E-06  1.28594180810335E-07 -1.28298541390084E-07 -6.36681840511412E-06
 -2.80313935872379E-06  1.20242203799713E-06 -6.73959098955537E-06 -1.09056070527418E-05  5.82730214531705E-06
 -5.79013375785178E-07  3.78297540772243E-06  1.15698850457067E-05 -7.58393404035307E-06 -6.02493448205734E-07
  1.24516218681327E-06 -2.05508811919695E-05  9.99988090024931E-01  1.15080559491809E-03 -9.49374349449654E-05
  1.07953269853603E-04 -4.79324485556923E-04 -3.61911051318397E-05  1.09609784936551E-05 -2.94404276088927E-05
 -9.94944430047068E-06 -7.76793867456923E-07  3.42402024700126E-06  1.17051179039866E-06  3.29911738646865E-04
  2.47388573988128E-05 -5.56928517425604E-06  2.14424176834256E-05 -1.17478416412062E-05  9.03880951080866E-08
  8.40672865173996E-06 -8.41095875634315E-06  7.80515183609065E-06 -5.23432114383549E-07  7.33812214366403E-06
 -1.28851659802306E-06 -1.15054455495384E-05  7.19104662103908E-06  9.76885438884847E-08  1.45959190483660E-06
  7.30663293044570E-06  2.28711732440118E-06  6.57835100095784E-06  2.66518167510294E-06  8.78311150395744E-06
  2.72976449036941E-07  1.58608305666911E-06 -2.73448507057273E-07 -1.42751189848514E-06 -1.29173799050114E-07
  1.28324707363568E-06  3.86415398812528E-06 -1.68089092139581E-06 -9.36449793630027E-06  1.73175967717961E-07
  2.36275514057626E-06 -2.82443428617830E-07 -1.50007434488377E-06 -2.01098750105689E-07 -3.23686691515392E-07
 -4.44833474612652E-06 -8.38855499782444E-08 -1.16757349286232E-06 -2.02911390644958E-06 -9.02858136402739E-06
  1.81200442706861E-07  1.34629680119644E-06  4.85153064343908E-06 -3.07508613689407E-08 -1.25753695197080E-06
 -6.66108319511173E-08 -2.24524078386777E-06 -1.43692675888220E-08 -6.91649957858621E-07  1.43184943783799E-07
  1.09757055571630E-06  4.61983402429848E-06  6.31721799239448E-08 -1.06445538588174E-07 -2.81293965349105E-07
 -4.15425825563857E-06 -2.39791591743752E-07 -2.76639325485544E-06  8.38589691804159E-08  6.27819984490348E-07
  1.60294856103344E-06  1.99319914003432E-07  3.90491931494906E-06  2.55350435906536E-08 -5.49751105150702E-06
 -1.26222917697252E-07 -1.43096985970460E-06  8.19489106580162E-08  6.09647520163727E-07  1.53346145265590E-06
  1.82369987394369E-07 -1.06613019954350E-08  2.08813620899468E-08 -1.73147605360406E-06 -1.35355261648055E-07
 -6.79262414038168E-06  2.15489627410517E-08  8.39852727917480E-07  4.03859950392854E-06 -2.69523596451645E-06
 -1.63693272134094E-05 -3.54983458692744E-07  2.77503761924617E-07  1.61781027597025E-06  1.16290750517236E-05
  1.83540430029940E-08  3.79254718088967E-07  1.14788421185498E-06  1.57018472890149E-06  3.79103526137136E-07
  1.69354365639159E-06 -7.92894253921682E-07  2.01380330346426E-06 -3.40424981152122E-07  9.27825558293622E-09
 -1.90059929858132E-07  2.35103931394503E-06  1.76452768134220E-06 -8.41439101666621E-06 -1.42937290992930E-06
 -8.42706518763640E-06  1.29130751994499E-08  3.63564210724276E-07  1.09824704281762E-06  1.63962699873524E-06
  3.27354674650732E-07 -7.96174986220123E-07  1.68514631267901E-06  2.03233493147698E-06  5.21791103374741E-07
  2.21350812597667E-06  8.84596556821191E-07  5.85907035143965E-07 -2.33115000873979E-07 -1.81259850340059E-06
 -2.95999808419360E-06 -3.00508729027573E-06
* ORBITAL    1   16
  2.05500983470299E-05 -9.99988193301241E-01 -1.15092614746734E-03  9.47311284763052E-05 -1.08030493285342E-04
 -1.00254858361621E-05 -7.87775885300769E-07  3.42819171955231E-06  1.15714868886329E-06 -4.79549540490381E-04
 -3.62203675321115E-05  1.10296011934164E-05 -2.94214419819625E-05  3.29796318472078E-04  2.47227176961398E-05
 -5.59719948660159E-06  2.14486681321386E-05  1.18025638960729E-05 -4.33837586616606E-08 -7.50496295848668E-06
  1.24805305265214E-06 -7.74012972180785E-06  5.06044486374640E-07 -8.59407847076348E-06  8.36838065758319E-06
 -1.14916632374126E-05  7.25210428094202E-06  1.91100299871177E-07  4.42164405990178E-04  5.81745331623207E-06
  3.61530213784666E-06  1.05860943323313E-07  2.13382839143456E-07 -8.26549923183548E-07 -9.76470977522378E-06
 -4.32006823635500E-06 -8.74730447049824E-08 -6.54198805421223E-07 -8.64435805660949E-07 -3.80359826864903E-07
  2.13356537344995E-07 -1.30394887335267E-07 -6.37407485870764E-06 -2.78230419333713E-06 -1.22274865269642E-06
  6.72625015636055E-06 -1.15672692355487E-05  7.58197539548059E-06  5.21259814841211E-07 -3.85366069873888E-06
  1.08909953220030E-05 -5.81688231540539E-06 -3.64424093405782E-07  1.31752082570514E-06  3.02580950957233E-07
  2.07364393996524E-04  8.68886346756262E-06  2.21617803988180E-05  8.96502958282977E-06 -1.69524539232976E-08
 -4.24959139847325E-07 -1.82719186399306E-06 -1.35967096163438E-07 -2.18479089716604E-07 -3.94913958262858E-07
  6.91254111189088E-06  2.38829176566150E-08 -7.02896711697224E-08 -2.11917724948209E-07  3.69475697487911E-06
  2.53273240259886E-06  1.89759332767749E-06  1.61754600861537E-06  1.41006568825139E-06  1.37927493688541E-06
  7.58311713225549E-06  7.73622504547269E-06  1.81931295260739E-07  4.74592672723971E-07  2.76803141496974E-05
  7.00781057013432E-06  2.14062084519274E-07  4.37228289974987E-03  1.33703199648830E-05  2.12283723908951E-05
  9.36479120326343E-06 -2.16071061454577E-06 -6.51587972017364E-07  5.56342656998721E-06  1.71880431237387E-06
 -1.05605734407985E-07 -2.15884055230424E-07  2.21785243121471E-07 -1.78220236667871E-06  1.51452430174712E-06
  1.92265966661383E-08 -6.43532294992340E-06 -5.92826329705306E-08 -5.68813975588098E-06 -5.90968409916193E-06
  2.01802657094414E-05  5.39059840525719E-06 -5.53183052345573E-06 -5.37332047953044E-06  1.89971602801570E-05
  4.62323134371473E-06  9.78644990646936E-07  1.34625352509666E-06  2.83874629804209E-07  1.51741318674510E-06
  2.84719317762305E-07 -6.43184899898754E-08 -1.10705524213394E-06 -3.00304791415685E-07 -4.37066724427648E-06
 -2.02478995813515E-06 -8.98080985021078E-06 -1.83343249042386E-07 -1.35699771872598E-06 -4.84629075242973E-06
 -5.63722504786081E-08 -2.21632851445144E-06 -4.62644221083047E-08 -1.34066548621340E-06 -1.41318884345456E-08
 -6.73611890766220E-07 -1.00517113139826E-07 -1.47575453952096E-06 -7.32410517220131E-06  2.66398123494714E-06
  8.75142144245147E-06  2.28734752999770E-06  6.58250125783029E-06  2.55402373538605E-07  1.51409660041608E-06
  2.74503703201468E-07  1.43505893611942E-06  1.54945532951041E-07 -1.68327950717878E-06 -9.38153560106244E-06
  1.28268286011969E-06  3.85079996614699E-06  1.72456597654459E-07  2.35772746478382E-06 -7.93084943825974E-08
 -5.90390419457266E-07 -1.46963372318208E-06  2.23302484956809E-08 -1.71098197955777E-06  1.79317598627312E-07
 -8.58420402409464E-08 -1.34389846953211E-07 -6.75135166854057E-06 -2.02121785185009E-08 -8.29698841830043E-07
 -4.00504145369152E-06 -3.53651603998409E-07  3.09745305392145E-07 -2.69458046138940E-06 -1.64074420027771E-05
  1.61616587982139E-06  1.16188074438115E-05 -1.45167223120769E-07 -1.11222356705053E-06 -4.67330459185410E-06
 -2.81484908726361E-07 -4.13015475858354E-06  6.42993987534008E-08 -1.29732907767200E-07 -2.43801449483217E-07
 -2.84361017075312E-06 -8.35727837921170E-08 -6.19719530746182E-07 -1.56473614940203E-06  2.07801588017671E-09
 -5.64043329469798E-06  1.96338799062755E-07  3.90848413407013E-06 -1.11993600269837E-07 -1.32829416549749E-06
 -5.22516067673752E-07 -2.20849814886544E-06  5.98424330309264E-07  9.07824673997341E-07 -2.34706537204146E-07
  3.01861708819612E-06  1.81031177011352E-06  2.97017795330661E-06 -1.70248027002183E-08 -3.72220478672334E-07
  1.63592380982943E-06  1.12924116239943E-06  3.34796957506422E-07 -2.08359811432831E-06  7.84137920301953E-07
 -1.75788063386517E-06  3.40665920878534E-07 -1.16002389900575E-08  2.31801100576962E-06 -1.77463049680201E-07
  1.77281948304482E-06  1.42044934374985E-06  8.43259451585337E-06  8.46122190146536E-06 -1.33594161347450E-08
 -3.57816990521374E-07  1.57499744210855E-06  1.15580944889286E-06  3.74715855681360E-07  7.82651795680976E-07
 -2.04238224797282E-06 -1.71267390186043E-06
* ORBITAL    1   17
 -9.29990383599070E-08 -6.96111788194146E-07 -2.91622660185621E-06 -7.69956030922873E-06  6.15380290172482E-06
  2.00965280164356E-05 -6.60076114825820E-07 -6.28304061192591E-06 -1.45887869700294E-06  2.47613553686420E-05
 -1.67972276661634E-06 -5.61156784226506E-06 -2.18504728217252E-07 -7.45233809355054E-05 -4.87410432413901E-07
 -3.77005331797641E-06 -1.17272312756375E-06  2.54523598117666E-05 -5.24152043595665E-06 -1.96886210057496E-06
  1.82410298866659E-06 -2.33391618147461E-06  1.50046543073823E-06 -6.21487614704315E-07 -1.52330116536864E-06
  2.21840825744867E-06  7.67925581954385E-07 -6.42526265268318E-08 -4.99604311236405E-07 -1.85385959817475E-06
 -2.04539557899443E-06  8.48713426970107E-06  9.31545318709297E-05 -5.45044892192160E-07 -2.06463899021778E-06
  2.30190596917307E-07 -7.02053873942885E-05 -1.28977906819324E-06 -7.35884920050986E-06 -1.30985428439530E-06
  1.48212127195475E-05 -3.56009907314213E-07  1.98888676815050E-06  1.28824126963163E-06  1.42716897821593E-05
 -3.76196238804787E-06 -3.81497618995888E-06  1.47952527596105E-06 -2.04208730775075E-05  3.67617371563509E-06
 -1.65016854094850E-06 -2.32283296420158E-06  1.95133567435637E-06 -6.25846540252334E-07 -2.17782438166561E-07
 -1.29007090654166E-04  2.86994601834111E-05  8.66126981979625E-05  4.23003063063884E-05  8.55115403927798E-01
  7.15645552074251E-05  1.82410733251902E-05  1.36111801974070E-04  5.42673700891736E-02 -1.73306634904123E-06
 -3.12847050247797E-05 -2.29298322448387E-06 -5.15589998670185E-01 -4.70649040132776E-05 -3.40379581983075E-05
 -8.91949179631106E-05  6.76241869465280E-05  1.09339921798653E-05  4.10227757181420E-05 -1.46951224202733E-05
 -3.82907854580805E-05 -5.92442065622299E-06 -5.65725859286145E-05  1.55964348283338E-05  6.30156495681893E-06
  5.62514962099243E-07 -5.48142231777788E-07 -3.89788454423493E-06 -2.01496153046045E-05 -9.89217190671164E-05
 -3.36167295034085E-05  9.17121939549130E-05  4.31269329964543E-06  1.77439047356094E-05  2.62153189238378E-06
 -1.63149405371798E-06 -5.31380967061735E-06 -3.05082653024070E-05 -8.21552874233463E-06 -7.47545524708284E-05
 -6.80020820682350E-06 -3.39131724249630E-05 -7.66270993088564E-06  1.16394861797985E-05  3.11578761043853E-06
 -1.97349817739544E-05 -6.41526015752942E-06 -7.09753203868929E-06 -1.85593832357056E-06  8.32368974840081E-06
  1.72938350552828E-07  8.17460009793857E-06  4.30623095453745E-06 -4.22384064473186E-08 -3.25941270679335E-07
 -1.74237794890270E-07 -2.88796873724079E-08  1.66875301823096E-06 -6.46726173402277E-08 -1.16396437727867E-06
 -2.08113739761189E-08 -1.85392324920686E-06 -4.78188338481644E-07 -3.55971704626767E-06 -6.07076063888491E-06
 -2.61706200344591E-07 -7.41778133389115E-06 -5.48649260822722E-07 -7.05747926198575E-06 -2.08527477291609E-06
  8.61438360678240E-06 -5.00352643644027E-07 -3.74411968994221E-06 -6.37449791035745E-06  1.18470928369395E-06
 -1.33257150832733E-05 -2.03693506811485E-06 -1.59071808300049E-06 -2.20042787858689E-07 -6.63116480063061E-07
  5.00767018270695E-07  3.37641164272263E-06  6.18151997542081E-09  9.63016981925562E-07 -2.17597000451249E-05
  1.80281731478885E-06 -8.87753644859468E-06  5.60582615088976E-07  8.82740392584093E-06  2.35879235398382E-07
  1.78097756272963E-06  5.84607512752157E-06 -1.52221970325150E-06 -2.40812127415122E-05 -1.08022515478829E-06
  2.07676872608611E-06  2.38410018312858E-07  1.73936989208435E-05  1.86332267780235E-08  1.48602805398272E-07
  9.24449578674092E-07  1.89973112070416E-08  3.58152236441774E-06  4.78458340162223E-08 -3.99155608170674E-06
 -3.12975756628293E-08 -4.28767160796098E-07  2.07950632829830E-08  1.67016657824048E-07  9.04892160728496E-07
  8.70438779957793E-08  6.16373753532197E-07  8.39310795356640E-09 -7.54602481842461E-07  3.39942642143489E-08
 -5.25829459654899E-06 -4.83770899882030E-09 -6.03861703246935E-08  1.37215513590749E-06  2.90972634913645E-07
  2.52417782075069E-06  7.31479047465667E-08 -2.94576108878870E-07 -1.50762251076458E-07 -2.08101198859442E-06
 -7.75081146739921E-09 -1.24437163689803E-06 -1.24070642254719E-06 -1.55233199452049E-06 -1.70684511857319E-07
 -2.07828998418745E-07  1.01372478189599E-07 -1.24653460755803E-06  3.52021339302414E-07  2.02791277075489E-06
 -1.60477784958882E-06 -1.13287317721699E-06  3.21202670988896E-07 -1.82764426680784E-06  5.32180274075951E-07
 -1.68934690323210E-06 -3.86835522821146E-09 -1.23585481192877E-06 -1.25411628723325E-06 -1.50976488298941E-06
 -2.12922330240721E-07  1.52425730508126E-07 -2.88666676899680E-08 -1.08942550772559E-06  1.28837640842364E-06
  1.48377585393076E-06  6.82975300704364E-06  1.02417412290943E-05  2.32051427723692E-06 -7.42038251907078E-06
 -1.14699831179900E-05 -1.12234341134827E-05
* ORBITAL    1   18
 -5.49710307233800E-07 -3.88491046193697E-06 -2.02070659413494E-05 -9.91245263796184E-05 -3.36843837553036E-05
  3.11423123426547E-05  5.31558223638862E-06  3.05137889667056E-05  8.22796203887454E-06 -1.15461123509686E-04
 -4.33271890313293E-06 -1.78400374054318E-05 -2.65923831510550E-06  1.16764732302421E-04  6.81146760802352E-06
  3.39997924609201E-05  7.70054655059859E-06  1.16287819974537E-05  3.13405444606837E-06  8.29473227799092E-06
  1.95642990457510E-07 -6.99962832791868E-06 -1.85313267069111E-06 -1.96958894624388E-05 -6.43320042427266E-06
 -8.17136507242371E-06 -4.31618272507360E-06 -2.09761006360168E-07 -1.25654775325300E-04  2.82209256841936E-05
  8.57450339647254E-05  4.19502256151407E-05 -6.08180977683445E-02  1.27160320023910E-06  3.07058935582581E-05
  1.19050618517962E-06 -8.52947773484848E-01 -7.11717314295127E-05 -1.86647150043869E-05 -1.35799149942012E-04
  5.18441385312472E-01  4.72510682486134E-05  3.40381794053706E-05  8.96768655480873E-05  6.77841456580567E-05
  1.05184962381927E-05 -5.62397486481226E-05  1.53384187276030E-05 -3.85679919767238E-05 -5.85492709876176E-06
  4.02071520504886E-05 -1.43747574097461E-05 -7.24853789937306E-06 -3.74635023475009E-07 -6.28220480252642E-08
 -5.28750560106182E-07 -1.79556993060883E-06 -1.85387120738783E-06  8.41704887767528E-06  5.21329082907771E-05
  1.26692212823600E-06  7.26911098267216E-06  1.29820710738576E-06 -3.06135117866968E-04  5.16079509626807E-07
  2.04469756011962E-06 -2.53732710134556E-07  1.74081070188660E-04  3.48605836363913E-07 -2.12648402209124E-06
 -1.27423757905647E-06  1.43199850950821E-05 -3.75451860066860E-06 -1.65839835944745E-06 -2.29463446187690E-06
 -2.04870118253264E-05  3.73804944387118E-06 -3.78176745290075E-06  1.51371121319923E-06 -1.97982877893101E-06
  6.05721934979187E-07 -8.66495168150468E-08 -6.68713605159810E-07 -2.68185485834880E-06 -6.56939391819348E-06
  6.49445848075440E-06 -2.90850558362739E-05  1.56084177535718E-06  5.07315876504218E-06  1.03722653145613E-07
 -2.58910685188029E-06  6.63746749119869E-07  6.32318064926010E-06  1.47683020729074E-06  1.26685974872960E-04
  4.92251792128467E-07  3.72369574720886E-06  1.15582859709085E-06  2.53605853526232E-05 -5.25304305012794E-06
 -6.02045908381353E-07 -1.53358970660773E-06 -2.33557250197576E-06  1.45456548567633E-06 -1.98787821369596E-06
  1.90267915072694E-06 -2.43100011446268E-06 -6.99906243478991E-07 -4.98175891335781E-07 -3.72839730317865E-06
 -6.41594204362934E-06  2.02222788819453E-06  1.61573947451016E-06 -1.17631660507654E-06  1.32899168963693E-05
  2.17311686390728E-07  6.20941013791211E-07  5.09982398387163E-07  3.44499125424991E-06  1.66307992935003E-07
 -1.82259732836731E-06  8.77754261362111E-06 -9.82478670754100E-07  2.15615399193212E-05 -5.63242952477439E-07
 -8.82241516690243E-06 -4.26165528288525E-08 -3.28762159541595E-07 -1.97346652127566E-07  6.50920477636923E-08
  1.14817380419392E-06  2.85149850437371E-08 -1.67723341333019E-06  2.18468042157587E-08  1.87927358985380E-06
 -4.81010957290590E-07 -3.58137005419038E-06 -6.12809229486716E-06  5.51209215194601E-07  7.19741581772951E-06
  2.59999292967423E-07  7.35491892336763E-06  2.10089422530381E-06 -8.59927534351158E-06  2.01521980896509E-08
  1.61990080216212E-07  8.77169196678500E-07 -7.44850896219581E-09  7.55218441208773E-07 -8.49295322338932E-08
 -5.79461459784178E-07 -3.37097625418707E-08  5.21479631408706E-06 -5.32794284075197E-09 -6.42237120190760E-08
  1.35393196713491E-06 -7.31146331012835E-08  2.94436134627683E-07 -2.92699410403161E-07 -2.55328504516023E-06
  1.51486795456309E-07  2.08061125453835E-06  2.35803782260732E-07  1.77687882142426E-06  5.87434674646799E-06
  1.07404795390450E-06 -1.88092687812657E-06  1.53754669420731E-06  2.42075120048182E-05 -2.62329501690788E-07
 -1.75959959564181E-05  1.92062722864511E-08  1.53263983453703E-07  9.33762904645912E-07 -5.18962603333104E-08
  3.93785546404824E-06 -1.97811839798644E-08 -3.60243613344462E-06  3.50127123588622E-08  5.25909112984438E-07
  1.28769895266238E-06  1.44778232638183E-06 -1.02524477844113E-05 -6.93664759302517E-06 -2.29788831572419E-06
 -1.12233210246957E-05 -7.40849528126435E-06 -1.14231031183889E-05 -3.84834657060853E-09 -1.23671685936894E-06
  1.51284450133187E-06  1.26442821532655E-06  2.09861126605007E-07 -1.12641690429628E-06  1.46920393506862E-07
 -5.44990906648182E-08  3.47947849755414E-07  2.00619171578967E-06  1.14960778181227E-06  1.61082634586568E-06
 -3.02762777416263E-07  5.31273333876462E-07 -1.67855571621515E-06 -1.75623211555274E-06 -7.52967224955652E-09
 -1.23809516810845E-06  1.53615942996021E-06  1.23261355462731E-06  1.82257432522500E-07  1.06354020209480E-07
 -1.25610331239472E-06 -2.11700045568885E-07
* ORBITAL    1   19
 -3.30928804071265E-07 -2.11799208189990E-06 -1.23609024939977E-05 -6.65893371162140E-05 -2.88043749489568E-05
  1.22900666499652E-03 -5.82626332620312E-08 -7.44736672131250E-07  3.30198120445687E-07  1.62584963961097E-04
 -6.09540032424089E-06 -2.62599313463611E-05 -6.87070147854782E-06  1.14078805846664E-03  7.81430069347207E-07
 -7.94718346050029E-07 -8.47740397472951E-07  1.20895440990123E-05 -2.27888040244221E-06  5.19231723811867E-06
 -6.72072914009239E-06 -2.15917266442313E-06  9.36191725490593E-07 -1.90946463129330E-06 -9.79030615969094E-07
 -1.89580574570685E-05  2.07689875995859E-06  3.63139235076992E-07  2.59823042246495E-06  1.34147798273837E-05
  7.09238957757676E-05  2.91141033080264E-05  3.02272045808139E-04  3.88803274399242E-06  1.37616059442853E-05
  2.67421881919670E-06  1.13874266652322E-04  3.07167225869524E-06  1.58730211427335E-05  4.44808071622252E-06
 -3.58829407256694E-04  4.57581148903917E-06  1.94982890271932E-05  5.06291297844563E-06 -9.18568033155763E-06
  2.30019531009449E-06 -1.67924036869153E-05  4.45685401370633E-06  1.11506119643154E-05 -1.59441941164736E-06
 -1.01530779465660E-05 -1.10287467700164E-06  2.36544586068817E-06 -5.54343619260800E-06  1.30242680604083E-08
  1.59982646859958E-05 -2.79115659186631E-06 -6.74594128208322E-06 -3.11446427017934E-06  4.73538480074639E-01
  4.40924694066608E-05  5.77458966518622E-06  7.44989037363742E-05 -4.86592648041850E-01 -4.48816862322127E-05
 -2.51995483813075E-06 -7.57728687480462E-05  7.34156807799167E-01  6.79852547738744E-05  1.11257993761437E-05
  1.15349713001306E-04  1.64306937042128E-05  6.10759099933040E-06 -4.25801585121931E-05  1.14400222191616E-05
  3.52951877822250E-05  1.14598559713602E-05 -3.75752173506321E-05  9.91649239070583E-06 -5.22152834102349E-05
  1.37514667134144E-05  2.70521980066530E-08  2.20026977159185E-07  9.89037264168649E-07  4.60628410359297E-06
  1.26648937743170E-06 -9.55689432399956E-05 -5.24461148634234E-07 -8.48225109324580E-07 -1.69573179442865E-07
 -5.76507510017891E-05  6.08354691432289E-07  1.39766973793076E-06  3.99140365746027E-07 -2.15567986894206E-04
 -1.11815757458573E-07  1.89270594682649E-06  2.20977870516873E-07 -7.51362776829303E-06 -1.12916079124438E-06
  1.26880869070917E-06 -5.46897722225102E-07 -1.15045908311127E-05 -1.42990838192244E-06 -6.00571893919774E-07
 -8.97512403378130E-07  8.85344241374727E-08 -1.33689289355827E-06 -7.65950924681529E-11 -4.88777877042622E-10
 -1.08917786323845E-07  4.79521597122796E-08  1.61353332237939E-06 -4.70095587011259E-08 -1.60689599361672E-06
  6.36284907515747E-08  2.25818854320286E-06  4.49335008251861E-07  3.35450544239039E-06  1.43812004713352E-06
 -3.97573333019007E-08 -7.23129383593071E-06  6.33462862804109E-07  1.36633044251705E-05  2.69540337462148E-06
 -5.13603274448703E-06 -3.88169832212264E-07 -2.92272841896009E-06 -1.06395082733336E-06  1.50479457604250E-06
 -5.76890539241048E-06 -2.03777479384416E-06 -2.99397551070834E-07 -4.27798026666728E-07 -1.50549240364405E-05
 -8.63405243817035E-10  2.42134049393597E-09  1.36828603102200E-07 -1.78965957582846E-07 -2.92463931431684E-06
  1.46403143875622E-07  4.30293355460524E-06 -2.68371843137252E-07 -6.34127308669563E-06 -3.87428744468942E-08
 -2.88360861792646E-07 -6.55275173816880E-07 -7.37972976270992E-07 -1.34028900174286E-05  9.20839051979807E-07
  1.35246371391243E-05 -1.10982061753529E-06 -2.12844218883023E-05 -2.31102027838956E-08 -2.02133594531628E-07
  2.37499794011352E-07 -5.22399769536847E-08 -4.72316372224011E-07 -3.08916654917510E-07 -3.42933055159060E-06
  2.68229858126839E-07  7.39936806173922E-06  2.11555078672858E-08  1.86575067091532E-07 -3.92489027115305E-07
  3.75305767144999E-07  7.30030713022980E-06 -2.01576523110613E-08 -3.45069817455718E-06  1.78687949065512E-07
  2.38673796877784E-06  1.96334565994373E-10  2.08076443484138E-09 -9.92557870249299E-08 -2.69245124970902E-08
 -1.45248207492683E-06  1.32794258856317E-08  1.52744646352812E-06 -1.77341820591907E-08 -2.08638505856437E-06
 -3.44763534182528E-08  1.62562281237284E-07  6.61387067195899E-08  1.95212314828505E-07 -8.62966175572748E-09
 -2.23793895249105E-06 -8.58352044875557E-07 -2.30026842753975E-06 -1.38507456761510E-08 -4.72948898267087E-08
 -7.10317296770745E-08  9.29083225735800E-08 -1.43050954146945E-07 -8.38862761796035E-07 -6.56432486235273E-08
  1.04659419162911E-06  3.43560588587738E-08 -7.56200508353605E-08 -2.36487975499504E-08 -1.83172588804705E-08
 -8.33211094392287E-08  8.33420208070016E-07  2.15195660271772E-06  2.26871807144044E-06 -3.63097085658666E-08
 -1.29287367091357E-07  3.24200363651917E-07 -4.47834369532915E-07  5.23329714953275E-07  2.93586742335634E-07
 -3.52890100018687E-06  4.19123315252680E-06
* ORBITAL    1   20
 -1.08009805257839E-07 -8.91180568567992E-07 -3.41508276095826E-06 -9.67743492864752E-06  5.98456686653439E-06
 -4.57318656839355E-04 -1.72171973719803E-06 -9.32300974108628E-06 -1.85479953009112E-06  9.89024970706544E-05
 -9.28171217984388E-07 -3.52121489460567E-06  6.10991789007656E-09 -2.55334547132997E-04  9.09597241239138E-07
  4.69359933192849E-07 -8.08210465121437E-07  1.46413022493514E-05 -4.02864249507416E-06  5.66537161131586E-07
  2.41121852398431E-06 -2.07905597614535E-05  3.53309371297611E-06  2.24712418183581E-06 -9.50742218358344E-07
 -1.72504925815512E-06  2.22132770175974E-07 -9.22788613862508E-08 -7.14268102038237E-07 -2.87137622600171E-06
 -6.86433446285241E-06  7.05403884718913E-06  1.09314005550026E-05 -1.73118894201513E-06 -5.69046870201784E-06
 -9.55208766197597E-08  1.75615194704687E-04 -6.25773558209937E-07 -5.89976334204265E-06 -1.37593019416923E-06
  1.60851023730861E-04  5.87988014862094E-07  4.20214318926282E-06  1.26328301578506E-06  2.46965403184456E-05
 -4.97567580484920E-06  3.59884137027236E-07  1.48247384684584E-06 -2.28503417741869E-06  1.67268548626436E-06
  2.36850676075965E-06 -2.01129214033389E-06 -2.76886386484663E-06 -9.59918016835593E-07 -5.61934403517105E-07
 -3.75290938803067E-06 -2.07120511783755E-05 -1.01025205023079E-04 -3.39162952109123E-05  2.34629399623167E-04
 -5.45569278722051E-06 -3.10968506139628E-05 -8.31547988235276E-06  4.12408174688664E-04  4.47473592109945E-06
  1.83543852616016E-05  2.74688860571479E-06  3.61067554031210E-04  7.03005749713648E-06  3.50306542310073E-05
  7.85268005899158E-06  1.22349568192203E-05  3.35590001859666E-06 -8.89836541564143E-06 -3.69404084641145E-07
 -6.89326379439069E-06 -1.90331706661808E-06  2.00119274059004E-05  6.53236543225821E-06 -7.84189238114145E-06
 -4.45044579870594E-06 -2.72737737342491E-07 -1.43818403701918E-04  3.18352162496754E-05  9.29878336347787E-05
  4.53513564372841E-05  6.18115547430564E-02 -1.28904863295531E-06 -3.45180685475031E-05 -1.67777539818164E-06
  8.24867843511441E-01  6.84069856142201E-05  1.77973855226957E-05  1.30908463541583E-04  5.61936000432350E-01
  5.14802324395800E-05  3.73041773705196E-05  9.76316909753040E-05  6.82087922525254E-05  1.04208398316854E-05
  5.36439267357491E-05 -1.48071574776883E-05 -3.96482288686193E-05 -6.12351254879971E-06 -4.62083097555563E-05
  1.62322063046947E-05 -6.96652733382833E-06 -5.11192588499401E-07  4.86914283725925E-07  3.25070512419307E-06
 -4.11640306586455E-07  1.71767252473892E-06 -9.46925243768826E-06  8.91973093504275E-07 -2.27208680822243E-05
 -5.95901180714575E-07 -9.27026600305397E-06 -4.95681443570104E-07 -3.69326352586596E-06 -6.14643812153674E-06
 -1.95800588501234E-06 -1.23871081382249E-06  1.14040652973644E-06 -1.34896059512906E-05  2.17973216101359E-07
 -6.64166827718794E-08 -5.02394273716515E-07 -3.76210014941644E-06 -6.44237503365716E-06 -5.74812463875347E-07
 -7.55077462622921E-06 -2.57983118141003E-07 -7.19849965315301E-06  2.27965279252874E-06 -8.19359949713889E-06
 -4.01841209957441E-08 -3.10964626009745E-07 -6.87461634724062E-08 -5.76466990981569E-08 -1.00151707681575E-06
 -3.02963389957231E-08  1.38291681820957E-06  2.32702384313777E-08  1.84437951770722E-06 -6.17183899541143E-09
 -7.06210029619862E-08  1.38527130911227E-06  7.18353556310886E-08 -4.38880906549903E-07  2.97702724167499E-07
  2.48612557307917E-06  1.54853744520376E-07  1.92588011439838E-06  1.83121198141089E-08  1.45746428622192E-07
  8.59777591989778E-07  1.14399830855551E-08 -4.30156110565654E-07  5.32711431380355E-08 -2.10622588883195E-07
 -1.66090514109132E-08  5.34405114158570E-06  1.95724086172572E-08  1.56568350387361E-07  8.99184168551422E-07
  5.80739036596519E-08 -3.86985502302829E-06  2.05855690587866E-08  3.48587998537574E-06  4.02430042124507E-08
  5.38050920082495E-07  2.90090989047359E-07  2.18222088197494E-06  6.84191335648880E-06 -1.25389963828721E-06
  1.93603188441909E-06 -1.52248178337066E-06 -2.38860097888760E-05 -2.43697224789445E-07 -1.84795640427467E-05
 -8.49798674768134E-09 -1.24272145133388E-06 -1.49325461436259E-06 -1.25068898939700E-06  2.19950490865659E-07
 -1.08261849288674E-06  1.24850108415288E-07 -8.05623890501839E-08  1.31062952866649E-06  1.72108790122031E-06
  9.82843167314764E-06  6.63224330359569E-06 -2.26022421054174E-06 -1.13070483821117E-05 -7.47544485775399E-06
 -1.12286293097337E-05 -3.85897142359361E-09 -1.23375294199379E-06 -1.50919688897473E-06 -1.21623345347716E-06
  2.05406841793619E-07  1.45309712224891E-07 -9.94737092343484E-07 -2.54882426989572E-08  3.48096845465181E-07
  1.98491392458933E-06 -1.11440789357262E-06 -1.55952400281795E-06 -2.98408821770629E-07  5.97015958571518E-07
 -1.76686018384754E-06 -1.73960518243192E-06
* ORBITAL    1   21
  2.70861867513028E-07  1.43130706215129E-04 -3.16865437170730E-05 -9.26715235684762E-05 -4.52118499023802E-05
  8.26517974254431E-01  6.85843150994928E-05  1.78292697308236E-05  1.31172246760381E-04  6.13095801378999E-02
 -1.32860033723115E-06 -3.43091526214150E-05 -1.73644213983307E-06  5.59559060441158E-01  5.12915363906289E-05
  3.72016329699019E-05  9.72289071680867E-05 -6.82701711494550E-05 -1.04651765636904E-05  4.59096820585405E-05
 -1.61534757207590E-05  3.95460282841360E-05  6.09558583835336E-06 -5.37715739841312E-05  1.48386771163629E-05
 -6.94659824935391E-06 -5.07242376807833E-07  5.61046871430657E-07  3.92655883604307E-06  2.06335529047625E-05
  1.00776455664981E-04  3.38522917594473E-05  2.34891018054103E-04  4.46005464564127E-06  1.83167198800679E-05
  2.72205511195507E-06  1.21084958158049E-04 -5.46328329699996E-06 -3.11116763970544E-05 -8.33929425004581E-06
  6.73467614320804E-05  6.99968260381169E-06  3.49833211121284E-05  7.80128544973321E-06 -1.21757414544587E-05
 -3.35309819675109E-06 -1.99887339180924E-05 -6.53489750279070E-06  6.90251259531647E-06  1.91230814126745E-06
  8.79998368587760E-06  3.64480270740031E-07 -7.91547026881677E-06 -4.44065050204478E-06  9.25509048462095E-08
  7.94303289939662E-07  2.86041835707054E-06  6.85448770452952E-06 -7.01243921337199E-06 -7.04205411777763E-04
 -7.13475635333287E-07 -5.96726719248098E-06 -1.52614303994516E-06  1.07403986890544E-03 -1.63144131852723E-06
 -5.68719576537006E-06  5.86729752031544E-08 -1.10043341877513E-03  4.75996074790858E-07  4.20045968399470E-06
  1.07307204397074E-06 -2.47967809287720E-05  4.98615702271563E-06 -2.37431416488771E-06  1.98518862904643E-06
  2.19573809575556E-06 -1.68879116089305E-06 -3.18470980529045E-07 -1.49429782770921E-06 -2.64079972021933E-06
 -9.88928908924772E-07  1.06079069035712E-07  7.35220648680969E-07  3.38663690980387E-06  9.47001803231510E-06
 -6.04039832912034E-06  1.74025451013423E-04 -9.12564118860979E-07 -3.49953543469622E-06  1.71753908650522E-08
  3.88107621595358E-04 -1.63526736764636E-06 -9.21407747459388E-06 -1.70073547968988E-06  3.27259429236671E-04
  9.40409456898424E-07  4.07872711153400E-07 -7.28424500046926E-07 -1.45423207767908E-05  4.02616732429385E-06
 -2.24205785935136E-06  9.61152386546841E-07  2.07292423489011E-05 -3.53858240776603E-06 -6.56380659319795E-07
 -2.39383032655978E-06 -1.75147458633486E-06  2.44222104453354E-07  5.01640367512384E-07  3.75606576175378E-06
  6.44369158377477E-06 -2.55850003888673E-07 -7.22456569374613E-06 -5.72148785141323E-07 -7.55138949287721E-06
  2.27071972851489E-06 -8.19011528360402E-06  3.90695203260113E-08  3.02564472978128E-07  6.01090184917546E-08
 -3.24534951162018E-08  1.40735027537856E-06 -5.83737233395159E-08 -1.06021201754690E-06  1.89916235392430E-08
  1.86601651085015E-06 -4.87804830825123E-07 -3.25701529075215E-06  3.95578595760260E-07  8.90351120656163E-07
 -2.27025908088647E-05  1.72477433959963E-06 -9.46154042827467E-06 -5.91874841153176E-07 -9.21969855665917E-06
  4.96354649379259E-07  3.69818856430132E-06  6.14017717617946E-06  1.14356087622021E-06 -1.34939113948727E-05
 -1.96274075374405E-06 -1.25096961777232E-06  2.19247087697937E-07 -1.59085143208772E-09 -1.92353001803937E-08
 -1.53946175832794E-07 -8.85266669625763E-07  2.07468969543763E-08  3.45080445450491E-06  5.61767135832251E-08
 -3.85947274854785E-06  4.15553069170043E-08  5.83595467018094E-07 -2.87094299090237E-07 -2.15972698184756E-06
 -6.78732750225533E-06 -1.52437444653094E-06 -2.39239179409054E-05 -1.24551314784422E-06  1.95375098329191E-06
 -2.44860296613259E-07 -1.84307760883245E-05  8.05825490572656E-09  8.45694338435772E-08 -1.34836663001227E-06
  3.00759312426034E-07  2.55355886856115E-06  7.54843597332634E-08 -3.95259277332750E-07  1.57112584353147E-07
  1.98846423268345E-06 -1.81871676328620E-08 -1.44918130940320E-07 -8.54066698964978E-07  5.34026136962228E-08
 -1.80736078344755E-07  9.69430180169487E-09 -4.66490316540637E-07 -1.75122942495241E-08  5.31280918253512E-06
 -3.46224359963511E-07 -1.97296857264124E-06 -1.56150136380217E-06 -1.10235775270739E-06 -3.13371146020416E-07
  1.74386698824151E-06 -5.84700506496315E-07  1.76247246442371E-06  5.57737708344402E-09  1.23790674037287E-06
 -1.20526553288163E-06 -1.50593538378485E-06  2.07908001467958E-07  1.97326082205429E-08 -1.50755855828735E-07
  9.88640433299397E-07 -1.31302657213056E-06 -1.74220197899293E-06  6.58110066590363E-06  9.85317814841281E-06
 -2.22197303167535E-06  7.47153492987385E-06  1.12373576816335E-05  1.13664499379977E-05  8.77715877992419E-09
  1.24253561308371E-06 -1.23442632620639E-06 -1.49595814789935E-06  2.13422565745013E-07 -1.34903275341381E-07
  9.20873337328664E-08  1.07378255692545E-06
* ORBITAL    1   22
 -7.48267989671188E-07 -5.06585867450739E-06 -2.71155267124616E-05 -1.26198136359777E-04 -2.53103548155444E-05
  2.27539514238996E-04  1.99147592857123E-07  3.32778479369381E-06  6.28301722024653E-07 -5.77318860670470E-04
 -1.58965048684862E-05 -6.45235042437935E-05 -1.01892346737976E-05  2.66150773861757E-04 -1.24740094760964E-06
 -1.08072834331144E-05 -3.94862029234490E-06 -2.39440469895831E-06  2.94550529191022E-06 -3.10508154810317E-06
 -4.36489018948084E-06  2.44788046806122E-06  8.43646205819099E-06 -2.64895036387297E-07  5.56308965335842E-07
 -2.76696858375885E-05  1.08127010185751E-05 -7.44591100000204E-07 -4.84847177637891E-06 -2.69938160171804E-05
 -1.24632495704935E-04 -2.44562603287842E-05 -2.02384810178463E-04 -6.87940578622368E-06 -2.24735284463574E-05
 -1.77901935473611E-06 -6.13701935351549E-04 -8.81747530895840E-06 -3.81921552702075E-05 -7.54099439706858E-06
 -1.37880599660209E-03 -1.13765588508511E-05 -4.72576186459319E-05 -7.54031925674849E-06 -3.42189514008963E-06
 -5.76249745897397E-06  1.77570955064366E-05 -9.92414181461242E-06  1.05128409145155E-06 -6.68011229770501E-06
  2.05791081680118E-05 -5.11218156374770E-06  2.40918222526427E-06  2.59990185156135E-06 -1.00702956637047E-06
 -5.58057706268105E-04  1.03910879078843E-04  2.22752323629914E-04  1.04030444238189E-04 -2.11041716433858E-01
 -1.49716227668258E-05 -1.73462960499271E-05 -2.67328453538409E-05 -8.71940377589214E-01 -7.80895976943217E-05
 -1.51171020830519E-04 -1.46299807696811E-04 -4.41791428763088E-01 -4.22731449624792E-05 -9.40183877443219E-05
 -8.05068594430132E-05  2.71845660800051E-08 -8.59491071231308E-06  1.76784144404045E-04 -4.82718175404771E-05
 -5.08629201222235E-07  5.41779159891472E-06  4.24483727172556E-05 -8.03053433558054E-06 -1.56957732907625E-04
  4.03310603940939E-05 -4.34684594627963E-07 -3.07625370223977E-06 -1.59642151417504E-05 -7.00035872554673E-05
 -7.20107698473462E-06  2.85037517970512E-04  3.22497517339057E-06  1.58265134247721E-05  5.22304415139046E-07
  5.46684059723157E-04 -6.83192759553339E-06 -3.07844988303600E-05 -5.82108363489082E-06  1.77616543641518E-04
 -7.09580976436191E-06 -3.26635163293968E-05 -4.44227372455215E-06  1.39186826323816E-05  5.48187626553060E-06
 -1.33888317377483E-05 -7.64640650053946E-06 -8.18403542885200E-06 -3.17374220113571E-06  1.33241883162499E-05
  5.13153784533710E-06 -5.80096555267836E-08  1.73696261433244E-06  9.39042011312090E-08  7.12558882933494E-07
  6.92441191162022E-06 -1.71406728892390E-07 -6.53714614617072E-06  1.33671876378271E-07 -1.83143208024799E-06
  2.20378045636325E-07  3.28598350339114E-06 -4.38478529229103E-07 -3.21712900663479E-06  5.87061953178482E-07
 -1.43178784272151E-07  1.71487017749031E-06 -2.43910132835379E-07  1.45616436548317E-05 -1.75441858857266E-06
 -4.14141095751979E-06 -4.37988836793912E-07 -3.22556957176488E-06  5.18440900218045E-07  1.07061550366443E-06
  1.09429316910432E-05 -1.52248375667942E-06  4.33770957070695E-06 -7.64660152144741E-08  8.68024801122440E-06
 -1.01930692051568E-06 -7.27103498412684E-06 -4.91971294389951E-06 -2.17004760626608E-06 -1.78595347903053E-05
 -2.47226525911232E-06  2.20411179440359E-06 -2.08480730828082E-07  1.40668008083130E-05  2.33212468204711E-06
  1.73314011987610E-05  4.01486804159871E-05 -1.23277882559924E-06 -7.40540872297590E-07 -5.78291795870269E-06
  2.43050973294381E-05 -3.21152639844030E-06  1.70974444698754E-05 -4.04097596265480E-08 -3.25622718110210E-07
 -1.03637468182766E-06 -2.85264279906524E-08 -3.24263647649950E-06 -2.73558916188564E-07 -4.65115617055646E-06
  2.83278258208540E-07  1.02372290274989E-05 -3.76314864451698E-08 -3.02638392558771E-07 -9.05808645803214E-07
 -3.39862537983808E-07 -1.09800432096070E-05  5.51968187961697E-08  3.36807905660576E-06 -1.59660133535192E-07
 -7.04248287702241E-07 -1.79269143086221E-08 -1.30293562277870E-07  1.03097737949679E-06  8.25594609575972E-08
 -6.49557905931400E-07  4.29404143714116E-08 -8.29252249757577E-07 -2.90398278049598E-08 -1.20148865645081E-07
  1.95709999203313E-09  6.56355086079325E-07  1.13719050528850E-06  9.19006552468845E-07  4.21341224670408E-07
  2.14218174507248E-06 -5.99705297781801E-07  3.97968773367256E-06  2.00454885372758E-07  2.01741703910163E-08
  1.04066759469323E-06  1.13522006732977E-06  4.80331741160728E-08 -3.25022795228564E-06  9.58253344237779E-07
 -3.20019757179940E-06  2.96673078432908E-09  6.73783626765721E-07  7.76913421111717E-07  1.34145816196358E-06
 -1.52417028736892E-07 -5.98435537265191E-07  2.20384652853751E-06  4.07092449183569E-06  1.53354676209728E-07
  8.22644843818643E-06 -1.26350232445957E-05 -1.56956020678743E-05 -2.10044735374125E-06 -3.33670824369137E-06
  1.92434773252720E-06  2.19979139462382E-06
* ORBITAL    1   23
  2.18604542781382E-08  1.58941619606968E-07  8.04970533170535E-07  3.75778159665581E-06  1.10752782289442E-06
 -2.35167556528822E-04 -5.47118128352204E-07 -9.96817544166346E-07 -3.53326959557584E-07  2.14524844528963E-04
  5.14233967166763E-07  7.72337244719170E-07  2.01291706384894E-07  3.05881196835620E-04  2.16175659953186E-07
 -1.41955917481694E-06 -1.20848192605216E-07 -7.29890059091972E-06 -1.07603758009282E-06 -4.44424654832561E-07
 -8.46071710194504E-07 -1.16904304143821E-05 -1.47393821771600E-06  1.09319715700034E-06 -6.57700416272008E-07
 -1.16320067699961E-07  1.28811434778240E-06  1.13202299826039E-08  1.14343113287483E-05 -1.86969312308836E-06
 -4.22381003225781E-06 -1.98944055411560E-06  4.93117315071475E-01  4.55238198695844E-05  4.05857308149293E-06
  7.69151577807156E-05 -4.77266541005849E-01 -4.44383159025810E-05 -5.91603971147429E-06 -7.49986794339982E-05
 -7.27358211478989E-01 -6.72977299080460E-05 -1.04402192336805E-05 -1.14002531051468E-04  1.68521147639757E-05
  5.92074474060243E-06 -3.76971180562037E-05  9.88622175102871E-06  3.49382136954090E-05  1.11893617370751E-05
 -4.09191412042217E-05  1.08016480434431E-05  5.31818244253885E-05 -1.38292358663498E-05  3.58212999968546E-07
  3.25075318468276E-06  1.30641508267900E-05  6.95712283059516E-05  2.87121370950142E-05  2.48869936414551E-05
 -3.00741799804767E-06 -1.56251111853617E-05 -4.39004893616202E-06  1.21178963994854E-03 -3.67837452040636E-06
 -1.33342439403815E-05 -2.40648492308515E-06  3.01903606186535E-04 -4.48161708856686E-06 -1.90118711018997E-05
 -4.99499167381962E-06 -9.05252792368090E-06  2.27716759266252E-06 -1.02179746583262E-05 -1.04647431705042E-06
  1.10023754107393E-05 -1.63891663245623E-06 -1.66587706040873E-05  4.44939565572483E-06 -2.12735536833132E-06
  5.44532972633066E-06 -3.39174969705933E-07 -2.40218673797015E-06 -1.25851972263116E-05 -6.76132171174387E-05
 -2.88841131064882E-05 -2.55172251364461E-04  6.23846204222380E-06  2.69310200923572E-05  6.95569706210235E-06
  6.02564716235809E-04  2.24057477854160E-07  8.59726233811921E-07 -2.17035962480298E-08 -5.09988092856584E-04
 -6.98046586248908E-07  1.02577069452928E-06  1.01293458303331E-06  1.23313842518034E-05 -2.27504303273093E-06
 -1.77167356276808E-06 -1.00695559016090E-06 -2.18400569636004E-06  1.04028712400284E-06  5.04891191737169E-06
 -6.74353825564041E-06  1.90882586825992E-05 -2.22036562198086E-06 -3.96041971380068E-07 -2.98302681979329E-06
 -1.19229037881550E-06  2.07346935536365E-06  3.83297888425814E-07 -1.52508098733791E-06  5.60913293803527E-06
  4.28609977189134E-07  1.49445925766890E-05 -6.69501056312964E-09 -4.06489561793671E-08  7.37947848857426E-08
 -1.42810061481621E-07 -4.25284397251125E-06  1.93055169770445E-07  3.12027550351349E-06  2.68310411339176E-07
  6.22149729836195E-06  6.11131423404249E-10  4.49655259125578E-09 -6.55483959231717E-08  4.31387159661359E-08
  1.60549510724260E-06 -4.36833765875277E-08 -1.58192552337784E-06 -6.14802769765750E-08 -2.28207352665377E-06
  4.46035589728771E-07  3.33082859430021E-06  1.47599082775157E-06 -6.24628303271157E-07 -1.36431816425224E-05
  4.69282425834313E-08  7.27180618813172E-06 -2.67541056774730E-06  4.95059195288970E-06  1.50907833767154E-08
  1.40979301326072E-07 -4.98386985134174E-07  2.19607712095688E-08  3.38286146468455E-06 -3.58212970180862E-07
 -7.14686260025156E-06 -1.67414951177387E-07 -2.29048304160319E-06  2.01176100361520E-10  2.08779135358554E-09
 -7.82939025378913E-08 -1.32979221751690E-08 -1.51359421904076E-06  2.55333341676633E-08  1.45735622731796E-06
  1.76798350364501E-08  2.09879633663870E-06 -2.45630714918145E-08 -1.82372552871838E-07 -4.32596383764870E-07
 -8.91757422079826E-07 -1.37448440969014E-05  7.64568223559096E-07  1.35049079087693E-05  1.14169097419625E-06
  2.09856727377922E-05 -2.35353809658241E-08 -2.05500370059329E-07  2.25666354192501E-07  3.10217802341529E-07
  3.50972106610244E-06  4.91495921679534E-08  4.25808509081507E-07 -2.70906457327229E-07 -7.48546645001240E-06
 -2.99091890633111E-08 -6.75292557677710E-08  5.00901199627962E-07 -2.64662638590152E-07 -5.11106061870211E-07
  4.12333371060990E-06  2.18322267209739E-07 -3.58872118751202E-06  3.61712053454721E-08 -7.99355267766671E-08
  3.91234927168594E-08  3.09123190027655E-08  7.46214752553640E-08  2.26579497960569E-06  8.14475684726407E-07
  2.14848674620316E-06 -9.79639559455945E-09 -3.56715362502924E-08 -9.52754011351614E-08  6.69040463832222E-08
  1.40139023706676E-07 -5.73826546005386E-08  9.96294246931729E-07 -8.86238351962512E-07 -3.49350096801375E-08
  1.43352899248047E-07 -1.57978048374155E-07 -4.81845588384953E-08 -2.16940207834359E-09 -8.59245832068922E-07
 -2.26550887402716E-06 -2.22812104766360E-06
* ORBITAL    1   24
 -3.74910471465936E-07 -2.66382167627374E-06 -1.38635151492886E-05 -7.33017671214457E-05 -3.00577645522298E-05
  2.37816935109764E-03 -2.90862645409604E-06 -1.62540239646567E-05 -4.19356268867912E-06 -2.51501165329611E-03
 -4.16819592823731E-06 -1.40652824142371E-05 -3.07332682237658E-06 -3.43862773217127E-03  4.46614486309507E-06
  2.05454939057295E-05  4.81641799057151E-06  8.08988131737865E-06 -2.27221303341180E-06 -1.07961249346491E-05
 -1.03036503728937E-06 -9.71422494843436E-06  1.16095025228218E-06 -1.76043613111261E-05  4.86698973381263E-06
  2.55368828402639E-06 -5.64248558048361E-06  3.20374989582626E-07  2.06594332325379E-06  1.19452415882114E-05
  6.43896935196897E-05  2.79634356133431E-05  8.27814978961975E-04  5.91390208872622E-06  2.53846205789181E-05
  6.79416096348187E-06 -2.10736686350521E-04  1.71711597560901E-07  1.01989663982767E-06 -1.21762946901520E-07
 -3.99881465091280E-04  5.91853291122931E-07 -8.81993857244755E-07 -1.12304760495915E-06 -1.33300620277510E-05
  2.54832011700944E-06 -1.73494033529064E-06 -1.08378071332543E-06  2.39776536940966E-06 -7.44435622815608E-07
  5.38053378813231E-06 -6.53861186180966E-06 -1.77874310643017E-05  1.88561553692943E-06 -4.53353437777645E-09
 -4.36059469789458E-08 -1.50805574018576E-07 -4.28900396205960E-07  4.64158585672066E-07  8.32101255689204E-05
 -4.38698389227225E-07 -4.56341301537000E-07 -1.25690939735419E-07 -1.01634144722382E-04  3.12935838279839E-07
 -5.49445707134121E-08 -3.32153288304858E-08  1.09912082028871E-04 -3.15371860855358E-07  6.30914434657676E-07
 -2.71523969779883E-08  7.23167533069942E-06  1.00773104256139E-06  3.50891808517681E-07 -1.08483856815093E-06
  1.18344154603014E-05  1.50627551828508E-06  4.97509014062886E-08 -6.33168836568986E-07  4.34114333780057E-07
 -1.16656889911549E-06 -2.51847840297381E-08 -1.46558651434276E-05  2.74728093058112E-06  6.50856576168937E-06
  2.92038563399678E-06  4.70103389827836E-01  4.36310906220177E-05  1.69251418354494E-06  7.35084535507352E-05
 -5.20703559434198E-01 -4.78369368952002E-05 -6.78971637853015E-06 -8.14980297458167E-05  7.12633378490661E-01
  6.61035897476787E-05  1.09659131841579E-05  1.12558512085053E-04 -2.02450250266125E-05 -7.01948036560142E-06
 -4.03362463979219E-05  1.05448734098104E-05 -3.14332055167017E-05 -1.09103357616529E-05 -4.29824228436644E-05
  1.14497172301246E-05 -4.93539378433692E-05  1.31566774992859E-05 -4.65198317654663E-08 -3.28042952173745E-07
 -1.93995391475542E-07 -2.99714415969562E-07 -3.98168043661666E-06  1.04867531931383E-07  4.32407243864510E-06
 -2.67079539493619E-07 -6.11760619252320E-06  4.14447677908132E-07  3.10358072488597E-06  1.34948521813922E-06
  2.09640244609283E-06  8.98184677809863E-08 -1.54660449007568E-06  6.98609105023913E-06 -4.65761662615852E-07
 -1.51332100651552E-05 -4.16506325664074E-07 -3.13873700372636E-06 -1.31478219403784E-06 -5.94092322149566E-07
 -1.31747349442613E-05  3.27056393215886E-08  7.46825156170390E-06  2.63746514218225E-06 -3.48457102207962E-06
  5.23636465471562E-09  3.94978525215968E-08  2.11516528486212E-07  5.39094585501379E-08  1.42297715314429E-06
 -5.82915819416543E-08 -1.80768142985436E-06  5.54659359212679E-08  2.15133823049897E-06  1.76586514931040E-10
  1.90543664864582E-09  1.97391433866532E-09 -1.65730601394966E-08 -1.48100341818641E-06  1.19493196616403E-08
  1.48120772788030E-06 -2.61632436920049E-08 -2.12905434240611E-06 -2.10769560564210E-08 -1.87055693412727E-07
  3.46752077237844E-07  1.85230453203352E-08  3.54102592002511E-06 -3.80008248496922E-07 -7.48245568403311E-06
  1.83550912523271E-07  1.98567161528607E-06  2.10047938161275E-08  1.84599598127410E-07 -3.78615822622058E-07
  2.94728331474684E-07  3.20543936885275E-06  5.10319773132405E-08  2.26831613602614E-07  2.66944199110443E-07
  7.14080189282857E-06  5.69753993574693E-08  4.22626307349848E-07  8.50995265841350E-07 -9.47854316810530E-07
 -1.33409296501557E-05  8.07256116712872E-07  1.45883064164062E-05 -1.06382648087029E-06 -2.01100360735993E-05
 -3.40785701515804E-08  1.62332329949898E-07  1.64391430114962E-07  1.22108853601998E-07 -9.19424745282081E-08
 -2.10325732737634E-06 -8.89040255935949E-07 -2.10856730338380E-06 -2.72332375016279E-08  1.88539276836206E-07
 -2.57125114563185E-07 -8.63640630919638E-07  5.81075035149666E-07 -3.65448851174508E-06 -5.99846542030409E-08
  4.03351172073783E-06  3.75173528135888E-08 -4.61321863475379E-08 -4.95769206606534E-08  5.22771474968231E-08
  5.27425305879716E-09  8.33997859290865E-07  2.45658685071212E-06  2.22157582967026E-06  3.72135835079187E-09
 -1.23028764644013E-08 -3.24274726737668E-08  1.28928282623382E-07 -1.15420872848843E-07  4.69311956364088E-09
 -1.04386289810061E-06  8.39190850336522E-07
* ORBITAL    1   25
  1.96054205645457E-08  1.46711607628921E-05 -2.93766118131949E-06 -7.57737259079310E-06 -3.34826423713176E-06
 -5.18321676036556E-01 -4.76942537642753E-05 -6.87662754532706E-06 -8.11679994711499E-05  4.70596963445540E-01
  4.36315333228439E-05  1.44553981997812E-06  7.35068200157205E-05  7.14043034851976E-01  6.63196968952012E-05
  1.12280598052934E-05  1.12809572560766E-04  2.01299357766808E-05  6.97389605501800E-06  4.29939705868803E-05
 -1.15127887071525E-05  3.14774931873720E-05  1.09538104892024E-05  3.99743463132601E-05 -1.04494422064788E-05
 -4.94870323343877E-05  1.31389174783968E-05  8.30173025267202E-09  1.70990112423459E-08  3.05272734704254E-07
  1.23227031784501E-06 -1.11665307437200E-07 -1.51690954440177E-04  3.70752301970420E-07  2.26685190658031E-07
  2.91247374414826E-08  2.35289257408256E-04 -4.41025043847073E-07 -5.48031272092371E-07 -1.27685218456500E-07
  3.43777163225485E-04 -2.77183400291807E-07  6.74281854688570E-07  1.36478101037220E-08 -7.36632637104161E-06
 -1.00042683960661E-06 -7.42287740135203E-08  5.95301724721263E-07 -1.17493773771122E-05 -1.52316784803350E-06
 -2.13196652840895E-07  1.00514341772446E-06  2.24348292004336E-07 -1.15808191312751E-06 -3.21110482274035E-07
 -2.44243549381951E-06 -1.18788452419584E-05 -6.42491315791870E-05 -2.78811888055391E-05 -1.17642429245254E-04
  1.75059146429137E-07  9.87887439165848E-07 -1.06535293177890E-07 -4.79900886678359E-05  5.82495794639293E-06
  2.52108468159448E-05  6.63850893329327E-06 -3.01041240701422E-04  5.92635158462826E-07 -9.54367418177127E-07
 -1.11511751315889E-06  1.33697445969734E-05 -2.53905769306196E-06 -5.25269536104918E-06  6.48929624300703E-06
 -2.23426906570303E-06  7.69676282898657E-07  1.76428595553884E-06  1.06626507900264E-06 -1.79604945104973E-05
  1.92831174883781E-06  3.74133392183788E-07  2.48979258707823E-06  1.38771098692242E-05  7.32881539275395E-05
  3.00621457737452E-05  2.02740359260757E-03 -3.74403827239404E-06 -1.40490160887552E-05 -2.36494154351170E-06
 -2.68468391629025E-03 -3.38012879947901E-06 -1.63606256850095E-05 -4.99425667724144E-06  3.53790024837842E-03
  5.10470410669535E-06  2.06005101885103E-05  5.90663687919073E-06 -8.32841381135311E-06  2.21580423211462E-06
  1.71897719914397E-05 -4.76515976953168E-06  9.46674570756209E-06 -1.28421565950034E-06  1.03813767602379E-05
  1.14448326638774E-06  2.07981035566752E-06 -5.51580128935180E-06  4.17372419420903E-07  3.14542324163872E-06
  1.33544251103072E-06  2.84620372438741E-08  7.40333184789508E-06 -5.94261462838844E-07 -1.31514345259429E-05
  2.64069846645131E-06 -3.57129812167717E-06 -1.34480226041766E-09 -1.02645726978619E-08 -1.99029860574845E-07
 -3.79763675123092E-08 -1.80145055296342E-06  3.90328705058697E-08  1.51302309423650E-06  5.10331242976258E-08
  1.99111341142321E-06  4.00889892983520E-08  2.81019961593167E-07  1.84137036983394E-07  1.04105228397417E-07
  4.13703156049801E-06 -2.96275119610090E-07 -3.93274668478493E-06 -2.43403557852755E-07 -6.17258938877584E-06
 -4.14035667323366E-07 -3.10023031477329E-06 -1.33194093282357E-06 -1.54483577128463E-06  6.92205330821971E-06
  2.08849010048671E-06  5.88419514037398E-08 -4.64216974354472E-07 -1.50991231551933E-05 -1.69129686791656E-08
 -1.54063760175008E-07  4.44233920816389E-07  4.78444890091060E-08  1.96219499063529E-07  2.87330134793596E-07
  3.23721187100731E-06  2.57943746354495E-07  7.03731886288788E-06 -5.68706739347983E-08 -4.22203833540604E-07
 -8.44173403667702E-07  8.03378533846638E-07  1.45509435672092E-05 -9.53307316084408E-07 -1.34251387845268E-05
 -1.06387138220273E-06 -2.01283381205129E-05  2.98760130800157E-10  1.94440261670267E-09 -2.90566778623420E-09
  1.63066059007464E-08  1.53004701382813E-06 -1.62189183812408E-08 -1.49717542043482E-06 -2.36117357834077E-08
 -2.06507452528174E-06  2.17742756414889E-08  1.92241373256386E-07 -3.35301421660270E-07 -3.89218577860525E-07
 -7.61334900678732E-06  2.65216491709135E-08  3.68066682556811E-06  1.73373739727490E-07  1.79900139062075E-06
 -5.00441575651758E-09  7.62884711156149E-09  1.25792591759436E-07 -3.45141645731555E-08 -1.15859333146982E-07
 -8.53677425775806E-07 -1.23695727992702E-08  1.02877490830024E-06 -3.78778150865986E-08  5.13207266056930E-08
  4.60730243959937E-08 -5.32328922786219E-08  1.46371812529021E-08 -2.24441657575552E-06 -8.36139673868371E-07
 -2.41749204530238E-06  2.08470549166909E-08 -2.15612933460047E-07 -8.64011363372384E-07 -2.18308689886176E-07
  6.01168777461496E-07  8.45762212199290E-08 -3.97921241577851E-06  3.77452472505244E-06  3.52585966955365E-08
 -1.42664238858818E-07  9.63584101393875E-08  1.39507822926809E-07 -8.09741534288684E-08  8.83807520390139E-07
  2.09712965227357E-06  2.11642026846349E-06
* ORBITAL    1   26
  4.35736211285387E-07  2.79203241167752E-06  1.60800901024945E-05  7.04298044959984E-05  7.32944384617150E-06
  3.43059955752490E-04 -6.87972220370265E-06 -3.08870175003760E-05 -5.87746424068143E-06  7.11759591874086E-04
  3.30020983182546E-06  1.60653872005400E-05  6.25463050510180E-07 -1.22050757501798E-04 -7.12706511850035E-06
 -3.27134826539600E-05 -4.49350780695965E-06 -1.39697427835993E-05 -5.52643776435375E-06 -1.34825141573653E-05
 -5.12229637755207E-06  8.08186101467197E-06  3.14763101237525E-06  1.34578342095274E-05  7.65483277458447E-06
 -9.89083179094253E-08  1.73080959857170E-06  1.00986537465457E-06  5.52279899114656E-04 -1.03915324812401E-04
 -2.22619934866841E-04 -1.04180783714110E-04 -8.67832889851962E-01 -7.76883210699523E-05 -1.51588703618420E-04
 -1.45269658183503E-04 -2.11415271989251E-01 -1.49111543995050E-05 -1.73450456016773E-05 -2.66532415999013E-05
 -4.49629201662472E-01 -4.29776443210159E-05 -9.43296215607321E-05 -8.14240151041968E-05 -6.92748149682958E-07
  8.59206167627024E-06 -4.30385646787314E-05  8.09649080036801E-06  8.11934450091896E-07 -5.12522758027872E-06
 -1.77709435213142E-04  4.80465983037580E-05 -1.56535937539456E-04  3.97483246891899E-05  7.48390459000173E-07
  5.91736727140152E-06  2.68682843514470E-05  1.24621267522167E-04  2.43388448518045E-05  3.15718158969508E-04
 -8.76699101937805E-06 -3.82721191540452E-05 -7.42362407091620E-06  7.48578163507685E-04 -6.80789773314396E-06
 -2.22373188965636E-05 -1.61793531392541E-06  4.61299299537099E-04 -1.12259031886741E-05 -4.71461709176794E-05
 -7.23997950481969E-06  3.39246464970869E-06  5.83788585930541E-06 -2.11875635122493E-05  5.27320579426738E-06
 -7.39919033035862E-07  6.67505383708481E-06 -1.81198555691610E-05  9.98397393730918E-06  2.61711479014325E-06
  2.54286393469003E-06  7.45747661743238E-07  4.43815363102143E-06  2.71743874041872E-05  1.26096238518164E-04
  2.51181146281331E-05 -1.27227242597220E-03 -1.59407068007542E-05 -6.45378688202088E-05 -1.02457407434230E-05
 -5.37426923821462E-04  1.52329861219778E-07  3.37638138003128E-06  5.26167042632319E-07  1.13958673636362E-03
 -1.15327251987635E-06 -1.05809982792596E-05 -3.76188230522062E-06  2.25112666001385E-06 -2.99150357624183E-06
  2.08007749478363E-07 -5.15546323166119E-07 -2.55078899381325E-06 -8.45019648722244E-06  2.86982051470535E-06
  4.30538919302836E-06 -2.75611314820422E-05  1.07834151903940E-05  4.31957018323586E-07  3.17987084091738E-06
 -7.10701094493079E-07 -1.50913486730779E-06  4.66271130388769E-06  1.05563069814670E-06  1.07470604038912E-05
 -7.32320529324262E-08  8.87587182489296E-06  1.01740990974823E-06  7.25886526543494E-06  4.83731144021794E-06
 -2.46321444558504E-06  2.17412795339380E-06 -2.16519335945611E-06 -1.80713860429088E-05 -1.94467802874556E-07
  1.43449331160450E-05 -9.53280585241851E-08 -7.23570104485429E-07 -6.97247839926309E-06  1.36543871420121E-07
 -1.82926235408401E-06 -1.70549577096376E-07 -6.52115005215033E-06  2.24541796166226E-07  3.23753355272247E-06
  4.42436238107923E-07  3.24565936236697E-06 -6.83136157568905E-07 -2.46450149133052E-07  1.46340180883500E-05
 -1.37985966388983E-07  1.75985003175570E-06 -1.77639143665289E-06 -3.96159237124365E-06  2.99507385642956E-08
  2.45480958598737E-07  7.42535810945833E-07  5.69262473135676E-08  3.31443224954929E-06 -3.22005835671847E-07
 -1.09545837027587E-05 -1.52219587217606E-07 -7.63885404587863E-07  1.92215338310009E-08  1.39942478336635E-07
 -1.01704714045359E-06  4.34883512857527E-08 -8.38045506755367E-07  8.56454500238645E-08 -6.60823613878140E-07
 -3.08784399510578E-08 -9.52502411165038E-08 -2.36272237442528E-06 -1.75175186006702E-05 -4.00454152907008E-05
 -5.77562527162796E-06  2.49627738333845E-05 -1.23334868551389E-06 -8.41389873034172E-07 -3.21539550526372E-06
  1.79007068284036E-05  4.28767265360892E-08  3.43548066341000E-07  1.07706658668717E-06 -2.77612730786610E-07
 -4.66661402684840E-06 -2.82260428421498E-08 -3.20528345393182E-06  2.83131030277901E-07  1.01311185767117E-05
 -1.62360343099843E-07 -8.29357256331258E-06 -1.56979580905734E-05 -1.26597952413592E-05 -2.10353870053887E-06
 -2.15231096219062E-06  3.44128150669227E-06 -1.90408610147637E-06 -2.06033914408229E-09 -6.51615392713708E-07
  1.31765125374629E-06  7.60614643433528E-07 -1.46957932694735E-07 -4.03932809356904E-06  6.13015768872494E-07
 -2.16611737833826E-06 -1.99239291660368E-07 -1.01028707385100E-08  1.12204249005813E-06  1.04301489297964E-06
  4.43659184701552E-08 -9.60276673742287E-07  3.22074851374418E-06  3.24185349865476E-06 -3.74110240861723E-09
 -6.70479246620509E-07  9.39378236360203E-07  1.16082457450154E-06  4.28357944889680E-07  6.07885012408167E-07
 -3.99466633059985E-06 -2.15347765607868E-06
* ORBITAL    1   27
  7.20267451743546E-07 -1.28616126938675E-06  2.76622718922515E-05  1.25182663336459E-04  2.51401074649512E-05
  2.37742616067787E-03  8.71151231735135E-06  3.74062179686409E-05  7.58959838884525E-06  1.06009980638823E-02
  7.62286228354747E-06  2.35962199836329E-05  3.47221831537663E-06 -4.85340582704657E-03 -1.15956644367478E-05
 -4.82760645949392E-05 -8.19943933759380E-06  3.96930178366774E-06  5.46970336302110E-06  1.85212404421499E-05
 -4.62706732717613E-06 -1.68275083905494E-06  7.12150293712594E-06  1.70832876223817E-05 -9.81576232376295E-06
  6.03203414810502E-07  2.92148321013327E-06  7.46690018807802E-07  6.32434335828498E-06  2.67592620368800E-05
  1.25882204586873E-04  2.56387417139703E-05 -1.54583914097857E-03  1.56935397143230E-05  6.43036971150887E-05
  9.88495743519931E-06 -3.71736135274916E-04 -1.65960701771850E-07 -3.26663412682354E-06 -6.33565569004970E-07
 -6.36479179366551E-04 -1.47165309706647E-06 -1.19085204773616E-05 -4.25628622996302E-06  2.80485390095284E-06
 -2.99789771588642E-06 -3.06593900030393E-07  6.84459832174807E-07 -2.69628571301787E-06 -8.43477290717946E-06
 -3.46280080424834E-06 -4.68391896779612E-06 -2.86336973139729E-05  1.08940420963658E-05  4.14606340398089E-07
  3.18687223127482E-06  1.51684277887251E-05  6.60902492271455E-05  6.07105177703834E-06 -3.04830949630608E-05
  6.67522545178950E-06  2.94989740445191E-05  5.61233557541993E-06  2.43903215659369E-04 -2.94215653537340E-06
 -1.47519142917154E-05 -2.91204340716968E-07  1.91438450228005E-04 -6.96862940556390E-06 -3.20959776942565E-05
 -4.34583717399467E-06 -1.32176196663945E-05 -5.33471643965470E-06  1.32876600410989E-05  5.23758824725467E-06
  8.23429834240955E-06  3.25136300267125E-06 -1.28220196311078E-05 -7.40646610643816E-06 -5.24058125723860E-07
  1.66313442531675E-06  9.91860001692937E-07  5.52472167185803E-04 -1.02876052278107E-04 -2.20827441702041E-04
 -1.02771599526101E-04  8.80380604871926E-01  7.82714377781217E-05  1.50114537500939E-04  1.46736761791365E-04
  2.20102022455725E-01  1.53953438335980E-05  1.78724913142053E-05  2.77424307960549E-05 -4.19930887013751E-01
 -4.04522418806215E-05 -9.34542010974496E-05 -7.73983183931579E-05  1.82288482224385E-06  8.57481782901012E-06
  4.25138652991445E-05 -8.04346184938559E-06 -1.46227425506951E-06 -5.92537203854582E-06  1.74213778955659E-04
 -4.72126335815864E-05 -1.58988678322498E-04  4.08145801673438E-05  1.05289356004842E-06  7.49005672750956E-06
  5.15295849185432E-06  2.46847954657785E-06 -3.43565511241768E-06  2.20322736958889E-06  1.71365361131772E-05
 -2.28988198140938E-07  1.40246407123032E-05  4.45109664094464E-07  3.26997699786082E-06 -5.76231653653707E-07
  1.48772364916555E-06 -4.95025240391769E-06 -1.10361260328320E-06 -1.14048639759950E-05 -9.18034258471542E-08
  8.19666627294868E-06  3.90000582653977E-07  2.87056236661090E-06 -9.25558406555395E-07  2.61084644356625E-07
 -1.43168360259071E-05  1.84264788800277E-07 -1.49463355171967E-06 -1.64102422921597E-06 -4.42366864866440E-06
 -9.91136382557617E-08 -7.51940025056885E-07 -6.94097790814133E-06 -1.54865778362492E-07  1.79120063006141E-06
  1.82918847920710E-07  6.41886601305675E-06  2.13019683971969E-07  3.61855010662464E-06  1.70179330908888E-08
  1.23201785588172E-07 -9.97527240544739E-07 -3.92058473415779E-08  7.72648514720335E-07 -7.11889085069948E-08
  8.65436851689554E-07 -2.18871154089173E-08 -1.00378592406754E-07  6.30086766944172E-08  4.90859410064517E-07
  1.38972553072907E-06 -3.98840344865380E-08 -3.29922546785769E-06  3.93880599072586E-07  1.03740357246468E-05
 -1.90411019724125E-07 -1.12406662586416E-07  3.40521290804010E-08  2.78324202310594E-07  8.56011396195738E-07
  2.59678419835145E-07  4.36240861558892E-06  2.69790464198023E-08  3.41655803921460E-06  2.83489582196030E-07
  1.05551332494335E-05 -2.33930571160065E-06 -1.73589301945308E-05 -3.97402770235452E-05  5.75453317333618E-06
 -2.45111806113037E-05  1.22010984173679E-06  6.79880864387583E-07 -3.18911418167074E-06  1.65225355551636E-05
 -5.66201537614158E-09 -7.46504433074085E-07 -1.42677850746422E-06 -8.16794434875350E-07 -1.76585845186383E-07
 -4.17767294054684E-06  5.84668545366655E-07 -2.21262583217537E-06 -1.34796299961538E-07 -8.29993160166904E-06
  1.59324944954280E-05  1.28126200951093E-05 -2.05940516836947E-06 -2.32470493057614E-06  3.26952072184337E-06
 -2.16347185187627E-06 -3.09768232977862E-09 -6.47128582634857E-07 -8.38841408060554E-07 -1.02377983775172E-06
  3.89138239126754E-07  5.91002546690365E-07 -3.94090177589939E-06 -1.96866895076694E-06 -1.84748244496069E-07
  7.15576773508543E-08 -1.14646577380593E-06 -1.10009448567534E-06  1.59185419499626E-08 -9.61002294299618E-07
  3.09058860113168E-06  3.22015045094897E-06
* ORBITAL    1   28
 -1.01047068106869E-06 -5.52899880029870E-04  1.02307641977533E-04  2.18011991024587E-04  1.02243315305009E-04
  2.19539876830294E-01  1.51512756675538E-05  1.69877961239979E-05  2.74766608289637E-05  8.80148371661905E-01
  7.81551842254772E-05  1.49660796627339E-04  1.46644216172431E-04 -4.20713745275967E-01 -4.02744672886096E-05
 -9.23268908350107E-05 -7.73279695607127E-05 -1.81020182407698E-06 -8.70953222727465E-06 -1.74737263008547E-04
  4.73583086679391E-05  1.39333851197494E-06  5.75423025274426E-06 -4.29205147371488E-05  8.26256964034070E-06
 -1.59046362989616E-04  4.07578310437745E-05 -4.32663110325165E-07 -3.58184899254012E-06 -1.57526409693980E-05
 -6.89661130385216E-05 -6.65289475399895E-06  6.58899510634560E-04 -3.28060251522507E-06 -1.62139200674678E-05
 -4.65693950577675E-07  4.51146309038206E-05  6.69713209769614E-06  2.96449865877515E-05  5.65028856141738E-06
  4.25497945386807E-04 -6.90953227189899E-06 -3.17648630960146E-05 -4.20889741563047E-06  1.31812303826702E-05
  5.41233623162931E-06  1.28432625894087E-05  7.40452087165579E-06 -8.17143859611284E-06 -3.04297377396428E-06
 -1.31389438968454E-05 -5.14446726094590E-06  2.39456938410551E-07  1.38896883430245E-06 -7.55808084004573E-07
 -5.77963474364183E-06 -2.72531265208565E-05 -1.27738181722618E-04 -2.58602571362748E-05 -1.37764937499396E-04
 -3.05723258531861E-07 -3.94113659734825E-06 -7.34308933577735E-07 -5.34912810828173E-04  1.58414178189853E-05
  6.47801866282540E-05  1.00482915246616E-05 -1.75591497586488E-04 -1.26533186711511E-06 -1.10601066452176E-05
 -4.06872527059715E-06 -2.48722061527615E-06  3.12442331313802E-06  2.93850386988910E-06  4.59060142923903E-06
  2.48773809661978E-06  8.35156864338808E-06  5.54938661227066E-07 -5.05587015084202E-07 -2.84736634290122E-05
  1.08282927667795E-05 -7.44006736756203E-07 -1.18614218804031E-05 -2.52185324369281E-05 -1.19957759771108E-04
 -2.27024276572992E-05 -1.03618071417952E-02  5.76567138281054E-06  2.00465062066543E-05 -1.58807199053115E-08
 -2.82200514129708E-03  8.35873670031964E-06  3.70298526944251E-05  6.94415139344515E-06  5.11520093973192E-03
 -1.06312550795073E-05 -4.60283037798450E-05 -6.35741756596853E-06 -4.00084808414848E-06 -5.68122073593148E-06
 -1.80897607713290E-05  1.00174764911060E-05  1.68830349217243E-06 -6.97129439137728E-06 -2.26842646249551E-05
  5.74775499833088E-06  4.40669035226304E-06  1.94642399196416E-06 -4.15875944379377E-07 -3.05482142937461E-06
  7.97901610767734E-07  1.26639451261507E-07 -1.40323611947483E-06  2.08578421937772E-07 -1.47260081006175E-05
 -1.63878806282072E-06 -4.72891069999125E-06  8.83772029590151E-08  6.73118902095458E-07  6.94828773166738E-06
  1.48567940450314E-07  6.53337476752802E-06 -1.27579513114455E-07  2.04806946973499E-06  2.16995423388053E-07
  3.40698121283579E-06 -1.06129691493267E-06 -7.55216658228214E-06 -5.12593679758016E-06  2.19512290747109E-06
  1.75108328857444E-05  2.46466613192750E-06 -3.37079884796017E-06 -1.89400023890343E-07  1.41396739738013E-05
 -4.42173960708853E-07 -3.24809372239681E-06  7.45737294520407E-07 -1.09789662211423E-06 -1.14307205669389E-05
  1.48689948466978E-06 -5.10611772955516E-06 -9.61100326936331E-08  8.09641497984431E-06 -3.45147153492478E-08
 -2.81661749243495E-07 -8.25899032414571E-07  2.70636849350753E-08  3.33416997190599E-06  2.64361954588453E-07
  4.37648845003867E-06  2.82152924109597E-07  1.04300815854505E-05  2.33857814028007E-06  1.73528940905187E-05
  3.97202804470026E-05  1.22266334948482E-06  7.99385381895146E-07  5.74814290296940E-06 -2.47214736468894E-05
 -3.18536183612370E-06  1.65871571240349E-05 -1.71133259455744E-08 -1.24038328072277E-07  1.01200004935764E-06
 -7.49548149898416E-08  7.31318784529829E-07 -3.95567565026404E-08  6.99127725103820E-07 -2.72537961655226E-08
 -3.78976734654920E-07 -7.43173088288319E-09 -7.85008970457827E-08 -4.46782741783250E-07  2.57052382579857E-07
  1.09723640230518E-05 -6.92765179857684E-08 -3.31487666914510E-06 -1.14736905094741E-07 -5.17544707385020E-07
  1.84928072828110E-07 -5.78915611999772E-08 -1.06296827334317E-06 -1.13937828661612E-06  2.99661274894469E-08
 -3.11720202722397E-06  9.42618022965472E-07 -3.03770965959489E-06  5.49141548393697E-09  8.38729572628868E-07
 -1.40440778894376E-06 -1.15146021469651E-06  4.31098203437922E-07  2.03139792978366E-06 -6.70529334848529E-07
  3.99428789286335E-06  1.32565494435567E-07  8.28997387697553E-06  1.28254416574442E-05  1.59485396831032E-05
 -2.03101518147522E-06 -3.28607510455234E-06  2.25792060680386E-06  2.43074055998104E-06  1.09531126917779E-08
  7.40781738292091E-07 -7.72008865472603E-07 -1.39612712725899E-06 -1.68077012741805E-07 -5.69697227602313E-07
  2.15088106640458E-06  4.09088292878003E-06
* ORBITAL    1   29
 -8.44732504765969E-07 -6.02707021434650E-06 -2.72926385440847E-05 -3.93579455696442E-05  9.20841604730963E-05
  1.57106823815801E-06  2.93480948741805E-05  1.68876805809345E-04  3.13598392119459E-05  6.01130844415325E-07
  1.20479663987841E-05  8.74498359119919E-05  2.46533666573763E-05  6.73169471872710E-07  1.19879319103779E-05
  5.58942797040523E-05  4.15844817428363E-06  9.07577965708227E-06  2.02401676250749E-05 -3.44816738993956E-06
 -9.24214885766058E-06 -5.04875038572626E-06 -1.12636341661227E-05 -1.39765007539657E-05 -2.54187505660679E-05
 -1.22322309380310E-05 -2.45186057117131E-05  5.46723092061495E-06  3.95187099282515E-05  1.99056924697048E-04
  1.28840487851573E-03  6.74857720077385E-04 -1.24537192541783E-06 -3.28556184052787E-05 -3.55160983197148E-04
 -1.45460696817660E-04 -1.65809039412547E-06 -3.86891096393213E-05 -4.43833995475038E-04 -2.02273620488790E-04
  2.88680141047234E-07  4.04015327513252E-06  6.03948839744899E-05  3.86627601380733E-05  3.24499767043327E-05
  1.27581531328283E-04 -3.28182963073290E-06 -9.39980710123113E-06 -1.92314205964914E-05 -7.48109077912683E-05
  4.46348591183544E-05  9.03464539258938E-05  2.89291417183067E-05  5.57539544443848E-05 -2.37750173527323E-06
 -1.70084859235687E-05 -7.99352242399488E-05 -3.96702515258648E-04 -1.91211019004138E-04  6.99563669644118E-07
  1.32431416954328E-05  1.09631963007052E-04  4.69631609242744E-05  8.91948293837900E-07  1.67226638032319E-05
  1.06826663193518E-04  2.73135284956447E-05  3.72619178981449E-08  8.28332855558392E-07  3.03733664138475E-05
  2.19554742472673E-05 -5.08820874021778E-06 -7.49479673530644E-06  8.89551991549552E-06  1.87534086674025E-05
  7.99768090375349E-06  2.07384754914648E-05  9.46023903450117E-06  1.68495406299068E-05  6.20391827971386E-07
 -4.17030737507992E-06 -2.37425556548736E-06 -1.69854503191328E-05 -7.98176510697147E-05 -3.95140527525899E-04
 -1.89767080286145E-04  8.39071946251041E-07  1.58602019963155E-05  1.30981792681340E-04  5.27994408715770E-05
  7.76143665851656E-07  1.45208319401291E-05  8.72403480774990E-05  2.15960185754525E-05 -1.33318711597025E-07
 -2.40511113421273E-06  2.25713991062646E-06  1.38755554332393E-05 -9.61833615145068E-06 -2.19284948025064E-05
  1.91215578378931E-07 -1.88250739575632E-06  3.61583544954904E-07 -3.94576826019748E-06  4.49605640625722E-07
 -4.59487347489598E-06  1.29158048728283E-05  2.50105770176325E-05 -2.30112141551179E-06 -1.67144698420220E-05
 -6.62000564175449E-05  9.19793093696215E-06  1.00939403403447E-04  3.53726792167819E-06  5.17202753808322E-05
  2.43744544389537E-06  4.66338781607690E-05  2.68728786722389E-06  2.06918142709386E-05  7.29766677424448E-05
 -4.21244628509003E-06 -2.46635856293396E-05 -6.09049078339178E-06 -5.27057664455907E-05  1.37084085029144E-06
  2.02655237758198E-05 -6.21824800715248E-07 -4.99016175712426E-06 -1.70233440201893E-05  2.68387229737268E-06
  2.94009469271744E-05  1.61268794793233E-06  1.49627373996669E-05  7.62623312433270E-07  1.03395066564773E-05
 -2.29236246744558E-06 -1.66175068930179E-05 -6.56113018448548E-05  8.15788468403983E-06  1.10590620526285E-04
  4.57171027966792E-06  4.30403920322278E-05  3.89299905913508E-06  3.34695877409051E-05  2.50440395696961E-07
  1.63404385659614E-06  9.55672058638298E-06 -4.74071482579294E-07 -1.01656633121456E-05  2.03957865756071E-06
  2.24298070127610E-05  1.29155843565112E-06  2.00931185133059E-05 -1.31748071660929E-08  1.80414665519662E-07
 -1.17443867739113E-06 -6.57442950677216E-07 -8.51663676923479E-06  8.40048781828456E-07  9.68310740396505E-06
 -1.03483034629252E-06 -1.25607259647758E-05  1.46309941877790E-05  8.10589821939263E-05  3.47041559923391E-04
 -3.33524569418693E-05 -3.22490581206469E-04 -5.95153519162843E-05 -4.58316537767768E-04  1.81265368814853E-05
  9.20254286690378E-05  2.18366188645882E-07  1.38546349463230E-06  8.68617267338386E-06  1.76372467157843E-06
  2.07816147832281E-05 -1.28663255919897E-07 -8.06973114361375E-06 -1.79098930923911E-06 -2.31821879776853E-05
 -1.00022445265561E+00 -9.66608683532176E-04 -1.94053454353168E-04 -1.60482950690954E-04 -1.66838870315428E-05
  6.11996963461646E-04  6.92882526831555E-04  6.19029645034148E-04  3.16974385809737E-04 -2.33727702718225E-06
 -1.43851772848751E-06 -7.33416097100894E-06 -4.54575698293520E-06  3.05524325331115E-05  1.16947614388183E-05
  3.17202957751615E-05  1.09897408741247E-03 -1.92137028100680E-05 -2.20876837818905E-05 -1.99285562990995E-06
 -1.44152439142318E-05 -3.60066765731380E-06  3.09222804513114E-06  2.62943538402674E-06  4.29209518389447E-04
 -2.07368449865592E-06 -7.55570536008278E-06 -1.14669002435077E-06  4.02253939701055E-06  1.17084833753151E-05
  3.05247167261314E-05  3.16473435484119E-05
* ORBITAL    1   30
  2.39076033748237E-06  1.71049965590831E-05  8.04267364418371E-05  3.99075594985451E-04  1.91678418070648E-04
  7.66717132659797E-07  1.43168184869184E-05  8.51507798016444E-05  2.06884893790859E-05  8.33499181569576E-07
  1.57172401294009E-05  1.29436807017518E-04  5.21761035176924E-05 -1.33465565064011E-07 -2.40310855547090E-06
  2.20188435193630E-06  1.38194833054756E-05  9.71952313990255E-06  2.23767424455687E-05 -6.19075151029958E-07
  4.25095401035078E-06 -4.25847887967748E-07  3.70854128073503E-06 -1.88008588492620E-07  1.90753369952936E-06
  1.27996800581332E-05  2.47795221015388E-05  2.36672624359489E-06  1.69310292974093E-05  7.95586148908681E-05
  3.94947575194473E-04  1.90740712199665E-04  8.97242318180480E-07  1.68377336109767E-05  1.07538743462323E-04
  2.74515042740842E-05  7.08376215955319E-07  1.34165539362947E-05  1.10838045824155E-04  4.72975929831628E-05
  3.88341509951449E-08  8.62041341090787E-07  3.05921340289839E-05  2.20276442385860E-05  5.05115245762301E-06
  7.36674134404109E-06 -9.40091996140085E-06 -1.67373954873911E-05 -7.97739711424040E-06 -2.06944463159939E-05
 -8.99393352467377E-06 -1.89252373639799E-05  5.99193351277551E-07 -4.20844723614578E-06 -5.47307828774342E-06
 -3.95598638876110E-05 -1.99231588078899E-04 -1.29023709084303E-03 -6.76376542588237E-04 -1.66309806405090E-06
 -3.87893465340799E-05 -4.44569167561564E-04 -2.02370610611300E-04 -1.22685166707079E-06 -3.25032594722640E-05
 -3.53743762754977E-04 -1.45344657203740E-04  3.11210308071211E-07  4.48471668656470E-06  6.25683517090130E-05
  3.88350283223335E-05 -3.26464440455574E-05 -1.27928313877265E-04 -4.41294364087711E-05 -8.95631174898768E-05
  1.95541453160611E-05  7.53828368191680E-05  3.17761095490106E-06  9.13243571690569E-06  2.86547867430354E-05
  5.52717790399122E-05  8.57625876804480E-07  6.12049299355442E-06  2.77702943776911E-05  4.26458680813742E-05
 -9.02962266740377E-05  6.06047341169756E-07  1.21636191742620E-05  8.85544156844462E-05  2.50704083257826E-05
  1.57950832400417E-06  2.95289007043275E-05  1.70782239695583E-04  3.22337414053531E-05  6.77026598072834E-07
  1.20593223816139E-05  5.64695361962507E-05  4.37873640950614E-06 -9.01414383171504E-06 -1.99162452802301E-05
  1.39841387203717E-05  2.54873498440030E-05  5.04754056519367E-06  1.11714193533796E-05  3.31547330071928E-06
  8.99994812772184E-06 -1.22031271265156E-05 -2.44598538545048E-05  6.23429179352064E-07  5.00606548059990E-06
  1.70704273245915E-05  1.63493033536407E-06  1.51016945775932E-05  2.73230819286413E-06  2.99565426372874E-05
  7.51405298425120E-07  1.02552643455747E-05  2.28225016473860E-06  1.65414734049917E-05  6.53469130550298E-05
  4.55889951745025E-06  4.28836613002816E-05  8.18098812815406E-06  1.10845107631070E-04  3.90920208392672E-06
  3.36852677385322E-05  2.30806078975820E-06  1.67695827280453E-05  6.63806106068968E-05  3.48567665718085E-06
  5.12101121888641E-05  9.18057452430674E-06  1.00874289203008E-04  2.45105514393475E-06  4.67112275211041E-05
 -2.69149086801132E-06 -2.07239255120050E-05 -7.31354005121256E-05 -6.08687388536456E-06 -5.26840068418447E-05
 -4.18511242583525E-06 -2.44020621834241E-05  1.35594364640234E-06  2.00062770847702E-05 -1.49323739079340E-05
 -8.30404971649401E-05 -3.53537340976116E-04 -5.99446921050042E-05 -4.60527466274336E-04 -3.30573414105960E-05
 -3.20560307464036E-04  1.84529430888132E-05  9.35373031319810E-05 -1.63281388335682E-07 -1.08159862527810E-06
 -7.38117066870492E-06 -3.46144865230969E-07 -9.72171298582335E-06  1.63400020294915E-06  1.95222235402165E-05
 -1.85468996565352E-06 -2.34761943139330E-05 -2.42038033629811E-07 -1.54430777912537E-06 -9.33492112499395E-06
  2.11461877863293E-06  2.30629314991392E-05 -4.24130154611750E-07 -9.77210435478276E-06  1.30727991141020E-06
  2.02792646362015E-05  4.85380529241829E-08  1.34480375077052E-08  1.99564779371504E-06  9.23495725216174E-07
  1.04887914465562E-05 -5.13457792820587E-07 -7.41395107086335E-06 -9.93502064464726E-07 -1.23657416693537E-05
  4.25069061053258E-04  2.85610957720640E-06 -9.85968848932882E-07 -7.47207039165439E-06  4.05455051447272E-06
 -3.20608451819241E-05 -1.22835849570071E-05 -3.09728728178255E-05 -3.51476291992002E-03  1.70939870049016E-05
 -1.41287955167493E-06 -2.17138327206889E-05 -1.39963330013107E-05 -1.94427108112667E-06  5.32012043594354E-06
 -1.35404513633124E-06 -3.97619181675938E-03 -1.32894319197452E-06 -7.78259414882949E-06 -2.19010778273975E-06
 -4.42819343394681E-06 -9.12914025815822E-06 -2.93524628662323E-05 -2.82088150737383E-05  1.00021163125234E+00
  9.76737848626239E-04 -1.64635209398059E-04 -1.89851130638023E-04 -1.44541777901850E-05 -6.95353457803155E-04
 -6.18884466449474E-04 -6.13051198208092E-04
* ORBITAL    1   31
 -5.42451780200014E-06 -3.92120930794412E-05 -1.97595677477950E-04 -1.28302731126913E-03 -6.73447938151389E-04
  1.66885500667967E-06  3.89108194199414E-05  4.44466907310288E-04  2.01847397563373E-04  1.28721918920742E-06
  3.37419368201000E-05  3.63037157250019E-04  1.48367632981286E-04  3.04543028896062E-07  4.40992906900128E-06
  6.46173807061254E-05  4.05773049774273E-05 -3.24144984824816E-05 -1.27466305544067E-04  4.42725428746296E-05
  8.93478458466682E-05  1.93409217994255E-05  7.49430688937738E-05 -3.52604021956254E-06 -1.03412467521269E-05
  2.97740237316807E-05  5.80480807537242E-05  8.45226710260891E-07  6.02996910520242E-06  2.72798127806079E-05
  3.74093434879080E-05 -9.42102974726710E-05 -5.90753793500728E-07 -1.18373645503325E-05 -8.60058165493592E-05
 -2.43307239367103E-05 -1.56039392635191E-06 -2.91110593853135E-05 -1.66333949328883E-04 -3.01481591214463E-05
  6.86924565473747E-07  1.22531063457384E-05  5.74083268703662E-05  4.54247263819910E-06 -9.13858707515445E-06
 -2.05802395410166E-05 -1.40115168603329E-05 -2.54456061399747E-05  5.33561504578477E-06  1.20202323799198E-05
 -3.38974120534693E-06 -9.22791191771930E-06 -1.23008947594279E-05 -2.44957842581461E-05  2.34457736814410E-06
  1.67706818225033E-05  7.87386370711801E-05  3.89013654454721E-04  1.87436530419993E-04 -7.80470214108385E-07
 -1.46356138193572E-05 -8.89530977281249E-05 -2.25081214391049E-05 -8.30744200626150E-07 -1.57420543236522E-05
 -1.30802299312358E-04 -5.29223906748763E-05 -1.30780728644480E-07 -2.36044857382693E-06  2.61329053044616E-06
  1.40743507107677E-05  9.51435833725258E-06  2.14545221796366E-05  5.81283621181419E-07 -4.09907887114494E-06
 -3.61202346191723E-07  4.08404902270978E-06  8.28312673967332E-08 -2.10254034385910E-06  1.29720016349750E-05
  2.52146606379091E-05  2.38422468053280E-06  1.70564708703297E-05  8.01447476411177E-05  3.97195907183654E-04
  1.90757538423960E-04 -8.89111055321175E-07 -1.66248692180275E-05 -1.05440181136834E-04 -2.67093923845208E-05
 -7.03957864823489E-07 -1.33063382458931E-05 -1.09502912696794E-04 -4.66899885493416E-05  4.09662674772577E-08
  8.71057066646252E-07  3.06974213920598E-05  2.21158330386072E-05  5.25756734313377E-06  7.87029129756075E-06
  9.39437387046593E-06  1.66154112092300E-05 -8.22654093752479E-06 -2.12402613402498E-05  8.84527715095675E-06
  1.87592410365468E-05  3.78604298831416E-07 -4.65461658609563E-06  2.33322407000129E-06  1.69527837204512E-05
  6.70597357926107E-05 -4.59102645223644E-06 -4.28291974954576E-05 -8.09200846118544E-06 -1.09413643246188E-04
  4.07194220609393E-06  3.53466866832817E-05  6.14544510367466E-07  4.93680175093865E-06  1.69785404295040E-05
 -1.55389564814228E-06 -1.45188204698526E-05 -2.61383201416572E-06 -2.88215479143857E-05  7.99479223468979E-07
  1.07279406829267E-05 -2.74556007984840E-06 -2.11292936325600E-05 -7.42706894007620E-05  6.24530484889187E-06
  5.41084811291796E-05  4.34740515554542E-06  2.57481829647383E-05  1.35654558811809E-06  2.01814948824048E-05
  2.30478239376419E-06  1.67194471543793E-05  6.60354769037662E-05 -3.59036211530878E-06 -5.28686513603378E-05
 -9.18697644759073E-06 -1.00962782603269E-04  2.55588413077850E-06  4.81153905477367E-05 -3.14473334584033E-07
 -1.98686344765521E-06 -1.10535761095609E-05 -1.17646209203671E-07  6.24514852012721E-06 -1.85360481791259E-06
 -2.18796357013420E-05 -1.67608587713673E-06 -2.23971369184818E-05 -1.52228626255279E-05 -8.46436696121155E-05
 -3.58341506960599E-04  6.04934432531905E-05  4.63224025030507E-04  3.38655718521863E-05  3.26290389712154E-04
  1.87830811973657E-05  9.53857999334121E-05 -7.24615814046767E-09 -2.64181913427775E-07  7.61958623274186E-07
 -7.57511960709298E-07 -8.92042909186795E-06  7.66442736852572E-07  9.33502883571003E-06 -1.07158220327138E-06
 -1.28045424805984E-05 -2.14958265571117E-07 -1.40948706318560E-06 -8.66677488682717E-06 -2.00884597719781E-06
 -2.20383214663246E-05  5.60268008748274E-07  1.07991905310778E-05  1.30969587055387E-06  2.00847575919578E-05
  1.10925642090636E-03  2.07689542069647E-05  2.11824184713526E-06  2.24538315806130E-05 -1.44342512500473E-05
 -3.49506739572520E-06  2.07544644903957E-06 -3.96109499946904E-06 -1.81428675939953E-03  8.49386445117950E-07
  1.45730381168043E-06  7.79368667510826E-06  3.98541875489926E-06 -3.05788575669610E-05 -1.06996352935304E-05
 -2.97648844805120E-05  1.00021695163646E+00  9.94084664046824E-04  1.69158002006115E-04  2.06074346727198E-04
 -1.56542304305492E-05 -6.92266775195590E-04 -6.22989888647303E-04 -6.16250932556541E-04  3.97073826150478E-03
  6.26772592504137E-06  6.51736830668666E-06  7.14324181597474E-07 -4.53694741792503E-06 -1.47548836090699E-05
 -3.40486209775766E-05 -3.32351131040258E-05
* ORBITAL    1   32
  2.36371929078375E-06  1.69082334736025E-05  7.94001003538317E-05  3.92860576817415E-04  1.89001237947793E-04
  7.17265221281288E-07  1.35811240701725E-05  1.11903890947527E-04  4.75895758735184E-05  8.95629039647259E-07
  1.67827378618579E-05  1.07068810955479E-04  2.73698024661499E-05 -3.69818330646314E-08 -8.03135080156383E-07
 -3.01856375309646E-05 -2.19135002712862E-05  5.18132242597996E-06  7.50343052184754E-06  8.99143851130046E-06
  1.90612256602329E-05 -8.17080197803420E-06 -2.09956755118011E-05  9.32799727083673E-06  1.64881044841028E-05
 -2.77098845265381E-07  4.85041981415488E-06  2.36852167596686E-06  1.69431937476473E-05  7.95879861669799E-05
  3.94219376723621E-04  1.90008111978417E-04  8.27518637262684E-07  1.56485209417105E-05  1.29578134356241E-04
  5.23704664016775E-05  7.70567191323484E-07  1.44251915422986E-05  8.70097477588021E-05  2.17652097980547E-05
  1.35996961838257E-07  2.45348064026691E-06 -1.96389024460637E-06 -1.38552732980571E-05  9.58756951515177E-06
  2.18208903948252E-05 -2.60690670236548E-08 -2.30973056535453E-06 -4.11836399382521E-07  3.85253347405739E-06
  6.58767701000311E-07 -3.91665812374266E-06 -1.29728608743241E-05 -2.52251083921895E-05  8.35060389083483E-07
  5.95632104332366E-06  2.69029707519483E-05  3.49815584429740E-05 -9.54060148611073E-05  1.55702026155657E-06
  2.90302567669594E-05  1.65548999989714E-04  2.98607730803258E-05  5.84136793704851E-07  1.16867149777378E-05
  8.46234061374656E-05  2.38004493671057E-05 -6.88324505924496E-07 -1.22855195409634E-05 -5.74154744646246E-05
 -4.40630217146731E-06 -9.22449026995293E-06 -2.08534456780336E-05 -3.48992329734123E-06 -9.44453702202376E-06
  5.41466556042614E-06  1.23023837814406E-05 -1.40012586860293E-05 -2.54489106904841E-05  1.24558981863562E-05
  2.47963758716955E-05 -5.42183226667033E-06 -3.91928028834314E-05 -1.97505400080385E-04 -1.28304889498156E-03
 -6.73734415797327E-04 -1.28566466767913E-06 -3.37188390793835E-05 -3.63222467386253E-04 -1.48512604644465E-04
 -1.66699754997524E-06 -3.88798830278885E-05 -4.44513416720411E-04 -2.01963507383566E-04 -3.06565639878550E-07
 -4.45578497535781E-06 -6.50581235193380E-05 -4.07313257918660E-05 -3.25035925985394E-05 -1.27774672417676E-04
 -3.49591257675507E-06 -1.03544926685479E-05  1.92716487156802E-05  7.48135592372952E-05  4.42286165505307E-05
  8.90872025333871E-05 -2.97855218457257E-05 -5.82512577331401E-05 -2.74876139129447E-06 -2.11531318340768E-05
 -7.43588740625994E-05 -4.33724377870668E-06 -2.56208959812681E-05 -6.26066368569582E-06 -5.42827620709801E-05
 -1.33008597849735E-06 -1.98239954633734E-05  2.31530134045418E-06  1.67988918938505E-05  6.63320935589071E-05
  9.17095279847791E-06  1.00918296255635E-04  3.58480794461057E-06  5.28968087709045E-05 -2.54109754764378E-06
 -4.79265724944195E-05  2.33542310357152E-06  1.69694372562600E-05  6.71368768925251E-05  8.13534101547243E-06
  1.09761997146672E-04  4.62763459516045E-06  4.30963159321606E-05 -4.08049896280941E-06 -3.52895483549088E-05
  6.07302967575763E-07  4.88156546076076E-06  1.67909653248395E-05  2.61696616662549E-06  2.89211277768238E-05
  1.52499839338031E-06  1.42307393891148E-05 -7.73079685934415E-07 -1.04030725640029E-05 -3.54785615624975E-08
 -4.04880103222695E-07  9.33813167766244E-08 -9.20665593455204E-07 -1.05516412713266E-05  6.58108559241893E-07
  7.98337951479344E-06  1.09574770437760E-06  1.28219308673325E-05 -2.72196568089268E-07 -1.73113813358919E-06
 -1.00290345552919E-05 -3.43473364477265E-07 -9.16950065563523E-06  2.13606664546930E-06  2.32742311391329E-05
 -1.24730820608812E-06 -1.98340840226672E-05 -2.43937988523514E-07 -1.56341858491093E-06 -9.37885415044637E-06
  1.76409119322998E-06  2.09578322332321E-05 -9.16048222928224E-08 -7.82426025932490E-06  1.77562493510916E-06
  2.29864596917043E-05 -1.51629217216782E-05 -8.41732066695585E-05 -3.56573600426478E-04 -3.37921902994635E-05
 -3.25581889536464E-04 -6.03288945694865E-05 -4.61827541738254E-04 -1.87004239514090E-05 -9.53977642370902E-05
  3.21897722753923E-04  2.82194117339805E-06 -1.39176216043909E-06 -7.04133014330847E-06  4.40626295259916E-06
 -3.10483459853171E-05 -1.22327985789838E-05 -3.18696883450389E-05  1.00021970881483E+00  9.98964664100324E-04
 -2.05802787342068E-04 -1.60747730613929E-04  2.14278417050398E-05 -6.19995865246730E-04 -6.92999822086353E-04
 -6.25079548070713E-04  1.80137337907524E-03  4.35207895008765E-06 -7.15604310416876E-06 -7.25955539129365E-07
 -4.08371007930556E-06 -1.32346574083604E-05 -3.20590050419209E-05 -3.28634269188598E-05  3.53097521488358E-03
  2.29842208926504E-05 -2.28814499590346E-05 -2.49870081492337E-06  1.43417214384940E-05  3.98421339045126E-07
 -5.01947802235781E-06 -4.93897672662974E-06
* ORBITAL    1   33
  2.73715297782822E-06  1.87583755661170E-05  6.35892630360307E-05  2.68422615273860E-04  2.10786083664688E-04
  9.68769051298328E-07  3.59614735902687E-05  1.37436739551145E-04 -2.02230587601629E-05  5.56018021455479E-08
 -1.36482015060021E-05 -7.47637566408761E-05 -8.35402299085522E-07 -7.29907793419139E-07 -1.63789050305855E-05
 -7.88443747408055E-05 -7.84400852894775E-06  7.55440123472800E-05  2.17432194106677E-04 -1.91863852843107E-05
 -4.74574630337861E-05  4.32399150403790E-05  1.15354409245711E-04 -4.46711160294072E-06 -2.90237095454763E-05
 -1.09593807615448E-05 -2.21509717425276E-05  1.76118616751113E-06  1.20503376297168E-05  3.80575108866710E-05
  1.54992298274490E-04  1.50665458429211E-04  1.14285716556794E-06  2.54602836951209E-05  8.14430997677081E-05
 -1.42282058415767E-05  6.45113695618471E-07  1.20669364000740E-05  1.33126228071434E-05 -2.07760667193556E-05
 -1.09774664875629E-06 -4.30969293632890E-05 -1.83882486281793E-04  1.05953641427601E-05  1.91325882804598E-05
  5.17257741480992E-05  2.48112044654775E-07  9.65420745588617E-06 -9.84663323486279E-05 -2.71959659206636E-04
  1.16886206212767E-05  1.64974710325517E-05  1.45380896257993E-05  5.21898494433292E-05  6.39039916274032E-07
  3.05597831127981E-06 -1.66897081535152E-05 -3.11973222331619E-07  1.44119558799874E-04  3.70064614762740E-06
  7.09606502586828E-05  2.08787648382241E-04 -3.04551943939660E-05  2.69203963511928E-06  5.32903541868586E-05
  1.60287062810776E-04 -1.74696754186554E-05 -1.00693816713442E-06 -2.25864226437046E-05 -7.78979577994068E-05
  1.05959094842149E-05 -1.04619396227999E-04 -2.43744795707547E-04  1.90308902300207E-05  5.05646833246317E-05
  7.59344575081425E-05  1.83978329954335E-04  2.97999511507535E-07 -2.12126247396306E-05 -1.11327620289385E-05
 -1.18445113751696E-05 -4.72115579978075E-06 -3.36737041023022E-05 -1.54359275942594E-04 -6.16721992530433E-04
 -1.90382248597016E-04  1.91161401232007E-06  3.19158255968555E-05  1.64385624955398E-04  3.56185057832815E-05
  2.48470888375973E-07  7.86980681820402E-06  2.90311803993788E-05 -4.36587758188952E-06 -1.42117635725612E-06
 -2.61627317224000E-05 -1.36535524351744E-04 -2.73118502936772E-05 -1.39167755089416E-05 -4.09539996746689E-05
  1.17127147816837E-06  4.50452224527990E-06 -7.38359157512378E-06 -1.90972216838253E-05 -5.57491158770248E-07
 -4.76008504194798E-06  6.44742574634081E-07  5.99003188280143E-06 -2.13489421278358E-06 -1.97394337221538E-03
 -7.54082202356389E-05  3.14426580340834E-06  5.20927169628667E-05 -2.26500751891731E-05  3.28330114079343E-05
 -1.90881679645266E-05 -2.43809448384911E-05 -5.17772999997816E-06 -1.77947234976740E-01 -1.41787012780234E-03
  1.46569056192489E-04  5.68050188047570E-05  2.17818837025623E-03  1.80504767536132E-04 -1.45838632737736E-03
 -1.48700235032080E-04 -2.22523249207706E-06 -2.43242655417409E-03 -7.32209122634605E-05  3.32528412644408E-05
  1.81666880545769E-05  2.75806944484424E-06  4.85210670012019E-06  1.64749993832545E-05 -4.91868476850509E-05
  1.44240409095567E-05  9.84009265954317E-01  7.47717423402565E-03  1.20464503045576E-02  1.16690835263545E-03
  7.92507856497217E-04  1.12225849261438E-04 -8.04975214849451E-03 -7.66036991128537E-04 -1.80965813311502E-06
 -2.41988288758863E-05 -6.15889846920584E-05  3.14281104594610E-06  3.41632077558868E-05  2.02334810268006E-06
  9.02868076676155E-06 -1.23048037169228E-06 -1.83254108929090E-05 -3.44066987380017E-06 -4.83273067585821E-05
 -9.86662466389344E-05  1.19207904462267E-06 -1.52160174602961E-05 -3.43845436335217E-06 -5.74756285575266E-06
  8.42490833810790E-07 -1.07972160516122E-05 -3.03661751483084E-06 -4.38486500801566E-05 -8.46695759831154E-05
 -1.74322766712072E-06 -5.33667298227506E-06  3.74900205480548E-08 -1.09993110426144E-05 -3.63743709533969E-06
  6.71794104019388E-07  4.98206772540978E-07  3.95251081559109E-06  1.65989873642796E-05  1.68264396147198E-06
  2.23708498684411E-05  4.15534917551986E-07 -4.57700386035542E-06 -1.28954000073674E-06 -1.93972670552379E-05
 -7.32569563181080E-06 -4.60057251128290E-05  2.39659940569370E-07 -1.25508382828580E-05 -1.80588988395459E-05
  4.50187250025854E-05 -1.51299800233962E-05 -6.04319255179880E-05  1.81955430546058E-06  1.26893833539030E-05
 -5.93531700316809E-06 -4.77759152588526E-06 -3.87236176698017E-06  2.29469885738593E-05  1.10165795854753E-05
  4.61402406070194E-06 -7.36668345480856E-06 -4.60777134405882E-05  3.85238423222595E-06 -1.73144590906579E-05
 -1.17756950638988E-05 -1.81027559568224E-05  3.84729163054906E-05 -6.61338347298403E-05  1.64911514251391E-06
  1.04611882252549E-05  7.70753958135683E-06 -8.22762359910715E-06 -1.60108242484820E-05 -6.40180509223865E-06
 -7.09730588953627E-06 -2.53275462002046E-05
* ORBITAL    1   34
 -4.01778869584972E-06 -2.89423858004677E-05 -1.41039890175399E-04 -5.58167653497690E-04 -1.24503679722089E-04
  9.79500758712021E-08  5.06078137647384E-06  2.04375492477497E-05 -2.90767961179854E-06 -2.02000683096413E-06
 -3.91717001417199E-05 -2.03453942019971E-04 -3.83510447757529E-05  1.24443003846774E-06  2.18150603591237E-05
  1.16309377009028E-04  2.62158404531984E-05  1.34064706371422E-05  3.76164394959003E-05 -7.77332812900667E-06
 -2.28275643768925E-05  8.24701070274770E-06  2.26419258194587E-05 -4.17050686060826E-07 -6.04786924080420E-06
 -4.76844723848788E-06 -1.46340251344802E-05  1.33982925806451E-06  7.76177055994016E-06 -3.63156771438901E-06
  5.75141197738135E-05  2.10231054494654E-04 -2.44642261651963E-06 -4.74137655939542E-05 -1.40706785418922E-04
  1.33462056754713E-05 -3.70862195292260E-06 -7.12606385480203E-05 -2.17889968837387E-04  2.47372309098549E-05
  6.62164648150064E-07  7.95328060409330E-06  1.40666067926098E-05 -7.47656017289817E-06 -1.04625140624452E-04
 -2.40853887151315E-04  3.66167450376856E-07 -1.90997418686934E-05  4.43376478484609E-05  9.48669226342815E-05
  2.46782665871463E-05  6.02538831038084E-05  1.73035564409523E-05  3.21238642111471E-05  2.12040640887079E-06
  1.40165848669291E-05  3.44489380526254E-05  1.65729401873363E-04  2.14935774210429E-04  6.94147303717818E-07
  1.36402812612920E-05  6.37691415636837E-05  1.07574441121147E-05 -2.17256951013127E-07 -7.32658622468846E-06
 -2.74794794822511E-05  8.56019050502505E-06  7.93856665518916E-07  3.74853232183827E-05  1.66809297283653E-04
 -7.42393314319638E-06 -1.87200578439411E-05 -3.59937695971694E-05  1.95224211163770E-05  3.63847871871475E-05
 -7.66720825302111E-05 -2.21564157410504E-04  3.64865198920843E-07  2.33889443962091E-06 -1.96585164000118E-05
 -6.00546798225435E-05  1.15536315720315E-06  7.42438238960116E-06  1.01198682718705E-05  5.57074616149690E-05
  1.53702582841406E-04  6.55854285513278E-07  2.65072386580838E-05  1.41204919650431E-04  1.41518027436930E-05
 -9.41027311617393E-07 -3.54390627906280E-05 -1.35888537231621E-04  1.99206672385571E-05  2.47247754619098E-07
  7.69614287957614E-06  3.30315627717088E-05 -1.89030925960893E-06  7.53991439859423E-05  2.16704041060864E-04
 -4.35780890804752E-06 -2.93479947072259E-05  4.34268730769702E-05  1.16079110400712E-04 -2.06827206937263E-05
 -5.24583057887994E-05  1.19288646961864E-05  2.58408789926572E-05 -3.16942825959999E-06 -3.10598938993463E-03
 -1.04607335255367E-04 -1.58577964888151E-06  1.43291076463833E-05 -4.11366951942331E-05 -6.86826587960882E-06
 -2.28903651485346E-05  4.35894290028015E-05  1.34732281517892E-05  9.83999303692463E-01  7.45196037544143E-03
 -7.90924191585965E-04 -9.85371722545278E-05 -1.20469830237782E-02 -1.17829247853989E-03  8.05067343522962E-03
  7.62371722456676E-04 -3.11508616974781E-06 -3.32047189054308E-03 -1.10166868177341E-04  4.03676620105928E-05
 -2.79043961995049E-05 -2.07704617770347E-06 -5.37751596888105E-05  2.89722847854023E-05  7.85166304563445E-06
 -1.33583638437982E-07  1.77893085256553E-01  1.28151300286080E-03  2.17819939599243E-03  2.43509416255959E-04
  1.39732346720417E-04 -1.87119021258661E-05 -1.45277466988175E-03 -1.27698486915250E-04 -3.90041586751641E-06
 -5.53276936642143E-05 -1.13096297901951E-04  1.15466547380745E-06  2.47252287679550E-05  2.63695489965392E-06
  9.46916457680489E-06  3.37384515811066E-06 -7.71546156794328E-06 -7.53510677030396E-07 -1.38396271471595E-05
 -1.91402768275286E-05  1.48819651889840E-09 -8.00680702928501E-07 -3.08217625255966E-06 -2.60293182189186E-05
  1.69184646660941E-06  1.66890276367613E-05 -3.08110563469611E-06 -4.25688241443719E-05 -9.75890185113036E-05
 -2.82239806602103E-06 -1.13366782194114E-05 -3.36958643077917E-06 -4.05442543475663E-05 -2.01995932133258E-08
  2.01889932160096E-05 -3.48346795869029E-06 -5.01449926521484E-05 -9.90420597442094E-05  4.30119900243089E-06
  1.44943931511051E-05 -1.11334876000133E-06  1.45500076910662E-05 -1.37816269224270E-06  4.25296547884229E-06
 -9.78442209489265E-07 -6.03724452625424E-06  8.82832224830044E-06 -1.29442114436578E-05  1.02988529087869E-05
 -1.01879240871870E-05 -1.24847512338284E-05 -3.01568420797454E-05 -7.18305666769237E-06 -4.44786939074967E-05
  1.62405129789293E-05 -5.58750683166084E-06  1.10762852754471E-05 -6.17632988960563E-05 -1.52134344180406E-05
  4.27833903071783E-05 -8.14760728195821E-07 -3.71172769212488E-06  6.43065026772999E-06 -1.30095769104869E-07
 -2.40011479925467E-07  4.98978141252435E-06  1.92971779157997E-05 -1.01234815605504E-07 -7.21312813003938E-06
 -4.52539248041941E-05  1.63165554022282E-05 -3.29807713291961E-06  1.32616330202093E-05 -1.85602529818547E-05
 -6.71506646743859E-05  3.86069675372149E-05
* ORBITAL    1   35
  9.10442828228746E-07  4.77132012893300E-06 -1.36660748726479E-05  2.25258762681847E-05  1.79698073264045E-04
 -4.00345464449703E-06 -7.47847280844590E-05 -2.20787267521975E-04  2.94647788925435E-05 -2.79638979891327E-06
 -5.33632979521398E-05 -1.57309409086616E-04  1.66741444927971E-05 -8.82642019963268E-07 -1.64592375816734E-05
 -5.15835404096728E-05  8.76780031431111E-06 -1.06950673231516E-04 -2.47112338232677E-04 -2.14076376652039E-05
 -5.45418358970444E-05  6.42253122225656E-05  1.49063469475023E-04  1.40586492966954E-07  2.16763200330186E-05
 -1.50424445389805E-05 -2.30052127315890E-05 -4.46387543880290E-06 -3.19781154533826E-05 -1.50590193893671E-04
 -5.98818608321726E-04 -1.62250019938621E-04 -2.00274303343481E-06 -3.58419872561614E-05 -1.84822112214330E-04
 -3.73233169470095E-05 -1.22286048570169E-07 -2.74789701803596E-06 -9.20368187934828E-06  1.35420426937815E-06
 -1.36671524052622E-06 -2.48240049303605E-05 -1.30431995468472E-04 -2.71396450367356E-05 -2.74323858343537E-06
 -8.49571005573590E-06 -5.04355741039353E-07 -3.25402155555130E-08 -9.71087060060867E-07 -2.10428570392143E-06
  3.85354728688416E-06  1.30649032487150E-05  2.64337641584943E-06  1.02970010417335E-05  2.11182905372005E-06
  1.42909784877700E-05  4.25381636084922E-05  1.81869829653678E-04  1.88276557207876E-04 -8.37227964429913E-07
 -3.40143332666843E-05 -1.34442771636681E-04  1.88204206851989E-05  1.80960855062154E-07  1.83770801820348E-05
  1.04370864799397E-04  8.10753394665410E-06 -5.27213673516469E-07 -1.27802081398555E-05 -6.09150957494781E-05
 -4.32554320110813E-06  7.46516600453029E-05  2.17597408282576E-04  2.05888722230091E-05  5.20554937542169E-05
  4.25444824827707E-05  1.15292078793886E-04  4.22899732793081E-06  2.79727352300766E-05 -1.07441306596626E-05
 -2.23779511771908E-05  1.94507477279250E-06  1.31560032607203E-05  3.83757990046606E-05  1.61969937739608E-04
  1.76938276314929E-04 -6.98195585254563E-07 -1.69672209139515E-05 -5.54893408935635E-05  1.22605800384803E-05
 -7.15175741864425E-08 -1.07581572262780E-06  2.03659571845059E-05  1.69944757179811E-05 -7.33317231733972E-07
 -3.74596590897938E-05 -1.71899233057681E-04  6.86904583591805E-06  3.20857946935734E-06  1.53055810502372E-05
 -5.36682674330353E-08 -6.25834723949607E-06 -8.68584146256060E-05 -2.48771056872536E-04 -1.54541976238478E-05
 -2.67224013977055E-05  1.69965166945502E-05  5.61315080268645E-05 -3.07211957691964E-06 -2.50742207763473E-02
 -2.59634123154037E-04 -2.49464222235271E-05 -3.99993771025988E-05 -3.08054743638509E-04  2.55750607192845E-06
 -2.04500796320383E-04 -2.94890467481395E-05 -2.58309620116480E-06  2.72721965768506E-03 -5.27958660549753E-05
 -7.10323526958379E-06 -5.39000533303580E-05 -3.44926858129643E-05 -3.73275155510509E-05  1.94637083429797E-05
 -1.33485850780381E-05  1.42213935821281E-05  9.99645127143128E-01  7.57533147506342E-03 -1.23037119339469E-02
 -1.19454144497860E-03 -8.54613302066523E-04 -1.15567289850114E-04 -8.05230330660624E-03 -7.60554328619437E-04
 -2.57883516858305E-06  2.88199811238523E-03 -4.49401556899536E-05  3.20853228751866E-05 -6.69564121307456E-06
  2.36626863090821E-06  3.16950978861417E-06 -2.63549602106947E-05 -5.19965562828473E-05 -3.52236200242399E-06
 -5.04457916953185E-05 -1.01030719669624E-04 -1.14837691820622E-06  1.53195836340412E-05  3.89421859118169E-06
  1.01321794494909E-05  1.14421365079083E-06 -7.53495139871757E-06 -2.40517583339488E-06 -3.29678527543290E-05
 -7.85363729418224E-05 -3.30912596070163E-06 -3.78592888831841E-05 -2.37003256756259E-06 -9.63699889389416E-06
 -7.17384371967659E-07 -1.97091348600404E-05 -8.38884839547286E-08 -4.42005448627577E-06  1.64810662619736E-08
 -2.35282199126168E-06 -2.44158839080491E-05 -2.70668392697568E-07  1.88037860169854E-06 -1.53395235119213E-06
 -1.86326853790318E-05 -3.48241163474805E-06 -5.02259268224101E-05 -9.87316381635979E-05  2.28774312220101E-06
  8.46809838295398E-06  4.81817221885685E-07  1.71547306432135E-05 -3.56446070408823E-06  4.38256650532284E-06
  6.56080462581458E-07  5.44422594682811E-06  3.37077181703669E-06  5.37805099293385E-06 -2.16147760648404E-06
  1.34482115503557E-05  8.36740234920682E-06  1.04531493857213E-05 -7.46858941468929E-06 -4.65300472662110E-05
 -2.12406999128300E-06  1.38173321075178E-05 -1.57988778061767E-05  4.39194134397181E-05 -1.64284704833777E-05
 -6.39659852567030E-05  4.64281248972653E-07  2.98746067462900E-06 -1.02445990599655E-05  8.37216674804019E-06
 -1.39023672759609E-05 -9.44075478437525E-06 -1.68008793534283E-05 -2.01732001240985E-05 -7.45741347973093E-06
 -4.63917300000584E-05 -4.69037972538843E-06  1.68147693739565E-05 -1.18907424444623E-05 -1.69373027162189E-05
  4.13744664758469E-05 -6.50337694926948E-05
* ORBITAL    1   36
 -1.99019132025154E-06 -1.33904692706569E-05 -3.76406904827072E-05 -1.62616617112248E-04 -1.85748226168853E-04
  1.29808479965282E-07  2.68837995241110E-06  3.14678170787333E-05  1.54892350621364E-05 -5.58848297740620E-07
 -1.43230241836519E-05 -4.77939073328915E-05  1.13765896572036E-05 -6.92053088975017E-07 -3.67164084220194E-05
 -1.69903783033745E-04  6.29223922024244E-06  2.18715189072169E-06 -2.81438337031280E-06  1.65623459395114E-05
  2.95778285670278E-05  8.37908160730811E-05  2.41770756224634E-04  5.00256074047730E-08  5.16087938218410E-06
  1.77259071668895E-05  5.72419902934570E-05 -1.88937645065933E-06 -1.26972146479035E-05 -3.50166943643175E-05
 -1.51827840114237E-04 -1.80046664665804E-04  2.83068979896889E-07  2.02380101196136E-05  1.14092383247434E-04
  1.00797706843848E-05 -8.30262110647450E-07 -3.39126694397928E-05 -1.34056212005833E-04  1.88200509637305E-05
 -4.56287917877107E-07 -1.15146506657032E-05 -5.41103806184220E-05 -2.83487892629207E-06 -7.45806256611711E-05
 -2.17461368305157E-04 -4.11387510983971E-06 -2.79429042606006E-05 -4.25512361193369E-05 -1.15428284139037E-04
 -2.08110033283951E-05 -5.28941275012857E-05 -1.09299799091431E-05 -2.29773280655923E-05  4.36160180727795E-06
  3.12867568440910E-05  1.48562131608419E-04  5.89942848800333E-04  1.52760562342714E-04 -7.76436181732384E-08
 -9.90255048225728E-07 -2.23343816738475E-06  4.30436054809973E-07 -2.00810216912916E-06 -3.66870000978433E-05
 -1.89629242185253E-04 -3.76564433720157E-05 -1.33815630005284E-06 -2.41326991492469E-05 -1.27097180797661E-04
 -2.68935333323617E-05 -1.02316294841111E-06 -2.46937469162003E-06 -4.79851293035656E-06 -1.55305735280652E-05
 -1.17585145573380E-06 -3.71681630575793E-06  3.09322088429694E-07 -1.36791861317809E-06  3.10516144618666E-06
  1.12811778275948E-05 -1.01181072411453E-06 -5.45640711934485E-06  1.16609566287536E-05 -3.09780312896602E-05
 -1.88765389005873E-04 -2.76294074734160E-06 -5.25353110565312E-05 -1.54520946407149E-04  1.61132777973568E-05
 -4.00434649040243E-06 -7.48138432790543E-05 -2.22016941807064E-04  2.86752236493568E-05 -8.46751912301551E-07
 -1.45977606961418E-05 -4.29731902631354E-05  8.45390063247181E-06  1.06947419819971E-04  2.46739131904421E-04
 -1.22895817331102E-07 -2.13672396369553E-05 -5.99361197927521E-05 -1.36752123675988E-04  2.21923179894776E-05
  5.59097851635517E-05 -1.59198724343558E-05 -2.58836257324471E-05 -1.40726633629027E-05 -9.99645557240670E-01
 -7.57278490217536E-03 -8.59519787307857E-04 -1.14021749125419E-04 -1.22966774724618E-02 -1.19557816160558E-03
 -8.05673425119097E-03 -7.60473698831619E-04  2.71457327311575E-06 -2.73439668767356E-03  4.98107534860396E-05
  2.49685604366520E-06  5.86901481271794E-06  3.03335699468347E-05 -5.17747217908699E-06 -2.50127930657028E-05
 -5.11924573996546E-05  2.36344326060522E-06 -2.50189244846716E-02 -1.19899523048757E-04  3.08315054026731E-04
  6.24013491270069E-05  1.80004478883992E-05 -3.42575335229273E-05  1.99118849800083E-04  8.60876257617162E-06
  2.72066782949319E-06 -2.52822365144524E-03  5.77455142204651E-05 -3.18886037087196E-05 -3.65506128959211E-05
 -6.94872614239804E-06 -5.40483869306135E-05  1.79713682763236E-05 -1.09763466872087E-05  2.36731221331192E-07
  6.69634338534851E-06  4.47967769006166E-06 -1.96530071879489E-07  1.27227874137966E-06 -2.50370241591935E-06
 -2.46167236405449E-05 -1.55707603310028E-06 -1.80141642907834E-05  3.60304103430236E-06  5.18821986088163E-05
  1.02667513093898E-04  6.50253479934851E-07  1.90543947220004E-05  2.41049858250781E-06  8.98490016949139E-06
 -3.52739470285312E-06  5.39865096813663E-06  3.55507181604710E-06  5.14959374738243E-05  1.01405241386329E-04
  4.03193104410052E-06  1.08397240423204E-05 -1.14717286390079E-06  1.54539362811906E-05  1.24014691205650E-06
 -6.70810398568530E-06  2.58120443845900E-06  3.55710619626171E-05  8.35441465861060E-05 -2.48675520918651E-06
 -1.00611447639763E-05 -3.33843400819672E-06 -3.87648156817155E-05 -5.40538653272570E-07 -1.99540701795473E-05
  7.44388550240932E-06  4.62504730803134E-05  1.66912085100704E-05 -4.88872417266305E-06 -1.18305157617219E-05
  6.44073855689672E-05  1.65098017287960E-05 -4.19827384406989E-05 -8.55606068019346E-08 -6.09572826736446E-07
  8.50891742626087E-06 -1.10502339627778E-05 -1.30515832628633E-05  1.78006784781962E-05  1.02833798624679E-05
  2.00667864180235E-05  7.50293069056830E-06  4.68194117430107E-05  1.45817288877799E-05 -2.63088596976964E-06
 -1.55590449181662E-05  1.69214666191537E-05  6.48825223557406E-05 -4.40004679786822E-05 -2.93346422656509E-07
 -3.18465679895928E-06  5.64602262788889E-06  2.54572260347266E-06 -1.60161206792078E-06 -7.53084719619053E-06
 -1.25607407454900E-05 -1.02079059829192E-05
* ORBITAL    1   37
  1.49733493068253E-06  1.07453874871285E-05  5.11769759185468E-05  1.99867583331066E-04  3.14479439631258E-05
 -1.05715305954235E-06 -1.97670864202098E-05 -1.17205143291370E-04 -3.00350488689021E-05  2.98411864794251E-07
  5.48841727245947E-06  2.90320596127775E-05  3.50558721982000E-06 -9.48265889422757E-07 -1.76738262123355E-05
 -1.02405416524679E-04 -2.34954285450360E-05 -9.87834945532747E-06 -1.65430005372544E-05 -6.02318811010911E-06
 -8.37214910508515E-06  5.59150197907398E-06  9.31047938644520E-06  1.21361728951233E-05  2.02118470992074E-05
  4.30733374643662E-06  8.42117218147422E-06 -5.98421739459428E-06 -4.15946846217946E-05 -1.73819853559076E-04
 -8.69870168464477E-04 -4.80072538443494E-04 -5.18135389323441E-06 -9.33634931218568E-05 -5.78301546897762E-04
 -1.19161333708777E-04 -1.58164725252005E-06 -3.12789870704984E-05 -2.25061686131928E-04 -6.56096763632354E-05
 -2.54586090724282E-06 -4.39112759561037E-05 -2.49827902312468E-04 -3.79988675748574E-05  3.75622534027570E-05
  1.18731833197713E-04  1.52970206690210E-05  6.77507785015399E-05 -2.16576972612031E-05 -6.87955090081168E-05
  3.15047591451900E-05  1.36044469515249E-04  3.33504701455770E-05  1.44616465428523E-04  2.71987965778633E-06
  1.95262095273920E-05  9.32821624636919E-05  4.21962321492993E-04  1.30963457174248E-04 -1.33834189130239E-06
 -2.51879295463418E-05 -1.64123035186606E-04 -4.60769932681886E-05 -5.71316532004900E-07 -1.02630225395343E-05
 -5.04603958964015E-05 -6.67340788810791E-06 -1.42233633666955E-06 -2.69266029110369E-05 -1.75814629824283E-04
 -4.86950849214919E-05  9.23271419842390E-06  1.25358209944348E-05  3.80735568532069E-08 -5.51232070171204E-06
  8.72807262831246E-06  1.16898218513141E-05  1.61738039718535E-05  3.51647892237899E-05  9.51327018448744E-06
  2.19993478960982E-05  2.69553521089752E-06  1.93517711523930E-05  9.24680066040275E-05  4.18805132005088E-04
  1.30114400604440E-04 -1.95139576823379E-06 -3.66409476288156E-05 -2.31397671969955E-04 -6.08382754088173E-05
  5.44512467161410E-08  1.37312951261999E-06  1.73253095936533E-05  8.10900398972690E-06 -5.28077764771981E-07
 -1.02749509266897E-05 -7.84173536236856E-05 -2.73236829534388E-05 -3.02299574876417E-06 -4.03920638544818E-06
 -1.42538420884127E-06 -4.94875171084292E-06 -1.23449675046945E-05 -1.68273038504877E-05  1.46120092852422E-05
  3.55404409212464E-05  1.13412469515641E-05  2.07330677907105E-05  1.55736856298844E-06 -1.29189849031629E-05
  3.64539684082820E-05 -5.17579848956758E-06 -3.07554977347071E-05  6.43191635627690E-07 -3.30409389798794E-07
 -2.20348063484529E-06 -2.27314405491316E-05  2.94310057896782E-06  6.77898556209736E-06  7.80382834778169E-05
 -1.03263043868822E-05 -1.01885990863610E-04 -2.64863774136609E-06 -7.27638520153378E-06 -5.40327535684020E-06
 -6.66764604115391E-05  5.78866297841495E-07  5.68801333660090E-07  1.82100130794819E-05 -2.08147738210257E-06
 -2.45486449778294E-05 -3.95381453107720E-07 -4.84095909922127E-06 -1.17704103432380E-06 -1.38721419460424E-05
  1.60804628560444E-06 -1.22040512933030E-05  3.73525138786871E-05 -3.81061086947668E-06 -3.15328070773259E-05
 -6.06135640043195E-07  1.31026537305656E-06 -4.16151107644717E-06 -2.12353897160737E-05 -1.38960435584195E-08
  1.48804967841097E-04 -1.89260875595582E-06  1.70950842122220E-06  7.73757158831670E-06 -2.77096705111631E-06
 -2.03440455749820E-05 -2.21292018040050E-06 -8.53661932199167E-06  6.46103761711752E-08  9.32419414632702E-05
  1.86438821495699E-06 -7.29227216568382E-07  6.85642483683269E-07  9.78046864034431E-07  4.44250441450594E-06
 -1.18516865401162E-06 -2.52156330230177E-06 -1.71328891666316E-05 -9.99913467430720E-01 -7.11634565481555E-03
 -5.67501879859430E-03 -5.01959140256293E-04  9.40010485100388E-03  6.81309306971027E-04 -1.05545211619879E-02
 -8.29047876958914E-04  2.17111068811285E-08  2.42218101354319E-04 -2.86952483286113E-07 -2.70728548735506E-06
 -1.29618768722650E-05  1.94982758959857E-06 -2.43275247988595E-07  4.13712412353249E-06  1.99121420983636E-05
  1.04854043728343E-04  1.72503924043799E-04  7.62154773643747E-05  1.09563707308951E-04 -2.19349856217602E-05
  1.29257314262267E-05 -2.47064982673508E-05  1.34110653166483E-05  3.19340281678234E-07  4.07190895966756E-07
  1.22323781462633E-06  3.36540328776505E-06  2.59202759967180E-06 -1.89509356344097E-05 -7.19977564656725E-06
 -1.79109898012499E-05 -2.88375412201436E-06 -1.47714463551634E-05 -1.86450939342991E-06 -9.06390630107024E-07
 -8.06053965919399E-07  1.32939567676279E-06  2.65724315533193E-05  2.63542973651581E-05  3.00395412951766E-07
  2.52129323239764E-07  4.12962310030804E-06  4.39968269564113E-07 -1.45154198468302E-06 -7.28190873124327E-06
 -1.89704340802059E-05 -1.79159669660555E-05
* ORBITAL    1   38
 -2.68709927812421E-06 -1.92903853437318E-05 -9.21630987213906E-05 -4.17541555075849E-04 -1.29637383024040E-04
 -1.32545513072339E-06 -2.49722742020006E-05 -1.62800538918627E-04 -4.56393373185272E-05 -5.63659200931584E-07
 -1.01353718237849E-05 -4.97709215951862E-05 -6.44815335408595E-06  1.41893025244838E-06  2.68913920199127E-05
  1.75956658409562E-04  4.87634208204614E-05 -9.08011858955803E-06 -1.23010476982919E-05  6.80558666587382E-08
 -5.56398624967965E-06 -8.93307072913022E-06 -1.21381840172111E-05  1.62560093472989E-05  3.52921217255045E-05
 -9.36536976405213E-06 -2.15920121188283E-05 -2.65431875033256E-06 -1.90564319432963E-05 -9.10722274325615E-05
 -4.14819148364327E-04 -1.31219522931945E-04 -1.91337678740272E-06 -3.59371722775613E-05 -2.28093910991936E-04
 -6.05243091722928E-05  6.12753364453413E-08  1.50953503916688E-06  1.83701842728810E-05  8.47462887385422E-06
  5.40774049609616E-07  1.05192224959308E-05  8.02819556193271E-05  2.79572180928699E-05  3.12319306311840E-06
  4.12561035057687E-06 -1.48593852153398E-06 -5.14984886336102E-06  1.20549551292224E-05  1.61028395428430E-05
  1.47789216673113E-05  3.58509684760886E-05 -1.09957114395932E-05 -2.02170696040315E-05 -1.47824520810567E-06
 -1.06087545407091E-05 -5.05394570080763E-05 -1.96755177358448E-04 -3.02923429748876E-05 -1.03525579697462E-06
 -1.93472565636805E-05 -1.14398285947535E-04 -2.92841470643320E-05  3.00816693543502E-07  5.53959700593605E-06
  2.93807867132365E-05  3.58843327585358E-06  9.48277653656191E-07  1.76765512213347E-05  1.02135907962287E-04
  2.33284245453877E-05  9.70132098523859E-06  1.62328456331234E-05 -6.16735840541201E-06 -8.62741492857119E-06
 -5.64558894317154E-06 -9.48230240799746E-06  1.18848535748751E-05  1.96964506818107E-05 -4.13543855810879E-06
 -7.97777151987154E-06  5.95678370944169E-06  4.14226830106651E-05  1.73175756924125E-04  8.63134641146270E-04
  4.75495622082218E-04 -5.05820772261333E-06 -9.18091839478769E-05 -5.71676756863455E-04 -1.18020857175954E-04
 -1.56570681692702E-06 -3.11772481526316E-05 -2.25867407030907E-04 -6.62860888072515E-05  2.46110024338270E-06
  4.27346842951351E-05  2.45529678887566E-04  3.80424317716405E-05 -3.80689317308080E-05 -1.20055879252073E-04
  1.52232239009937E-05  6.74896641061535E-05  2.25124800210514E-05  7.08909309257930E-05  3.00604234978462E-05
  1.32161151884861E-04 -3.37255316901812E-05 -1.46175649327757E-04 -3.01353156228664E-06 -7.25015459903816E-06
 -7.95753279931574E-05 -1.03415767891299E-05 -1.02069154507708E-04 -2.64292846975447E-06 -6.64828744143378E-06
  5.41047450055119E-06  6.73361107648541E-05 -1.56199429605591E-06  1.20481735672065E-05 -3.63854957501876E-05
 -5.08295463968419E-06 -2.97281559474856E-05  7.35627160876059E-07  3.04236254073659E-07  2.26452584459798E-06
  2.34431009970749E-05 -1.53630012095432E-06  1.28767384732974E-05 -3.56699494508462E-05 -3.75547528005401E-06
 -3.05889107090255E-05 -6.64974895841577E-07  8.49655239175089E-07  4.03886968640676E-06  2.04976471449304E-05
 -5.79560184175388E-07 -7.10962104269534E-07 -1.82185482102665E-05 -2.05169375586867E-06 -2.43312871634701E-05
 -3.57365155018396E-07 -4.54906065317346E-06  1.21558591138157E-06  1.40896008170742E-05 -7.04102376554379E-08
 -1.84125131534657E-04 -2.66596521085458E-06 -1.59043311414512E-06  5.31468433392229E-07  1.49835710038726E-06
  4.42785002246079E-06  2.13851403966716E-06  2.62430696579540E-06 -8.33369116231261E-09 -1.11325060299571E-03
 -5.15280855140720E-06  1.09065098478935E-05  8.31193637779031E-06 -8.20017932556793E-06 -2.06745339642025E-05
  1.23878422463396E-05  9.05240167016906E-06  5.00698438961771E-09  2.41715809417503E-04  4.31340059380441E-06
  6.27938229301386E-08 -1.24536200254471E-05 -2.63121417213469E-06 -5.64783494664954E-07  9.56387227910810E-07
 -1.97563823870829E-05  1.69394980579264E-05  9.99911588581830E-01  7.12281928052744E-03 -5.63993679651840E-03
 -4.96118814498986E-04  9.52042623880671E-03  6.94751945578034E-04  1.05751606709385E-02  8.30008276063411E-04
 -3.41650216833526E-07 -2.88336750404807E-07  1.29894113792172E-06  3.30253389255667E-06 -2.53156811848160E-06
  1.90381687564436E-05  7.34772809536581E-06  1.78222899900564E-05 -1.09825144452835E-04 -1.79454282938402E-04
  7.79905585714395E-05  1.11885155996030E-04  2.49432367600314E-05 -1.33089959577501E-05  2.50123930086337E-05
 -1.26501291444244E-05 -1.93499256003435E-07 -7.21564197845092E-08  4.16482631836467E-06  5.64959840763650E-07
  1.41862281220506E-06  7.19657886513718E-06  1.89291746268364E-05  1.75674805995236E-05  2.84234094742792E-06
  1.44975237894822E-05 -1.94822139489573E-06 -7.27883102486431E-07  8.75584526361474E-07 -1.37426054258737E-06
 -2.59506777579714E-05 -2.61702690611685E-05
* ORBITAL    1   39
  5.95063644935526E-06  4.13782042630735E-05  1.72955588242873E-04  8.62027624539089E-04  4.75142097242068E-04
  1.56427969420543E-06  3.11489183714250E-05  2.25753557365824E-04  6.62889371761331E-05  5.06197201834827E-06
  9.18824110939450E-05  5.72286871542453E-04  1.18205173472519E-04 -2.45977065057501E-06 -4.27179421685652E-05
 -2.45418098329035E-04 -3.79780684783681E-05 -3.80828322542509E-05 -1.20135870068657E-04  3.01936027368811E-05
  1.32398692062635E-04  2.24599150096693E-05  7.08638807530469E-05  1.52799480386097E-05  6.76384233141620E-05
  3.37482989821415E-05  1.46247388669290E-04 -1.48148717391707E-06 -1.06323674135237E-05 -5.06581219834211E-05
 -1.97282054136510E-04 -3.04403309879333E-05 -3.04669739173272E-07 -5.61424232296762E-06 -2.98589770092442E-05
 -3.72180500538750E-06  1.03652837661638E-06  1.93724714500811E-05  1.14589167491524E-04  2.93478348563330E-05
 -9.46316739143516E-07 -1.76401236654981E-05 -1.01855118447833E-04 -2.32327977406711E-05  9.70602385203291E-06
  1.62225513394309E-05  1.18884964707468E-05  1.96879664917561E-05 -5.60516453700800E-06 -9.41539814434258E-06
 -6.13499057843584E-06 -8.57415612201598E-06  4.10164437009019E-06  7.89109801214516E-06 -2.66365596271370E-06
 -1.91224382326958E-05 -9.13691821426455E-05 -4.15990125373053E-04 -1.31511385145793E-04 -6.28389151651626E-08
 -1.53726697586999E-06 -1.84756757189211E-05 -8.48166550889326E-06  1.91627899109264E-06  3.59861842092073E-05
  2.28404398182193E-04  6.05789758957406E-05 -5.37863420831672E-07 -1.04681693260536E-05 -7.99243192554944E-05
 -2.78579326845234E-05  3.16986823141250E-06  4.25931479562504E-06  1.47573869960560E-05  3.58996534769413E-05
  1.20401772524209E-05  1.60667161784178E-05 -1.45601109159971E-06 -5.05838276767268E-06  1.10074995222978E-05
  2.01642122003646E-05 -2.67367846443269E-06 -1.91970333277446E-05 -9.17719542252959E-05 -4.15561073359518E-04
 -1.28525593657118E-04  5.52462535908915E-07  9.93248808893797E-06  4.85160362205686E-05  6.19641730038181E-06
  1.32289817454234E-06  2.49202959048745E-05  1.62385990712750E-04  4.55042068950817E-05 -1.41332881208312E-06
 -2.67929394911606E-05 -1.75360371845903E-04 -4.86531149142615E-05 -9.17129089258609E-06 -1.25792789815694E-05
  1.63081669944618E-05  3.54768714487073E-05 -8.88361214602068E-06 -1.19837191563375E-05  1.34064386317850E-07
 -5.26993281980330E-06  9.29148970763246E-06  2.12726221328232E-05 -1.54319046189295E-06  1.28438327585698E-05
 -3.58396269263414E-05  6.42055883491862E-07 -1.07605761445710E-06  3.74795538077869E-06  3.05570155882504E-05
 -4.02770862547124E-06 -2.03381280906564E-05 -5.82361727633599E-07 -7.07510396550127E-07 -1.82840668879432E-05
  3.48296641116760E-07  4.50171163645317E-06  2.05600241348825E-06  2.43484871419989E-05 -1.20569976903536E-06
 -1.39948255266353E-05 -3.02043633285588E-06 -7.33149208459730E-06 -7.97487249754623E-05  2.64245765190495E-06
  6.64300305636112E-06  1.03489485716203E-05  1.02124020562050E-04 -5.39865568998683E-06 -6.72667757206798E-05
 -1.56192808399110E-06  1.19914577850239E-05 -3.63772243452241E-05 -7.41587604572594E-07 -3.80239077381069E-07
  5.08633730337308E-06  2.97326069694704E-05 -2.25498243077285E-06 -2.33326342671319E-05  1.86277731451076E-09
 -6.03679301949886E-04 -1.47036639852220E-06 -5.36125224106315E-06 -1.11608881581638E-07  4.73546304538649E-06
  1.27953823848039E-05  7.91726482781836E-06  2.02465182464772E-05  1.68961903612984E-05  9.99911611110263E-01
  7.12511962566340E-03 -9.52705453119386E-03 -6.95262583879165E-04  5.64206926832669E-03  4.96373528941281E-04
 -1.05653969484444E-02 -8.29983782670847E-04 -6.98799188674740E-08  9.22983911235108E-05 -7.84100800188674E-07
  6.47843528252169E-08 -4.35706720252112E-06 -1.02839994128522E-06 -8.04722546812924E-07  7.65731298418166E-07
 -2.47087812514362E-06  2.86449107182776E-08  1.11303084076925E-03  1.06909808758517E-05 -4.36021513802146E-06
  1.95649133266445E-05  1.02969145991223E-05 -6.76995115977074E-06  1.11463136326339E-05 -7.19450721514512E-06
  2.80933199295117E-06  1.44261555589827E-05  7.06042771686024E-07  1.90164407461384E-06 -8.61078756651436E-07
 -2.61261245492499E-05 -1.35411562721303E-06 -2.59341503971264E-05 -4.44132863567251E-07 -5.03325310106864E-07
 -3.89142846590351E-07 -3.98701718582254E-06 -1.38553202095698E-06  1.75567209940485E-05  7.25092658796149E-06
  1.89171111703273E-05 -1.09913706709258E-04 -1.80246340908433E-04 -1.12354686876088E-04 -7.79568356718310E-05
 -2.41076161484940E-05  2.49674961677621E-05 -1.26582783882574E-05 -1.26496713448158E-05 -2.39691420033560E-07
 -7.88834574747171E-08 -3.40181396542294E-06 -1.37798718018672E-06  2.57375400895471E-06  7.31166129975101E-06
  1.77502276045814E-05  1.89892848959010E-05
* ORBITAL    1   40
  2.67120118930004E-06  1.91783816470887E-05  9.16669808428438E-05  4.15578881442710E-04  1.29322788699059E-04
 -5.60438950984780E-08 -1.40172918553432E-06 -1.74892928904455E-05 -8.14654523764712E-06  1.93306723630185E-06
  3.63040405228622E-05  2.29554181578795E-04  6.04941877184431E-05  5.25551736333220E-07  1.02221695988369E-05
  7.80605928992173E-05  2.72035244887678E-05 -2.96481869261307E-06 -3.92328470312748E-06  1.45219067758847E-05
  3.53320542311739E-05 -1.22800435500726E-05 -1.67857029706265E-05 -1.43455924389119E-06 -4.98378099098127E-06
 -1.12602101525511E-05 -2.06070079299752E-05  2.70391336641704E-06  1.94120704711509E-05  9.27461043172227E-05
  4.19608475595123E-04  1.30138826253827E-04  5.70667387623811E-07  1.02583320970850E-05  5.04426159208482E-05
  6.67812401503666E-06  1.33219563520164E-06  2.50747834771071E-05  1.63422456021030E-04  4.58574703580040E-05
  1.41878367352368E-06  2.68650584147804E-05  1.75368610468599E-04  4.85268529661654E-05  9.17501608124128E-06
  1.24861707048838E-05  1.61321191373562E-05  3.50495465698300E-05  8.68901661406597E-06  1.16752931241081E-05
  1.73517088616595E-08 -5.56438067642519E-06 -9.52328460996825E-06 -2.19931880520283E-05 -5.99700656788241E-06
 -4.17482207140710E-05 -1.75184648635050E-04 -8.70000420967540E-04 -4.75695168154338E-04  1.53525700319596E-06
  3.06868528337147E-05  2.23563681305133E-04  6.58125741760248E-05  4.94851757105079E-06  9.04742480430427E-05
  5.70846506270914E-04  1.19687389864865E-04  2.41396405630926E-06  4.22898179046972E-05  2.46278999263786E-04
  3.88142128136815E-05  3.73268380677124E-05  1.18163042108485E-04  3.00603536804060E-05  1.33915957208282E-04
 -2.16089870509176E-05 -6.88058576914220E-05  1.51265949409656E-05  6.71617736417616E-05 -3.25496824370336E-05
 -1.43792945256011E-04  1.49045436223074E-06  1.06966700999458E-05  5.09621998677570E-05  1.99317866577411E-04
  3.14718947595368E-05 -2.98080001144231E-07 -5.48521955680957E-06 -2.90485463987248E-05 -3.53857833687786E-06
  1.05131988432656E-06  1.96618819399844E-05  1.16720483703653E-04  2.99514255720091E-05  9.44915944615872E-07
  1.76199928270536E-05  1.02230379141800E-04  2.34934695452280E-05 -9.82600368921747E-06 -1.64580465918719E-05
  1.20894975453719E-05  2.01372839811269E-05  5.58040989146362E-06  9.28637518611835E-06 -6.01505031757239E-06
 -8.37297667898963E-06 -4.30176718015776E-06 -8.40208891154401E-06  5.77912352962525E-07  6.08701827731537E-07
  1.81790858937905E-05  3.94063019517269E-07  4.82060510191017E-06  2.07164563583209E-06  2.44265596747809E-05
  1.17127537621662E-06  1.37711490857488E-05  1.60345159505109E-06 -1.18171363716655E-05  3.74001750113944E-05
  5.98901823033378E-07 -1.35434088733091E-06  3.79650529799841E-06  3.14501391996948E-05  4.17619418355366E-06
  2.15066270515899E-05  1.54756561638974E-06 -1.24002965176898E-05  3.64677880390369E-05 -6.63069359083157E-07
  6.50644039526466E-09  5.16996702689411E-06  3.10306535649668E-05  2.20079154971961E-06  2.28470417643177E-05
  2.92347258210596E-06  6.91265530061309E-06  7.77419979274889E-05  2.63921852896438E-06  7.33065503776658E-06
  1.02981295097419E-05  1.01916688034896E-04  5.38343103104684E-06  6.65990166600045E-05 -1.70318460462751E-05
 -9.99911737096942E-01 -7.10974320086521E-03 -9.45520605021317E-03 -6.86998786164174E-04  5.70030126985993E-03
  4.97950387636563E-04  1.05168513753661E-02  8.23245715740728E-04  8.10164422228956E-09 -6.03167859971251E-04
 -6.28344536257603E-06  6.10405712331134E-06  8.46720661928847E-07 -2.06370341697762E-06  1.25039503487250E-05
  4.80228747805427E-06 -1.91825649845202E-05  1.35420085371797E-09 -1.48757677858848E-04 -3.51759216797579E-06
  1.11105891472834E-06  2.04088007755478E-05  1.10313344840991E-06 -7.46317953287690E-06 -9.05369584526972E-07
  8.38021798591097E-06  6.02414976215718E-08 -1.83666587232581E-04 -1.01023333557957E-07  5.79085598267879E-07
 -4.34907282823287E-06 -1.91065541581911E-06 -9.11120463951649E-07 -1.74060525377614E-06  2.31878466250227E-06
  3.36984319103566E-07  3.39747143661967E-07 -4.07305091314139E-07 -4.04888498232354E-06  1.41401157587707E-06
 -1.77811570942653E-05 -7.23725308364313E-06 -1.88362081144344E-05 -2.86251114091133E-06 -1.48009636737221E-05
  8.91340503329598E-07  1.74919184131519E-06  6.82481749543316E-07  2.63736264709439E-05  1.29032520385638E-06
  2.64254959151831E-05  4.04715295965899E-07  5.22886258682263E-07 -3.18910911547725E-06 -1.15562833543465E-06
 -2.53403003366239E-06 -7.19720939763861E-06 -1.78315792916813E-05 -1.88374210563857E-05  1.06514890038671E-04
  1.75159850490412E-04 -1.11077809403579E-04 -7.43107815620611E-05  2.34512635049802E-05 -2.55771690142846E-05
  1.39076009889957E-05  1.31091001976017E-05
* ORBITAL    1   41
 -6.42057192959431E-07 -5.33756007845020E-06 -1.50296267613475E-05 -1.58659641228113E-04  5.40867885970793E-06
  3.97810077248069E-06  5.12474706787243E-05  3.50304712958171E-04  8.08278661536632E-05 -3.07018372369698E-06
 -3.37472036926954E-05 -2.24039523381155E-04 -5.11270541858062E-05 -1.04765012507323E-06 -1.77844137516762E-05
 -1.10278645939368E-04 -2.10401155472754E-05  6.03195460087636E-05  1.70370608324971E-04 -1.28009510071570E-05
 -4.63965664772621E-05  4.09921769132881E-05  1.08578256921450E-04  1.69500988352771E-05  5.33498614510923E-05
 -2.34472604347036E-05 -7.07577721507157E-05 -7.08813330439848E-07 -5.79639250833673E-06 -1.79506735462706E-05
 -1.69738160076245E-04  1.50720742953848E-07  1.29111624533623E-06  2.12241745492102E-05  1.42140300411775E-04
  3.02484574724323E-05 -1.29033251095678E-07 -2.88889759671011E-06 -7.31083644409244E-06  1.85592589803977E-06
 -5.12841082368912E-06 -6.11997674291626E-05 -4.12857671212632E-04 -9.48780146099817E-05 -4.79234149870538E-06
 -5.81410551907292E-06  1.16909146059334E-06 -1.80844268671489E-06 -7.24236344759236E-05 -2.03611301638845E-04
  3.07328979226437E-05  9.83413762376376E-05 -3.72857143086800E-06 -7.21009888499271E-06 -6.44827451730363E-07
 -5.88669681940805E-06  2.58905878323086E-05  5.40564199404021E-05  8.19159648549151E-05  6.74546386307850E-06
  4.03852459809442E-05  3.07333516369058E-04  7.28589472496906E-05  4.50484054157489E-06  1.22731363408966E-05
  1.20465125528396E-04  3.09879546244427E-05 -1.79258021092399E-06 -2.22650259421911E-05 -1.48242951962656E-04
 -3.31207662353045E-05 -2.19659073245453E-05 -1.26042802250918E-04  1.55850534400784E-05  5.95204726703340E-05
  1.45081057205279E-05  7.75921494545641E-05  1.69816924980631E-05  6.79814577190978E-05 -2.32908696249942E-05
 -9.02580631628781E-05 -1.94692890468762E-06 -1.39712961721179E-05 -6.77275875447507E-05 -3.01345725456971E-04
 -9.41545046877480E-05  8.71237067536479E-07  1.75129179309087E-05  1.07367727081746E-04  2.39700154898251E-05
  4.14368275114070E-08  1.67639937473129E-07 -3.13084974114313E-06 -3.23873359488338E-06 -7.37037889075897E-07
 -1.41848863489824E-05 -9.08719023121354E-05 -2.20658209991104E-05 -8.68879550686710E-07 -2.37433013718751E-06
  7.99533426122769E-07 -1.13149321827154E-06 -1.32517795759060E-06 -3.64328243617052E-06  3.18935065334793E-06
 -2.51974173249935E-07 -3.43890304873969E-06 -8.42189240007469E-07 -9.81608659547293E-07 -1.14737487487710E-06
 -3.29998304095653E-05 -8.70421875267166E-05  6.59497803562391E-06 -3.83494267180084E-04 -7.26861506229635E-06
 -2.08969357235969E-04 -1.01322754455276E-05  7.50725074011782E-08  3.56948760155899E-04 -1.02464073805627E-04
  5.45006196992690E-03  4.91555757073113E-05  2.19543107135567E-02  1.57882872340964E-04 -1.20902147815630E-02
 -9.74642477986751E-05 -1.29151725977207E-06 -3.36929166832786E-06 -3.95969072505073E-05  3.63463003918124E-04
  1.27687263804298E-05 -1.03872498783514E-05  1.00309828320912E-06  2.38425550144005E-04 -7.52351772490379E-06
 -5.57640379366064E-05 -1.42695343494643E-02  2.43024907587652E-03  8.57426034039216E-01  6.21016599819528E-03
  2.20648491608310E-01  1.47102907728956E-03 -4.63980930935460E-01 -3.44959706261344E-03 -1.55093985953864E-06
 -1.14473556419945E-05 -4.19676818812349E-05 -3.93930339214800E-06 -2.75924786493229E-05  4.53063826366647E-06
 -2.83975670430532E-07  5.96987421834453E-06  2.09731131819603E-05 -8.93536525296510E-07 -6.77589394314203E-06
 -1.90264405344225E-05 -4.80569909430597E-06 -4.16719512997433E-05 -4.73428621215401E-06  8.60924607874109E-06
  1.88446840346068E-06  2.20856383708612E-05 -8.25635976341400E-07 -6.26345163947946E-06 -1.69485650720510E-05
 -6.09114688163893E-06 -3.23469474262184E-05 -3.64752452960945E-06 -1.10513710527800E-06  2.45976692022444E-07
  3.67546268192068E-05 -1.64486792922071E-07 -1.31002929766384E-06 -3.56188702516172E-06  1.12306453640865E-06
  1.39669825807157E-05  1.15440444760218E-07 -1.00080873697892E-06 -6.40731492215804E-07 -8.88056200318441E-06
 -2.74603744343233E-06 -9.40555837220692E-06  1.30905733080020E-05  4.14656950562482E-06  6.85262616161440E-06
  4.60573720562232E-05  7.86354993614226E-06  7.66996717550150E-06  5.71034867595674E-07  3.36115640006006E-06
 -4.82123138253728E-07 -2.72239233166884E-06 -1.55523651779978E-06  3.57447442713541E-06  2.88085991198307E-06
  2.69998855750522E-06 -2.81827707446166E-06 -9.79650313155374E-06  3.43798607600727E-06  1.32623168803786E-05
 -6.20736860962640E-06  7.36424861293411E-06  4.51688615280120E-05  7.11093923375651E-06  1.68450924220152E-06
  7.23215109230561E-06  3.57762306034524E-06  6.22735008213749E-06  1.67455860624679E-06 -1.10900969659872E-05
 -1.98618365543978E-05 -2.09317926740457E-05
* ORBITAL    1   42
  1.98351196078167E-06  1.42713114435654E-05  6.86286510795634E-05  3.10055151673416E-04  9.40175781045218E-05
 -1.63305473833506E-07 -2.46803401320936E-06 -2.11700781318392E-05 -7.41205236196363E-06  1.03097326348006E-06
  1.92902646189855E-05  1.19104662092290E-04  2.66321665757990E-05 -6.84572394732026E-07 -1.32959134548492E-05
 -8.53877188085428E-05 -2.10348582660652E-05 -2.22850051950311E-06 -6.37863709245940E-06 -2.54156030352704E-06
  2.62867325071014E-06 -7.83049046526832E-07 -1.93097451232301E-06 -1.67849490373724E-06 -1.61827635802519E-06
 -2.26196596090221E-06  2.74847152494934E-06  6.83743491562797E-07  6.20330616701316E-06 -2.48524972612537E-05
 -4.47162033455838E-05 -8.18168827802383E-05  4.44574266921305E-06  1.13181303044688E-05  1.13985397217932E-04
  2.95865164966357E-05  6.75898186293592E-06  4.06998214429801E-05  3.08694737152934E-04  7.29523763079510E-05
 -1.52652700744288E-06 -1.91124369074273E-05 -1.26969318035450E-04 -2.82232024105317E-05  2.23399493957316E-05
  1.26618571382127E-04 -1.71089968259789E-05 -6.80147312679726E-05 -1.08548613179658E-05 -6.73045410874496E-05
 -1.72404517159526E-05 -6.46915013127384E-05 -2.32063237635933E-05 -9.00577685861611E-05  7.39875351408778E-07
  6.08592903571203E-06  1.64984019877691E-05  1.66626128794164E-04 -4.45260627431194E-06 -4.73406016743740E-07
 -4.93764226245121E-06 -2.28728525908248E-05 -1.81527876634558E-06  1.06811596507010E-06  2.07160573202625E-05
  1.36860484882161E-04  2.89005968603218E-05 -5.04323717422927E-06 -6.00149473369977E-05 -4.05016982585071E-04
 -9.31851168580599E-05  5.94544560677550E-06  1.23337150566848E-05 -3.14586156339869E-05 -1.01462921051049E-04
  7.17213112188857E-05  1.99897058605605E-04 -2.03497512296331E-06 -1.70464672494937E-06 -2.57321831527585E-06
 -2.69508558724741E-06  7.42475732554123E-07  6.05951950588110E-06  1.85009096298923E-05  1.74344816093811E-04
 -4.88943695997068E-07 -3.11851435201416E-06 -3.46672261863219E-05 -2.29740997806011E-04 -5.24159982505201E-05
  3.98403670261061E-06  5.13313641702023E-05  3.51149243603649E-04  8.11852047367878E-05 -1.01010605600596E-06
 -1.70638762462742E-05 -1.05682034032793E-04 -1.99210187621015E-05 -6.03617852013694E-05 -1.70491954698483E-04
 -1.69974688526486E-05 -5.33529349595733E-05 -4.09739536161633E-05 -1.08560580060613E-04  1.26218203362320E-05
  4.64297122601838E-05 -2.33269966139687E-05 -7.09328014062265E-05  1.34747396103567E-06  4.00935786115718E-06
  4.12996883922396E-05 -9.03208469443122E-06  6.31870496144215E-07  3.50535777093467E-04  1.29444369387046E-05
  2.29620147752216E-04 -7.17487772673746E-06  5.58570563260474E-05  1.42761200097450E-02 -2.42915283080696E-03
  2.19536427262826E-01  1.46262517493744E-03  8.56909350749513E-01  6.20634314379799E-03 -4.65460274823071E-01
 -3.45916905342959E-03  1.04595969509571E-06  4.36201573292487E-07  3.52310235238856E-05 -4.56055061651866E-04
 -8.36838212505901E-06 -9.96563566323187E-05  6.43836955148700E-06 -2.49972493294370E-04 -1.00093525971528E-05
  2.79154539139791E-06  3.75442490714504E-04 -2.21332533135642E-05 -2.20314310305183E-02 -1.60655564066429E-04
 -5.85153833930099E-03 -2.61303039741840E-05  1.17508603061182E-02  7.97264110166642E-05  8.77334035826226E-07
  6.63964259839170E-06  1.84268095083205E-05 -3.38474662867168E-06  4.34023902707339E-07 -6.18629444331248E-06
 -3.19899713293272E-05 -1.98164754961448E-08  3.57689363036544E-05  2.10424227044286E-07  1.65840093455404E-06
  4.53919038319527E-06  3.63653286470306E-07  1.14440077076208E-06  1.37120648450578E-06  1.35458981378148E-05
 -7.38631462290940E-07 -1.00170037249646E-05  1.60963635576968E-06  1.18893018934519E-05  4.31117262773601E-05
  4.92325454082296E-06  1.22591329739533E-06 -3.83235545929002E-06 -2.78585219265206E-05  6.11390220479413E-06
  1.92886307480741E-05  9.02336031097977E-07  6.84571355359154E-06  1.92049938471317E-05 -4.80651455439459E-06
  7.91381025230998E-06 -4.81592813368154E-06 -4.16869834271222E-05  1.92133777462795E-06  2.25715265869013E-05
 -1.54676450781620E-06 -6.78599060924947E-06  5.46271035432916E-06  3.37450947302559E-06  1.34637049174800E-06
  1.85994416214448E-05  1.06855625291949E-05  1.95172881965770E-05  2.80267869100290E-06  9.70047318873078E-06
  1.33298066418301E-05  3.60975098830207E-06 -6.05582454267664E-06 -7.49348216097903E-06 -7.53478633501361E-06
 -4.53747845462874E-05 -4.23978885379759E-07 -2.84059018509403E-06 -2.88442765388989E-06 -1.16955579770630E-06
 -1.26054718052749E-06 -3.26309166986934E-06 -5.02541424927910E-06 -4.00846676232055E-06  2.65225259405898E-06
  8.97258668760832E-06  3.99620663378002E-06  1.28559641287371E-05  6.73776546395600E-06 -7.34867575281728E-06
 -6.69493009124337E-06 -4.50663030772573E-05
* ORBITAL    1   43
 -7.53229941114690E-07 -5.05626092353949E-06 -4.21719926742141E-05 -1.78802409587075E-04 -2.31671727495982E-05
 -1.96510259620305E-06 -1.69656770719844E-06 -7.35590324651504E-06 -9.74316791012067E-06  5.02686687716424E-09
 -2.04521823737056E-05 -1.30368312698187E-04 -2.56461234613576E-05  1.16531153674706E-07  1.25739851598983E-06
  1.90798469896610E-05  8.80035515798360E-06  2.37672365859168E-05  1.84951865801331E-05 -8.30932913624056E-06
 -4.93475080141788E-07  1.89985620479368E-05  1.82336716048318E-05  4.54183658009730E-06 -8.85650990769779E-06
  3.63243913938167E-06  3.40673087705949E-05 -7.59713446464753E-07 -5.10483559459126E-06 -4.20325273476231E-05
 -1.77277952247629E-04 -2.38940989268733E-05 -1.04563099120185E-06 -1.15181155920157E-05 -7.98122950105564E-05
 -2.33798716743264E-05 -9.04913661616802E-07 -9.62976591222119E-06 -5.22567156036272E-05 -1.09961879539473E-05
  1.38405280324329E-06 -1.35991936464026E-05 -8.75104730087338E-05 -1.11907145028244E-05 -3.59865809339756E-06
 -4.84378381239936E-06 -9.37429393555612E-06 -2.03472070853411E-05 -3.04991419779341E-05 -2.58621117147004E-05
  3.26464748758880E-06 -2.87875982611004E-05  2.54535829044720E-06  6.33391354959055E-06  1.64180428494098E-06
  1.14824718208927E-05  9.96513514565991E-05  4.11481539790354E-04  3.99128053624454E-06  5.87992796480324E-07
 -5.65837521982310E-05 -2.79185555338504E-04 -2.86659688743441E-05 -7.92521360095835E-07 -5.67100413005761E-05
 -3.10707945483848E-04 -4.97083303695996E-05 -1.00713341077364E-06  3.24132863151363E-07 -2.03678816113690E-05
 -1.47849118259180E-05  9.78609833121627E-05  1.48484472583998E-04 -1.82164095841232E-05 -2.14976355680538E-05
 -5.65297181708503E-05 -8.55030383948365E-05 -1.48099140388895E-05 -3.48939778785214E-06  2.22715055029623E-05
  1.57210012142754E-05  6.59560137662957E-07  4.74147581114357E-06  2.26477134144201E-05  9.90269313735945E-05
  2.75072007752354E-05 -3.37267280612641E-07 -6.19061477130968E-06 -3.77409573855793E-05 -8.14084989266967E-06
  4.51318767035689E-08  5.68490476873293E-07  5.17709948218090E-06  2.04254149544472E-06  2.42863546782120E-07
  4.73494623100713E-06  2.99280948799514E-05  6.98345816935114E-06  2.17394646798898E-08 -6.26602286773379E-07
 -6.19024135821583E-07 -1.17009958386821E-06  1.56853138648766E-07  2.25607865574109E-07 -3.61994514758985E-06
 -3.42556289413356E-06  2.87069404702750E-06  2.62952835727081E-06 -1.27342883285691E-07 -3.52008011974882E-06
  5.51708947400342E-07 -1.39680022457432E-04 -3.06757311311813E-06  8.77761804991395E-05  7.12582001869649E-06
  1.65704866581659E-04  7.05694660095536E-06  7.50643159799279E-07  3.92011439796643E-05  1.04319496046511E-05
 -9.07271757123230E-03 -6.37038032387884E-05 -1.02773429573730E-03  8.94372055814696E-07 -6.69440001009059E-03
 -4.00256394899744E-05  5.44957023545585E-07 -1.83927214438434E-05  2.07416635878155E-05 -1.35457687510560E-03
 -1.26003037898907E-05 -6.47455876582638E-04 -8.39843144580895E-08 -7.91838995411409E-04  1.01689882034825E-06
  9.01526575563081E-06  2.75790796691765E-03 -5.16604825035387E-04  7.26270072184485E-02  3.30188953763387E-04
  8.41888263379337E-01  5.49938998657103E-03  5.34550006238786E-01  3.59305204147544E-03  1.60898701583459E-06
  1.23792093556992E-05  4.52901726806740E-05  2.53506754166104E-06 -7.51341548648713E-06 -1.44999564123029E-06
 -1.75377589857938E-05 -2.76814736840231E-06 -6.91134022582661E-06 -6.28946779409369E-07 -5.03139490877621E-06
 -1.81433686163834E-05 -1.44602904142620E-06  3.88225329815928E-06 -2.53712110131716E-07 -1.05477250025009E-05
 -2.19741175813918E-06  4.01645475557043E-06 -6.10926540273807E-07 -4.89126596546664E-06 -1.75832586175231E-05
  7.62956706392422E-07 -6.20055057874934E-06 -2.59422684436675E-06 -3.55004831435427E-07  9.09140048178380E-07
 -1.01091850404174E-05  2.14944944899167E-08  1.77076395328995E-07  2.36597474109009E-07 -3.90708142770160E-07
 -3.26230599699446E-06 -2.81356542698680E-07 -6.99832744717187E-07  9.36908501991265E-08  1.96643713211298E-06
 -1.84193641150693E-08 -3.74059545023068E-07 -3.73563095056264E-06 -2.03170380444332E-06  5.11503495785824E-07
 -9.15307681029716E-06 -3.68792563401344E-06 -5.44159993590226E-06 -7.77695457577843E-08 -6.09817167545724E-07
  4.49905750546051E-07  8.09354064067046E-07  2.30272599101940E-07 -2.24440154020928E-06 -1.12718045861660E-06
 -2.40538823392998E-06  7.90836783394043E-09 -2.87480479793244E-07 -3.33493859327847E-06 -2.56188361114062E-06
  1.10271752750103E-06 -3.76403480177733E-06 -9.46010179070701E-06 -5.67933199613902E-06 -1.67643720936916E-07
  9.91007462715545E-07 -5.50391690573601E-06 -1.20028778591689E-06  3.05432573114601E-06  3.92127854234457E-06
  6.56808827992640E-06  6.39221543019004E-06
* ORBITAL    1   44
  6.72705714546493E-07  4.82824786794136E-06  2.34689443837897E-05  1.02578749801804E-04  2.78931392520821E-05
 -5.72174425068977E-10 -5.20530316295581E-07 -4.96127315351172E-06 -1.80862877549113E-06  3.33675988012676E-07
  6.59743807750487E-06  4.03375506452699E-05  8.64536097174903E-06 -2.47763987504224E-07 -4.78090925267833E-06
 -3.05023146782133E-05 -7.21953477334965E-06 -5.08804491965050E-07 -1.04709477360580E-06 -3.40164883900210E-06
 -3.34538830760547E-06 -2.17742238642739E-07 -3.38979724951280E-08 -7.27101161983810E-07 -9.89753262972457E-07
 -2.94350742177371E-06 -3.41708577793987E-06  1.66108289679658E-06  1.16111433971795E-05  1.00748509335177E-04
  4.16148073140823E-04  4.89130969899049E-06  8.15922156993154E-07  5.70862264584652E-05  3.13160948423572E-04
  5.03431694340784E-05 -5.78684411035354E-07  5.67571791737401E-05  2.79906236821699E-04  2.87783525862022E-05
  9.81515759557689E-07  5.76909944149778E-08  2.28916406483227E-05  1.51615815419598E-05  9.78734759305816E-05
  1.48317536794618E-04 -1.45731404727456E-05 -2.91189361052713E-06 -5.58888126963480E-05 -8.49644261869324E-05
 -1.83609894863947E-05 -2.09705489626345E-05 -2.23546526812818E-05 -1.58713304758334E-05 -7.99407306036391E-07
 -5.38395349178208E-06 -4.43959003719829E-05 -1.87168306633509E-04 -2.39394886571447E-05  8.91861621865839E-07
  1.09148552994088E-05  5.85997155143635E-05  1.16495296138149E-05  1.06138174349490E-06  1.27342802815258E-05
  8.64585747278123E-05  2.44442287776838E-05 -1.35493174985815E-06  1.37221404724855E-05  8.88268718126235E-05
  1.17223752040230E-05 -5.82052689625831E-06 -8.23670098075426E-06  3.71689729741499E-06 -2.81918328054974E-05
 -2.94125712808666E-05 -2.43407232423800E-05 -9.04642203078639E-06 -2.02883196034404E-05 -3.02251111214641E-06
 -6.65725931594324E-06 -7.70999427556617E-07 -5.18459562832136E-06 -4.27894641737638E-05 -1.81599253364499E-04
 -2.39692013351966E-05  6.30750802325650E-09  2.06501300146615E-05  1.31513586433601E-04  2.58960833488290E-05
  1.95076443270276E-06  1.57348160225232E-06  6.44422267024595E-06  9.47365079759614E-06 -1.21071646248452E-07
 -1.34766226610156E-06 -1.96552347078388E-05 -8.93750016957143E-06  2.38221946318405E-05  1.88152139737638E-05
  4.60141512155390E-06 -8.65225010989429E-06  1.90263849274159E-05  1.83247991981113E-05 -8.24021458248684E-06
 -4.72745044983558E-07 -3.69706680660260E-06 -3.40773635973152E-05  5.85990024450561E-07 -7.79057612187374E-06
  1.88487495203642E-05  4.54423345363065E-04 -1.16061040981097E-06  7.15791542404766E-04  7.78878616526137E-06
  4.54519349436093E-04 -3.66658562196147E-06  8.90863399544885E-06  2.73350945497678E-03 -5.12936077626323E-04
 -8.41800444721438E-01 -5.49817541981296E-03 -7.46532085498375E-02 -3.44211463290671E-04 -5.34410876601293E-01
 -3.59168809385001E-03 -1.48528888291693E-07 -5.02030417913818E-06  3.58922065993269E-07 -1.66264652745793E-04
 -7.60091956835848E-06  1.47532009322968E-04  2.99462685007763E-06 -2.20110984491065E-04 -7.59271059308949E-06
  5.43872400186951E-07 -2.29746432424055E-05  2.19798182397123E-05 -5.92264081554415E-04 -8.20340393880196E-06
 -9.97548587775722E-03 -6.07588649461460E-05 -5.33234342878145E-03 -4.08101888868594E-05 -6.40727077757350E-07
 -5.12258490434985E-06 -1.84845384465804E-05  2.48320309108810E-06  5.47402514695139E-07 -6.92918918431544E-07
  6.68984295220059E-06 -8.22236081108937E-07  1.01169833688625E-05  3.56052117717627E-08  2.89955994878835E-07
  6.41303367904191E-07  3.16731458276664E-07  6.15779239265310E-07  3.98539468298941E-07  3.50373367963220E-06
 -4.19777734608944E-08 -2.01360875749139E-06  1.64754431562861E-06  1.26722531728179E-05  4.61366871914101E-05
  1.40110620853035E-06  1.77298140273076E-05 -2.56761543314072E-06  7.61189392558223E-06  2.80329712330341E-06
  7.18903653395526E-06 -6.28100129733791E-07 -5.02565657760903E-06 -1.81007435857825E-05  2.63132920434319E-07
  1.06137505125446E-05  1.47301740349973E-06 -3.77385069115208E-06  2.20655843870025E-06 -4.08626292841653E-06
 -1.57641930563177E-07  1.05662650640303E-06  1.27273764087201E-06  5.58546601929859E-06 -3.07988947130589E-06
  6.56380489473047E-06  3.98211089168642E-06  6.63842183907115E-06  5.63955769049147E-09 -2.90455183051543E-07
  2.51697565308883E-06  3.32662827835023E-06 -1.10764677244058E-06 -5.55391444165052E-06 -3.70337050604635E-06
 -9.32346264997787E-06 -7.40779716673764E-08 -5.85173574017970E-07 -7.23908400113345E-07 -4.02527203054892E-07
 -2.48756310429094E-07 -1.04548984931271E-06 -2.20446124933161E-06 -2.16451825384061E-06 -1.92147320188032E-08
 -4.19019831514458E-07  2.15676305490682E-06  3.75789006985430E-06 -6.04314806987499E-07 -3.76280242125958E-06
 -5.54499402215673E-06 -9.22602849277555E-06
* ORBITAL    1   45
 -6.77900575451391E-07 -6.18125705673001E-06  2.87979849758600E-05  6.09179640201039E-05  8.25818843385727E-05
 -6.95113307904334E-06 -3.86921695415987E-05 -3.04270704473554E-04 -7.32987787652932E-05 -4.56503975231154E-06
 -9.51782803774193E-06 -1.09082163424455E-04 -2.94028274153318E-05 -1.69906501950211E-06 -2.08644996165690E-05
 -1.39581814550864E-04 -3.14225876086791E-05 -1.83454909619291E-05 -1.22095307552424E-04 -1.58559783427632E-05
 -6.10790644899799E-05  1.08335328698602E-05  7.12572312598150E-05 -1.64830866668995E-05 -6.73621339472878E-05
 -2.28899011646739E-05 -9.16337290070042E-05 -1.91834230937716E-06 -1.37847972790025E-05 -6.65056175664839E-05
 -2.97935576882850E-04 -9.18300775767663E-05 -9.22995973474032E-07 -1.78979007438592E-05 -1.09883249136657E-04
 -2.44585676470000E-05  3.68864659632451E-08  8.42172376096948E-07  1.02817336205436E-05  4.95656504953665E-06
 -7.06848580992165E-07 -1.35473114694799E-05 -8.68023583018200E-05 -2.12138378288873E-05  3.66970322262941E-07
  1.11237566109784E-06 -1.09275654531654E-06  1.19711552555539E-07 -4.28989565167473E-07 -1.38130717759921E-06
 -2.70734077965023E-06  1.68994737341968E-06 -2.66492241501540E-06  1.14946950196593E-06 -6.78945160722750E-07
 -5.58389720614596E-06 -1.72919556620059E-05 -1.70993263649175E-04 -2.34138963309159E-07 -3.83628443808140E-06
 -5.02553482841261E-05 -3.46024214014159E-04 -8.08907570749778E-05  3.04874266253652E-06  3.46958699500150E-05
  2.30950408083623E-04  5.32480462023867E-05 -1.04219701740690E-06 -1.76260314736969E-05 -1.08868656490207E-04
 -2.06105195713349E-05  6.03359616951981E-05  1.69663933199402E-04  1.32708354516425E-05  4.72341284698516E-05
  4.12750562034186E-05  1.08490080126670E-04 -1.73177077699310E-05 -5.40222713715379E-05 -2.24702797577039E-05
 -6.83113017336589E-05 -6.83890519692398E-07 -5.61261895128722E-06 -1.76874244313562E-05 -1.73109376302306E-04
 -1.85869742635348E-06 -1.14191667173145E-06 -2.02551187300698E-05 -1.35390994534563E-04 -2.87034187306810E-05
  2.90797803376780E-07  4.05915860373353E-06  1.52453162416860E-05 -1.92331301464534E-07 -4.85466695714794E-06
 -5.99991362886758E-05 -4.07728352240369E-04 -9.49818039725743E-05 -5.37190667592819E-06 -8.61957782720701E-06
 -9.62638939499821E-07  1.29703251441720E-06 -7.27421800810193E-05 -2.01183512356010E-04 -3.11135710172172E-05
 -9.84336920029362E-05 -3.38322433897722E-06 -5.83973341870746E-06 -1.13263161293083E-06  4.11484769513575E-05
 -4.78491617926871E-05 -6.62764113969440E-04 -1.63759484195159E-05 -3.02315345687814E-03 -2.14619777988646E-05
 -1.72328042774181E-03 -1.96563348441873E-05 -1.12086088148408E-06 -1.61267238180792E-05 -3.25275516612612E-05
  6.17869554840955E-05 -6.33261699937375E-06 -4.13971517050024E-04  1.78748195268523E-06  3.73062199409982E-04
 -5.82106031080684E-06 -5.59364124387890E-05 -1.42229876304276E-02  2.41137553453959E-03 -8.63330712843194E-01
 -6.24546119762849E-03 -2.35511314657264E-01 -1.56643194875556E-03 -4.46072270928930E-01 -3.32356705706374E-03
 -1.33436137503453E-06 -2.02041247481896E-05 -3.63687466384176E-05  1.33652343360440E-04 -8.85144845056098E-06
 -1.20661944155832E-03 -8.33767071584077E-06 -1.24647925142422E-03 -1.72257782355939E-05 -8.96033586011782E-07
 -6.80223696359169E-06 -1.91991257065755E-05  4.78462279424856E-06  4.10170844548040E-05  4.78578521925324E-06
 -7.88280032213474E-06  1.80737361546704E-06  2.28626820749967E-05 -1.55358740301070E-06 -1.14574138131443E-05
 -4.18401896647222E-05  3.95105015098413E-06  2.82843815806005E-05 -4.72987289291674E-06 -2.63748019502499E-07
  6.09736213047390E-06  1.99871019096102E-05 -1.90917225849920E-07 -1.50739260299548E-06 -4.14880166988767E-06
 -1.21378308281148E-06 -1.35653851626152E-05 -2.06874643544686E-07  4.55758703437401E-08 -6.97639607726270E-07
 -9.33041700077853E-06 -8.32066613298022E-07 -6.31615728769372E-06 -1.70437439318373E-05  6.20137850803664E-06
  3.23169414554751E-05  3.67988481810580E-06  2.83282624408047E-07  2.59630062120444E-07  3.62072382731379E-05
  4.94284732204467E-07  3.04789774520691E-06  7.35992670206105E-07  2.75680186727759E-06 -1.40590000675826E-06
  3.68362956677064E-06  2.95067277945700E-06  3.58748454107123E-06 -2.70623618333137E-06 -9.10792774892552E-06
 -1.29640224065406E-05 -4.37354194801043E-06  6.94340307063231E-06  4.52418221334571E-05  7.82943703947898E-06
  8.07682484301613E-06  1.65953952313374E-06  7.23153423850658E-06 -3.32168665331366E-06 -5.86528885274250E-06
  1.67421978284624E-06 -1.09349843710352E-05 -1.97726699699607E-05 -1.98784777862494E-05 -2.71730959943897E-06
 -9.17889382393190E-06 -3.49806046869027E-06 -1.36019758185884E-05 -6.15644874354129E-06  7.57579488839756E-06
  4.48169749739848E-05  7.48287499295872E-06
* ORBITAL    1   46
 -6.89994202595879E-07 -5.66520624770318E-06 -1.75450276070770E-05 -1.72848967848431E-04 -1.26965731697515E-06
 -3.41536742977208E-07 -4.34509354165836E-06 -1.74589695464455E-05 -3.41008943024768E-07  1.10839143258803E-06
  2.01723837918575E-05  1.34540783565052E-04  2.84807518281235E-05  4.84094526095442E-06  5.98621788277187E-05
  4.06716866834713E-04  9.47235630598440E-05 -5.51028985981167E-06 -9.49260730893332E-06 -3.12263976936119E-05
 -9.88080050109175E-05 -7.26693770314647E-05 -2.00682984765695E-04 -1.07649281579915E-06  8.52527516079312E-07
  3.23138293641471E-06  5.21755029514476E-06 -6.93431693933374E-07 -5.68773331324461E-06 -1.77700069802904E-05
 -1.73135257692094E-04 -9.38447261625149E-07 -3.05749818454329E-06 -3.48379849097054E-05 -2.31862385989269E-04
 -5.34440158041565E-05  3.83513179438855E-06  5.03089375793296E-05  3.46384796562498E-04  8.09316154479975E-05
  1.03708838164591E-06  1.75124179621923E-05  1.08224661698998E-04  2.04516028024382E-05  6.03401006629056E-05
  1.69711433320431E-04 -1.74357063132673E-05 -5.41069476438803E-05  4.11725301553050E-05  1.08368327902593E-04
  1.32431865780022E-05  4.72444919935027E-05  2.25034595468935E-05  6.83135911841860E-05 -1.92218925073425E-06
 -1.38172142584006E-05 -6.66053667290343E-05 -2.98958549328466E-04 -9.16979238499981E-05 -6.38809994746167E-08
 -1.20629507013425E-06 -1.27609062821455E-05 -5.52120217138564E-06  9.41550668926419E-07  1.80816882308259E-05
  1.11163416657476E-04  2.47751852316295E-05  6.96048011969483E-07  1.33781613552725E-05  8.57835230428907E-05
  2.10244907799403E-05  7.95829295620696E-07  2.31710426868520E-06 -2.65683514774846E-06  1.92575668660026E-06
 -1.35838544408849E-07 -6.06334071839842E-07 -1.24022746567822E-06 -2.90899486748195E-07  2.53927418297572E-06
 -1.57435430099784E-06 -6.83718387298218E-07 -6.22800312320716E-06  2.86793111411566E-05  5.98174814496695E-05
  8.25921109255854E-05  4.55714678500738E-06  9.34256267867679E-06  1.07875730381722E-04  2.91401084680886E-05
  6.95703850096274E-06  3.86689158944993E-05  3.04025926113989E-04  7.32346057161447E-05  1.66522006932347E-06
  2.04229923186005E-05  1.36588221164855E-04  3.07228819587957E-05 -1.82432927613767E-05 -1.21989918557346E-04
 -1.64620958408242E-05 -6.73463709055271E-05  1.02755185576511E-05  6.97594792021546E-05 -1.60408331280005E-05
 -6.17286348259462E-05  2.28481084020630E-05  9.15253830516979E-05 -5.59289272149396E-05 -1.42169788465305E-02
  2.41006246939822E-03  2.36315472550871E-01  1.57193245145870E-03  8.63494701412671E-01  6.24690221184092E-03
  4.45331191814208E-01  3.31882371791930E-03 -1.33271979928002E-06 -1.76534095309389E-05 -3.70750010128067E-05
  4.92753304709624E-04  3.64235476675422E-06 -5.39526307567218E-05  9.52076303662862E-06  9.71516175932629E-04
  1.52685804384804E-05 -1.52629700675118E-06 -5.91257016588990E-05 -3.08237724052686E-05 -3.08608066370297E-03
 -2.27240264497359E-05 -1.06170202518360E-03  4.90215048064468E-06 -1.38220709003459E-03 -3.52446676011689E-06
 -1.12608525191921E-06 -1.50343433712909E-05 -3.30090893688511E-05  3.58712515254997E-04 -2.25820311863198E-06
  3.07319320492888E-05  6.92018404662930E-06 -3.02462372775965E-04  6.24324387917251E-06 -1.83608462840433E-07
 -1.45388915867292E-06 -3.98115795242171E-06  2.36368874367905E-07  1.47785671791205E-07  1.22365024083736E-06
  1.33500973059929E-05  6.91824700168809E-07  9.36203579837233E-06 -8.42059267904578E-07 -6.38933650902902E-06
 -1.73238945157132E-05 -3.64542629570746E-06 -9.16573569399682E-08 -6.23068145244159E-06 -3.23046899926239E-05
 -2.19371530808298E-07 -3.60365953991476E-05 -9.04139012657687E-07 -6.86224880692148E-06 -1.91986365843790E-05
 -4.91123504933154E-06  8.09785357936023E-06 -4.94150674111157E-06 -4.14186180338083E-05 -1.86750792714286E-06
 -2.30750119269878E-05 -1.55744589942521E-06 -1.14862532509070E-05 -4.19106821666024E-05  4.78689721077806E-06
  4.74934662381353E-07 -3.92802927488133E-06 -2.82773708214969E-05 -6.11135251935435E-06 -1.97241017669314E-05
 -2.71775247255748E-06 -9.20685468849089E-06  1.35274272994743E-05  3.49784829485704E-06  6.17775127337186E-06
  7.49094042512451E-06  7.59943152719900E-06  4.48531538785845E-05  1.63408755916911E-06  7.11658444759650E-06
  5.75914268567791E-06  3.38026035932753E-06 -1.68188316693333E-06 -1.93973927165058E-05 -1.08877646836504E-05
 -1.97341745242109E-05 -2.70218277466477E-06 -9.12946350243032E-06  4.14049642959469E-06  1.29318807742240E-05
 -6.85812694847970E-06  7.72892853275828E-06  7.89941822081397E-06  4.53485124037959E-05  4.79981760083917E-07
  3.01354712282271E-06 -2.79675065904477E-06 -8.40699993233221E-07  1.38463799797192E-06  3.00272253771799E-06
  3.90727348951749E-06  3.74325005690664E-06
* ORBITAL    1   47
  1.00436031411478E-06  6.89103428310059E-06  5.76428685137614E-05  2.76929649369435E-04  2.68776527386882E-05
  8.67385621463043E-07 -2.39292042122399E-05 -1.51766115580693E-04 -1.91829027385631E-05 -2.89830872276052E-07
  2.58685273579366E-05  1.83753848165865E-04  3.77674817443933E-05 -1.01705826663351E-06 -7.38847484814871E-06
 -4.99807968173305E-05 -1.60305635752506E-05 -6.41826595685307E-05 -8.77384101004843E-05  4.98016491747766E-06
  4.27949705877252E-07 -3.25248479058109E-05 -4.14354363426836E-05 -2.23188193659712E-06  1.14436454931979E-05
  1.44107411521596E-05  1.74262900620223E-06 -1.03109578175818E-06 -7.08494000065839E-06 -5.89757641976235E-05
 -2.83706221373519E-04 -2.81528248700617E-05 -1.01663356463145E-06 -6.36868735018230E-06 -5.24201179817322E-05
 -2.08007508239142E-05  4.09433410696798E-07  3.83047682999699E-06  1.69985438267901E-05  1.65274971002650E-06
  7.80596452485811E-07 -3.63853144823590E-05 -2.44012894725958E-04 -4.17028856358688E-05  3.50206272453112E-06
  7.23009467000293E-06  6.12698563673634E-06  5.84487769731195E-06 -7.32490628307819E-05 -9.92843745961292E-05
  1.38392849666861E-05 -3.70153158680652E-06  2.08359262389811E-06  8.48421016150254E-06  3.89707108676308E-08
  2.70552242775641E-07  1.93583995318038E-06  7.18466196037743E-06  5.94689792861778E-07 -5.70224717259965E-07
 -3.92872729087085E-06 -1.67634557066543E-05 -1.92911376268456E-06  5.77906175728518E-07  2.84800644178647E-06
  1.23568836713179E-05  1.55607371517030E-06 -8.43959202456851E-07 -5.32488918032484E-06 -2.43567509512468E-05
 -3.36730258328317E-06  4.47000480162268E-06  6.84472648935654E-06 -1.18290642887950E-06 -1.55483257414105E-06
  6.59555428817222E-06  1.09444336375811E-05 -1.07786288751382E-06 -1.43825265362681E-06 -1.72107037224062E-06
 -3.15028292728738E-06 -9.50885511297380E-09 -6.79207524298572E-08 -3.99364294112176E-07 -1.89350168486844E-06
 -2.78174339272691E-07 -6.63998813676115E-09  1.51525128164236E-08  1.69661586459658E-07 -2.14318998583233E-07
  1.04727313622943E-08  4.09302205898350E-08  2.72723453510515E-07  3.38809164626775E-07 -2.29379114679629E-08
 -3.22782829595060E-07 -2.05314898597376E-06 -8.09546789860654E-07 -1.01887310450389E-07 -2.77384833188121E-07
  1.14833005454771E-07 -4.03274278503584E-07 -4.63399857879916E-07 -9.63656400258579E-07  1.63107297568602E-07
 -2.90645517784651E-07  1.80375647939106E-07 -5.19609271724757E-07 -1.27097399724472E-08 -7.17271994019150E-07
 -1.91172632079761E-07 -1.53553154191975E-04  3.31015648689200E-06  1.98825726361018E-04 -2.99790906242217E-06
 -2.07036680640435E-04  4.52573724252367E-06 -2.20808534397635E-07 -3.53388164865264E-06 -2.67810802047880E-06
 -1.18503749711501E-03 -1.00494191929175E-05  2.05530241263712E-03  1.10211159286821E-05  3.16076376793614E-03
  2.91937371038092E-05  1.91928532263094E-07 -2.53404739324552E-06  3.37532017604650E-06 -1.31072918377020E-04
  7.83414341756914E-06  2.87558130975533E-04 -2.05728357825951E-06 -3.84565497743314E-04 -2.78963470489574E-06
 -2.01334294510809E-07 -5.55005469400380E-05  9.31171745500560E-06  5.08817400810466E-01  3.30123688397773E-03
 -4.92266038126096E-01 -3.19514278580078E-03  7.06185126651211E-01  4.58029813012221E-03  9.05037345372472E-09
  7.38180312793069E-08  2.51225716472079E-07 -1.71703049215537E-06  9.05298550325494E-07  1.71876014566188E-06
 -1.30284277780434E-06 -2.40732293474927E-06  1.60732329639365E-06  1.03469336506156E-06  8.22183324514105E-06
  2.74870163915562E-05 -1.19164234887841E-07  6.95848350010690E-06 -1.44466869763687E-06  1.19248406059045E-05
 -2.46349566274669E-06 -5.78248448002022E-06 -1.06339169780292E-06 -8.44736639581687E-06 -2.80813063222787E-05
 -1.01434372490925E-06 -1.42575112981169E-05  2.50371111665091E-06 -5.21668721924406E-06  1.04997260325027E-06
 -3.08901974644917E-06 -5.79609629296614E-09 -4.50631396158690E-08 -1.60408352415312E-07 -5.69022734621802E-08
 -3.95239304200590E-07  5.61951348758868E-08  5.27642355424936E-07 -1.03598956855609E-07 -7.30332350476297E-07
 -6.39327056538743E-07 -2.79554664962391E-06 -5.91715493407158E-07 -1.94755686345867E-06  2.95377646906767E-06
  1.78734253650678E-06 -1.49124155712716E-06 -2.95692269384146E-06 -1.08348327233938E-09 -4.75446742857247E-09
  8.72468324330782E-09 -9.28619839120135E-10  2.46787312538873E-08 -3.22028868232732E-07 -5.01020802025333E-09
  2.97876566207235E-07  6.15797588137327E-07  2.74202655265750E-06  3.30192497049039E-06 -6.74856787394985E-07
  9.16230787905484E-07  1.55475511847751E-06 -1.36511830321917E-06  3.14049691981090E-06  7.71154115590628E-09
  5.49358908264075E-08 -3.11539633975305E-08 -3.19951782597796E-08  3.93022842897586E-08  4.88585665711218E-09
  8.43136244237972E-07 -9.02535937804934E-07
* ORBITAL    1   48
 -4.87686895404900E-09 -3.72090220828105E-08 -6.39724434721337E-08 -2.39198573243204E-07 -1.82274631304885E-07
 -3.72076871836253E-09 -2.24098003244776E-07 -1.42772494702401E-06 -4.80448624597441E-07  2.81682029529443E-09
  1.52440060254779E-07  1.06784555465773E-06  4.67769141079160E-07  1.64420702173168E-08  2.88332652779977E-07
  1.81831646394510E-06  7.20041035672908E-07 -5.92909019945777E-07 -9.48340928435121E-07  1.93061474800834E-07
 -3.02684416873555E-07 -7.18382587807288E-07 -1.31672104782393E-06  9.87230775101674E-08 -3.11945201580948E-07
 -5.22428869450848E-08  5.54943594500038E-07  2.73736048419016E-08  1.89040927054735E-07  1.34967774390661E-06
  4.34564903519454E-06  3.30952503753657E-07 -5.90678255408394E-07 -2.96909495614339E-06 -1.32188089345247E-05
 -1.81071628931306E-06  5.69471579821074E-07  3.87790970026518E-06  1.64034838213080E-05  1.84482482190872E-06
  8.50243193365264E-07  5.05282262186059E-06  2.25296043527328E-05  3.05164298110021E-06  4.39864369790372E-06
  6.71288832518764E-06 -1.01675809366318E-06 -1.35612766935826E-06  6.09739242948604E-06  1.03243866325282E-05
 -1.05763196279402E-06 -1.51854583478724E-06  1.79778112643055E-06  3.32980849263695E-06 -1.03048742305352E-06
 -7.08174576217875E-06 -5.89404684093700E-05 -2.83557846737382E-04 -2.79615602284144E-05 -4.14854384759472E-07
 -3.88041648767893E-06 -1.72311425999801E-05 -1.68946520650924E-06  1.01643452593000E-06  6.29742856570614E-06
  5.19256304580959E-05  2.07003044670365E-05 -7.84232536558982E-07  3.63469259899496E-05  2.43836486771930E-04
  4.16936203585586E-05  3.52856302916955E-06  7.26857675388024E-06  1.38126568985381E-05 -3.72747816129156E-06
 -7.32611229866565E-05 -9.93510944388413E-05  6.12031656760297E-06  5.81634726903428E-06 -2.04037170632708E-06
 -8.41659146616221E-06  1.00499361555579E-06  6.89454559337317E-06  5.77031584670561E-05  2.77118857305091E-04
  2.69054740433893E-05  2.92107960527411E-07 -2.58844854883060E-05 -1.83815191758172E-04 -3.77684878567765E-05
 -8.69971212921595E-07  2.39143465006484E-05  1.51659140657965E-04  1.91403006762576E-05  1.01778937142796E-06
  7.39400234064604E-06  5.00315122870958E-05  1.60501873354832E-05 -6.42002594989734E-05 -8.77062920678250E-05
 -2.24737615017733E-06  1.14597440727037E-05 -3.25423849795948E-05 -4.14106881882441E-05  4.99836838716339E-06
  4.01946404365488E-07 -1.44070132942933E-05 -1.65366857898185E-06  1.79909355350389E-07 -5.16484312863091E-06
  3.76934813960682E-06 -1.93240830427606E-04  2.71216294572860E-06  3.08727498324443E-04 -6.61976337939621E-06
  4.32767889015668E-04  3.23034949966247E-06 -2.50711376277601E-07 -6.82512859603491E-05  1.14050250629150E-05
  4.92941488290027E-01  3.19928382792743E-03 -5.09396160670155E-01 -3.30527779655635E-03 -7.05296161878964E-01
 -4.57413624626681E-03 -1.16503181132643E-08 -4.45456213666613E-07 -2.64194849561858E-07 -2.02184090360496E-04
  3.07236457366577E-06  1.83217033264417E-04 -3.16011705284737E-06  2.43245194913917E-04 -4.26646679557646E-06
 -2.25229751372051E-07 -3.87423175718501E-06 -2.71111628714621E-06  1.88325167669113E-03  1.45205859411095E-05
 -2.55862800523213E-03 -1.42725082265437E-05  2.32568232049015E-03  6.40382255414289E-06 -1.04456356493282E-06
 -8.30629747608481E-06 -2.76918109492875E-05 -2.45362462919042E-06  5.17379180471283E-06  1.02734455002774E-06
  1.42162519411914E-05 -1.05320781512366E-06  2.94052938412018E-06  1.79463401983870E-09  1.53351000401354E-08
  4.26801374043122E-08 -5.85196975907140E-08 -4.74733668950283E-07  4.29289113897546E-08  4.63482879730949E-07
  8.48963612195991E-08  6.88390972364030E-07 -1.07756180861622E-09 -6.12999436638376E-09 -1.44288936538829E-08
 -1.79639734030650E-06  1.18376330456118E-06  1.80065688049787E-06 -9.38223467408517E-07  2.49185746406607E-06
 -1.67276752239228E-06  1.03459965340400E-06  8.22127606781817E-06  2.74909864764098E-05  1.45652410536586E-06
 -1.19463673030427E-05  1.23993595028225E-07 -6.93978722738403E-06  2.46321088705806E-06  5.76533461311513E-06
  3.98515489759300E-09  3.78737093299094E-08  2.37211390713505E-08  1.36482636755447E-08 -1.78322039100388E-08
 -8.98512423406390E-07 -1.18563596660185E-08  8.17606104622999E-07  6.17702183932745E-07  2.76021904361427E-06
  6.70681529706978E-07 -3.32148953002835E-06 -8.89081863620293E-07  3.09341021643798E-06  1.56297847534118E-06
 -1.33835502752752E-06  3.48837174664731E-09  1.69860637618143E-08  3.04994362216683E-08 -1.09960042198898E-08
 -1.85723067977800E-08  1.21268346157129E-08  2.97485603703147E-07 -2.83700726264764E-07 -6.37484010011519E-07
 -2.78219746244058E-06  1.93082035561077E-06  5.72028268974606E-07 -2.95002658528648E-06 -1.48353052868474E-06
 -2.93193970308250E-06  1.81976423172715E-06
* ORBITAL    1   49
 -1.65569762418143E-06 -1.15931279098882E-05 -1.00863027152461E-04 -4.12266130200208E-04 -4.09744409990848E-07
  4.92662932922296E-07 -5.88977411813550E-05 -2.86967150669909E-04 -2.90094935408541E-05 -8.88327208193599E-07
 -5.78224189600020E-05 -3.13293510560507E-04 -4.93487551072774E-05  9.63682493267030E-07 -7.86626176583252E-07
  1.82839469211167E-05  1.42543245569170E-05 -9.93117130139660E-05 -1.51160583299828E-04 -1.85837078002146E-05
 -2.23429470191581E-05  5.74335875478724E-05  8.71976940541448E-05 -1.49832688649709E-05 -4.18736859997597E-06
 -2.41206524497452E-05 -1.91647520616352E-05 -7.30692002755383E-07 -5.25015171037673E-06 -2.52389967373112E-05
 -1.10234667995842E-04 -3.02044573411632E-05 -3.66302048857109E-07 -6.95349657338963E-06 -4.23584573587488E-05
 -9.11725972603876E-06  2.65015229849472E-08  5.47816921257973E-07  5.26592497267386E-06  2.06995817434500E-06
 -2.76141014527741E-07 -5.27627247724749E-06 -3.33871218358877E-05 -7.82497596465593E-06  2.25818937807332E-07
  8.67289969912506E-07 -6.83322242964113E-07 -1.07250561915442E-06 -9.31535293768586E-08 -4.11686109900807E-07
 -3.67045575322419E-06 -3.47883089670218E-06 -3.00304248553423E-06 -3.11938250871559E-06  7.75890115730962E-07
  5.20867269477491E-06  4.27871585620075E-05  1.81661762488057E-04  2.48862412736355E-05 -1.97885423029876E-06
 -2.49513835670588E-06 -1.05306030600469E-05 -1.01863505313678E-05  5.22802465420730E-08 -2.00032444328969E-05
 -1.29222697063657E-04 -2.56800905903538E-05 -1.54061246419355E-07 -1.67984452244968E-06 -2.13875102407641E-05
 -9.30389437301294E-06 -2.28907497156421E-05 -1.65794268921662E-05 -8.33275070840391E-06 -9.61692828969995E-08
 -1.83480360161898E-05 -1.68011189611046E-05  4.51386331303435E-06 -9.16920236199296E-06 -4.18540542775414E-06
 -3.56482525939432E-05  7.54678900794922E-07  5.06774414457873E-06  4.11830330453120E-05  1.73870975770518E-04
  2.42461809399210E-05 -1.04050586119679E-06 -1.22134488493683E-05 -8.32997923935688E-05 -2.38386673164958E-05
 -8.70256400286329E-07 -1.00836033892829E-05 -5.46534909947100E-05 -1.13032383303332E-05 -1.38938820546937E-06
  1.15391407721225E-05  7.83121015715161E-05  1.00767074689964E-05  4.37082254905515E-06  6.00414766237376E-06
 -9.52468680894605E-06 -2.10061533833365E-05  2.71946426113804E-05  2.05729315987003E-05  2.89034272396555E-06
 -2.95887197961897E-05 -2.68664142706208E-06 -6.29622041074227E-06 -7.09390013088787E-07 -1.36189804388686E-05
 -1.64697106499524E-05 -8.29826557013531E-04 -1.03207199320623E-05 -8.62352550625706E-05  5.73941090864363E-06
  1.27965933900646E-03  3.36799443326227E-06  9.78345357889889E-08  1.58202171473311E-07 -5.16274307378832E-07
  1.85211757687730E-04 -1.10615371825319E-06  2.25589823618474E-06  6.34595908276007E-06  1.42584938090723E-04
 -5.05774181622546E-06 -9.74871180907251E-06 -2.96584347080456E-03  5.55786911443755E-04  5.11570760229428E-02
  1.75273508283822E-04  8.38866151699651E-01  5.47788537689138E-03 -5.41856576877725E-01 -3.64893123365829E-03
 -6.68418943795103E-07 -6.27356505155536E-06 -1.74468939761831E-05 -1.09333498276580E-04 -3.89174143238366E-06
  4.01343206099926E-04  6.94263149854185E-06 -2.70668613089993E-04 -9.23151982078045E-06  6.09150532519702E-07
  4.88305446164350E-06  1.77152637025785E-05 -1.35495087816931E-06  4.26079498939346E-06 -1.51148505264953E-07
 -1.08448649922531E-05  2.20484721619846E-06 -3.91686339404345E-06 -1.65828411478883E-06 -1.27437751348419E-05
 -4.65017387696978E-05  2.68535741553910E-06 -7.32293431527465E-06 -1.50684001500308E-06 -1.74435435271928E-05
  2.89816580013396E-06  6.94568521657288E-06 -3.61458039206658E-08 -2.91731875324705E-07 -6.09560900122141E-07
 -4.39375918615031E-07 -3.79529855990543E-06 -3.12763254283143E-07 -6.58623439581651E-07 -9.71425818273413E-08
 -2.25009245968044E-06  5.97405598548599E-07  4.79061072580638E-06  1.73092318257282E-05  9.01714949397410E-07
 -5.97407774605355E-06 -2.55598328625931E-06 -3.44507762800833E-07 -9.20071096003610E-07  1.04137412947262E-05
  8.74298194890417E-08  6.73794890535768E-07  4.63609380028276E-07  8.33964137727783E-07 -2.57943534849363E-07
  2.36005025008446E-06  1.17962360891094E-06  2.37533747386722E-06 -4.60441690402130E-08  8.60645207255557E-08
 -3.85168924821272E-06 -2.13508819501099E-06 -4.93620589645557E-07  9.93072168985056E-06  3.76700563321072E-06
  5.57249384971653E-06  1.80275959850645E-07 -9.31773277781814E-07 -5.63911207485253E-06 -1.17924182187080E-06
 -3.16369677134771E-06 -4.16424077849346E-06 -6.94975792039253E-06 -6.99490339743544E-06 -4.78270322927745E-08
  1.14641516792541E-07 -3.40966546771424E-06 -2.74777879910431E-06 -1.26077144322974E-06  3.80883427069372E-06
  9.99877814421011E-06  5.56249902571418E-06
* ORBITAL    1   50
 -7.57638617581723E-07 -5.08653284709140E-06 -4.14670733862650E-05 -1.75049135996619E-04 -2.42255096552897E-05
 -8.67644416020978E-07 -1.02337586462003E-05 -5.54029452050826E-05 -1.13865182277634E-05 -1.04770884248951E-06
 -1.24208068919439E-05 -8.45064213043877E-05 -2.40796458999497E-05 -1.39800171227965E-06  1.14979856935394E-05
  7.81986576940377E-05  1.00497689614786E-05 -4.62615538212138E-06 -6.38855999984237E-06 -2.94247492491213E-06
  2.96867819886164E-05 -2.71086090569693E-05 -2.02661192309118E-05  9.46334685057705E-06  2.09742362925276E-05
 -2.77742946294748E-06 -6.40662438626125E-06 -7.73540634369164E-07 -5.19170674537940E-06 -4.26418273429525E-05
 -1.80916003175683E-04 -2.50288638799592E-05  5.28585378508840E-08 -1.99433329950252E-05 -1.28756690182205E-04
 -2.55800661168678E-05 -1.98181451530209E-06 -2.64142666667145E-06 -1.14990792030728E-05 -1.03472200381060E-05
 -1.54741412900993E-07 -1.72970167405419E-06 -2.16944673567323E-05 -9.33664757728382E-06  2.26795791936635E-05
  1.61878810291634E-05 -4.42990430003017E-06  9.22920333539851E-06  1.82230240266049E-05  1.65177813221773E-05
  8.36384751735263E-06  1.55256355818699E-07 -4.26379713142690E-06 -3.57371053870449E-05  7.36081486070107E-07
  5.28766556199895E-06  2.54806793170513E-05  1.11257167546655E-04  3.03795080446230E-05  2.00514248455890E-08
  5.44099744555054E-07  5.25366823171853E-06  2.03696532824265E-06 -3.66303845615506E-07 -7.02482377172126E-06
 -4.28221639302512E-05 -9.21384495428835E-06 -2.77593542692626E-07 -5.29793245981476E-06 -3.35597301999762E-05
 -7.88336540508262E-06 -3.15222657343459E-07 -9.41279260656510E-07  3.66173046033528E-06  3.49549879172284E-06
  3.02515385188192E-08  3.63049121836009E-07  7.12296144860055E-07  1.05733698656370E-06 -3.02536543681703E-06
 -3.23572678314056E-06  1.65500837373936E-06  1.15884981042563E-05  1.00813663997975E-04  4.12088853279087E-04
  3.10053616747444E-07 -8.91733178123091E-07 -5.78102133233539E-05 -3.13293079135885E-04 -4.93550651891559E-05
  4.84762392302478E-07 -5.89149544339099E-05 -2.87115295732129E-04 -2.90369059886269E-05  9.60733565200487E-07
 -7.73830459723108E-07  1.83505547181689E-05  1.42563820369599E-05  9.93091909792892E-05  1.51212864176135E-04
  1.49491944146689E-05  4.13414419486701E-06 -5.73646769507925E-05 -8.71976033833780E-05  1.85926168127458E-05
  2.22784216461770E-05 -2.41293182257230E-05 -1.92189076943251E-05  9.79540978727913E-06  2.97975067326621E-03
 -5.58315336933120E-04  8.37278532732653E-01  5.46815860924629E-03  5.15814876405153E-02  1.77843749287066E-04
 -5.44265947532422E-01 -3.66586174596869E-03  6.71504328155140E-07  6.26293037787610E-06  1.75228084029262E-05
  3.54765612347750E-04  6.58373261897930E-06 -8.44386110835959E-05 -3.70228397224846E-06 -2.33440383192426E-04
 -9.04055267578708E-06  6.78731257365238E-07  4.28613362340112E-06  1.82294601452305E-05 -2.35557565671880E-04
  4.26762026573750E-06  1.71561511709576E-03  6.26794732855679E-06  5.88952288187973E-05 -4.96893644747720E-06
 -9.72232165969382E-08 -2.45938362707568E-07  5.63266432032737E-07 -6.63482031748255E-07  6.30931752790084E-06
  1.64687547244147E-04 -1.21619748801041E-06  1.24453667656477E-04 -5.23179996634521E-06  3.45413716963686E-08
  2.81368480823066E-07  5.89055691536221E-07 -3.08594006948209E-07 -6.10860091753317E-07 -4.30870394072690E-07
 -3.80615171854598E-06 -8.90240968108231E-08 -2.24188018326214E-06 -6.04633704129704E-07 -4.84661263025187E-06
 -1.75170189202015E-05 -2.53537053588474E-06 -3.68035811769535E-07  8.96812003073201E-07 -6.00497996217057E-06
 -9.13664439198802E-07  1.04910936247316E-05 -6.19227925896994E-07 -4.96038590780664E-06 -1.79063191944329E-05
 -1.35957304486495E-07 -1.09002399638375E-05 -1.42597915389497E-06  4.33345103060530E-06  2.33303599325673E-06
 -3.95276554635061E-06  1.65967459452497E-06  1.27544387762627E-05  4.65466730640440E-05 -1.49406668054954E-06
 -1.74357247868701E-05  2.69143896378253E-06 -7.30903810205790E-06  2.91336870663354E-06  6.95737376986340E-06
  4.93900271724457E-08 -1.14165708075230E-07 -2.75794167425105E-06 -3.40842697401224E-06 -1.27209580284448E-06
 -5.57189483935524E-06 -3.81297873468872E-06 -1.00675200824058E-05 -1.78088970271409E-07  9.54173815049820E-07
 -1.18434940845028E-06 -5.68268428632798E-06 -3.13377611619923E-06  6.96199174310652E-06  4.18546195261421E-06
  6.98866402464736E-06  4.21060496098062E-08 -1.04911837025545E-07 -2.11396228250995E-06 -3.87224990053143E-06
 -4.97236390236197E-07 -3.80207238056228E-06 -5.61762170672819E-06 -9.95481744663687E-06 -8.97529418202628E-08
 -6.86637532703223E-07  8.29888473075569E-07  4.60927766304189E-07 -2.69084020389629E-07 -1.17249369327563E-06
 -2.35001823411329E-06 -2.35182934663691E-06
* ORBITAL    1   51
  2.70060162802773E-08  1.87050411808936E-07  1.54713568538933E-06  5.81612747077963E-06  1.38131398013744E-07
  5.62604154586621E-07  3.72875693883665E-06  1.60710614354284E-05  1.76473452594087E-06 -5.76432620579739E-07
 -2.42140524865680E-06 -1.00026011556321E-05 -1.16638441402252E-06 -8.31895701989770E-07 -4.41769030372934E-06
 -1.92724414182487E-05 -2.41589628235945E-06  4.81844769750984E-06  7.55949329179560E-06  2.11083774409617E-06
  3.58386707058463E-06  6.04576016217647E-06  1.01006108878085E-05  2.05233522781342E-06  3.37058020989213E-06
 -2.48429019581364E-06 -4.84719015838263E-06  7.25544405083951E-09  5.19053494637137E-08  2.48541990948003E-07
  1.05179926684972E-06  3.08911324246978E-07  1.25941387686280E-08  2.14790992821634E-07  1.39807862009627E-06
  5.62835510915514E-07 -7.27460349897242E-09 -1.17329536717031E-07 -7.72978710945312E-07 -4.07874231359947E-07
 -1.13749618484828E-08 -1.71833980256619E-07 -1.14942411954572E-06 -5.98488265869739E-07 -3.26724723443438E-07
 -6.20446609457316E-07 -6.58924230657240E-08  4.48318498345393E-07 -6.23634347220922E-07 -1.17097980228926E-06
 -3.86288985828337E-08  5.07003054413183E-07  1.28145685173668E-07 -5.62686159028967E-07  9.92422690208395E-07
  6.82136746172221E-06  5.59989206753164E-05  2.71203968057546E-04  2.66904316057556E-05 -7.95958592429823E-07
  2.31286000732107E-05  1.49505322693250E-04  1.95825935840003E-05  2.61942114135083E-07 -2.49565707931776E-05
 -1.79768939808762E-04 -3.73300976020088E-05 -9.80712591315090E-07 -6.96182557667285E-06 -4.60388143662068E-05
 -1.48828026037687E-05 -6.23682377150398E-05 -8.57325721805407E-05 -5.16691193239260E-06 -1.31487216247271E-06
 -3.16127731789181E-05 -4.05225280961654E-05  2.77829612426607E-06 -9.70895866836658E-06  1.38467473138251E-05
  1.66088204032112E-06 -1.01693218363231E-06 -6.99392830498545E-06 -5.70375676997893E-05 -2.77222062444279E-04
 -2.81797811281275E-05  9.73743679184350E-07  6.09972691644990E-06  4.92632362428680E-05  1.98240189971710E-05
 -4.03754909274113E-07 -3.95795095860957E-06 -1.77869832944787E-05 -1.84752987373726E-06  7.47393771372392E-07
 -3.44884845050073E-05 -2.37637146306057E-04 -4.15262338694844E-05  3.54503802575626E-06  7.36969711825997E-06
 -6.23738978470780E-06 -6.03577785150052E-06 -7.07856212678689E-05 -9.64579735196774E-05 -1.40408944246738E-05
  3.00836187635574E-06  1.90047858218084E-06  8.06093346481341E-06 -2.05933785514566E-07 -4.16168936994281E-06
 -1.92846089194553E-06 -6.19555404955627E-04 -1.25576097185078E-06 -3.22879726239595E-04  2.23027372809079E-08
  8.59547442914986E-04  1.49895103258871E-05 -1.31810483206109E-09 -2.83650140710956E-09  1.13058479479562E-08
 -1.83599655604975E-04 -5.23774237067449E-06  1.84971167262263E-04  5.49044091985324E-06  2.57213712853292E-04
  7.78715718936119E-06 -1.51520500536588E-07 -2.03045185699436E-05  1.46224896598908E-06 -5.01865035161114E-01
 -3.25105581660147E-03  4.90675130141439E-01  3.18058141835505E-03  7.12252092256779E-01  4.61520732149501E-03
  1.97812194279980E-07  2.09112811061027E-06  2.19546483322637E-06  6.22716149196769E-05 -8.90701375462868E-06
  1.42541560670312E-04  4.77217152963805E-06  1.47105002341721E-04  4.39281661817070E-07  9.90759976137326E-07
  7.88540739148356E-06  2.63226452945960E-05  6.85897385773859E-08 -6.97532830862166E-06  1.49626111384083E-06
 -1.12277288579820E-05 -2.44150125907903E-06 -5.89972757670891E-06  1.15656894384639E-08  8.95910708040636E-08
  3.22707919691018E-07  1.76866706143440E-06 -9.31415721583203E-07 -1.76287661706853E-06  1.19381883700497E-06
 -2.53683727607423E-06  1.47524643703424E-06  1.88566817610782E-10  1.64136270559082E-09  2.99193610696651E-09
  6.65341890726912E-08  5.23845713442275E-07 -5.97802500107178E-08 -4.97583277848441E-07 -8.98382825524959E-08
 -6.59913685470694E-07 -1.02106931348527E-06 -8.12875473871608E-06 -2.68988079339909E-05  9.10344675841629E-07
  1.40371438053871E-05 -2.52921490337681E-06  4.99001784864733E-06  1.20292864984577E-06 -2.45729139063172E-06
 -8.32072935996173E-10 -4.81139458709516E-09 -1.56365829236035E-08  1.33636078081969E-08  3.23646486482818E-08
 -3.46705897319071E-07 -8.71240031534079E-09  3.05750637710424E-07 -6.06478231072962E-07 -2.54532555983251E-06
  4.35659922876523E-07  1.81716118628659E-06  3.00378366801685E-06  1.50286102284595E-06 -1.39947007069091E-06
 -2.86818960393497E-06  2.07012161169154E-10  1.40677106648618E-08  2.12981152648553E-08  1.57304523764928E-08
  7.45122541995762E-08  1.73142268951402E-08  9.11396054115327E-07 -8.50620247181308E-07  5.82909169996983E-07
  2.50668362310460E-06 -3.19113439718255E-06  8.16634949934804E-07  9.15025312907863E-07  1.42733698462335E-06
 -1.39062337413702E-06  3.01392442266616E-06
* ORBITAL    1   52
 -1.01327956736529E-06 -6.96835073888311E-06 -5.68412687234148E-05 -2.76291089183374E-04 -2.80843650249128E-05
  4.06829258393251E-07  4.02026578165263E-06  1.80975409583968E-05  1.88967529538533E-06 -9.72454841530477E-07
 -6.06604054126420E-06 -4.90286301369455E-05 -1.97525047117865E-05 -7.48797288929149E-07  3.43793415149518E-05
  2.36918139147918E-04  4.13792644491346E-05  3.60890585862061E-06  7.47586943671756E-06 -1.39643317147245E-05
  3.04519546138369E-06 -7.06343137136074E-05 -9.61872409331056E-05 -6.26641208971330E-06 -6.06891167444559E-06
 -1.88793704205924E-06 -8.04784034870979E-06  9.94869279870396E-07  6.83805085586533E-06  5.61136938353752E-05
  2.71832287296065E-04  2.69639320340370E-05 -2.58479298234692E-07  2.50847461353386E-05  1.80583611501917E-04
  3.74957406778170E-05  7.99959845056816E-07 -2.31333111348727E-05 -1.49589290346536E-04 -1.96004486342266E-05
  9.82726047783755E-07  7.01207133601694E-06  4.64284613057627E-05  1.49740006890518E-05 -6.24786388516891E-05
 -8.58985429477138E-05  2.74380599786561E-06 -9.77883171816887E-06 -3.17166306823917E-05 -4.06901030487620E-05
 -5.27602475598398E-06 -1.44533046204551E-06 -1.38734827789680E-05 -1.69844363410970E-06  5.75160420493276E-09
  4.09811300921199E-08  2.10702354170418E-07  9.22375044077181E-07  2.47193402386793E-07  8.00567816277592E-09
  1.50813165701054E-07  9.84087530828246E-07  4.47162165679910E-07 -1.15660895560949E-08 -2.13840403180091E-07
 -1.41390799677806E-06 -5.65968947937189E-07  1.15105838005743E-08  1.83541428484044E-07  1.22342082387618E-06
  6.14175572024677E-07 -3.73490427216494E-07 -6.99476937829102E-07 -6.38336725852768E-08  4.80763109832271E-07
 -6.49225646294459E-07 -1.20006982275566E-06 -7.85264378302780E-08  4.32081861664253E-07 -1.11800919633790E-07
  5.87044915198811E-07  1.93994353885034E-08  1.34181371314769E-07  1.13664368579810E-06  4.15526494406454E-06
 -9.00067148821934E-09  5.79451185400345E-07  2.58332942698782E-06  1.08578723342812E-05  1.30967653125405E-06
 -5.66084369108650E-07 -3.59608938741772E-06 -1.54725775669959E-05 -1.70915578389658E-06  8.30125128052137E-07
  4.37475031366848E-06  1.89393653622924E-05  2.34132563022771E-06  4.60855530193358E-06  7.28617313468887E-06
  2.02420782679682E-06  3.36810767484927E-06  6.09587269923553E-06  1.01513464125417E-05  2.06183331339345E-06
  3.56152082895528E-06  2.55104097725006E-06  4.85527396476003E-06 -1.17302482284529E-07 -1.61688317230366E-05
  1.15221170859212E-06 -4.92998043034739E-01 -3.19553803681060E-03  5.01541212967204E-01  3.24914271172299E-03
 -7.10875334268829E-01 -4.60678244483686E-03  1.95469931194741E-07  2.04186698444746E-06  2.15209973066565E-06
 -1.34385720132109E-04 -4.71233058751638E-06 -5.74131221140745E-05  8.94152090419154E-06 -1.35023703240132E-04
 -3.40917045679542E-07 -2.02388727601515E-07 -2.92151380954748E-06 -2.17543651240345E-06 -1.76793940048784E-04
 -3.20747010046315E-06  6.94627560244329E-04  1.72040563696999E-06  5.27530085791333E-05 -8.99965084640630E-06
 -8.89025407204926E-10 -2.87284541866685E-09  1.25916128192762E-08 -1.63229271825090E-04 -5.34219020920384E-06
  1.62049031782090E-04  5.11649204214843E-06 -2.27438842146725E-04 -7.55463448441951E-06  7.28268976681108E-10
  5.93699348550418E-09  1.63156580844096E-08  5.96638790723168E-08  4.86842242487033E-07 -6.18736590111996E-08
 -5.17029763855423E-07  8.44554280720943E-08  6.61403651019901E-07 -1.01760744157183E-06 -8.10126362343538E-06
 -2.68064839227662E-05  2.53314992240933E-06 -4.97333183167786E-06 -9.16831345577041E-07 -1.39603740326886E-05
 -1.20240506978137E-06  2.46792103228219E-06  1.01222509635868E-06  8.05021963120745E-06  2.67310234664264E-05
 -1.61753670521811E-06  1.12797310853803E-05 -6.72938021389982E-08  7.11985790747413E-06  2.50253565738528E-06
  6.00035807394700E-06  7.61888213951213E-09  5.85190907184259E-08  2.14333207935170E-07  1.77045469895296E-06
 -1.13593249696147E-06 -1.78539428306068E-06  9.56919076698547E-07  2.54547414298919E-06 -1.50248637624371E-06
  5.90788084697831E-07  2.55372255069610E-06 -8.02646979765625E-07  3.22768799572996E-06 -9.32522992017418E-07
  3.01540480352526E-06  1.43243491436681E-06 -1.38089670900721E-06 -1.12762049713948E-09  2.18393135007244E-09
 -1.23568918252104E-08 -6.85079981014339E-09 -7.27001909680680E-08 -8.36525387989081E-07  1.26331680219104E-08
  9.04877768050577E-07 -6.07067255332640E-07 -2.54834480355160E-06 -1.81157883840967E-06 -4.33608038423895E-07
 -2.98577513375171E-06 -1.39795606111120E-06 -2.86964401116740E-06  1.54530082967097E-06 -4.04484419180931E-10
 -3.68898601098272E-09 -1.50632558748640E-08  1.76314246196033E-08 -3.09239874270939E-08 -6.02757718641049E-09
  3.09458821486730E-07 -3.37643552162015E-07
* ORBITAL    1   53
 -6.39965597920242E-08 -4.53162682825379E-07 -1.90675916982267E-06  1.34325817057059E-05  2.22208108256800E-05
  6.60871852134265E-08  9.90813419703499E-07 -4.17946520734366E-06 -5.01422747082533E-06 -5.26275749265774E-08
 -9.66790712035979E-07 -3.32548007820633E-06  2.88768117479917E-07  8.31826225001279E-08  1.37086246933889E-06
 -6.99737279089178E-07 -3.78581332657624E-06  8.72356160428986E-07  2.96963000553619E-06  2.48508935535673E-06
  4.40269452042838E-06 -5.05182070004482E-07 -1.71472489445442E-06 -1.03519475761764E-06  1.36443136101644E-06
  1.02931862259327E-06  4.06488062191821E-06  1.36800872246051E-06  1.02851348248017E-05  4.73177827477022E-06
  3.43075921342516E-05  7.38461550239718E-05 -1.40168941898142E-06  4.78718189179630E-05  2.63835521617881E-04
  4.62867525655626E-05  9.07836960527713E-07  2.22726888638212E-05  1.87209576612665E-04  5.98594106065387E-05
 -1.61862429572996E-06  1.80951560504229E-05  5.47939457253107E-05 -9.20955215912503E-06 -3.06425069777161E-05
 -7.49078282832702E-05 -2.59751163642784E-05 -5.93986050434238E-05  1.78292055816725E-05  4.30421193874165E-05
 -6.29857547940179E-05 -5.82319592831315E-05 -6.30712909536338E-05 -8.32114308676668E-05 -6.40383600529906E-07
 -4.59791544227204E-06 -2.19037085327707E-05 -9.82646126013985E-05 -2.98468210970351E-05  2.70604096106532E-07
  5.02484425527734E-06  3.30023839685068E-05  8.73215008302667E-06  6.48414084073549E-08  9.56609048760622E-07
  9.83806391477754E-07 -9.98764721902870E-07  3.83761108109069E-07  7.23977408355872E-06  4.66465932634477E-05
  1.24585459057626E-05 -1.08004737423585E-06 -3.17183930132924E-07  1.89599666746554E-06  4.34011644223925E-06
 -2.99772832304614E-06 -6.10391981964614E-06 -4.32031237386889E-06 -1.11732602588824E-05 -2.66024195285352E-06
 -6.24888998526798E-06 -6.33614049954302E-07 -4.54933950741322E-06 -2.16764880876775E-05 -9.73364483492930E-05
 -2.95878880284930E-05  4.35436224034546E-07  8.05749586882559E-06  4.97155705712378E-05  1.26002920702968E-05
 -1.05958842606113E-07 -2.17103476340099E-06 -1.61756589120567E-05 -4.96241689779876E-06  1.39714868837225E-07
  2.76313137675188E-06  2.18083621901842E-05  6.64619383217355E-06  2.08740073098205E-06  5.18615055659450E-06
  1.24162735411848E-06  3.36950773207081E-06  2.44550719364787E-06  3.40105264225258E-06 -4.87389651699332E-06
 -1.19018670345068E-05 -1.68224909834456E-06 -4.77471338219731E-06 -1.67457328623758E-07 -1.16870554877023E-06
 -9.50012167809776E-07 -6.11412286333924E-07 -1.14146389730597E-05 -5.78496497568060E-06 -4.20558523918363E-06
 -1.30910163864610E-07 -6.30542116051286E-06 -1.59865229333503E-06 -1.23735907686492E-05 -4.46839534377753E-05
  8.15364577632042E-06  5.06683913513265E-05  1.94035119133279E-06  9.09905546376981E-06  4.34780154038505E-06
  2.91173736741628E-05 -8.17957860936200E-08 -6.54540603257965E-07 -2.70035764648221E-06  1.06659675958928E-07
  2.72037913737145E-06 -2.95503537938754E-07 -3.26742290840450E-07  2.74841816168968E-07  2.09370920311844E-06
 -1.79742531989082E-07 -1.26367608781262E-06 -1.21411763417941E-06 -3.27287509681450E-06 -1.23342715312223E-05
 -3.13608741501870E-06 -3.42408687421630E-06  3.67944120385347E-06 -4.95344889327190E-06  2.84106829561204E-08
  1.38569517085521E-07  1.42899368113502E-06 -1.04478210995493E-06 -1.90498967269762E-06 -7.24623754563740E-06
  4.89634071138655E-06 -2.48961093611791E-06  4.69873379232687E-07 -7.18313068933381E-08 -3.47809807622030E-07
 -2.66143559260395E-06  1.89152919977557E-05  8.58782979258150E-07  1.05105686539042E-05  1.70497097257791E-06
  5.96149225670372E-06 -5.57944383775963E-07 -2.67463080546706E-05 -4.25841753290708E-03  4.95575348031087E-04
 -6.45887221455581E-01 -4.45372780626590E-03 -7.59515911069266E-01 -5.58451846670379E-03  7.67037837101202E-02
  7.70607909790757E-04  2.08856139005986E-08  8.89944253121263E-08  1.20927265145717E-06 -8.66110176414802E-06
  1.97241554521907E-06 -4.96151445568439E-06  1.17897124122924E-06  4.52569094908355E-06 -4.76541709936109E-06
 -1.14405437307659E-04 -1.91242066976682E-05  7.02881312453353E-05  7.39897642133922E-05 -2.43922372726809E-06
 -2.74004033312420E-05 -3.51061006044204E-05 -2.72465196019954E-05 -2.03358872391798E-08  3.99199573646142E-07
 -7.29834294915939E-07 -8.12858827489303E-07 -3.92173915082079E-07  4.37187324677869E-06  1.83491933654052E-06
  3.74280905451451E-06 -8.83146890705184E-07 -4.55564239040515E-06 -2.21232671610647E-06 -6.79311917481172E-07
 -1.13847397844100E-06 -5.70728939450919E-07  3.11203200586991E-06  3.03805092525695E-06 -1.17231671648540E-08
  4.53220155811048E-07 -1.06022914357384E-06 -4.93913812604461E-07  5.92547980987214E-08  1.85475399189441E-06
  4.36513150191791E-06  3.74596675122433E-06
* ORBITAL    1   54
 -6.37695865693134E-07 -4.57912848156344E-06 -2.18249815989489E-05 -9.73124032311814E-05 -2.86116024654964E-05
 -2.68404538688562E-07 -4.98534066523975E-06 -3.23165769848677E-05 -8.30716467750003E-06 -6.59940853368915E-08
 -9.86378584784303E-07 -1.14737510757236E-06  9.87265830672165E-07  3.93239767171227E-07  7.42363229512615E-06
  4.73458908159861E-05  1.24065937737556E-05 -1.11993782361703E-06 -4.31745652494911E-07 -1.64889573024215E-06
 -3.88424955732862E-06 -3.14967056292573E-06 -6.48439088540778E-06  4.55502074149014E-06  1.15425441584490E-05
 -2.53803531666597E-06 -5.87657835536828E-06 -6.30675247449132E-07 -4.52843434829591E-06 -2.15788460788662E-05
 -9.67942281260745E-05 -2.93241637109385E-05 -4.35014250368160E-07 -8.03815082174069E-06 -4.92926245080344E-05
 -1.23798824896646E-05  1.09672987760783E-07  2.24563670258389E-06  1.66814616414814E-05  5.10383296934200E-06
  1.43307698650935E-07  2.83387139378834E-06  2.21661132792341E-05  6.66261669648818E-06  2.14478946470302E-06
  5.35282654134412E-06 -1.28336051390031E-06 -3.50638105401000E-06  2.40812814465873E-06  3.32373399557861E-06
  4.92946242952516E-06  1.19788120248379E-05 -1.86365411095413E-06 -5.01943250088924E-06 -5.29462740341118E-08
 -3.73870725868688E-07 -1.52632121863170E-06  1.58253898761607E-05  2.34723411975798E-05 -5.68941220688919E-08
 -8.06570137714144E-07  5.95558243231323E-06  5.70848269316933E-06  5.63916893852899E-08  1.04128643341787E-06
  3.72384669901851E-06 -2.32190149672784E-07  8.04378819204667E-08  1.31132707958470E-06 -1.53504616126493E-06
 -4.18670028759694E-06  8.73626728917301E-07  2.99605899894401E-06 -2.68744416510592E-06 -4.80295387565314E-06
 -4.92295122606448E-07 -1.72779301910185E-06  9.92159158381545E-07 -1.57211737221915E-06  1.20828517816241E-06
  4.54824155955190E-06  1.32219100983360E-06  9.94041903009324E-06  4.12054060449922E-06  2.58927996223894E-05
  6.91441021733407E-05  1.31909489230075E-06 -4.82104917909417E-05 -2.71989258963642E-04 -4.93922381681939E-05
 -9.34176643540431E-07 -2.26869193800075E-05 -1.91694706408342E-04 -6.13501362123522E-05 -1.56283132166263E-06
  1.77329135656506E-05  5.56077575571883E-05 -8.46132900856163E-06 -3.11807800061539E-05 -7.66096428243114E-05
  2.59244151369569E-05  5.95378514240608E-05  1.87059283081844E-05  4.46045204235337E-05  6.21022025682315E-05
  5.81326939226283E-05 -6.38142900739184E-05 -8.59081300566155E-05 -1.68049169360261E-06 -1.29863130992207E-05
 -4.66488914292467E-05 -8.25031711759604E-06 -5.12600439438263E-05 -1.94506671917866E-06 -9.64992672933180E-06
  4.43068000542899E-06  2.93726457307864E-05 -1.79660720609483E-07 -1.26144471793396E-06 -1.10922412216714E-06
  6.66095626564474E-07  1.24122704761898E-05  5.70294727566885E-06  4.87018931728229E-06 -1.67046116084918E-07
 -7.05534305380560E-06 -1.53663886640396E-07 -1.05880846577710E-06 -3.78731990585142E-07  3.45931924009701E-06
  1.36400861925609E-05  3.19445488506126E-06  3.48981061711900E-06  3.60753739635019E-06 -5.74462920073351E-06
 -7.86524011125556E-08 -6.27870249145893E-07 -2.56763149465890E-06 -8.83826787330477E-08 -2.41201419952867E-06
  3.04086057283194E-07  4.18812768617372E-07  2.75714548467339E-07  1.96871162570663E-06 -7.42221617678479E-08
 -2.83450822748440E-07 -2.78198122478276E-06 -3.14992863909161E-05 -1.03418333608495E-06 -1.97417822139530E-05
 -1.88561329691606E-06  8.03082179375674E-06 -5.71942255090920E-07  2.68685385326227E-08  2.39955445706539E-07
  1.33530504905832E-06  2.41180201138602E-05  1.94854896828980E-06  2.85500669252119E-05 -4.58966335322055E-06
 -7.59540268254290E-07  3.45351298723689E-07  2.51344749911922E-08 -2.17251331488253E-08  1.38150863783475E-06
 -7.03665108794850E-07 -1.87806807225558E-06 -1.07986399104015E-05 -1.31248409573512E-06  9.78889120705222E-06
 -4.67696310793603E-06 -2.80820006855821E-05 -4.51671567063749E-03  5.29742711533862E-04  6.42802704832824E-01
  4.43777785064797E-03  7.60977483830811E-01  5.60201930946753E-03  8.73688092921698E-02  8.48318820188470E-04
 -8.67002327986552E-09  4.74247454194023E-07  7.48878859532953E-07  7.89458085548775E-07 -3.74788534602475E-07
  4.28101703696244E-06  1.82351152484379E-06  3.56402562887321E-06 -1.19744185543333E-04 -1.96401344314379E-05
 -7.29546342860034E-05 -7.71767788441514E-05 -3.60694578673507E-06 -2.65644392769115E-05 -3.64040135836644E-05
 -2.70195930233766E-05 -3.93429512930562E-09  4.60891047150639E-07  9.91197741714081E-07  4.83012319676258E-07
  1.81980421729968E-08  1.78074781750127E-06  4.24143224788004E-06  3.46720614556930E-06 -9.29807884360533E-07
 -4.79916281371677E-06  2.37209797356006E-06  6.80831465410228E-07 -1.19004815999327E-06 -5.86020749478087E-07
  3.36807127468278E-06  3.38809328850631E-06
* ORBITAL    1   55
 -1.32322916439608E-06 -9.94805591898842E-06 -4.16409131030422E-06 -2.58607247228268E-05 -6.88278390525059E-05
 -9.35497331644844E-07 -2.27133096235675E-05 -1.91966053399135E-04 -6.14447001139299E-05  1.32666178226130E-06
 -4.80660341888005E-05 -2.71136703658790E-04 -4.92095758341765E-05 -1.56568357814305E-06  1.76742118785668E-05
  5.54834984031347E-05 -8.37762823370279E-06  3.12075700247928E-05  7.66824803362609E-05 -6.20306053717712E-05
 -5.80875579094870E-05 -1.87161863846360E-05 -4.45553630942170E-05 -2.59677727198140E-05 -5.96893767731944E-05
 -6.37411998990181E-05 -8.57350095508701E-05  5.15158797159721E-08  3.63565833145441E-07  1.47969215198955E-06
 -1.60918668207947E-05 -2.36266898775598E-05  5.59125082176435E-08  1.02691822604219E-06  3.63140594074290E-06
 -2.55313622643056E-07 -5.64852980867675E-08 -7.98801559202856E-07  6.03207790039220E-06  5.74697777627953E-06
  7.94211999783308E-08  1.28867559359697E-06 -1.68639599748693E-06 -4.22889863817866E-06 -8.67794887829215E-07
 -2.99025104095935E-06 -9.84038780629660E-07  1.58765335289540E-06  4.85331107383012E-07  1.71820797064867E-06
  2.69542497870077E-06  4.81643992987257E-06  1.21889867386766E-06  4.57291774015570E-06  6.29184483758265E-07
  4.51774831860835E-06  2.15275081327743E-05  9.65548963925598E-05  2.92519800437297E-05  1.09648064379972E-07
  2.24526280740093E-06  1.66710479440935E-05  5.09618196466148E-06 -4.33044914746140E-07 -8.00260557891332E-06
 -4.90928003953921E-05 -1.23371436931843E-05  1.42837157460924E-07  2.82381677026412E-06  2.20769282222547E-05
  6.63095528016322E-06 -2.14483181285266E-06 -5.35853251175383E-06 -4.91226197264616E-06 -1.19425941518633E-05
 -2.40003407739983E-06 -3.31717141445521E-06  1.28299169495999E-06  3.50435656919457E-06 -1.85923499003617E-06
 -5.00445010190611E-06  6.36972001532626E-07  4.57388937723654E-06  2.18025442621081E-05  9.72380595978907E-05
  2.85991074446415E-05 -6.58908676722450E-08 -9.78436713264786E-07 -1.10366068549128E-06  9.94180835912250E-07
 -2.67907028494990E-07 -4.97566494565055E-06 -3.22787419394738E-05 -8.30298244715549E-06  3.92618625286967E-07
  7.40877853060857E-06  4.72696447201739E-05  1.23909444152763E-05  1.11149972123218E-06  4.19483324822722E-07
 -4.55830819483547E-06 -1.15475489278883E-05  3.14234834253280E-06  6.47292057348147E-06  1.64799875373266E-06
  3.89446130166670E-06 -2.53479331395496E-06 -5.88087857621581E-06  1.57021229378479E-07  1.08461198401284E-06
  4.82409972823048E-07  3.19127888526415E-06  3.51206149523244E-06  3.45589424142317E-06  1.36623486763600E-05
  3.60044602715913E-06 -5.69703539740228E-06  7.85789245936452E-08  6.27172564479242E-07  2.56113737295810E-06
  3.03504338101251E-07  4.17709533752007E-07 -8.97887559189607E-08 -2.39987268909449E-06  2.75047783766132E-07
  1.95236035375931E-06  1.67986277344814E-06  1.29818301275920E-05  4.66481978990725E-05 -1.94086271700692E-06
 -9.64791700190548E-06 -8.23380899405208E-06 -5.12691130070681E-05  4.42348951527353E-06  2.93667539321182E-05
  1.77075312538569E-07  1.24176564920070E-06  1.03396035641271E-06  5.68736861539750E-06  4.83262038033042E-06
  6.76587959102643E-07  1.24889440887259E-05 -1.74709059576717E-07 -7.10520259990569E-06 -2.81948248688855E-08
 -1.65642081269015E-07 -1.39909875978951E-06  1.07190091087620E-05 -1.12748352172495E-06  1.41179461126708E-05
 -1.76217851271336E-06  4.61125328785327E-06 -4.66329679025832E-06  2.80967824029609E-05  4.52231447740061E-03
 -5.30296870746159E-04  7.61107839739022E-01  5.60466637753971E-03  6.42641210484867E-01  4.43790260128866E-03
  8.74212212381125E-02  8.47290625353141E-04  7.42476234470034E-08  4.56985638059205E-07  2.73449880350056E-06
  2.08574037159858E-05 -1.66458853685784E-06  1.11465796199229E-05 -7.67679998417460E-07  6.86617172700377E-06
 -6.24955954495794E-07 -2.47537518469001E-08  1.06433909124012E-07 -1.37870773236860E-06 -1.82328708633834E-05
 -4.90953588000517E-06 -3.24271156227572E-05  1.53823631153743E-06 -7.76277969716096E-06  2.74057112142416E-07
  9.39421392930823E-07  4.81511374012578E-06  6.79048113914410E-07  2.36402102170409E-06 -1.18788432769127E-06
 -3.39146248092804E-06  5.91676699454900E-07 -3.40204576835867E-06  1.37565671856246E-08 -4.54052556687495E-07
  4.88079683445136E-07  1.01175872487971E-06  2.42650943063003E-08 -3.46745357544712E-06 -1.77838325015625E-06
 -4.23611764718727E-06  1.19768577294749E-04  1.95183828383912E-05 -7.70872365018806E-05 -7.29803982217865E-05
 -3.33950831658910E-06  3.65074440984015E-05  2.71153159209912E-05  2.76304610024269E-05  4.57174216496720E-09
 -4.78437550153563E-07  7.86325207555364E-07  7.52617862930168E-07 -3.78125439905405E-07 -1.82113276571082E-06
 -3.55795997956220E-06 -4.28018409270841E-06
* ORBITAL    1   56
 -6.39908826512672E-07 -4.59462067178839E-06 -2.18912314560047E-05 -9.73908587278201E-05 -2.86526695838669E-05
  1.09078898420020E-07  2.22798453754463E-06  1.64328003659660E-05  4.98838427591608E-06 -4.46067702592950E-07
 -8.24285903419638E-06 -5.01657164842814E-05 -1.24108729427967E-05 -1.38242591588085E-07 -2.73210377987379E-06
 -2.13311482668967E-05 -6.38958568790540E-06  2.13498865537832E-06  5.30075450766420E-06 -4.79580929598223E-06
 -1.16517308129720E-05  2.56485134782315E-06  3.67378140487238E-06  1.24218237386247E-06  3.37900460588979E-06
  2.01575516224067E-06  5.32414510533360E-06 -6.50273211823184E-07 -4.66905937219207E-06 -2.22410676346772E-05
 -9.87848924210808E-05 -2.88941567829987E-05 -7.16706041525245E-08 -1.08429658386754E-06 -1.64178948504020E-06
  8.85703924636108E-07 -2.76149641969787E-07 -5.12232381434095E-06 -3.31036459645812E-05 -8.51186432082225E-06
 -3.96462721626758E-07 -7.46900068069848E-06 -4.74649999085985E-05 -1.23947791032610E-05 -1.18137805145564E-06
 -5.32600620660142E-07 -4.55692340771525E-06 -1.15342356186795E-05 -3.10609715678904E-06 -6.35423462365745E-06
  1.61963858115451E-06  3.81736668054749E-06  2.63061958582719E-06  6.12324153306004E-06  1.31183529916005E-06
  9.85278209449453E-06  5.22827969204306E-06  3.03690063836853E-05  7.06959707890474E-05 -9.22715525594580E-07
 -2.21803185993338E-05 -1.88430716260766E-04 -6.06054126843760E-05  1.23724344608205E-06 -4.73963696764414E-05
 -2.70723861976230E-04 -4.97764197746271E-05  1.49919501435953E-06 -1.78027692998274E-05 -5.92496445110767E-05
  6.95125600081938E-06 -3.03424332881394E-05 -7.49549831540907E-05 -6.13804132876369E-05 -5.86052504940201E-05
  1.77996330450925E-05  4.29363011789761E-05 -2.55240986650986E-05 -5.90931184873713E-05  6.19912831526225E-05
  8.37557666624872E-05 -6.95944844928337E-08 -4.93390934007032E-07 -2.10199636968904E-06  1.30473042333355E-05
  2.25538972553695E-05  5.88619348792051E-08  1.08251944585836E-06  4.03208073510126E-06 -1.29306264328458E-07
 -6.62855188595143E-08 -9.87717714341202E-07  4.66352734457149E-06  5.33698830375102E-06 -8.79073456104720E-08
 -1.45289405559909E-06  5.39959767984585E-07  3.90554331028787E-06  9.34078595239312E-07  3.12039549000784E-06
 -1.13480627112561E-06  1.24091346236388E-06 -5.44548867404385E-07 -1.80470769539274E-06  2.68152101359302E-06
  4.79292722230540E-06 -1.09164318005400E-06 -4.24868504087986E-06 -7.67567780326533E-08 -6.14535897302259E-07
 -2.54040663520209E-06  2.98286505115828E-07  3.98428069143838E-07 -8.82150565894569E-08 -2.41715613735167E-06
 -2.61658900936101E-07 -1.90853681157964E-06 -1.84439813398222E-07 -1.29660000996210E-06 -1.22807669221111E-06
  3.10248419832582E-06  3.54356513084124E-06  3.26837158839013E-06  1.31979379572363E-05 -3.58157338845362E-06
  5.01004245986357E-06 -1.73464117698019E-07 -1.21181329945971E-06 -1.01085653510282E-06  5.60946770529842E-06
  4.66378267647533E-06  6.53321555598853E-07  1.19875803342276E-05  1.76728296088334E-07  6.88457613374061E-06
 -1.62566263286860E-06 -1.25726177793922E-05 -4.52904124248393E-05 -1.92652074593984E-06 -9.65474077994073E-06
 -8.07063756829949E-06 -5.05218130004184E-05 -4.28480391089523E-06 -2.85410732256547E-05 -2.78804515953825E-05
 -4.48629254328058E-03  5.25830791079651E-04  7.65908009568793E-01  5.62965468256946E-03  6.37128469923651E-01
  4.39132822724049E-03 -8.58395096228953E-02 -8.32916718083827E-04  1.84710253080210E-08 -7.46668345408806E-08
  1.16723234531616E-06 -1.58342182106373E-05 -1.36056419734213E-06 -6.91472926651384E-06 -2.00334770318470E-06
 -8.70013317113631E-06  4.55443385482083E-06  2.04642736739865E-08 -8.53035183489303E-08  1.25325023952793E-06
  5.59562958629022E-06 -4.85054553397307E-06 -1.13105648649268E-05  1.70564785919132E-06  8.78485079723739E-06
 -3.74674359866945E-07 -7.58945395217015E-08 -5.77526847751639E-07 -2.73062123456021E-06  2.95569858953602E-05
 -1.45092040006642E-06  2.42377819943359E-05 -5.94570285184227E-07 -3.51385458946849E-06  5.67409050060265E-07
 -1.07638813263346E-08  4.44952511478970E-07  4.61335030554859E-07  9.93196052569496E-07 -3.30487114759525E-08
  3.53041157129192E-06  1.77248768212594E-06  4.18395175240167E-06 -9.33000488974444E-07 -4.78399788474571E-06
  6.83024756529232E-07  2.24201757639684E-06  1.11594566865720E-06  3.40783196290301E-06 -5.60174321126786E-07
  3.40299275068442E-06 -1.71546871860800E-08  4.12621078618819E-07  7.43037338118799E-07  7.06724036098658E-07
  3.64923454867395E-07  1.76156280758362E-06  3.53694266455664E-06  4.19813144208060E-06 -1.16525817869451E-04
 -2.03639297582559E-05 -7.42247191274116E-05 -7.03626772586721E-05  2.24293770837352E-06 -3.63413967585556E-05
 -2.63406780977826E-05 -2.72112662380093E-05
* ORBITAL    1   57
 -3.34199415344610E-07 -2.39983816043162E-06 -1.13161777064541E-05 -2.05841526385451E-05  2.04124784610338E-05
 -5.29615904463925E-08 -1.40828728757098E-06 -3.26429872453112E-05 -1.90929957603839E-05 -3.32914124767745E-07
 -6.25091640466731E-06 -3.49690839571036E-05 -7.04680170940859E-06  2.03382844999655E-07  3.53242317264568E-06
  2.19122400854837E-06 -8.44962993783712E-06  2.02424116534310E-06  5.26419262426069E-06  8.33878852983644E-06
  1.67346044027590E-05 -1.28892974627916E-06 -3.29092288243378E-06 -4.91172386387053E-06 -6.36893333063863E-06
  2.38282573303549E-06  7.25141256866959E-06 -1.85891087850368E-06 -1.42526208388595E-05 -2.43111878984312E-05
 -3.08316187158981E-04 -1.78541721017220E-04  6.12186880166457E-06  4.01273048953652E-05  4.99002159861763E-04
  1.78761408000678E-04  1.41354453969788E-06  1.09489104860142E-05  1.23373430380674E-04  4.07417023825549E-05
  3.32118748546565E-06  2.06618601476874E-05  2.65074761154274E-04  9.72672506602365E-05 -7.41352826785249E-06
 -1.84922313158737E-05 -3.36447410133525E-06 -2.02243365945733E-05  4.42653315884152E-06  1.13224449855307E-05
 -1.85184396844911E-05 -1.39762983539634E-04 -1.56000243049472E-05 -1.13761569998853E-04 -3.52437498241287E-07
 -2.53527952761294E-06 -1.18235922474747E-05  1.54720231588875E-07  5.69765170379039E-05  1.94935292134332E-07
  3.25726402566808E-06 -4.56740888141373E-06 -1.38178917569785E-05  1.26815173723845E-07  2.04564355737425E-06
  3.99072979542254E-06 -1.25526084849762E-06  5.39912537380737E-07  9.48615741650064E-06  2.77450228791240E-05
 -6.25339118669877E-06 -2.71792097133625E-06 -6.42728118944980E-06 -1.14582035774384E-05 -1.94789130252586E-05
 -4.52374980589539E-06 -1.26772763463402E-05 -1.28096034753929E-05 -1.83557218280597E-05 -4.20250998963750E-07
  2.61188221896880E-06 -3.38997010604780E-07 -2.43864655852647E-06 -1.13720381420421E-05  1.09061469841880E-06
  5.64839456795916E-05  5.23619352879378E-07  9.03081071421639E-06  1.80125173752434E-05 -1.20782751296765E-05
 -2.29276449719724E-07 -4.21298939375033E-06 -2.05984313617548E-05 -3.18318813628192E-06  4.55485377061096E-08
  8.10440607941949E-07 -6.15513686456116E-06 -8.82063556319569E-06  2.76550769777499E-06  8.08640438880578E-06
  3.77057806993455E-07  1.26641168319616E-06  4.56362074520293E-06  1.17812930842828E-05 -7.96260230674003E-07
  2.73834818916229E-06 -1.70997109802211E-05 -2.66268746983259E-05 -6.91834400733918E-07 -5.00446103465170E-06
 -1.34285889111094E-05 -4.19603694349247E-06 -2.99317505845234E-05 -1.88335468706609E-06 -3.44151095992540E-05
 -3.15909343957054E-07 -3.45904687760151E-05 -2.67836296546031E-06 -2.02381202020818E-05 -6.62691149024599E-05
  3.51159509182412E-06  7.98658839135501E-06  2.08633797576545E-07  4.12799629021153E-05  2.30519172270740E-06
 -2.39044535625878E-05  1.59294127055538E-07  1.30859500084097E-06  5.62469204728110E-06 -1.04406381429866E-06
 -1.58764766424490E-05 -5.98737782315780E-07 -4.73665250938695E-06 -3.15439223274040E-07 -7.89799996620419E-06
 -7.09521093814736E-07 -5.13438698367995E-06 -1.37924708131593E-05 -3.30753190519249E-06 -5.68736207439551E-05
 -2.81776635088159E-06 -7.52469818532307E-06 -1.55676216726901E-06  3.80384959493664E-06 -8.17993694352461E-08
  3.91471399055869E-09 -3.23620971823365E-06 -2.72460518339319E-05  4.23885611922060E-06  1.30720457820571E-05
 -8.22267075093163E-06  2.53430748772247E-05 -5.44583092611520E-06 -1.21075975980190E-07 -3.30277875100397E-07
 -4.44357586726864E-06  9.13457960826609E-06  2.58692636073923E-06 -3.35915424484657E-05  1.17975895996680E-06
  2.95558780291114E-05  1.07756347230670E-06 -7.70044419987816E-05 -1.45015100269362E-02  1.83143548613506E-03
  5.77511231022692E-01  3.76675989996921E-03 -4.20366633031815E-01 -2.88377826810170E-03  6.99679293195995E-01
  4.66186829592573E-03 -6.31596684626669E-08  4.26212160016043E-07 -2.78803160588030E-06  2.49838630501912E-05
 -6.01004836434979E-06 -3.14196509279392E-05  1.81199219477048E-06 -4.27500387632690E-05  8.82350029650787E-06
 -7.45080940729471E-05 -1.35724277442358E-04  5.92235571384323E-05 -8.88316472599399E-05  1.03271713674107E-04
  2.41851967784872E-05  2.06290700468361E-05  2.37815557510489E-05  4.18441230145814E-07  1.23269433295324E-06
  1.12829824687649E-06  3.07208514949863E-06  1.22810548874222E-06 -1.03510489634386E-05 -4.16520719605623E-06
 -1.27030312922619E-05 -1.79966605770590E-06 -9.04664885567434E-06 -1.89093640165689E-06 -4.63225269182986E-07
 -1.07447148170638E-06  1.17129664883918E-06  1.52630156469284E-05  1.51941941783601E-05  4.03593984571232E-07
  1.16115702973827E-06  2.95611431288970E-06  1.21874220381882E-06 -1.34432455195073E-06 -4.20870780631378E-06
 -1.03652162527078E-05 -1.27392576405738E-05
* ORBITAL    1   58
 -3.36189188667116E-07 -2.41858237241993E-06 -1.12938373068347E-05  1.66479022521804E-06  5.67144561913975E-05
 -1.76098319853478E-07 -2.91360326976187E-06  6.19756014754658E-06  1.40362241810822E-05 -1.16235943673256E-07
 -1.85040373620592E-06 -3.46341692086809E-06  1.17559725154780E-06  5.37142406743174E-07  9.44709577453848E-06
  2.76186102709618E-05 -6.29514734913833E-06 -2.43897628003621E-06 -5.95599232409048E-06  1.13646767767290E-05
  1.93180393552597E-05 -4.80315423845407E-06 -1.31773033141675E-05  1.26489132413318E-05  1.80510389148270E-05
 -3.07906858132708E-07  2.83408970050163E-06 -3.58602779065933E-07 -2.58008268920179E-06 -1.20556577145362E-05
 -2.29040657740212E-06  5.54446820267044E-05 -5.37429963868898E-07 -9.30864548418050E-06 -2.01445403770865E-05
  1.13961348335888E-05  2.24929887884656E-07  4.12895790764899E-06  2.00955643270015E-05  3.07038054195972E-06
  5.37136955132213E-08  9.58077190357060E-07 -5.17834948652745E-06 -8.59997924055008E-06  2.73467053308886E-06
  8.03541099050236E-06 -4.17129580850605E-07 -1.35776085558508E-06  4.54367454020877E-06  1.17673216508299E-05
  1.22465072977632E-06 -1.73367885890710E-06 -1.70852664740932E-05 -2.67238431661832E-05 -3.14552636372444E-07
 -2.25850739917132E-06 -1.06379796126664E-05 -1.76512580682954E-05  2.10868149804665E-05  5.70810161143757E-08
  1.48533309272130E-06  3.33472672376945E-05  1.93202714520907E-05  3.29128943517174E-07  6.17743203222772E-06
  3.43799285213719E-05  6.83860395615090E-06  1.89998561175871E-07  3.27293737936411E-06  7.15757047957701E-07
 -8.75272254508941E-06  2.07171536016869E-06  5.34220300088228E-06 -8.31893712929917E-06 -1.67085675799518E-05
 -1.10094190864192E-06 -2.92379794027775E-06  4.75473755871302E-06  6.07980913669890E-06  2.58001461649059E-06
  7.68714774562468E-06 -1.83359702502911E-06 -1.40623305530956E-05 -2.41001712663494E-05 -3.06775395634641E-04
 -1.78851098211946E-04 -6.10781475468964E-06 -4.05993309605168E-05 -5.01493690083559E-04 -1.79777079399805E-04
 -1.40118616495222E-06 -1.10470027557654E-05 -1.23076332055669E-04 -4.04690306809980E-05  3.24286069854929E-06
  2.00720770163040E-05  2.58500981703802E-04  9.52185917777742E-05 -7.45360582283106E-06 -1.83830076019682E-05
  3.24079725555673E-06  1.97710484789706E-05  4.28845638015473E-06  1.19587342661207E-05  1.83946778484408E-05
  1.38716524619002E-04 -1.58849035538351E-05 -1.14729451607030E-04 -2.73637717989492E-06 -2.06703279374416E-05
 -6.75650012704444E-05 -3.54985432496402E-06 -8.44544309367060E-06 -2.46497600303279E-07 -4.23134775280862E-05
  2.32627618518840E-06 -2.35989618729496E-05 -7.21125633564112E-07 -5.22812756075973E-06 -1.42365831416962E-05
  3.98968946231509E-06  2.92443078882593E-05  1.91649169231482E-06  3.48994844556012E-05 -3.54459923879863E-07
 -3.47793467732209E-05 -6.42583272484888E-07 -4.62505472978179E-06 -1.20348199370587E-05  3.37941880715057E-06
  5.71267032574100E-05  2.82998432636656E-06  7.55694003305192E-06 -1.83824981755070E-06  2.00989309871805E-06
  1.59637422804378E-07  1.31203079054289E-06  5.67242618299660E-06  1.04151234242604E-06  1.58308747100697E-05
  5.77592634026327E-07  4.58643758284652E-06 -3.19693210244897E-07 -7.99734169611313E-06 -1.12188673826722E-07
  3.80687790652100E-07 -4.38908922712215E-06 -2.96274626619600E-05 -2.79220758448722E-06  5.89426250332472E-05
 -1.15155141200942E-06  6.16381374303288E-05  1.17759409765288E-06 -5.82714954480792E-08  3.58529788196320E-06
 -3.54968184476197E-06  1.25283997015235E-04 -3.60088426291385E-06 -1.61399888082608E-04  7.30726107147824E-06
  1.95645234497653E-04 -4.25302767427741E-06 -8.31246894567550E-08 -1.36853455390378E-06 -2.85430102057845E-06
  4.04840058426148E-05  6.23313568294288E-06 -2.16898630907802E-05 -2.18566805213265E-06  3.77518079744495E-05
  9.05404339078478E-06 -7.70290125921951E-05 -1.45026254739288E-02  1.83137088785850E-03 -5.85818161814687E-01
 -3.81997664475503E-03  4.14840271417452E-01  2.84535835891187E-03  6.96062472434176E-01  4.63756501016196E-03
  3.96021549275607E-07  1.14251412411321E-06 -1.17553803345466E-06 -3.00435078015615E-06  1.16441519519948E-06
 -1.02604091546679E-05 -4.15620831406949E-06 -1.24826698334953E-05 -7.62212324454828E-05 -1.36726091620820E-04
 -6.14134617292411E-05  8.87602387301910E-05  1.04523174892254E-04  2.34216034988052E-05  2.10572881259469E-05
  2.29794476645126E-05  4.22804921430296E-07  1.20631360998255E-06 -2.91509458182313E-06 -1.23839954332298E-06
 -1.34277427849935E-06 -4.18502159492103E-06 -1.03278878521019E-05 -1.26416666224260E-05 -1.77495804063082E-06
 -8.94917130858854E-06  1.99680994424455E-06  4.36248055791093E-07 -1.09268080775202E-06  1.11681572842942E-06
  1.48766959962938E-05  1.50155432352185E-05
* ORBITAL    1   59
  1.83365152251603E-06  1.40631951999643E-05  2.40942703772243E-05  3.06380268470480E-04  1.78255822743387E-04
 -1.40288281815157E-06 -1.10769688117496E-05 -1.23282529495657E-04 -4.05266970759131E-05 -6.11657812246175E-06
 -4.07373019662448E-05 -5.02164714832979E-04 -1.79851538431367E-04  3.24929145010009E-06  2.01907347232378E-05
  2.59282903331700E-04  9.53985231479940E-05  7.47067580883195E-06  1.84192333028704E-05 -1.85403988374397E-05
 -1.38959891596347E-04 -4.24485962411402E-06 -1.18305086966708E-05 -3.27748183024694E-06 -1.98363598727915E-05
 -1.59072756759858E-05 -1.14720987743694E-04  3.16159804465550E-07  2.27014629455084E-06  1.06874660847345E-05
  1.78395356253785E-05 -2.10755874204740E-05  3.28528402187035E-07  6.17528262323865E-06  3.43069112947682E-05
  6.80323337588611E-06  5.55039789456180E-08  1.45863763205151E-06  3.31985388338391E-05  1.92874205843637E-05
  1.89794335281885E-07  3.27421962454861E-06  7.10822045091123E-07 -8.75085912339828E-06 -2.09106344104806E-06
 -5.38158048157595E-06 -4.77272089361947E-06 -6.11485491672694E-06  1.10014003552195E-06  2.91597935364705E-06
  8.32650587342953E-06  1.67416668261167E-05  2.59236718320804E-06  7.71440854111896E-06  3.61124218512320E-07
  2.59794047162401E-06  1.21470589754920E-05  2.64187276891840E-06 -5.53417893681885E-05  2.24324462964039E-07
  4.12048053246221E-06  2.00344715990467E-05  3.05560044284494E-06 -5.42147549311864E-07 -9.38280886931198E-06
 -2.05971478212943E-05  1.12925853494674E-05  5.22973173982533E-08  9.39507914189629E-07 -5.27964713066531E-06
 -8.61117627575077E-06 -2.74480462165995E-06 -8.05352140477737E-06 -1.23716340805014E-06  1.69576191518600E-06
 -4.54539922663960E-06 -1.17655872929209E-05  4.15925603251581E-07  1.35451618836859E-06 -1.70787446774756E-05
 -2.66966118228256E-05  3.40362542515934E-07  2.44903926459652E-06  1.14144126114340E-05 -1.01978672577578E-06
 -5.64704218303801E-05 -1.13676429716777E-07 -1.84351326131103E-06 -3.24834344132763E-06  1.27237591117553E-06
 -1.76950422013920E-07 -2.93797871034123E-06  6.08270011982304E-06  1.40154533382781E-05  5.36522280727200E-07
  9.45812231491820E-06  2.76181227292617E-05 -6.30649620154634E-06  2.45826434039201E-06  5.99529997558922E-06
 -1.26709114330357E-05 -1.80953315084019E-05  4.80208792111663E-06  1.31685002694149E-05 -1.13758240079485E-05
 -1.93884424343331E-05 -3.04327868962227E-07  2.88894748812742E-06  6.46820561299412E-07  4.65716446022370E-06
  1.21504892969558E-05  2.82694215332952E-06  7.55065103667933E-06  3.36846406703009E-06  5.70717365810296E-05
 -1.83076576565585E-06  2.09446050375398E-06 -1.58632809072447E-07 -1.30435110030573E-06 -5.64462477265929E-06
  5.75105791034808E-07  4.56832577597677E-06  1.04134148619470E-06  1.57945675215028E-05 -3.20125994162354E-07
 -7.96036173365443E-06  2.73812729527338E-06  2.06826323586134E-05  6.75956240177306E-05 -2.73220119223374E-07
 -4.23238813597311E-05 -3.55632709959087E-06 -8.47794423213609E-06  2.30979771367293E-06 -2.35858933757818E-05
  7.20014441887278E-07  5.21918791259420E-06  1.41917505175671E-05  1.91456625170018E-06  3.48530125259797E-05
  3.97803586198552E-06  2.92439500184065E-05 -3.62997359619430E-07 -3.47852018401002E-05  7.13703516256308E-08
 -1.66130819698616E-06  3.35775838060398E-06  6.83380811269391E-05 -1.60781225682156E-06 -8.24221135938220E-05
  5.34848971336572E-06 -1.08455016780918E-04  7.96104276283533E-06  7.69660345239934E-05  1.44988783751803E-02
 -1.83183572519179E-03  4.14559932413462E-01  2.84363489512884E-03 -5.85799309720391E-01 -3.82201725826761E-03
  6.96245429966467E-01  4.63886694579314E-03  1.21691033424047E-07  1.52762903430563E-06  4.12344497115549E-06
 -2.16330960813737E-05 -1.73339193897555E-06  2.27468239824451E-05 -2.52215280697535E-06 -3.10595559826031E-05
  5.44786274236080E-07  1.01462339991947E-07  4.63723310493625E-06  2.49649987762118E-06  1.69961812709904E-04
  9.45261035224165E-06 -1.10349377411088E-04 -5.21489547206708E-06 -1.99457733789931E-04 -6.86964152604454E-06
  1.78219197491234E-06  8.94576834710421E-06  4.12893762644054E-07  2.00016087609375E-06 -1.09393636489892E-06
 -1.50088877349184E-05 -1.12120277732311E-06 -1.48726386589994E-05 -3.80793151666108E-07 -1.13169297588450E-06
 -1.20080118563710E-06 -3.01591579148204E-06 -1.39998239439259E-06  1.25887641268540E-05  4.16838685649392E-06
  1.03045548803843E-05  7.61733921746538E-05  1.36676319873987E-04  8.87040688837664E-05 -6.12297327684919E-05
  1.04241787997316E-04 -2.10815175129291E-05 -2.30362907740853E-05 -2.32947840985406E-05 -4.07753721905894E-07
 -1.15133867524708E-06 -2.98982893457233E-06 -1.18979620635394E-06  1.15499175874268E-06  4.15275569768470E-06
  1.24596986389503E-05  1.02442733492403E-05
* ORBITAL    1   60
  3.23530112174121E-07  2.32793910757680E-06  1.08408129319900E-05 -2.81737404542488E-06 -5.65283765726399E-05
 -2.28012106687258E-07 -4.18694333761172E-06 -2.04559364752817E-05 -3.14654789077455E-06  5.09218882629426E-07
  8.78666475896248E-06  1.68973788245528E-05 -1.22040395037587E-05  4.56200887166285E-08  8.05968172837328E-07
 -6.03620003950325E-06 -8.74120593434384E-06 -2.74344511451408E-06 -8.00570598081464E-06  8.07998477559463E-07
 -2.68738105218841E-06 -4.46116466593956E-06 -1.15912920973535E-05 -3.56443008790888E-07 -1.22347236272221E-06
 -1.69288893836041E-05 -2.63552527121044E-05  3.31028479181565E-07  2.38176480241217E-06  1.10955823195932E-05
 -2.89883529220339E-06 -5.73789013856556E-05  1.17820559412236E-07  1.88258739970589E-06  3.14047795125256E-06
 -1.39609852923016E-06  1.84537447510558E-07  3.06625287006127E-06 -5.55732800895467E-06 -1.39732802059936E-05
  5.25835540123976E-07  9.23098716945614E-06  2.64527045451365E-05 -6.46712352544592E-06  2.62703389662525E-06
  6.28965623995020E-06  1.26484881371594E-05  1.80643534265685E-05  4.46363157543589E-06  1.25289117006454E-05
  1.13698619397895E-05  1.93282091559661E-05 -3.83287040324759E-07  2.69064984399486E-06  1.82583679813795E-06
  1.39930216736577E-05  2.48445229192693E-05  3.07533469941048E-04  1.80169677030308E-04  1.37131714442055E-06
  1.09124872571686E-05  1.21413518545860E-04  4.00617623087956E-05  5.98676163086129E-06  3.99002488878475E-05
  4.92127465846436E-04  1.77061445024201E-04  3.23257399959852E-06  2.03218373396907E-05  2.59259112619902E-04
  9.56898468697587E-05  7.71071178929527E-06  1.87248647034850E-05  1.84182492743889E-05  1.38147323488150E-04
 -4.57652327267541E-06 -1.18068340913286E-05  3.47010683396947E-06  2.00035891641683E-05 -1.57032368988632E-05
 -1.13141051959469E-04  3.27433722137379E-07  2.35157008849962E-06  1.10865487343284E-05  1.99507625218424E-05
 -2.03171443069048E-05 -3.29856173148884E-07 -6.20386496427349E-06 -3.46770271497044E-05 -6.98703970456233E-06
 -5.73008500939910E-08 -1.48697476144153E-06 -3.29398508389979E-05 -1.90868432829806E-05  1.98872923651065E-07
  3.45871708599453E-06  1.89297235216151E-06 -8.45874502103037E-06 -1.96629675670160E-06 -5.14124582275797E-06
  4.82971936089005E-06  6.26045851093432E-06  1.27176788116512E-06  3.26040660946141E-06 -8.25026505963041E-06
 -1.66022943138227E-05  2.39426231772656E-06  7.26924285027325E-06 -1.58765115759302E-07 -1.30475213177543E-06
 -5.61495018731406E-06 -5.93679043065261E-07 -4.71773663256075E-06 -1.04197215642324E-06 -1.58378214033992E-05
 -3.15560033890077E-07 -7.86824702071583E-06  6.97533076465759E-07  5.04520984659657E-06  1.35113430050654E-05
 -2.74469609428762E-06 -7.56861012206501E-06 -3.30895286756254E-06 -5.68184166370099E-05 -1.56549886235771E-06
  3.58609664993521E-06  6.95365542341827E-07  5.03576030743478E-06  1.36073736596005E-05 -1.86242061968124E-06
 -3.44290370801782E-05 -4.03641552164415E-06 -2.96390927854225E-05 -3.73909300306026E-07 -3.43276720593503E-05
  2.64920756903377E-06  2.00156248723006E-05  6.56322977914415E-05  2.71300495315503E-07  4.10565008108698E-05
  3.42698780241763E-06  7.83719457484859E-06  2.18721692402754E-06 -2.37887182624548E-05  7.70439586766477E-05
  1.44526943375949E-02 -1.81794357229583E-03 -4.11394965217590E-01 -2.82420719441707E-03  5.88412677717199E-01
  3.83968520355815E-03  6.95919722286372E-01  4.63611794881034E-03  7.99707849011738E-08  2.65465847773345E-06
  2.40706972670525E-06  5.96050951679002E-05  2.42277373859554E-06 -9.67110628151257E-05 -6.82081940456463E-06
  1.03679814675756E-04  9.77579057102953E-06  7.96774214142558E-08  1.05343834654646E-06  2.88222329233336E-06
 -2.30935799652689E-05 -8.66157571076944E-06  8.44005385144950E-06  4.49303857422434E-06 -3.02594641975889E-05
 -5.94390079605550E-06  1.30714392497070E-07  2.24064795982956E-06  4.17835004164823E-06  4.80555449305620E-05
  1.70583453445119E-06 -4.23075914334430E-05  2.23535988226471E-06 -6.29863599013672E-05  4.39298992459295E-07
 -3.97546693900571E-07 -1.15121594691045E-06  1.20565793657656E-06  2.95701325695179E-06 -1.34429455009305E-06
  1.27253411411908E-05  4.21122792053341E-06  1.03836343983024E-05  1.81376806850028E-06  9.10420720653408E-06
 -4.53212985501035E-07 -1.82360584286353E-06 -1.00665369482921E-06 -1.52767238607675E-05 -1.17250116854699E-06
 -1.52714452926137E-05 -3.97949496289483E-07 -1.18370209864644E-06  3.03650701500485E-06  1.11718216095133E-06
  1.23616581241003E-06  4.16115107422871E-06  1.26784446999837E-05  1.03584593848287E-05  7.43295501162656E-05
  1.35837198136537E-04 -8.91684869033655E-05  6.02947956637073E-05  1.03470241659835E-04 -2.04713338240651E-05
 -2.36287359556147E-05 -2.38269225240632E-05
* ORBITAL    1   61
 -7.69417068260137E-09 -5.53577502393108E-08 -2.66753780535340E-07 -1.11200060619435E-06 -1.93897760528007E-07
  1.05565574240799E-07  2.03776942328933E-06  1.38455571647050E-05  3.57862438476463E-06 -1.05267197989240E-07
 -2.03299253986326E-06 -1.37946029202251E-05 -3.56294252148900E-06 -1.42073899173458E-07 -2.74766627888049E-06
 -1.87786371056680E-05 -4.89105646280286E-06  1.67373559110916E-06  3.68916245133629E-06  3.28395843383232E-07
  1.24178204083072E-06  2.81798826692220E-06  6.25559264856553E-06  3.41630131333988E-07  1.27154190720237E-06
 -5.17507556090132E-07 -1.87967747623233E-06  3.84716682155038E-09  2.79288469612903E-08  1.41515784583311E-07
  5.19867951024352E-07 -2.71173553960644E-07 -6.21593324581240E-07 -1.88180750745301E-05 -1.67901788559733E-04
 -5.86277598731602E-05  6.12810947299180E-07  1.85972365691087E-05  1.66085378171199E-04  5.81184398994898E-05
  8.88376860911051E-07  2.68526752354109E-05  2.39261596034045E-04  8.35413846499591E-05 -1.50323914484075E-05
 -5.16710113820683E-05 -2.19117826075042E-05 -6.36469460714861E-05 -2.61270460983262E-05 -9.00414894136008E-05
 -2.24142548136938E-05 -6.50632154000874E-05  3.11511161093097E-05  9.05722862281668E-05 -1.62777113391490E-07
 -1.17074587496199E-06 -5.50244562675624E-06 -3.12376013295327E-05 -8.96060055970573E-06  2.72660644024425E-07
  5.27045154685425E-06  4.25620757846099E-05  1.25232039021694E-05 -2.62408946335482E-08 -6.65016078625738E-07
 -6.02943881214668E-06 -1.75738039453334E-06 -9.00448893531363E-09 -2.64355325039187E-07  2.59966722324498E-06
  1.91384146777283E-06 -1.19577056422194E-06 -1.03802829125757E-06  2.05281691223720E-06  6.09439929725475E-06
  1.99591127199431E-06  4.00418827949887E-06 -4.16397420684879E-06 -8.27338972555649E-06 -4.90415710040860E-06
 -1.17218531573856E-05  1.67110477632513E-07  1.20178129665454E-06  5.65168422219089E-06  3.20003805921488E-05
  9.31901033733435E-06 -1.20302156822644E-07 -2.19155145986343E-06 -2.06916299130768E-05 -6.90796555386101E-06
 -1.28297069010142E-07 -2.46511707980145E-06 -1.61758420439401E-05 -3.92865318033498E-06 -2.09884798005620E-07
 -4.16827177725750E-06 -3.41529226117128E-05 -1.00501916751102E-05  2.26449673902450E-06  3.89225808459074E-06
  2.75130939094876E-07  9.05646296614834E-07 -1.18586278448522E-07  9.14676846037380E-07  6.58345367108125E-06
  1.55239149073080E-05  1.47848499753134E-06  1.51173959939657E-06  1.32195652894374E-06  1.00449598518905E-05
  4.45651192258020E-05 -3.31241481050557E-06 -4.58507642646828E-05 -2.18116496169198E-07  1.90122473535457E-05
  2.63977217370934E-07 -2.40161558838750E-05  1.37172478515010E-08  1.03236223069412E-07  4.38756499667449E-07
 -1.54379514587229E-06  6.77583619053742E-06  1.54787545901840E-06 -7.49650592287948E-06  2.13591987887337E-06
 -1.07997761742231E-05 -1.13771081118425E-10 -5.74520803039829E-10  5.90291864875040E-09  1.06296782405944E-07
  9.96148704953585E-07 -1.08359723387544E-07 -1.02793386233728E-06 -1.50930123936191E-07 -1.46161056317082E-06
 -1.36186947034347E-06 -1.03408015378510E-05 -4.55353929199231E-05  1.60643637604984E-06  3.10602128673389E-05
  1.86770468338589E-06 -4.01338153726010E-06  2.29279079576703E-06  4.63164449736384E-05 -2.85408577750997E-08
 -1.39817829628967E-07 -3.62846115434948E-07  3.12469407640700E-06 -3.10137841055186E-06  1.23295105612079E-06
  1.40249941992863E-06  9.77339889545695E-06  7.13466489067071E-08 -1.90748838385856E-09 -1.48958528621422E-08
 -4.78224749534662E-08  7.13447249142463E-06 -7.75295051154613E-07 -7.06030669565174E-06  6.82502304947444E-07
 -1.02225632647888E-05  1.07338462419728E-06  4.61701501182378E-08  2.07443154297708E-06  1.38476686546216E-07
 -4.99237699181843E-01 -2.77596960521589E-03  4.96274694155050E-01  2.76079642634020E-03  7.10229290450966E-01
  3.94875052596355E-03  3.47656111482457E-08  2.08898799010931E-07  5.32826212582610E-07 -1.05058662282746E-05
  6.22508693370907E-07  6.78398745479421E-06  8.74508996450683E-07 -6.22664311951101E-06  3.22499418898942E-06
 -1.81296135453361E-08 -1.97869764592673E-07 -8.60880976679729E-05  8.61271468449671E-05  1.22197662682823E-04
 -2.80123533299243E-05 -1.17559460634911E-08  2.88102730181654E-05 -3.98605254057625E-08 -1.11207865920814E-07
 -7.55463025436910E-07  1.95724672999930E-07  4.91555148023716E-07  4.61202865657020E-07  9.37693381385325E-08
 -2.82653823116192E-07  2.91424648163765E-09  1.37359520399480E-08 -2.90461727040814E-07  2.96170570055264E-07
  4.04722059566533E-07  8.28926768794062E-09 -1.93377428164906E-06  1.96148092338500E-06  4.07232981495981E-08
  1.09929998733913E-07 -6.67801533643147E-08  6.61681076455232E-07  6.83954632561250E-07 -1.14519158888685E-07
 -5.19184212136206E-07  2.66045913507033E-07
* ORBITAL    1   62
  1.70958320324263E-07  1.22910362985241E-06  5.76820999150786E-06  3.19494511865562E-05  8.73633822689769E-06
  2.73966706397278E-07  5.29254884964849E-06  4.25489653025630E-05  1.24232275676165E-05 -2.64188226564616E-08
 -6.75637367622422E-07 -6.27939947592273E-06 -1.88233827308768E-06  3.42713440026511E-09  1.60399476131117E-07
 -3.13326941267629E-06 -1.99994265254223E-06  1.17718556151735E-06  1.03808040973438E-06  2.04650522402704E-06
  6.13990794821131E-06 -1.90522378929864E-06 -3.84243208106551E-06 -4.27327421240445E-06 -8.48278348756313E-06
  4.87317571682781E-06  1.16146215275656E-05 -1.54700446968327E-07 -1.11272717768331E-06 -5.23321452072514E-06
 -3.07118478843130E-05 -9.79990885090998E-06 -1.09870615718492E-07 -1.99694199807083E-06 -1.95887583649098E-05
 -6.76421510150233E-06 -1.28013093307232E-07 -2.46223907891048E-06 -1.61811049845984E-05 -3.95026533299998E-06
  2.06497790743048E-07  4.09872713783330E-06  3.37352622833892E-05  1.00196626049397E-05 -2.28255762569338E-06
 -3.97838838665888E-06  3.21591942632825E-07  1.02547077011030E-06 -2.24623465423322E-08 -1.25343391132177E-06
  6.39375919649535E-06  1.51316682667201E-05 -1.33089499317611E-06 -1.30819504299572E-06  6.09232404974619E-09
  4.33925701300787E-08  1.94909484278688E-07  8.00685230119338E-07  2.55395443461255E-07  1.01851735040707E-07
  1.96430832114513E-06  1.33539561464714E-05  3.43295040935833E-06 -1.04270480455776E-07 -2.00633571452077E-06
 -1.35415663311469E-05 -3.47570129775368E-06  1.45084529102777E-07  2.80484056980020E-06  1.90766323198470E-05
  4.93697683085277E-06 -1.57866890680713E-06 -3.52440998998941E-06  3.55216879275684E-07  1.27078805184481E-06
 -2.82928863337082E-06 -6.28956918929994E-06  2.97989713389429E-07  1.18688139716552E-06  4.99580699334324E-07
  1.83765126563183E-06 -7.54174777393706E-09 -5.41407789575175E-08 -3.35460245708679E-07 -1.86462587279686E-06
 -2.75742436790869E-07 -6.13066326650630E-07 -1.85892208373739E-05 -1.65482646659440E-04 -5.77232657928866E-05
  6.21371769141692E-07  1.87089119253579E-05  1.67339761570287E-04  5.85625023166337E-05 -8.80431398571468E-07
 -2.65341796293536E-05 -2.38098411490013E-04 -8.35198699404359E-05  1.51975749365298E-05  5.20941989844558E-05
 -2.17591979749350E-05 -6.31705011327270E-05  2.57978146827688E-05  8.87296290477905E-05 -2.27845893011325E-05
 -6.63378695329782E-05 -3.11216426067492E-05 -9.01692708674779E-05  1.05814348099041E-08  7.86864884473863E-08
  2.69839022323293E-07 -1.51141033495657E-06  7.59624114942863E-06  1.51080830343279E-06 -7.46893300371237E-06
 -2.20079739775769E-06  1.04986977487496E-05 -1.32988125419335E-06 -1.01027298206524E-05 -4.46294864855310E-05
 -3.32069340073137E-06 -4.56789299222109E-05 -8.89866109236045E-08  1.91174419181386E-05 -1.33040039987816E-07
  2.46922964326055E-05  1.35336086905371E-06  1.02802542556851E-05  4.54776602143421E-05  1.50303548436810E-06
  2.97834662840985E-05  1.91906450967644E-06 -3.91710992156802E-06 -2.26678457575639E-06 -4.62553965139127E-05
  1.86676552018217E-09  1.34250292766792E-08  4.43525346721219E-08  1.07443931827442E-07  9.64481433624441E-07
 -1.20275321323683E-07 -1.12312948825998E-06  1.55945666246472E-07  1.47616413029929E-06 -1.06835008858696E-09
 -9.28062776533960E-09 -3.48681769051479E-08  1.42122331711495E-05 -6.80481262941364E-07 -1.43384883641650E-05
  6.85046402867139E-07  2.04229524535986E-05 -1.00688470276309E-06  2.79148369216070E-08  1.68561696463869E-07
  3.30492327509088E-07  3.09216686510304E-05 -2.92834431619752E-06 -2.74353925095532E-05  1.19795392710497E-06
 -4.67809249268425E-05 -2.14062168272759E-07 -2.69108037655490E-08 -1.70542578711610E-07 -2.91426403276970E-07
  3.89619753218846E-06  7.58316625359287E-07 -6.57404313084926E-06  8.58538297714650E-07 -1.13663018307992E-05
 -3.35362021016272E-06  3.18537883681734E-08  4.39098079881501E-06 -1.51231967022759E-07 -4.93507648007698E-01
 -2.74471043760195E-03  4.98677616459451E-01  2.77184617529215E-03 -7.12547073613787E-01 -3.96183101714507E-03
  3.56003090630802E-08  1.04365093491436E-07 -7.33430334018060E-07  2.38951671267883E-07 -5.07352304576796E-07
 -3.72654008955190E-07 -4.07419931755608E-08  4.40234655001603E-07  1.15850154234365E-07  5.29830677738070E-07
 -8.73308813116005E-05  8.78470353071021E-05 -1.25655830709135E-04  2.92093175446171E-05  2.26585460738735E-07
 -2.94821708218783E-05 -4.76855024552516E-08 -1.49159797432122E-07 -5.84856132638033E-08  6.29341820315732E-07
 -6.71886495119200E-07  1.19340856359055E-07  5.88665685354473E-07 -1.94628749694883E-07 -4.56294362397609E-09
 -1.77430188333175E-08 -2.62723873067317E-07  2.59827267945570E-07 -4.02268081814675E-07 -6.92925407844844E-09
  1.84984977851574E-06 -1.85598669772336E-06
* ORBITAL    1   63
 -5.77551676126529E-09 -4.17882096310379E-08 -2.62793207347213E-07 -1.55188986348539E-06 -5.46054075494755E-08
 -6.17088982853873E-07 -1.86243593427168E-05 -1.66630038073758E-04 -5.83385943633484E-05  6.15580687005793E-07
  1.86141557115465E-05  1.65720871703851E-04  5.77664755486224E-05  8.77852528962137E-07  2.64942413376343E-05
  2.37692338178445E-04  8.33722719461318E-05  1.51112129864187E-05  5.18674124342402E-05 -2.27665998021662E-05
 -6.62557514860620E-05  2.57737788012720E-05  8.86899058705930E-05 -2.16784870870176E-05 -6.29428893885595E-05
  3.10964621128967E-05  9.01470683533673E-05  6.08210883087258E-09  4.33522772352411E-08  1.96012246010188E-07
  8.83509180199497E-07  3.48968631084047E-07  1.04056342607368E-07  2.00197865923198E-06  1.35176000468461E-05
  3.47244711117365E-06 -1.01467845100761E-07 -1.95779595229288E-06 -1.33542820777009E-05 -3.44997757666006E-06
 -1.45072180376094E-07 -2.80376690046228E-06 -1.90379092855130E-05 -4.91509768071863E-06 -1.57233192162659E-06
 -3.50880551182875E-06  3.00360338678247E-07  1.18160084814300E-06 -2.82787872904136E-06 -6.28883234236775E-06
  3.49639274221055E-07  1.25877968266526E-06 -5.02078714508327E-07 -1.84844656685548E-06 -1.56296953869571E-07
 -1.12417257977741E-06 -5.28774157897325E-06 -3.09282497418199E-05 -9.85409586439446E-06  1.27662091612589E-07
  2.45484901246700E-06  1.61275436271710E-05  3.93621355319999E-06  1.10820163679575E-07  2.01445174060428E-06
  1.96847756127038E-05  6.78453967920876E-06 -2.06288230597485E-07 -4.09462425136713E-06 -3.36964109008436E-05
 -1.00067114524716E-05 -2.28047619329095E-06 -3.97026162538916E-06  6.39058312099116E-06  1.51223074446485E-05
 -1.40398661787560E-08 -1.23452195042894E-06  3.16977563707974E-07  1.01264815301837E-06  1.33958185792990E-06
  1.32032198692817E-06  1.68554309367299E-07  1.21185511280346E-06  5.68641381998679E-06  3.15843466578568E-05
  8.63259558958987E-06  2.68268105856924E-08  6.81604434917390E-07  6.29315382150690E-06  1.87904630973701E-06
 -2.72695842947873E-07 -5.26783178448533E-06 -4.23771510122395E-05 -1.23753787277958E-05 -4.66715791750174E-09
 -1.84773096098646E-07  2.97256286473196E-06  1.95608496250999E-06  1.17455841028961E-06  1.03730387586211E-06
 -4.26073077822218E-06 -8.44929063864361E-06 -1.91098531283688E-06 -3.84139840177809E-06  2.04028725700602E-06
  6.12508448720624E-06 -4.86953513429672E-06 -1.16025228704764E-05  1.35101747135780E-06  1.02623880742910E-05
  4.54132152399618E-05 -1.91576158178017E-06  3.90842611862082E-06 -1.49618455520434E-06 -2.97658264359509E-05
  2.26351490185690E-06  4.62274292900483E-05  1.72554059168638E-09  1.23937353166910E-08  3.91568948591556E-08
  1.19327381462735E-07  1.11687013441817E-06 -1.07285903838507E-07 -9.57492902497187E-07 -1.55360400184477E-07
 -1.46997467022249E-06  7.29712609464708E-09  5.39097016555106E-08  1.80475975081141E-07 -1.50441092484158E-06
  7.48112413136957E-06  1.51310933359684E-06 -7.48392915122950E-06  2.18204455145634E-06 -1.05462779422529E-05
 -1.32777646242203E-06 -1.00860870098653E-05 -4.45532741131350E-05  8.41585636911706E-08 -1.90796435723917E-05
  3.31443091980974E-06  4.55831632319010E-05  1.36950777530233E-07 -2.46415695708206E-05 -2.64942082419521E-08
 -1.52683092587478E-07 -2.96366367785347E-07 -1.66069799795489E-05 -9.78384229776858E-07  2.01054000947048E-05
 -5.89022054228135E-07 -2.09397106455886E-05  3.15116091495583E-06 -8.48546836056920E-08 -1.04221986193084E-05
  1.15052239696991E-06 -4.98711696829279E-01 -2.77474284449461E-03  4.93740325274617E-01  2.74669468677184E-03
  7.12362011710425E-01  3.96109742866272E-03 -1.92105209919001E-09 -1.56497802019892E-08 -6.08050795574748E-08
 -7.23538388807674E-06 -8.13273472379352E-07  7.20844935306075E-06  8.03825012274080E-07  1.04332847604961E-05
  1.18845341749467E-06  2.80207204249003E-08  1.74281779079572E-07  3.34253992157327E-07 -3.38837491308061E-05
 -1.52349883060546E-06  3.12636581790933E-05  3.26547045534790E-06 -4.24620215500385E-05 -2.87487099219967E-07
 -8.83524727555212E-09 -4.24110937945171E-08 -2.71313349481736E-07  2.60431278403593E-07  4.16723053167684E-07
 -1.86329634052903E-06 -1.19315702943839E-08  1.87599558500098E-06 -4.78200376755764E-08 -1.49701304825726E-07
 -6.40374884484081E-07  6.84156767342419E-08  6.52714027269618E-07 -1.76524444645626E-07  1.24410829573991E-07
  5.96110717390292E-07  4.03114709763056E-08  3.31022884554500E-07 -8.83710109051582E-05  8.70789951352579E-05
  1.24929131529181E-04  1.26180012003347E-07 -2.95512273410143E-05  2.85553720785528E-05  3.51748025676148E-08
  1.01707756761108E-07 -2.39571441353226E-07  7.38356594072874E-07  5.00423733877649E-07 -3.83359332495816E-08
  4.49600321728779E-07 -3.60800424018085E-07
* ORBITAL    1   64
 -1.68676844103159E-07 -1.21309772521782E-06 -5.70797087646820E-06 -3.22287908124244E-05 -9.33912088093688E-06
 -1.28035921160281E-07 -2.46042292107819E-06 -1.61486935472716E-05 -3.92424567245557E-06 -1.22754850977966E-07
 -2.23990008728455E-06 -2.09445599612333E-05 -6.96077101630514E-06 -2.09686092621151E-07 -4.16280224860541E-06
 -3.41114379008959E-05 -1.00450196148214E-05 -2.23766008725701E-06 -3.87146300438736E-06 -6.54965754590602E-06
 -1.54991913112605E-05  1.43615460879400E-07 -8.67595184029663E-07 -2.69361104392119E-07 -8.95921981863592E-07
  1.47836141086145E-06  1.58585559502761E-06  1.65706236012647E-07  1.19170322932687E-06  5.59788155596651E-06
  3.13168047696302E-05  8.60170070479175E-06 -2.49012843274499E-08 -6.41412523579763E-07 -5.96383104345465E-06
 -1.76787531590969E-06  2.75066575449711E-07  5.31431540019131E-06  4.27293927100367E-05  1.25056131877066E-05
 -6.78611614918824E-09 -2.23504036910696E-07  2.69927905112052E-06  1.87537588919717E-06  1.19885095587171E-06
  1.06748644959818E-06  4.19340240255459E-06  8.35364098829898E-06 -1.97175771084979E-06 -3.96610084370843E-06
 -2.01335878689777E-06 -6.00984629900176E-06 -4.90873635354998E-06 -1.17431165714852E-05 -6.51818961916760E-09
 -4.74822783678420E-08 -2.48234979109979E-07 -1.13834963022049E-06  3.01573347124491E-07  6.09097436859763E-07
  1.82718912494282E-05  1.64495541758554E-04  5.78949250872872E-05 -6.23836732341000E-07 -1.86267805674715E-05
 -1.67238699832636E-04 -5.86193851556929E-05  8.93044768252578E-07  2.66571898671689E-05  2.39443266906730E-04
  8.40802131471506E-05  1.48320997577779E-05  5.10643256285572E-05  2.24883847586178E-05  6.53918331091053E-05
  2.58031339294446E-05  8.92245777534936E-05  2.14980882860923E-05  6.25855133313085E-05  3.07886624729387E-05
  8.97544673090342E-05  1.15077191623741E-08  8.26848080585034E-08  3.94485616238177E-07  1.66331655488901E-06
  3.24689568027479E-07 -1.05927581709570E-07 -2.04188405555154E-06 -1.38039225992172E-05 -3.55488288186998E-06
  1.06622539105281E-07  2.05673902676425E-06  1.39969085331234E-05  3.61875778813434E-06 -1.40966265446911E-07
 -2.72703109448738E-06 -1.86435727428200E-05 -4.86005865066933E-06 -1.66116949000627E-06 -3.67270784615982E-06
 -3.17117735002993E-07 -1.20660101073336E-06 -2.80480059720970E-06 -6.25750668314861E-06 -3.25096586552819E-07
 -1.22014512610495E-06 -5.41612477255068E-07 -1.93833424042879E-06  1.37790689284385E-09  9.88992356471215E-09
  2.62236859439464E-08 -1.11455841750827E-07 -1.05310265216797E-06  1.07709242953727E-07  9.91031871494326E-07
 -1.53626394158132E-07 -1.48497498377529E-06  1.37474090220681E-06  1.04383909864802E-05  4.58700382055256E-05
  1.81613728404353E-06 -3.99778187854585E-06  1.62970235117354E-06  3.09340969053286E-05  2.34302663968905E-06
  4.64045319392264E-05 -1.31347062208162E-06 -9.98247990540070E-06 -4.42599664277704E-05 -1.95713136243163E-07
  1.88023480160326E-05 -3.32804100361344E-06 -4.55744453804462E-05  1.77334271647848E-07 -2.39639090617845E-05
 -1.70533338086280E-08 -1.28750387606401E-07 -5.48593391013840E-07  1.48108145934261E-06 -7.52618327042025E-06
 -1.48747819041363E-06  6.59117892317182E-06  2.04671581639912E-06 -1.08908318493576E-05 -1.16120954190882E-07
 -1.06280267929225E-05  6.67714423712285E-07  4.93962713557785E-01  2.74679473690915E-03 -4.97760445808865E-01
 -2.76580490496663E-03  7.12873136754815E-01  3.95970831747891E-03 -3.53900650760652E-08 -2.35047836074195E-07
 -5.44114117503991E-07 -1.67456544913159E-05  7.38499066593235E-07  1.36202166129867E-05  7.38512706463992E-07
  2.57405312381414E-05  3.40674091659154E-06  3.10141905016176E-08  2.08154344901205E-07  4.11303989002460E-07
  6.40760948563590E-06  1.40364488993099E-06 -3.91201311361828E-06 -3.13564410611719E-06 -4.26115894689402E-06
 -1.92399569163667E-08  1.20891611607688E-09  8.80676180446866E-09  2.40750586247138E-08  1.42850563077184E-05
  8.02018293215321E-07 -1.44371891437509E-05 -9.04157401136788E-07  2.06824431555958E-05  1.25058232517791E-06
 -4.06091036634487E-08 -1.04892196864959E-07  6.66323310010570E-07 -4.82922607931641E-08  6.75382876063593E-07
 -2.14049918292897E-07  1.38219249281490E-07  5.72130757402092E-07 -8.21430456362017E-09 -4.29909684871114E-08
  2.99336827688571E-07 -2.74685123472065E-07  4.12966041731614E-07 -1.93527253833485E-06 -1.24984420217590E-08
  1.95382950084781E-06  3.83850120576070E-08  1.03512795170870E-07  1.88694013843912E-07 -7.51025271653355E-07
  4.91414841408663E-07 -9.06383129209985E-08  3.01285417723234E-07 -4.46485336259696E-07 -2.29281140537695E-08
  8.70141379883392E-08  8.70547039306102E-05 -8.67917107124949E-05  1.23804234865494E-04 -3.94811791993744E-09
 -2.92525893596972E-05  2.81119924492239E-05
* ORBITAL    1   65
 -3.74749641794739E-06 -2.25209493747638E-04  1.60016868430698E-01 -6.80921406230771E-04  3.31199057409054E-04
 -1.23412923380931E-06  5.18746415105883E-05 -8.43111617216251E-05 -1.92975017424106E-05 -6.52774419314312E-06
  1.50544592249513E-03  6.97875409245610E-04 -5.07367527648420E-05  5.30249951339435E-06 -8.97433172934913E-04
 -2.25667263213948E-04  5.30151881178701E-06 -1.55131359375265E-04  3.30962795515125E-06  1.17485736208367E-04
 -3.95723683820202E-05 -4.33548903633692E-05 -1.41150826216238E-04  1.56168045791354E-05  1.29113459526392E-05
 -1.45048678983251E-04 -2.28606705501051E-04 -5.14251581772027E-06 -3.59343505773389E-04  2.60813918332787E-01
 -1.14106765763291E-03  7.17475678952871E-04 -1.30254603008034E-05  2.21745183386400E-03  4.21797399791979E-04
 -1.35975312214753E-04 -3.99007104168383E-07  2.12283825116692E-04  1.76759403612866E-04 -3.95057869455047E-05
 -7.35493368667947E-06  1.55934247970575E-03  5.08844404798771E-04 -8.41417171645135E-05 -8.00949326191097E-05
  1.54691282358858E-04  1.30365246705010E-04  1.63026396978241E-04  1.81993166453030E-04  4.91247542228193E-05
 -1.41026284797981E-05  2.09035589029794E-04 -1.73168219470316E-04  5.11780132362280E-05 -1.31367052945994E-05
 -1.25424338585656E-03  9.41179597160331E-01 -3.93340790645678E-03  3.62260189151338E-03  3.30444736011032E-06
 -5.19870651939773E-04 -8.50498653003874E-06  8.60607407661340E-05  4.81624315575423E-05 -7.76136594429566E-03
 -1.71979695045371E-04  7.76290377372598E-04  3.17080644325529E-05 -5.19450476607496E-03 -1.52399588563386E-04
  4.93124690619336E-04 -5.01798721512881E-04  2.22000305564559E-04 -6.32697726593419E-04  3.30449737269739E-04
  3.03948827866723E-04 -1.07329085889208E-04 -2.06117869345626E-04  8.23000581424786E-05  6.58362686271351E-04
 -2.72480669062720E-04 -1.46203487383966E-06 -1.78720651091279E-04  1.35856531368380E-01 -1.62757027497169E-04
  5.15458892577556E-04  4.69043392059635E-06 -1.25000059793048E-03 -6.02170109650248E-04 -5.27763499885871E-06
  1.48036526968256E-06 -8.79345352214510E-06  1.92851001004442E-04  1.83913897421040E-05 -2.38574120422512E-06
  8.52963101295755E-04  5.20672960837300E-04  1.91572999588431E-05 -1.19505911337247E-04 -5.17587205156587E-05
 -1.59030638565430E-06  1.32721317377376E-04  5.75762315330515E-05  1.32017256970453E-05  1.00328544355469E-04
 -1.54965376507225E-04 -4.34722399117916E-05  4.20421724700107E-05  7.42375703541139E-08 -4.07608903993044E-05
  4.75193479477400E-04 -3.72778410156130E-06 -7.21573475289911E-05 -6.71639879466829E-05  3.66726417369765E-04
 -3.53933632199712E-05  2.07363455493423E-04  6.11973667005900E-06 -5.32615510298268E-05  1.27641660213902E-03
  2.63832157954499E-05 -1.81917186588054E-04  1.05921789538449E-04 -6.17227667680239E-04 -1.36534989539683E-04
  1.15002161183624E-03  5.14661821188686E-06 -4.72473135033295E-05  1.11487265743423E-03  1.37555169686142E-04
 -1.06919226865810E-03 -3.95006371280438E-05  5.00585388657587E-04  5.09407969290179E-05 -2.90715404778034E-04
  7.66686802496110E-06 -7.34206970470274E-05  1.59948728555388E-03 -2.23688880183357E-04  1.33097614256331E-03
 -1.23133920496348E-04  8.29339293662501E-04  8.31806092378868E-05 -4.68837786950859E-04  1.93988955393626E-06
 -6.26931781105391E-05  1.01276576131658E-03  2.09974372589462E-05 -1.10797583304917E-04  1.40698118480935E-04
 -1.36445036871783E-03  8.36288033939208E-05 -8.79360884776533E-04  3.10971037843536E-06  9.93507868805324E-06
  2.43399704790079E-04 -1.98857308370494E-06  3.13535543503382E-05 -2.38902532004731E-05  1.92173813733619E-04
  1.49666126089733E-05 -1.07647275034601E-04  3.12421219491709E-06  1.20216695352260E-06  3.51223977523373E-04
 -4.03547262835172E-05  3.37706492684305E-04 -5.06116294136065E-06  3.98963962587890E-05 -2.51675313054845E-05
  2.11979140101524E-04  1.97727481602233E-06  3.71112791160936E-06  1.92314614049346E-04  1.71960890890078E-05
 -2.08471006774686E-04  2.97199818706256E-07 -5.55604477594632E-05 -1.17319842516580E-05  1.05068408648031E-04
 -1.73373014085925E-06  1.78244532674572E-06  2.58412382156234E-05  1.70364793778827E-05  5.53160158763519E-06
 -3.49321784144077E-05  9.64404828313888E-06 -2.54898364907747E-05  7.08893149319579E-06  3.01601879047822E-05
  3.01903028707542E-06  2.44442680450118E-06 -6.15592098643922E-07 -1.97997134071736E-04 -1.09793150013482E-05
 -1.98982946369577E-04 -7.51230989980877E-07  5.28794156504831E-06  1.71809453963724E-05  1.64225530910482E-05
  3.23962844777361E-07  2.06942355687372E-05 -2.52228562100744E-05 -1.57945394649023E-05 -9.81670709591942E-07
  2.72237936952100E-06 -2.83195178985860E-06 -7.20640013137082E-05 -4.77463273461935E-05 -1.00929370095620E-04
 -2.76122885405940E-04 -2.75768048006520E-04
* ORBITAL    1   66
 -1.16251865238161E-06 -2.14642899533480E-04  1.67151671174598E-01 -2.63646176059336E-04  7.72318028659260E-04
 -1.02023638311780E-06  4.80781588349713E-05 -1.16763202614388E-04 -2.02137973334093E-05 -7.16706618029517E-06
  1.41112214766605E-03  2.74988275919934E-04 -5.07308507805279E-05  3.03471615449947E-06 -1.03778513267296E-03
 -5.18603166415670E-04  3.24990503901929E-05 -8.57426347200384E-05 -8.58578855693607E-06  8.40893474875538E-05
 -2.06912014689214E-04  1.59443332311002E-04  1.07673142141991E-04 -1.94236890855940E-05  9.63262064038438E-05
  2.30921638567090E-04  7.63020674675268E-05 -1.16070693717386E-05 -1.17745396377619E-03  8.88292413634657E-01
 -3.61158382025379E-03  3.55019704268875E-03 -4.46533933648522E-05  7.23546447735389E-03  1.05492801460723E-04
 -7.51362642519951E-04 -3.75709772091825E-06  4.37691748818315E-04 -1.37130363859368E-04 -7.26603305580419E-05
 -3.04398633705302E-05  4.79015379311808E-03 -7.78499382915351E-05 -4.73788543728235E-04 -5.36069853000521E-04
  1.33645660993875E-04 -3.21973953193133E-04 -2.92886311897410E-05  1.99366932798371E-04 -1.74831758871524E-04
 -7.03177470862704E-04  2.44958944130585E-04 -5.66252786732529E-04  3.14287016791438E-04  2.63968910907724E-06
  4.06996633772952E-04 -3.16004127335830E-01  1.32116962734269E-03 -1.54925639456708E-03 -1.36724895427243E-06
  1.14243902087101E-04 -1.38061112795728E-04 -1.00196209516264E-05 -1.68933175124827E-05  2.46964209391265E-03
 -5.03772075462851E-04 -3.72216883526036E-04 -1.24604917487166E-05  1.57865120274986E-03 -5.57039182579701E-04
 -2.44110506744097E-04  2.19459418013453E-04  5.42831345953176E-06  3.80897771078340E-04  3.18268573350313E-05
 -2.93944131061759E-06  1.16761611017635E-04  2.81914805935758E-04  9.20647245754651E-05 -2.59422733245963E-04
  1.03967725372194E-04 -6.12274670496891E-06 -3.95970881636422E-04  2.85078241658203E-01 -1.48870547995271E-03
  7.68200511595480E-04  1.43374147284770E-05 -2.46975385451696E-03 -4.11937360121396E-04  2.19841416867981E-04
  8.87898267105046E-07 -1.51027077352536E-04 -5.42209170394508E-05  2.61596153285300E-05 -1.07934691130331E-05
  1.51351936494417E-03 -3.46509693688515E-05 -1.20107955092005E-04 -1.98987252025059E-04  9.52181457094340E-05
  4.92238672256128E-05 -1.04781873373001E-04  5.23932841928418E-07 -1.80305790632215E-04  1.80375186641150E-04
 -1.90540653067658E-05  4.71504594787857E-05  2.73935562148107E-04  7.48698001722583E-06 -4.28962360404209E-05
  1.30313635314148E-03  1.84454887463705E-05 -3.14457648095186E-04 -1.57535579762212E-04  1.22301364129734E-03
 -5.76674777874402E-05  3.56256734582800E-04  5.09733848613215E-06 -5.71329857860595E-05  1.12877015861133E-03
  1.08024103671860E-04 -6.73522450296612E-04  2.04287517003395E-04 -1.26574269443955E-03 -1.09058616612399E-05
 -1.96685749364788E-04 -1.59296884744924E-06 -2.83202611819721E-05  1.35370518940393E-04  1.91231103925478E-05
  9.39930477137860E-05  4.70059018756064E-05 -3.66401843506021E-04  3.54264901770507E-05 -2.81928450226585E-04
  1.88884127385417E-06 -2.00623312288096E-05  4.87511414318504E-04  1.21752651918264E-05 -7.23956182016346E-05
  5.81114307465381E-05 -4.22665340830214E-04  1.03693256242865E-04 -9.94714125244935E-04  2.67282883359441E-06
  4.60638368734907E-05 -2.57408526412721E-04 -8.85733131536056E-06  1.99695256777954E-05 -4.86790002545916E-05
  5.07767774002316E-04 -2.74116680933265E-05  3.41266256667453E-04  7.84077353090511E-07 -7.87083435438867E-06
  1.95359699904188E-04 -1.70614970152501E-06  5.59124242501349E-05 -2.21519381481709E-05  2.74792129240147E-04
  1.44264595675804E-05 -1.54468932055732E-04  8.19486856913218E-07 -6.95760143337156E-05  9.54970114838897E-04
 -1.39366621453035E-04  1.32659564507848E-03 -2.10833268222876E-05  1.06344665713009E-04 -8.28616195401249E-05
  8.57751135963980E-04  2.67655661756540E-06 -3.99365041258504E-06  3.61270348315987E-04  4.56392039052923E-05
 -3.61511741086226E-04  6.57046646543181E-06 -2.08644897158566E-05 -2.68629527759017E-05  2.33829788285629E-04
  7.06008794929262E-07  5.74449027491197E-06  6.22871689120023E-05 -4.98173147927546E-06  4.62001567007737E-05
 -2.93813072931388E-04 -1.12881180350209E-04 -3.03701282616254E-04 -5.89388787210346E-06 -1.36340122561415E-05
 -3.53071559841104E-05 -2.22292339791455E-05  9.64582079797125E-06  6.02633244748521E-05  1.11729082956435E-05
  5.22894506978184E-05  7.66958409875169E-06  2.91764709319266E-05 -9.75790645006480E-06 -3.66562178334927E-06
 -4.05518305969429E-06 -3.24133731191915E-05 -2.26062041937802E-04 -2.33307037230395E-04  3.24574917011885E-09
  5.88656377395401E-06 -1.72714612786057E-05  1.98626871771723E-05  2.60156368012240E-05  7.84283431261374E-05
  1.19059437122028E-04  1.09391257990471E-04
* ORBITAL    1   67
 -9.87392094644029E-06 -8.49681926743300E-04  6.32001173245141E-01 -2.88711773023058E-03  2.28590025961864E-03
 -8.14912282056226E-07  3.74767532756402E-04  2.34663159086623E-04 -5.65277275360781E-05 -3.35369111241201E-05
  5.17336402458797E-03 -4.91067675880029E-05 -5.43374962983766E-04  2.12793143392573E-05 -3.45348364624114E-03
 -1.10997711798704E-04  3.53839833672859E-04 -2.88060859379719E-04  2.65123634095708E-04  3.03340539922002E-04
 -2.42336134111648E-04  3.19678829438162E-04 -2.73085221653779E-05  4.27217684015690E-05 -2.29373069315125E-04
  4.90321098023014E-04 -1.37573911830276E-04  4.61488518502084E-06  4.88879650215892E-04 -3.70757844795259E-01
  1.76795407442995E-03 -1.57103683392807E-03  2.11111322197201E-05 -2.83985425658086E-03  6.46862231945146E-04
  4.12582460520359E-04  9.76588654209141E-08 -2.63567386304920E-04 -1.99678237739095E-04  2.86365057150873E-05
  1.34365493080119E-05 -1.96495112265183E-03  2.86955609477819E-04  2.88635340568072E-04  1.20881446063117E-04
 -1.77109483678903E-04  8.91731246474268E-05 -1.57136183163181E-04 -1.99545720935068E-04 -3.02612003116399E-05
  2.05155661450253E-04 -9.99578658924637E-05  4.53585178218287E-04  1.63420871272273E-05  1.63859376287947E-06
  1.36510909687246E-04 -1.01751945353332E-01  7.13342921678865E-04 -4.06446727547356E-04  1.08308842657232E-06
  1.43067195290983E-04  2.70703971271160E-04 -1.01082821184908E-05 -7.51450686099168E-06  6.92170002450419E-04
 -5.51860042811898E-04 -1.66383895773933E-04 -4.10282002631033E-06  5.41655192990247E-04 -1.75647932083963E-04
 -1.30163571041155E-04 -4.66337232001779E-05 -1.53260218920627E-04 -3.57787582599388E-05 -3.87987311233286E-05
 -1.44403878781675E-04 -8.14135282714634E-05 -4.62379987145704E-05 -1.94961702149299E-04 -2.50978318037136E-04
 -9.39155459644545E-05 -9.52378837884847E-06 -8.95507069637245E-04  6.71418025200333E-01 -2.87936231486048E-03
  2.56746870506705E-03  3.52684754473687E-05 -5.46772307088566E-03  1.01794512992329E-04  5.66421705140977E-04
  1.07318099924387E-06 -3.75379298924238E-04 -1.80888987610458E-04  5.88067332196947E-05 -2.18853020753405E-05
  3.69421632196192E-03  2.02423236171778E-04 -3.73392667101197E-04 -3.04833322477256E-04  2.48822065789377E-04
  6.00114683487920E-05 -1.76849620712292E-04  3.70922877789051E-04  2.07834386508558E-05  3.40332272960273E-04
 -2.96874816508746E-04 -5.97702457976797E-04  8.00696487662246E-05  5.84780597372059E-06 -4.86894649608663E-05
  1.12988796791736E-03 -1.23602346166188E-04  9.56080071873825E-04 -1.30456962169219E-04  6.25170479419957E-04
 -9.67721856139123E-05  7.74389456630028E-04 -1.60383849293505E-06 -7.79065889323154E-06 -3.63532939419688E-05
 -9.92806238684474E-05  8.66800014983220E-04 -6.02892650866289E-06 -1.07864754963094E-04  9.83996622770258E-06
 -1.12866184907192E-04  7.73174907488610E-06 -4.96661525312682E-05  1.35756374743533E-03  1.49619814014907E-04
 -8.50262896364617E-04  9.90586942783554E-05 -7.39559679836885E-04  1.06422982278539E-04 -8.55100163551416E-04
 -1.38430060870190E-06 -1.54894764562178E-05  4.49805774389084E-05 -3.56827614906956E-05  3.40481914267365E-04
  5.74094365169915E-05 -5.77818818884093E-04 -3.23053211632641E-05  3.88681554628945E-04  1.12484090793087E-06
  1.69949445892720E-05 -7.48721078563541E-05 -4.51859548458617E-06 -1.62759326304132E-05 -1.77913454397311E-05
  1.41756249513944E-04 -9.71468454974683E-06  1.14018362279802E-04  1.71314189836304E-06 -4.03440323461404E-05
  6.98467393679268E-04 -1.56842073940658E-05  5.65915670080181E-05 -9.93012473922669E-05  8.96903228298654E-04
  5.82904668821327E-05 -5.89086460897456E-04  1.66205263248051E-06  4.42729091216703E-05 -3.47809767384445E-04
  6.08583624160583E-05 -5.59323008752281E-04  1.13169471423249E-05 -1.51126957347861E-05  3.51516058425770E-05
 -3.86122166391256E-04  1.19014738885518E-06 -4.74740912256153E-05  7.27264194228925E-04  1.04238953518733E-04
 -9.77995747438514E-04  1.62182572634391E-05 -7.14702364351912E-05 -6.14092258070390E-05  6.36025608465157E-04
  4.33037854734501E-06  1.87135147242368E-05 -3.39754364397718E-05  5.33789672964733E-06 -2.72087635056544E-05
  2.94412797359735E-05  6.12503676518717E-05  2.09085372927964E-05 -2.25310107805535E-06 -3.84568851417305E-06
 -5.27303868459419E-05 -3.36639852911858E-06  3.46430404741804E-05 -1.66455265048403E-04 -7.09948655403207E-05
 -1.52675982234440E-04 -5.43393552793279E-06 -1.39282746981821E-05  1.23255442386177E-05  5.72242540337209E-05
 -3.15406036436502E-05 -5.05443531923125E-05 -6.60519569791233E-05 -7.71260289106788E-05  5.26149170511955E-06
  2.11533401575162E-05  1.26957738358773E-06  1.75658972276644E-05  1.14180430008968E-05  1.51667973138834E-05
 -9.05635934782729E-05 -7.85260514240799E-05
* ORBITAL    1   68
  8.53735224839376E-06  9.69971498886716E-04 -7.38337255783671E-01  2.95697949278986E-03 -3.14899329376930E-03
  2.70678390623529E-06 -2.78467504573421E-04  1.73734275567929E-04  4.37419688236026E-05  3.77805721258175E-05
 -5.99736093699313E-03  2.36665772333872E-04  6.79834104728860E-04 -2.56861923480307E-05  3.89075712089136E-03
 -2.99782902494887E-04 -4.31085156091587E-04  4.72502956830269E-04 -8.23095799819438E-05 -6.43858537949966E-04
  1.58755466302208E-04 -1.85851232369379E-04  1.59329386743236E-04 -3.55483554790640E-04 -8.58338228737337E-05
 -5.34053275575363E-04  2.18693670886924E-04 -1.32742385316313E-06  6.37050519140931E-05 -5.97429025872270E-02
 -2.00784814387832E-04 -5.35586753333742E-04  2.25322526279305E-06 -4.30392016630896E-04  8.57174324916815E-05
  1.50438342499758E-05  6.64255761765951E-07  9.36904691569389E-06  1.35968506550637E-04  4.47133826767620E-06
 -6.20563080294490E-08 -4.05891280385260E-04 -2.87337547053297E-04  1.92104533886365E-05  1.77873491595524E-05
  5.22455812920495E-05  2.14612362167940E-05  1.35620377285236E-04 -1.17110142635308E-04 -1.32863736712656E-04
  5.56072371796925E-05 -1.41825045122387E-04  2.45192738389739E-04  1.55963513948640E-04  1.59457310512928E-06
 -4.43277113417480E-05  4.56573241490827E-02  2.36603840482347E-04  4.97725940319692E-04  5.01111860604990E-07
  1.25584748814899E-05  1.19860589015983E-04  2.50566681704183E-06  1.78194339530826E-06 -3.01212834312426E-04
  1.60396847152970E-04  1.51891002088962E-05 -4.03663105417702E-07 -3.22912360943662E-04 -2.45345554019858E-04
  2.16188035945216E-05 -3.31789346345879E-06 -4.81752245171213E-05 -4.43226374621206E-05  1.31953715563790E-04
  1.18693746189687E-04  1.39888586281840E-04 -2.04527844759264E-05 -1.26851355965294E-04  2.53666497594652E-04
  1.71035511719494E-04 -7.47343881228568E-06 -8.76829495764466E-04  6.69016998257443E-01 -2.66394379509496E-03
  2.89867956648714E-03  3.42178653939908E-05 -5.41825830275191E-03  2.67607881681008E-04  6.26385267951737E-04
  2.53050643381671E-06 -2.40823757821061E-04  1.84822614119358E-04  3.70910743634228E-05 -2.34709685810564E-05
  3.50883163599440E-03 -3.36271431230406E-04 -3.98028449876004E-04 -4.36374338832898E-04  5.94758618473077E-05
  3.50020703719250E-04  1.00435815695340E-04  1.54243652481863E-04 -1.55364488325776E-04  6.07441695297780E-04
 -1.28329317521230E-04 -4.85956998845801E-04  2.00084348016091E-04  7.02577168731268E-07 -2.07952867499791E-05
  2.23044890777711E-04 -1.04928346689020E-04  6.99516967128993E-04 -1.11744632784538E-04  6.25509827976371E-04
  5.74777501035863E-05 -7.37526273524805E-04  4.98585130437533E-06 -2.93262545563061E-06  5.95251871393069E-04
 -5.68800012540434E-05  5.04510739667993E-04  5.70278623062523E-05 -6.14954380785563E-04 -2.00815117452670E-05
  1.48719208874124E-04 -1.47958251059171E-06  2.80696635748589E-05 -3.85890975207421E-04 -1.30885570512203E-04
  7.36899503251443E-04 -1.14174467209068E-04  7.61281291916685E-04  4.54537025107496E-05 -6.47075684901446E-04
 -5.24956343012925E-06  7.89065422429214E-06 -6.81539916381058E-04  6.83075640796409E-05 -6.93983862250571E-04
 -5.96530965912840E-05  5.41346339001909E-04 -2.47308622407241E-05  1.73761249659906E-04 -1.44047443072834E-06
 -1.43333850496914E-05  1.34548746370100E-05  1.45823169101216E-07 -3.07997765068184E-05  4.06170268592653E-06
 -1.24881855897100E-04  3.08732567767374E-06 -6.76405708836202E-05  1.11791754289393E-06  7.03454302236924E-05
 -7.41045537923276E-04  1.79924301374842E-05 -8.14848317603856E-05  1.14307294532916E-04 -1.12996230177857E-03
 -6.64003570663002E-05  7.29764570696671E-04  1.13030442426068E-06  1.33286938411018E-05 -3.74543001353338E-05
  6.29382863884445E-06 -1.44795413044019E-04  2.60516951021092E-07 -3.59839687311348E-05  4.55764363582632E-06
 -7.86622136635811E-05 -1.38927394267792E-06 -6.65537116143896E-05  6.62167011049620E-04  1.03611988259733E-04
 -1.03099207677792E-03  1.64564200708439E-05 -7.29305691207832E-05 -6.00215436234878E-05  6.66243729700312E-04
 -8.18084633991639E-06 -2.57279431228033E-05  1.53573440827658E-05  2.02504607868691E-05 -2.91267750039359E-06
  2.19898254075488E-04  4.43736549649757E-05  2.11138117011384E-04  1.94162220603197E-06  4.46348188565223E-06
 -4.03043724261122E-05  1.74380307630832E-05  4.12131007083465E-05 -2.60960090654450E-04 -1.15033377520973E-04
 -2.68706413168970E-04 -1.69086709702714E-06 -4.20012430495558E-06  1.52672044955208E-05 -4.57696708374717E-05
  4.37269949316367E-05  1.20399658356286E-04  2.85516800644775E-04  2.78480030891633E-04  7.78459082888686E-06
  2.36385125742677E-05  2.09418913329120E-05  1.59355629337402E-05 -3.27788560165428E-06 -4.51387191643339E-05
 -1.98833307524353E-04 -2.08360053821462E-04
* ORBITAL    1   69
  1.78539035694747E-05  1.45810959148284E-04  5.31712186999817E-03 -8.95184418783534E-04  1.57498195786064E-04
  8.67411481601054E-06 -7.54713085737078E-02  3.58643378000974E-04 -4.99021658441257E-04  7.13508345238463E-05
 -3.82447388735895E-01  2.40542370984781E-03 -2.53216467837422E-03 -3.66080102858692E-05  1.86001530688312E-01
 -1.13775518723775E-03  1.20511913935989E-03 -3.89612840837305E-04 -1.76475525921313E-04  5.76875521652034E-03
  7.62709160617573E-05  3.13106410380953E-04  1.32781712658395E-04  1.59899205569286E-03 -7.55266081311667E-05
  5.68588427546175E-03  2.31773316577919E-05  1.68542254815315E-05  1.41807503504118E-04  6.10672352812623E-03
 -1.33262769407001E-03  2.92789972378747E-04  7.62278850059638E-05 -4.38590729483841E-01  2.60095763659704E-03
 -2.90690875205181E-03  2.16097181151355E-05 -1.50398758813525E-01  1.02729519250976E-03 -1.04064546600296E-03
  4.79105907450758E-05 -2.47364079065605E-01  1.52942812053926E-03 -1.64214189489064E-03 -5.44079464096314E-04
 -3.01029698739381E-04 -2.37790334573437E-03  6.38449848157094E-05  2.70695519267062E-04  1.08176631345941E-04
 -7.19196531434506E-03 -4.87317003804259E-05 -6.21352134598372E-03  5.68541882410988E-05  1.63964922566523E-05
  1.40778862972236E-04  6.74083887442892E-03 -1.57280728478502E-03  4.71068085009177E-04 -2.65289241404361E-05
  1.92434841732318E-01 -1.39290283872180E-03  1.34704152808665E-03 -8.45181148446869E-05  5.06859165666645E-01
 -3.09410842544659E-03  3.39825711976912E-03 -4.66570346925065E-05  2.52448388574543E-01 -1.47994912576248E-03
  1.67445106807356E-03 -5.62026504878313E-04 -3.85170516409678E-04 -7.84649529335300E-03 -8.94688935350352E-06
  3.28193790523978E-04  1.66403237867764E-04 -2.61730413711399E-03  7.81952979399628E-05  7.06458887691104E-03
 -8.18560842401369E-05  1.78031834301102E-05  1.44866514223686E-04  5.15537297933403E-03 -7.36308697438715E-04
  1.99702237283640E-04 -6.80023532296929E-05  3.63277779527085E-01 -2.33953722391569E-03  2.38871008434342E-03
 -8.91181364012916E-06  7.28292905948564E-02 -3.68309756212834E-04  4.82513125683411E-04  3.78742339348541E-05
 -1.90178089608726E-01  1.24646011118756E-03 -1.23296965557954E-03 -4.09806752786122E-04 -1.59501664375631E-04
  1.57466180147854E-03 -6.66816684835033E-05  2.92672592386826E-04  1.07637821389673E-04  5.63214734417172E-03
  8.28955137299156E-05 -5.35825616944462E-03 -1.83218717895962E-05  2.21758540065298E-05  3.77166425535611E-04
 -2.62495111433513E-03  1.22127698366852E-04 -5.22248825817317E-04  3.73972674250462E-04 -1.09522440469058E-03
  1.73518074605807E-04 -4.02286085299476E-04  2.89553233770657E-05  4.97966396427042E-04 -3.39545076318036E-03
 -1.78268929113043E-04  8.37414103069895E-04 -4.74920997940307E-04  1.54119084226955E-03  2.31438753684476E-04
 -6.20191258720079E-04  2.36343129697880E-05  4.00489561479575E-04 -2.75625934463476E-03 -3.97000888475905E-04
  1.15758695621873E-03 -1.30154807023386E-04  5.78016392974619E-04 -1.80655791296103E-04  4.18637707074103E-04
  3.23383453454204E-05  5.64973596067612E-04 -3.84923517195473E-03  5.41120431328911E-04 -1.89962976527385E-03
  2.15512934284852E-04 -1.09490542461148E-03 -2.48186285879330E-04  6.91393135826024E-04  1.87639953568186E-05
 -8.61257533882961E-05  3.78562205567067E-03  4.62920882049606E-05 -4.12007873056118E-04  3.18175619048423E-04
 -4.36161851614770E-03  1.89986772277719E-04 -2.69123668317872E-03  1.51953749858482E-05 -5.61223825432114E-05
  2.85118756925535E-03 -3.59821499990494E-05  4.14542360821718E-04 -2.40414819770450E-04  3.23068124712991E-03
  1.41765744847090E-04 -2.03643660924555E-03  1.68846589181349E-05 -8.16992823550838E-05  3.43398508761905E-03
 -2.95948126527417E-04  3.95419937813734E-03 -4.37848370006910E-05  3.79448114571088E-04 -1.77217556087591E-04
  2.39906209600254E-03  1.48785251494947E-05 -5.26335497622854E-05  2.75514736912027E-03  2.31295823770444E-04
 -3.14404471371342E-03  3.46072160980604E-05 -3.89867373392521E-04 -1.36348380704918E-04  1.94162177621591E-03
 -4.05190911585915E-05 -1.70256751677247E-04 -1.92904237475712E-04 -1.51236720114517E-04 -3.00817018327658E-05
 -2.80674010503130E-04  4.33252240169867E-04 -2.46496638580259E-04 -2.66407302511918E-05 -1.11039835525281E-04
  1.71882453610553E-04  1.22346123046049E-04 -3.41553803372883E-05 -2.38387525289886E-04  3.43483932352153E-04
 -2.50869695585450E-04 -2.91013369766872E-05 -1.24794551574190E-04 -1.27596599939726E-04 -1.78205308048176E-04
  3.51702013500985E-05  3.63796327885059E-04 -2.53668257720992E-04 -2.26583998967137E-04 -4.91496993107847E-05
 -1.99021001966993E-04  1.68498551863520E-04  1.92477252103815E-04  1.73719545824970E-05  4.79395325697468E-04
 -2.77780795353668E-04 -2.96251635057340E-04
* ORBITAL    1   70
  3.70003173547135E-07  2.01147765961517E-06 -1.98960606577814E-04 -1.27470658571882E-04 -1.93263114140329E-04
 -3.32492706012215E-05  1.75431487742707E-01 -1.59784766044131E-03  1.36039143924303E-03  4.39631810804300E-06
 -1.37544460791913E-02  1.69421049231438E-04 -1.30847015839302E-04  1.42377490436894E-05 -5.03201988299566E-02
  7.38379750641475E-04 -3.06897898650998E-04  5.38787828149142E-04  2.61758226835598E-04 -9.39718022066858E-04
 -1.61907640243600E-05  4.38712291282565E-05  1.97918170450296E-05 -1.25021616254776E-03 -8.88034622885218E-05
  4.34700277689346E-04  6.98587604455751E-05  8.61442212407326E-07  3.20353225263131E-06 -8.20592884231206E-04
  2.97860390335789E-04 -2.30232152986618E-04 -3.51223550247898E-05  1.98932248857049E-01 -1.71734903477975E-03
  1.41612430425584E-03 -1.41251777998873E-05  1.20693423651822E-01 -8.63995848764740E-04  9.38309156412530E-04
  2.89041510164660E-05 -1.51465182803706E-01  1.59793042205082E-03 -1.18861848733384E-03  2.28718035969172E-04
  2.61052206328617E-04  3.36291213113217E-04 -3.11240437185434E-05 -4.98493772088450E-04 -3.56527997969086E-04
  2.37792247767259E-04 -1.41592952021689E-04  2.54228008614100E-03  3.81320213560146E-05 -7.13993870063637E-06
 -4.79294622447994E-05  9.28219449728132E-04 -1.34464893461328E-03  1.86427906568257E-04 -9.59580537828381E-05
  7.43137968248965E-01 -6.64149901579576E-03  5.40702796443763E-03 -3.81541088515995E-05  3.20381476139023E-01
 -2.10737136739224E-03  2.31457178522432E-03  4.69193714777607E-05 -3.26590783172759E-01  3.48678369105235E-03
 -2.39442200256502E-03  5.84839673336770E-04 -1.61737199856115E-03 -7.43425896780159E-04  4.47593181562947E-04
 -2.89323118968819E-04  9.69189952121510E-04 -3.97975880285556E-03 -1.93921494293476E-04  3.57226193822221E-03
 -1.58667721139701E-04 -4.33518806157565E-06 -4.47247939882068E-05 -3.82626670151618E-03  2.14508556852653E-03
 -2.93346862098314E-05  4.00483480580860E-05 -2.79120722667444E-01  1.08296505109580E-03 -1.97292538574504E-03
 -1.01900271169435E-05  5.59481716532755E-02 -5.48077313884214E-04  4.63852753565490E-04 -2.95621506932884E-05
  2.09416526389974E-01 -8.73103480481785E-04  1.51998224352208E-03  3.76592761106559E-04 -2.05924799060760E-04
 -3.90671557929767E-04  3.06968374152453E-04 -2.86039126256692E-04  8.74723221403374E-05 -4.57121427633824E-03
 -6.15570503094492E-05  3.84398491133929E-03 -1.53023959947056E-04 -1.02218304389509E-05 -1.60017713524597E-04
  9.48072140657376E-04 -5.87999426597708E-05  1.80154286927793E-04 -1.58650031817180E-04  3.38500896571937E-04
 -6.58534078025103E-05  1.41826014805110E-04 -2.19589773886877E-05 -4.56704720713457E-04  3.46270501891341E-03
  3.01327272536329E-05 -1.22572979251762E-04  3.46135825810140E-04 -1.84630532220291E-03 -2.64806449753560E-04
  2.18205651041563E-03 -1.57425110983391E-05 -3.30812416596840E-04  2.58181345423375E-03  2.57298776805093E-04
 -1.89133212791565E-03 -4.72273675517537E-05  8.97311737046033E-04  1.81008024806506E-04 -1.04208234217958E-03
  3.61395812013290E-05  7.75803290708361E-04 -5.64760690602474E-03  7.34659991695399E-04 -4.50238422514257E-03
  4.42423070555830E-04 -3.15327667294575E-03 -2.23053056702516E-04  1.14776863951630E-03  4.44247628924753E-06
 -4.78494914516040E-05  1.31130030019501E-03 -1.46608720006308E-06  5.48360018043249E-04  1.14941552425038E-04
 -1.08825684407186E-03  8.18781595352629E-05 -1.20767767541469E-03 -1.97400788931748E-06 -4.31086411104647E-07
 -2.50653326982016E-04 -2.41773464864464E-06  2.80162202808335E-04  1.71259187106167E-05 -4.70637377810992E-04
 -1.17886050058435E-05  1.47764918955140E-06 -3.57959888342881E-06  1.69074806315409E-05 -7.14920339820172E-04
  5.82729373954975E-05 -5.76871652868154E-04  3.56740683449569E-06 -8.51624940577492E-05  4.10968363754427E-05
 -9.03452489199894E-04 -6.58851260321774E-06  8.43593754146927E-05 -2.09509382834403E-03 -1.98732041249946E-04
  2.43358886763056E-03 -3.38802793373254E-05  3.97121977326016E-04  1.14353508169186E-04 -1.47447239734452E-03
  2.49563509940325E-05  5.75538279262355E-05 -4.80337695951739E-05  1.70684612720557E-05 -4.08341594609937E-05
 -8.08142247303553E-05 -9.22911691723911E-05  7.65780847880711E-05  2.87276420857765E-05  1.33118058116098E-04
 -1.21480540794597E-04 -6.08533348829013E-05  4.15287239620035E-05  4.49158996227609E-05 -2.55215926166074E-04
  6.23939747093267E-05  1.30388992244639E-05  1.43171863443164E-05 -7.51478152634386E-06 -4.18051102281819E-05
  2.69182229981639E-05 -2.24998742031588E-05 -8.65878367637086E-05  6.74777420126415E-05 -6.80983233497226E-05
 -2.14264184554413E-04  1.16676434493082E-04 -1.79575900089430E-04 -2.02067728240825E-04  2.92682496645349E-04
 -4.75044179636283E-06  1.72256516020445E-05
* ORBITAL    1   71
  1.67375301106210E-06  2.85465068599373E-05  4.59320897752276E-03 -2.64991343058037E-03  2.66712729379965E-04
  2.87770213099042E-05 -1.98223284108455E-01  1.69334873851637E-03 -1.40511863563119E-03  4.78343542013232E-05
 -3.70835083834910E-01  1.49406613968199E-03 -2.60490174790820E-03 -3.26231829907800E-05  2.11570049568769E-01
 -8.24282864705151E-04  1.51845686845651E-03 -4.38157337421074E-04 -3.06849838208580E-04  5.96523241188913E-03
 -6.44824352556020E-05  1.40362276380229E-04  9.92060389833315E-05  2.09808010992596E-03 -1.99329023563625E-04
  4.82987860385737E-03 -2.42753635728964E-04  6.35204345488588E-06  3.69471149484560E-05 -2.31727086705244E-03
  2.05677849368099E-03 -2.89367414076910E-04 -3.72173578746097E-05  3.34994091885219E-01 -1.65593740026683E-03
  2.39095826079588E-03 -9.01133742897288E-05  6.65468119855742E-01 -5.93266009244403E-03  4.82073541985992E-03
  1.26661796358751E-05 -1.03714871664330E-01  1.68806752714204E-03 -7.65933492943343E-04 -2.07254237201884E-04
  1.37350906009657E-03  4.15271431808159E-03  1.28649901097719E-04  2.75340915142126E-04 -6.42795052880009E-04
  3.20965085198940E-03 -3.51214658521213E-04  3.82702241880359E-03 -2.67043846870003E-04  1.55861125719563E-06
  8.21502401665087E-06 -7.96140563516628E-04  7.94903870963381E-04 -1.37168685690842E-05  3.17610996747224E-05
 -2.08225079274584E-01  2.06402070838048E-03 -1.47944732420643E-03 -1.61685069248530E-05  4.33105948565640E-02
 -1.05913638045473E-03  3.28573879674581E-04  3.47053847123048E-05 -1.93490619114088E-01  1.62125395419800E-03
 -1.46981300718762E-03 -4.80217341444271E-05  3.63390720310697E-04  2.20153259437060E-03  1.72424959474105E-05
  4.77745023598376E-04  2.12274029013788E-04  1.82794449449226E-03  6.47389748955051E-05  6.61474204426122E-04
  1.97147731283986E-04 -2.77921805408722E-07  4.84026105217964E-06  1.91733668949459E-03 -9.99338612477886E-04
  2.51541278583688E-04 -1.07553487317224E-05  1.21008340140603E-01 -2.60730606778952E-04  8.11559025018999E-04
 -5.04026149546824E-05  3.06699257474667E-01 -2.77423868210377E-03  2.27417190616709E-03  2.78244686649071E-05
 -1.33939667189584E-01  1.02420321882674E-03 -9.38265466929715E-04 -4.61353271073190E-04 -5.19784522602611E-04
  2.42672604505147E-03  4.00313061820441E-05 -1.23945142098815E-04  3.94961000323969E-05  3.30701916307631E-03
 -3.65409182730765E-05 -1.31537741395708E-03  1.88557718839148E-04  2.27518627926823E-05  4.56176810813647E-04
 -3.32729074831352E-03  9.51571059637392E-05 -8.54014432748472E-05  3.95884134403303E-04 -2.43674038468225E-03
  1.99368534217392E-04 -8.72644654529680E-04 -3.59590621802799E-05 -7.49974507355875E-04  5.38779168957484E-03
  4.03790875986799E-04 -2.64745012663700E-03  6.93942009933313E-04 -4.10168786430719E-03 -2.45578783171552E-04
  1.14922473248355E-03  2.49585356226260E-05  4.66784786613505E-04 -3.18413534100319E-03 -4.43886961401829E-04
  2.15590443123480E-03 -1.71544566068835E-04  6.96393517067086E-04 -1.64334857683935E-04  5.10116790074324E-04
  1.06473555865985E-07  9.83302330982058E-06 -2.22493936346887E-04 -2.63836675762853E-05  2.65164516905510E-04
 -1.29451350190984E-04  8.05323277985000E-04 -5.66797332476347E-05  9.06034646796771E-04 -7.15840813789899E-07
  2.92284765987706E-05 -5.29537407319330E-04 -5.65529897760741E-06 -2.86290225099593E-04 -5.44224595893334E-05
  8.54786211223678E-04 -2.91900619380478E-05 -5.04483462984141E-05  9.22779683896369E-06 -1.09565782002620E-04
  2.82174446141166E-03 -3.77223915742867E-05  1.74181761494466E-04 -2.62614388508908E-04  3.29309036557085E-03
  1.54554055739216E-04 -1.91526143495625E-03 -6.01737952081485E-06  8.49881291016883E-05 -2.04369558192704E-03
  1.89482757243391E-04 -2.15300026122728E-03  1.23060472251085E-05  4.48069163422496E-04  1.23119446858450E-04
 -1.50456991030853E-03  5.25217976023937E-06 -4.45144634703294E-05  1.34741009644247E-03  1.20752617583922E-04
 -1.73302229752108E-03  1.16118990924455E-05  2.70991813664268E-04 -7.24351021726879E-05  6.94285266304688E-04
  7.14873331378936E-05  2.51597035171811E-04 -8.60438927346624E-05  1.33293876996087E-04 -1.54617750041880E-04
  6.57284459610277E-05 -3.52197276732137E-04 -5.31995336621704E-06 -3.49419858585928E-05 -1.15392424106752E-04
 -8.39495365282066E-08  5.10767725270245E-05  4.60336656259124E-05 -1.23842161124668E-04  1.83639036734631E-04
  6.23552054855004E-05 -5.31116871407419E-05 -2.19153631394899E-04 -1.10616550369080E-04 -1.03447426604142E-04
 -9.71612945107313E-06  3.68929572467156E-04 -5.06531232063388E-05 -1.23266665935119E-04  1.27549714639318E-05
  6.65498914678506E-05 -3.65977937928075E-05 -1.99632779705143E-05  2.67590214686526E-05 -9.17875462538448E-05
 -7.75946656332417E-05  1.17428392436681E-04
* ORBITAL    1   72
 -4.58345522144441E-06 -2.92074663984935E-05  1.02172538807529E-03 -1.09505528776260E-03  1.61377563156028E-04
  3.95692647451287E-05 -3.13032772657765E-01  2.55015540491410E-03 -2.31895914784205E-03  4.20217564852046E-05
 -2.81391173582183E-01  1.94902119179790E-03 -2.05215302938702E-03  4.13808538880036E-05 -2.34506746082539E-01
  2.61582342594685E-03 -1.75645874181609E-03  2.52534553306598E-05 -7.12445621306440E-04  4.41624800491501E-04
 -2.81461582867987E-04  2.80793037687468E-04  6.33071871321339E-04  1.39894840532680E-03  2.71933223308328E-05
  3.62182635641869E-03 -8.83640568235439E-06 -1.27949190350835E-06 -2.01303674782608E-05 -2.95811257533977E-03
  1.50357800035043E-03 -2.56634439416937E-04 -4.53256454807926E-05  3.14391081989269E-01 -1.91657735952071E-03
  2.21561734888913E-03  1.86453418027908E-05 -8.09625307850309E-02  8.63026738371250E-04 -6.82983048454922E-04
 -2.66074304402262E-07  4.88124879535396E-02  4.23991162571091E-04  3.42952351986055E-04 -8.79426426572527E-05
 -1.31163859715281E-04 -2.14845160467194E-04 -2.16224186310339E-04 -2.36194978345743E-04 -1.66865315916008E-04
  2.89549006718487E-03 -9.91204247537893E-05  4.23417517170181E-03 -6.73469012902126E-05 -2.42185410619967E-07
  1.23571750873088E-05  3.75337932215570E-03 -2.02566349923811E-03  4.32507688738171E-04  2.27849599628899E-05
 -1.38804816381440E-01  1.40308911256175E-03 -1.07780277407499E-03 -4.73389736727550E-05  3.51508167847905E-01
 -1.96290404308029E-03  2.49582054047129E-03 -1.34253509990175E-05  1.49399931703709E-01 -3.34859955566744E-04
  1.06717076958443E-03 -2.91775269036662E-04  3.27550442497488E-04 -4.19583826006552E-03  6.09244529715047E-05
  4.18187396024904E-04  2.13404114983044E-05  3.43768950777577E-04  3.01284020033953E-04  4.60038831519873E-03
 -1.35765759502653E-04  4.66515896858534E-06  2.58885255578743E-05 -2.12476321948237E-03  1.59066836279221E-03
 -3.14546797628436E-04  5.60321677480888E-05 -3.99697526056178E-01  2.61072944470095E-03 -2.85675538640930E-03
  6.80350716494787E-05 -5.26304017377375E-01  4.41632570533797E-03 -3.83506925885511E-03  3.86537836269816E-05
 -2.34335059595932E-01  2.79450227619533E-03 -1.76510006411033E-03 -2.43769650080237E-04  1.19601868462086E-03
 -2.92092418025459E-03 -1.09937641246505E-04 -8.72400892973546E-05 -8.27095673792749E-04 -1.97427453790100E-03
  3.88004997395232E-04  5.07523179657687E-03 -8.81355408500886E-05 -3.93737927710690E-05 -8.01165534094621E-04
  5.72554069291574E-03 -3.33267324405368E-04  2.14362663868492E-03 -7.40365589756899E-04  4.11430424930209E-03
 -2.70228005547031E-04  1.54642468167577E-03 -1.70226427186504E-06 -4.01728145362986E-06 -2.07177904712585E-04
  1.33638142009750E-04 -1.08279374131114E-03  6.30387705408653E-05  2.17950589464959E-04  6.40510999481577E-05
 -6.41119337792270E-04  3.07015794668599E-05  6.36204471540094E-04 -4.67521451287553E-03 -5.60499254126472E-04
  3.27152609793166E-03 -1.51148828874685E-04  8.13149038226339E-04 -2.46185878613742E-04  1.72751135998226E-03
  5.60856162683686E-06  7.41352149625947E-05 -2.77917239563626E-04  9.27401610887784E-05  3.53300681470772E-05
  7.13412659286124E-05 -4.42632855432937E-04 -5.90091134252331E-06 -1.03559008202989E-04  6.68603348210009E-06
 -8.87705450142107E-05  2.19127088948695E-03  3.63925424018064E-05 -5.75120122850661E-04  2.00917135315346E-04
 -2.44627782654635E-03  1.17699002010196E-04 -1.75451127404686E-03  3.74485614273094E-06 -3.75653667742839E-05
  1.05272494178255E-03 -4.49103154282201E-06 -6.20961741468690E-05 -9.29681568931942E-05  8.61747878743291E-04
  6.36855596489861E-05 -1.19236968039025E-03 -5.36704392080108E-06  7.34264702332458E-05 -1.77773442744787E-03
  1.66182146125490E-04 -1.83125836026041E-03  2.95343556977517E-05 -4.91991408667036E-04  9.94305462639802E-05
 -1.51327477705286E-03 -7.27522941080698E-06  6.25092540614879E-05 -1.90067468141550E-03 -1.66529922676299E-04
  1.78282367354627E-03 -1.13978402544693E-05 -1.72473528369378E-04  1.09223423124399E-04 -1.74326110498512E-03
  2.23788524853985E-05  1.21834106895324E-04  1.08882389745419E-04  8.86818103746680E-05  2.67584783750567E-05
  3.74821132022390E-05 -2.11038607695577E-04  1.73732684050644E-04  6.58193621781291E-05  2.28893771428183E-04
  6.97813961991828E-05 -1.29168727911952E-04 -1.33317531872253E-04 -8.47626879081998E-06 -3.27235316607494E-04
  8.52962172312235E-05 -4.53443381460359E-05 -1.41915505946678E-04 -6.02851809762497E-05  8.02439656410732E-05
 -8.89718177790137E-05  1.88050642764910E-04 -4.27979670100499E-05  9.20039009858014E-05 -2.89360492148149E-05
 -1.45198123930780E-04  8.10841589084794E-05  1.36077848792378E-04  4.90699462063921E-05  2.37508337865303E-04
 -1.46537434155442E-04 -4.44095273331358E-05
* ORBITAL    1   73
  3.70918766511733E-06  2.58162645423787E-05 -2.96961888422555E-04  4.09224243686152E-04 -1.41157360295148E-04
 -7.92260661327660E-05  6.07067821980398E-01 -5.39356831234027E-03  4.34789963976031E-03 -1.63006431675749E-05
  1.65607531672831E-01 -1.11810987555489E-03  1.14455001893293E-03 -2.63227912825934E-05  2.16372329471787E-01
 -2.06396433197589E-03  1.55152907954974E-03 -9.63224134186636E-04  1.43003727227409E-03 -4.23707921668660E-04
  3.65297308079722E-04  6.31959306078661E-04 -7.08688733096214E-04 -3.53242623674222E-03 -3.29267388763340E-04
 -1.87715096131245E-03  8.82081220820225E-05  1.67661407460952E-06  2.08986250572107E-05  2.32480051317792E-03
 -1.14017389105196E-03  2.23006440292463E-04  4.28681232916273E-06 -2.51915793052296E-02 -5.19237056075154E-04
 -1.71999624475311E-04 -4.10071283600489E-05  3.65611211777233E-01 -3.33071271686532E-03  2.59321417857335E-03
  5.31227736836236E-05 -3.93316185095177E-01  3.14374304718521E-03 -2.81908007623391E-03 -1.24706202923793E-03
  9.79835096031917E-04  1.38103796779197E-03  3.18729879888201E-04  6.41823516775156E-04 -7.22772662132982E-04
 -3.69097146944946E-03 -2.72895238949664E-04 -5.11533669755337E-04  1.24334862630835E-04 -8.26286260703914E-07
  1.59033556155376E-06  1.94623960226290E-03 -9.61765284793775E-04  3.65778565836418E-04  1.08781422501800E-05
 -1.51128962417966E-01  1.43575747111165E-03 -9.95753094910339E-04 -7.61827388940636E-06  5.40677802201797E-02
  1.32187977942813E-04  3.79082959935023E-04 -3.74480012037235E-05  2.86886640954878E-01 -2.34971046762628E-03
  2.02064177360756E-03 -1.21646455278368E-03  5.29478430687888E-04 -3.21523127066818E-03 -1.53807305758877E-04
  6.05843856788199E-04 -4.86327802884474E-04  3.81633896227794E-04  2.02218049522204E-04  7.25769156204022E-04
 -1.26898745372384E-04  1.34913143492786E-06  7.27361704158691E-06 -7.02044843665729E-04  4.77800742860606E-04
 -7.25253553220915E-05  1.00556533614419E-05 -1.20030573023441E-01  6.40066647466412E-04 -8.11446153918887E-04
  4.64700707848925E-05 -3.70551306697295E-01  3.32223935813573E-03 -2.59086517103076E-03  6.53818639015366E-06
 -7.84967765833511E-02  8.87715900230225E-04 -5.24717320195764E-04 -8.85839970060161E-04  9.12393696801124E-04
 -2.41256197184287E-03 -2.12867561312678E-04  5.98015005040065E-04 -4.15532279906969E-04 -1.02328455195238E-03
  2.34379872012172E-04  1.46156649525060E-03 -8.14018538261552E-05 -3.67478910982839E-06 -6.97307625397290E-05
  2.14223675136416E-04 -3.62214866041219E-04  2.90778014391985E-03 -1.67922721875709E-04  7.46518225867196E-04
  1.18880560987589E-04 -1.48880104026871E-03  2.51396441978077E-06  1.19866502842398E-05 -9.16258366469963E-05
  2.81993089520881E-04 -2.54271324871416E-03  1.02002502011132E-04 -8.69324719019020E-04  1.72894051088559E-04
 -1.50761823778661E-03 -1.74263612781952E-05 -3.72250798450413E-04  2.52704102056298E-03  4.27073559772857E-04
 -2.45647893998226E-03  4.47575796373672E-04 -3.40879607991260E-03  4.27012509492042E-06  6.05775120353768E-04
  1.47369124817087E-05  2.78669223650865E-04 -2.11562109062557E-03  1.24080898672086E-04 -6.76364678451419E-04
 -2.23904827483868E-04  2.22277928713898E-03 -2.83647230348906E-04  2.24465535209528E-03  3.31949787244471E-06
 -4.13356529897706E-05  1.02539791841971E-03  1.84392343671415E-05 -2.23842708155086E-04  9.46155257002019E-05
 -1.51998472419719E-03  5.12237532709460E-05 -6.12336686701923E-04 -3.32129581971464E-06  2.05153955381446E-05
 -7.78412393093859E-04 -4.94166591694033E-06  5.19609708846362E-04  6.41800053664694E-05 -6.05117412870952E-04
 -4.66602678725425E-05  5.74747678841833E-04  2.52903210391805E-06 -5.01644179009516E-05  1.03094625806366E-03
 -1.03302497919741E-04  1.59474219833904E-03 -2.71922206487203E-05  4.61866291161198E-04 -5.18271489030770E-05
  5.41729621743497E-04 -2.80696734316857E-06  2.37925356675325E-05 -7.54241537473575E-04 -6.58030452283538E-05
  6.94702834121409E-04 -2.62560526615213E-06 -2.73530543121674E-04  4.24409902818846E-05 -4.47776161647462E-04
  1.99771196520219E-06 -1.33786355171731E-06 -1.46394947129289E-04  5.06961165948246E-05 -1.30169613886759E-04
 -1.49965916069416E-05  2.20667359308857E-05  3.34809141257809E-05  2.34580190944000E-05  1.22138784065931E-04
  2.21874456709162E-06 -1.18637414179277E-04 -8.92312010019837E-05  1.27753616089333E-04 -1.77275932814937E-04
  7.27981944219241E-05  4.03076188526565E-05  1.57660953133365E-04  1.32723251921282E-04 -8.44631712061122E-05
  1.56921035119432E-04 -2.12159194794814E-04  5.56933184339768E-05  1.05259570818651E-04 -1.24453360413476E-05
 -2.98658332442188E-05 -3.76030357980407E-05  7.40146895639795E-05  6.85568284383326E-05  4.54546392367469E-05
  4.98024779387883E-05 -5.34084620617254E-06
* ORBITAL    1   74
 -4.03398929592555E-07  2.35381458000139E-06  1.36266883032275E-03 -3.30283272328054E-04  4.57134754811022E-04
  4.67702223733660E-06 -2.40865880753715E-02  1.22442840213556E-04 -2.15740900946617E-04  7.84835320281237E-06
 -5.86150914132139E-02  4.00525176383015E-04 -3.35702255948285E-04 -2.02482051259853E-05  1.68293429877763E-01
 -1.27908839782518E-03  1.21201420397601E-03 -2.27308861587619E-04  2.81237074498053E-05  2.27038497727853E-03
 -2.55136809110577E-06  4.60073511662375E-04 -2.45565396043791E-04  5.39649562623600E-04 -4.99494649924118E-05
  5.19592950239618E-04 -1.02593003536444E-04 -6.91304132132974E-07 -6.17424455293472E-07  1.12938281389724E-03
 -2.43546674870000E-04  4.23515099650385E-04  3.29316052758250E-05 -2.64689719521446E-01  2.27219848192609E-03
 -1.86899534027310E-03 -1.41832121549998E-05  1.10235871633151E-01 -9.31835142345953E-04  8.22232881072242E-04
 -2.03506684877308E-05  1.62640417882660E-01 -1.53939754754281E-03  1.25601811539052E-03 -2.58891146539485E-04
  2.82469927596808E-04  1.00987463546334E-03  1.91883738621353E-04 -1.39793876738072E-05  5.25908587786785E-04
 -1.58942957221984E-04  1.63346340137887E-04 -3.02943489566263E-03 -5.86905044343586E-05  8.14720296152023E-06
  3.99451715093826E-05 -4.39889634587733E-03  1.06051594184587E-03 -1.79120055741602E-03 -1.55767101175250E-05
  1.96240452230533E-01 -2.22698068086599E-03  1.38789888137128E-03  2.79555629533243E-05 -2.45380448076576E-01
  1.43496736763332E-03 -1.59213680894261E-03  5.82102445551878E-05 -5.37561302318652E-01  4.73001055645236E-03
 -3.75141282565362E-03  1.15559221144167E-03 -4.98294139958659E-04  6.96979127341127E-03 -1.08438125397575E-04
 -6.10221561684443E-04  6.52051804388441E-04 -3.99430430753694E-05  1.59617315124799E-05 -3.36398829366019E-03
  2.15594602953147E-04 -3.53416651027822E-06 -1.08212428513360E-05  3.38118579872971E-03 -8.81716107647811E-04
  1.01394839955922E-03 -2.60102765807728E-05  1.87992531004454E-01 -9.61428288370157E-04  1.25732972129109E-03
  5.56713818490705E-05 -5.20686399856819E-01  5.28812036007806E-03 -3.69950841242837E-03  4.55510208943888E-05
 -4.04573554260207E-01  3.50922769438228E-03 -2.83007944650936E-03 -1.22056933771267E-03  1.13611195819643E-03
 -1.94207105315677E-03 -9.35787162858936E-05  8.38850010518033E-04 -4.76151301413501E-04  4.90454605969658E-03
  4.21185877648911E-05 -2.89220067130762E-03 -6.45125377211239E-05  3.80790582291765E-06 -1.50857424805508E-05
  3.89255554490053E-04 -3.06743836497595E-04  2.79084700279925E-03 -7.68650056508889E-05  1.08489961995823E-03
  9.43545151489715E-05 -5.84768370160035E-04  3.41409932662520E-06  6.72929105196548E-05 -4.44664866398343E-04
  1.13805042182166E-04 -1.43524826048706E-03 -2.26366188208613E-04  2.15120893441437E-03 -2.06653029627298E-04
  2.38881981183174E-03  4.15181949911834E-06  8.59352055983376E-05 -6.72918591492436E-04  1.54434008219943E-05
 -6.44612786642936E-04 -6.81549620276622E-05  7.81422274582306E-04 -1.66453718917493E-04  1.87363579062339E-03
 -7.34753905755266E-06 -8.60133333852061E-05  2.94207500291108E-04  5.82184076307361E-06 -7.24798226358384E-04
  4.57429801113422E-05 -6.23496345889894E-04  1.48996937469291E-04 -1.08261451451268E-03 -1.07725674347990E-05
  9.46413573761718E-05 -2.85099663578612E-03 -4.67379397487995E-05  6.07116761536065E-04 -2.42354094818464E-04
  3.73669177110226E-03 -1.32367483682165E-04  1.86780774897680E-03  3.04329050077379E-06 -3.16033546687279E-05
  8.54437729913318E-04 -1.15545317517857E-05  8.37485974469000E-05 -7.70326962781136E-05  1.10597606516031E-03
  4.20164027991106E-05 -5.21575325503070E-04  3.28475404073509E-06 -2.69725004776026E-05  8.18467484390750E-04
 -6.81824559215666E-05  6.99515749509607E-04 -1.29292998822912E-05  3.04333808285104E-04 -4.74780976397744E-05
  9.16037747973094E-04  7.32825524943196E-06 -6.07330801330976E-05  1.88218933369291E-03  1.62049713878470E-04
 -2.55523304610374E-03  4.22230719997798E-05 -8.41265358099321E-04 -8.38928809491729E-05  1.33518097136806E-03
 -1.30376676061564E-05 -3.62168672926637E-05  9.26605952141841E-06 -4.42575653333504E-05 -1.32655300527538E-05
 -7.38770931144648E-05  6.25602473422957E-05 -3.10276537621266E-05  1.89277132413447E-06 -7.50193099180108E-05
  3.23706296617789E-04  4.81468884374661E-05 -1.91939329295715E-04 -1.61249643391292E-04  1.01150600507435E-04
 -1.84798174911489E-04 -9.94092800154673E-06 -3.12061675004414E-05 -8.56811636608467E-06 -5.40508271788355E-05
 -5.27505523312785E-06  5.46036275754705E-05 -1.00352272003946E-04 -3.59039595999063E-05  2.26373146217263E-05
  1.50967436304504E-04 -1.11540770500973E-04 -2.96549649553658E-04 -1.12165333236361E-04 -1.88468625257621E-04
  2.74433179056618E-04  2.83334260477934E-04
* ORBITAL    1   75
 -2.74861965093400E-06 -9.20949374563476E-06  2.40113009854030E-03 -6.22288400627636E-04  7.41929143597982E-04
 -5.63788706489196E-05  5.20594269428704E-01 -5.20258343234207E-03  3.69856890182643E-03  2.53985847607228E-05
 -1.83670163531372E-01  1.08477050342853E-03 -1.27338424752181E-03 -2.24963970766405E-05  2.23554481567946E-01
 -1.91419801895504E-03  1.55129637137102E-03 -1.01289934518459E-03  1.11706271726200E-03  2.93513350257482E-03
 -3.01362256285306E-05  7.26205315904958E-04 -1.63248738621692E-04 -2.32626654632076E-03 -1.03345670405508E-04
  2.75235594888407E-03  1.89679269963746E-04  5.10696831870330E-06  2.22143002681523E-05 -3.41950702358880E-03
  8.37550924337807E-04 -1.28919739249966E-03 -1.62002411987534E-05  1.30704942464366E-01 -4.54232621488788E-04
  8.31404478596494E-04  1.99198330562669E-05 -2.35995505319114E-01  2.52229420769792E-03 -1.67238273012682E-03
 -5.67380568354408E-05  5.04099459883861E-01 -4.46245909393476E-03  3.51139284586827E-03  1.20601035128323E-03
 -5.61271544996163E-04 -2.80029188070857E-04  5.80785069671444E-05 -5.17591978598752E-04  7.43778877865747E-04
  5.69430747766029E-03  2.25113476219969E-05  2.02911539718829E-03 -1.85580002438298E-04 -2.03182360110075E-06
 -8.96724447621224E-06  1.35473346682271E-03 -3.05720126140856E-04  5.49799213231037E-04  3.45271890305418E-05
 -2.98309929040771E-01  2.85345319217528E-03 -2.19088406506119E-03 -4.57350693178541E-05  3.82864969801553E-01
 -3.37430225172463E-03  2.73991497956509E-03  3.39763602130353E-05 -2.71908509059488E-01  2.64363529286186E-03
 -2.06864843709799E-03 -2.80436990558502E-04  6.04453825883132E-04  1.38732766033462E-05  2.15695730760205E-04
  1.84303050159683E-04  7.91562386455606E-04  1.92333708784299E-03  2.01181695590187E-04  4.10276768217834E-03
  1.40227783853788E-04  3.83951110392311E-07  2.48278717521740E-06  2.69676883279769E-06 -7.92588986472453E-06
  2.48513250774947E-05 -2.08717045160543E-06  1.91778604187424E-02 -2.93944669950710E-04  9.55020894334250E-05
 -8.82434820149421E-06  7.76715831750086E-02 -7.20789578833803E-04  5.91808534466635E-04 -3.96155742220071E-06
  3.49851735006261E-02 -4.87402999449951E-04  2.02948844201922E-04  2.42304574141758E-04 -1.27954092621728E-04
  3.80294353757041E-04 -5.42545149829829E-05  2.83292622144491E-04  7.53170559389188E-05 -7.42862909774861E-05
 -5.36020979432650E-05  5.13693220181275E-06 -3.41133485970301E-06  1.12108484619611E-06  4.20816682730404E-05
 -3.89686503191633E-04  8.71124389799558E-05 -9.78757394622366E-04  5.07939311468590E-06  2.11273574683547E-04
  6.13621026835689E-05 -9.43847725058827E-04 -5.86421403119124E-06 -7.84234658462362E-05  4.79027352874412E-04
 -1.02606234459200E-04  1.11282164463468E-03 -5.84716072789576E-05  9.64031553553578E-04 -2.13943433137026E-04
  1.76261908553110E-03  2.24083126132491E-06 -7.41864868035753E-06  9.50433872585050E-05 -4.15089619805272E-06
 -8.69809601300783E-06  3.66037126457140E-04 -3.46208547716964E-03  1.11151183592547E-05 -3.78682206656838E-04
  2.76296613873251E-06  4.26049204810515E-05 -2.16478672229900E-04  2.11805814545047E-04 -1.97457429427147E-03
 -1.65715313263020E-04  1.85021191705897E-03  2.27893209281296E-04 -2.51542072427035E-03  3.84894929570825E-06
 -2.91348891818830E-05  9.42664480890408E-04  1.92175699127641E-05 -5.51498407183139E-04  7.38150376563984E-05
 -7.64370427473660E-04  5.34481462989476E-05 -1.20276443132773E-03  4.35557540079859E-06 -4.58973117095146E-05
  1.25970281260676E-03 -3.27975517540024E-05  7.80240360827708E-04 -1.09583557576389E-04  1.68676973383406E-03
  5.68516497341172E-05 -1.05993070331474E-03 -7.21830932352743E-06  7.99175284735199E-05 -2.12207714241170E-03
  1.89200053644623E-04 -2.91489341068332E-03  3.99591786116564E-05 -5.16081963046664E-04  1.00787610439438E-04
 -1.30227454745080E-03 -3.03600657802573E-08 -3.99792103578946E-06  4.40738841415048E-05  5.75999581935335E-06
  2.83967907709730E-05 -2.38568769157212E-06  4.88400932449422E-05 -3.91462294958001E-06  8.80325224212511E-05
  9.39195959580857E-06  9.20830867396786E-05  2.65555241003460E-04  6.65466251127690E-05  1.31238516197416E-04
  2.32661534988413E-04 -1.15617239024870E-04  2.05812585873812E-04 -4.79598444164882E-06  6.46720002342993E-07
 -3.09414208869692E-05 -1.02268376463998E-05  4.41690212040278E-05  4.68011333585869E-05  5.04133041614980E-06
 -4.52598426547207E-05  7.31082327900083E-06 -3.93343697049494E-05 -2.98903937877465E-05 -2.59250257846994E-04
  1.73976316393611E-04  4.70601760119027E-05 -1.49527415137657E-04 -1.36373577338845E-04 -1.04579479783577E-05
 -4.57185315980384E-05  6.18883134913320E-05  3.27730573540910E-05  5.51617766370475E-05  6.59032381185059E-05
 -5.93247928105680E-05 -9.55973762423867E-05
* ORBITAL    1   76
  3.44571075883254E-06  1.58513693897837E-05 -2.04299417931068E-03  5.13565458032669E-04 -7.11769382592434E-04
 -3.92255547628466E-06 -6.37924262968495E-03  3.09334666089353E-04 -3.24465378813787E-05  8.54820807646190E-06
 -6.74566998979875E-02  1.06432586110522E-03 -5.62334501649505E-04  6.13240762529359E-05 -5.11230502722284E-01
  4.69380984121561E-03 -3.61092703699887E-03  7.15819650569087E-04 -4.12557705658979E-05 -4.73205386053445E-03
 -1.74894550608448E-04 -1.39590725576320E-04  9.27254474480483E-04 -9.73826467900667E-04 -1.54161226749663E-04
  3.91159926365637E-04  2.92324281651017E-04 -5.78974934990790E-06 -2.86045576016887E-05  3.05500445239659E-03
 -7.33134960885967E-04  1.23631671400419E-03  5.06662532281858E-05 -4.26257387543541E-01  3.51847431363510E-03
 -2.90965908130281E-03 -3.50884160351371E-05  3.13687750488941E-01 -3.21754753162824E-03  2.25421198660693E-03
 -1.32287696034946E-06 -1.95078646398510E-02 -1.26844726813206E-04 -5.16759393972604E-05 -4.73231475517927E-04
  6.87763964253352E-04  1.45924063905448E-03  2.28812627091944E-04  6.35620637208098E-04  3.98173434377683E-04
 -3.21642830754714E-03  2.83600236485983E-04 -4.87007423729493E-03 -7.38094903015361E-05 -1.29008061951188E-06
 -7.88266500328837E-06  2.36791992164226E-04 -8.21303870522293E-05  8.23413607339070E-05  3.11536963616952E-05
 -2.76057624153751E-01  2.84103315846450E-03 -1.98365112953909E-03 -2.69181792717440E-05  2.25316556403507E-01
 -2.14497329537757E-03  1.61995064901940E-03  3.15040344112797E-05 -2.58361490312936E-01  2.58132607796466E-03
 -1.87072091718710E-03  1.26871434975396E-04  4.82167787502334E-04  7.83928281697499E-04  1.41673485714939E-04
  4.50080329243153E-04  6.29115753230207E-04  1.51371287249833E-03  1.04005430196861E-04  2.16912217867865E-03
  2.17127038571695E-04  2.04371200975820E-06  7.23040012399881E-06 -1.82291557914696E-03  4.51036132675168E-04
 -6.60603043309861E-04 -1.09684842280049E-05  8.36730250795704E-02 -1.09008773294230E-03  6.88505794826839E-04
  2.17864912083488E-05 -1.61901550186593E-01  1.41531592867749E-03 -1.16971223655602E-03 -5.72474411596756E-05
  4.74289772618447E-01 -4.25287139352496E-03  3.36598651000109E-03  4.95055390259927E-04  2.64516949984824E-04
 -1.77088617800866E-03 -1.29153054397997E-04 -3.75424658931834E-05  8.99785336192088E-04 -4.38466695596822E-03
 -1.48529491525626E-04 -8.92105964239856E-04 -3.71208635867802E-04 -2.96243750585146E-06 -3.45424317497591E-05
  9.08969652105864E-05 -1.81046256998097E-04  1.80392343502446E-03  1.53028156915743E-04 -1.90947724934578E-03
 -2.75303640427115E-04  2.73997956956495E-03  3.86710057633287E-06  1.92523654396012E-05  2.56552176000954E-04
  1.13603994136208E-04 -1.17241505616469E-03 -1.35009683008508E-04  7.66380908818059E-04 -1.57909317688244E-04
  1.70853168421678E-03 -3.73856736153829E-06 -4.28658853463276E-06 -3.36849798380128E-04 -1.85853063828074E-04
  2.25855969668756E-03  7.22596624901106E-05 -8.21012452901070E-04  2.72499713088041E-04 -2.45611471597047E-03
  1.35406429586496E-06  2.94105701705234E-06  1.02327496808366E-04  5.71300645943353E-05 -2.48192671792956E-04
 -9.51439861612548E-05  7.41151862624278E-04  7.59036286296275E-05 -6.18900577274359E-04  1.09251453161067E-06
 -1.47850817923351E-06  1.81392234655465E-04  8.68818086426089E-06 -4.06950907246924E-04  8.84522405769456E-06
  5.50537439317446E-05  1.23378149139991E-05 -5.65281229805952E-04 -5.55312828150285E-06  3.60056378536743E-05
 -1.28897266750949E-03  2.11542153043378E-05 -8.47589636749409E-05  1.10777894251095E-04 -1.99328432708957E-03
 -5.31461414553471E-05  4.17204123798860E-04  8.48011435427182E-06 -6.89729132409632E-05  2.14237705939063E-03
 -1.80390095999697E-04  2.33206890941505E-03 -3.84517491933387E-05  7.48554031170778E-04 -1.09431812957260E-04
  1.90238790519505E-03 -4.53790197806126E-06  3.99801833476067E-05 -1.19005885729647E-03 -1.06703279791080E-04
  1.82077071099920E-03 -1.51122069086059E-05 -1.23665917488542E-04  5.27864686959906E-05 -2.99641273945415E-04
 -2.00411403573408E-05 -1.16954252778473E-04 -1.72353577030182E-04 -1.00481567284685E-04 -7.44167535241841E-05
 -1.62750942369675E-04  1.55935117408325E-04 -1.97577672437429E-04  1.21021017239227E-05  6.01942600806821E-05
 -1.04883753721404E-04 -2.88577049064776E-05  5.36966499725821E-06  1.12264517981940E-04 -8.58799955524951E-05
  7.99588713595010E-05  6.72336255939809E-06  7.30687938230243E-05  3.81206089391137E-05  1.82512387700099E-04
 -6.60868202467395E-05 -9.33828778419434E-05  8.42665165504973E-05  1.16711523268794E-04  6.32231106520757E-07
 -1.89950973762494E-05  2.31637061585125E-05  4.13044627488153E-05  4.29417384185437E-05  1.82968112761544E-05
 -4.08888197645575E-05  1.51632531144533E-05
* ORBITAL    1   77
  4.73295162712318E-06  1.44393558985825E-05 -4.99108282863443E-03  1.24212845259624E-03 -1.90709110989544E-03
  1.30869432444128E-06 -1.07019187899781E-02  5.22544300310339E-05 -1.31909117553870E-04 -5.59700580178393E-05
  4.77249686204289E-01 -3.66596495923953E-03  3.21315388221698E-03  2.85510228272642E-05 -2.68255165653858E-01
  1.90265871070929E-03 -1.76829810789852E-03  7.39521408193715E-04 -2.22243543242149E-04 -6.15897124674687E-03
  2.43713226368774E-04 -4.17313729459761E-04  4.60379648755758E-05 -4.01294732424932E-04  2.43409070960478E-04
 -5.25354805886743E-03  3.52197150442195E-04  3.99958372473651E-06  1.49490363739843E-05 -3.55092894243027E-03
  6.93081725834393E-04 -1.58428374129547E-03 -2.61058174885778E-05  2.56627639975321E-01 -2.05365371749984E-03
  1.59989834189836E-03 -2.68185451438260E-05  2.46795437689149E-01 -2.57304408359730E-03  1.73339984717097E-03
 -3.87383006656036E-05  3.16283848391930E-01 -2.61594529928297E-03  2.18832995229556E-03  3.05544533977042E-04
  2.61406935792237E-04  1.62457821184620E-03 -1.93974576197873E-04 -1.10020610154084E-04  2.86462770672945E-04
  5.11321549126587E-03 -1.95398258202686E-04  2.61942000106768E-03 -4.21947742374510E-04 -4.37015267246848E-06
 -1.86059813819305E-05  3.28793559861686E-03 -5.53111242425719E-04  1.59165506065247E-03 -1.48580317233468E-05
  1.56090630617214E-01 -1.73162863758360E-03  1.08043427146185E-03 -3.18659533022988E-05  3.13117774086708E-01
 -2.74737240002355E-03  2.02600390156221E-03 -2.26620207746801E-05  1.93953741589235E-01 -1.51814574406861E-03
  1.31398992158601E-03 -2.05729657461602E-04 -9.52804410916822E-05 -4.19467090161572E-03  2.45212879220308E-04
  1.81524652219838E-04 -3.97824329715572E-05 -8.90363306766665E-04  2.51806726146536E-04  3.10356838196919E-03
 -3.37412815393392E-04 -5.22623687439395E-06 -1.81851792244356E-05  4.92490431547007E-03 -1.31331444810790E-03
  1.88683545041993E-03 -6.00266676311321E-05  5.15760549491099E-01 -3.99291865652009E-03  3.49863928724230E-03
  6.87558190018727E-06 -6.21226137188409E-02  5.35525553320296E-04 -4.92173376227436E-04  2.05211513149696E-05
 -2.05637824447606E-01  1.28279893564246E-03 -1.33012049239902E-03 -7.27274792660316E-04  3.34643295823259E-04
  1.56884333930043E-05 -2.88235382447186E-04  5.02998522644519E-04  1.06225633238053E-04  5.75391189636768E-03
 -2.90761643114146E-04 -5.65941827299264E-03  2.88001488229699E-04  5.57946894312870E-06  1.28523294244978E-04
 -8.86793155540236E-04  9.02610003177824E-05 -3.48258676099332E-04  1.95475498124122E-04 -1.32913147150970E-03
 -5.83982100425443E-05  6.80882199624983E-04  1.39023620376802E-06  7.39184040322430E-06 -1.77397557064818E-04
  2.71332389382320E-04 -2.27179334366354E-03  2.78911382077671E-05 -1.36155298680695E-04  5.02727735923633E-05
 -3.47432804524586E-04 -5.26389790423930E-06 -1.15686093065075E-04  7.46229301289180E-04  1.54197071839729E-04
 -8.96265958915647E-04  1.39659735865861E-04 -8.41473114937326E-04 -1.95636572095429E-05  3.09421644379244E-04
 -3.65584753536377E-06 -5.32778394654175E-05  5.35194813012264E-04  3.37828323095957E-05 -3.69133092352329E-04
  2.21694390120759E-04 -1.87783397166790E-03  1.36478329722159E-04 -1.06901534271671E-03  8.96497547051534E-06
 -8.21614615276494E-05  2.37950943714398E-03  2.78397520175960E-05 -1.95538308281327E-04  2.03676938561502E-04
 -2.71725575340695E-03  1.20461616547462E-04 -1.65462047241838E-03 -1.18023396273939E-05  1.25571798505420E-04
 -3.37302532326952E-03  4.85542437453487E-05 -5.25009193059033E-04  2.97601292953396E-04 -3.91707229170146E-03
 -1.74678831680603E-04  2.44964193238287E-03 -9.27315195537530E-06  9.57398132625302E-05 -2.59031822132277E-03
  2.30923157079251E-04 -3.06455983677715E-03  2.97989789066114E-05 -8.42351663557664E-05  1.34151828885589E-04
 -1.63197990502045E-03  1.13240028213776E-05 -1.27118034426931E-04  3.32938414941184E-03  2.94638463394138E-04
 -3.80705340349186E-03  4.90625008431695E-05 -5.95138618142068E-04 -1.74155327139639E-04  2.52363819573856E-03
  3.79155266982730E-05  1.12199417445172E-04  4.08469759117539E-05  9.66877281087398E-05 -6.83770383959607E-05
  2.33519484246836E-04 -1.81673048851922E-04  2.24179952371266E-04 -4.23100571281974E-05 -1.53203690433358E-04
  1.32101087605388E-04  1.33109539631815E-04 -1.65458992964509E-05 -2.93435149356757E-04  2.35642638186108E-04
 -2.93982201902619E-04  4.26345919306335E-05  1.54833830736078E-04  1.35338121167082E-04  1.34884583446065E-04
 -1.15401739488496E-05 -2.41508387276846E-04  2.96209961357695E-04  3.04568028279750E-04 -3.52248869166409E-05
 -9.94703227121424E-05  9.31356824557175E-05  2.25718245656579E-05 -6.39803289186132E-05  1.58430781619788E-04
 -2.19576698335785E-04 -2.13083967495251E-04
* ORBITAL    1   78
 -8.27468456350013E-06 -4.55568377824753E-05  3.25627005818397E-03 -4.72172456015720E-04  1.61398408250944E-03
 -7.26109816086376E-06  4.58806714488592E-02 -5.10160894990013E-04  3.89767122722930E-04  4.04840564274809E-05
 -3.89047399747987E-01  3.52959105630414E-03 -2.54195726361844E-03 -1.59829569466296E-05  1.24062491827626E-01
 -1.12364132934497E-03  7.61546182318271E-04 -5.20964074547738E-05  1.63285392754228E-04  4.26103952065070E-03
 -2.35430283842548E-04  2.67232148256494E-04  1.78324275623163E-04 -6.81573231530817E-05 -2.06386138201256E-04
  4.27895777146008E-03 -2.42794382418723E-04  7.37318867123464E-06  4.39917611318726E-05 -1.99955544650217E-03
  2.04766183988289E-04 -1.12230336965720E-03  7.09698082242081E-06 -3.98273515970682E-02  4.80137616078406E-04
 -5.18798135675035E-04 -2.51437992311920E-05  2.50543206874578E-01 -2.36475043801004E-03  1.80291392088526E-03
 -5.64058838929577E-05  4.94205711617864E-01 -4.93620417143285E-03  3.51783084200495E-03  1.83411475725051E-04
  3.70477362934498E-04  1.54541109961329E-03 -5.62198988222101E-05  2.60309419883183E-04  6.93269232786848E-04
  4.45873545406305E-03 -9.91670745814200E-05  4.96929383190979E-04 -2.48393126592989E-04 -1.98912383149830E-06
 -1.22890510190842E-05  4.47166646796245E-04  1.60917443465382E-05  2.71394755653679E-04 -3.15998001812833E-05
  2.93886651836457E-01 -2.92463790946534E-03  2.19486115101715E-03  2.87925498771575E-05 -2.49824760604444E-01
  2.51251803051631E-03 -1.93895973132171E-03 -5.11038289192680E-05  4.51502567271662E-01 -4.64322636425534E-03
  3.35089864076580E-03 -1.11750900727742E-04 -4.17638395820257E-04 -2.00685185264935E-03  4.84839051028968E-05
 -2.87349210644565E-04 -7.20621579441440E-04 -1.33465847860622E-03  3.26964127450100E-05 -1.25979389904365E-03
 -1.09054415113051E-05  3.63028139645859E-06  1.98037506146409E-05 -1.47951660785135E-03  2.19723185480713E-04
 -7.50968958827575E-04 -8.17927077468047E-06  3.53006167855353E-02 -5.21333355505654E-04  4.07261229929419E-04
  2.36333137288375E-05 -1.95174911593000E-01  1.94543421178244E-03 -1.41729412800779E-03 -4.45468840992762E-05
  3.60187088786238E-01 -3.51025414648541E-03  2.59244461109680E-03  1.47977653839817E-04  2.71982860600507E-04
 -1.14036301490322E-03  1.73952453399320E-05  5.59448007725049E-05  5.27110601200013E-04 -3.11687488111051E-03
  1.98428100537839E-05  2.25355211026952E-04 -2.36630439240163E-04  4.67621288136762E-07  5.68423993166810E-05
 -8.63752403134207E-04 -1.56312592553308E-04  1.40318101182844E-03  8.28519415107492E-05 -8.99962312420905E-04
 -2.22526959278309E-05 -2.65262358863865E-05  1.75619611778878E-06  1.68917005021762E-04 -2.31882864326891E-03
  1.28635986458325E-04 -1.21090898588300E-03 -6.70412150561928E-05  8.39259914292682E-04  1.89801273349829E-04
 -2.32432286069776E-03 -5.02499234397754E-07 -1.39114997817422E-04  2.16608499333520E-03  5.19810978740703E-05
 -1.05592841376311E-03 -2.07784853524319E-04  2.02726925886629E-03  1.56429051374242E-04 -1.86046461028353E-03
 -7.66213464282090E-07 -6.63189138508404E-05  8.73845400202400E-04  5.36371165798804E-05 -6.36720282436899E-04
 -5.07361763749387E-05  6.43634408439487E-04  1.85741496312902E-04 -2.23492584765256E-03  2.67184761425836E-06
 -3.34643669277809E-07  3.85218698304140E-04 -4.57205896762132E-06  2.82723093350052E-04  3.49329162025882E-05
 -7.85048114349973E-04  1.63383902393192E-06  2.34656407061287E-04  1.28846477674534E-05 -5.62681343418015E-05
  2.58188268838214E-03 -3.52340314841435E-05  4.89648503298567E-04 -2.04897094646942E-04  2.83920811436346E-03
  1.20982969114229E-04 -1.92670596532087E-03 -9.48666558962820E-06  2.81494652239408E-05 -1.71925554168502E-03
  1.39146529319295E-04 -2.28311135939368E-03  1.54537683988717E-05  6.54022713002378E-05  6.69399637096949E-05
 -7.06750896691316E-04 -5.37990438502664E-06  2.89859782788780E-05 -1.15522662821555E-03 -9.90010392987865E-05
  1.55284058091522E-03 -1.01137306882680E-05 -6.40448290922269E-05  4.68906381675387E-05 -4.67682778675631E-04
  2.31295577889901E-05  1.23702394532700E-04  1.20253375241219E-04  7.95510371425186E-05 -3.88633828130739E-05
  1.10038826851804E-04 -1.58654281787983E-04  8.46315244633066E-05  1.56041363742425E-05  7.02421957978658E-05
 -6.98130239371412E-05 -4.23295451198563E-05 -3.21009777599174E-05  5.57077751197718E-05 -9.40070084641225E-05
  1.06822790687634E-04 -3.43600478313946E-05 -1.62483813994276E-04 -1.42196169487170E-04 -1.22790596896204E-04
 -3.01029997610652E-06  2.22304537686406E-04 -1.95300921817062E-04 -1.47750143198729E-04 -5.62179526425516E-06
 -3.57124608733495E-05 -4.34682746075599E-06  6.08061911568777E-05 -4.98366490027912E-05  4.37504230438698E-05
 -2.34689820359193E-05 -8.79185049470567E-06
* ORBITAL    1   79
  2.58911176691750E-06  1.47984649068375E-05 -8.68690237737830E-04  5.37829679519556E-05 -4.48484687456804E-04
  3.60207231558602E-05 -2.80489941014166E-01  2.86512367733619E-03 -2.10915870878605E-03 -4.50128406764336E-05
  3.79686783806664E-01 -3.78834049402020E-03  2.71526960754313E-03 -4.34687871094100E-05  3.59016278821376E-01
 -3.55999917283579E-03  2.72721621513408E-03 -1.66965194599644E-04 -4.36027903572935E-04  2.48472887228857E-04
  1.35371945153025E-04 -2.27808703115758E-04 -7.84625747873821E-04  1.37785113437910E-03  1.11937417409411E-04
 -3.21293164477247E-03 -2.40893132232251E-05 -4.25694521983113E-06 -2.52946105892322E-05  1.16272749587716E-03
 -1.31126563403770E-04  6.96556360209391E-04  4.53356469488671E-05 -4.05358659414054E-01  4.02051401714418E-03
 -2.88769629329588E-03 -3.27451162345573E-05  2.62701731237790E-01 -2.67283642109705E-03  2.00022028515380E-03
 -3.72004256379343E-05  3.09644134607264E-01 -3.16188377693049E-03  2.39869389763181E-03  7.82782479913778E-05
  3.99521552619618E-04  1.17612102035519E-03  9.46090126544583E-05  2.13762452081885E-04  6.83746877588839E-04
 -5.41969006859586E-04  1.12391670124747E-04 -3.20799741027623E-03  1.10752661271733E-04 -7.98890851569555E-06
 -4.87035589394437E-05  1.88997994580899E-03 -5.37564856560813E-05  1.22298428697291E-03  8.35094152189696E-06
 -2.93841988435646E-02  3.96511490069516E-04 -2.94170900567997E-04 -2.64883015357969E-05  2.65104793612706E-01
 -2.73765445097974E-03  1.73443852024960E-03 -5.52036344409893E-06  5.52630046205065E-02 -6.24661031732013E-04
  2.58301960221907E-04  7.69103615153360E-05  4.24194192715797E-05 -2.84680327613712E-03  1.55332626186643E-04
 -3.17593356135876E-05  1.20329512207710E-04 -2.76953722027565E-05  1.15426124261961E-04  2.55186528210641E-03
 -2.23646476549755E-04  7.81658777370234E-06  4.39855000318758E-05 -2.82452224538031E-03  2.43486628287663E-04
 -1.50685104005040E-03  5.11052601102524E-05 -4.68935161120863E-01  4.56284426211714E-03 -3.15417435080997E-03
 -2.07349840452396E-05  1.37581681316945E-01 -1.44151744583802E-03  1.09393495476592E-03  8.09213063518211E-06
 -7.09919096972474E-02  7.26679813992730E-04 -6.93755981846213E-04 -1.02598252143656E-04 -2.66010394638157E-04
  5.47488968666792E-04  2.13329030943064E-04 -2.14007424027095E-04 -4.84400539458803E-04 -3.17158210680038E-03
  2.46190746192230E-04  4.58097917664451E-03 -2.06842369895283E-04  2.37535311463188E-06  1.84957119327037E-04
 -2.58064812721956E-03 -2.03338399512308E-04  2.13102366277888E-03  6.24277375073104E-05 -1.13254189536525E-03
  2.17464893405363E-04 -2.32096391306901E-03 -1.68139630379360E-06 -8.96540322749780E-05  1.15959941071034E-03
 -1.27158194122164E-04  1.43025707010715E-03  7.51815650891105E-05 -9.98707058439012E-04 -4.63689965343414E-05
  2.58854708257188E-04  5.20525896582190E-07  6.94385911058292E-05 -9.98628374112058E-04  5.57806485725330E-06
  3.08999418031501E-04  3.52676511553126E-05 -5.50639998870316E-04 -1.21884852300546E-04  1.13096887805048E-03
 -4.33620819952528E-06 -2.26358143267373E-04  2.83445843819136E-03 -1.30802596389961E-04  1.48193933427203E-03
  1.91786181637604E-04 -2.05037122239948E-03  1.97142754930393E-04 -2.04509635602645E-03  1.00275064019406E-05
 -2.07594151353570E-05  1.70242018863150E-03  2.26658979977674E-05 -2.99458360273069E-04  1.22248685504723E-04
 -1.86210657910477E-03  7.54387853939499E-05 -1.23284704469389E-03 -4.52749980434360E-06  8.23401865575925E-06
 -7.45220537375241E-04  1.76002973733618E-05 -4.81784451338515E-04  4.73172589818221E-05 -4.59208544880528E-04
 -4.43349920546909E-05  1.03362367417821E-03  5.20720605838208E-06 -2.22780805176168E-05  1.03409459667275E-03
 -7.29973814304791E-05  8.25113963625744E-04 -2.25859133725239E-05  4.85275874259295E-04 -6.13029596247803E-05
  1.19220178452799E-03 -1.25729033254105E-05  4.20756417656634E-05 -2.33763605704883E-03 -1.76938985430073E-04
  2.39723871143682E-03 -3.43583561150303E-05  5.59792668798358E-04  1.12685722093535E-04 -1.92184339107920E-03
 -1.38721893124957E-05 -6.45624915863024E-05 -1.25301963657007E-05 -8.84925537334114E-05 -3.67946011892547E-05
 -8.25392772331957E-05  8.37615375299475E-05 -5.00207020964591E-05  3.16179207017754E-05  1.49008814151254E-04
 -8.75227449521653E-05 -1.49506031090495E-04  5.24392443907369E-06  1.50482936700325E-04 -2.05282701846777E-04
  1.47744230456787E-04  9.88872720107244E-06  5.14499842389523E-05  7.51908858700803E-05  9.28172477815756E-06
 -3.95088836743063E-05 -7.28608644088965E-05  2.40193311544957E-05  5.87732848914895E-05 -2.37598290633547E-05
 -1.20538008710903E-04  1.13803635676844E-04  7.12320791741775E-05 -8.14681336522110E-06  1.53486890912137E-04
 -8.41890125190802E-05 -1.11694559122328E-04
* ORBITAL    1   80
  3.13430044741482E-06  1.81746409354713E-05 -9.71451806707539E-04 -1.21245806342422E-07 -5.93572035462978E-04
 -3.29813536725129E-05  3.21346681243030E-01 -3.19709654728182E-03  2.34953459175849E-03  2.31236477044518E-05
 -2.04469282878558E-01  2.02181303753889E-03 -1.64017182383886E-03  5.56776130875630E-05 -5.08460337549878E-01
  5.12224293797667E-03 -3.70276812968889E-03  2.20102357515997E-04  4.61661182246799E-04 -3.04987658664806E-03
  6.44834965725871E-05  4.08042419140293E-04  7.88620495014430E-04 -1.62187299717429E-03  5.93176179858037E-05
  1.04909072494963E-03  1.11501861473120E-04 -3.03599422193019E-06 -1.84290121029727E-05  7.14001714943003E-04
  2.94485308935380E-05  4.82452527528443E-04  2.19112596733418E-05 -2.30565939952150E-01  2.35447310075524E-03
 -1.59496270514614E-03 -1.45904711181404E-05  1.37579773725063E-01 -1.40305349895495E-03  1.03720502147799E-03
 -1.34227637738778E-05  1.58171934273508E-01 -1.49436446548004E-03  1.21791495596479E-03  1.88184170738691E-04
  2.03412666043910E-04  6.32634586835406E-04  3.02171538462222E-05  2.45878887288044E-04  3.84304539478680E-04
 -4.72777342332462E-04  5.50438426432385E-05 -1.90162109754481E-03  1.03317376007293E-04  1.92046785439106E-06
  1.17864685682923E-05 -4.16293787511958E-04 -4.48893812656772E-05 -3.01265500773783E-04 -8.22677752220345E-06
  8.98637127452321E-02 -9.19845360014159E-04  6.77572131043562E-04  1.22583036979240E-05 -1.45661669178395E-01
  1.51589433569729E-03 -1.00961238595638E-03 -7.21580079381510E-06  1.07081063973252E-01 -9.95502345806219E-04
  8.21879220430645E-04 -1.64092620246168E-04 -1.23141599100891E-04  2.70311433279806E-04 -1.31721519996881E-05
 -2.03229150321398E-04 -2.41935901952006E-04 -3.81730244968460E-04  6.54577708269972E-06 -1.12896264376308E-03
  9.41440994907630E-05 -2.09705879572748E-06 -1.21162751911750E-05  6.55363103740478E-04  1.63916900049532E-05
  4.10352945756939E-04  2.93651720651397E-05 -2.62379671939075E-01  2.60974441382743E-03 -2.03567340991653E-03
 -3.60399728710093E-05  3.42109701826951E-01 -3.42399497504056E-03  2.51743510225069E-03  5.72362410133480E-05
 -5.21709140842498E-01  5.25998820097127E-03 -3.82864180006153E-03 -2.30452283013043E-04 -4.90754628505986E-04
  1.67226641526097E-03 -4.59876383957350E-05 -4.23002822286499E-04 -8.39757568623157E-04  2.65824084887480E-03
 -4.46120713700683E-05  1.54073987595439E-03  7.10418331299266E-05 -1.23365759037456E-06 -6.28426855163782E-05
  8.05819867659465E-04 -3.82399502541626E-05  5.96840837795031E-04  6.27074847916949E-05 -8.13950522835578E-04
 -1.94011525627579E-04  2.32588365825709E-03 -1.82787472551914E-06 -9.40745539661451E-05  1.17452707791114E-03
 -1.69431578063935E-04  1.80292145779764E-03  1.46290993924903E-04 -1.58120691276922E-03  4.76817292554726E-05
 -5.15078841708550E-04  1.65689647957539E-06  8.96931210745118E-05 -1.16474987055098E-03  4.18111002348214E-05
 -5.43606212973387E-04 -4.03874279869820E-06  2.24480855874883E-04 -2.09302260512648E-04  2.47875940097035E-03
  1.35660628631086E-06  6.57266355041540E-05 -8.07727849113149E-04  1.41459448855945E-04 -1.47368701367018E-03
 -1.51978013035989E-04  1.59696052437860E-03  8.84990408558821E-05 -9.05022186809736E-04 -2.68434671337859E-06
  2.20386980074465E-06 -4.07029469122730E-04 -7.44449721901210E-06  1.93636976958029E-04 -2.55653272129122E-05
  3.15425115972430E-04 -2.05083489317867E-05  4.61273542243807E-04 -4.68549272270271E-06  1.28845695135706E-05
 -8.35071414390277E-04  1.22302797492956E-06  2.93665978803182E-04  7.23146635237786E-05 -1.34733273537865E-03
 -2.33685769495761E-05 -2.57214625076221E-05  4.17241847381570E-06 -7.68347994136035E-06  6.87394309234287E-04
 -4.63247852639596E-05  5.53158982321419E-04 -1.28745631547310E-05  3.05132717276218E-04 -3.62413000124826E-05
  7.53682795813689E-04  3.15632601430546E-06 -8.60760008974427E-06  5.62095569257990E-04  5.23802773454450E-05
 -1.06737591942018E-03 -3.09760114742847E-06  3.58998285468148E-04 -1.00069380750552E-05 -2.46980137242398E-04
 -8.99409522044993E-06 -4.63107193578444E-05 -1.63533778040572E-05 -5.86242911377541E-05 -1.49944142905616E-05
 -6.37923669222280E-06  6.01457680242994E-05 -7.12940477717187E-05 -7.47083691891706E-06 -3.67017805335712E-05
  6.21385999942549E-05 -2.61139818143378E-06  5.98354785131296E-05 -6.00891305628761E-05  4.71695329459574E-05
 -1.50400112848866E-05  1.11167586549070E-05  5.44824075941797E-05  1.63389056669450E-05  7.16368750704065E-05
  5.75936617102769E-05 -7.10697585972765E-05  2.82717087909241E-05  8.07530968704448E-05  5.33652386429278E-06
  2.78984927916263E-05 -3.68980046627514E-05 -8.17854427001325E-06 -9.86661116457369E-06 -3.63236695940365E-05
  5.58094502051435E-05 -1.11847938710798E-05
* ORBITAL    1   81
 -1.72674448891925E-03 -1.26196544886227E-02 -7.18206179635861E-02  5.46144848263616E-02 -1.94977429182793E-02
 -8.87808546223815E-05 -2.08952249508313E-03  5.84774143253588E-03  9.49574333963470E-04 -1.21429158853603E-03
 -2.99295338563551E-02  3.85321435643263E-02  1.89333119897988E-03  7.61322549687271E-04  1.88022189286384E-02
 -2.22948414593861E-02 -7.16676241770425E-04  6.62387738066534E-03  1.48346229800816E-03 -4.49739048693158E-03
 -4.65256740283664E-03 -5.02670504179545E-03 -1.13407338955130E-03  1.59930030855914E-03  4.15531246496696E-04
 -1.89432956618156E-03 -2.96583369898751E-03 -1.74142814168892E-03 -1.27266942927356E-02 -7.24226259865646E-02
  5.53918182684060E-02 -1.96917290626149E-02 -1.20697534783859E-03 -2.97452154264539E-02  3.86516880579333E-02
  1.95714607989822E-03 -1.30415185686377E-04 -3.14576263767967E-03  6.57239430882731E-03  8.59130997791008E-04
 -7.92076061882274E-04 -1.95907780618202E-02  2.34281189848868E-02  7.26947530442688E-04  8.02273681977007E-03
  1.85183139451937E-03 -1.63556000803562E-03 -3.93977555383342E-04 -3.39626882206278E-03 -7.73108785947475E-04
  4.37297028585834E-03  4.71188591425816E-03  2.30464844264953E-03  3.08939434283649E-03 -1.73702599418598E-03
 -1.26945592062626E-02 -7.22415913397545E-02  5.57080498930012E-02 -1.95369368202553E-02  1.31413626185179E-04
  3.17241246012923E-03 -6.57809936936622E-03 -8.48736672524083E-04  1.21279763318471E-03  2.98919691475448E-02
 -3.88399062372122E-02 -1.94059523276010E-03  7.94142991115604E-04  1.96422714204202E-02 -2.35295462496715E-02
 -7.25215536082002E-04  7.96185677787799E-03  1.84514663853794E-03  4.21209328431401E-03  4.69669267093476E-03
 -3.41902336206524E-03 -7.86508456556268E-04 -1.67634587163022E-03 -3.91757752663222E-04 -2.18343283990494E-03
 -3.08253847161466E-03 -1.72528084882476E-03 -1.26090249329207E-02 -7.17630771236034E-02  5.46998725310681E-02
 -1.93993093148153E-02  1.21327639893783E-03  2.99063940035431E-02 -3.85384841782222E-02 -1.89743546687158E-03
  8.82632597062318E-05  2.07952952920336E-03 -5.86310192394441E-03 -9.50719074576028E-04 -7.62760501119856E-04
 -1.88369233216260E-02  2.22936428239850E-02  7.11471480604262E-04  6.60062250102863E-03  1.48383400005707E-03
  1.60010882514169E-03  4.12787226876585E-04 -4.97069575117133E-03 -1.12249547914952E-03 -4.48417893716607E-03
 -4.64749613765279E-03  1.87657696784231E-03  2.96366862456249E-03 -1.58394324364969E-03 -1.70544761276728E-02
  3.50649913625514E-01 -3.72210108948857E-04  2.57505616223000E-03 -5.18429786082070E-03  7.52941270650279E-02
 -3.38148214674678E-03  5.13041891889229E-02 -1.62808600427662E-03 -1.75407166797679E-02  3.62542632369886E-01
  3.80975039769838E-04 -2.44537191603791E-03  5.26735395957355E-03 -7.75745958054632E-02 -3.50586660218938E-03
  5.36089901671492E-02 -1.58596538376685E-03 -1.70740406269914E-02  3.51024892093578E-01  5.18943620499153E-03
 -7.54134349639321E-02  3.71689882112482E-04 -2.59762739729037E-03  3.38260014452004E-03 -5.13506843600943E-02
 -1.62852159751524E-03 -1.75482258960401E-02  3.62879366852719E-01 -5.27071874594471E-03  7.76159493273614E-02
 -3.81791925333862E-04  2.42288427684555E-03  3.50571147834765E-03 -5.36586277445630E-02 -1.83768960516291E-04
 -2.63446659090314E-03  7.36851842983218E-02 -1.19981847357219E-03  6.73830885525436E-03  2.21805500241971E-04
 -1.21315674689025E-02  9.92395653136130E-04 -1.30887169324708E-02 -1.99931673630146E-04 -2.79668633689178E-03
  7.56850881060697E-02  1.25722018153071E-03 -7.10251501600486E-03 -2.10152130777819E-04  1.21386467756422E-02
  1.02908413567087E-03 -1.34898127207410E-02 -1.87853261632476E-04 -2.68883461019412E-03  7.51767931062481E-02
 -2.30398506497846E-04  1.23170562329518E-02  1.20748044962336E-03 -6.84457111039403E-03 -1.00939050114948E-03
  1.33773099421015E-02 -1.98311308963562E-04 -2.77887066944845E-03  7.54044295728369E-02  2.11488506843380E-04
 -1.21308230570876E-02 -1.24875503669706E-03  7.05339749388882E-03 -1.02325172489509E-03  1.34383569268268E-02
 -3.90117853694638E-03  5.13457992807553E-02  5.68106667981025E-03  8.27415095087632E-03 -1.80079777869448E-03
  1.16135278470443E-02  9.05591945368235E-03  1.16740347030833E-02 -3.98588061992388E-03  5.21743763693786E-02
 -5.86809188319525E-03 -8.36632331766308E-03 -1.86762354707891E-03  1.16738812339094E-02  9.14727934514096E-03
  1.18223468642491E-02 -4.00555615000094E-03  5.24617318741787E-02  8.46481750115393E-03  5.90039020819763E-03
  1.89108556786096E-03  9.20019497891896E-03  1.18953441861370E-02  1.17664917601457E-02 -3.84872038942855E-03
  5.05806923171016E-02 -8.21514082986293E-03 -5.54446458884077E-03  1.79985646876902E-03  8.92005343062892E-03
  1.14990572320838E-02  1.14420257986918E-02
* ORBITAL    1   82
  8.78530774490814E-04  6.39371706729790E-03  3.49708506119416E-02  4.92658966798860E-02  5.74567081912503E-02
 -6.29984988935833E-04 -1.67210227349581E-02  9.99486671046360E-03 -4.04159696468043E-03 -3.28929427156863E-04
 -9.35129241023812E-03  8.59344982934823E-03 -1.86190057706331E-03  5.97947377879981E-05  1.77314216273139E-03
 -7.05423199784481E-03 -1.42373147577948E-03  1.47645703733802E-02  7.17044121956293E-03  1.68037129095357E-02
  4.28389527833169E-03  9.09427499574155E-04 -2.01120579577776E-03  3.94848910452986E-03 -1.21939834817765E-03
  1.41200341669718E-02  2.04618165277895E-03  4.72184224949568E-04  3.42831693900201E-03  1.83568708770472E-02
  4.52316264755662E-02  4.02717462825582E-02 -5.01978191653159E-04 -1.35881665078274E-02  2.11292770171158E-02
 -2.39880050330689E-04 -5.69744063257143E-04 -1.52880134353452E-02  1.81486351468403E-02 -2.13765958978456E-03
  3.30760045553062E-04  8.44385845683452E-03 -6.11220573071841E-03  1.49868948630265E-03  1.92094799374945E-02
  7.24238871731670E-03 -2.58674913417905E-03  1.21603935473915E-03 -2.03600293887290E-02 -6.29171379699438E-03
 -9.31434749639136E-03 -2.29753796532772E-03 -9.04566742366800E-03 -8.71523298469118E-04 -4.80221781792235E-04
 -3.48564759934236E-03 -1.86242866741200E-02 -4.51686628093310E-02 -3.98508160122506E-02 -5.66205603855950E-04
 -1.51993299103003E-02  1.84362692471644E-02 -2.03660402441263E-03 -4.75642974508073E-04 -1.29351464293020E-02
  2.06402240015259E-02 -1.75194591400249E-04  3.44316533167059E-04  8.77795447674992E-03 -6.61158252366468E-03
  1.46962415048344E-03 -1.94599796297024E-02 -7.23705404020726E-03  8.83371695934152E-03  2.27400526124643E-03
  2.03657750580466E-02  6.25403451268991E-03  2.47986475816209E-03 -1.19622545593765E-03 -8.67315757878512E-03
 -8.70936540762235E-04 -8.90587598123960E-04 -6.48056272062487E-03 -3.54108612604980E-02 -4.89037621841627E-02
 -5.70406838091026E-02 -3.05996118595869E-04 -8.77954826509275E-03  8.14011352255124E-03 -1.79727071587786E-03
 -6.21602579501750E-04 -1.65098191660324E-02  1.02288811805758E-02 -3.91106045159432E-03  4.65597540367663E-05
  1.44342181620925E-03 -6.48418580898591E-03 -1.37860095211173E-03 -1.47242457467525E-02 -7.08427397910925E-03
 -3.86707831313034E-03  1.19116694565415E-03 -8.18909932407254E-04  1.99060002742222E-03 -1.64624737417688E-02
 -4.29280257546827E-03  1.38180120489156E-02  2.07604126802698E-03  4.78340911039330E-06  1.24923985324054E-03
 -1.03041973438549E-01 -2.59254360199509E-04  6.47758203767337E-03  4.25836887222179E-04 -1.31134244260302E-02
  6.60456272941147E-04 -1.63239556460660E-02 -4.77550562343418E-04 -6.47993426155263E-03  2.32066303932572E-01
 -3.89860240110265E-05  6.39220227024795E-03  1.94237016842454E-03 -3.98804719734335E-02 -1.25058097961201E-03
  3.05045299173484E-02 -2.48385369785026E-05 -1.45016518217510E-03  1.06888074176744E-01  4.65918180564488E-04
 -1.40079706251783E-02 -2.60826160797402E-04  6.35232473857182E-03  6.92828253320536E-04 -1.68552152874750E-02
  4.61870380937812E-04  6.33054346968147E-03 -2.29729710736900E-01  1.91500437144764E-03 -3.93032350273297E-02
 -3.20409739659423E-05  6.48779480989416E-03 -1.22844848779114E-03  3.01606492148050E-02 -6.40323588773189E-04
 -7.60798563927225E-03  1.66697582648481E-01 -3.54938623444564E-03  2.56415052403332E-02 -3.30526950432897E-04
 -6.82097685453045E-03  2.26043363609773E-03 -2.19331554439689E-02  1.21396269887841E-03  1.41915478262872E-02
 -3.01264599370764E-01 -6.40209472441671E-03  4.63570433490886E-02 -6.93287408301254E-04 -1.44548338795389E-02
 -3.97567328418010E-03  4.31928417555448E-02  6.63648509500883E-04  7.87239185253322E-03 -1.72415059805160E-01
 -3.42471966051979E-04 -7.07646127954637E-03 -3.62719959351342E-03  2.64331330210480E-02  2.32349467648136E-03
 -2.28235950601479E-02 -1.18033923323320E-03 -1.38296374238167E-02  2.95105948120618E-01 -6.64332872497002E-04
 -1.42221609818080E-02 -6.25360291982577E-03  4.52434019177905E-02 -3.88848501307049E-03  4.22084286790784E-02
  1.15599161450199E-02 -1.68734334102175E-01 -1.45619798328660E-02 -1.94855689830919E-02  3.22514087422909E-03
 -3.86624340106137E-02 -3.12258144248725E-02 -3.84418116139489E-02 -1.97387818403095E-02  2.82284551642334E-01
 -2.48720595911152E-02 -3.38004918920631E-02 -7.12501314359688E-03  6.21885223890593E-02  5.18119248921111E-02
  6.36517476965997E-02  2.01721141521659E-02 -2.88590576189977E-01 -3.48906949369375E-02 -2.54118105572978E-02
 -7.39344151976613E-03 -5.29538491939609E-02 -6.49962467529588E-02 -6.35205996894045E-02 -1.12165787095305E-02
  1.63576830634817E-01 -1.91322138936786E-02 -1.39707024347986E-02  3.22638704167780E-03  3.02829827859674E-02
  3.73027104996011E-02  3.75422931858775E-02
* ORBITAL    1   83
 -8.02716405757364E-04 -5.86576738556847E-03 -3.31942605731879E-02 -4.03891802976090E-03 -3.64302859417229E-02
 -5.87598248755087E-04 -1.53138969984290E-02  3.98812143936214E-02  3.97931110858167E-03  3.49940749365344E-04
  9.24102469713101E-03  7.58778520214530E-03  4.09678478627911E-03  4.59544110467182E-05  7.94042400476120E-04
  2.39310717729471E-03  3.87669258656689E-04  3.93426659625863E-02  6.90213887685297E-03 -1.54306325616937E-02
 -3.92331777940755E-03  3.92474839423029E-04  1.32472478494488E-03 -1.34520868247536E-03  2.85944916395798E-04
 -1.41969294975186E-02 -2.95705634297115E-03  9.79307034059756E-04  7.13884322806766E-03  3.96517138934742E-02
  1.07998119652035E-02  3.90182627852738E-02 -2.18856090035017E-04 -6.12951259755823E-03 -8.13034512367538E-03
 -3.48560542034402E-03  5.41343078448894E-04  1.40176131308367E-02 -3.41687353501615E-02 -3.12249274037463E-03
  1.67798620028695E-04  3.80557151436644E-03 -2.01552847592663E-03  1.78997510623298E-04 -3.57386655872527E-02
 -6.34040448998052E-03 -1.12561237339879E-03  1.58684145115094E-04 -2.83538356550496E-03 -1.69704263562985E-03
 -1.40749121931002E-02 -4.31100065547209E-03 -1.30101350116085E-02 -3.36403920489651E-03  5.10561851315548E-04
  3.72109578185484E-03  2.06537284198705E-02 -7.82612236643799E-05  1.59630649252331E-02 -6.71362087892142E-04
 -1.73577658170861E-02  2.91626855135594E-02  1.05353936995316E-03  3.01637315260962E-04  7.96038493170815E-03
 -1.87807725126198E-04  1.96720385317572E-03 -4.94905610585090E-04 -1.23752423091956E-02  1.36059561316476E-02
 -7.90728768785038E-05 -3.38530578000446E-02 -7.22092260585824E-03 -5.06803085601517E-03 -1.99828409214096E-03
 -1.97531636198677E-02 -4.81644368345457E-03  7.91089355912345E-04  3.00036331623367E-05  6.58738251835455E-03
  2.02785221878578E-03 -5.42853558171014E-04 -3.96639312914428E-03 -2.24118459436062E-02 -8.50278095486170E-03
 -2.85495640820865E-02 -5.63805286877758E-04 -1.46864960831645E-02  5.83095306447736E-03 -2.84067767035918E-03
  5.41910444936418E-04  1.39540237154100E-02 -3.04539288156657E-02 -2.80503782934836E-03 -3.98595655375009E-04
 -9.98295174700515E-03  8.53432403719739E-03 -7.10067154729269E-04  3.26143842895776E-02  5.66796549478655E-03
 -4.95225813075175E-04  5.39067770395402E-04  2.00679056952901E-02  5.63599388774075E-03 -1.06498503287069E-02
 -2.60429174067245E-03  1.15918740727508E-02  2.10705635157346E-03 -4.98598655031382E-04 -5.57581091816474E-03
  1.40294203039653E-01 -7.75756993314072E-04  6.17540505480149E-03 -1.30232975251576E-03  2.31950308864982E-02
 -1.13141733823732E-03  2.26329530250547E-02  1.03098972540154E-03  1.12707596006340E-02 -2.71129614706413E-01
 -9.00364597466299E-04  7.42549243217493E-03 -2.76707524909012E-03  5.13260810429955E-02  1.80256628733267E-03
 -3.77997117234305E-02 -9.26965147807053E-04 -1.05204472277100E-02  2.74698763910149E-01  2.78002204224521E-03
 -4.98848294539674E-02  9.65085727133088E-04 -5.36213858363876E-03  1.72839784212436E-03 -3.76807609650351E-02
  6.69035699551815E-04  7.42346147932794E-03 -1.85619661313411E-01  1.64732670967548E-03 -3.22722562247357E-02
  6.77078508647580E-04 -6.30354342010051E-03 -1.46816386523806E-03  2.94176685083173E-02  4.29068143354721E-04
  5.06275767619583E-03 -1.10703734659752E-01  2.17532866891450E-03 -1.74882501117980E-02  2.74361003686456E-04
  8.80429511199048E-03 -1.43820459762889E-03  1.55889437874317E-02 -1.21382052596625E-03 -1.39653696869712E-02
  2.88350416619286E-01  5.96803122709039E-03 -4.57788775715062E-02  7.86525930270064E-04  1.83195234313111E-02
  3.70673455507081E-03 -4.32111794686799E-02  1.02301244725036E-03  1.20060711432630E-02 -2.59798754197053E-01
 -5.83579439443222E-04 -1.72464405453014E-02 -5.20010232889457E-03  3.97553482156311E-02  3.29757403979259E-03
 -3.83382853009198E-02 -8.94802992365022E-04 -1.02974423448665E-02  2.12611289254564E-01 -5.99655441334383E-04
 -1.33470196128174E-02 -4.39908027455972E-03  3.43825042196359E-02 -2.78536563941479E-03  3.06588933289223E-02
  1.68895488283000E-02 -2.38152456592667E-01 -1.96042089029408E-02 -3.00930055137252E-02  6.68395428420987E-03
 -5.24509726494626E-02 -4.39989174237774E-02 -5.15915726264997E-02 -1.41776498331446E-02  2.00063582337290E-01
 -1.66307351199615E-02 -2.52113605526726E-02 -5.10137237607552E-03  4.38573502945602E-02  3.65057050720106E-02
  4.23463250635041E-02 -1.91258641765422E-02  2.68726544263616E-01  3.42598495148264E-02  2.25863490368885E-02
  7.79668740312368E-03  4.90583751280426E-02  5.74126929863958E-02  5.78029569718004E-02  7.12948925130263E-03
 -9.93813920994546E-02  1.34042772510472E-02  7.68168323116833E-03 -2.64104249554680E-03 -1.84028596969728E-02
 -2.06134633514452E-02 -2.26036756414179E-02
* ORBITAL    1   84
 -3.31318777189340E-04 -2.42100618700914E-03 -1.37308446966151E-02  1.05376116560920E-02 -6.42418502362879E-03
  7.07437254511889E-05  1.50562577757579E-03  7.99002335624528E-03  1.26565910590859E-03 -5.59124474893563E-04
 -1.43094037115568E-02  2.59805050655678E-02  1.38045678521455E-03 -7.32074317268936E-04 -1.89610490414265E-02
  2.11985290424416E-02 -8.54685652203849E-04  2.68278532876107E-03  5.78452529958624E-04 -5.40171105182854E-03
 -1.69372521247673E-03 -4.07362825090686E-02 -9.31245548221830E-03 -1.33568207795326E-03 -6.05952209217579E-04
 -1.26363614178716E-03 -9.88073592405584E-04  6.75396793254630E-04  4.92567475636505E-03  2.74240596999217E-02
  1.83411922666641E-02  3.60999376020776E-02  2.47222742539064E-04  5.88668896202725E-03 -1.53341054681467E-02
 -2.11906285377968E-03 -3.97260358814395E-04 -1.02381162040189E-02 -1.59455973098040E-03 -3.38831842593501E-03
 -7.31658750954388E-04 -1.89862233401540E-02  2.44607539609314E-02  9.79713484484041E-05  5.41213872361591E-03
  3.39606598788580E-03 -3.42878627717312E-03  2.26119879219880E-04  3.63315523762767E-02  7.08786666851144E-03
 -1.42545453863530E-02 -3.49758198324047E-03 -9.35347324545634E-03 -1.77742059896179E-03 -1.07549358849403E-03
 -7.84038853853598E-03 -4.35447399629120E-02 -2.06250855737020E-02 -4.98582523258210E-02 -5.74252215502569E-05
 -1.46362652138388E-03 -1.80990262996263E-02 -4.27929374622021E-03  1.49194099940644E-04  3.14614418203353E-03
 -1.82936689556107E-02 -3.46185650196972E-03 -5.29710498013195E-04 -1.40367127170881E-02  1.93742726855171E-02
  1.28825295098481E-04  1.30693266435165E-02  3.23836341267452E-04  1.84354150691334E-02  5.11612881617158E-03
 -3.01209252255762E-02 -5.37116067391533E-03  3.29358795760688E-03 -2.48978825491258E-04 -1.38333785505092E-02
 -3.20087949567428E-03  6.73618952261834E-04  4.92395443213561E-03  2.79605573498545E-02 -7.46497565980767E-03
  2.40002032735670E-02 -2.93898139549666E-04 -7.40143837796046E-03  2.60946526229824E-02  3.29258682616901E-03
 -2.31684136935499E-04 -6.32511103488647E-03  2.70223666146238E-02  3.15467741466082E-03 -6.22623005022812E-04
 -1.63045372700454E-02  1.99316187854062E-02 -5.11361435808231E-04 -2.20910300112311E-02 -3.92868802072057E-03
  1.85900859908028E-03  3.56334705661258E-04  3.51907984544457E-02  7.39442399504686E-03  1.25991425244021E-02
  3.41676536947214E-03 -8.34566770334021E-03 -2.30684240082286E-03  1.00434134580730E-03  1.15601452898523E-02
 -3.12251151104620E-01  6.02093313085831E-04 -3.59203854725657E-05  3.36037267430390E-03 -6.06843905752110E-02
  1.50696432430174E-03 -3.68072639303658E-02  4.74340052133325E-04  5.00014262074420E-03 -1.08374080878873E-01
 -2.16746929209815E-04  2.47651257460962E-04 -1.59369533861744E-03  2.62048992076491E-02  2.21353185755902E-04
 -7.91334377713018E-03 -6.41094509664707E-04 -7.42208732265148E-03  2.03523737103666E-01  2.30094217781336E-03
 -4.17260213733578E-02  1.31627448122476E-04  2.87682426082492E-03  7.66917132461557E-04 -2.10331131410830E-02
 -9.52148448139098E-04 -1.02325746459544E-02  2.35232504104156E-01 -2.81320967025300E-03  4.96367831455432E-02
 -6.32003153974053E-04  4.01386819185614E-03  1.12894555950046E-03 -2.64956973756170E-02 -1.28304085381962E-03
 -1.49923115769873E-02  3.20456990321838E-01 -6.61757391182667E-03  4.85701160363070E-02 -6.89014588380794E-04
 -1.87183292887318E-02  4.04115633566697E-03 -4.84242814825735E-02 -2.97136702781153E-04 -3.44867878541692E-03
  7.30607584341504E-02  1.48949210359777E-03 -1.01156130488725E-02  1.41696062859570E-04  5.07018402167305E-03
  8.20467113408497E-04 -1.33195344440635E-02  9.39771526861259E-04  1.09471492172313E-02 -2.32876673379826E-01
 -4.82360751863360E-04 -1.23571093841895E-02 -4.80977277204766E-03  3.47971678626776E-02  2.90131310170619E-03
 -3.58653680533103E-02  8.80529642485473E-04  1.01517419226802E-02 -2.11116947906587E-01  5.26134822988655E-04
  1.36989785512881E-02  4.34802763182976E-03 -3.22743307520643E-02  2.60579510026607E-03 -3.36525386627904E-02
  1.53710672548479E-02 -2.18894562477677E-01 -1.88056818647016E-02 -2.61832894875311E-02  6.59889310817387E-03
 -4.66490620958965E-02 -4.03339200755129E-02 -4.92242901833180E-02  1.38649545437490E-02 -1.93243896330347E-01
  1.65774035552762E-02  2.44536350657101E-02  6.66989699353551E-03 -4.00751315158876E-02 -3.52874645017971E-02
 -4.19758087730371E-02 -4.66389731138703E-03  6.36055288906055E-02  8.23553405376530E-03  5.74122466427778E-03
  3.17270654455046E-03  1.16503919797297E-02  1.44342476648999E-02  1.20155710825411E-02 -2.11122397829101E-02
  2.99030010251277E-01 -3.70124603553007E-02 -2.49645699089610E-02  9.01623765249267E-03  5.51714712726774E-02
  6.63105161201025E-02  6.45478732288571E-02
* ORBITAL    1   85
  4.49223712540959E-04  3.23024833732764E-03  1.61081042474378E-02 -6.31966138358953E-03 -1.37716400547187E-02
  3.44380011964289E-04  8.72473873286130E-03  6.46987210793135E-03  4.81015780503592E-03  7.62933630418654E-04
  1.89456441220410E-02 -1.55774828361187E-02  2.21486986791814E-03 -5.03499296606743E-04 -1.25178931702047E-02
  2.11758852478798E-02  1.58922164977103E-03 -3.69757209703535E-03 -3.53020064893345E-03 -1.26692069430425E-02
  2.93506190481214E-04 -4.98843497864310E-03  3.56532450038720E-04 -2.87697748940096E-03  1.12926581072636E-03
 -1.06609168966762E-02  1.05624853082390E-03  2.33621115971042E-04  1.65615285870615E-03  7.24266858992066E-03
 -3.51610362371730E-03 -2.14499747903874E-02  8.47756897626737E-04  2.11686100674156E-02 -1.37408210564140E-02
  3.06593009716797E-03  4.82693179163481E-05  1.16395359074363E-03  1.75998538364434E-02  5.00912346648659E-03
  3.49952351959503E-04  8.65676595254373E-03 -1.64319419894696E-02 -1.63667607970805E-03  1.07239692052415E-02
 -4.13076144480411E-04  2.51696306172721E-03 -1.19707067746345E-03  7.26631958412481E-04  1.88518924922992E-03
  1.50584518633315E-02  7.10277339017992E-04  1.30085992473853E-02 -2.25259838395464E-04  2.01925487289994E-04
  1.42563295782237E-03  5.98312430255488E-03 -5.12185447957782E-03 -2.34594796323056E-02 -7.71660448821665E-05
 -1.91865678520860E-03 -1.72429345102188E-02 -5.19389843822008E-03 -8.49930649690032E-04 -2.12665877175219E-02
  1.36888101923952E-02 -3.15931634469187E-03 -3.45430198805316E-04 -8.56055880318597E-03  1.65839120338867E-02
  1.70259904825980E-03  9.80037951064039E-03 -7.53373845118676E-04  1.54201418810792E-02  8.52622773452714E-04
  6.54521496945628E-04  1.94661321956098E-03  2.60075174682424E-03 -1.24793441769622E-03 -1.33663969934798E-02
  1.61156420936551E-04  4.42129986774690E-04  3.17898474229430E-03  1.58425010115459E-02 -7.26741786319064E-03
 -1.45136518401344E-02 -7.78968320190393E-04 -1.93717107717205E-02  1.63615556111659E-02 -2.18684384106137E-03
 -3.70701254253282E-04 -9.41812343518393E-03 -5.40241593771771E-03 -4.83952732072349E-03  4.80722353260801E-04
  1.19308773699342E-02 -2.04625035992364E-02 -1.62532273464100E-03 -4.85576819345703E-03 -3.85546242484072E-03
 -2.92339469377149E-03  1.17511402210727E-03 -3.78649530701709E-03  6.64536343754842E-04 -1.27038714796952E-02
  2.57305958946125E-04  1.07637830941394E-02 -1.05011150470768E-03  7.79018625149901E-04  7.80083201571816E-03
 -1.50464686155547E-01 -5.80010925785329E-05 -5.73077183200536E-03  1.44632987313054E-03 -3.41182708741992E-02
  1.18621363931272E-03 -2.11242114827653E-02  4.42242396400113E-04  3.94790569644325E-03 -4.63279243291633E-02
[truncated: 611,761 more chars]
