# Supplementary material for: Spin-Pure Stochastic-CASSCF via GUGA-FCIQMC Applied to Iron–Sulfur Clusters
Source: J Chem Theory Comput. 2021 Sep 1;17(9):5684–703. doi: 10.1021/acs.jctc.1c00589 (PMC8444347; doi:10.1021/acs.jctc.1c00589)
Supplement: Supplementary file 1 — ct1c00589_si_001.zip [file ct1c00589_si_001.zip › fe4s4cas20in20_s1.RasOrb]

#INPORB 2.2
#INFO
* RASSCF average (pseudo-natural) orbitals (Not final)
       0       1       0
     212
     212
*BC:HOST pcal008 PID 6346 DATE Wed Sep 30 15:52:15 2020
#ORB
* ORBITAL    1    1
  7.46293978149372E-06  1.31031895314673E-07  4.51178073237388E-07 -2.73138741203796E-07 -1.66425978181937E-07
 -1.49385565393218E-10  1.25072123016359E-09 -1.93061592770066E-08 -1.06616372069546E-08  1.10851357936616E-08
 -1.55422299666329E-08 -1.10209949504972E-06 -3.32051925352683E-07  7.32160711464419E-10  1.68472818151882E-08
  2.67212379229914E-07  1.69283634958745E-07  5.81625258347600E-08  9.22178552498199E-08 -1.42162847642543E-08
  1.45460793548421E-08  4.12044124368879E-07  9.17242683403988E-07 -6.41282017639066E-09 -2.18160078196309E-08
  5.39146190534737E-07  9.51371557715736E-07  1.27647007234416E-05  1.28803911505453E-07  4.37116904880086E-07
 -3.31652570347944E-07 -1.75670673328799E-07  4.54380569628992E-09 -2.74085894005312E-08 -7.86685935634957E-07
 -2.95568743621955E-07  5.71169507026465E-09 -1.72115219947912E-09 -3.96995510201142E-07 -5.16450988353797E-08
  7.32138280590430E-09 -2.34716094662989E-08 -8.09463939465125E-07 -2.29313391097293E-07 -3.36671603096329E-07
 -7.62445674580986E-07 -3.97013994752013E-07 -6.73528018548819E-07 -2.56310900098410E-07 -5.38625835527349E-07
 -3.83834382041225E-07 -6.98458197363584E-07  1.98759289607220E-08  1.73058582613993E-08  1.00000003526119E+00
  2.06436798849799E-05 -8.40956258794429E-06  7.14787777058291E-06 -4.79458333427292E-06  4.55855702777664E-08
 -1.13127007911554E-07 -8.02643295312556E-07 -2.98852944244081E-07 -2.11008866561718E-06  3.75329723298793E-07
 -1.45663773299333E-06  7.43219512792232E-07 -1.50226433239982E-06  3.27425935129086E-07 -5.19803093950209E-07
  7.17378484295504E-07  1.76135396992555E-07  4.24777304388021E-07  3.27659630474004E-07  6.60583075670050E-07
 -9.35273748367118E-08 -2.18090013017007E-07  5.47252258385756E-08  2.36406279998921E-07 -2.69779823623338E-07
 -6.43083995107617E-07  5.96234644225127E-06  1.69969975306414E-07  6.85465255260087E-07  8.36677293126906E-07
 -8.71390356854901E-08 -9.02102574591742E-09 -6.12762747810186E-08  5.03426809493328E-07  3.18735491479125E-07
  1.17226057219920E-08  1.17599592268558E-07  9.13353409002743E-08 -5.19730519217123E-08  1.47029946270210E-08
  1.27698759028303E-07 -2.74644671151269E-07 -2.54556409701839E-07  2.82502370438444E-07  7.02025478211279E-07
 -2.56819110015511E-07 -4.39630526836042E-07 -1.62912445035876E-07 -4.04920495785738E-07  2.34923886873331E-07
  4.30867668912995E-07  1.74408332405993E-08  1.12186373626568E-08 -2.51031987500156E-08 -1.88415902711472E-07
 -6.02980985347718E-07 -5.10561991125961E-10  2.03204615138977E-08 -1.52726034163310E-08 -8.99190626600788E-08
 -1.05584614868154E-08 -8.00923530206961E-08  4.78505290027627E-08  2.98318500719753E-07  2.57998010065462E-07
 -8.69098877725924E-10 -1.85855628967082E-09  1.93274034566558E-08  3.63875863780685E-07 -1.61572218605655E-07
 -1.09847403329386E-06  4.92228149619235E-08  3.09712527027473E-07  2.89115475743710E-07  1.15950810260139E-07
  9.28661482020798E-07 -9.81575156052531E-08 -5.59320145674216E-07  1.46108221716265E-08  2.66938673357212E-07
  1.46364424021092E-08  3.82737199744906E-08 -4.26883668673281E-07 -2.37980360292842E-07 -1.39103921157339E-06
 -1.98245290616222E-07 -1.03543838555200E-06  2.96719805241263E-08  2.59346921102214E-07  7.45193173669365E-09
 -1.52405311185539E-08 -7.25550575424361E-07  2.38111789190208E-08 -6.45354559887387E-10  2.34780819522507E-07
  1.54438259056761E-06  1.47533977520785E-07  1.08117615002042E-06 -4.19047287902189E-09 -3.17735436117920E-08
 -1.13466020398132E-07 -3.78970478396016E-10  2.11636516736309E-08 -2.54796133212091E-08 -3.58426973801606E-07
 -8.83450508608779E-09 -1.33474411370610E-07 -4.84240361458822E-09 -3.67416897126865E-08 -1.31211806668116E-07
 -7.77255207018608E-09 -8.42310602426032E-08 -1.97214546277251E-08 -2.68748026235546E-07 -1.84619313445829E-08
 -2.72269867667768E-07 -1.28637753259754E-08 -9.84571575329757E-08 -3.57193059586368E-07  2.39737180743584E-08
  2.41687354599671E-07 -1.15415359713265E-08 -1.62678329285331E-07 -2.50285474018762E-08 -2.86704321543385E-07
 -1.57176108676732E-09 -3.19232573565760E-08 -1.24052103080509E-07 -6.63584048681556E-08  1.02543732777270E-08
 -1.34440111106034E-07  9.69603733753458E-08  1.08073201943822E-07 -3.73146866685911E-08 -1.74093608788046E-07
 -1.35032802481397E-08 -2.70839334428770E-09  6.69284720095836E-09 -5.32004308878375E-09  1.98797231107822E-07
 -7.45547841484940E-09 -9.68726209654276E-10 -2.87975697157539E-08 -1.01724079051469E-07 -8.83881456491027E-08
  4.15168780047738E-08  9.61550648896906E-08 -1.31710313167490E-07  1.05412269001994E-07  6.13195237799258E-08
  2.38741080148162E-07 -3.66076890055054E-07 -3.54515804843340E-07  9.81808919239268E-09 -1.16436356575323E-07
  4.76521752595223E-07  4.80610889741099E-07
* ORBITAL    1    2
 -1.39774516325125E-05 -1.71041840409734E-07 -6.89691237687325E-07 -8.52960479452347E-07  8.50318780391043E-08
  1.17966532864507E-08  1.18963523884656E-07  9.92972868943231E-08 -4.99228289090110E-08 -9.06982502819201E-09
 -6.18660790114790E-08  5.00648289161183E-07  3.18368081389380E-07  1.47859747123673E-08  1.29003947060184E-07
 -2.67323082737835E-07 -2.52805128165157E-07 -2.81920413732709E-07 -7.00715338168259E-07 -2.34520258480230E-07
 -4.30066291879432E-07  1.62536979761182E-07  4.04402467413536E-07  2.55796374120077E-07  4.37743300503593E-07
  1.70651980211547E-08  1.05444623305828E-08 -1.00000003487830E+00 -2.06382383892200E-05  8.41093805923515E-06
 -7.12008409274476E-06  4.82386375495703E-06 -2.10823532928410E-06  3.86974201137038E-07 -1.40347062510056E-06
  7.55501445277550E-07  3.87854383269091E-08 -1.08641796267892E-07 -7.94827793820591E-07 -2.95061298859946E-07
 -1.50590694444556E-06  3.36677664627352E-07 -4.84167382417488E-07  7.27074586089076E-07 -1.77491325709732E-07
 -4.28936840767820E-07 -5.56479615264972E-08 -2.41143288448932E-07  9.41816991089764E-08  2.19271088576469E-07
 -3.34740218842468E-07 -6.77214862187609E-07 -2.74671755251609E-07 -6.54480173174688E-07  1.27275043384214E-05
 -1.29521107551642E-07 -4.43190109917022E-07  3.06876659465486E-07  1.68199114118532E-07  5.78778386591607E-09
 -3.64994477613884E-10 -3.89425871988994E-07 -4.95693409826052E-08  4.54161254403794E-09 -2.64829428959791E-08
 -7.83409195685216E-07 -2.95445492067490E-07  7.37773775818947E-09 -2.17434771490928E-08 -8.00387724453728E-07
 -2.27026366263647E-07  3.36088084278823E-07  7.61139657181857E-07  3.83978731228189E-07  6.98733132176612E-07
  2.55928708042924E-07  5.37725905578453E-07  3.96101018291099E-07  6.70848695835793E-07  1.91917529241608E-08
  1.56732369749235E-08 -2.10959022148880E-05 -1.32526362186013E-07 -4.56806035717362E-07  2.50032591276784E-07
  1.61342286892621E-07  1.12382492404137E-08 -1.32610148283656E-08 -1.08952223461914E-06 -3.29045305671257E-07
 -1.56719283855330E-10  1.12807665955954E-09 -2.01583139615050E-08 -1.10151055970182E-08  7.38032143238396E-10
  1.73574944920760E-08  2.70858909306334E-07  1.70554967927253E-07 -5.77444638234204E-08 -9.18666701514007E-08
  6.27414840993391E-09  2.20587996315566E-08 -4.11411429930704E-07 -9.15948412073738E-07  1.35288718932892E-08
 -1.60983649081396E-08  5.38399962034610E-07  9.49647880380633E-07 -4.93178534939026E-08 -3.10409611645477E-07
 -2.91169450671811E-07 -9.79215180425958E-08 -5.58020250689210E-07  1.15839278034046E-07  9.28392005938656E-07
  1.46472092969068E-08  2.67215177033853E-07 -1.48283636365967E-08 -3.97053955207377E-08  4.22372367384857E-07
 -1.97793769897516E-07 -1.03146080240734E-06 -2.37745704039762E-07 -1.39053934021498E-06  2.98217912237280E-08
  2.61787853873767E-07  2.50758442739969E-08  1.88197160998182E-07  6.02187875872953E-07 -1.51724367479156E-08
 -8.88826855015082E-08 -4.70725239315316E-10  2.07910394245927E-08 -1.04936795543923E-08 -7.93381142411055E-08
 -4.79936229546544E-08 -2.99390299441654E-07 -2.61551817837074E-07  1.94544204235114E-08  3.65473098994405E-07
 -8.52167623450075E-10 -1.69768790564087E-09 -1.61218999569091E-07 -1.09626919960022E-06  4.79534244222431E-09
  3.64373411679164E-08  1.30972440951835E-07 -1.95437923978447E-08 -2.67276403368613E-07 -7.90835932715904E-09
 -8.59423794841845E-08 -1.83663457239720E-08 -2.71843774953423E-07  1.28572795675449E-08  9.84061668093650E-08
  3.57062994785608E-07 -1.15545117535709E-08 -1.62811592244554E-07  2.39400048823672E-08  2.41378597859746E-07
 -2.50204619661861E-08 -2.86614431029962E-07 -5.29605881462899E-09  3.21855967358341E-08  7.68102944079461E-07
  2.42973744282941E-07  1.57335438916080E-06  2.54415386918262E-08  7.70078033734352E-09  1.53071180585364E-07
  1.10244419221338E-06  4.18814064551301E-09  3.17520346078302E-08  1.13433399651485E-07 -2.54176024670610E-08
 -3.57728715893099E-07 -3.56025836555603E-10  2.12609246304665E-08 -8.89301743136151E-09 -1.34292165212886E-07
 -6.06998818235250E-08 -2.35087505159233E-07 -3.54273199261194E-07 -3.63582995450264E-07  7.06751617171295E-09
 -4.79895570939341E-07  1.16719621240480E-07 -4.75916033452064E-07  9.95563428649440E-10  2.89626419293294E-08
 -8.83982068280212E-08 -1.01313332614171E-07  4.17275854355520E-08 -1.04889741155912E-07 -9.58983353302190E-08
  1.32300955269846E-07  3.73234207612417E-08  1.74071163127050E-07 -2.90000828622747E-09 -1.34923830281730E-08
  7.42757133514479E-09 -1.99097232827990E-07  6.46270892869963E-09  5.91671370812543E-09  1.54599274761543E-09
  3.17297436646121E-08 -6.63855215409181E-08 -1.23661734579627E-07  1.04722765456083E-08 -9.62614370402751E-08
 -1.07241370052462E-07  1.35339485913546E-07
* ORBITAL    1    3
  1.42302080663985E-04  1.33248759069974E-07  4.46853338957538E-07 -2.80919025328248E-07 -1.68708747738814E-07
  5.89944147510434E-09  2.84068817573078E-09 -3.84498652159573E-07 -5.47773323904321E-08  4.99458591796289E-09
 -2.31341679273427E-08 -7.74390040960987E-07 -2.98409671744052E-07 -7.99262334956587E-09  1.55182648603158E-08
  7.84360244164314E-07  2.30621171693344E-07 -3.27676090567845E-07 -7.48085824011063E-07  3.76201910391663E-07
  6.87768524603810E-07 -2.62104936821467E-07 -5.48840864566857E-07  3.89652611509510E-07  6.62896561187425E-07
 -1.95258245161465E-08 -1.64441136996266E-08 -2.10601970675366E-05  1.28461989177930E-07  4.42183059807917E-07
 -3.04640517016001E-07 -1.73536949929455E-07  1.07283976842382E-08 -2.12117898118518E-08 -1.13658128193000E-06
 -3.40945033522651E-07 -1.08622887126217E-10  1.99639526378584E-09 -1.56816736470991E-08 -9.95914219161643E-09
 -9.23131015023238E-10 -1.81451753670342E-08 -2.70367812497287E-07 -1.70129963663386E-07  6.01770677995037E-08
  9.66714245446909E-08  6.50516195032214E-09  2.29630242502982E-08  4.14194589259083E-07  9.21891986552018E-07
  2.48450180047185E-08  7.39667211103636E-09 -5.40982992686849E-07 -9.54133146927111E-07 -5.91453943028997E-06
  1.72115254698396E-07  6.96735541353176E-07  8.79652500109828E-07 -7.57514256657751E-08  1.18386164815429E-08
  1.20632990674246E-07  1.17964299288059E-07 -4.27364030703776E-08 -9.29052365051178E-09 -6.61425233923702E-08
  4.76650552106966E-07  3.11727370224357E-07 -1.48366395241560E-08 -1.30434648688447E-07  2.65590681785826E-07
  2.55237092856804E-07  2.79781663995826E-07  6.95764139221608E-07 -2.35574886975580E-07 -4.32850645682645E-07
 -1.60234398273032E-07 -3.99746670919121E-07  2.53340440807597E-07  4.33084279558538E-07 -1.34438562373436E-08
 -2.01950914704320E-09  1.00000002496182E+00  2.06465201302776E-05 -8.41297574226495E-06  7.13393178580557E-06
 -4.81682088551191E-06 -2.08992238332381E-06  3.67776476584023E-07 -1.46151911295539E-06  7.34344078834540E-07
  7.91067221479338E-08 -1.25300575044969E-07 -7.99512309612862E-07 -3.08449412660609E-07  1.53235199735862E-06
 -3.49789962820022E-07  4.43374839052334E-07 -7.45028208517575E-07  1.77071022339209E-07  4.32213408710273E-07
 -5.27112786881247E-08 -2.37428471999204E-07 -1.09487308740306E-07 -2.76335482214205E-07 -3.30002929824622E-07
 -6.67768307505485E-07  2.70960630693845E-07  6.42090553468877E-07  1.23499304106302E-08  2.06955830351394E-08
 -4.66800335292762E-07 -2.03543693066864E-07 -1.05737189305071E-06 -2.46157463624209E-07 -1.41988438120447E-06
 -2.98915671477922E-08 -2.55976510106140E-07  4.83635179880465E-08  3.02414836253966E-07  2.69403763648203E-07
 -1.02534549467804E-07 -5.81342512732659E-07  1.21656720475621E-07  9.51447097158425E-07 -1.46470877999798E-08
 -2.65846443324937E-07  4.97735364435495E-08  3.14042257723953E-07  3.01776770270487E-07  1.86717847231927E-08
  3.69990052747731E-07 -1.17390447461056E-09 -4.06487219657854E-09  1.49227371445255E-07  1.04292804737058E-06
 -2.51394416917734E-08 -1.88676241525563E-07 -6.03530643195162E-07 -1.49682566960409E-08 -8.76780924081404E-08
 -1.86525830125259E-10  2.24041646167572E-08  1.05032243395093E-08  7.69981698528254E-08 -1.24506521295533E-08
 -9.53226525454682E-08 -3.46724045964763E-07 -1.16313583190156E-08 -1.65262589128268E-07  2.33940538915772E-08
  2.38767232347960E-07  2.45059248692174E-08  2.82926877108924E-07 -5.03696415548848E-09 -3.82644698525872E-08
 -1.37554296970220E-07 -1.95316301929376E-08 -2.65493331820434E-07 -8.21972531177082E-09 -8.73479814738957E-08
  1.87606217986834E-08  2.75893096746456E-07 -4.84773797154728E-09 -3.67918097596666E-08 -1.31477164693723E-07
 -2.67159684293701E-08 -3.67684920999843E-07 -5.98111525739048E-10  1.77429834870179E-08  8.36431801841141E-09
  1.29719604065803E-07  6.15920323635803E-09 -2.54500946331516E-08 -7.51605340715183E-07  2.40366202494892E-07
  1.56855572547801E-06  2.44892134200827E-08  2.64887809100827E-09 -1.49637943619186E-07 -1.08501127044289E-06
 -1.25018871819036E-09 -3.08923018615523E-08 -9.13150783299696E-08 -1.02466734034534E-07 -4.16018385888585E-08
  1.03974070285414E-07  9.50863034428725E-08 -1.32343747872677E-07  6.05925820622133E-08  2.35394603967536E-07
 -3.57001018475472E-07 -3.67331744696256E-07 -5.90281131884653E-09  4.75661455909102E-07 -1.14726932109296E-07
  4.79565280385024E-07 -1.33590093490583E-09 -3.07390524144141E-08 -6.77010004177671E-08 -1.26456450501543E-07
 -1.02501381252482E-08  9.50296592542815E-08  1.02631116022639E-07 -1.40193601701698E-07 -3.66524695305910E-08
 -1.71321078283663E-07  3.40420902921403E-10 -1.03952503316088E-08 -5.45045914807927E-09  1.97520589593473E-07
 -1.21926379346768E-08 -9.35480598340249E-09
* ORBITAL    1    4
 -1.00000002506400E+00 -2.06483787532628E-05  8.41411892874827E-06 -7.13208876739266E-06  4.81803617716967E-06
  7.84586493054937E-08 -1.25040769630545E-07 -7.99912369329210E-07 -3.08575854451621E-07 -2.09165298903802E-06
  3.68495218509346E-07 -1.46193454903886E-06  7.34404843578565E-07  1.53109151518949E-06 -3.49239667303535E-07
  4.43105959040842E-07 -7.44911426124164E-07 -1.77071232445767E-07 -4.32077111658782E-07  3.30249657218866E-07
  6.68043157609873E-07  1.09453811874510E-07  2.75714116529444E-07  5.28063568392973E-08  2.37736735763874E-07
  2.70755611058397E-07  6.41677577968116E-07  1.39258317706961E-05 -1.71894408790553E-07 -6.96645695020386E-07
 -8.78040093112215E-07  7.79998745794475E-08 -9.23286622190537E-09 -6.53938311388248E-08  4.80012345604464E-07
  3.12073464215903E-07  1.18598358151208E-08  1.21069803787331E-07  1.20854170322978E-07 -4.19953947666975E-08
 -1.47981478568897E-08 -1.29906233795728E-07  2.68290750117215E-07  2.55619973004981E-07 -2.80121424842058E-07
 -6.96695889958686E-07 -2.53590498253052E-07 -4.33676784292794E-07  1.60431152703451E-07  4.00117011689973E-07
  2.34908351418441E-07  4.31563373365104E-07 -1.39221223134975E-08 -2.88299707658855E-09  7.42430925719662E-06
 -1.28821323678366E-07 -4.42419508871517E-07  3.01909421564419E-07  1.71815369289656E-07 -9.39114483061400E-11
  2.27612713373878E-09 -1.38294287574392E-08 -9.37715198703397E-09  1.07836471005841E-08 -2.06562601419587E-08
 -1.13327968898715E-06 -3.40244554067557E-07 -8.69791514512335E-10 -1.74286511540606E-08 -2.65307451346956E-07
 -1.68738357673676E-07 -6.00118643135310E-08 -9.62580277117589E-08 -2.40742140283142E-08 -5.61470508563485E-09
 -4.14098432210110E-07 -9.21126435397237E-07 -6.25745930997348E-09 -2.22974007530949E-08 -5.41168006678381E-07
 -9.54469765610911E-07  1.42264693318855E-04 -1.27405768512968E-07 -4.49385897381828E-07  2.82812934867433E-07
  1.67579123512987E-07  4.40543990031696E-09 -2.29179975128254E-08 -7.73909367872005E-07 -2.97874940426712E-07
  5.92647628188893E-09  2.89355841349753E-09 -3.83947463401685E-07 -5.45346513250205E-08 -7.55164355281189E-09
  1.55216311212508E-08  7.85310130910514E-07  2.30732122537272E-07  3.27706642557522E-07  7.48333460594248E-07
 -3.89651332993942E-07 -6.62671574559152E-07  2.62161917052276E-07  5.48943295913161E-07 -3.76288331457747E-07
 -6.88090402410178E-07 -1.93747381960354E-08 -1.62114266855946E-08 -4.97732364853186E-08 -3.14060224024485E-07
 -3.01911399765568E-07 -1.22815299668424E-09 -4.59529427139290E-09  1.86198214219766E-08  3.69617102528639E-07
  1.49204820507340E-07  1.04268652580820E-06  2.51551009670635E-08  1.88780479766338E-07  6.03742418941083E-07
 -1.73589867546602E-10  2.25952187502240E-08 -1.49030898926884E-08 -8.71975526531652E-08  1.05713238563299E-08
  7.77437235048244E-08 -1.23510408929397E-08 -2.07215721501155E-08  4.66372453532977E-07 -2.46163593422704E-07
 -1.41981952518678E-06 -2.03560561466314E-07 -1.05755997775433E-06 -2.98475073178423E-08 -2.55824854780071E-07
 -4.83645087020626E-08 -3.02419074179548E-07 -2.69431701720933E-07  1.21703759685181E-07  9.51823732600869E-07
 -1.02497818951553E-07 -5.81023138167233E-07 -1.46292157282913E-08 -2.65828855461628E-07  4.61006761153858E-09
  3.50354131810670E-08  1.25770065921254E-07 -6.08218439401479E-10  1.78545316900262E-08 -2.63154272511117E-08
 -3.65039510244954E-07  8.27418981469241E-09  1.28551022324215E-07 -6.18316538915150E-09  2.52624016665759E-08
  7.50926880763483E-07  2.45103225639853E-08  2.63900258576960E-09  2.40369340150968E-07  1.56842073719463E-06
 -1.49602078287512E-07 -1.08501463231917E-06  1.26566701207698E-08  9.68452751493769E-08  3.51110643658562E-07
  2.34885807529501E-08  2.38071780547041E-07 -1.18308167693753E-08 -1.67066173784385E-07  2.47602001907697E-08
  2.83853628185983E-07  5.02976341717383E-09  3.81872674285319E-08  1.37091689581908E-07 -8.14589613484214E-09
 -8.68030945353195E-08 -1.95284343007476E-08 -2.65413393728485E-07  1.87012873564809E-08  2.75510008929546E-07
  3.67135713418970E-08  1.71440553018336E-07 -1.07541936989117E-08  5.79381750895815E-10 -5.14228142855931E-09
  9.20744591166576E-09 -1.97629114998611E-07  1.22410991480671E-08  1.50709595456421E-09  3.19405671034479E-08
 -1.26283534440717E-07 -6.84895733503942E-08 -9.02321036120701E-09  1.37477561553667E-07 -9.50560569769980E-08
 -1.02365027765462E-07 -6.03965101482974E-08 -2.33813720516805E-07 -3.64980100081616E-07 -3.57347078113650E-07
 -7.72980568153137E-09  1.14978601437915E-07 -4.79413666559308E-07 -4.80575839991556E-07  1.14292050303040E-09
  3.02998166501909E-08 -1.02236343968540E-07 -9.07128803703526E-08 -4.17215756269930E-08 -9.50540584209734E-08
  1.32404834768202E-07 -1.04094678781188E-07
* ORBITAL    1    5
 -3.51235039427558E-07 -2.45716454262000E-06 -9.53756063800948E-06 -2.84807398734911E-05 -1.09871772360771E-05
  2.57748050598766E-07  1.50261414868170E-06  5.63082572938805E-06  4.95818024096518E-06 -2.13434042470913E-07
 -1.40170960263674E-06 -3.11315592714712E-06 -1.95507601066185E-06 -2.21130694010641E-08  1.01830500836650E-07
  1.18061449685113E-06 -1.09920796489333E-07 -5.25429406112352E-06 -1.01065258186804E-05  1.26514576719133E-06
  2.59031695274880E-06 -2.96965347961074E-06 -5.20578109537833E-06  4.90843771521754E-07  3.32157973210104E-06
  5.66566986603985E-07 -9.07658286681162E-08 -3.43588745855378E-07 -2.40279991907642E-06 -9.29772094396053E-06
 -2.76501603872013E-05 -1.07775744930009E-05  3.99590852831998E-08 -2.76880816800886E-09  5.89214071507918E-07
  1.65453094692033E-06  8.21597061703899E-09  1.16070867607372E-07  2.11470832772199E-06  1.49241159659549E-06
 -3.30568122573918E-07 -1.98586183123982E-06 -5.97058425699426E-06 -4.90575726952565E-06 -1.50862799892307E-07
 -6.86455578431639E-07  2.06304514150284E-09 -2.91583563185728E-07  6.14027277575434E-06  1.14849685310372E-05
 -7.46039158138415E-07  5.17309543390904E-07 -1.23450765048220E-06 -4.20493297576551E-06 -3.67466929218495E-07
 -2.51287011166583E-06 -8.53568129214736E-06 -2.25703582156913E-05 -8.60800493063639E-06  1.71011423010508E-07
 -1.97630054034826E-07  3.57912148275207E-06  6.18926954729387E-06  1.41885730295520E-07  4.02925843809309E-08
  3.33123789292814E-06  4.51006435973059E-06 -2.62240267906650E-08  1.48776208847671E-07 -2.81241844615511E-07
 -1.32377728721573E-06  7.35173237321876E-06  1.12995458029946E-05 -1.39827960030665E-06 -2.52280846127342E-06
 -4.31445536242693E-06 -6.67061332948705E-06 -1.08092671295265E-07  2.67244135955459E-06  9.66796515598764E-07
 -2.77864404750756E-07  2.93518362345716E-07  2.10268727817964E-06  9.88972348049082E-06  3.73101599708718E-05
  7.82858480854481E-06 -1.50306776195772E-07 -2.65192888786438E-06 -1.35088555619853E-05 -2.81324893679491E-06
 -5.66587911135121E-09 -1.49381447504600E-07 -8.20608977059750E-07 -1.14953509139288E-07  9.80906682497561E-08
  1.74822215775018E-06  8.93312707544660E-06  1.85835611705025E-06  9.77544303645998E-08  2.92017749216713E-07
  1.53863032507012E-08  2.83136951181523E-08  1.86431711043307E-08 -3.08897954482061E-08 -1.79219700028117E-07
 -1.78186375705290E-07  1.00900924969301E-07  4.03783728157278E-08 -6.10067050851728E-05  1.41225431898050E-06
  4.90532908714003E-06 -3.78337600853293E-07 -4.02141360896696E-06 -8.03994212376113E-08 -2.62113518556778E-06
  2.17717240728131E-07  1.07238127294230E-06 -1.22680533392268E-02  1.34280921302274E-06  8.84276340473808E-06
 -2.02756255272777E-07 -2.86876148021188E-06  8.44265908887460E-07  1.90730559466604E-06 -3.51591020746221E-07
  9.96364825566886E-07 -7.90351377731689E-05  1.38152687719166E-06  4.33872329552950E-06 -2.65347126695435E-07
 -9.73650066586956E-07  1.96411549257932E-08  2.68128646248102E-07  1.90886339422690E-07  3.48174585170415E-06
  9.99925091534571E-01  3.69530668170948E-06 -3.66697934955229E-04  6.83195938284260E-05 -1.46630466769117E-05
  4.57486604787773E-06 -2.74564322010939E-06 -4.56058395876672E-05  8.65335368361357E-06 -4.27256246850028E-08
  8.77815911113880E-07  3.90373634762774E-06 -2.77872931740749E-07 -3.38919470400531E-06 -1.01785815287831E-07
 -3.24323793102832E-07  1.29148530474894E-07  2.19691152259923E-06 -3.16632748813286E-07  1.78585496599065E-06
  6.47387611913884E-06 -1.34840169124095E-07 -5.02285689405427E-08  2.54466878376635E-07  7.31136529785986E-07
 -2.04286694761690E-08  1.15912699525343E-06 -3.33560508246033E-07  1.78628916055470E-06  6.44136074283872E-06
  7.70016572352785E-08 -4.63380968022930E-07  4.16275715455357E-08  1.12203795389359E-06  2.77346482314697E-07
  5.52206441361913E-07 -1.42603314775309E-07  1.61334019466066E-07  4.72134218103361E-07 -1.40593299196244E-07
 -1.41673445486262E-06 -1.86835686080794E-08  3.06195194916187E-08  8.70228649032376E-08  1.02137950217035E-06
  5.72006369141075E-07  3.22757395999314E-06 -1.33602329303514E-07  1.04378487612511E-06  1.39856190069039E-06
 -3.02155938166212E-06  1.41999199977348E-06  5.06397487434912E-06 -1.33697063424334E-08 -1.06704809375962E-07
  1.46842293092264E-07  2.03679512622226E-07  6.51428916278993E-08 -7.24847418278109E-07 -4.31896378347338E-07
 -6.40909538295713E-07  5.71014647886662E-07  3.19544885188097E-06 -5.35747934359163E-07  1.38258460311157E-06
  8.49467599509866E-07  1.40674357717819E-06 -2.91406694001102E-06  5.10429081491395E-06  1.52057378575639E-08
 -1.09488634656242E-07 -4.02354166157188E-07  1.06006450545445E-06  1.04615788178473E-06  4.94158200446422E-08
  3.64905498048760E-07  4.09880376279058E-07
* ORBITAL    1    6
 -2.85026671845552E-07 -2.04330281784612E-06 -9.65999462461407E-06 -3.66274875537429E-05 -7.56183246448842E-06
 -1.20118323452326E-08 -1.86660319251376E-07 -9.61148986543219E-07 -2.37135248035280E-07 -1.45175398469480E-07
 -2.61944811415954E-06 -1.34428259336002E-05 -2.76772502713141E-06  9.86264920072243E-08  1.74561832868673E-06
  8.90236075771987E-06  1.85988455977216E-06  3.06538180026925E-08 -4.49769390797478E-08  1.47281291959565E-07
  1.13680421732479E-07  5.48725595072819E-08  1.58833861975167E-07 -2.74067808531737E-08 -1.08880620547009E-07
  8.78041074243588E-08  4.49405256824252E-08  3.75856284729674E-07  2.57148941159747E-06  8.76132741165742E-06
  2.32384283458532E-05  8.87163867846732E-06  1.40950705428163E-07  4.04271835348058E-08  3.31962817629238E-06
  4.47159020931820E-06  1.70884033304936E-07 -1.99612095623728E-07  3.53525980352181E-06  6.15504555860961E-06
 -1.82632773015027E-08  1.94344177102915E-07 -1.61514193667715E-07 -1.21384039057457E-06 -7.35349264646128E-06
 -1.12892351469294E-05  1.05560342538829E-07 -2.67133160434099E-06  4.16800918091400E-06  6.39893852846693E-06
  1.41903833458768E-06  2.51813677527617E-06  9.96174654507938E-07 -1.76756797609443E-07  3.52902459983123E-07
  2.46656506170628E-06  9.51621833819113E-06  2.82453040802421E-05  1.10117785540578E-05  3.99336600519836E-09
  1.20358960676892E-07  2.02324478775225E-06  1.33970431874487E-06  3.62976718356419E-08 -8.07401529086929E-09
  4.81809196057980E-07  1.53963607032607E-06 -3.30147058673349E-07 -1.99260749525111E-06 -5.97993146726759E-06
 -4.87788834979760E-06 -3.00850427138172E-08  4.06883575738731E-07  7.77225187320239E-07 -4.61009186886590E-07
 -6.03462631736324E-06 -1.13237825494378E-05 -1.02879015851683E-10  2.24733339047344E-07 -1.25612995434823E-06
 -4.19359846792410E-06  3.44032674797026E-07  2.40554851090716E-06  9.29409140059920E-06  2.75517565804387E-05
  1.07869657645018E-05 -2.09813844928241E-07 -1.33721619706131E-06 -2.78740913728611E-06 -1.88956809470467E-06
  2.57914502384192E-07  1.50581936416510E-06  5.64513181964349E-06  4.95943386524206E-06 -2.45916837953199E-08
  5.77573537669657E-08  9.52303441612522E-07 -1.59256980697229E-07  5.25288421855741E-06  1.01001561744580E-05
 -4.92570797832181E-07 -3.32543349724627E-06  2.96953737223617E-06  5.20648256037484E-06 -1.26142718365121E-06
 -2.58882376634765E-06  5.64106936194180E-07 -9.40356105281071E-08  7.06650650389710E-05 -1.41675346048541E-06
 -4.45756302431018E-06  2.87188806817757E-08  3.65945823734711E-07 -2.64217639408014E-07 -9.10641310295715E-07
  1.85154132866841E-07  3.45690208360053E-06 -9.99925096254985E-01 -3.71576485951754E-06  3.66579559340833E-04
  4.57567848023668E-06 -2.67149050262049E-06  6.83196686253104E-05 -1.47131140703483E-05 -4.56267329260640E-05
  8.63709702454670E-06  7.25360560188209E-05 -1.44594652632228E-06 -5.01444567480780E-06 -7.44919148953058E-08
 -2.59851739369894E-06 -3.79123314495626E-07 -4.03085556635100E-06  2.12408324360500E-07  9.85320853811787E-07
 -1.22684150150758E-02 -1.43370119964124E-06  1.54638563342534E-07 -8.32442384888862E-07  2.26504744614482E-06
 -3.15261290913287E-07 -2.80474126177349E-06  7.67317295482935E-07  7.79089885502762E-07  3.23223915492561E-07
 -1.80256221257712E-06 -6.53056446598525E-06  4.95642652363037E-08  1.22214807177769E-06  8.22439004881866E-08
 -4.17338389658482E-07  2.71494417009058E-07  4.86406610721028E-07  1.49854312620532E-07 -2.05110547603005E-07
 -6.30923088242390E-07 -1.54331779106442E-08  3.15238752578822E-08 -1.46907680283649E-07 -1.43542814810641E-06
  8.75612486261592E-08  9.93817839382453E-07  5.57419204340222E-08 -9.26980868612032E-07 -4.07078195801732E-06
 -1.03973166643752E-07 -2.95545082734722E-07 -2.81387116630062E-07 -3.41825578213323E-06  1.24740621158109E-07
  2.21200892765960E-06  3.21739075288424E-07 -1.78869133093259E-06 -6.48182926012730E-06  2.58105788332816E-07
  7.66556588764564E-07 -1.34081327434847E-07 -4.91467654265076E-08 -2.23807743671022E-08  1.13235721736246E-06
 -2.88343295119172E-08  3.15923510757610E-08  1.05848584939464E-06 -4.27403465615702E-07  1.00840169752698E-06
 -3.32459969916034E-07 -8.39815253803959E-08 -4.87710751800233E-07 -5.70614851581243E-07 -3.19467066556099E-06
  1.37755343568839E-06 -5.17734717849917E-07  8.46160074939502E-07 -5.07259993326952E-06 -1.39703128414388E-06
  2.92850722681822E-06 -5.29583992232015E-10  2.87998490538907E-08  2.13384251351841E-07  1.13058700903187E-07
  4.36227266412305E-08  3.97356905920267E-07  7.12534214426114E-07  6.00334876724931E-07 -5.73607209775870E-07
 -3.23207770534008E-06  1.05727081527197E-06 -1.55777869077829E-07  1.36958315610589E-06 -1.42353724531855E-06
 -5.07191772527155E-06  3.01150481687430E-06
* ORBITAL    1    7
 -3.77759710280471E-07 -2.58171509275226E-06 -8.75969394766750E-06 -2.35397664992755E-05 -9.05586851785107E-06
 -1.63972576718667E-07  3.17102784603110E-07 -3.56975497947014E-06 -6.35631103415577E-06 -1.36462475587106E-07
  2.34372975336487E-08 -3.46121249896879E-06 -4.62586404687071E-06 -1.92633936937075E-08  2.08744995155794E-07
 -3.73221440595844E-08 -1.19483328592622E-06  7.45515252865301E-06  1.13761264698834E-05  1.38037736951568E-06
  2.45554797467955E-06 -4.30497161473770E-06 -6.54968433152689E-06  8.83159028797369E-08 -2.71026324456796E-06
  1.05759454511312E-06 -1.45681747924067E-07  2.88980610554302E-07  2.07091152635948E-06  9.76533211916333E-06
  3.69513357734247E-05  7.71162782795029E-06  1.47862192536268E-07  2.63815917498778E-06  1.35033984231266E-05
  2.79957611488948E-06  8.74365615017048E-09  1.68386297998390E-07  8.87035116442823E-07  1.67011426741905E-07
  9.81383292043474E-08  1.74447935932961E-06  8.89214997158428E-06  1.84674903614061E-06  3.76719132629721E-08
  1.72447812697539E-07 -1.66256302179627E-08 -5.55540287269725E-08 -8.34531740133919E-09 -7.50375697812667E-08
  1.59974121670328E-07  1.33442057350744E-07  1.02580941653998E-07  6.14983185580345E-08 -3.43617096735383E-07
 -2.40556928876988E-06 -9.36520664398249E-06 -2.78517067014951E-05 -1.07720013006902E-05 -2.59697213307847E-07
 -1.57611162569680E-06 -5.67736213346786E-06 -4.83421253080551E-06  2.14133876270553E-07  1.42446141479442E-06
  2.92785133531976E-06  1.81545652718317E-06 -2.43328025709712E-08  7.38860410237447E-08  1.10876038720007E-06
 -1.16971295254640E-07 -5.14543191499307E-06 -1.00176130136836E-05 -1.28031262506048E-06 -2.64353811851052E-06
 -2.89921947808197E-06 -5.14833667356103E-06 -4.83939522924669E-07 -3.27383412381808E-06  4.87143202968927E-07
 -2.20910835033655E-07 -3.40410677444598E-07 -2.38346116226071E-06 -9.28172380738486E-06 -2.75206780045721E-05
 -1.06504588450393E-05 -4.15203235982153E-08 -5.32434153952133E-08 -7.48261181285156E-07 -1.62714970339228E-06
 -6.95281986659047E-09 -1.32552165144542E-07 -2.14571888988655E-06 -1.43308585690267E-06 -3.35853372899713E-07
 -2.14529991530083E-06 -6.08477010514237E-06 -4.65354412984814E-06 -5.50612535272799E-08 -5.31716265100010E-07
 -9.95842949178628E-09  2.39810400312992E-07  5.86019480825566E-06  1.11894449805419E-05  7.36546467642315E-07
 -4.72282067765912E-07 -1.24324222894344E-06 -4.19096059502649E-06 -5.36147817335694E-04  1.38537182151928E-06
  4.53718189791309E-06  2.51843985601013E-07  2.78844002495605E-06 -4.52452685065166E-08 -2.12658866653820E-06
  1.82984371809646E-07  8.94175403854113E-07  7.19053707480396E-05  1.44657204405229E-06  4.95153500767020E-06
  3.76318181269330E-07  4.01030741882813E-06  6.36166041165465E-08  2.58126453749159E-06  2.22003524519363E-07
  1.00660374117494E-06  1.00000021022222E+00  3.59139781510909E-06 -3.66481808056375E-04 -6.87788444339203E-05
  1.47235857181530E-05 -4.76767293563311E-06  2.79176045871257E-06 -4.49804086135838E-05  8.33556689199786E-06
  8.02586809140317E-05  1.38407786967273E-06  4.28672693051781E-06  2.74112670094898E-07  9.35826015202816E-07
 -1.88589655626674E-08 -2.34832658570250E-07  1.85318047742700E-07  3.49872577767407E-06 -3.28674112889350E-07
  1.77924040717885E-06  6.47216394425133E-06  1.33101215457782E-07  4.60871298233262E-08 -2.56733884017445E-07
 -7.80138623077497E-07 -2.31940527768106E-08  1.11494156258476E-06 -4.65688145120594E-08  8.89231866697862E-07
  3.93621569576391E-06  2.82213258109855E-07  3.44643237700763E-06  9.51235056472689E-08  2.27312639517339E-07
  1.29784956496140E-07  2.23045686554473E-06 -1.51815146906367E-07  1.86618822026802E-07  5.60883466963959E-07
  1.43999980643222E-07  1.42489377467313E-06  1.76358290308122E-08 -2.59348906534300E-08  8.92556295049701E-08
  1.02585806595410E-06 -3.40950936641373E-07  1.80560152694792E-06  6.50626318890048E-06 -8.76494823753479E-08
  3.48809291945672E-07 -4.64201112981570E-08 -1.17099276070898E-06  2.73430582187247E-07  4.66795987268515E-07
 -7.31226380637193E-09 -7.21960106907575E-08 -1.28102353524980E-07 -2.04814164274684E-07  5.56075136369567E-08
 -6.65688487652591E-07 -4.14004389779368E-07 -6.57468962899181E-07  5.74538301283713E-07  3.21860718864450E-06
  1.94994484984991E-07 -1.01522853603118E-06  1.34663917238345E-06 -3.10146513606252E-06  1.38923240478832E-06
  5.07749844066982E-06  2.51087784334729E-08 -5.28655265249530E-08  4.26982854485905E-07 -1.05057486089248E-06
  1.03826988203760E-06  7.67953090342311E-08  3.96297847430063E-07  4.30130993170597E-07  5.72441393817617E-07
  3.20242346781520E-06  5.34442210630619E-07 -1.36153944195476E-06  8.68059053546652E-07  1.38144052605604E-06
 -2.96722317872350E-06  5.07985933110794E-06
* ORBITAL    1    8
  3.40600709125277E-07  2.38467565021328E-06  9.28341105011479E-06  2.74973159515758E-05  1.06341186348060E-05
 -6.79539821771940E-09 -1.33197194219665E-07 -2.13891844756074E-06 -1.42250088436801E-06 -4.14386904983863E-08
 -5.42656704029436E-08 -7.44455094907995E-07 -1.61905569858588E-06 -3.35768592493849E-07 -2.14393959033579E-06
 -6.06698094561284E-06 -4.64369341228478E-06  4.61868692047049E-08  5.15736836376868E-07 -7.39351878223056E-07
  4.64976904902107E-07 -5.85696994392537E-06 -1.11865878025936E-05  1.00714875330163E-08 -2.36883013156171E-07
 -1.24225000524066E-06 -4.18446809909435E-06  3.43207697881624E-07  2.40265279515919E-06  9.35183847367975E-06
  2.77975252248622E-05  1.07498129165879E-05  2.13844649750311E-07  1.41842315095444E-06  2.88798304870009E-06
  1.80475462215317E-06 -2.59870637018460E-07 -1.57946309444673E-06 -5.69773586972841E-06 -4.83898815095564E-06
 -2.46125241969991E-08  6.80174810840911E-08  1.06726101336371E-06 -1.29619023178305E-07  5.14308534914450E-06
  1.00149101728113E-05  4.82638546777648E-07  3.27337819564354E-06  2.89968569180658E-06  5.15290178991945E-06
  1.28362299083574E-06  2.65484851424281E-06  4.88298515970468E-07 -2.17807963069525E-07 -2.88401789312570E-07
 -2.06683193153221E-06 -9.74845686431462E-06 -3.68817502767613E-05 -7.67597636776949E-06  8.91035084926266E-09
  1.67869797750832E-07  8.80980612900158E-07  1.69875433521000E-07  1.47295092713650E-07  2.62989831510525E-06
  1.34613345289709E-05  2.78913854122557E-06  9.79252956144666E-08  1.73965660645319E-06  8.86456237553036E-06
  1.84206647119097E-06 -3.26193428046674E-08 -1.62481845179332E-07 -1.62914042162689E-07 -1.39237989402224E-07
  1.21116106326757E-08  8.11459987864573E-08  1.68585765011054E-08  5.88177608851522E-08  1.05884161060683E-07
  6.93686071881311E-08  3.78226481309406E-07  2.58499603541403E-06  8.77292153300097E-06  2.35803468952930E-05
  9.06975464084672E-06 -1.36488811661320E-07  2.23022826384570E-08 -3.46546896153752E-06 -4.62462793408157E-06
 -1.64022534847880E-07  3.16354599194750E-07 -3.57344643612422E-06 -6.35697054258672E-06 -1.89164288838906E-08
  2.10755205688994E-07 -3.25751015765218E-08 -1.19015191604949E-06 -7.45556102528759E-06 -1.13768246991208E-05
 -8.94714825023763E-08  2.70807053221111E-06  4.29876531089879E-06  6.53786160911048E-06 -1.38094678763260E-06
 -2.45456233263245E-06  1.05996627539761E-06 -1.38627449804853E-07 -1.00000021139356E+00 -3.61426402903586E-06
  3.66498722813218E-04 -4.80972674091698E-06  2.80240292122749E-06 -6.87410560594219E-05  1.47146163029269E-05
 -4.50154125189701E-05  8.35024974355876E-06 -7.03228021643900E-05 -1.38488734248493E-06 -4.29356519923558E-06
 -1.95977959187917E-08 -2.40742899818441E-07  2.72995574376991E-07  9.30549173215207E-07  1.85423122264918E-07
  3.49789238746992E-06 -5.36509555029532E-04 -1.39018313923167E-06 -4.14739231477666E-06  2.87556368668361E-08
 -2.14053756192346E-06  2.56980426724037E-07  2.78538193652009E-06  2.31258816953244E-07  8.85457852571607E-07
 -6.22942993844618E-05 -1.44816803103436E-06 -4.95985093573639E-06  6.34780694787921E-08  2.57514392580881E-06
  3.76018209298443E-07  4.00662292377691E-06  2.21001291246200E-07  9.99719314330653E-07  1.50254662674877E-07
 -1.78418478753678E-07 -5.37527052046990E-07  1.67426721748491E-08 -3.25872634968815E-08  1.41850414478419E-07
  1.41023955596530E-06  8.73701292416499E-08  1.01060187831550E-06  3.39729071870850E-07 -1.80481745001934E-06
 -6.50394197012797E-06 -4.68297362057146E-08 -1.17333181937680E-06 -8.78950566256143E-08  3.47489475224198E-07
  2.72988165117110E-07  4.64011266948945E-07  3.44307184209673E-07 -1.79357597532006E-06 -6.49476711035434E-06
 -2.58160935898930E-07 -7.53382417931499E-07  1.34089670028127E-07  3.32547823604930E-08 -2.36949618791468E-08
  1.12346769056474E-06  4.78871125924663E-08 -8.91197068318223E-07 -3.94341917637762E-06  9.52098364554172E-08
  2.26512142995186E-07  2.82300748737634E-07  3.44782670552174E-06  1.29520901473962E-07  2.23007631130970E-06
 -5.73483613494001E-07 -3.21012051153572E-06 -1.36242417528259E-06  5.27221765600580E-07  8.70717899272848E-07
 -5.07661986663598E-06 -1.38103722599146E-06  2.96692567937799E-06 -2.59248652949297E-08  4.77376264395275E-08
 -1.05135662031019E-06  4.30310914933249E-07  1.03463524112210E-06 -4.22456436389001E-07 -7.86821532856756E-08
 -4.03182484355302E-07 -5.78798665652946E-07 -3.24932886578841E-06 -1.03217033216119E-06  2.02134842221453E-07
  1.37892615672521E-06 -1.38991841819456E-06 -5.07696975015261E-06  3.17969634677408E-06  7.22590767186570E-09
  7.17433122368698E-08 -2.06523854490361E-07 -1.27703085232275E-07  5.62509448451819E-08  4.11869706006657E-07
  6.59677227794964E-07  6.60125191142909E-07
* ORBITAL    1    9
 -1.16632666548587E-07 -8.36869885362776E-07 -3.99700104295264E-06 -1.76469469426335E-05 -4.70091098467516E-06
  9.09880942533856E-08  1.73427566825131E-06  1.21444004622985E-05  4.29446858758532E-06 -7.61503945183500E-09
 -1.34796923757898E-07 -5.38958710686580E-07  8.93980638182667E-08  6.86540568894315E-08  1.30164184440050E-06
  8.86064678997909E-06  2.94999083860610E-06  6.30691480925785E-07  9.97161971104627E-07 -1.02724133709084E-07
 -4.88763961044929E-07 -3.49434006952047E-07 -5.43179300884951E-07 -8.29414881017797E-07 -1.87250160007802E-06
 -6.55968172181914E-07 -1.66892479935183E-06  8.10710306509730E-07  5.72311196079091E-06  2.44427898970716E-05
  1.04163184614530E-04  4.41473031198950E-05 -1.46002605051431E-07  1.11681903622732E-06  6.91385167591166E-06
 -2.32635012502948E-06 -1.76340998816729E-08  2.67021370016431E-07  1.71780376248829E-06  1.56188576632232E-08
 -8.96300279323955E-08  6.11261542537418E-07  3.72828212950153E-06 -1.63195176232636E-06 -2.05158537252979E-06
 -4.52928688802511E-06 -1.00529162898361E-06 -2.24137407841966E-06  1.19559952874914E-06  2.62668077559117E-06
 -3.94561119401123E-06 -5.30684330842999E-06 -3.51712126988604E-06 -5.35264769684204E-06 -1.78499743519471E-07
 -1.28099236157250E-06 -6.12002085190803E-06 -3.01550207348478E-05 -1.20233542626507E-05  8.95658132091843E-08
  1.70777019397039E-06  1.25918368678353E-05  4.69032227257534E-06  3.13200329479451E-08  5.78466062642076E-07
  3.07233071157819E-06  4.94280214519287E-07  7.42763472922944E-08  1.43380096466608E-06  1.10830836390066E-05
  4.29855230461903E-06 -4.78358564837117E-07 -5.42503732805796E-07  6.26826033857831E-07  1.66822519689880E-06
 -2.58494497973906E-07 -1.36850528680549E-07 -5.96271542775623E-07 -1.72630963797770E-06 -7.78018649974397E-07
 -2.11071247133052E-06 -1.77409110939410E-07 -1.27319805099011E-06 -6.08384275633561E-06 -2.99728953725912E-05
 -1.19362372674480E-05  1.13270095251626E-07  2.16435271699792E-06  1.57192209140531E-05  5.64104702042351E-06
  8.06917885997879E-09  1.32653527213863E-07  7.27899396027805E-09 -4.49236301060094E-07  4.01952135210766E-08
  7.79025922145966E-07  6.58665013197601E-06  2.91830015853158E-06 -1.96265249992875E-08 -1.57405527017734E-07
  6.79488898084024E-08  2.21506292640334E-07  5.44913135391760E-07  5.50993654028829E-07 -1.15561106612309E-06
 -3.17895337354022E-06  2.98307349293791E-08 -2.75970027041366E-08 -6.98391244112299E-07 -8.73195689947496E-07
 -2.88726775496467E-06  5.12918466861692E-07  4.30167875448110E-06  4.70405482230782E-08  1.40413646930625E-06
  2.74537881043069E-07  3.33528188757493E-06 -2.48756150686820E-07 -5.78226454849116E-07 -2.19611039909267E-06
  5.50213649809668E-07  6.17082081498614E-06 -7.51074286614571E-08 -1.88310186471028E-06  4.42721089379043E-07
  5.70631361644224E-06 -2.46281956681717E-07 -5.64179586583318E-07 -2.18608518111646E-06  2.36855327323925E-07
  2.62596839025217E-06  5.89009714681724E-08  5.78027789301162E-07  1.24656949994471E-07  1.44329745002217E-06
 -6.92599103431468E-07 -8.98647280946246E-07 -2.94771520329017E-06  4.75896155357365E-07  5.22441796511461E-06
  7.71238647783898E-08  4.27509590099298E-07  3.30719854113055E-07  2.00826700119742E-06  1.33471628820484E-05
 -2.55165183544043E-08  1.47128168836926E-07 -3.46783577751288E-08 -8.04012072716635E-07  1.83578819509902E-07
  1.94917727118339E-06  6.39902673125838E-08  8.52421722678510E-07  9.07146387905092E-06 -3.61509772985657E-09
  9.85131434245509E-08 -3.14861476361687E-08 -3.19510189388035E-07 -5.25601485108876E-08 -5.86384810089223E-07
  1.38176936903136E-08  1.71748366219435E-07 -1.00000038647895E+00  5.70202097640256E-06  3.63157270730600E-04
 -3.28800737279085E-05  6.33891966578893E-07  6.19157839006333E-05 -1.69908217728515E-05 -6.63077913442206E-05
  1.22997354268433E-05  1.85065175303768E-05 -5.21159963129355E-08  4.87164403099976E-08  1.26895205213953E-07
  1.23203829286433E-06  2.98192414445369E-08 -2.58425004652909E-08 -1.54961340523379E-07 -1.95140867489989E-06
  2.30524846758814E-07 -5.70132589481772E-06 -4.99766641173294E-06 -8.48305056952303E-06  2.34415973482516E-06
  2.10507607267139E-06  6.77739030581276E-06  2.05495386291294E-06 -4.10058879982335E-08 -1.85969704499291E-07
 -9.36863835620348E-08 -3.96260348712111E-07 -2.75552527231185E-07  1.76748781969943E-06  6.95999446618983E-07
  1.88935184517383E-06  3.73597855801825E-07  2.03775996681811E-06  3.11895633606737E-07  2.06691502697276E-07
  9.47322091538089E-08 -1.50801145505073E-07 -3.15806016555910E-06 -3.12800879263837E-06 -3.79667389483942E-08
 -1.69515836500590E-07 -4.40615386542633E-07 -4.72835159189845E-08  2.07116628486790E-07  7.04148327205872E-07
  1.77018820187359E-06  1.89093416112288E-06
* ORBITAL    1   10
  1.76790575896465E-07  1.26873814794149E-06  6.06200497777644E-06  2.98733010982594E-05  1.18858166540132E-05
  8.96121976909484E-08  1.70938170885487E-06  1.25751479565988E-05  4.66504599648537E-06  3.10582564228070E-08
  5.73556291570632E-07  3.01287089823977E-06  4.60918565104184E-07 -7.40897512477291E-08 -1.43070332940749E-06
 -1.10753546136125E-05 -4.29943889701101E-06  4.84951518602286E-07  5.57246516968862E-07  6.17467857881544E-07
  1.65219669134062E-06  2.56231897380007E-07  1.36336195718922E-07 -6.09777259077210E-07 -1.75734499521253E-06
  7.69865378068899E-07  2.07954796450712E-06  1.73703811400160E-07  1.24656443635514E-06  5.95563371413123E-06
  2.95718119022222E-05  1.20162685601722E-05  1.09766074037673E-07  2.09855133710608E-06  1.53783368238280E-05
  5.58959411600424E-06  7.44182941185692E-09  1.20593309481106E-07 -7.73798075587905E-08 -4.79902960903809E-07
 -4.05201047916004E-08 -7.86041351948752E-07 -6.66134551361091E-06 -2.96077518885132E-06  1.36538413012688E-08
  1.50498426865768E-07  6.69974511429694E-08  2.24230286666832E-07 -5.18669145944747E-07 -4.85823847846095E-07
 -1.14565681555142E-06 -3.15589716834862E-06 -6.19426796494579E-08 -3.52416995307445E-08  1.17500836088564E-07
  8.43153244984664E-07  4.02861001177874E-06  1.77426374497381E-05  4.66823800364739E-06  9.02325922986892E-08
  1.71930163681681E-06  1.20497054792310E-05  4.26680973113289E-06 -8.43729920840586E-09 -1.50601324009098E-07
 -6.42399795914254E-07  5.94466762078181E-08 -6.99476862090640E-08 -1.32667395923480E-06 -8.98584064479453E-06
 -2.96724785591965E-06 -6.23680611454166E-07 -9.84036930232908E-07 -8.69889088350585E-08 -4.58080799484667E-07
  3.67128343398805E-07  5.85265756438818E-07 -8.30096575018929E-07 -1.87265815272519E-06  6.57313719099282E-07
  1.66762280987264E-06 -8.06426757623080E-07 -5.69409812549030E-06 -2.43396214135008E-05 -1.03669341899067E-04
 -4.39517213726917E-05 -1.53238662834399E-07  9.92560623076931E-07  6.32974857064967E-06 -2.48824649567648E-06
 -1.92084915945706E-08  2.36481641927297E-07  1.58380119614519E-06 -5.50465515824765E-09  8.90246675212923E-08
 -6.00917350673425E-07 -3.93973867878422E-06  1.44949785142079E-06  2.06898623565113E-06  4.58650975306984E-06
 -1.00007698437914E-06 -2.24553211050778E-06 -1.26611479973320E-06 -2.74900823560139E-06 -3.82885673429519E-06
 -5.11059075486163E-06  3.53905122582106E-06  5.43752294241102E-06  2.43788101757008E-07  5.84724950307657E-07
  2.20907797327057E-06  5.45753602731183E-07  6.14539848881905E-06 -8.37251474006723E-08 -1.99371576178584E-06
 -4.41146296924860E-07 -5.72255247585311E-06  6.73099544810231E-07  8.71084021450737E-07  2.87100571303136E-06
  5.06680824977890E-07  4.24285941669774E-06  4.23817966906547E-08  1.37197397920700E-06 -2.83173805937965E-07
 -3.42662651242261E-06  6.99546869979529E-07  8.93194776892491E-07  2.93635783138825E-06  4.70579003339450E-07
  5.13345786092210E-06  8.12139987723581E-08  4.52928512436108E-07 -3.33170036305429E-07 -2.04220284238157E-06
  2.40569413698788E-07  5.65931054694038E-07  2.19233011166165E-06  2.34956682887283E-07  2.61351327969640E-06
  5.54002389278447E-08  5.52115441065385E-07 -1.27361544942961E-07 -1.46048506442330E-06 -2.94501881886892E-05
  9.59908842887590E-09 -6.69613782507007E-08 -3.24893761693448E-08 -3.15801286478810E-07 -5.29293590060285E-08
 -5.93006257826889E-07 -1.36912580430720E-08 -1.81770835605960E-07 -7.34018705844165E-05  2.89076146890475E-08
 -1.13831259895214E-07 -3.09883882726746E-08 -8.00122448164900E-07  1.81408271843702E-07  1.93862195290824E-06
 -5.79956210954798E-08 -8.28513434363152E-07  1.85135860733349E-05  3.64745130232832E-08 -1.22831194090367E-07
  1.24343873539351E-07  1.20487414365557E-06  2.75379456348906E-08 -2.97485864896227E-08  1.58205988879160E-07
  1.96009558685613E-06  1.00000038060349E+00 -5.55531344009920E-06 -3.63370362379424E-04 -3.27407083794878E-05
  4.40489818678126E-07  6.25400730929360E-05 -1.73285314474952E-05  6.64828846554153E-05 -1.23771438500284E-05
  3.78420501908792E-08  1.65778828785492E-07 -1.05627108330939E-07 -3.93389700752213E-07  2.68475005726964E-07
 -1.77049935570469E-06 -7.08676628680867E-07 -1.87716352315498E-06 -1.02627162711431E-07  6.06082109202997E-06
 -5.10758440956065E-06 -8.71602540066464E-06 -2.58105246025145E-06 -2.08336429346378E-06 -6.91560267928262E-06
 -2.14307859028521E-06  3.82067943271174E-08  1.69348245049060E-07 -4.35623725153017E-07 -5.27057480657636E-08
 -2.03610134259663E-07 -6.99777994294705E-07 -1.76705207867796E-06 -1.86447083374208E-06 -3.68691077893960E-07
 -2.00889563156257E-06  3.30545819548519E-07  1.86633183010416E-07 -1.03865621176872E-07  1.51636777481250E-07
  3.08671441537813E-06  3.10936108720128E-06
* ORBITAL    1   11
 -8.06120687179825E-07 -5.69188966608279E-06 -2.43286593889309E-05 -1.03597250521485E-04 -4.39095413609172E-05
  1.92147254807283E-08 -2.36563524051944E-07 -1.59296757612023E-06 -2.32207001838781E-09  1.53303519137889E-07
 -9.91914546707185E-07 -6.33625938583280E-06  2.48171101029290E-06 -8.90238690056252E-08  6.01025967630390E-07
  3.93507669050409E-06 -1.45503966957741E-06  2.06970494611346E-06  4.59202352205331E-06 -3.83140405791967E-06
 -5.11496015376566E-06 -1.26466989410530E-06 -2.74701149186518E-06 -1.00058047834647E-06 -2.24578032039270E-06
 -3.54128626794704E-06 -5.44502317095458E-06  1.17549108071266E-07  8.43502551933812E-07  4.03037527087417E-06
  1.77602001219055E-05  4.68546422515935E-06  8.63605026225619E-09  1.54437667214105E-07  6.68347011662680E-07
 -5.16860874960685E-08 -9.01295844846725E-08 -1.71748111664668E-06 -1.20424351755800E-05 -4.26743482368908E-06
  7.00363730418701E-08  1.32838062163102E-06  8.99632012745076E-06  2.96984839169912E-06 -6.22773640885259E-07
 -9.81997101342485E-07 -8.28642427937435E-07 -1.86925030464825E-06  3.66534613981959E-07  5.83411728340787E-07
 -8.86978031822182E-08 -4.61760426265810E-07 -6.57993916199264E-07 -1.66966826086645E-06  1.73642464842549E-07
  1.24612036914379E-06  5.95339084005198E-06  2.95479397601864E-05  1.19957644628914E-05 -7.31350862015945E-09
 -1.18249332440576E-07  8.94279535718728E-08  4.82047025156782E-07 -1.09387146455615E-07 -2.09169926580415E-06
 -1.53383844103284E-05 -5.57952318230517E-06  4.06955820420190E-08  7.89061186194564E-07  6.67326967445064E-06
  2.96058173911527E-06  1.34356014179119E-08  1.49693966148225E-07 -1.14293533446247E-06 -3.15098347083337E-06
 -5.19577413434645E-07 -4.88643457820642E-07  6.68533050067815E-08  2.23350755662049E-07  5.86649244986556E-08
  2.83529715934250E-08  1.76479198505488E-07  1.26652043028128E-06  6.05193433490011E-06  2.98263362303694E-05
  1.18655109720824E-05 -3.09931331990358E-08 -5.71880712633798E-07 -3.00504136532229E-06 -4.60553608861860E-07
 -8.95568635689524E-08 -1.70833212792723E-06 -1.25682035317933E-05 -4.66240955799773E-06  7.40968059132585E-08
  1.43046174160741E-06  1.10717058902428E-05  4.29770576808712E-06  4.84849984343221E-07  5.57126550473685E-07
 -6.09849435148829E-07 -1.75750693489280E-06  2.56441819141295E-07  1.36837566397503E-07  6.16378302264430E-07
  1.64992282066138E-06 -7.70097000411534E-07 -2.08028388999553E-06  6.97766842314675E-07  8.90863603519199E-07
  2.92797782367816E-06 -8.08085655505384E-08 -4.51059383823449E-07 -4.70381183368886E-07 -5.13237182822495E-06
  3.32803589294572E-07  2.03971416417808E-06  2.39916727957104E-07  5.65465185637562E-07  2.19066505335032E-06
 -5.51981054274351E-08 -5.50557006104667E-07 -2.34775826492710E-07 -2.61215641014995E-06  1.27254899955276E-07
  1.45885729205359E-06  2.43089898473754E-07  5.86725462028841E-07  2.21624436731348E-06  8.34189242430551E-08
  1.99091017284492E-06 -5.45840674744455E-07 -6.14553146176898E-06  4.40933765606618E-07  5.72035041335715E-06
  6.71863517276040E-07  8.71508664134103E-07  2.87214740082509E-06 -4.18309189380906E-08 -1.36537401037605E-06
 -5.06161812980284E-07 -4.23591278729982E-06  2.83090540701902E-07  3.42458579350817E-06 -1.34497476746083E-04
  2.89660071454234E-08 -9.10684588783623E-08 -3.60196582378119E-08  4.14738290652745E-08 -1.17461751797634E-07
 -1.19472738085930E-06 -1.45159586227145E-07 -1.93991173983383E-06  1.00000037148181E+00 -5.49657638532522E-06
 -3.63416032185705E-04 -6.25680835494487E-05  1.73299554939879E-05  3.27732520927459E-05 -4.53251520313142E-07
 -6.63723874638246E-05  1.23586648601430E-05  9.07108100642025E-06  1.33015591647859E-08 -6.92947200142621E-08
  5.57055085918226E-08  6.03442466966153E-07  3.16056003855169E-08  3.30569347771888E-07  1.67880628061712E-08
  1.86715281345567E-07  7.34018718412818E-05  2.88511485937699E-08 -1.64314223710821E-07 -1.86078402536702E-07
 -1.93729926334377E-06  4.02748407255579E-08  7.97855503305881E-07  6.77422190212397E-08  8.25013239525792E-07
 -3.68384800809523E-07 -2.00631319550935E-06 -1.85793334502635E-07 -3.27293659101724E-07  1.02060623455345E-07
  3.10587414559583E-06  1.50654476066237E-07  3.08840239913283E-06  3.85608232566995E-08  1.71921269643308E-07
  5.18794145075698E-08  4.42009564232197E-07  2.04917392221592E-07 -1.86245880732151E-06 -7.00218319602575E-07
 -1.76577473592871E-06 -9.39596924869966E-08  6.12696757358112E-06  8.73501561975017E-06  5.09849017862350E-06
  2.50906698916735E-06 -6.91339558332245E-06 -2.14648252921671E-06 -2.22934531030107E-06  3.72370248265259E-08
  1.61738011605546E-07  3.95112847728598E-07  1.07176919788515E-07 -2.71033884031893E-07 -7.05780315807283E-07
 -1.87324088864299E-06 -1.76872739261447E-06
* ORBITAL    1   12
  1.76816097139706E-07  1.26895289196656E-06  6.06396782945398E-06  2.99056981827194E-05  1.19405263653260E-05
  8.11871392496310E-09  1.33570576441496E-07  1.29458625309066E-08 -4.48041776087163E-07  1.12920781245426E-07
  2.15713757155611E-06  1.56855787808895E-05  5.64018147734000E-06  3.99102327869960E-08  7.73759057570767E-07
  6.55254781107792E-06  2.90992883350951E-06  2.08889718615213E-08  1.60799338159829E-07  1.14910353854870E-06
  3.16843201274002E-06 -5.44460787135860E-07 -5.52121364885809E-07 -6.85153214653208E-08 -2.22119954030058E-07
  3.51406027140421E-08 -1.44822664938323E-08  1.78771938913374E-07  1.28293730634396E-06  6.12900215142117E-06
  3.01878140764666E-05  1.20246074529345E-05  3.19005367720464E-08  5.89664034072079E-07  3.13506665216674E-06
  5.07078660663322E-07  8.98240635413365E-08  1.71262381050027E-06  1.26188454924873E-05  4.69424496687987E-06
  7.47570250021711E-08  1.44302981479860E-06  1.11301184777155E-05  4.30447830846063E-06  4.79099209094059E-07
  5.44961660582746E-07  5.98129934089237E-07  1.72717216305661E-06  2.60157123891237E-07  1.41918015355432E-07
 -6.26692851569650E-07 -1.67054478070209E-06 -7.80838378723121E-07 -2.11723201558618E-06 -8.07257450624937E-07
 -5.70272771784224E-06 -2.44365182258493E-05 -1.04151353437102E-04 -4.41015466110861E-05 -1.87551056802120E-08
  2.43729197027359E-07  1.70087390905416E-06  4.84397450513675E-08 -1.53924266193453E-07  9.73272765028203E-07
  6.71270514571713E-06 -2.23720787213690E-06 -9.26263481095812E-08  5.47488722023410E-07  3.77714020211967E-06
 -1.50028415273702E-06  2.01758816782280E-06  4.50056380719986E-06  3.81217756662735E-06  5.17641166262578E-06
 -1.19565731142567E-06 -2.63614720712550E-06  9.77545034497284E-07  2.20392150182981E-06 -3.43420822205160E-06
 -5.28961135133653E-06  1.16581977627759E-07  8.36515780146738E-07  3.99568843641853E-06  1.76571895269810E-05
  4.71076845255476E-06 -7.70149342110091E-09 -1.36328144926201E-07 -5.49859797315029E-07  8.54316133628129E-08
  9.10027551798894E-08  1.73466633180902E-06  1.21559120818086E-05  4.30145645156436E-06  6.87337341429932E-08
  1.30334347091840E-06  8.87866234184130E-06  2.95749314752881E-06 -6.32925694356867E-07 -1.00146729635160E-06
  8.29766812327815E-07  1.87587810746594E-06  3.51147370267905E-07  5.46743486593357E-07  1.01043435275034E-07
  4.85795923330331E-07 -6.56731123030193E-07 -1.67244435924041E-06  2.42966690523810E-07  5.63020041084872E-07
  2.18236941533647E-06  5.90214213172923E-08  5.77696992182554E-07  2.36740282143582E-07  2.62515658673103E-06
  1.24214664240805E-07  1.43859082318508E-06  6.80361470551924E-07  8.99426636375197E-07  2.95910459282205E-06
  7.72981360593105E-08  4.30464987133318E-07  4.76727565681799E-07  5.23314449560823E-06  3.32998067707354E-07
  2.03613213294495E-06  6.79584552521918E-07  8.62925106129773E-07  2.87128389792802E-06  4.77331620592348E-08
  1.40029631613790E-06  5.13228016048206E-07  4.33511627601324E-06  2.75149678639929E-07  3.35361237243749E-06
  2.41727301731870E-07  5.67158285159863E-07  2.16794852415011E-06 -7.63610323483025E-08 -1.88697443497738E-06
  5.48770217196430E-07  6.17874901277276E-06  4.41960348594216E-07  5.70716344488148E-06  1.00000037724137E+00
 -5.77828055912329E-06 -3.63130333688646E-04  6.22135175845797E-05 -1.71038381628629E-05 -3.32863396476801E-05
  5.74803289211020E-07 -6.61701637771197E-05  1.21955428869666E-05  1.34502227272689E-04  5.14912540566612E-08
 -1.03325180618868E-07  2.03993251506710E-08 -2.24562693344092E-08  1.32238417155354E-07  1.23469024437856E-06
 -1.65135032992318E-07 -1.95149985000325E-06  1.33540291649013E-05  3.99814608220374E-08 -1.09783862435725E-07
  1.88598851903934E-07  1.97858876575998E-06 -3.60049333815498E-08 -8.00146394050173E-07  6.80333314182661E-08
  8.67730871264501E-07  2.94593701758034E-05  3.58171100840579E-09 -1.11830347239161E-07 -5.42059843550316E-08
 -5.89719397869266E-07 -2.94358307977979E-08 -3.24232546271086E-07  1.65328023127563E-08  1.73705718642407E-07
  3.87417970184222E-08  1.73710817836319E-07 -4.64652671591317E-08 -4.37538320199366E-07  2.04652918944812E-07
 -1.88764471704209E-06 -7.02822618374653E-07 -1.76833235289546E-06 -3.76356577175777E-07 -2.05502923517449E-06
  2.06437213836156E-07  3.00088882321041E-07  7.77198619902572E-08  3.15255997329509E-06  1.49030436579623E-07
  3.15913532434915E-06  4.04458783536824E-08  1.83827647132013E-07 -3.87689611308755E-07 -9.30049357603348E-08
 -2.72461314451752E-07 -6.96984201199959E-07 -1.89055802879221E-06 -1.76660517535028E-06 -1.86354817391388E-07
  5.84438008967825E-06 -8.58917477942862E-06 -4.87986351537412E-06  2.41571539887310E-06 -6.93700277469440E-06
 -2.00241222075933E-06 -2.14988283311878E-06
* ORBITAL    1   13
 -3.09525217118088E-07  2.04010777727958E-04 -8.15416805994851E-06 -2.18534601842573E-05 -8.92717208664948E-06
 -1.17378907082841E-08 -4.24603836358006E-07 -1.80853130846641E-06 -1.39402244179558E-07 -1.94777235992921E-08
 -3.52408324708578E-07  7.03411214444990E-06  3.72117213796083E-08 -6.48235008549490E-08  1.94548288240708E-07
 -3.73620850719308E-06 -2.56782288919938E-06 -1.72724450463958E-06 -1.64108745771651E-06  1.07055752699248E-06
  1.15087288088940E-06 -7.46884799754509E-06 -7.81382967768320E-06  9.61420593705141E-08  5.00717181047661E-07
 -2.71436653001831E-05 -7.10809356835311E-06 -3.10452011368195E-07  3.35683589474744E-04 -7.91117378599849E-06
 -2.15317481851969E-05 -8.96258508648607E-06  9.50573923942144E-08 -4.47412415225478E-07  5.44722071127024E-06
  1.76716280797127E-06 -5.62984409989522E-08 -1.69584639595934E-07  2.38389107477970E-07 -1.85489730352494E-06
  4.27002911749611E-08  1.73040615299225E-07  6.75442015226594E-06  1.94278207758417E-07  5.77930900631972E-06
  6.01787443025032E-06  1.98657566884650E-05  5.62680309662744E-06  5.07837196043404E-06  5.34608193577751E-06
  1.86385756887873E-05  4.75824295994915E-06 -1.05060014218037E-06 -1.30914012386665E-06 -2.05474944273577E-05
  9.99997747940497E-01  1.15113277205890E-03 -9.49550897681604E-05  1.08127754501692E-04 -1.44142095078588E-05
 -1.22719878947272E-06  3.76216338484860E-06  1.06988662015915E-06 -4.80496605719603E-04 -3.62934391033018E-05
  1.12203351673294E-05 -2.93533816369305E-05 -3.31353016377544E-04 -2.47802408896596E-05  5.65842548084640E-06
 -2.15905664641996E-05 -1.12873132703593E-05 -2.57954301237262E-07 -7.34237416304143E-06  1.12256824379785E-06
  6.06652951364050E-06  5.23223697807416E-07 -8.24044169977983E-06  7.93786938744804E-06  1.18392937376593E-05
 -7.20284488708158E-06 -2.07301285197559E-07  1.77800116001279E-04 -5.21116483003071E-06 -4.07018496793299E-06
 -1.02845556254946E-07 -8.10766384197706E-08 -8.35788913644942E-07 -9.78669429747776E-06 -4.32354818505991E-06
 -9.68448564805004E-08 -6.72803650144642E-07 -8.83277405056109E-07 -3.84254055472099E-07 -1.14172176047473E-08
  1.16724977711609E-07  6.27671190118291E-06  2.78620668625819E-06  1.15864813247871E-06 -6.66014720315023E-06
 -1.16167760835624E-05  7.61468060143755E-06 -6.50978931023265E-07  3.89647201892346E-06  1.08028335851045E-05
 -5.73171181038324E-06  4.87843502158034E-07 -1.33794768466562E-06  1.81103975510347E-07  1.34363707237393E-06
  4.81152319947074E-06 -6.05966951075963E-08 -2.18347167810450E-06 -3.77226691984306E-08 -1.33555721453303E-06
  1.67559302606022E-08  6.12765415011255E-07 -2.75035542819379E-07 -1.43656319005203E-06 -2.38798624197233E-07
 -7.53606646253103E-08 -1.09137141978199E-06 -3.20788000141181E-07 -4.45843257913939E-06  2.11143892688497E-06
  9.39664689129691E-06 -2.80593011861693E-07 -1.48710144463419E-06 -1.81667488123460E-07 -1.63397443241001E-06
 -9.30267677351714E-06  1.24996666848056E-06  3.75340447548619E-06 -1.76753220780510E-07 -2.37242298685640E-06
  8.66638185317521E-08  1.37294986432042E-06  7.27103249913876E-06  2.60844077931032E-06  8.74063734151054E-06
  2.25787921005350E-06  6.49054090014590E-06 -2.71899852763376E-07 -1.73365575617237E-06  1.30566948640321E-08
  7.74299185031057E-07  3.99496511167553E-06 -3.45132206499945E-07  3.70541127979133E-07 -2.65671711799630E-06
 -1.63376630782481E-05 -1.61486614289064E-06 -1.16882249203196E-05  7.57266077940983E-08  5.62644425422975E-07
  1.35974299351968E-06  2.02396069379564E-08 -1.67391222657203E-06  1.73530702251748E-07 -1.90650135449981E-07
  1.39635351134865E-07  6.69739979180138E-06  8.23868888904871E-08  6.13596413701635E-07  1.57100051839913E-06
  9.21676708134498E-09 -5.50521509378638E-06  1.99087478467115E-07  3.88311626472771E-06  1.15005556076747E-07
  1.18297873770301E-06  1.46520670184681E-07  1.12301866823649E-06  4.69904104349629E-06 -2.86701551215758E-07
 -4.12716388678349E-06  6.19698674728479E-08 -1.20496255259237E-07  2.43568251672231E-07  2.75488571969196E-06
  1.51372248777043E-08  3.47353812920831E-07  1.58606259824561E-06  1.07453153177867E-06 -3.20605727286243E-07
  2.08646122705898E-06 -7.78075333300031E-07  1.63817885961337E-06  5.32417100003015E-07  2.26447865440599E-06
  5.92432711254826E-07  9.24197519434494E-07  2.34011392615489E-07 -3.04837737307586E-06 -1.83392118825693E-06
 -3.06182814542306E-06  1.04593937932405E-08  3.36285323557258E-07  1.58301689903909E-06  1.12901962504766E-06
 -3.67672434469376E-07 -8.04848791176096E-07  2.08396612328499E-06  1.67483895698327E-06 -3.50068502959202E-07
 -5.13714344831699E-08  2.34900176794905E-06 -2.29581978232787E-07 -1.80373272944189E-06 -1.38238976524179E-06
 -8.40262303747129E-06 -8.47601851820014E-06
* ORBITAL    1   14
 -2.11753148301817E-07  4.41952286427869E-04 -4.87517702203960E-06 -3.96066390603693E-06 -3.97717047077066E-08
  9.93046326192630E-08  6.69852378693137E-07  8.25156416963328E-07  3.59962963661241E-07  2.08081603103679E-07
  8.49731636558645E-07  9.78753846139458E-06  4.33141532616760E-06 -7.59572317920219E-08 -1.29313855239336E-07
 -6.31475463562414E-06 -2.80296895442064E-06  1.18690819349290E-06 -6.65306640863359E-06  1.07868125500605E-05
 -5.72224193432767E-06 -6.21811420885520E-07  3.89284967719611E-06 -1.15537437513329E-05  7.62056529002410E-06
 -4.30382458823754E-07  1.36093748501899E-06 -2.05432993185666E-05  9.99997500914441E-01  1.15089686898987E-03
 -9.49496563510108E-05  1.08125133534912E-04  4.74702164963778E-04  3.61106405387784E-05 -1.08620976406353E-05
  2.90896350903848E-05  1.44176803925495E-05  1.29804108647536E-06 -3.63923902113903E-06 -1.04656802366956E-06
  3.28331107133306E-04  2.47348984586862E-05 -5.38852994356447E-06  2.14569822524144E-05 -1.15397468899895E-05
 -3.99018936602602E-07 -8.46116109347988E-06  8.27942578392074E-06  5.99969387168761E-06  5.72572862958689E-07
 -7.62119135895489E-06  1.22290393195263E-06 -1.19738133600711E-05  7.29555637326665E-06 -2.98274193839122E-07
 -3.40145785335917E-04 -8.74873809883814E-06 -2.16706457709227E-05 -9.08023590023279E-06  6.66635945641910E-08
  1.81945473195715E-07 -1.42327186474714E-07  1.87358071296525E-06  2.28155288506605E-07  4.76483270129792E-07
 -5.35907452407290E-06 -1.72947344684647E-06  1.80808631314654E-07 -1.48773621525105E-07 -6.64385085247639E-06
 -1.64421781121112E-07  5.75982213146719E-06  5.98863072312030E-06  1.84650238999144E-05  4.73740310294695E-06
  5.10997798360693E-06  5.33989646819818E-06  1.96860880745341E-05  5.58513531020563E-06  9.91476202781718E-07
  1.30437232802068E-06 -3.17882886171364E-07  6.08378547106898E-04 -7.69282682117052E-06 -2.19052056268836E-05
 -8.87933943317602E-06 -1.74071200447540E-07  3.41987036029931E-07 -6.94768690954034E-06 -3.96716275859728E-08
  8.08893629079445E-09  4.30228493528638E-07  1.84942666609390E-06  1.56402037547124E-07  1.98274274339668E-07
 -1.83479462846267E-07  3.70983682192943E-06  2.56678107027229E-06 -1.81921705381499E-06 -1.64881739708532E-06
  1.64542047001237E-07  4.79815991999812E-07 -7.45063304855402E-06 -7.79808136339514E-06  1.05774363950685E-06
  1.16499469574772E-06  2.69503585330249E-05  7.09795254841096E-06 -2.81686368163829E-07 -1.49531280135630E-06
 -2.37185384322995E-07 -1.24633423256526E-06 -3.70605193280385E-06  1.63270988884191E-06  9.24644894896479E-06
  1.77602539875626E-07  2.39591225561001E-06  8.90756496150475E-08  1.39073582379007E-06  7.33158745108505E-06
 -2.26098588963795E-06 -6.62218997438203E-06 -2.61080432425593E-06 -8.82514417351210E-06  2.68121279149024E-07
  1.65578617263522E-06  1.81154624119550E-07  1.34399000277667E-06  4.80232140370662E-06  3.76512309493075E-08
  1.34673529545163E-06  5.87649951985438E-08  2.16519211812007E-06 -1.76703501099201E-08 -6.25308452456452E-07
 -2.75032510776716E-07 -1.43718750470925E-06 -2.48186659651454E-07  3.19348476961494E-07  4.45697198881608E-06
  7.25523218623849E-08  1.03194386229823E-06 -2.10964441022079E-06 -9.43553110408533E-06  8.23311288439058E-08
  6.13487233747609E-07  1.59512620965522E-06 -1.96750956653935E-07 -3.81720907270404E-06 -1.12636618079773E-08
  5.38863823945854E-06 -1.14053504473814E-07 -1.20199845692479E-06  1.46373261931002E-07  1.12210797997375E-06
  4.69502515845618E-06 -6.11240846169139E-08  1.30726760819786E-07  2.87843372449719E-07  4.13513478958577E-06
 -2.44096726600770E-07 -2.76169111629848E-06  3.00313328742550E-08  9.05955758909195E-07  4.19468321998503E-06
  2.71717265250406E-06  1.64974934480812E-05  3.58003425619863E-07 -3.51807115174457E-07  1.65889913424583E-06
  1.17904523600584E-05  7.54084146955352E-08  5.60522232816788E-07  1.35561146385437E-06 -1.74191490353552E-07
  1.57117622873067E-07 -2.04447103607407E-08  1.67828886315953E-06 -1.38870834748159E-07 -6.65532089914103E-06
 -3.44119596644500E-07 -5.80203605180738E-09  2.59911440547958E-07 -2.31728848349354E-06  1.78890128441964E-06
 -8.44457191093614E-06 -1.38795886569743E-06 -8.41097574075687E-06  9.52106832765421E-09  3.33899270912698E-07
 -1.12991150857543E-06 -1.58620540942761E-06  3.62363097847957E-07  1.66622798212105E-06 -8.02399633910525E-07
  2.07760937907897E-06  5.30025802544190E-07  2.25153249338782E-06 -9.13818839098382E-07 -5.93693005517975E-07
 -2.27392143096925E-07 -1.83630287859077E-06 -3.06536578918150E-06 -3.03587104889850E-06  1.54020436960296E-08
  3.42728610391457E-07 -1.07491842857065E-06 -1.56985322735041E-06  3.18692936438008E-07 -7.69436307132451E-07
  1.63226784925293E-06  2.09454258217537E-06
* ORBITAL    1   15
 -3.93020531594467E-07  4.36772427291412E-03 -3.28985663613612E-06 -2.19461930798103E-05 -8.47617226822874E-06
 -1.79877461891817E-08 -2.00529598083274E-07  2.25767348842538E-07 -1.78919988933768E-06  2.03080676810338E-06
 -3.09469492386283E-07  5.51353266014940E-06  1.99635058552641E-06 -1.36916077494983E-06 -2.12913503607289E-07
 -6.40245566815614E-06 -2.44032290252934E-07  5.49237863267551E-06  5.94380400312894E-06 -1.85276275126545E-05
 -4.71045738891913E-06  5.51222236777561E-06  5.38581191206926E-06 -1.96410849651995E-05 -5.54413341870372E-06
  1.01171844567669E-06  1.28345380165233E-06 -2.95308626396474E-07 -6.14666697760454E-04 -9.18164751948116E-06
 -2.20397559692157E-05 -9.05276805695391E-06 -4.09596245356687E-07 -3.77549459499687E-07  7.05338769184733E-06
  6.24578170755961E-08 -2.18206264429863E-08 -4.15021998612841E-07 -1.79553409943530E-06 -1.21917194479409E-07
 -2.03337871913356E-07 -2.07130994258479E-07  3.78501853492263E-06  2.56915331052767E-06 -1.86750486568191E-06
 -1.67939656115273E-06 -3.87206039257719E-08 -5.47217490937082E-07 -7.47806781989364E-06 -7.74316257624640E-06
 -1.42002378712952E-06 -1.34246291833725E-06  2.70248957761976E-05  7.10871937872761E-06 -1.99067020398510E-07
 -1.81332508800156E-04 -5.58880173701696E-06 -3.85268592902033E-06 -1.83017491228755E-07 -9.11845918458111E-08
 -6.51242308322023E-07 -8.30685016578576E-07 -3.84965500945787E-07  9.19336250701509E-08 -8.26610745487790E-07
 -9.79209143808638E-06 -4.32727776189108E-06  1.28651881664588E-07 -1.26988432824124E-07 -6.36439780743735E-06
 -2.79767459719341E-06  1.17637685767219E-06 -6.75218387486785E-06 -1.08443363289584E-05  5.84301816245175E-06
 -5.68496230775088E-07  3.79031434618473E-06  1.14768136895385E-05 -7.59484670249383E-06 -5.63739779087252E-07
  1.24040908859005E-06 -2.05528195267229E-05  9.99988076012503E-01  1.15073381133411E-03 -9.51614993168829E-05
  1.08105370743763E-04 -4.79323918040511E-04 -3.61823871039151E-05  1.09862137579608E-05 -2.93474823527226E-05
 -9.94894077548092E-06 -7.67347292679910E-07  3.44046626282082E-06  1.18589567019967E-06  3.29911690176003E-04
  2.47393035330775E-05 -5.57747436289588E-06  2.13874773785491E-05 -1.18825238065446E-05  8.90701422124550E-08
  8.42497861464141E-06 -8.26885155119188E-06  7.88436724266019E-06 -5.21670167089634E-07  7.31138192795870E-06
 -1.14928863232693E-06 -1.14977010801802E-05  6.99263678997119E-06  9.75839828051030E-08  1.45878953386681E-06
  7.28564197701177E-06  2.28746451748483E-06  6.74515944690654E-06  2.66752154142825E-06  8.99476505860057E-06
  2.74444762009988E-07  1.62736778418951E-06 -2.73958020630885E-07 -1.43135934881718E-06 -1.61889193490610E-07
  1.28415213127524E-06  3.95977866958989E-06 -1.68141712514888E-06 -9.43998311344242E-06  1.72920513178790E-07
  2.35902465375931E-06 -2.83044682496870E-07 -1.50462589981152E-06 -2.37541340335943E-07 -3.23226722800112E-07
 -4.43621291145183E-06 -8.38180692989402E-08 -1.15975411873585E-06 -2.03000628295171E-06 -9.14053928365877E-06
  1.81029698448903E-07  1.34486070169642E-06  4.82529253899826E-06 -3.15937576064440E-08 -1.30006864257913E-06
 -6.64297789469999E-08 -2.22326434801769E-06 -1.36723003489651E-08 -6.44569797627849E-07  1.43159515988605E-07
  1.09734958920035E-06  4.61803543958123E-06  6.34845152985580E-08 -1.00572610135638E-07 -2.81152349871465E-07
 -4.16157039190524E-06 -2.39921862708125E-07 -2.77832846732619E-06  8.41036811255393E-08  6.29726058152433E-07
  1.62879809677914E-06  1.99050522410101E-07  3.85801379607260E-06  2.54651734080299E-08 -5.34308093010088E-06
 -1.26394082165890E-07 -1.41930072240904E-06  8.21569382451213E-08  6.11274778900275E-07  1.55946092354738E-06
  1.82226419349630E-07  4.36897292183285E-08  2.05558853475645E-08 -1.67192408915123E-06 -1.35267471510180E-07
 -6.64692292130471E-06  2.39043770033911E-08  8.58386108277100E-07  4.12301876248071E-06 -2.70260634127624E-06
 -1.64712814315425E-05 -3.55722913312898E-07  2.80632209334263E-07  1.62240690255791E-06  1.17023117265912E-05
  1.82248158499812E-08  3.79425562259072E-07  1.14821279736464E-06  1.55905179886073E-06  3.68480553788904E-07
  1.67723582192408E-06 -7.71652716878803E-07  2.02645562893066E-06 -3.40349932522616E-07  1.04503624184893E-08
 -1.88156475064413E-07  2.34546840684004E-06  1.75706469414537E-06 -8.43649828412469E-06 -1.42728838485528E-06
 -8.45180874774474E-06  1.28283678112229E-08  3.64020907734952E-07  1.10005697266506E-06  1.62714148979418E-06
  3.18721767525577E-07 -7.76167495658785E-07  1.66841762173441E-06  2.04664325929507E-06  5.22276149452030E-07
  2.21698022983094E-06  8.79228403222333E-07  5.87512523072115E-07 -2.28738343241127E-07 -1.81090582920172E-06
 -2.96783597525264E-06 -3.01399020465528E-06
* ORBITAL    1   16
  2.05520031975533E-05 -9.99988179529126E-01 -1.15085553421409E-03  9.49515146003404E-05 -1.08188752714550E-04
 -1.00250002966763E-05 -7.78655789636475E-07  3.44048801247095E-06  1.16856709759593E-06 -4.79548976950578E-04
 -3.62115733273697E-05  1.10487286008767E-05 -2.93317178131756E-05  3.29796265554809E-04  2.47229471855710E-05
 -5.59940956973418E-06  2.13933063485583E-05  1.19337539578902E-05 -4.50404771978699E-08 -7.45208581070455E-06
  1.10105607044388E-06 -7.81433049060309E-06  5.03176813174279E-07 -8.61100220060002E-06  8.22690027134338E-06
 -1.14875940599366E-05  7.05206103007387E-06  1.91205429380701E-07  4.42165162781294E-04  5.82116103310450E-06
  3.63258269464305E-06  1.07947025911915E-07  2.13198635930213E-07 -8.30270278009399E-07 -9.77358274660246E-06
 -4.32543655627305E-06 -8.77167874347663E-08 -6.59060715550739E-07 -8.74992932904092E-07 -3.92433417903558E-07
  2.13402468638645E-07 -1.29228486758523E-07 -6.37196073281290E-06 -2.77732769633508E-06 -1.18819429820508E-06
  6.73884590822746E-06 -1.14834170884345E-05  7.59487550102831E-06  5.09190833005968E-07 -3.86168750411888E-06
  1.08239642090905E-05 -5.83129832315368E-06 -3.17597994598435E-07  1.31251200530838E-06  3.02172357332339E-07
  2.07361459080743E-04  8.67538534977186E-06  2.20788011664669E-05  9.01929245179558E-06 -1.68057372182903E-08
 -4.21710885083025E-07 -1.81529982916787E-06 -1.29719090616412E-07 -2.17390835833292E-07 -3.69755265059486E-07
  6.94597852964892E-06  3.12477495545085E-08 -6.97035081934194E-08 -2.00150544778493E-07  3.68955857765272E-06
  2.54364072228014E-06  1.86514405343331E-06  1.62442243778786E-06  1.33317878389849E-06  1.38064282295943E-06
  7.40345562818133E-06  7.77980040398597E-06  1.32351505580826E-07  4.78794850567787E-07  2.70530820438413E-05
  7.11551313500612E-06  2.13609664497845E-07  4.37227964698510E-03  1.33551440419561E-05  2.11356110831325E-05
  9.41710019380433E-06 -2.15966567727106E-06 -6.28595838498585E-07  5.58526688206833E-06  1.73409505230622E-06
 -1.05341130054068E-07 -2.08642020007374E-07  2.37665681674921E-07 -1.78308940273025E-06  1.51383733828027E-06
  3.60263727008594E-09 -6.45743285770945E-06 -6.10726752517861E-08 -5.60703371859125E-06 -5.93606769765224E-06
  1.96822379672707E-05  5.46917157514061E-06 -5.43641373352696E-06 -5.39871741884343E-06  1.86123364665290E-05
  4.69612897736430E-06  9.43333181457512E-07  1.34491416902900E-06  2.84500256048511E-07  1.52215897313382E-06
  3.22823901344868E-07 -6.43189244334207E-08 -1.09512970174004E-06 -2.99829649760731E-07 -4.35230538057999E-06
 -2.02565089757075E-06 -9.09705510737811E-06 -1.83172856877316E-07 -1.35555181959609E-06 -4.81811799069870E-06
 -5.61907474030306E-08 -2.19610110293483E-06 -4.71027256224804E-08 -1.37993193228351E-06 -1.33419545311360E-08
 -6.00833484062196E-07 -1.00383351139441E-07 -1.47475645987557E-06 -7.30709636591353E-06  2.66633670115225E-06
  8.96981599610022E-06  2.28743056819893E-06  6.73988653643142E-06  2.56943420859279E-07  1.55813541570224E-06
  2.74966119126926E-07  1.43852360339730E-06  1.83047240815903E-07 -1.68397088069168E-06 -9.45938244225471E-06
  1.28352202693848E-06  3.93751795775240E-06  1.72248326186604E-07  2.35303699041281E-06 -7.94829349667252E-08
 -5.91748724585348E-07 -1.49349262155228E-06  2.20203829245126E-08 -1.64457534525360E-06  1.79077764984577E-07
 -4.25188289383040E-08 -1.34326668455748E-07 -6.59586655828906E-06 -2.26925445113007E-08 -8.49191392333522E-07
 -4.09273793978209E-06 -3.54435774709520E-07  3.12455572709229E-07 -2.70218407327435E-06 -1.65068174310329E-05
  1.62088548988840E-06  1.16921879225128E-05 -1.45151075033683E-07 -1.11207569678221E-06 -4.67143583908357E-06
 -2.81384313284580E-07 -4.13669421747444E-06  6.46180248319688E-08 -1.23916572541308E-07 -2.43987782068578E-07
 -2.85782129818192E-06 -8.37472732057406E-08 -6.21077876958387E-07 -1.58769806669541E-06  1.83527700754417E-09
 -5.49077099531940E-06  1.96079728750979E-07  3.86459929783593E-06 -1.12066291712239E-07 -1.31906701865243E-06
 -5.23188757245849E-07 -2.21374573381841E-06  5.98398404222830E-07  9.02801385211762E-07 -2.31188754167949E-07
  3.02919815974461E-06  1.80817118556228E-06  2.98062720527420E-06 -1.69089781951147E-08 -3.72424926347519E-07
  1.62480999623047E-06  1.13143392816532E-06  3.26929810966750E-07 -2.09744873460560E-06  7.62669919783962E-07
 -1.74110133041525E-06  3.40092559420760E-07 -1.67510712559822E-08  2.31400213916942E-06 -1.76063849672286E-07
  1.76718205830488E-06  1.42030405118709E-06  8.45881704229223E-06  8.48722335476156E-06 -1.32068327118396E-08
 -3.58771732356437E-07  1.56554604938602E-06  1.15781222451829E-06  3.64608809330244E-07  7.61576625967789E-07
 -2.05868550002094E-06 -1.69438553114747E-06
* ORBITAL    1   17
 -9.29003925483390E-08 -6.95423302850406E-07 -2.91400555332377E-06 -7.62253470063784E-06  6.16011937199511E-06
  2.00951081699235E-05 -6.88430957683217E-07 -6.27110934393690E-06 -1.47144140821483E-06  2.47618323157317E-05
 -1.66955497855903E-06 -5.59356202309968E-06 -2.05046436704891E-07 -7.45236563113015E-05 -4.94427121113790E-07
 -3.73044802810489E-06 -1.17061778816124E-06  2.46286033939870E-05 -5.20123233980642E-06 -1.82535534229985E-06
  1.81663616583553E-06 -2.21902836821731E-06  1.49440132690007E-06 -5.87475768131598E-07 -1.54097473460229E-06
  2.16329058231954E-06  7.66220530471847E-07 -6.38873734287576E-08 -4.96997198980682E-07 -1.84230662903469E-06
 -1.93132566264210E-06  8.50540298601883E-06  9.31543468933971E-05 -5.47388699929839E-07 -2.06339208270123E-06
  2.31918877993076E-07 -7.02059835193035E-05 -1.30262505964124E-06 -7.30769176679721E-06 -1.30656412370069E-06
  1.48227129279955E-05 -3.25910756964287E-07  2.01680103263588E-06  1.31132422131624E-06  1.37808112028597E-05
 -3.73834572517033E-06 -3.66753243156481E-06  1.48408125522718E-06 -1.97464531097128E-05  3.64468049876609E-06
 -1.62834045878755E-06 -2.32999820395553E-06  1.79945121491196E-06 -6.08305105888334E-07 -2.17068763221731E-07
 -1.29001967821358E-04  2.87240513068515E-05  8.67839307241626E-05  4.23857638962925E-05  8.55115404724715E-01
  7.15780380683724E-05  1.83318208267657E-05  1.36600595775789E-04  5.42673696959946E-02 -1.74147107696409E-06
 -3.13316553400005E-05 -2.24103856154169E-06 -5.15589999412958E-01 -4.70785961280806E-05 -3.41228527047493E-05
 -8.94832810554929E-05  6.72960982322707E-05  1.07853162475493E-05  4.10743165885388E-05 -1.46665744013054E-05
 -3.81139789718580E-05 -5.83853004975441E-06 -5.66781905142150E-05  1.54922360471335E-05  6.32536291224335E-06
  6.06048884031126E-07 -5.50823432347225E-07 -3.91710573580525E-06 -2.02409346326753E-05 -9.92575722587269E-05
 -3.37194269445216E-05  9.17129931910680E-05  4.32722648305370E-06  1.77760959190640E-05  2.63687558686002E-06
 -1.63270071543560E-06 -5.33618049806746E-06 -3.06460044665622E-05 -8.25426104348820E-06 -7.47559457685790E-05
 -6.82592526390512E-06 -3.40338010364887E-05 -7.70066320951846E-06  1.15050965766027E-05  3.12510985107520E-06
 -1.98046916298434E-05 -6.44642905313245E-06 -7.01807498430164E-06 -1.86198549428707E-06  8.30370076909796E-06
  1.79834713258349E-07  8.23692666429467E-06  4.32252360939451E-06 -4.23951813557201E-08 -3.27182875681000E-07
 -1.95102104183350E-07 -2.94471174346498E-08  1.67830026271720E-06 -6.54138022309158E-08 -1.17794722614928E-06
 -2.09323484778856E-08 -1.87423425735655E-06 -4.79730907420187E-07 -3.57095197740090E-06 -6.07457775184022E-06
 -2.63783317278252E-07 -7.51496020614937E-06 -5.51892795036561E-07 -7.20963803827197E-06 -2.08959586094069E-06
  8.61384430377573E-06 -5.01830410867601E-07 -3.75485883503184E-06 -6.37660350549483E-06  1.18500552063517E-06
 -1.34564520577883E-05 -2.04283578967742E-06 -1.70930140768617E-06 -2.20970621703047E-07 -7.00243936875461E-07
  5.02736952310294E-07  3.39055247491881E-06 -4.13234887624618E-08  9.65134733062573E-07 -2.19378787748919E-05
  1.80943961264518E-06 -8.79741730487342E-06  5.63899158932232E-07  9.01370034655618E-06  2.36480297753297E-07
  1.78562818445719E-06  5.85284815735169E-06 -1.52315801740409E-06 -2.40647854735102E-05 -1.08291063514596E-06
  2.02235581850967E-06  2.37160996648347E-07  1.73466361593303E-05  1.83535621294241E-08  1.46466220924212E-07
  9.06936486791908E-07  1.86299577393444E-08  3.49562818713578E-06  4.83648833530791E-08 -3.86963394646350E-06
 -3.16779105578094E-08 -4.50075183538464E-07  2.06174069405321E-08  1.65667034482999E-07  8.89683053815663E-07
  8.77054489767760E-08  6.40937749560679E-07  8.28151109018864E-09 -7.43402657508585E-07  3.47969048751990E-08
 -5.10115376964197E-06 -4.61322473309067E-09 -5.87995729142540E-08  1.37458940200641E-06  2.91746347257879E-07
  2.54187168368282E-06  7.36007637340878E-08 -2.80703796450252E-07 -1.50957366021950E-07 -2.08148773565542E-06
 -7.00511757710540E-09 -1.21764254287803E-06 -1.21784703426320E-06 -1.52314977216235E-06 -1.84665766386797E-07
 -2.32262159923828E-07  9.41475413166092E-08 -1.24073224754854E-06  3.54425189042622E-07  2.05332278674779E-06
 -1.61940027089919E-06 -1.14505760929524E-06  3.22908075168521E-07 -1.82849643454317E-06  5.25995429276405E-07
 -1.69009986757754E-06 -3.29693946550410E-09 -1.21072510739097E-06 -1.21930338492563E-06 -1.49293915364168E-06
 -2.08287852738934E-07  1.47882552588073E-07 -5.17346143043033E-08 -1.08536326965990E-06  1.29144141059249E-06
  1.52219523852753E-06  6.80516838749872E-06  1.02293627929865E-05  2.32701862121872E-06 -7.44445358381879E-06
 -1.15076177405788E-05 -1.12618170795576E-05
* ORBITAL    1   18
 -5.52643609262744E-07 -3.90594407629037E-06 -2.03070834715719E-05 -9.95021562960248E-05 -3.37965204248088E-05
  3.11435574344969E-05  5.33853489366343E-06  3.06567140912971E-05  8.26847562002539E-06 -1.15462020494652E-04
 -4.34917223080021E-06 -1.78833045031426E-05 -2.67676382258767E-06  1.16766249152507E-04  6.83961848545710E-06
  3.41329446744224E-05  7.74226752310565E-06  1.14834837616682E-05  3.14416043042176E-06  8.26724275370567E-06
  2.03057393628645E-07 -6.93513410975452E-06 -1.85864786703463E-06 -1.97770670812048E-05 -6.46543303994867E-06
 -8.22591603051890E-06 -4.33415863273962E-06 -2.08975206590195E-07 -1.25649132890703E-04  2.82480766889850E-05
  8.59307032662258E-05  4.20433502058934E-05 -6.08180973344996E-02  1.28087898167446E-06  3.07584013381462E-05
  1.13034508382287E-06 -8.52947774340500E-01 -7.11863481174435E-05 -1.87618562065707E-05 -1.36314756726089E-04
  5.18441386121541E-01  4.72658836845097E-05  3.41301026244920E-05  8.99956760400632E-05  6.74428484179746E-05
  1.03640099864325E-05 -5.63384873180520E-05  1.52374674974647E-05 -3.84007396688523E-05 -5.76677743486420E-06
  4.02627118465211E-05 -1.43415680227471E-05 -7.27678735882826E-06 -4.19499065179092E-07 -6.24587946867051E-08
 -5.26154130602534E-07 -1.78394632494451E-06 -1.74194808000365E-06  8.43849294126883E-06  5.21335187965348E-05
  1.28007721888441E-06  7.21837743445405E-06  1.29502040687385E-06 -3.06134892263831E-04  5.19458987213177E-07
  2.03829133742993E-06 -2.56098617844692E-07  1.74079606513373E-04  3.19340186651628E-07 -2.15281490066335E-06
 -1.29691615847229E-06  1.38309108653015E-05 -3.73058101408080E-06 -1.62255186336485E-06 -2.30332604619677E-06
 -1.98103315957036E-05  3.70504929868385E-06 -3.62133583402346E-06  1.51673483811779E-06 -1.84686902255156E-06
  5.88632674275075E-07 -8.64419365939086E-08 -6.67240845268569E-07 -2.67577755134953E-06 -6.47860934488206E-06
  6.51059762847326E-06 -2.90855389330488E-05  1.55088812069001E-06  5.04855140799502E-06  8.86256679975839E-08
 -2.58766371229274E-06  6.92720996334340E-07  6.31068349873494E-06  1.49036988312912E-06  1.26686237323714E-04
  4.98622836454536E-07  3.69332940635447E-06  1.15445553361520E-06  2.45270646517956E-05 -5.21354079342631E-06
 -5.90142297788349E-07 -1.54998103842002E-06 -2.23793289415384E-06  1.45218536201475E-06 -1.89793259157423E-06
  1.89965573459458E-06 -2.38681898014899E-06 -6.98389519580861E-07 -4.99703149478435E-07 -3.73948910172432E-06
 -6.41653472417359E-06  2.02845502042239E-06  1.73753358517639E-06 -1.17667215232960E-06  1.34215767658968E-05
  2.18419900282876E-07  6.54823132989874E-07  5.12166424157292E-07  3.46074376083807E-06  1.24005084000465E-07
 -1.82959128964128E-06  8.69624206523546E-06 -9.84819811787753E-07  2.17440010774701E-05 -5.66687185352397E-07
 -9.01644419682068E-06 -4.27313423066020E-08 -3.29663443922593E-07 -2.12537106570354E-07  6.57052539140880E-08
  1.16543500691030E-06  2.90276336414572E-08 -1.68016349068070E-06  2.19604445344594E-08  1.89492450714601E-06
 -4.82674292173841E-07 -3.59349002638489E-06 -6.13158252909342E-06  5.54581189023170E-07  7.34847984328252E-06
  2.62028652756756E-07  7.45661358662649E-06  2.10540516606336E-06 -8.60028251714742E-06  1.99632770454664E-08
  1.60549837688200E-07  8.60753631696870E-07 -7.37411675445437E-09  7.44303455381529E-07 -8.55854585530994E-08
 -5.97296944274933E-07 -3.44711121147761E-08  5.06279393413954E-06 -5.10410083354793E-09 -6.26498624692084E-08
  1.35709940281761E-06 -7.36057180717076E-08  2.79687475378168E-07 -2.93600767882890E-07 -2.56907198790154E-06
  1.51744420897718E-07  2.08169247848744E-06  2.36419305056570E-07  1.78164013705197E-06  5.88071158227213E-06
  1.07688860823242E-06 -1.82350516865483E-06  1.53861761410788E-06  2.41911918042968E-05 -2.61088896287813E-07
 -1.75495769499180E-05  1.89089929026097E-08  1.50989653399362E-07  9.13219972186873E-07 -5.24873963764108E-08
  3.82619602924903E-06 -1.94545631306575E-08 -3.51604095352550E-06  3.54437687524054E-08  5.43771396791004E-07
  1.29082416252721E-06  1.48673568871241E-06 -1.02404517211845E-05 -6.91110065079574E-06 -2.30569479616818E-06
 -1.12630050490112E-05 -7.43400208290084E-06 -1.14634429397336E-05 -3.26442046425236E-09 -1.21108082747203E-06
  1.49537818654295E-06  1.22821090503437E-06  2.05462001528263E-07 -1.12301649600511E-06  1.39738714181814E-07
 -7.69593550080285E-08  3.50398772517834E-07  2.03187751391835E-06  1.16234775645383E-06  1.62529307690695E-06
 -3.04710581699428E-07  5.25561126554289E-07 -1.67919996482647E-06 -1.75634012044172E-06 -6.91879644708151E-09
 -1.21258535925221E-06  1.50659747251871E-06  1.20899238472301E-06  1.95503994140807E-07  9.88116832658186E-08
 -1.24986228674700E-06 -2.35548984179315E-07
* ORBITAL    1   19
 -3.33588604770510E-07 -2.13711105639976E-06 -1.24528767320354E-05 -6.69328920539134E-05 -2.89272844144952E-05
  1.22900616515361E-03 -6.88275563525996E-08 -7.50369231969500E-07  3.27626637387508E-07  1.62583289461464E-04
 -6.12444615044245E-06 -2.64719693179656E-05 -6.92210287424502E-06  1.14078780837833E-03  7.77162303773905E-07
 -8.07255424788941E-07 -8.55095055216685E-07  1.17331192593447E-05 -2.26789233138944E-06  4.87893555631792E-06
 -6.71279836296883E-06 -1.99985496847895E-06  9.37314751861335E-07 -1.88391019424830E-06 -9.79940153582113E-07
 -1.84580259465140E-05  2.06383483552514E-06  3.65886903262705E-07  2.61797569807954E-06  1.35096282040608E-05
  7.12755540549233E-05  2.92370446252287E-05  3.02272991849982E-04  3.90545337236004E-06  1.38604046936717E-05
  2.69614515648548E-06  1.13875673207235E-04  3.09723373336412E-06  1.59926259827611E-05  4.48352867822411E-06
 -3.58828581658640E-04  4.58870705749483E-06  1.96389321764776E-05  5.09569852991325E-06 -8.80701540415133E-06
  2.29094153278001E-06 -1.62694095778498E-05  4.44602758481832E-06  1.09033265941194E-05 -1.58961809310552E-06
 -9.99851393311291E-06 -1.10127131843566E-06  2.17461567709179E-06 -5.54109900622536E-06  1.29111441154401E-08
  1.59974504439515E-05 -2.79514755016652E-06 -6.76851172488898E-06 -3.12364077699916E-06  4.73538480858850E-01
  4.41062857049290E-05  5.87533204885966E-06  7.47788307548255E-05 -4.86592648781530E-01 -4.48944681289839E-05
 -2.61129588854406E-06 -7.60638154548173E-05  7.34156809021139E-01  6.80068066104862E-05  1.12788441317888E-05
  1.15794033575680E-04  1.62624037524409E-05  6.04149762430933E-06 -4.27203873400842E-05  1.14182001692800E-05
  3.49824784083465E-05  1.13239455037972E-05 -3.77083085443255E-05  9.89239512867541E-06 -5.24122075796271E-05
  1.37177943782019E-05  2.72105084476628E-08  2.21162386358013E-07  9.94430598254438E-07  4.62620255941965E-06
  1.27234472595413E-06 -9.55690417122225E-05 -5.26803979412854E-07 -8.71077247882013E-07 -1.72817113325344E-07
 -5.76506365839514E-05  6.10994695617094E-07  1.42259532212631E-06  4.03287442221021E-07 -2.15567987369369E-04
 -1.12647961798857E-07  1.87391263101264E-06  2.19384159843367E-07 -7.48675587471183E-06 -1.14036778739186E-06
  1.23762525965351E-06 -5.51629860338819E-07 -1.14813183159231E-05 -1.44899602518389E-06 -6.33224369613673E-07
 -9.03565991858973E-07  4.34196328135599E-08 -1.34591287208331E-06 -9.04739538241103E-11 -5.87698060496769E-10
 -1.07804812418714E-07  4.75720922955108E-08  1.59278932646561E-06 -4.66389517426281E-08 -1.58624369569425E-06
  6.31941060678454E-08  2.24416101724622E-06  4.51536479482283E-07  3.37100500272200E-06  1.47438035271262E-06
 -3.82441685707038E-08 -7.16505907546425E-06  6.37858733322603E-07  1.37327375743681E-05  2.70270172833530E-06
 -5.18415058665268E-06 -3.90057043254709E-07 -2.93690129050691E-06 -1.09615809153754E-06  1.50664148271451E-06
 -5.86550879519456E-06 -2.04521086833916E-06 -3.18626549473284E-07 -4.29620528271557E-07 -1.50505569161990E-05
 -8.74398936414343E-10  2.35744254187917E-09  1.38161228731783E-07 -1.79749176021433E-07 -2.96597432158218E-06
  1.46818827015190E-07  4.34836322189303E-06 -2.69606891482530E-07 -6.40927470584816E-06 -3.89094432023318E-08
 -2.89633178964065E-07 -6.59704201440018E-07 -7.38662582331833E-07 -1.33608670222747E-05  9.21934004552670E-07
  1.34861511514220E-05 -1.11073219405968E-06 -2.12198590466692E-05 -2.34257192211598E-08 -2.04652971404540E-07
  2.26121708424340E-07 -5.24399543005404E-08 -4.58618448525524E-07 -3.10249746968447E-07 -3.42199362071497E-06
  2.69236227352747E-07  7.31060610730925E-06  2.14030572143016E-08  1.88575317226405E-07 -3.81332318527916E-07
  3.76641677197365E-07  7.22646624212277E-06 -2.01334365993766E-08 -3.39348338056290E-06  1.79379682931293E-07
  2.38801038026856E-06  2.12607065023053E-10  2.21557462963962E-09 -9.80380482516173E-08 -2.67791200393109E-08
 -1.43272468319447E-06  1.30467289873754E-08  1.50665622904463E-06 -1.73776075799459E-08 -2.05704714484756E-06
 -3.50378977183864E-08  1.47066427319262E-07  5.90957752727146E-08  1.66131978893020E-07  2.36297396362949E-09
 -2.24382367943098E-06 -8.63005142332607E-07 -2.28975718035871E-06 -1.41854769311983E-08 -5.04977670200018E-08
 -6.52650265757196E-08  9.07332897967761E-08 -1.39370739821134E-07 -8.45173305100209E-07 -6.66760932794862E-08
  1.05667737551471E-06  3.48443824751905E-08 -6.25176618557201E-08 -1.89973492905464E-09 -8.71626849370652E-09
 -6.81234555121195E-08  8.40899704473412E-07  2.15733645047812E-06  2.25794492648801E-06 -3.65066847941910E-08
 -1.31351729725395E-07  3.20607792730109E-07 -4.41790893687712E-07  5.18674865243742E-07  2.92968112296652E-07
 -3.56549894407594E-06  4.23237718481994E-06
* ORBITAL    1   20
 -1.07975599902964E-07 -8.90952914322067E-07 -3.41500336969653E-06 -9.60313656862584E-06  5.99186736664871E-06
 -4.57319408612704E-04 -1.73732564916715E-06 -9.28658431032882E-06 -1.85477905199971E-06  9.89021656110967E-05
 -9.33526270569988E-07 -3.53001277581104E-06  4.73852279797757E-09 -2.55335874717750E-04  8.82422904516382E-07
  4.68130325635720E-07 -8.27029643890104E-07  1.41239513190741E-05 -4.00566502895509E-06  5.92673094941589E-07
  2.41558282145374E-06 -2.00879588388772E-05  3.49795379673457E-06  2.17112724727577E-06 -9.56785348957912E-07
 -1.64383325167658E-06  2.07629096125274E-07 -9.20899124636692E-08 -7.12928590900798E-07 -2.86596631013467E-06
 -6.77373437367189E-06  7.07028667767892E-06  1.09319114051057E-05 -1.72019044186516E-06 -5.67276182266223E-06
 -7.97194953727083E-08  1.75613799112522E-04 -6.53753179918598E-07 -5.88818105285745E-06 -1.38951388296986E-06
  1.60851310878989E-04  5.95041491984953E-07  4.17285900007894E-06  1.26254041707027E-06  2.38749857649089E-05
 -4.93711342713830E-06  3.63246156788324E-07  1.49702582089358E-06 -2.21001808930362E-06  1.67303145486601E-06
  2.24336901635667E-06 -2.00585205302970E-06 -2.74261711828842E-06 -9.57559551550835E-07 -5.64793532061721E-07
 -3.77341213486499E-06 -2.08095473669427E-05 -1.01394152191975E-04 -3.40238555089339E-05  2.34628147846141E-04
 -5.47887255903357E-06 -3.12364369375638E-05 -8.35457974868585E-06  4.12409072607861E-04  4.49139369180457E-06
  1.83986265241614E-05  2.76493656017176E-06  3.61069072780599E-04  7.05819345421037E-06  3.51632056590209E-05
  7.89405012566722E-06  1.21007994806260E-05  3.36640068746502E-06 -8.87411039033587E-06 -3.77735654334148E-07
 -6.81857766622194E-06 -1.91047611309552E-06  2.00785982747820E-05  6.56487141674171E-06 -7.90903839298690E-06
 -4.46826365416189E-06 -2.71759364905291E-07 -1.43811371537778E-04  3.18691895109081E-05  9.32130039468821E-05
  4.54470310817837E-05  6.18115542303196E-02 -1.29998539372565E-06 -3.45812086781116E-05 -1.62655242112754E-06
  8.24867844297546E-01  6.84203593918930E-05  1.78831560739526E-05  1.31394838573547E-04  5.61936001375171E-01
  5.14977427188404E-05  3.74140312046851E-05  9.79574910118194E-05  6.78802801281124E-05  1.02681883868987E-05
  5.37368211054569E-05 -1.47123827038903E-05 -3.94497113791987E-05 -6.03165424123811E-06 -4.62659841356389E-05
  1.61948161839580E-05 -7.00276604477831E-06 -5.52521057399651E-07  4.89031775445891E-07  3.26596658457899E-06
 -4.59281011258762E-07  1.72447955039032E-06 -9.37208911390602E-06  8.94219511489239E-07 -2.28935237005874E-05
 -5.99269855801501E-07 -9.46954948390221E-06 -4.97174196447803E-07 -3.70411491932128E-06 -6.14918174408998E-06
 -1.96393457200131E-06 -1.35369564213861E-06  1.14089451481015E-06 -1.36160997347311E-05  2.19029486041957E-07
 -3.24346523407055E-08 -5.04007875611982E-07 -3.77385467128079E-06 -6.44644723045668E-06 -5.78440897258421E-07
 -7.70524189415486E-06 -2.60191023638390E-07 -7.30438933089442E-06  2.28445431011847E-06 -8.20069895464460E-06
 -4.02929197155996E-08 -3.11836483211539E-07 -8.43187018771866E-08 -5.82935589036780E-08 -1.02223376179649E-06
 -3.08031213339803E-08  1.38259235441121E-06  2.33678625731761E-08  1.85366298092474E-06 -5.99327051525865E-09
 -6.93901294583118E-08  1.38700457938693E-06  7.23115301061984E-08 -4.24395646233090E-07  2.98625810541815E-07
  2.50220259320717E-06  1.55169358656779E-07  1.92794392865482E-06  1.80369157702526E-08  1.43642552588732E-07
  8.41444799489455E-07  1.12687801146855E-08 -4.28913200526326E-07  5.36896538883961E-08 -1.76751447188027E-07
 -1.72628206835769E-08  5.19531117022928E-06  1.93110667499467E-08  1.54583006580197E-07  8.82451611231726E-07
  5.87173960891306E-08 -3.74717530748361E-06  2.02266766075098E-08  3.40065418531325E-06  4.07159379453488E-08
  5.57781468897864E-07  2.90742756567329E-07  2.18724076157360E-06  6.84735597514756E-06 -1.25680878743630E-06
  1.88531965157052E-06 -1.52348392121497E-06 -2.38714009375533E-05 -2.42435969541400E-07 -1.84309692798290E-05
 -7.85255207861523E-09 -1.21744437169709E-06 -1.47686468764072E-06 -1.21692365594573E-06  2.15398311244995E-07
 -1.07944659252687E-06  1.19491237262155E-07 -1.03874953174978E-07  1.31394733208696E-06  1.76193827023522E-06
  9.81512044995993E-06  6.60723245221794E-06 -2.26873754876445E-06 -1.13460816732940E-05 -7.50180567778819E-06
 -1.12668995633306E-05 -3.26440949468536E-09 -1.20736378603039E-06 -1.47827581695615E-06 -1.19284111391897E-06
  2.19158100161641E-07  1.39471822253569E-07 -9.91083977977089E-07 -4.76278812762354E-08  3.50544606946524E-07
  2.01077170303798E-06 -1.12652923018415E-06 -1.57424578090331E-06 -3.00360592708749E-07  5.90985135132313E-07
 -1.76748177933870E-06 -1.74023784101795E-06
* ORBITAL    1   21
  2.69940180247551E-07  1.43124083024288E-04 -3.17185561405040E-05 -9.28847478604945E-05 -4.53089025498368E-05
  8.26517975043110E-01  6.85977247189890E-05  1.79150487749006E-05  1.31664813000408E-04  6.13095796857085E-02
 -1.33819606971156E-06 -3.43662763805156E-05 -1.68715030115735E-06  5.59559061371883E-01  5.13087959479582E-05
  3.73121807268783E-05  9.75542419170105E-05 -6.79506680832073E-05 -1.03156180399159E-05  4.59696291418812E-05
 -1.61185439340542E-05  3.93436301510883E-05  6.00536217057550E-06 -5.38650157783714E-05  1.47373399341684E-05
 -6.97688737128876E-06 -5.53911959517803E-07  5.63959019134560E-07  3.94743924910929E-06  2.07327779743223E-05
  1.01149144024967E-04  3.39624029705068E-05  2.34891921449803E-04  4.47670010018629E-06  1.83638930402997E-05
  2.74020214236931E-06  1.21083705470678E-04 -5.48652328032783E-06 -3.12518711182346E-05 -8.37856626530556E-06
  6.73482970063656E-05  7.02802935377203E-06  3.51162889528801E-05  7.84256922729519E-06 -1.20492597018140E-05
 -3.36213005333562E-06 -2.00549139728409E-05 -6.56810669259316E-06  6.83106487346797E-06  1.91863092852010E-06
  8.77967153479615E-06  3.72828825856341E-07 -7.97740721538207E-06 -4.45862698497422E-06  9.22707488154662E-08
  7.92303881534386E-07  2.85162452745015E-06  6.75482726496295E-06 -7.03221579984163E-06 -7.04206756378125E-04
 -7.40199290570044E-07 -5.95862377158212E-06 -1.53904805411927E-06  1.07404038531117E-03 -1.62076844080085E-06
 -5.65299881402644E-06  7.60990998613072E-08 -1.10043315055416E-03  4.82621636575677E-07  4.17461929334814E-06
  1.07187166984670E-06 -2.40158279032148E-05  4.95037067670310E-06 -2.24805902513286E-06  1.98108124259576E-06
  2.12310070860686E-06 -1.68693979857150E-06 -2.65554520797208E-07 -1.51389943126781E-06 -2.54893390839566E-06
 -9.91222690650669E-07  1.06024605863159E-07  7.34847591964217E-07  3.38588885222521E-06  9.39497230683241E-06
 -6.04970476078227E-06  1.74025157711130E-04 -9.17088960819580E-07 -3.50612394987009E-06  1.70580227216724E-08
  3.88106897066177E-04 -1.65035575475225E-06 -9.17297154746880E-06 -1.69927890133451E-06  3.27258108459793E-04
  9.13407693346373E-07  4.06075157016721E-07 -7.46941438269717E-07 -1.40267527146276E-05  4.00120894499818E-06
 -2.15328443942685E-06  9.66344902178471E-07  2.00402571692926E-05 -3.50404091203139E-06 -6.83427687712546E-07
 -2.39803156043726E-06 -1.65912526006172E-06  2.29885108546038E-07  5.03309155456358E-07  3.76824364952246E-06
  6.44941765107611E-06 -2.58019560294512E-07 -7.32965196822804E-06 -5.75714167358596E-07 -7.70614492498130E-06
  2.27550741760324E-06 -8.19569736138332E-06  3.91485196710481E-08  3.03212106356106E-07  7.56206578398248E-08
 -3.29382280579496E-08  1.41662243462995E-06 -5.90237854035168E-08 -1.08377569006243E-06  1.90548411573770E-08
  1.87341738740218E-06 -4.89905208597925E-07 -3.27216095376894E-06  4.38677462101813E-07  8.92569464386002E-07
 -2.28713755861991E-05  1.73144325350638E-06 -9.38111058565203E-06 -5.95114521898534E-07 -9.41887556841234E-06
  4.97977979773326E-07  3.71004044706374E-06  6.14680802938884E-06  1.14425575062046E-06 -1.36066327273805E-05
 -1.96849400425458E-06 -1.36726720956339E-06  2.20244306244928E-07  3.64527365471334E-08 -1.90264819178784E-08
 -1.52352807808999E-07 -8.68354697805590E-07  2.04803257325673E-08  3.36485604186203E-06  5.69065183709255E-08
 -3.74606830306955E-06  4.20138337128530E-08  5.89778184212636E-07 -2.87807668867460E-07 -2.16522041378363E-06
 -6.79506709342042E-06 -1.52543208287304E-06 -2.39105900424433E-05 -1.24851711462367E-06  1.90171855181319E-06
 -2.43570179025915E-07 -1.83817479678448E-05  7.89842578147294E-09  8.34833822044692E-08 -1.34920354915122E-06
  3.01721202657305E-07  2.57062220835199E-06  7.59846479006310E-08 -3.80607900232855E-07  1.57460102640422E-07
  1.99217924939720E-06 -1.79587226576715E-08 -1.43177222680129E-07 -8.38180779453303E-07  5.39186073262888E-08
 -1.43244518883386E-07  9.53787796928109E-09 -4.64512397364881E-07 -1.82298869067343E-08  5.16333601426400E-06
 -3.48575628618338E-07 -1.99756326640912E-06 -1.57479471215861E-06 -1.11463265803439E-06 -3.13588490425621E-07
  1.74351149536911E-06 -5.78043935925257E-07  1.76211840405008E-06  4.93370858400394E-09  1.21138389126827E-06
 -1.18257017256833E-06 -1.47541214030458E-06  2.21443056544536E-07  4.24495988706168E-08 -1.45147508565320E-07
  9.84799638983138E-07 -1.31646669852586E-06 -1.78360021037106E-06  6.55658276886055E-06  9.84062589354134E-06
 -2.23020195318223E-06  7.49800723339289E-06  1.12764187574168E-05  1.14070524233490E-05  8.16597737236389E-09
  1.21800518663219E-06 -1.20053961864080E-06 -1.47893347347628E-06  2.09843069043988E-07 -1.28637637426795E-07
  1.14971765788468E-07  1.06866554482187E-06
* ORBITAL    1   22
 -7.52485471413325E-07 -5.09612717452626E-06 -2.72605158360785E-05 -1.26654776357060E-04 -2.54337903046556E-05
  2.27539936257290E-04  2.07895235808521E-07  3.33588387736592E-06  6.33579024740007E-07 -5.77321495995141E-04
 -1.59350447073217E-05 -6.48784021336520E-05 -1.02484044650730E-05  2.66149882389920E-04 -1.26610887274519E-06
 -1.08170619220860E-05 -3.95731574539896E-06 -2.27058437289721E-06  2.93001216157031E-06 -3.09862126837986E-06
 -4.38109255144833E-06  2.68719312938275E-06  8.42148987372962E-06 -2.86909972937326E-07  5.70386872420311E-07
 -2.66992565714450E-05  1.08133423306577E-05 -7.48912055734218E-07 -4.87948387212242E-06 -2.71423889284457E-05
 -1.25099108713749E-04 -2.45791198785130E-05 -2.02385287503380E-04 -6.88074796312995E-06 -2.26541711894317E-05
 -1.80008664402940E-06 -6.13703708370444E-04 -8.84624100358483E-06 -3.83756505816101E-05 -7.57416741095757E-06
 -1.37880825174919E-03 -1.14117195457605E-05 -4.75206189706530E-05 -7.58731498235795E-06 -3.58004430547617E-06
 -5.75650261550798E-06  1.70834953760063E-05 -9.94206675061443E-06  7.64204865118278E-07 -6.65260070135463E-06
  1.98660429475529E-05 -5.10002290458351E-06  2.38476001435035E-06  2.60356035485949E-06 -1.00110282354185E-06
 -5.58014897974536E-04  1.04123745070663E-04  2.23980071952017E-04  1.04256250687328E-04 -2.11041716882735E-01
 -1.49809989692643E-05 -1.74134005361947E-05 -2.68899406433753E-05 -8.71940381296101E-01 -7.81653449737034E-05
 -1.51756991302435E-04 -1.46909456611447E-04 -4.41791431112672E-01 -4.23210975723352E-05 -9.43869187285154E-05
 -8.08132347805912E-05  1.32247086538932E-07 -8.61489002752904E-06  1.76701000366578E-04 -4.81615401127208E-05
 -5.76648463979498E-07  5.43290948817156E-06  4.24786103488782E-05 -8.00470951077811E-06 -1.56932367739746E-04
  4.02424519603152E-05 -4.36538263695308E-07 -3.08956575561944E-06 -1.60280673923197E-05 -7.01961526508756E-05
 -7.21481378434961E-06  2.85037924114042E-04  3.23039880663136E-06  1.59158637930247E-05  5.32289142379709E-07
  5.46682713965489E-04 -6.85696353588859E-06 -3.08623701429426E-05 -5.83495157265531E-06  1.77615282553458E-04
 -7.11786487949043E-06 -3.27844837186307E-05 -4.45970546101005E-06  1.38865381696857E-05  5.50477254338036E-06
 -1.32193512721399E-05 -7.66839574981608E-06 -8.16852108618407E-06 -3.18812200273999E-06  1.33641834960530E-05
  5.15224789019267E-06 -2.07674082095383E-07  1.73666407788538E-06  9.38462732551920E-08  7.11761544565507E-07
  6.86690299713239E-06 -1.71221763303717E-07 -6.48734908283389E-06  1.32919297355004E-07 -1.87684046761082E-06
  2.19787594778102E-07  3.23051868899829E-06 -4.41123545717361E-07 -3.23741016744702E-06  4.56892742866085E-07
 -1.43116714652057E-07  1.74473773452332E-06 -2.42288116912130E-07  1.45721655863667E-05 -1.76026278723983E-06
 -4.06094057334922E-06 -4.40581689627802E-07 -3.24544595873761E-06  3.91991170023921E-07  1.07542602380181E-06
  1.08989383705517E-05 -1.52583828020666E-06  4.41261231628119E-06 -7.54180669172494E-08  8.67316849851064E-06
 -1.02390179317470E-06 -7.30548559290574E-06 -5.07489759775800E-06 -2.17679633164575E-06 -1.76907451850512E-05
 -2.47770824705755E-06  2.32668120860010E-06 -2.07655513818264E-07  1.40188613767230E-05  2.33634813365297E-06
  1.73630167782045E-05  4.02151066399307E-05 -1.23408453347988E-06 -7.43302512219478E-07 -5.78876235977292E-06
  2.43800453101876E-05 -3.21483662171443E-06  1.71535810445263E-05 -4.01606061962652E-08 -3.23580748747261E-07
 -9.90400820812197E-07 -2.89780500231079E-08 -3.14676898624593E-06 -2.74308426663707E-07 -4.56440983046368E-06
  2.83189861312243E-07  1.00259832736041E-05 -3.74270250852627E-08 -3.00923632801099E-07 -8.59966552913686E-07
 -3.40455784341987E-07 -1.07281312557188E-05  5.44659720209513E-08  3.30217692063482E-06 -1.59917988085551E-07
 -7.22037869515076E-07 -1.82012666818728E-08 -1.32345910584045E-07  1.02839760689803E-06  8.29563481560756E-08
 -6.90287903709672E-07  4.31798455510630E-08 -8.25454399623341E-07 -2.91258205097999E-08 -8.91984346870741E-08
  1.55542967350176E-09  6.47822653060676E-07  1.10988178020186E-06  9.10951173878801E-07  4.28609116839493E-07
  2.15467851626507E-06 -5.60002524087597E-07  3.95471800403128E-06  2.00188891282004E-07  1.62319260583973E-08
  1.04677829975685E-06  1.13253123476442E-06  4.33424921910061E-08 -3.26282576782381E-06  9.68746410449029E-07
 -3.21203186362442E-06  2.77979941399371E-09  6.67934009227200E-07  7.56095409596110E-07  1.33084104746323E-06
 -1.38897880621404E-07 -5.59279696291035E-07  2.21411925793789E-06  4.04754195010805E-06  1.55664745602937E-07
  8.23970314609675E-06 -1.26538190454399E-05 -1.57137960408929E-05 -2.10021257676388E-06 -3.32953142082687E-06
  1.93780154872138E-06  2.21495099109758E-06
* ORBITAL    1   23
  2.20594881087995E-08  1.60370710262084E-07  8.11745779837837E-07  3.79060319484138E-06  1.11267610667215E-06
 -2.35167640955550E-04 -5.49103994566339E-07 -1.02326289095127E-06 -3.57758254899526E-07  2.14524979371217E-04
  5.17565023419643E-07  7.96926114152543E-07  2.04559165182899E-07  3.05881150188201E-04  2.15971982819743E-07
 -1.40261126192745E-06 -1.19655312477893E-07 -7.27232422015260E-06 -1.08855721993775E-06 -4.68034819805248E-07
 -8.52308700162603E-07 -1.16586179688971E-05 -1.49347582239763E-06  1.07356467383866E-06 -6.62681949213656E-07
 -5.92538494217523E-08  1.29653039864575E-06  1.12496913652611E-08  1.14337999953207E-05 -1.87235463062914E-06
 -4.24108885234106E-06 -1.99653320112943E-06  4.93117315902968E-01  4.55383653728857E-05  4.15978470824375E-06
  7.72291820472585E-05 -4.77266541834938E-01 -4.44530679320395E-05 -6.02518861544876E-06 -7.52894862921249E-05
 -7.27358212763531E-01 -6.73204125927300E-05 -1.05993333582070E-05 -1.14474800638180E-04  1.66686377466038E-05
  5.84648394348294E-06 -3.78261592816957E-05  9.86436295519900E-06  3.46177137345018E-05  1.10516793837410E-05
 -4.10553603327810E-05  1.07742592491297E-05  5.33707183740189E-05 -1.37895749571749E-05  3.61137354144738E-07
  3.27176754649643E-06  1.31650996850493E-05  6.99487882038314E-05  2.88418035979584E-05  2.48856197487243E-05
 -3.03208767331045E-06 -1.57520654585550E-05 -4.42623282310520E-06  1.21178866552782E-03 -3.69612320808002E-06
 -1.34423329132476E-05 -2.42810842754615E-06  3.01902710341438E-04 -4.49536704078140E-06 -1.91661991300725E-05
 -5.02980025506257E-06 -8.71037599177641E-06  2.27076417578566E-06 -9.99204706944717E-06 -1.05028755082210E-06
  1.07453592944996E-05 -1.63107953544986E-06 -1.61047505127552E-05  4.43652867517610E-06 -1.90849219993344E-06
  5.44017704618791E-06 -3.42133177429482E-07 -2.42345452464951E-06 -1.26877844153365E-05 -6.79913905539325E-05
 -2.90236076368683E-05 -2.55170510629830E-04  6.26777585884039E-06  2.71757426906597E-05  7.01194046578391E-06
  6.02565273937239E-04  2.35630080190454E-07  8.63560653341938E-07 -1.77485707889299E-08 -5.09987778588082E-04
 -6.91965244590685E-07  1.02601766559379E-06  1.02092828795048E-06  1.19174556458684E-05 -2.25908470630649E-06
 -1.73455715695508E-06 -1.00885990834579E-06 -2.01407525217896E-06  1.04112620691776E-06  4.80007678216024E-06
 -6.74342742463926E-06  1.85289429292530E-05 -2.20373629319607E-06 -3.98026467740068E-07 -2.99794318530354E-06
 -1.22907445294292E-06  2.08142785927488E-06  4.02818395714612E-07 -1.52696304925135E-06  5.72272074778205E-06
  4.30541512857119E-07  1.49511018905502E-05 -6.63421755088097E-09 -4.01545063767249E-08  7.62707615991813E-08
 -1.43420056843662E-07 -4.31113459751248E-06  1.93755715910877E-07  3.17356125994146E-06  2.69602041177879E-07
  6.30132235982386E-06  5.83068604727350E-10  4.25833443680412E-09 -7.10855315701465E-08  4.28542226937506E-08
  1.58184041640331E-06 -4.32962481880493E-08 -1.56485178808628E-06 -6.09752462769083E-08 -2.25777638458015E-06
  4.48323492622556E-07  3.34798394882227E-06  1.51440105668047E-06 -6.29156306417519E-07 -1.37029770572395E-05
  4.54553059663763E-08  7.20788851208017E-06 -2.68289578746396E-06  5.01193929505494E-06  1.52885103014171E-08
  1.42594214009586E-07 -4.92531748082661E-07  2.19490007841451E-08  3.32889378965278E-06 -3.59589470463636E-07
 -7.06304321978703E-06 -1.68113510965819E-07 -2.29061114407114E-06  2.13432998598886E-10  2.19384860843801E-09
 -7.71553731664247E-08 -1.30516450446742E-08 -1.49100347865663E-06  2.54017529042738E-08  1.43823858768932E-06
  1.73025178899338E-08  2.06617055614831E-06 -2.46499615660931E-08 -1.83033162914486E-07 -4.34093115353288E-07
 -8.92785919095750E-07 -1.37026762836576E-05  7.65302484774931E-07  1.34622119881629E-05  1.14281925921433E-06
  2.09241220238874E-05 -2.39072780463401E-08 -2.08438436560639E-07  2.17663763427647E-07  3.11723246104281E-07
  3.47343675911841E-06  4.94819075906921E-08  4.14738160059069E-07 -2.72014496680594E-07 -7.38263978869404E-06
 -3.00058193482802E-08 -6.82625408950313E-08  4.95466436515412E-07 -2.60321740309492E-07 -5.04796462273936E-07
  4.16612628683416E-06  2.18389248418835E-07 -3.62639046174089E-06  3.64493068923667E-08 -6.81876653149936E-08
  3.21452191580348E-08  8.12711695399084E-09  5.89828636264412E-08  2.25417352161097E-06  8.27040019315937E-07
  2.15325862862441E-06 -1.00533981306558E-08 -3.79965136718834E-08 -9.28026787191027E-08  6.24695200144060E-08
  1.35808383014029E-07 -5.68172603662434E-08  1.00566063642678E-06 -8.94279760330035E-07 -3.53223093424082E-08
  1.31191245169558E-07 -1.31879841020018E-07 -4.40260732496068E-08 -1.30125803645076E-08 -8.67127122062005E-07
 -2.25456567167831E-06 -2.23443715507959E-06
* ORBITAL    1   24
 -3.77977171630587E-07 -2.68586268213565E-06 -1.39695804762456E-05 -7.36927577252141E-05 -3.01941969587780E-05
  2.37816796797448E-03 -2.93339839147302E-06 -1.63847869341836E-05 -4.22867447994074E-06 -2.51501261325702E-03
 -4.18510087803142E-06 -1.41882484830520E-05 -3.09896041404758E-06 -3.43862676533519E-03  4.48111473655874E-06
  2.07142706665231E-05  4.85158870117729E-06  7.75678459293031E-06 -2.26569514372767E-06 -1.05460284961060E-05
 -1.03717258932337E-06 -9.45919479811689E-06  1.15098723142608E-06 -1.70249736679789E-05  4.85448599512135E-06
  2.38533422358840E-06 -5.64125756313038E-06  3.23124643598988E-07  2.08571420839358E-06  1.20406507473824E-05
  6.47395460245089E-05  2.80921740578637E-05  8.27816567547061E-04  5.94060060741962E-06  2.56122572898511E-05
  6.84662302591456E-06 -2.10736108695184E-04  1.83763235612991E-07  1.02297612425289E-06 -1.17711454818539E-07
 -3.99881757624070E-04  5.86275336557301E-07 -8.85728967008470E-07 -1.13202287347740E-06 -1.28834607092377E-05
  2.53073888221767E-06 -1.69293251067566E-06 -1.08737661152933E-06  2.25269569799783E-06 -7.47574450595629E-07
  5.11828641109665E-06 -6.53662268614062E-06 -1.72378829764232E-05  1.86781972389424E-06 -4.52772121672554E-09
 -4.35635280963055E-08 -1.50561384620102E-07 -4.26100939965997E-07  4.66686772045312E-07  8.32100692246613E-05
 -4.40248051610092E-07 -4.73205907360416E-07 -1.27553794970712E-07 -1.01634133391612E-04  3.13617432166288E-07
 -3.77847696879209E-08 -3.22130883749181E-08  1.09912058071149E-04 -3.16620674869727E-07  6.08391557906512E-07
 -3.04107349222662E-08  7.21422446384569E-06  1.01859232673221E-06  3.12628333994910E-07 -1.09110028307691E-06
  1.17949189432121E-05  1.52523219454358E-06  1.42829791884183E-08 -6.38913056825758E-07  3.91626903617874E-07
 -1.17499072164347E-06 -2.50174903221576E-08 -1.46546567612085E-05  2.75331543580083E-06  6.54467791291257E-06
  2.92946168766619E-06  4.70103390577729E-01  4.36441340021487E-05  1.78216554823306E-06  7.37918900486285E-05
 -5.20703560312110E-01 -4.78525324406886E-05 -6.90218626536325E-06 -8.18142291024895E-05  7.12633379761956E-01
  6.61262736248098E-05  1.11282414177353E-05  1.12997566301262E-04 -2.00520059075606E-05 -6.94102241333033E-06
 -4.04688196825631E-05  1.05139700190086E-05 -3.11133098694236E-05 -1.07790240602786E-05 -4.31090624158175E-05
  1.14187257278814E-05 -4.95313688731438E-05  1.31198824172705E-05 -4.67804425894233E-08 -3.29983536576830E-07
 -1.98092016891999E-07 -3.00782703359093E-07 -4.04112210937062E-06  1.05411988642834E-07  4.38982787680863E-06
 -2.68267781895172E-07 -6.19440103270602E-06  4.16407084260671E-07  3.11827045807329E-06  1.38198960839280E-06
  2.10428281911249E-06  1.10069917982684E-07 -1.54850243465093E-06  7.09803094528548E-06 -4.67840268324811E-07
 -1.51405284913010E-05 -4.18570227615737E-07 -3.15426220012355E-06 -1.35497314723835E-06 -5.98332424256878E-07
 -1.32354606603630E-05  3.11305105595657E-08  7.41112945141213E-06  2.64451275074668E-06 -3.55075253738725E-06
  5.28248446270758E-09  3.98428410203007E-08  2.12310046252866E-07  5.35600707742372E-08  1.40110922133151E-06
 -5.79651285254075E-08 -1.78927146723565E-06  5.49544223064700E-08  2.12947131895701E-06  1.62481309937572E-10
  1.80030137034312E-09  1.64759034186714E-09 -1.63634600767562E-08 -1.46009510347989E-06  1.17126137537508E-08
  1.45772945343209E-06 -2.58448047057131E-08 -2.09848109258327E-06 -2.13650639946542E-08 -1.89348923351067E-07
  3.41091743054338E-07  1.84302495070723E-08  3.48908277739666E-06 -3.81572695888747E-07 -7.38746339358771E-06
  1.84311179875465E-07  1.97753836881341E-06  2.13698721171691E-08  1.87481316163161E-07 -3.69252950444344E-07
  2.96076179177023E-07  3.16785013973682E-06  5.13527066820682E-08  2.22108089250901E-07  2.67983016669572E-07
  7.04411268493431E-06  5.70973231408790E-08  4.23544498076017E-07  8.53261380027236E-07 -9.48802477741010E-07
 -1.32970649576217E-05  8.07995815015983E-07  1.45453303939413E-05 -1.06479825031606E-06 -2.00500614107716E-05
 -3.43319120503760E-08  1.50272770143079E-07  1.56307333946314E-07  9.73372636077970E-08 -7.58395573832018E-08
 -2.09280717921990E-06 -9.00054107023470E-07 -2.11116074721011E-06 -2.72160083298700E-08  1.88415783809370E-07
 -2.61819688304247E-07 -8.58622600681806E-07  5.74910868277791E-07 -3.69336129527441E-06 -5.94955835285989E-08
  4.07250126168954E-06  3.78790139685258E-08 -3.47888295542063E-08 -2.51347554932273E-08  5.47780829384430E-08
  1.66521441671278E-08  8.45081242511534E-07  2.44414001100812E-06  2.22697695520761E-06  3.71500374568796E-09
 -1.26440366185763E-08 -2.93254759741539E-08  1.25314121671927E-07 -1.11441125960818E-07  6.39367448980241E-09
 -1.05325528129841E-06  8.46050004994941E-07
* ORBITAL    1   25
  1.93897046007644E-08  1.46696024356965E-05 -2.94538562835936E-06 -7.62415979421314E-06 -3.35669199897368E-06
 -5.18321676922581E-01 -4.77099673536196E-05 -6.98692843462038E-06 -8.14890762220374E-05  4.70596964134365E-01
  4.36431809766461E-05  1.52870445899399E-06  7.37929869940247E-05  7.14043036126939E-01  6.63424735251556E-05
  1.13910438375292E-05  1.13251887147346E-04  1.99408734544103E-05  6.89624385706102E-06  4.31211288474133E-05
 -1.14868581525247E-05  3.11631125205301E-05  1.08194500847065E-05  4.01108157457730E-05 -1.04224744954875E-05
 -4.96757748661787E-05  1.31077838758642E-05  8.31364253397254E-09  1.71866280306167E-08  3.05733323662332E-07
  1.23138152126954E-06 -1.13565598621604E-07 -1.51690924480350E-04  3.71683494013333E-07  2.45089409746186E-07
  3.03026656770648E-08  2.35289182659001E-04 -4.42923573976204E-07 -5.65582623910887E-07 -1.29875450412184E-07
  3.43777107151897E-04 -2.79065439818045E-07  6.50275242202318E-07  1.00668000714097E-08 -7.34308902279578E-06
 -1.01155630579437E-06 -3.44970525985719E-08  6.00319210556299E-07 -1.17256822319761E-05 -1.54102299884858E-06
 -1.79672550313354E-07  1.01071184734279E-06  1.93661448553226E-07 -1.16711682060652E-06 -3.23783076940697E-07
 -2.46164869498491E-06 -1.19714091220477E-05 -6.45941728672710E-05 -2.80049518996687E-05 -1.17641884694071E-04
  1.86410130197668E-07  9.94983257368783E-07 -1.02835815578848E-07 -4.79884769965892E-05  5.85261118932829E-06
  2.54239683762307E-05  6.68910131426324E-06 -3.01041521645264E-04  5.87419650338418E-07 -9.61334868399217E-07
 -1.12377016351905E-06  1.29669564087617E-05 -2.52590812546816E-06 -4.98791358132649E-06  6.48706555503841E-06
 -2.07792705056396E-06  7.69707712842770E-07  1.71091439521048E-06  1.07095398149627E-06 -1.74728593012831E-05
  1.91577766339213E-06  3.77176783361783E-07  2.51166644829632E-06  1.39823938463694E-05  7.36727655704947E-05
  3.01995416215566E-05  2.02740264787219E-03 -3.76060102756864E-06 -1.41688265868828E-05 -2.38717369153898E-06
 -2.68468533873890E-03 -3.40567987565365E-06 -1.64892811216446E-05 -5.03230855485785E-06  3.53790117639412E-03
  5.11879908711704E-06  2.07688947933880E-05  5.94501008856674E-06 -7.97125360089649E-06  2.20733139078174E-06
  1.66238542802646E-05 -4.75314550603994E-06  9.20935315877983E-06 -1.27251940296727E-06  1.01177142841939E-05
  1.15229076736653E-06  1.90179658534099E-06 -5.51395269629664E-06  4.19531885110858E-07  3.16166964755385E-06
  1.37767238495929E-06  2.68693669324798E-08  7.34165661102209E-06 -5.98524503022516E-07 -1.32184891469631E-05
  2.64791931698515E-06 -3.63665804696552E-06 -1.34567167852950E-09 -1.02614328730679E-08 -1.97490118020405E-07
 -3.75783657950238E-08 -1.78424606296203E-06  3.86523186684861E-08  1.49126000419486E-06  5.05457129678640E-08
  1.96424807508372E-06  4.03306914328893E-08  2.82841995426093E-07  1.93284851821549E-07  1.04536752458476E-07
  4.19724117104062E-06 -2.97329601497635E-07 -3.98191315286387E-06 -2.44552986072608E-07 -6.25092474065075E-06
 -4.16044387096866E-07 -3.11528259872452E-06 -1.36320361081142E-06 -1.54678403389728E-06  7.02441774610081E-06
  2.09637082422103E-06  8.40189845515887E-08 -4.66364171807193E-07 -1.51109625245696E-05 -1.72110099995076E-08
 -1.56445044628374E-07  4.35296963233444E-07  4.80748186158881E-08  1.89637823204912E-07  2.88584152876354E-07
  3.21136849316167E-06  2.58941422634439E-07  6.94938702278326E-06 -5.70250275878177E-08 -4.23370237833573E-07
 -8.47282618807197E-07  8.04136011118528E-07  1.45071991251304E-05 -9.54371909320388E-07 -1.33815159267657E-05
 -1.06484725703572E-06 -2.00680765672471E-05  2.89682394688591E-10  1.86949554001465E-09 -3.97166367819957E-09
  1.60405263517974E-08  1.50484060982261E-06 -1.60001387256078E-08 -1.47749332900253E-06 -2.33331939245949E-08
 -2.04058284334265E-06  2.20421721721944E-08  1.94379020886497E-07 -3.30188489038607E-07 -3.90757643157551E-07
 -7.51498116834585E-06  2.64169084355075E-08  3.62545410015374E-06  1.74110222309126E-07  1.79175686337210E-06
 -4.95301210641141E-09  7.93142499210953E-09  1.22795385301815E-07 -3.17302707491813E-08 -1.11395913428062E-07
 -8.60630800730218E-07 -1.35544621777755E-08  1.03699233406254E-06 -3.81803156539333E-08  3.99364370410769E-08
  4.86406702213140E-08 -2.78970523852026E-08  2.46674152685495E-08 -2.25033660195363E-06 -8.47482714876696E-07
 -2.40514779232880E-06  2.06893485844702E-08 -2.16765026975243E-07 -8.59825072359340E-07 -2.23744823067870E-07
  5.95744509090902E-07  8.34499599563235E-08 -4.01866356898764E-06  3.81517013079522E-06  3.56701948431285E-08
 -1.29844473337085E-07  7.25814262333238E-08  1.31599275188574E-07 -6.58730288735083E-08  8.92167286877728E-07
  2.10055802399089E-06  2.10659284407740E-06
* ORBITAL    1   26
  4.37731489034100E-07  2.80635705060141E-06  1.61486662414334E-05  7.06355035215476E-05  7.34629780622138E-06
  3.43058545716121E-04 -6.90592222084359E-06 -3.09731358034805E-05 -5.89308103643160E-06  7.11760033200775E-04
  3.30610132424470E-06  1.61582683889995E-05  6.36259238803341E-07 -1.22052099710293E-04 -7.15055996221760E-06
 -3.28390345070835E-05 -4.51263169098333E-06 -1.39280620873428E-05 -5.55272327586060E-06 -1.35202663348979E-05
 -5.14299704363732E-06  8.08482234025833E-06  3.16052001499324E-06  1.32962953257141E-05  7.67700196956016E-06
 -2.62656220186240E-07  1.73172406946377E-06  1.00360684385923E-06  5.52234704643353E-04 -1.04139877958077E-04
 -2.23907360693783E-04 -1.04429979002982E-04 -8.67832893757724E-01 -7.77680122263906E-05 -1.52205772490104E-04
 -1.45919708836229E-04 -2.11415272470465E-01 -1.49210510610770E-05 -1.74143616703489E-05 -2.68188477998899E-05
 -4.49629204069237E-01 -4.30264204301924E-05 -9.47103809604732E-05 -8.17565903163608E-05 -7.98863558188085E-07
  8.61053024371215E-06 -4.30886505677403E-05  8.07333124430214E-06  8.97191081010952E-07 -5.13273170135657E-06
 -1.77651539508211E-04  4.79387445967218E-05 -1.56485675645602E-04  3.96536804787968E-05  7.52891215667948E-07
  5.94966572344307E-06  2.70228158533401E-05  1.25111140615551E-04  2.44642926296159E-05  3.15716291703578E-04
 -8.79766311621755E-06 -3.84640581150030E-05 -7.45862874599688E-06  7.48577584444633E-04 -6.81120570506286E-06
 -2.24181795515375E-05 -1.63896303091698E-06  4.61296926822352E-04 -1.12633062149689E-05 -4.74165669940213E-05
 -7.28775869691410E-06  3.54376446646400E-06  5.83526482412396E-06 -2.04958972469564E-05  5.26340762482296E-06
 -4.64178379285853E-07  6.64980235466860E-06 -1.74809835484865E-05  1.00074867020643E-05  2.58430684044078E-06
  2.54847319689134E-06  7.50288566873414E-07  4.47074129162936E-06  2.73303828634590E-05  1.26586273987387E-04
  2.52502118996108E-05 -1.27227522422065E-03 -1.59816133004905E-05 -6.49154692704785E-05 -1.03087216956040E-05
 -5.37426502031670E-04  1.61085598856392E-07  3.38555487579637E-06  5.31036674522433E-07  1.13958583819881E-03
 -1.17232366027029E-06 -1.05895728309495E-05 -3.77035009895512E-06  2.14884742706112E-06 -2.97882960386388E-06
  2.22138642416102E-07 -5.29840764358578E-07 -2.77170875344607E-06 -8.43866926478872E-06  2.84345984408568E-06
  4.32517267801338E-06 -2.65553866895601E-05  1.07849295443975E-05  4.34678321982361E-07  3.20071515987028E-06
 -5.79906528825266E-07 -1.51273217181794E-06  4.74119606620042E-06  1.06063753705490E-06  1.06970856507191E-05
 -7.21992313194987E-08  8.86142530166548E-06  1.02237955271720E-06  7.29613539350689E-06  5.00415079179738E-06
 -2.46906025761644E-06  2.29657213473220E-06 -2.17245537230851E-06 -1.79092131043210E-05 -1.93580750983989E-07
  1.43033342108210E-05 -9.52310750060183E-08 -7.22467376067465E-07 -6.91361381292117E-06  1.35678972968303E-07
 -1.86645525323450E-06 -1.70441725646850E-07 -6.47715600766890E-06  2.23916219460430E-07  3.18264266578171E-06
  4.45070256283937E-07  3.26581306807217E-06 -5.56085255493088E-07 -2.44947957790918E-07  1.46452798461081E-05
 -1.38033890859418E-07  1.78396882134711E-06 -1.78223040759463E-06 -3.87943232156691E-06  2.97406297515808E-08
  2.43748319126365E-07  6.98197598679006E-07  5.62373219361459E-08  3.25507155502074E-06 -3.22682376715818E-07
 -1.07140964605528E-05 -1.52502348237680E-07 -7.79075654200510E-07  1.95052754250983E-08  1.42067334212092E-07
 -1.01453681675282E-06  4.37391512769774E-08 -8.33341149716699E-07  8.60865245974562E-08 -7.03413024389749E-07
 -3.09868959867366E-08 -6.57415855253674E-08 -2.36728282107195E-06 -1.75516165359969E-05 -4.01164521517430E-05
 -5.78194684066570E-06  2.50429510840357E-05 -1.23480195138365E-06 -8.47248576802908E-07 -3.21887623393330E-06
  1.79593019630170E-05  4.26391639202673E-08  3.41587766333006E-07  1.02919026383054E-06 -2.78441692855745E-07
 -4.56804247647664E-06 -2.87256781204369E-08 -3.11051118264463E-06  2.83079664918495E-07  9.91657390981308E-06
 -1.64933788636945E-07 -8.30891366994398E-06 -1.57161686597322E-05 -1.26800106622364E-05 -2.10291172770263E-06
 -2.16735697483505E-06  3.43569094604614E-06 -1.91852467595840E-06 -1.79648415301037E-09 -6.44788833846423E-07
  1.30568077027154E-06  7.39339885988019E-07 -1.32814571118925E-07 -4.01707615967444E-06  5.71506881381626E-07
 -2.17494963166678E-06 -1.99145057661832E-07 -7.32442920595781E-09  1.11966173128638E-06  1.04838044327996E-06
  4.01954039957533E-08 -9.71642603210300E-07  3.23498693513390E-06  3.25552726386542E-06 -3.39824934151955E-09
 -6.62822244193201E-07  9.32148953081969E-07  1.13423540217874E-06  4.35973649900130E-07  5.68943541431634E-07
 -3.97268753191444E-06 -2.16516200487190E-06
* ORBITAL    1   27
  7.24635669479799E-07 -1.25481013888067E-06  2.78124587537467E-05  1.25664154908810E-04  2.52638424408768E-05
  2.37742784243838E-03  8.73848371830205E-06  3.75893015969705E-05  7.62369808031804E-06  1.06009985681043E-02
  7.62484084409402E-06  2.37743283082695E-05  3.50006722052134E-06 -4.85340812468580E-03 -1.16316407851412E-05
 -4.85437567962132E-05 -8.24943992107496E-06  4.07962627913083E-06  5.46723965508896E-06  1.78025197682044E-05
 -4.61319304825671E-06 -1.41659522633651E-06  7.09924096068993E-06  1.64095420250276E-05 -9.83295673056405E-06
  5.85866627021182E-07  2.92361914413349E-06  7.51049548924209E-07  6.35562922803122E-06  2.69090231250295E-05
  1.26350602145598E-04  2.57645758137844E-05 -1.54583644769120E-03  1.57327229931179E-05  6.46658963932667E-05
  9.94371624365052E-06 -3.71736552493728E-04 -1.74533803375204E-07 -3.27878421477084E-06 -6.39541774754039E-07
 -6.36480117079270E-04 -1.49114568329921E-06 -1.19292117981853E-05 -4.26778594494826E-06  2.69799828972530E-06
 -2.98446857182118E-06 -3.26982244923882E-07  6.99329103754100E-07 -2.89790712933701E-06 -8.42438137060283E-06
 -3.48477892297060E-06 -4.70037067735396E-06 -2.76069374800430E-05  1.08921650169889E-05  4.16411256548261E-07
  3.19983297454502E-06  1.52305472372526E-05  6.62779536158867E-05  6.08286530217329E-06 -3.04818093018985E-05
  6.69908518489537E-06  2.95724197088783E-05  5.62499149631724E-06  2.43902809214233E-04 -2.94778627779788E-06
 -1.48364401918101E-05 -3.00452410721397E-07  1.91437164381633E-04 -6.99120756597981E-06 -3.22175202146931E-05
 -4.36357923457910E-06 -1.31888409217574E-05 -5.35843717785277E-06  1.33209944603909E-05  5.25823036320365E-06
  8.22691326603918E-06  3.26578669558485E-06 -1.26541154053251E-05 -7.42662745410050E-06 -6.62961057432235E-07
  1.66262362276108E-06  9.85868775450117E-07  5.52428892204918E-04 -1.03091296919906E-04 -2.22072633739159E-04
 -1.03003375495585E-04  8.80380608638356E-01  7.83485791485641E-05  1.50707218729675E-04  1.47368746926744E-04
  2.20102022934283E-01  1.54053217210604E-05  1.79414067650573E-05  2.79095888347763E-05 -4.19930889358517E-01
 -4.05000701436370E-05 -9.38217476432295E-05 -7.77009071281247E-05  1.71707305149919E-06  8.58593820501979E-06
  4.25465382202678E-05 -8.01766514692907E-06 -1.39267373108134E-06 -5.92539729615184E-06  1.74132051377478E-04
 -4.71047237454796E-05 -1.58945935694333E-04  4.07196962429657E-05  1.05796360343657E-06  7.52807546163291E-06
  5.32302254220065E-06  2.47428744513426E-06 -3.56302974898725E-06  2.21070200090815E-06  1.69749344573547E-05
 -2.28077852990997E-07  1.39868853377191E-05  4.47801424869425E-07  3.29058255883603E-06 -4.47094140750731E-07
  1.49107584147212E-06 -5.03032777532712E-06 -1.10863543410079E-06 -1.13543298038509E-05 -9.08320774601793E-08
  8.19072759296191E-06  3.92386311947623E-07  2.88890234800488E-06 -8.00908883567099E-07  2.59434545231822E-07
 -1.43355897041791E-05  1.84244487527434E-07 -1.52624483749639E-06 -1.64633315386262E-06 -4.33769431563558E-06
 -9.90853560208615E-08 -7.51388313138411E-07 -6.88964280518545E-06 -1.54201487667621E-07  1.82738949876123E-06
  1.82810429983288E-07  6.37796007324297E-06  2.12405242370415E-07  3.57076554408844E-06  1.72985470817260E-08
  1.25307245043824E-07 -9.94326018328986E-07 -3.94100544293742E-08  7.69540845791568E-07 -7.16123912631356E-08
  9.03353388018302E-07 -2.19927363436018E-08 -7.14629765824828E-08  6.27929797075574E-08  4.89054157725798E-07
  1.34210785383334E-06 -3.91783161662248E-08 -3.23983653256218E-06  3.94488734757204E-07  1.01285330724609E-05
 -1.90645442372618E-07 -1.28496289731550E-07  3.37562085021802E-08  2.75921334280337E-07  8.08339280200206E-07
  2.60331728417685E-07  4.27439145916573E-06  2.74285045443801E-08  3.32005523134651E-06  2.83401815581195E-07
  1.03405637142702E-05 -2.34357570834615E-06 -1.73908479932051E-05 -3.98054726465376E-05  5.76046038537803E-06
 -2.45891468249680E-05  1.22152216363058E-06  6.85658181515883E-07 -3.19227483983751E-06  1.65816261368026E-05
 -5.23094130934673E-09 -7.38570201381935E-07 -1.41591015306143E-06 -7.97430572335008E-07 -1.62199121083009E-07
 -4.15566994060469E-06  5.44384889946407E-07 -2.22450981796887E-06 -1.37354826280123E-07 -8.31506960461379E-06
  1.59494078581669E-05  1.28316526463207E-05 -2.05747979425949E-06 -2.33999084805545E-06  3.26447879662720E-06
 -2.17692186350634E-06 -2.75056919183016E-09 -6.38142587142291E-07 -8.29338316867786E-07 -9.95334209315543E-07
  3.97287803052933E-07  5.51208085960922E-07 -3.91709032544803E-06 -1.98064981939026E-06 -1.84629831622198E-07
  7.42941154072997E-08 -1.14449098980560E-06 -1.10625670012488E-06  1.09110352615116E-08 -9.69841873290130E-07
  3.10311639116152E-06  3.23250907504682E-06
* ORBITAL    1   28
 -1.00450356022730E-06 -5.52856779777818E-04  1.02522029298209E-04  2.19253604148215E-04  1.02477755281392E-04
  2.19539877244630E-01  1.51601250414084E-05  1.70519234273972E-05  2.76417741095319E-05  8.80148375434718E-01
  7.82323609786335E-05  1.50254633949121E-04  1.47281358409631E-04 -4.20713747587817E-01 -4.03218323146873E-05
 -9.26942162813811E-05 -7.76334702747348E-05 -1.69876907704177E-06 -8.72690750235142E-06 -1.74642696527712E-04
  4.72491621405248E-05  1.32337890450920E-06  5.76074604644766E-06 -4.29403697217629E-05  8.23863900587978E-06
 -1.59014395701182E-04  4.06620450649526E-05 -4.34577807112344E-07 -3.59559788637987E-06 -1.58185482655377E-05
 -6.91635929550772E-05 -6.66672960483874E-06  6.58899061444432E-04 -3.28670753542020E-06 -1.63086348100786E-05
 -4.75802895259412E-07  4.51159683123206E-05  6.72201884745985E-06  2.97251399552444E-05  5.66483059570722E-06
  4.25496677314804E-04 -6.93166296776042E-06 -3.18868665793344E-05 -4.22614504016177E-06  1.31441764745109E-05
  5.43709939858953E-06  1.26703166020899E-05  7.42548687559895E-06 -8.15920425471439E-06 -3.05735456390431E-06
 -1.31794820640785E-05 -5.16523755495176E-06  7.87206842758285E-08  1.38850193367058E-06 -7.60275926854770E-07
 -5.81169819682622E-06 -2.74066065094676E-05 -1.28227448851201E-04 -2.59906787275505E-05 -1.37765416707190E-04
 -3.15553383717834E-07 -3.95191633913098E-06 -7.40668549101421E-07 -5.34909970002665E-04  1.58838306906030E-05
  6.51481344086444E-05  1.01104846239851E-05 -1.75592415193116E-04 -1.28457471334639E-06 -1.10716940942959E-05
 -4.07858680098210E-06 -2.33876108442946E-06  3.10700079114675E-06  2.94061185687152E-06  4.60725328862381E-06
  2.75034185186651E-06  8.33471328892908E-06  5.59382491204195E-07 -5.17735278412677E-07 -2.75043369565240E-05
  1.08325952810650E-05 -7.48234569261112E-07 -1.18917583111472E-05 -2.53636357273196E-05 -1.20409850598608E-04
 -2.28212243241692E-05 -1.03618067255245E-02  5.76591694141773E-06  2.02114197276404E-05 -2.80814088492623E-09
 -2.82200342578964E-03  8.38634392589090E-06  3.72135935469753E-05  6.97523209968823E-06  5.11519868559691E-03
 -1.06663457806668E-05 -4.62846315166643E-05 -6.39989113266014E-06 -4.12176338973110E-06 -5.67739641212945E-06
 -1.74138371964658E-05  1.00343584179828E-05  1.41598681921594E-06 -6.94740938509200E-06 -2.19653353478269E-05
  5.73119401283033E-06  4.39725815563682E-06  1.95010003551790E-06 -4.18429627553319E-07 -3.07442052276612E-06
  6.68504233702067E-07  1.26495992780095E-07 -1.42857898578802E-06  2.06791624824917E-07 -1.47431931983575E-05
 -1.64430135143184E-06 -4.64286070263221E-06  8.82413682846594E-08  6.71723814510729E-07  6.88891175887563E-06
  1.48408291685519E-07  6.49072075357842E-06 -1.26727359124705E-07  2.08690509212657E-06  2.16261198962580E-07
  3.34420602652990E-06 -1.06626490489528E-06 -7.58937490431625E-06 -5.28822921901065E-06  2.20228224866971E-06
  1.73374020313668E-05  2.47052304336166E-06 -3.48010309817209E-06 -1.88409140686393E-07  1.40952661389350E-05
 -4.44807730807563E-07 -3.26825299960125E-06  6.19485262421649E-07 -1.10286575408238E-06 -1.13861644267034E-05
  1.49036924749592E-06 -5.17677270071208E-06 -9.51599861232726E-08  8.08516272947560E-06 -3.42536278689469E-08
 -2.79548537690155E-07 -7.80641137254243E-07  2.74969806531242E-08  3.23418338009233E-06  2.65174869118184E-07
  4.29792057057838E-06  2.82153374484980E-07  1.02160176992130E-05  2.34294184244318E-06  1.73855304693189E-05
  3.97892964295049E-05  1.22399586370269E-06  8.02428941788261E-07  5.75416297723501E-06 -2.47940424322493E-05
 -3.18864081896244E-06  1.66454878637899E-05 -1.73994957999671E-08 -1.26177423340324E-07  1.00935783156317E-06
 -7.53620006726580E-08  7.74589192379388E-07 -3.98207884345349E-08  6.94731135140183E-07 -2.73597337450158E-08
 -3.46090462913293E-07 -7.12490786355978E-09 -7.60183418667833E-08 -3.98441230911791E-07  2.57533093980833E-07
  1.07289528908401E-05 -6.86104476864347E-08 -3.25361198260384E-06 -1.14919645152299E-07 -5.37400769859567E-07
  1.84651694192224E-07 -6.17111157006625E-08 -1.06822255094510E-06 -1.13681630783146E-06  2.53279346190671E-08
 -3.13045757573258E-06  9.54104323387536E-07 -3.05012402313005E-06  5.06498889099789E-09  8.29178343161387E-07
 -1.37656788733404E-06 -1.14278209589183E-06  4.38097306495910E-07  2.04536628298233E-06 -6.31040987520287E-07
  3.97117113528431E-06  1.35075543914783E-07  8.30467078656338E-06  1.28434802408188E-05  1.59658555726351E-05
 -2.03071382980701E-06 -3.27969881314214E-06  2.27176140511515E-06  2.44587950150199E-06  1.06701118993744E-08
  7.34041040512945E-07 -7.52476595662360E-07 -1.38533450657212E-06 -1.53475502305221E-07 -5.30791377263720E-07
  2.16382153668290E-06  4.06831456271404E-06
* ORBITAL    1   29
 -8.44718463797364E-07 -6.02696945256440E-06 -2.72921707871906E-05 -3.93557329844185E-05  9.20828467713774E-05
  1.57101225236612E-06  2.93470306912133E-05  1.68869586349698E-04  3.13584336220626E-05  6.01113536225821E-07
  1.20476456508879E-05  8.74433069973146E-05  2.46518575778946E-05  6.73139771656948E-07  1.19873610257534E-05
  5.58934985230843E-05  4.15836300908853E-06  9.07487281305643E-06  2.02400155040552E-05 -3.44459696847804E-06
 -9.24126803291085E-06 -5.04809621674965E-06 -1.12635422365666E-05 -1.39742885334858E-05 -2.54173085022503E-05
 -1.22283905845244E-05 -2.45169965613586E-05  5.46720419196293E-06  3.95185196181844E-05  1.99056092886915E-04
  1.28839977099370E-03  6.74847379848921E-04 -1.24549542231783E-06 -3.28582800158513E-05 -3.55179984238866E-04
 -1.45458901891575E-04 -1.65810090590430E-06 -3.86892197138873E-05 -4.43824676863720E-04 -2.02268121761444E-04
  2.88595063130302E-07  4.03824996835404E-06  6.03739713221010E-05  3.86597962430182E-05  3.24352462652607E-05
  1.27574355798408E-04 -3.28053079356190E-06 -9.39667066752663E-06 -1.92227200652789E-05 -7.48070087053313E-05
  4.46398837907517E-05  9.03498054558135E-05  2.89339662750122E-05  5.57584980790994E-05 -2.37743035133316E-06
 -1.70079748323863E-05 -7.99328440195986E-05 -3.96692389683030E-04 -1.91206192533592E-04  6.99539090184918E-07
  1.32427090980395E-05  1.09632752057234E-04  4.69629792843268E-05  8.91893927493089E-07  1.67215969598290E-05
  1.06823036544158E-04  2.73117922038810E-05  3.72505478486232E-08  8.28153580324806E-07  3.03728186459252E-05
  2.19552971261664E-05 -5.08823903386283E-06 -7.49464120484474E-06  8.89389464768404E-06  1.87526370854434E-05
  7.99770527081957E-06  2.07375867536694E-05  9.45934051164102E-06  1.68489400604584E-05  6.21735464469420E-07
 -4.16961331012869E-06 -2.37420205196288E-06 -1.69850676559718E-05 -7.98158873054760E-05 -3.95133166898201E-04
 -1.89763300436883E-04  8.39037389483308E-07  1.58595874912039E-05  1.30982061067543E-04  5.27986935434550E-05
  7.76108938350733E-07  1.45201422686280E-05  8.72384478539209E-05  2.15947710769850E-05 -1.33305762441294E-07
 -2.40482931166539E-06  2.25891323772950E-06  1.38762804338090E-05 -9.61889463035798E-06 -2.19274819533274E-05
  1.91680153209651E-07 -1.88217281381798E-06  3.61817376126657E-07 -3.94527731107256E-06  4.50463096335723E-07
 -4.59461699712874E-06  1.29135882157049E-05  2.50098702104131E-05 -2.30105809711140E-06 -1.67139910392746E-05
 -6.61977143024260E-05  9.19773693441487E-06  1.00935493332042E-04  3.53731206393823E-06  5.17198243184979E-05
  2.43747591054515E-06  4.66353364432181E-05  2.68741226602138E-06  2.06927824853381E-05  7.29807020291637E-05
 -4.21253131687868E-06 -2.46652566027381E-05 -6.09083089569055E-06 -5.27144581445769E-05  1.37099443522742E-06
  2.02705021998633E-05 -6.21844055626627E-07 -4.99030757063579E-06 -1.70243732956413E-05  2.68376683753147E-06
  2.93975425391835E-05  1.61255631562467E-06  1.49617036529396E-05  7.62629946923469E-07  1.03377553895105E-05
 -2.29229239517609E-06 -1.66169762797732E-05 -6.56087457347264E-05  8.15782145556642E-06  1.10589217717023E-04
  4.57160216885661E-06  4.30369587673035E-05  3.89281468760928E-06  3.34673114117268E-05  2.50454085309113E-07
  1.63415477660136E-06  9.55737775234738E-06 -4.74084669698480E-07 -1.01659414995946E-05  2.03954020397229E-06
  2.24289538508399E-05  1.29150638323739E-06  2.00919968675520E-05 -1.32152739658421E-08  1.80105856412608E-07
 -1.17608392177595E-06 -6.57438906410715E-07 -8.51541083097435E-06  8.39970466611096E-07  9.68299817001819E-06
 -1.03477087238461E-06 -1.25597247309133E-05  1.46307729926533E-05  8.10572401871536E-05  3.47030562778619E-04
 -3.33536637035735E-05 -3.22512889693896E-04 -5.95157707603329E-05 -4.58322375443616E-04  1.81259999803991E-05
  9.20143212719084E-05  2.18353182269649E-07  1.38536858134913E-06  8.68586206711176E-06  1.76370592094005E-06
  2.07808485260181E-05 -1.28642962875257E-07 -8.06926486314384E-06 -1.79100862519639E-06 -2.31822849583197E-05
 -1.00022444518946E+00 -9.66546829029207E-04 -1.93969532788527E-04 -1.60502261405931E-04 -1.66135343776019E-05
  6.11914302806989E-04  6.92951301124971E-04  6.18944978562617E-04  3.16974069926236E-04 -2.33989901346669E-06
 -1.44192176065724E-06 -7.33635665906357E-06 -4.54014239469695E-06  3.05469603530845E-05  1.17020751918757E-05
  3.17209876616949E-05  1.09897407992766E-03 -1.92123639955181E-05 -2.20886829853438E-05 -1.99276677142413E-06
 -1.44158960911412E-05 -3.60179544082339E-06  3.09380793915168E-06  2.63118320378700E-06  4.29209623513533E-04
 -2.07297712248607E-06 -7.55380419472663E-06 -1.15146722168567E-06  4.02073203283785E-06  1.17129853952044E-05
  3.05189621589016E-05  3.16453009050193E-05
* ORBITAL    1   30
  2.39069099790749E-06  1.71044998463089E-05  8.04244125359589E-05  3.99064921521672E-04  1.91673071677435E-04
  7.66687790431869E-07  1.43162353267824E-05  8.51496572490499E-05  2.06876727696621E-05  8.33459809593651E-07
  1.57165305235913E-05  1.29436340363455E-04  5.21751643522517E-05 -1.33446758921016E-07 -2.40273082983448E-06
  2.20360451286677E-06  1.38201374344766E-05  9.71997567533853E-06  2.23755939411170E-05 -6.20084084505978E-07
  4.25095525249966E-06 -4.26274965914064E-07  3.70873164019544E-06 -1.88433767662995E-07  1.90708415146603E-06
  1.27977813146499E-05  2.47785084882964E-05  2.36667045598357E-06  1.69306298430640E-05  7.95567555652542E-05
  3.94939509079478E-04  1.90736940356203E-04  8.97195476067355E-07  1.68368150998695E-05  1.07536443283771E-04
  2.74501676500245E-05  7.08348065536286E-07  1.34160247613506E-05  1.10837416495963E-04  4.72968652951394E-05
  3.88312338016529E-08  8.62025694165991E-07  3.05927869905948E-05  2.20277094310798E-05  5.05108589231636E-06
  7.36567902964797E-06 -9.39959826504067E-06 -1.67365333953637E-05 -7.97726171131934E-06 -2.06935353691239E-05
 -8.99238018068857E-06 -1.89243281346430E-05  6.00657361594876E-07 -4.20795021112100E-06 -5.47304282495331E-06
 -3.95596103586143E-05 -1.99230435940341E-04 -1.29023089634779E-03 -6.76366807279627E-04 -1.66310892082641E-06
 -3.87894698238335E-05 -4.44560196992536E-04 -2.02365191531944E-04 -1.22696712172795E-06 -3.25057255164483E-05
 -3.53761197481663E-04 -1.45342529271268E-04  3.11139061403033E-07  4.48312356761525E-06  6.25502660168574E-05
  3.88329426034452E-05 -3.26313781847159E-05 -1.27920642327410E-04 -4.41335996607371E-05 -8.95656293681179E-05
  1.95451827766385E-05  7.53783558735426E-05  3.17635041001889E-06  9.12947945094180E-06  2.86590232976102E-05
  5.52756977923757E-05  8.57617352865406E-07  6.12043150647341E-06  2.77700017026381E-05  4.26441678055173E-05
 -9.02943431406021E-05  6.06030169110269E-07  1.21632981972991E-05  8.85480259816739E-05  2.50691786174699E-05
  1.57945369046562E-06  2.95278396057241E-05  1.70774460740833E-04  3.22321476774033E-05  6.77002621658082E-07
  1.20588538847918E-05  5.64691346661815E-05  4.37869421769201E-06 -9.01304381871098E-06 -1.99156505163171E-05
  1.39820705861264E-05  2.54862488799722E-05  5.04699783679782E-06  1.11711597901317E-05  3.31213740618730E-06
  8.99896655264141E-06 -1.21993346001424E-05 -2.44583527308380E-05  6.23406758151174E-07  5.00589125371338E-06
  1.70701430672916E-05  1.63481275434373E-06  1.51007237543038E-05  2.73214889384185E-06  2.99526010399967E-05
  7.51392987653081E-07  1.02534795610077E-05  2.28223613559557E-06  1.65413742790752E-05  6.53463696121877E-05
  4.55878175040818E-06  4.28801671895718E-05  8.18086893719393E-06  1.10843096921041E-04  3.90907206034759E-06
  3.36836127372487E-05  2.30802214211455E-06  1.67692919189045E-05  6.63791596819892E-05  3.48569639972029E-06
  5.12094447220607E-05  9.18037809476844E-06  1.00870573627857E-04  2.45107485486960E-06  4.67125802573358E-05
 -2.69161004061259E-06 -2.07248552110493E-05 -7.31393507244293E-05 -6.08721905596003E-06 -5.26929959676401E-05
 -4.18523933931091E-06 -2.44042779610220E-05  1.35610668300342E-06  2.00114164582065E-05 -1.49322071312184E-05
 -8.30391759157552E-05 -3.53528373348059E-04 -5.99450866386567E-05 -4.60533048813343E-04 -3.30584185946702E-05
 -3.20580570220123E-04  1.84524693021544E-05  9.35272042805726E-05 -1.63255699784180E-07 -1.08140704260325E-06
 -7.38032715715429E-06 -3.46133350698435E-07 -9.72148946797528E-06  1.63398291971252E-06  1.95215348592498E-05
 -1.85469252609810E-06 -2.34758735984889E-05 -2.42039397841451E-07 -1.54432319592742E-06 -9.33511147072966E-06
  2.11459781347510E-06  2.30622817368909E-05 -4.24129574596651E-07 -9.77194348144765E-06  1.30724763278270E-06
  2.02784772559956E-05  4.85721276623267E-08  1.37081607300710E-08  1.99705575765472E-06  9.23405847373915E-07
  1.04881973578052E-05 -5.13459545756393E-07 -7.41301696522714E-06 -9.93451551681580E-07 -1.23648828276326E-05
  4.25069067643036E-04  2.85627858440669E-06 -9.88662101483567E-07 -7.47099525078274E-06  4.05311013270815E-06
 -3.20592428984121E-05 -1.22866287373370E-05 -3.09695654233470E-05 -3.51476293498161E-03  1.70926537744039E-05
 -1.41283866317124E-06 -2.17156715866422E-05 -1.39962550746410E-05 -1.94674791775877E-06  5.32175040409582E-06
 -1.35476025674370E-06 -3.97619180636285E-03 -1.32884148238578E-06 -7.78296205672913E-06 -2.19203743203926E-06
 -4.42500079754395E-06 -9.13248088124615E-06 -2.93511062081540E-05 -2.82045862718290E-05  1.00021162443858E+00
  9.76681379394131E-04 -1.64652322417811E-04 -1.89770075871504E-04 -1.43865327381477E-05 -6.95421686085256E-04
 -6.18805250385414E-04 -6.12972913871208E-04
* ORBITAL    1   31
 -5.42449552617523E-06 -3.92119345002309E-05 -1.97594987974797E-04 -1.28302345170902E-03 -6.73439311265241E-04
  1.66886636588347E-06  3.89109379256365E-05  4.44457717462106E-04  2.01841936505558E-04  1.28733734196685E-06
  3.37444562694488E-05  3.63054752561433E-04  1.48365601296346E-04  3.04469715546930E-07  4.40827490705760E-06
  6.45987590138345E-05  4.05749261386197E-05 -3.23997323538464E-05 -1.27458955415271E-04  4.42773488807783E-05
  8.93507599229423E-05  1.93324842522229E-05  7.49387583304594E-05 -3.52471914019949E-06 -1.03382740347286E-05
  2.97780231718552E-05  5.80521023261208E-05  8.45228708109091E-07  6.02998318468175E-06  2.72798812446725E-05
  3.74095769885026E-05 -9.42076249335868E-05 -5.90725341929905E-07 -1.18368082362764E-05 -8.59974963853921E-05
 -2.43290675431516E-05 -1.56033958770954E-06 -2.91100185239413E-05 -1.66326649609643E-04 -3.01467689610499E-05
  6.86908360856836E-07  1.22528057236776E-05  5.74093184376775E-05  4.54279114977969E-06 -9.13740518290327E-06
 -2.05798672548977E-05 -1.40093343724019E-05 -2.54443882345004E-05  5.33526983111716E-06  1.20200662699028E-05
 -3.38674139355852E-06 -9.22728492796561E-06 -1.22973372690952E-05 -2.44944098016540E-05  2.34451064467688E-06
  1.67702041082972E-05  7.87364127195492E-05  3.89004058979611E-04  1.87431727735066E-04 -7.80435398233526E-07
 -1.46349308341783E-05 -8.89515734987864E-05 -2.25070873618533E-05 -8.30699675018140E-07 -1.57412236915455E-05
 -1.30800522272185E-04 -5.29210703094037E-05 -1.30757109465692E-07 -2.35996156178977E-06  2.61639568155872E-06
  1.40755490876978E-05  9.51477287618665E-06  2.14539398141435E-05  5.82228134118582E-07 -4.09853240714679E-06
 -3.61451755855147E-07  4.08385504873425E-06  8.31842898660193E-08 -2.10219844174006E-06  1.29699013543669E-05
  2.52135122014892E-05  2.38416749363193E-06  1.70560616729173E-05  8.01428522909324E-05  3.97187772006075E-04
  1.90753282504139E-04 -8.89058827549496E-07 -1.66238463668791E-05 -1.05436962172465E-04 -2.67074828130103E-05
 -7.03933822766232E-07 -1.33059056792179E-05 -1.09503282258481E-04 -4.66895279020676E-05  4.09633753951234E-08
  8.71027600346174E-07  3.06978303793655E-05  2.21157924064487E-05  5.25816372481821E-06  7.86966819086659E-06
  9.39303400729827E-06  1.66147369481613E-05 -8.22671758910009E-06 -2.12394174435729E-05  8.84315639602348E-06
  1.87581837162475E-05  3.79644013120964E-07 -4.65397048859025E-06  2.33317571813951E-06  1.69524182479516E-05
  6.70577950689256E-05 -4.59091048968542E-06 -4.28258126891293E-05 -8.09194049576785E-06 -1.09412301833307E-04
  4.07178552342232E-06  3.53443416488453E-05  6.14543502406267E-07  4.93679203393239E-06  1.69788003743932E-05
 -1.55376398464515E-06 -1.45179231563781E-05 -2.61369995971517E-06 -2.88180920601825E-05  7.99489212288034E-07
  1.07261736825994E-05 -2.74566056341900E-06 -2.11300812231364E-05 -7.42740338100641E-05  6.24562506305998E-06
  5.41171690013555E-05  4.34751477259189E-06  2.57499119264529E-05  1.35670018993390E-06  2.01863553708718E-05
  2.30472331862724E-06  1.67189994921381E-05  6.60331838849170E-05 -3.59039351426299E-06 -5.28680155308823E-05
 -9.18677807021174E-06 -1.00958866000223E-04  2.55592944281555E-06  4.81170269317512E-05 -3.14489962690352E-07
 -1.98699617760440E-06 -1.10542477855721E-05 -1.17659766782353E-07  6.24493995182879E-06 -1.85353491905386E-06
 -2.18782712941684E-05 -1.67606962040618E-06 -2.23967428350379E-05 -1.52226948380623E-05 -8.46423448191475E-05
 -3.58332843297594E-04  6.04939002625081E-05  4.63231229711204E-04  3.38667434927083E-05  3.26312358189813E-04
  1.87826111901625E-05  9.53760484533957E-05 -7.19052858233353E-09 -2.63755872765158E-07  7.64128068521788E-07
 -7.57361800647273E-07 -8.91895639058186E-06  7.66466850456181E-07  9.33450085104240E-06 -1.07149682584764E-06
 -1.28030889808899E-05 -2.14972742408842E-07 -1.40960108016416E-06 -8.66727495898870E-06 -2.00880545478923E-06
 -2.20371676330040E-05  5.60298049234132E-07  1.07999457352185E-05  1.30964677436525E-06  2.00838764429476E-05
  1.10925632381178E-03  2.07668421668484E-05  2.11671796054097E-06  2.24557603382591E-05 -1.44362516342610E-05
 -3.49559653784818E-06  2.07544171890351E-06 -3.96088297328732E-06 -1.81428711151795E-03  8.46544074710925E-07
  1.46218765500301E-06  7.79105991241977E-06  3.98478512226972E-06 -3.05773350898300E-05 -1.07026274603025E-05
 -2.97575313474600E-05  1.00021694423393E+00  9.94023826737277E-04  1.69180039036809E-04  2.05988366339202E-04
 -1.55828754452574E-05 -6.92337431301857E-04 -6.22902328102545E-04 -6.16168746704665E-04  3.97073817635787E-03
  6.26706865092348E-06  6.51826042977218E-06  7.16981875749975E-07 -4.53122106962005E-06 -1.47598577667742E-05
 -3.40475540901271E-05 -3.32283791525325E-05
* ORBITAL    1   32
  2.36365639416205E-06  1.69077832508702E-05  7.93980094822645E-05  3.92851952409159E-04  1.88997245052293E-04
  7.17244061836038E-07  1.35807478305535E-05  1.11904746784590E-04  4.75892657457284E-05  8.95582620790471E-07
  1.67818492409870E-05  1.07066938137687E-04  2.73685112581130E-05 -3.69743577429783E-08 -8.03034839983441E-07
 -3.01860361157724E-05 -2.19135679250474E-05  5.18152098181409E-06  7.50299043397795E-06  8.98956184318186E-06
  1.90606513530360E-05 -8.17126131493308E-06 -2.09949446989900E-05  9.32665429107266E-06  1.64874615931553E-05
 -2.77851271522599E-07  4.84998247350929E-06  2.36846746794164E-06  1.69428056472927E-05  7.95861826834859E-05
  3.94211767937353E-04  1.90004779133713E-04  8.27478819229156E-07  1.56477779053714E-05  1.29577459812645E-04
  5.23694253873946E-05  7.70534323443638E-07  1.44245257583983E-05  8.70077360694496E-05  2.17639089055032E-05
  1.35980391373039E-07  2.45313937064420E-06 -1.96549103751867E-06 -1.38559142195611E-05  9.58846557310913E-06
  2.18197006437927E-05 -2.54917635266810E-08 -2.30928928699709E-06 -4.12114777457641E-07  3.85265569671108E-06
  6.59756140692493E-07 -3.91639897918295E-06 -1.29700933154637E-05 -2.52241645603390E-05  8.35045711466101E-07
  5.95621551724111E-06  2.69024722922417E-05  3.49788117513999E-05 -9.54049733824708E-05  1.55696520616540E-06
  2.90291942005328E-05  1.65541388078556E-04  2.98591989669478E-05  5.84119686668189E-07  1.16863754139679E-05
  8.46162718603107E-05  2.37989164859412E-05 -6.88297884836264E-07 -1.22849937099223E-05 -5.74144711899840E-05
 -4.40597914157438E-06 -9.22335737559550E-06 -2.08528624871229E-05 -3.48667616127945E-06 -9.44353548995660E-06
  5.41383197968128E-06  1.23017288831689E-05 -1.39991436786684E-05 -2.54475901122527E-05  1.24521238521808E-05
  2.47949694414060E-05 -5.42181321525430E-06 -3.91926681523424E-05 -1.97504850118329E-04 -1.28304638320032E-03
 -6.73725748366021E-04 -1.28578834267413E-06 -3.37214878454970E-05 -3.63241266408692E-04 -1.48510783391695E-04
 -1.66700735141409E-06 -3.88799991469108E-05 -4.44504969478416E-04 -2.01958449854071E-04 -3.06483520171962E-07
 -4.45393991578356E-06 -6.50377878875224E-05 -4.07284890234139E-05 -3.24887388003384E-05 -1.27767331226672E-04
 -3.49454335113882E-06 -1.03511569661686E-05  1.92634721715774E-05  7.48097903580800E-05  4.42337395672299E-05
  8.90905768181617E-05 -2.97897044414069E-05 -5.82553866714393E-05 -2.74888334697416E-06 -2.11540810964353E-05
 -7.43626935945520E-05 -4.33734431031573E-06 -2.56226052597865E-05 -6.26100927009255E-06 -5.42914960669942E-05
 -1.33024075791692E-06 -1.98288305145421E-05  2.31529349812736E-06  1.67988383768574E-05  6.63316216479374E-05
  9.17076501688740E-06  1.00914394537593E-04  3.58480838422745E-06  5.28958376906757E-05 -2.54109664213850E-06
 -4.79276946688963E-05  2.33535785222044E-06  1.69689418644283E-05  6.71344431067812E-05  8.13529797107896E-06
  1.09760893946949E-04  4.62754766487184E-06  4.30932363393941E-05 -4.08031589099112E-06 -3.52869787176029E-05
  6.07279212171298E-07  4.88138142623377E-06  1.67905763938300E-05  2.61681435025580E-06  2.89171615017753E-05
  1.52486169332067E-06  1.42297148642206E-05 -7.73061797175248E-07 -1.04011530122094E-05 -3.54343262758396E-08
 -4.04543007208685E-07  9.51800184095345E-08 -9.20678921850661E-07 -1.05508271634782E-05  6.58017652914626E-07
  7.98288742381145E-06  1.09568485782510E-06  1.28207747876934E-05 -2.72188417614411E-07 -1.73107976781924E-06
 -1.00288521472822E-05 -3.43480890705922E-07 -9.16967171073923E-06  2.13606912871974E-06  2.32738249363932E-05
 -1.24728402694477E-06 -1.98334295865390E-05 -2.43939962697597E-07 -1.56343853831469E-06 -9.37908916448066E-06
  1.76405481758727E-06  2.09568220349172E-05 -9.15840890552096E-08 -7.82369053954886E-06  1.77561264430833E-06
  2.29857317302425E-05 -1.51627258467172E-05 -8.41716640997820E-05 -3.56563712960258E-04 -3.37934417418292E-05
 -3.25605174353656E-04 -6.03293699553170E-05 -4.61834684958797E-04 -1.86999315167864E-05 -9.53874835927622E-05
  3.21897973058855E-04  2.82402006837490E-06 -1.39305397969215E-06 -7.04210001205495E-06  4.40370594936917E-06
 -3.10459071650702E-05 -1.22363601595169E-05 -3.18702281684437E-05  1.00021970045521E+00  9.98896164214921E-04
 -2.05717378908044E-04 -1.60773512230919E-04  2.13562807860216E-05 -6.19910401428968E-04 -6.93065800092179E-04
 -6.24986451469536E-04  1.80137320932386E-03  4.35078691177152E-06 -7.15414085537982E-06 -7.30384645117349E-07
 -4.08210558527597E-06 -1.32384403467485E-05 -3.20532323934741E-05 -3.28613852340182E-05  3.53097514971458E-03
  2.29822828652092E-05 -2.28829265649483E-05 -2.49919635900282E-06  1.43428718853853E-05  4.00363129963172E-07
 -5.02096279522457E-06 -4.94003547479961E-06
* ORBITAL    1   33
  2.73676123146311E-06  1.87556275779006E-05  6.35787167565263E-05  2.68436512118113E-04  2.10709132341788E-04
  9.68546539459375E-07  3.59544986993262E-05  1.37338351917741E-04 -2.02172209703529E-05  5.55088146380208E-08
 -1.36468414932032E-05 -7.46725250225645E-05 -8.26767840421124E-07 -7.29671359356732E-07 -1.63743639499143E-05
 -7.88437802887275E-05 -7.84548367427491E-06  7.54928430492497E-05  2.17337007341281E-04 -1.91937631911866E-05
 -4.74578617757043E-05  4.31769283433213E-05  1.15307719605206E-04 -4.50115030482990E-06 -2.90127768765557E-05
 -1.09089438493510E-05 -2.21437397907048E-05  1.76097485655861E-06  1.20488652891878E-05  3.80523155021779E-05
  1.55015989684107E-04  1.50613292294727E-04  1.14249764445364E-06  2.54526974001930E-05  8.14161969902503E-05
 -1.42218037010973E-05  6.44990545418487E-07  1.20641215004829E-05  1.32885900456025E-05 -2.07695890714406E-05
 -1.09755030651066E-06 -4.30891414221653E-05 -1.83738786783845E-04  1.05974095129207E-05  1.91366157076483E-05
  5.17002094282667E-05  2.49936946575796E-07  9.63634087799552E-06 -9.83931010919844E-05 -2.71836230141580E-04
  1.16520731154997E-05  1.64954677096845E-05  1.45799110305348E-05  5.21766746349248E-05  6.39285369487810E-07
  3.05782323272548E-06 -1.66776509321044E-05 -2.08620052090412E-07  1.44046338298830E-04  3.70011855274898E-06
  7.09475163049604E-05  2.08679387443527E-04 -3.04453487372680E-05  2.69160769137053E-06  5.32781147704960E-05
  1.60157384420137E-04 -1.74761009641854E-05 -1.00678552960272E-06 -2.25833626429148E-05 -7.78855536548705E-05
  1.05854037941862E-05 -1.04554671336483E-04 -2.43640071433781E-04  1.89818746476435E-05  5.05558134126352E-05
  7.58729433131721E-05  1.83896471328033E-04  2.62459748672838E-07 -2.11773658671557E-05 -1.10628482887435E-05
 -1.18645894844730E-05 -4.72018121661642E-06 -3.36667461584822E-05 -1.54327310651554E-04 -6.16607667239229E-04
 -1.90319564150931E-04  1.91136984863528E-06  3.19122983549183E-05  1.64398420586251E-04  3.56132579963472E-05
  2.48429104150669E-07  7.86859946898758E-06  2.90123634306700E-05 -4.36387107713906E-06 -1.42099717316918E-06
 -2.61596485810455E-05 -1.36533719710914E-04 -2.73072390361586E-05 -1.39100130315591E-05 -4.09338087186536E-05
  1.17566138487972E-06  4.50319319522965E-06 -7.38225440338917E-06 -1.90896880090148E-05 -5.44214877825237E-07
 -4.74257327053753E-06  6.41008555105207E-07  5.97860787929521E-06 -2.13439687049785E-06 -1.97393962114786E-03
 -7.53971549404858E-05  3.14346355828865E-06  5.20897629299692E-05 -2.26504885291401E-05  3.28096018520433E-05
 -1.90879038419336E-05 -2.43951128308694E-05 -5.17560358579213E-06 -1.77947218685850E-01 -1.41780583022662E-03
  1.46568465413256E-04  5.68045633314822E-05  2.17818597961955E-03  1.80487290735790E-04 -1.45838504102291E-03
 -1.48703624204877E-04 -2.22503916969686E-06 -2.43242520267485E-03 -7.32297782199692E-05  3.32533389732617E-05
  1.82081687561590E-05  2.75760727354842E-06  4.84553344852500E-06  1.64754910930048E-05 -4.91713603974845E-05
  1.44144439996447E-05  9.84009191670308E-01  7.47680092603028E-03  1.20464353835657E-02  1.16663984146818E-03
  7.92506613381997E-04  1.12218499611111E-04 -8.04974204162827E-03 -7.65849432529793E-04 -1.80895008707762E-06
 -2.41934571919579E-05 -6.15626305044192E-05  3.14169299952953E-06  3.41433812508143E-05  2.02287502042261E-06
  9.01665112786644E-06 -1.22991978750897E-06 -1.83157785187442E-05 -3.43960508217619E-06 -4.83192475151746E-05
 -9.86354804499307E-05  1.19205469214997E-06 -1.52126815020523E-05 -3.43761817892671E-06 -5.75178368843400E-06
  8.42183218764247E-07 -1.07891220300927E-05 -3.03572281762503E-06 -4.38418735619932E-05 -8.46455667273986E-05
 -1.74255982175089E-06 -5.34263522258756E-06  3.74941099532880E-08 -1.09992919464551E-05 -3.63670387284674E-06
  6.65670677496920E-07  4.97874677195622E-07  3.95003942335177E-06  1.65879223618166E-05  1.68237557927409E-06
  2.23611060061380E-05  4.15537260248838E-07 -4.57356220091174E-06 -1.28931692997168E-06 -1.93905762099103E-05
 -7.32402918533997E-06 -4.59947852119359E-05  2.43998233593187E-07 -1.25479707799045E-05 -1.80530572231888E-05
  4.50063653669292E-05 -1.51240448772335E-05 -6.04192847147048E-05  1.81937092712783E-06  1.26887651553371E-05
 -5.93066533338663E-06 -4.77460888457885E-06 -3.87007284204032E-06  2.29367664583175E-05  1.10115387930783E-05
  4.61090384631032E-06 -7.36534225229764E-06 -4.60705140865599E-05  3.85241630069999E-06 -1.73055599287529E-05
 -1.17759560459882E-05 -1.80911678223380E-05  3.84623087548473E-05 -6.61173034197217E-05  1.64873212010004E-06
  1.04542464135760E-05  7.70592061053810E-06 -8.22660212420479E-06 -1.60097752006968E-05 -6.38687691220111E-06
 -7.09473508280633E-06 -2.53213704927154E-05
* ORBITAL    1   34
 -4.01690371269299E-06 -2.89360504152453E-05 -1.41010038157243E-04 -5.58042431406627E-04 -1.24463766048696E-04
  9.79040335182564E-08  5.05918291700279E-06  2.04211989958910E-05 -2.90759687555263E-06 -2.01979310482139E-06
 -3.91676656150657E-05 -2.03431387454854E-04 -3.83414221811687E-05  1.24430978834380E-06  2.18131577238392E-05
  1.16307353820691E-04  2.62095903482813E-05  1.33887005753863E-05  3.76011898514936E-05 -7.76522283278209E-06
 -2.28070042380661E-05  8.24112799349855E-06  2.26304821683756E-05 -4.40303199556612E-07 -6.04442609102896E-06
 -4.74466025469618E-06 -1.46189972208112E-05  1.34005650676150E-06  7.76352014714833E-06 -3.61858876565845E-06
  5.76541579359511E-05  2.10132112926556E-04 -2.44602213938893E-06 -4.74017278767016E-05 -1.40561080696698E-04
  1.33596001432706E-05 -3.70803187973720E-06 -7.12459138622170E-05 -2.17762270686101E-04  2.47307191925243E-05
  6.62077903698532E-07  7.95303546314432E-06  1.41103700448174E-05 -7.46355854299132E-06 -1.04556022946109E-04
 -2.40741419230063E-04  3.28155607356902E-07 -1.90722311919900E-05  4.43014179184448E-05  9.48238035272348E-05
  2.46196107619300E-05  6.02383555001182E-05  1.72302257208278E-05  3.21374170035916E-05  2.12019885846893E-06
  1.40151783986021E-05  3.44455916169500E-05  1.65791319960805E-04  2.14851437675506E-04  6.94071158682870E-07
  1.36379927096098E-05  6.37509572833524E-05  1.07536660386031E-05 -2.17031952474656E-07 -7.32312979313308E-06
 -2.75034907362392E-05  8.54910315361953E-06  7.93725768729649E-07  3.74782210351326E-05  1.66658997365058E-04
 -7.43165674700113E-06 -1.86896953398775E-05 -3.59800392033888E-05  1.94503957952563E-05  3.63784778874274E-05
 -7.66003113080957E-05 -2.21460431423642E-04  3.36926412025258E-07  2.33290391637413E-06 -1.96876542210624E-05
 -6.00462957408925E-05  1.15525844871497E-06  7.42368743690079E-06  1.01189344273761E-05  5.57606135793088E-05
  1.53645567886524E-04  6.55899750898464E-07  2.65050911977000E-05  1.41104538168215E-04  1.41391039085147E-05
 -9.40822179527168E-07 -3.54321852356006E-05 -1.35788049500997E-04  1.99146613694855E-05  2.47072342873474E-07
  7.69256971556099E-06  3.30332377578176E-05 -1.88591343005419E-06  7.53507181592588E-05  2.16604055163668E-04
 -4.40386878929669E-06 -2.93363344654432E-05  4.33706031495927E-05  1.16029516775535E-04 -2.06903696711636E-05
 -5.24496161080950E-05  1.18841336295656E-05  2.58284969003703E-05 -3.16900239182398E-06 -3.10598628216242E-03
 -1.04612169330642E-04 -1.58557969389915E-06  1.43385424890134E-05 -4.11373479646967E-05 -6.92678877251367E-06
 -2.28908189751525E-05  4.35612439666736E-05  1.34629859661343E-05  9.83999224388488E-01  7.45155687787045E-03
 -7.90922394130923E-04 -9.85151736283275E-05 -1.20469668630735E-02 -1.17799922020105E-03  8.05066275809290E-03
  7.62159697500376E-04 -3.11441538568180E-06 -3.32046684681854E-03 -1.10154497358517E-04  4.03681757988740E-05
 -2.78659380350580E-05 -2.07632754822364E-06 -5.37728912236487E-05  2.89721574807387E-05  7.87581640092210E-06
 -1.35106177613855E-07  1.77893073302051E-01  1.28143425440123E-03  2.17819608743439E-03  2.43419998693575E-04
  1.39732380372427E-04 -1.87172841224950E-05 -1.45277213287141E-03 -1.27626161422462E-04 -3.89910466363191E-06
 -5.53177518531138E-05 -1.13057917133988E-04  1.15420380086393E-06  2.47173601510192E-05  2.63590602509378E-06
  9.46787450787270E-06  3.37318247366093E-06 -7.70754428157919E-06 -7.53421244230484E-07 -1.38389005414943E-05
 -1.91392849013790E-05  1.50499400919335E-09 -8.01050481548997E-07 -3.08147054442937E-06 -2.60209138299189E-05
  1.69143766030183E-06  1.66807158928570E-05 -3.07983089617061E-06 -4.25591436793424E-05 -9.75467833744298E-05
 -2.82138483211946E-06 -1.13266728868869E-05 -3.36840018221949E-06 -4.05252110598416E-05 -2.03110639424718E-08
  2.01805717680967E-05 -3.48235932899703E-06 -5.01365808449224E-05 -9.90111416534270E-05  4.30001316161677E-06
  1.44987334214879E-05 -1.11336514187529E-06  1.45451366013125E-05 -1.37766015965613E-06  4.24840014997482E-06
 -9.78374838845734E-07 -6.04183533730417E-06  8.82686227829413E-06 -1.29437466984269E-05  1.02964836271032E-05
 -1.01821511710954E-05 -1.24702445578439E-05 -3.01482632959720E-05 -7.18133734789906E-06 -4.44682402992253E-05
  1.62328967968891E-05 -5.58702574700628E-06  1.10777040662627E-05 -6.17503117114468E-05 -1.52049920108697E-05
  4.27709542335981E-05 -8.14265891261691E-07 -3.70785318752289E-06  6.42775731857007E-06 -1.30407276853161E-07
 -2.42910587134365E-07  4.98893169788049E-06  1.92890774167117E-05 -1.07369296790731E-07 -7.21137925263404E-06
 -4.52439358655263E-05  1.63127543753787E-05 -3.30340274531504E-06  1.32566451238750E-05 -1.85474910851203E-05
 -6.71366101001584E-05  3.85956120483857E-05
* ORBITAL    1   35
  9.10670751028049E-07  4.77306495393595E-06 -1.36535269895392E-05  2.26508645006707E-05  1.79607874579920E-04
 -4.00284116011149E-06 -7.47694598820453E-05 -2.20660288531448E-04  2.94557962853286E-05 -2.79592411854229E-06
 -5.33498358665541E-05 -1.57157987643315E-04  1.66839331195427E-05 -8.82524581480352E-07 -1.64576252999079E-05
 -5.15992408021488E-05  8.75397470910873E-06 -1.06875566860517E-04 -2.46997995722698E-04 -2.13528173775805E-05
 -5.45299590276324E-05  6.41779210182715E-05  1.48993373366971E-04  1.84947815550266E-07  2.16400676462757E-05
 -1.49705766394337E-05 -2.30193786852971E-05 -4.46287491625369E-06 -3.19709621693953E-05 -1.50556932436080E-04
 -5.98686873950965E-04 -1.62192987108932E-04 -2.00247122386103E-06 -3.58373877613248E-05 -1.84814720067388E-04
 -3.73149330442266E-05 -1.22289535907100E-07 -2.74802816536950E-06 -9.19772372783664E-06  1.35266105434624E-06
 -1.36651229159302E-06 -2.48203216886570E-05 -1.30428845937986E-04 -2.71332220101593E-05 -2.75486329204976E-06
 -8.48803923350725E-06 -4.96148974826051E-07 -3.33294863346172E-08 -9.55570591405643E-07 -2.10633266876798E-06
  3.82383961437610E-06  1.30465840714499E-05  2.63980639842165E-06  1.02826478937167E-05  2.11152281065787E-06
  1.42888485820257E-05  4.25307641861472E-05  1.81908154356831E-04  1.88205601455386E-04 -8.36981247113564E-07
 -3.40065073856588E-05 -1.34328593690412E-04  1.88177474186110E-05  1.81024898668982E-07  1.83748108400498E-05
  1.04267043969902E-04  8.09516564147722E-06 -5.26988676443711E-07 -1.27758444156771E-05 -6.09162877142010E-05
 -4.32832706530003E-06  7.45946327607802E-05  2.17493805727364E-04  2.05973295456633E-05  5.20507156998707E-05
  4.24799966334069E-05  1.15239546318700E-04  4.27054852308148E-06  2.79621966130288E-05 -1.06798909774840E-05
 -2.23646341297123E-05  1.94480188927084E-06  1.31541106955678E-05  3.83694560477406E-05  1.62011657015286E-04
  1.76871586314215E-04 -6.97854461413596E-07 -1.69606284578079E-05 -5.54756941413110E-05  1.22526707548837E-05
 -7.15004564941226E-08 -1.07559092198196E-06  2.03748444032942E-05  1.69885031243307E-05 -7.33165374518415E-07
 -3.74520752610698E-05 -1.71738301503361E-04  6.87699232719551E-06  3.23433465838530E-06  1.52951132627249E-05
 -3.36847986897172E-08 -6.24491687828243E-06 -8.67789595569143E-05 -2.48650204924938E-04 -1.53968907901328E-05
 -2.67131518166609E-05  1.70301292921460E-05  5.61205546039835E-05 -3.07151950533659E-06 -2.50742163121604E-02
 -2.59631708469330E-04 -2.49460293147934E-05 -4.00043369365904E-05 -3.08054787630252E-04  2.52329360926483E-06
 -2.04501211141606E-04 -2.95232001871463E-05 -2.58255543028151E-06  2.72722373255185E-03 -5.27854127859599E-05
 -7.10244292041051E-06 -5.39013698973028E-05 -3.44921817326555E-05 -3.72990508269868E-05  1.94638688460142E-05
 -1.33679519868659E-05  1.42105596908976E-05  9.99645043290807E-01  7.57490701821899E-03 -1.23036952595847E-02
 -1.19424119793001E-03 -8.54611895801563E-04 -1.15563308560705E-04 -8.05229214985725E-03 -7.60338829362908E-04
 -2.57858480015460E-06  2.88199987518572E-03 -4.49511054581807E-05  3.20847178705189E-05 -6.74414398488438E-06
  2.36665675650433E-06  3.17333256538274E-06 -2.63542901561952E-05 -5.19659476432905E-05 -3.52118706640155E-06
 -5.04368807510763E-05 -1.00996987611755E-04 -1.14847760640553E-06  1.53128145399007E-05  3.89308907252906E-06
  1.01352815631005E-05  1.14371122509912E-06 -7.53097178423240E-06 -2.40404544390341E-06 -3.29592560722396E-05
 -7.84969658770328E-05 -3.30795271728471E-06 -3.78405892582123E-05 -2.36917224549615E-06 -9.62694947531500E-06
 -7.17135344880561E-07 -1.97018218905644E-05 -8.39983354313111E-08 -4.42082712575916E-06  1.24966238057964E-08
 -2.35225696087572E-06 -2.44026437628188E-05 -2.70660503343441E-07  1.87776991460214E-06 -1.53353547357233E-06
 -1.86205432766204E-05 -3.48127912161601E-06 -5.02173398387090E-05 -9.86997994732880E-05  2.28672768788601E-06
  8.46907836091334E-06  4.81610681073798E-07  1.71512600186663E-05 -3.56380994267729E-06  4.37337801214841E-06
  6.56549981735755E-07  5.44856695858921E-06  3.36661515428791E-06  5.37206772848304E-06 -2.16102395237931E-06
  1.34400342988664E-05  8.36030409704129E-06  1.04445481242451E-05 -7.46702177815723E-06 -4.65216006545480E-05
 -2.12400186041767E-06  1.38144971406021E-05 -1.57964145970545E-05  4.39078821785875E-05 -1.64227936493759E-05
 -6.39492926734212E-05  4.64601728167314E-07  2.98495297036968E-06 -1.02473382938926E-05  8.36783895809745E-06
 -1.39013363689941E-05 -9.43056569243919E-06 -1.67969740000406E-05 -2.01683200105855E-05 -7.45566295622006E-06
 -4.63819079416483E-05 -4.69046883148797E-06  1.68118105688899E-05 -1.18898166090232E-05 -1.69312511693267E-05
  4.13636779268490E-05 -6.50188760687759E-05
* ORBITAL    1   36
 -1.98992296901815E-06 -1.33886176846092E-05 -3.76348865843951E-05 -1.62669407344532E-04 -1.85680555604740E-04
  1.29786388858199E-07  2.68771822842740E-06  3.14677207164811E-05  1.54835727212283E-05 -5.58555967440164E-07
 -1.43176405846270E-05 -4.77973383470471E-05  1.13648302545105E-05 -6.91912828263642E-07 -3.67088164826582E-05
 -1.69734046840216E-04  6.30274815473357E-06  2.16704749976711E-06 -2.81179257836114E-06  1.65085091864060E-05
  2.95655659239989E-05  8.37116477681807E-05  2.41648274433223E-04  3.16514113586919E-08  5.14694438896757E-06
  1.77567810825537E-05  5.72302976770625E-05 -1.88910118992431E-06 -1.26953108712475E-05 -3.50105340996050E-05
 -1.51878533531415E-04 -1.79980579671545E-04  2.83119976867564E-07  2.02353109660063E-05  1.13981820703699E-04
  1.00649098460707E-05 -8.29989014982785E-07 -3.39040533472506E-05 -1.33927833486290E-04  1.88199631863698E-05
 -4.56044520552249E-07 -1.15099077008727E-05 -5.41074535440518E-05 -2.83810783511762E-06 -7.45226420712527E-05
 -2.17349739811885E-04 -4.15491542783623E-06 -2.79343766566288E-05 -4.24790841659485E-05 -1.15373590310474E-04
 -2.08114480470690E-05 -5.28873191777982E-05 -1.08661393446944E-05 -2.29610346373129E-05  4.36059508155106E-06
  3.12795546218145E-05  1.48528458405180E-04  5.89806656968677E-04  1.52707127720627E-04 -7.76652824014102E-08
 -9.90933782973134E-07 -2.23308249139059E-06  4.29192696535189E-07 -2.00784604151002E-06 -3.66825645955976E-05
 -1.89616652255215E-04 -3.76474695664565E-05 -1.33794270949719E-06 -2.41288871638375E-05 -1.27090467507151E-04
 -2.68863029076415E-05 -1.00715447360919E-06 -2.47117838996641E-06 -4.77523289909672E-06 -1.55112455607172E-05
 -1.18421131316145E-06 -3.71265834744669E-06  2.90938005381267E-07 -1.36626214942362E-06  3.09916187846326E-06
  1.12650336401924E-05 -1.01198329707339E-06 -5.45776583941458E-06  1.16498196598325E-05 -3.11053244203887E-05
 -1.88666281596692E-04 -2.76249672660293E-06 -5.25220587641018E-05 -1.54363972590812E-04  1.61251511820784E-05
 -4.00371114815589E-06 -7.47979499742052E-05 -2.21880916810400E-04  2.86666473521265E-05 -8.46612874425645E-07
 -1.45959391861954E-05 -4.29922421883208E-05  8.44037541502212E-06  1.06868172051455E-04  2.46617653414748E-04
 -1.58734632088766E-07 -2.13331267688558E-05 -5.98980049220986E-05 -1.36683637392542E-04  2.21341416651341E-05
  5.58965513032775E-05 -1.58466439721502E-05 -2.58992544812614E-05 -1.40611225117789E-05 -9.99645467939715E-01
 -7.57233405769509E-03 -8.59518501148802E-04 -1.14019741582972E-04 -1.22966597247836E-02 -1.19525784001007E-03
 -8.05672272841261E-03 -7.60251160460873E-04  2.71417582075222E-06 -2.73439957123214E-03  4.98178580747182E-05
  2.49725386000615E-06  5.87138947530120E-06  3.03330640402262E-05 -5.23092403597250E-06 -2.50121616172433E-05
 -5.11644012509626E-05  2.36342002191959E-06 -2.50189244889849E-02 -1.19879307712297E-04  3.08314040319051E-04
  6.23501080271153E-05  1.80007263437343E-05 -3.42631927610660E-05  1.99117922535360E-04  8.55959399753536E-06
  2.72010841865979E-06 -2.52822786936836E-03  5.77354856207382E-05 -3.18880656957899E-05 -3.65179346542754E-05
 -6.94798874144845E-06 -5.40528837061729E-05  1.79715383315481E-05 -1.09995064344260E-05  2.36788802490752E-07
  6.69672378208785E-06  4.48294665122179E-06 -1.96498280708157E-07  1.27022498479181E-06 -2.50306570029030E-06
 -2.46058889018226E-05 -1.55666642364631E-06 -1.80045377999176E-05  3.60171137040450E-06  5.18721046162828E-05
  1.02629750604887E-04  6.49922822503039E-07  1.90498819935524E-05  2.40917185391842E-06  8.98349898522355E-06
 -3.52660251047407E-06  5.38980860043839E-06  3.55386973949480E-06  5.14868165896797E-05  1.01371090969091E-04
  4.03073185801462E-06  1.08423111720197E-05 -1.14733962231751E-06  1.54458763535735E-05  1.23955104440023E-06
 -6.70435553345200E-06  2.58004357014500E-06  3.55622556253802E-05  8.35054432646520E-05 -2.48586893971994E-06
 -1.00531484361205E-05 -3.33708574086719E-06 -3.87408998933659E-05 -5.40233779714073E-07 -1.99456766366078E-05
  7.44205424668905E-06  4.62406075472336E-05  1.66872252126988E-05 -4.88819294845520E-06 -1.18309093741304E-05
  6.43940168416927E-05  1.65016346540174E-05 -4.19683872393312E-05 -8.56902064966352E-08 -6.06017174873073E-07
  8.51117545451371E-06 -1.10491938264549E-05 -1.30478643155704E-05  1.77926907665327E-05  1.02667058160002E-05
  2.00631794569619E-05  7.50098406005824E-06  4.68081360541094E-05  1.45772212038436E-05 -2.63200045639765E-06
 -1.55528497418948E-05  1.69134494646662E-05  6.48656494391488E-05 -4.39830031568428E-05 -2.93641874957611E-07
 -3.18754120961102E-06  5.64239181552190E-06  2.54254633017095E-06 -1.60022686683198E-06 -7.52603366308278E-06
 -1.25540916715875E-05 -1.02006295638740E-05
* ORBITAL    1   37
  1.49689153047016E-06  1.07422103976698E-05  5.11620287624754E-05  1.99814922857968E-04  3.14564622802200E-05
 -1.05693271576471E-06 -1.97631103238487E-05 -1.17194231983808E-04 -3.00385127517908E-05  2.98174262415287E-07
  5.48371781998039E-06  2.90124929296017E-05  3.50181623293461E-06 -9.47930355384331E-07 -1.76674784073786E-05
 -1.02382864879740E-04 -2.34949194664170E-05 -9.87361179989074E-06 -1.65364567087676E-05 -6.02459493172009E-06
 -8.36670987489071E-06  5.58973608811688E-06  9.30690643776768E-06  1.21279183425820E-05  2.02052687770989E-05
  4.30066758072305E-06  8.41991970081006E-06 -5.98398720097469E-06 -4.15930973175254E-05 -1.73814757374841E-04
 -8.69969268681659E-04 -4.80052833669107E-04 -5.17965053040437E-06 -9.33261291200302E-05 -5.77876654874910E-04
 -1.19074880103132E-04 -1.58117064759832E-06 -3.12687481972733E-05 -2.24994274676413E-04 -6.55914818456839E-05
 -2.54499174265800E-06 -4.38921131498848E-05 -2.49576420134075E-04 -3.79517237541784E-05  3.76172222902079E-05
  1.18710951495156E-04  1.53017073520990E-05  6.77342855598914E-05 -2.16894134116491E-05 -6.87818533026027E-05
  3.15708970873972E-05  1.35967763998577E-04  3.33991122600876E-05  1.44549235005075E-04  2.71919067777605E-06
  1.95212623816581E-05  9.32587351872780E-05  4.21873530389931E-04  1.30971403627492E-04 -1.33797201495884E-06
 -2.51809561957960E-05 -1.64103150904727E-04 -4.60782742879405E-05 -5.71017993099657E-07 -1.02571362967481E-05
 -5.04383786510994E-05 -6.67056167953635E-06 -1.42182280478881E-06 -2.69170671119285E-05 -1.75778142034078E-04
 -4.86918444038138E-05  9.20972306701045E-06  1.25278136553878E-05  5.69485402588266E-08 -5.51938036215596E-06
  8.71814992883504E-06  1.16800613099282E-05  1.61864423585705E-05  3.51579728979242E-05  9.50617548305645E-06
  2.19967558720021E-05  2.69489720753560E-06  1.93471917152253E-05  9.24463961254170E-05  4.18724285004128E-04
  1.30123967997726E-04 -1.95072296284854E-06 -3.66281928289120E-05 -2.31354445011416E-04 -6.08353685620572E-05
  5.44100099521563E-08  1.37256084569740E-06  1.73192720631770E-05  8.10749938567705E-06 -5.28019685989464E-07
 -1.02740513300801E-05 -7.84170970303360E-05 -2.73259139765169E-05 -3.02051756796416E-06 -4.03470784207359E-06
 -1.42873367464047E-06 -4.95036863230479E-06 -1.23199353387085E-05 -1.68161966021309E-05  1.46028088059291E-05
  3.55379550530992E-05  1.13675017363137E-05  2.07238299471321E-05  1.55704687754104E-06 -1.29213310338944E-05
  3.64655781192381E-05 -5.17541119700541E-06 -3.07877648790151E-05  6.41872415718853E-07 -3.41614801864524E-07
 -2.20429414334043E-06 -2.27692311001598E-05  2.94170396128819E-06  6.76845748387861E-06  7.80167854678938E-05
 -1.03238716798081E-05 -1.01888540430566E-04 -2.64559933251998E-06 -7.22489993937056E-06 -5.40372649405489E-06
 -6.67162139594414E-05  5.78961471493705E-07  5.69552268693703E-07  1.82171367945241E-05 -2.08183224143125E-06
 -2.45460915372126E-05 -3.95450030241015E-07 -4.84131023839489E-06 -1.17722781120134E-06 -1.38696148284528E-05
  1.60776881591580E-06 -1.22060515546920E-05  3.73662809308282E-05 -3.81161794746227E-06 -3.15801323401487E-05
 -6.05985025746985E-07  1.31589292671395E-06 -4.16030741750024E-06 -2.12520954618491E-05 -1.39971336799073E-08
  1.48804200489796E-04 -1.89589421930228E-06  1.70962315853450E-06  7.74162502386885E-06 -2.77094863362505E-06
 -2.03450764447711E-05 -2.21281747957458E-06 -8.53549927641364E-06  6.44733150649744E-08  9.32408989740129E-05
  1.86088159996811E-06 -7.29160723308707E-07  6.86878827742076E-07  9.77955678393822E-07  4.44261199892146E-06
 -1.18505947717537E-06 -2.52126759043183E-06 -1.71234882446945E-05 -9.99913394819220E-01 -7.11597406742315E-03
 -5.67500701734195E-03 -5.01835755322589E-04  9.40010344531071E-03  6.81229077968986E-04 -1.05545118429274E-02
 -8.28903932712460E-04  2.15996217586104E-08  2.42217257998965E-04 -2.90626482648387E-07 -2.70712772831735E-06
 -1.29573171870737E-05  1.94985405700070E-06 -2.41784802771925E-07  4.13719310925323E-06  1.99154891084975E-05
  1.04846357681046E-04  1.72412797449504E-04  7.61940401907637E-05  1.09450678840531E-04 -2.18736645106399E-05
  1.29611044315376E-05 -2.46747032415356E-05  1.34427123163176E-05  3.18942162440879E-07  4.04627512206444E-07
  1.22254048125628E-06  3.36648159166316E-06  2.59000534172323E-06 -1.89477116377821E-05 -7.20212897716734E-06
 -1.79113992188159E-05 -2.88382367393395E-06 -1.47722396165222E-05 -1.86343540379543E-06 -9.07173008472489E-07
 -8.05662879233300E-07  1.32868565297381E-06  2.65729446950716E-05  2.63535676647208E-05  3.00394113906905E-07
  2.52961867142586E-07  4.12824492636473E-06  4.42232858489851E-07 -1.45232961673707E-06 -7.28607248896978E-06
 -1.89681381495956E-05 -1.79176853792021E-05
* ORBITAL    1   38
 -2.68647682467173E-06 -1.92859160123319E-05 -9.21419590193037E-05 -4.17463308515485E-04 -1.29649596736891E-04
 -1.32511279032481E-06 -2.49658141009362E-05 -1.62783582952551E-04 -4.56407876236323E-05 -5.63389865397218E-07
 -1.01300207034653E-05 -4.97529025581678E-05 -6.44589105944177E-06  1.41843909607066E-06  2.68822453751334E-05
  1.75922749212491E-04  4.87606783768438E-05 -9.05727135646814E-06 -1.22941056379678E-05  8.86290014677885E-08
 -5.57085387291522E-06 -8.92196886628054E-06 -1.21277049960432E-05  1.62679226689030E-05  3.52858381350980E-05
 -9.35605737574976E-06 -2.15899866984745E-05 -2.65368807284306E-06 -1.90519037230847E-05 -9.10508167937450E-05
 -4.14738444935375E-04 -1.31231304972490E-04 -1.91270902005002E-06 -3.59244656073332E-05 -2.28050746041748E-04
 -6.05214032907641E-05  6.12353146536043E-08  1.50898998502785E-06  1.83640230867704E-05  8.47323864135047E-06
  5.40721087600524E-07  1.05184296373452E-05  8.02823030850982E-05  2.79596106334065E-05  3.12068996720716E-06
  4.12068262718792E-06 -1.49046337125216E-06 -5.15120421278902E-06  1.20269890079477E-05  1.60918673232949E-05
  1.47678329979798E-05  3.58483147935790E-05 -1.10223306384165E-05 -2.02077019805869E-05 -1.47781297309334E-06
 -1.06056570730837E-05 -5.05248757885593E-05 -1.96704016540384E-04 -3.03013539884392E-05 -1.03505118604342E-06
 -1.93435935460154E-05 -1.14389963641310E-04 -2.92881971572003E-05  3.00580757625038E-07  5.53497632951895E-06
  2.93624949372043E-05  3.58508403245599E-06  9.47974087159525E-07  1.76708447314061E-05  1.02117634810851E-04
  2.33290349028449E-05  9.69823659832206E-06  1.62266952696209E-05 -6.16799741875344E-06 -8.62169455238127E-06
 -5.64465272546418E-06 -9.47911102478757E-06  1.18763293415893E-05  1.96903115868931E-05 -4.13025283672705E-06
 -7.97766685285341E-06  5.95662407863310E-06  4.14216027095304E-05  1.73173099719466E-04  8.63247850662429E-04
  4.75484130311396E-04 -5.05654850577585E-06 -9.17726974293987E-05 -5.71257655237931E-04 -1.17934608791070E-04
 -1.56524581962090E-06 -3.11673439855425E-05 -2.25802568612748E-04 -6.62675777457113E-05  2.46027636875060E-06
  4.27163907835129E-05  2.45284415032916E-04  3.79957933703150E-05 -3.81220273160112E-05 -1.20033600058823E-04
  1.52292478161127E-05  6.74735039875800E-05  2.25430785880562E-05  7.08770516667774E-05  3.01231984463348E-05
  1.32084851223641E-04 -3.37776169431741E-05 -1.46109382076814E-04 -3.01218919026247E-06 -7.24005278432175E-06
 -7.95567198926157E-05 -1.03392527815700E-05 -1.02074281522931E-04 -2.63996207864239E-06 -6.59827781767195E-06
  5.41093162711117E-06  6.73752634070754E-05 -1.56166803604476E-06  1.20505555411213E-05 -3.63972996030822E-05
 -5.08257672126777E-06 -2.97602615937082E-05  7.34264606299301E-07  2.92767513114041E-07  2.26539830488993E-06
  2.34814026238931E-05 -1.53602021995601E-06  1.28787661132974E-05 -3.56831279336968E-05 -3.75657305720872E-06
 -3.06365772583592E-05 -6.64856934124049E-07  8.55372749505824E-07  4.03775214185474E-06  2.05143895476513E-05
 -5.79651580598787E-07 -7.11691047743678E-07 -1.82258831275909E-05 -2.05208710021763E-06 -2.43290431867815E-05
 -3.57469859424209E-07 -4.54922216672067E-06  1.21579065463089E-06  1.40872277978120E-05 -7.03166655173437E-08
 -1.84124421451816E-04 -2.66388764632937E-06 -1.59030753467985E-06  5.34089685320019E-07  1.49836867712829E-06
  4.43011403492953E-06  2.13845079096107E-06  2.62472935654952E-06 -8.22518026104296E-09 -1.11324978187856E-03
 -5.14903893526447E-06  1.09066092315542E-05  8.31595542140256E-06 -8.20019444140342E-06 -2.06754789249584E-05
  1.23877695156935E-05  9.05131062149480E-06  5.13080292820951E-09  2.41716746045423E-04  4.31747888227716E-06
  6.29471958623324E-08 -1.24491532380286E-05 -2.63119615382089E-06 -5.63707650169243E-07  9.56311855704842E-07
 -1.97602439573651E-05  1.69300597264107E-05  9.99911515665740E-01  7.12244485924401E-03 -5.63992520943641E-03
 -4.95997409144241E-04  9.52042455744630E-03  6.94666624454683E-04  1.05751514569378E-02  8.29864669034143E-04
 -3.41535308548295E-07 -2.88200949319221E-07  1.29817906522433E-06  3.30437510149471E-06 -2.52949870779996E-06
  1.90362541660768E-05  7.35149634490059E-06  1.78244948908163E-05 -1.09817098966224E-04 -1.79359644995286E-04
  7.79660527783013E-05  1.11769050948368E-04  2.48775139200658E-05 -1.33414768635521E-05  2.49803758460827E-05
 -1.26845696865676E-05 -1.93666493062629E-07 -7.44632428343408E-08  4.16493162795026E-06  5.65285939540759E-07
  1.41865021479854E-06  7.20074862223172E-06  1.89306818266964E-05  1.75689291000093E-05  2.84241573193947E-06
  1.44982116046514E-05 -1.94726863222659E-06 -7.28402790665518E-07  8.72476786764641E-07 -1.37285298501370E-06
 -2.59506851482010E-05 -2.61725207122416E-05
* ORBITAL    1   39
  5.95046531699246E-06  4.13770381481457E-05  1.72952399348749E-04  8.62135583107994E-04  4.75131816865016E-04
  1.56381287030918E-06  3.11388687641812E-05  2.25687288907963E-04  6.62700982329128E-05  5.06034829023297E-06
  9.18466885598810E-05  5.71876017898513E-04  1.18120640727893E-04 -2.45897021281932E-06 -4.27002102039214E-05
 -2.45179211255656E-04 -3.79329503132494E-05 -3.81368898899054E-05 -1.20115223450320E-04  3.02581430615396E-05
  1.32325222853545E-04  2.24919784753897E-05  7.08511440824835E-05  1.52848075592007E-05  6.76223316965126E-05
  3.37979774515318E-05  1.46182391453938E-04 -1.48105732133448E-06 -1.06292867565233E-05 -5.06436047202309E-05
 -1.97229868929116E-04 -3.04480060069893E-05 -3.04434860459289E-07 -5.60962758837099E-06 -2.98408913755606E-05
 -3.71808485006699E-06  1.03633105309130E-06  1.93689162287090E-05  1.14580763941296E-04  2.93515816844524E-05
 -9.46012812649742E-07 -1.76344043143174E-05 -1.01836649386200E-04 -2.32329831590600E-05  9.70137469472878E-06
  1.62165631856695E-05  1.18806288232245E-05  1.96819698517071E-05 -5.60434118051697E-06 -9.41247720347221E-06
 -6.13647688283110E-06 -8.56757761271802E-06  4.09564831966292E-06  7.89104992319001E-06 -2.66306356507905E-06
 -1.91181861636500E-05 -9.13491350524715E-05 -4.15917690752567E-04 -1.31523785800815E-04 -6.28009194966333E-08
 -1.53676219353940E-06 -1.84696892533402E-05 -8.48022358795273E-06  1.91563971546705E-06  3.59740923228566E-05
  2.28362592896247E-04  6.05768884294569E-05 -5.37801932887278E-07 -1.04671832674028E-05 -7.99239268357826E-05
 -2.78596660189572E-05  3.17167721438384E-06  4.25461005850293E-06  1.47498709253492E-05  3.58964834745227E-05
  1.20163555052392E-05  1.60558777711542E-05 -1.45769532096009E-06 -5.05975998958337E-06  1.10302534218907E-05
  2.01548982630568E-05 -2.67306578287435E-06 -1.91926348706663E-05 -9.17511805096453E-05 -4.15484350313612E-04
 -1.28536805997044E-04  5.52188385998175E-07  9.92700316235064E-06  4.84972069580739E-05  6.19389361580446E-06
  1.32257017654244E-06  2.49140963887209E-05  1.62370501042135E-04  4.55059022519736E-05 -1.41283331663650E-06
 -2.67837007679626E-05 -1.75325958382068E-04 -4.86501442752240E-05 -9.15048016911281E-06 -1.25726901527161E-05
  1.63233090343453E-05  3.54708173764004E-05 -8.87278043901119E-06 -1.19736480072348E-05  1.55903385475130E-07
 -5.27643496911945E-06  9.28209481561360E-06  2.12703677511138E-05 -1.54295081664233E-06  1.28455568186021E-05
 -3.58536611960863E-05  6.41983914250396E-07 -1.08085990528608E-06  3.74904127261312E-06  3.06043259485022E-05
 -4.02665708255352E-06 -2.03542398616656E-05 -5.82448076086303E-07 -7.08198095859333E-07 -1.82910097069338E-05
  3.48376517101090E-07  4.50177765953444E-06  2.05639829366434E-06  2.43466760830872E-05 -1.20587817430892E-06
 -1.39923762676115E-05 -3.01901058703631E-06 -7.32074008835660E-06 -7.97258277043342E-05  2.63937698392121E-06
  6.58976443943129E-06  1.03466057917003E-05  1.02128595034765E-04 -5.39913318080939E-06 -6.73061408967170E-05
 -1.56160455508492E-06  1.19938231938237E-05 -3.63883071071902E-05 -7.40248656796097E-07 -3.69152034474849E-07
  5.08603421843498E-06  2.97656861171344E-05 -2.25583581122750E-06 -2.33697338054404E-05  1.98695608776068E-09
 -6.03678363252738E-04 -1.46629282270382E-06 -5.36131028957368E-06 -1.14177500306385E-07  4.73531120480461E-06
  1.27924454874073E-05  7.91733164086303E-06  2.02499577331854E-05  1.68869716863780E-05  9.99911539888225E-01
  7.12475377227756E-03 -9.52705282700357E-03 -6.95177353743796E-04  5.64205801694811E-03  4.96257294968759E-04
 -1.05653879340972E-02 -8.29843468628049E-04 -6.97943560600642E-08  9.22990404013165E-05 -7.82228121898301E-07
  6.47583509380112E-08 -4.35892913450641E-06 -1.02853269433582E-06 -8.07454204418131E-07  7.65806018685564E-07
 -2.47069325799516E-06  2.87687484766658E-08  1.11303177892663E-03  1.06952747710931E-05 -4.36027580259220E-06
  1.95635329271379E-05  1.02967761597308E-05 -6.77481865395760E-06  1.11464027188375E-05 -7.19312764951500E-06
  2.80968251086885E-06  1.44290920347082E-05  7.06146060034827E-07  1.89879380571191E-06 -8.59136156634826E-07
 -2.61281276646743E-05 -1.35500117238148E-06 -2.59366199200320E-05 -4.44252462027494E-07 -5.05038444099388E-07
 -3.88977736510269E-07 -3.98820430619038E-06 -1.38637034580425E-06  1.75586776867415E-05  7.25455267381992E-06
  1.89189650036431E-05 -1.09905331601702E-04 -1.80149581770973E-04 -1.12240257691096E-04 -7.79340844929059E-05
 -2.40434245538162E-05  2.49339918401534E-05 -1.26924293285719E-05 -1.26844875599205E-05 -2.39813472503243E-07
 -8.05450139970015E-08 -3.40322426184638E-06 -1.37895092971256E-06  2.57494664999826E-06  7.31588462379022E-06
  1.77518500911770E-05  1.89917222789483E-05
* ORBITAL    1   40
  2.67066865462292E-06  1.91745580058630E-05  9.16489245394865E-05  4.15512851617443E-04  1.29335686428105E-04
 -5.60075491051368E-08 -1.40123072142300E-06 -1.74825375738573E-05 -8.14470870219060E-06  1.93247494910797E-06
  3.62928510683312E-05  2.29518261428139E-04  6.04927832678146E-05  5.25473380827511E-07  1.02208303337163E-05
  7.80566309235218E-05  2.72046837629671E-05 -2.96648849133548E-06 -3.91852202507882E-06  1.45133274545708E-05
  3.53301374675543E-05 -1.22569021182653E-05 -1.67744123001539E-05 -1.43631723467861E-06 -4.98515308606996E-06
 -1.12816851696989E-05 -2.05979187605635E-05  2.70330450176359E-06  1.94076982059787E-05  9.27254119695864E-05
  4.19529878480305E-04  1.30147578645203E-04  5.70389385453422E-07  1.02527935313915E-05  5.04222766039349E-05
  6.67561550215066E-06  1.33187627997845E-06  2.50687744279985E-05  1.63407418890032E-04  4.58597452374689E-05
  1.41829175038427E-06  2.68558663499358E-05  1.75331649346748E-04  4.85230734644681E-05  9.15586565899549E-06
  1.24794219111541E-05  1.61460797902784E-05  3.50434616145880E-05  8.67865396763867E-06  1.16644256880069E-05
  3.30190490137099E-08 -5.57005925858794E-06 -9.51259558447736E-06 -2.19904208191528E-05 -5.99679686033389E-06
 -4.17467735687056E-05 -1.75179961698573E-04 -8.70098970505269E-04 -4.75686009696404E-04  1.53481581006777E-06
  3.06773863975364E-05  2.23501938851343E-04  6.57952797928892E-05  4.94697009567052E-06  9.04402806417484E-05
  5.70450783318956E-04  1.19606208279397E-04  2.41317626649261E-06  4.22724677169857E-05  2.46043894253160E-04
  3.87696797150853E-05  3.73809206461425E-05  1.18141691456001E-04  3.01320974274639E-05  1.33845269089293E-04
 -2.16407663183886E-05 -6.87923027815022E-05  1.51325710797052E-05  6.71460085047162E-05 -3.25993649418144E-05
 -1.43730966961575E-04  1.49000977264317E-06  1.06934826829379E-05  5.09471411172832E-05  1.99261878447015E-04
  3.14775373689930E-05 -2.97839730178559E-07 -5.48048173743237E-06 -2.90287576029692E-05 -3.53460202156526E-06
  1.05112902393216E-06  1.96584399791301E-05  1.16711558140739E-04  2.99549772002369E-05  9.44588581080145E-07
  1.76138025376659E-05  1.02208821555050E-04  2.34927913121114E-05 -9.82229208852417E-06 -1.64522500988027E-05
  1.20822887673539E-05  2.01311661778816E-05  5.57771997356536E-06  9.28303546934683E-06 -6.01623605073036E-06
 -8.36710987763271E-06 -4.29526302114593E-06 -8.40126621847345E-06  5.78005653429283E-07  6.09438230566494E-07
  1.81862250567331E-05  3.94133192544790E-07  4.82037449364471E-06  2.07203303366247E-06  2.44245195749675E-05
  1.17139857074941E-06  1.37686299069513E-05  1.60317392382192E-06 -1.18191561513151E-05  3.74127065173579E-05
  5.98852056351937E-07 -1.35891114495436E-06  3.79759619741700E-06  3.14991265194888E-05  4.17503832547838E-06
  2.15220036195994E-05  1.54726320345573E-06 -1.24025071908268E-05  3.64790267513957E-05 -6.61745484196953E-07
  1.76039379805755E-08  5.16965888905951E-06  3.10622811618402E-05  2.20158005918616E-06  2.28835829329101E-05
  2.92223925095996E-06  6.90336100349736E-06  7.77241914329779E-05  2.63636669214560E-06  7.28032804884802E-06
  1.02959075131835E-05  1.01920718781114E-04  5.38381874168214E-06  6.66384291714257E-05 -1.70230494229863E-05
 -9.99911669134021E-01 -7.10939373222555E-03 -9.45520445975198E-03 -6.86916722424052E-04  5.70029051556349E-03
  4.97840932354866E-04  1.05168427420892E-02  8.23111825671274E-04  8.03933399834479E-09 -6.03168324740237E-04
 -6.28544277550396E-06  6.10405267224944E-06  8.45564340421366E-07 -2.06371565454770E-06  1.25030444007658E-05
  4.80216472173323E-06 -1.91866287720564E-05  1.21896072503046E-09 -1.48758704371505E-04 -3.52187127906989E-06
  1.11097028389834E-06  2.04084361822286E-05  1.10297366678817E-06 -7.46830405689584E-06 -9.05492496030429E-07
  8.37865177099136E-06  6.01404580463067E-08 -1.83667356916309E-04 -1.03272895450217E-07  5.79133296772593E-07
 -4.35039875475963E-06 -1.91074329919430E-06 -9.12814826039864E-07 -1.74071767053356E-06  2.31799181667622E-06
  3.36736437454692E-07  3.38465599634028E-07 -4.09963033134693E-07 -4.04770373044507E-06  1.41544413166742E-06
 -1.77825006013087E-05 -7.24085554813554E-06 -1.88328509354838E-05 -2.86269005382571E-06 -1.48025206976694E-05
  8.91834099678167E-07  1.74640508417133E-06  6.82805431402477E-07  2.63731396467306E-05  1.29118834244401E-06
  2.64281209803936E-05  4.04791767259086E-07  5.24317249035257E-07 -3.18953203826884E-06 -1.15615799955210E-06
 -2.53409122340179E-06 -7.20096790482989E-06 -1.78322980408344E-05 -1.88385834418253E-05  1.06506970856459E-04
  1.75067835352594E-04 -1.10967680638973E-04 -7.42904374277306E-05  2.33901159441400E-05 -2.55455109815848E-05
  1.39402414343669E-05  1.31434933123633E-05
* ORBITAL    1   41
 -6.42179168455703E-07 -5.33830348353975E-06 -1.50283674223519E-05 -1.58546829894935E-04  5.27189423195535E-06
  3.97768930181857E-06  5.12346384707003E-05  3.50051651419574E-04  8.08255636229017E-05 -3.06985203280959E-06
 -3.37346658570521E-05 -2.23849397908643E-04 -5.11170389352853E-05 -1.04709509912209E-06 -1.77739889241094E-05
 -1.10239982594148E-04 -2.10325184954335E-05  6.03176911281873E-05  1.70217329384300E-04 -1.27890595402562E-05
 -4.63870629854090E-05  4.09107078971507E-05  1.08483830236831E-04  1.69415347729459E-05  5.33637239670375E-05
 -2.32699723491454E-05 -7.07440583511095E-05 -7.08551036881859E-07 -5.79436553348958E-06 -1.79357374352026E-05
 -1.69557923506302E-04  2.79298598856847E-08  1.29072736350539E-06  2.12171557710340E-05  1.42077608924115E-04
  3.02468982416355E-05 -1.28722165436867E-07 -2.88259157270108E-06 -7.31956038368259E-06  1.86593591747414E-06
 -5.12761087453148E-06 -6.11762615968520E-05 -4.12491423891717E-04 -9.48604991375083E-05 -4.71769391031872E-06
 -5.81672018980442E-06  1.07118438312781E-06 -1.82203065375899E-06 -7.23887100746809E-05 -2.03413429723031E-04
  3.06127523688595E-05  9.83258306921506E-05 -3.73936302619516E-06 -7.22434652203733E-06 -6.45662642178950E-07
 -5.89255180290402E-06  2.58674426396116E-05  5.40641303922931E-05  8.17155685722470E-05  6.74503329495399E-06
  4.03716220546372E-05  3.07141570580676E-04  7.28732475933187E-05  4.50482709920406E-06  1.22652961490039E-05
  1.20360117828044E-04  3.10032069319525E-05 -1.79219054200193E-06 -2.22589024680526E-05 -1.48168964828946E-04
 -3.31199358597817E-05 -2.20212740435296E-05 -1.25909630724129E-04  1.54525455209961E-05  5.95049748032179E-05
  1.45288875217560E-05  7.75063660394948E-05  1.68692772047889E-05  6.80014189267729E-05 -2.30976179155234E-05
 -9.02626939192782E-05 -1.94448724178424E-06 -1.39538069037548E-05 -6.76452034988172E-05 -3.01007660460763E-04
 -9.40168813215061E-05  8.70456891771792E-07  1.74991200543825E-05  1.07295671980947E-04  2.39485520770428E-05
  4.14729673458171E-08  1.68174076599557E-07 -3.14218390279798E-06 -3.23562996290903E-06 -7.36444369931169E-07
 -1.41743374739687E-05 -9.08195879791317E-05 -2.20478659005743E-05 -8.63740342609231E-07 -2.36865283699344E-06
  8.02185728460732E-07 -1.13300195371485E-06 -1.33724293187690E-06 -3.64104438468050E-06  3.15630412173840E-06
 -2.33604805130348E-07 -3.43074360941836E-06 -8.52505086738430E-07 -9.81028283868796E-07 -1.14308155377814E-06
 -3.30029172119068E-05 -8.70429746366985E-05  6.64644322056313E-06 -3.83495478328363E-04 -7.32776598482355E-06
 -2.08969751346155E-04 -1.02161317285725E-05  7.60103812327172E-08  3.56955608738100E-04 -1.02472591206396E-04
  5.45006182920843E-03  4.92053092308222E-05  2.19543117327464E-02  1.57955805305634E-04 -1.20902155761710E-02
 -9.75594630421827E-05 -1.29104758113511E-06 -3.36606047064746E-06 -3.96211822185046E-05  3.63464620846960E-04
  1.28976936914744E-05 -1.03874340336110E-05  9.96142798016660E-07  2.38426840510155E-04 -7.50075644528476E-06
 -5.57807988779874E-05 -1.42696642293315E-02  2.42958279342699E-03  8.57426011066396E-01  6.20980662513307E-03
  2.20648492709091E-01  1.47108421508119E-03 -4.63980911976155E-01 -3.44927059944634E-03 -1.54965448825705E-06
 -1.14376364986422E-05 -4.19222075534326E-05 -3.94000822168714E-06 -2.75971807013638E-05  4.53047798541236E-06
 -3.18094863078942E-07  5.97035735304445E-06  2.09532758874694E-05 -8.91948423946854E-07 -6.76387013433498E-06
 -1.89779628711582E-05 -4.80488868076155E-06 -4.16292103911191E-05 -4.73328665695666E-06  8.59158327887497E-06
  1.88388623575501E-06  2.20745339980397E-05 -8.24048327103467E-07 -6.25142224560881E-06 -1.69020099389791E-05
 -6.08953363151559E-06 -3.23295491935505E-05 -3.64712719756379E-06 -1.10332279147328E-06  2.46032704298421E-07
  3.67052960690488E-05 -1.64847452218010E-07 -1.31266576483702E-06 -3.57997711091554E-06  1.12189819363304E-06
  1.39660759697371E-05  1.15393641116262E-07 -9.93261052466044E-07 -6.39931743690690E-07 -8.87462237030722E-06
 -2.74370985500264E-06 -9.39754420853414E-06  1.30835496649166E-05  4.14820613422635E-06  6.85687673814063E-06
  4.60369645374909E-05  7.87784381359812E-06  7.68992783215650E-06  5.69990408317182E-07  3.35510739372055E-06
 -4.86645081707773E-07 -2.71869073431979E-06 -1.55586174606496E-06  3.57022759157242E-06  2.87751288239318E-06
  2.68852360939233E-06 -2.81512457098823E-06 -9.78142207937522E-06  3.43207861016209E-06  1.32634228892710E-05
 -6.20055575224762E-06  7.37708810091440E-06  4.51466710187890E-05  7.12887150907146E-06  1.68512737810643E-06
  7.23606758767247E-06  3.56514672176488E-06  6.23103932730611E-06  1.67529698286596E-06 -1.10722319630707E-05
 -1.98480115545165E-05 -2.09297841341664E-05
* ORBITAL    1   42
  1.98085016709459E-06  1.42522341916022E-05  6.85383800687274E-05  3.09677792035594E-04  9.38758042891079E-05
 -1.63252494779911E-07 -2.46688196204820E-06 -2.11665450959774E-05 -7.40859543872457E-06  1.03002408048538E-06
  1.92727979490484E-05  1.19009573347268E-04  2.66036131387855E-05 -6.83965151267325E-07 -1.32850589952567E-05
 -8.53317269302795E-05 -2.10145750333272E-05 -2.24514547798132E-06 -6.37476390003223E-06 -2.52751312662583E-06
  2.61170183308637E-06 -7.51618629566231E-07 -1.92820806364623E-06 -1.65543396294126E-06 -1.62141597218609E-06
 -2.26895785146954E-06  2.73708210599109E-06  6.84475952778192E-07  6.20840213110856E-06 -2.48337902227417E-05
 -4.47589088150755E-05 -8.16020462998749E-05  4.44570900544610E-06  1.13096987264666E-05  1.13867922439243E-04
  2.96015624804231E-05  6.75834566585872E-06  4.06817890113082E-05  3.08466108866534E-04  7.29596372413518E-05
 -1.52618557124695E-06 -1.91075598730087E-05 -1.26909068541318E-04 -2.82220095240378E-05  2.23798117987316E-05
  1.26472298462167E-04 -1.69786257326323E-05 -6.80327863405557E-05 -1.08997724799183E-05 -6.72236312692469E-05
 -1.71073218421466E-05 -6.46719924156132E-05 -2.30153724916903E-05 -9.00607780042701E-05  7.39960823965752E-07
  6.08639458582982E-06  1.64952323946606E-05  1.66494279453169E-04 -4.30463407896046E-06 -4.73089354599826E-07
 -4.93083765055033E-06 -2.28668344719253E-05 -1.80484527283331E-06  1.06761405929847E-06  2.07072478547132E-05
  1.36794213983472E-04  2.88953380373047E-05 -5.04263562113246E-06 -5.99951081709033E-05 -4.04676744749966E-04
 -9.31735594675201E-05  5.89230297577822E-06  1.23273428432566E-05 -3.13206172559660E-05 -1.01449449755564E-04
  7.16878652341440E-05  1.99703780266317E-04 -1.90959575052985E-06 -1.69399749895154E-06 -2.56853407010392E-06
 -2.71452151968689E-06  7.42396434687233E-07  6.05881297378196E-06  1.84924891131896E-05  1.74201267592960E-04
 -3.61762688900919E-07 -3.11815746889641E-06 -3.46543521537238E-05 -2.29528213791673E-04 -5.24022724751823E-05
  3.98357495968161E-06  5.13174049254737E-05  3.50880104420724E-04  8.11809449419100E-05 -1.00959868386953E-06
 -1.70541335600057E-05 -1.05648131064897E-04 -1.99143508918336E-05 -6.03856711508309E-05 -1.70325328996772E-04
 -1.69915867717072E-05 -5.33659366860864E-05 -4.08977807177670E-05 -1.08465952588082E-04  1.26252314869815E-05
  4.64149453410644E-05 -2.31758390918169E-05 -7.09134169390984E-05  1.34681872168416E-06  4.00470789259862E-06
  4.13190749639996E-05 -9.03202423159154E-06  6.26749108242211E-07  3.50537278965324E-04  1.30818668282023E-05
  2.29621424573782E-04 -7.14873776743782E-06  5.58745201884504E-05  1.42762553280896E-02 -2.42846036008984E-03
  2.19536427659723E-01  1.46266141496220E-03  8.56909325952941E-01  6.20595662564717E-03 -4.65460256266255E-01
 -3.45884640434457E-03  1.04542608011728E-06  4.32292954932141E-07  3.52382292620519E-05 -4.56056572764070E-04
 -8.44901872368299E-06 -9.96574608846747E-05  6.48389300158823E-06 -2.49972978129000E-04 -1.00992014608857E-05
  2.79154091320954E-06  3.75442891028643E-04 -2.20859556871322E-05 -2.20314286408272E-02 -1.60558759094388E-04
 -5.85153869161260E-03 -2.60915196062260E-05  1.17508585074669E-02  7.96135591135018E-05  8.75688709040492E-07
  6.62719313327348E-06  1.83786538574294E-05 -3.38432318438953E-06  4.31905597030192E-07 -6.18484673906433E-06
 -3.19697753294362E-05 -1.98135496402293E-08  3.57159515895526E-05  2.10649363009615E-07  1.65999688211660E-06
  4.55222328321179E-06  3.63522151800974E-07  1.14741953542255E-06  1.36975296124782E-06  1.35399471894017E-05
 -7.37671664077817E-07 -1.00090662827751E-05  1.60825031519767E-06  1.18788308943383E-05  4.30654877211346E-05
  4.92306125836369E-06  1.19804018916176E-06 -3.83296891152473E-06 -2.78600337663323E-05  6.11435816153944E-06
  1.92687831074541E-05  9.00636530024193E-07  6.83283499393302E-06  1.91551350885169E-05 -4.80525800374229E-06
  7.88583458051111E-06 -4.81503694368655E-06 -4.16420631854178E-05  1.92051928034298E-06  2.25616334741242E-05
 -1.54704404282458E-06 -6.78722652633109E-06  5.46911039925649E-06  3.36011517657111E-06  1.34946269297673E-06
  1.85950991988928E-05  1.06700262049737E-05  1.94963994302645E-05  2.79995966632027E-06  9.68920963049105E-06
  1.33294053695556E-05  3.60538197581761E-06 -6.04841681632702E-06 -7.51446741522028E-06 -7.54586785317824E-06
 -4.53578001510763E-05 -4.22800191592752E-07 -2.83237172822478E-06 -2.88074597719138E-06 -1.17111094191669E-06
 -1.26243731032685E-06 -3.26023135200773E-06 -5.01576860152024E-06 -4.00604496452069E-06  2.64989637699395E-06
  8.96379956836437E-06  4.00288310947363E-06  1.28477076963271E-05  6.74182191363678E-06 -7.36333354650749E-06
 -6.71966639570441E-06 -4.50479426542248E-05
* ORBITAL    1   43
 -7.50509852313955E-07 -5.03662631800522E-06 -4.20747055631175E-05 -1.78292017497059E-04 -2.30819783713070E-05
 -1.96606588256306E-06 -1.71764758896881E-06 -7.61869511619758E-06 -9.79677205595490E-06  7.36141973291705E-09
 -2.04067719622935E-05 -1.30132490266821E-04 -2.56025907526396E-05  1.16912951963606E-07  1.26442018849883E-06
  1.91065682852425E-05  8.79947496178086E-06  2.37398900764628E-05  1.84475575257888E-05 -8.32370614207750E-06
 -4.96889864010779E-07  1.89038773149552E-05  1.81617107440777E-05  4.57356148992869E-06 -8.87090491594487E-06
  3.76983172017714E-06  3.41025457501955E-05 -7.57292318975098E-07 -5.08736778471466E-06 -4.19463095683790E-05
 -1.76835548255953E-04 -2.38170788784310E-05 -1.04524880091797E-06 -1.15114765264835E-05 -7.98410548995637E-05
 -2.33822995293332E-05 -9.03939643498179E-07 -9.61253608973153E-06 -5.22503795152843E-05 -1.10012810446351E-05
  1.38616321860140E-06 -1.35569472347458E-05 -8.72027062725948E-05 -1.11302475586580E-05 -3.55126390016684E-06
 -4.80440939504973E-06 -9.47350888614608E-06 -2.03693234146964E-05 -3.04422565770779E-05 -2.57955682294361E-05
  3.19521395177796E-06 -2.88096069374706E-05  2.53330015062465E-06  6.34531273732420E-06  1.63683694399485E-06
  1.14465442109293E-05  9.94702178710424E-05  4.10547349238922E-04  3.95381074416119E-06  5.91577309690626E-07
 -5.65069214185292E-05 -2.78503031558209E-04 -2.85682924962672E-05 -7.88708789501969E-07 -5.66317033127982E-05
 -3.10133972844290E-04 -4.96193817176901E-05 -1.00706699805970E-06  3.23548353821537E-07 -2.04512092363792E-05
 -1.47929673607748E-05  9.77148796983626E-05  1.48257062247226E-04 -1.81517199982934E-05 -2.14404952254830E-05
 -5.64449314831754E-05 -8.53701514523329E-05 -1.47268182352219E-05 -3.44101417700399E-06  2.21882485994626E-05
  1.56415123916043E-05  6.58669152596069E-07  4.73509004069627E-06  2.26174444662775E-05  9.89112507274032E-05
  2.74648969382701E-05 -3.36993332839373E-07 -6.18614044362588E-06 -3.76979609622253E-05 -8.13138362156185E-06
  4.51077388764574E-08  5.67826224088119E-07  5.17253584094470E-06  2.04205734857561E-06  2.42606441550797E-07
  4.73044324154682E-06  2.98887163121797E-05  6.97416866642012E-06  1.70612702832845E-08 -6.30701160504701E-07
 -6.00728042401092E-07 -1.17796741810377E-06  1.45675422005850E-07  2.27236966244798E-07 -3.57794299773644E-06
 -3.43033773798297E-06  2.84198953955804E-06  2.63624244199383E-06 -1.27445319868054E-07 -3.52076782545061E-06
  5.36278830500362E-07 -1.39678150680203E-04 -3.00835674889064E-06  8.77772879672751E-05  7.14295412973134E-06
  1.65704420871238E-04  7.03469199969927E-06  7.50102369865632E-07  3.91969999060813E-05  1.04197220417755E-05
 -9.07271883095480E-03 -6.37364229869928E-05 -1.02773488543962E-03  8.88279183643120E-07 -6.69440135003215E-03
 -3.99799973816299E-05  5.44426652776358E-07 -1.83967923975545E-05  2.07264706915030E-05 -1.35457662636210E-03
 -1.26457649267124E-05 -6.47457521886906E-04 -6.51293653009401E-08 -7.91838790769435E-04  1.02720838213952E-06
  9.02162143010593E-06  2.75795674575046E-03 -5.16396144498026E-04  7.26270260328727E-02  3.30486972423848E-04
  8.41888298094423E-01  5.50003646662175E-03  5.34550015486562E-01  3.59326281336961E-03  1.60703575713924E-06
  1.23643381619555E-05  4.52528974124716E-05  2.53421310590615E-06 -7.54901635536816E-06 -1.44590182549693E-06
 -1.75204108388665E-05 -2.76460517944083E-06 -6.87576664717548E-06 -6.29412100890419E-07 -5.03488888273831E-06
 -1.81624900696114E-05 -1.44425943888832E-06  3.91633927267207E-06 -2.53560973313331E-07 -1.05529101116980E-05
 -2.19819602564948E-06  3.99806852949012E-06 -6.11337793410937E-07 -4.89434384658673E-06 -1.75981715050671E-05
  7.64279689334978E-07 -6.17109422308070E-06 -2.59384923887437E-06 -3.54290387861508E-07  9.08158562301116E-07
 -1.01309276255668E-05  2.13850736754412E-08  1.76204473860751E-07  2.35533331891989E-07 -3.90010369410053E-07
 -3.27064503362049E-06 -2.81186619904718E-07 -6.97879361860379E-07  9.33736027505947E-08  1.96862465862222E-06
 -2.07077034347461E-08 -3.99333688436438E-07 -3.74808994709334E-06 -2.04104088146413E-06  4.92262090695629E-07
 -9.15683203267120E-06 -3.68799591688641E-06 -5.47095414805129E-06 -7.68979869588400E-08 -6.03743265185878E-07
  4.45787585214660E-07  8.11985435530942E-07  2.28107034517979E-07 -2.24407032909973E-06 -1.12197897664148E-06
 -2.41437058697109E-06  6.35902315994958E-09 -3.07251834559651E-07 -3.33368751932618E-06 -2.58587650193346E-06
  1.10351048682915E-06 -3.76566827768651E-06 -9.47108285896593E-06 -5.71375397023522E-06 -1.67359891293410E-07
  9.83677499343709E-07 -5.49477509225657E-06 -1.18596107535038E-06  3.04776046989902E-06  3.92417288084147E-06
  6.56374116590662E-06  6.37516821419814E-06
* ORBITAL    1   44
  6.71938840382782E-07  4.82275069858736E-06  2.34428647578100E-05  1.02477116139523E-04  2.78574464072981E-05
 -4.94435214238176E-10 -5.18719307956806E-07 -4.95179782122304E-06 -1.80636097156712E-06  3.33397242453949E-07
  6.59276281931417E-06  4.03032303165168E-05  8.63785961506425E-06 -2.47624762930454E-07 -4.77855849218851E-06
 -3.04781672217599E-05 -7.21446237235684E-06 -4.87031221654735E-07 -1.05252988552363E-06 -3.37846529720782E-06
 -3.34870252672086E-06 -2.02259898803481E-07 -3.20679401145610E-08 -7.03487098189503E-07 -9.95633698715989E-07
 -2.92040597421021E-06 -3.42161220264729E-06  1.65603595039659E-06  1.15746503437879E-05  1.00564908820925E-04
  4.15201330052122E-04  4.84220345952150E-06  8.12028742075149E-07  5.70061803562376E-05  3.12576081240599E-04
  5.02469741380299E-05 -5.82195331170927E-07  5.66819564335543E-05  2.79236591127544E-04  2.86796185566723E-05
  9.81251047071852E-07  5.41372445246730E-08  2.29491394574190E-05  1.51629126438769E-05  9.77380772021444E-05
  1.48098791285093E-04 -1.44853603646921E-05 -2.86367471160939E-06 -5.58373298027410E-05 -8.48334845933449E-05
 -1.82971112615947E-05 -2.09117742650997E-05 -2.22586523923691E-05 -1.57913384107978E-05 -7.96917318846070E-07
 -5.36599029239242E-06 -4.43072669180380E-05 -1.86718022621568E-04 -2.38674214614318E-05  8.90780262278907E-07
  1.08953401366325E-05  5.85720355469449E-05  1.16503541727154E-05  1.06090356766754E-06  1.27255159827620E-05
  8.64684648591962E-05  2.44422855268007E-05 -1.35700768185399E-06  1.36807325616708E-05  8.85305920353216E-05
  1.16660136553869E-05 -5.76529067035816E-06 -8.19292203315326E-06  3.65017164343429E-06 -2.82110883766810E-05
 -2.93678218862600E-05 -2.42784817966927E-05 -9.15373780310898E-06 -2.03074697052971E-05 -2.99749118571840E-06
 -6.66557603539557E-06 -7.68220899243862E-07 -5.16454215981104E-06 -4.26901783090221E-05 -1.81082375896907E-04
 -2.38877564560202E-05  3.90268952854988E-09  2.06032656968232E-05  1.31266411039849E-04  2.58503268652868E-05
  1.95182127946468E-06  1.59649199160682E-06  6.71639582394056E-06  9.52768204324079E-06 -1.21477007872526E-07
 -1.35514173394705E-06 -1.96920448811424E-05 -8.93872698711090E-06  2.37790464212476E-05  1.87602939233377E-05
  4.62522056395328E-06 -8.66709573441331E-06  1.89374954999695E-05  1.82502006422120E-05 -8.24247395821310E-06
 -4.74867348198959E-07 -3.82982920193891E-06 -3.41113367069000E-05  5.85530742443478E-07 -7.79411167689888E-06
  1.88350338895564E-05  4.54424957031642E-04 -1.17555258672580E-06  7.15791441666518E-04  7.82876595701671E-06
  4.54519039318144E-04 -3.68078559010830E-06  8.91479446854035E-06  2.73355668191416E-03 -5.12736930664737E-04
 -8.41800479229097E-01 -5.49881754176897E-03 -7.46532262605267E-02 -3.44481490131545E-04 -5.34410885331705E-01
 -3.59188887117316E-03 -1.48617791827854E-07 -5.02089292497737E-06  3.43585047926248E-07 -1.66265542912948E-04
 -7.61272534940027E-06  1.47530348215213E-04  2.93744232688626E-06 -2.20110684453789E-04 -7.56807403856206E-06
  5.43268774746499E-07 -2.29792615565241E-05  2.19683505608163E-05 -5.92263959948830E-04 -8.19581945231247E-06
 -9.97548556407196E-03 -6.07518174387001E-05 -5.33234256800834E-03 -4.08682029979141E-05 -6.41004252732167E-07
 -5.12463731759927E-06 -1.84945134195250E-05  2.48288602889657E-06  5.47499197058560E-07 -6.94286225967230E-07
  6.65884782214321E-06 -8.21497652273903E-07  1.01341374017790E-05  3.55829599376840E-08  2.89744574677313E-07
  6.41490508474418E-07  3.16681506606934E-07  6.20278781155916E-07  3.98137735666503E-07  3.50707269245570E-06
 -4.17481252090103E-08 -2.01815017971751E-06  1.64529751141707E-06  1.26551149616488E-05  4.60894634562984E-05
  1.39632446450316E-06  1.77012899315705E-05 -2.56685426457544E-06  7.64402278525464E-06  2.79941392091578E-06
  7.14233058617422E-06 -6.28498031925759E-07 -5.02863363945418E-06 -1.81173790758782E-05  2.62918803577021E-07
  1.06160954774673E-05  1.47129257703585E-06 -3.80601454287376E-06  2.20744722193425E-06 -4.06467036673710E-06
 -1.56802344611331E-07  1.05353328184532E-06  1.26081691117816E-06  5.57011118547171E-06 -3.07539075799862E-06
  6.54953600733007E-06  3.98156955143136E-06  6.62584871221760E-06  3.40074015239203E-09 -3.15456042836747E-07
  2.54446055173654E-06  3.32182522537037E-06 -1.10763484538142E-06 -5.58550344937901E-06 -3.70471248863631E-06
 -9.32590790904500E-06 -7.31690099013235E-08 -5.78159426710571E-07 -7.22411448949263E-07 -3.97478927212384E-07
 -2.46152726476321E-07 -1.04020531185386E-06 -2.20939770868939E-06 -2.16488000056737E-06 -2.12888469025361E-08
 -4.42464804438963E-07  2.16670211899274E-06  3.77379938975793E-06 -5.84662294535559E-07 -3.76668877883456E-06
 -5.57094724809220E-06 -9.22801605896485E-06
* ORBITAL    1   45
 -6.78517679866371E-07 -6.18551697962858E-06  2.87835584034872E-05  6.09740518048322E-05  8.23662477284600E-05
 -6.95047642556970E-06 -3.86736776763322E-05 -3.04040710488136E-04 -7.33108509487654E-05 -4.56489494862773E-06
 -9.50727277799902E-06 -1.08945382741990E-04 -2.94164152966945E-05 -1.69862020980669E-06 -2.08573501342199E-05
 -1.39509840865769E-04 -3.14198163482730E-05 -1.83781256741398E-05 -1.21947845547779E-04 -1.57236857565820E-05
 -6.10601783150390E-05  1.08530447695876E-05  7.11703236928361E-05 -1.63664733857605E-05 -6.73805109969433E-05
 -2.27156448927710E-05 -9.16368373231277E-05 -1.91578861385445E-06 -1.37665047738959E-05 -6.64194095558151E-05
 -2.97575937274993E-04 -9.16863493392014E-05 -9.22206516644591E-07 -1.78837024353462E-05 -1.09810082906068E-04
 -2.44357538255795E-05  3.68760434134926E-08  8.41963417491017E-07  1.02868223670113E-05  4.95378283812867E-06
 -7.06179626238852E-07 -1.35352146656292E-05 -8.67494576681206E-05 -2.11944926850826E-05  3.88164936634788E-07
  1.11202229951291E-06 -1.09373946405470E-06  1.21204759088650E-07 -4.03929331478820E-07 -1.38408511494051E-06
 -2.69309232773278E-06  1.67235754696218E-06 -2.66977014327355E-06  1.13703816018332E-06 -6.79030882063404E-07
 -5.58437337501183E-06 -1.72891257119714E-05 -1.70872949823464E-04 -3.81460470448336E-07 -3.83582910568431E-06
 -5.02414675215649E-05 -3.45759461952831E-04 -8.08890174902050E-05  3.04846498468729E-06  3.46843288903712E-05
  2.30746227136489E-04  5.32372539371391E-05 -1.04162348464399E-06 -1.76149563394721E-05 -1.08822651880780E-04
 -2.06011048992415E-05  6.03311916181220E-05  1.69500571695806E-04  1.32687541383133E-05  4.72191597928700E-05
  4.11939632380579E-05  1.08393199304489E-04 -1.73115431603953E-05 -5.40352126422704E-05 -2.23121044663969E-05
 -6.82971803460242E-05 -6.83749608415244E-07 -5.61146383861396E-06 -1.76766516602411E-05 -1.72948999755202E-04
 -1.99185633834104E-06 -1.14154574383132E-06 -2.02486177382093E-05 -1.35344299074049E-04 -2.87060262705159E-05
  2.90475515889954E-07  4.05234388420913E-06  1.52448521285357E-05 -2.04185314574487E-07 -4.85405040507645E-06
 -5.99792270428129E-05 -4.07379219195172E-04 -9.49680234961929E-05 -5.29300670420641E-06 -8.61861800881570E-06
 -8.51382121689478E-07  1.30763400619819E-06 -7.27078440401719E-05 -2.00991810779150E-04 -3.09967028721106E-05
 -9.84210776361954E-05 -3.38491250319483E-06 -5.85765665266656E-06 -1.13222851575169E-06  4.11511866674659E-05
 -4.78777968730468E-05 -6.62764242631715E-04 -1.64302625057012E-05 -3.02315534301245E-03 -2.15479141638852E-05
 -1.72328171140754E-03 -1.97605526816263E-05 -1.12013827132084E-06 -1.61213622617833E-05 -3.25266311990184E-05
  6.17877424080702E-05 -6.38140609336720E-06 -4.13970196302259E-04  1.85513846880713E-06  3.73061923326903E-04
 -5.90381601446348E-06 -5.59540053111626E-05 -1.42231239747118E-02  2.41067538713171E-03 -8.63330687250298E-01
 -6.24504480115926E-03 -2.35511314634700E-01 -1.56647161938373E-03 -4.46072252571295E-01 -3.32324237547887E-03
 -1.33392094695709E-06 -2.02011529406249E-05 -3.63981540717442E-05  1.33650475865694E-04 -8.99509034854511E-06
 -1.20661932833043E-03 -8.32977475339685E-06 -1.24647779827203E-03 -1.71868255860084E-05 -8.94375230437131E-07
 -6.78969579259828E-06 -1.91508601142133E-05  4.78379438178315E-06  4.09752768026291E-05  4.78482473018530E-06
 -7.85565125783778E-06  1.80675838691267E-06  2.28562518122831E-05 -1.55221413400209E-06 -1.14470502869214E-05
 -4.17951680645161E-05  3.95176082082520E-06  2.82871931520185E-05 -4.72973960591628E-06 -2.40262448116375E-07
  6.09784090467043E-06  1.99737532976567E-05 -1.91280593429380E-07 -1.51003646954453E-06 -4.16597317455569E-06
 -1.21253905688689E-06 -1.35630607946765E-05 -2.06820719369054E-07  4.32857102096339E-08 -6.96701531229440E-07
 -9.31223285097292E-06 -8.30324898968876E-07 -6.30296405207022E-06 -1.69927414383026E-05  6.19970204196545E-06
  3.23017345723579E-05  3.67940959682153E-06  2.80819936638939E-07  2.59815692749462E-07  3.61576751550496E-05
  4.92681239459057E-07  3.03678728382536E-06  7.38338150929877E-07  2.75148100831364E-06 -1.41133590408238E-06
  3.68324162627629E-06  2.94696649388956E-06  3.57745857495029E-06 -2.70381891415794E-06 -9.09889616822521E-06
 -1.29568489805898E-05 -4.37689244272632E-06  6.94596483009864E-06  4.52253585925140E-05  7.84253310254134E-06
  8.10071045601898E-06  1.66025204006468E-06  7.23622312764991E-06 -3.30897160226641E-06 -5.86795540387932E-06
  1.67673877726060E-06 -1.09187682486943E-05 -1.97574057377442E-05 -1.98733865902643E-05 -2.71403848671327E-06
 -9.16251566982307E-06 -3.49261190841943E-06 -1.36057971804772E-05 -6.14814239644465E-06  7.58820769812737E-06
  4.47939998986787E-05  7.50570016266136E-06
* ORBITAL    1   46
 -6.90113950857725E-07 -5.66592332605265E-06 -1.75431912359813E-05 -1.72728072564584E-04 -1.41852268143125E-06
 -3.41259754291100E-07 -4.33915144524529E-06 -1.74581466031899E-05 -3.30246504239136E-07  1.10787126886813E-06
  2.01630088662991E-05  1.34475380283887E-04  2.84784505207626E-05  4.84044426771978E-06  5.98443047722214E-05
  4.06374895352345E-04  9.47143725710123E-05 -5.44791444877350E-06 -9.49210370556944E-06 -3.11102680355810E-05
 -9.87940564919229E-05 -7.26395609303101E-05 -2.00486160926958E-04 -9.64840928451644E-07  8.63211017124969E-07
  3.23610856690329E-06  5.23743216130484E-06 -6.93506553817423E-07 -5.68813042600664E-06 -1.77667300283276E-05
 -1.73009771556913E-04 -1.08419069744777E-06 -3.05721265852828E-06 -3.48260255082819E-05 -2.31647682260688E-04
 -5.34303500110241E-05  3.83467278116222E-06  5.02949968205188E-05  3.46118847384782E-04  8.09316555946537E-05
  1.03654582716942E-06  1.75020202546722E-05  1.08185327743383E-04  2.04441747806968E-05  6.03405021179002E-05
  1.69542822240806E-04 -1.74390363171884E-05 -5.41203024241186E-05  4.10823517507643E-05  1.08273652003860E-04
  1.32402909515301E-05  4.72283822090087E-05  2.23422187999218E-05  6.82996011451045E-05 -1.91941260571872E-06
 -1.37973177386237E-05 -6.65113698491374E-05 -2.98565443416702E-04 -9.15442010071078E-05 -6.38455412265677E-08
 -1.20559781337762E-06 -1.27633943345077E-05 -5.51758400442870E-06  9.40623913564721E-07  1.80649524721047E-05
  1.11069828723535E-04  2.47464484519074E-05  6.95394331359876E-07  1.33663537065428E-05  8.57261145327158E-05
  2.10031243705188E-05  8.19996345885603E-07  2.31759204766122E-06 -2.65769474193212E-06  1.90930494118979E-06
 -1.43706970862278E-07 -6.09531326290757E-07 -1.21938652325323E-06 -2.93583701082188E-07  2.51613333061084E-06
 -1.55923657137533E-06 -6.84229282939794E-07 -6.23148725013000E-06  2.86690813253558E-05  5.98979744201994E-05
  8.23646110925517E-05  4.55690313757584E-06  9.32961279869121E-06  1.07718319028184E-04  2.91527149396588E-05
  6.95614835386466E-06  3.86454204588888E-05  3.03757901800421E-04  7.32410295138349E-05  1.66480691669641E-06
  2.04164802387263E-05  1.36520647729486E-04  3.07210991314626E-05 -1.82594817930847E-05 -1.21829842064602E-04
 -1.63318697390981E-05 -6.73663653277972E-05  1.02969812882643E-05  6.96677799902936E-05 -1.59095392464762E-05
 -6.17073625564025E-05  2.26558962849165E-05  9.15242751942298E-05 -5.59473269406498E-05 -1.42171214333872E-02
  2.40933165342951E-03  2.36315471333367E-01  1.57194811464544E-03  8.63494674248714E-01  6.24646038515853E-03
  4.45331173173509E-01  3.31849459214284E-03 -1.33217890702685E-06 -1.76496610251648E-05 -3.71008157987875E-05
  4.92753485893267E-04  3.64152467932286E-06 -5.39507862860372E-05  9.66437328899583E-06  9.71514758239472E-04
  1.52359585633406E-05 -1.52588956971109E-06 -5.91229925590269E-05 -3.08547864858321E-05 -3.08607865123474E-03
 -2.26304901152682E-05 -1.06170216464929E-03  4.95366305630035E-06 -1.38220561397870E-03 -3.41351513370967E-06
 -1.12551922171223E-06 -1.50301922837730E-05 -3.30139681869141E-05  3.58710876421035E-04 -2.33993011114102E-06
  3.07308385896342E-05  6.97246579030695E-06 -3.02461943157941E-04  6.33117869538285E-06 -1.83914257197338E-07
 -1.45608951182401E-06 -3.99717549462254E-06  2.36241271818576E-07  1.51637092695099E-07  1.22219886642602E-06
  1.33461254393969E-05  6.90826556945831E-07  9.35365925212306E-06 -8.40324819283282E-07 -6.37621402428942E-06
 -1.72733610307348E-05 -3.64496867855627E-06 -9.10729758375940E-08 -6.22917387140871E-06 -3.22887466035627E-05
 -2.19454025045165E-07 -3.59837369796962E-05 -9.02299744886674E-07 -6.84831700231558E-06 -1.91440895207608E-05
 -4.91000542910440E-06  8.07388914200779E-06 -4.94071718212624E-06 -4.13782437584670E-05 -1.86670988270095E-06
 -2.30678583850662E-05 -1.55585612772122E-06 -1.14742385727990E-05 -4.18587054247383E-05  4.78652717784835E-06
  4.50111440043734E-07 -3.92872446601643E-06 -2.82798794969198E-05 -6.11168181960247E-06 -1.97076542985136E-05
 -2.71491372107231E-06 -9.19457803145266E-06  1.35304618615023E-05  3.49287174003996E-06  6.17057975041634E-06
  7.51618389494020E-06  7.61420149653238E-06  4.48334217313630E-05  1.63423329753619E-06  7.11649259433426E-06
  5.76287276541241E-06  3.36559670250803E-06 -1.68521261627669E-06 -1.93886853162704E-05 -1.08692739222361E-05
 -1.97129513720173E-05 -2.69944505800661E-06 -9.11764913096638E-06  4.14593743094117E-06  1.29246599093336E-05
 -6.86162126946408E-06  7.74216767860331E-06  7.92483753033689E-06  4.53305842115745E-05  4.78836630896739E-07
  3.00595220993121E-06 -2.79112257944453E-06 -8.42689779605046E-07  1.38801318238488E-06  2.99740585841859E-06
  3.89508241235629E-06  3.74138883315301E-06
* ORBITAL    1   47
  1.00418543625989E-06  6.88977433319449E-06  5.76366190925166E-05  2.76910104591827E-04  2.68906122378173E-05
  8.67504517294078E-07 -2.39267558491378E-05 -1.51767444004847E-04 -1.91939742150427E-05 -2.89989702838326E-07
  2.58657992391004E-05  1.83710534297654E-04  3.77641603491364E-05 -1.01708201116834E-06 -7.38889671473612E-06
 -4.99833741018698E-05 -1.60218146403149E-05 -6.41213720250581E-05 -8.77234326892415E-05  4.97052513727842E-06
  4.22172718870574E-07 -3.25348323575443E-05 -4.14292322535244E-05 -2.23549582537002E-06  1.14287058382997E-05
  1.44842251801193E-05  1.75322085788561E-06 -1.03096409193449E-06 -7.08400142940127E-06 -5.89714487261956E-05
 -2.83699570829052E-04 -2.81496356552661E-05 -1.01651314853692E-06 -6.36647846779753E-06 -5.23864241681066E-05
 -2.07847059541519E-05  4.09451949640603E-07  3.83078664414221E-06  1.70212705545654E-05  1.65384728032062E-06
  7.80663394135047E-07 -3.63844135625904E-05 -2.44015209165059E-04 -4.17094210427055E-05  3.49102235623814E-06
  7.22449686391645E-06  6.16699260907995E-06  5.85077833629693E-06 -7.32116346613730E-05 -9.92817485697266E-05
  1.38754245575860E-05 -3.69030441761050E-06  2.08072031918323E-06  8.47076249878767E-06  3.90997543563175E-08
  2.71481189942386E-07  1.94034326593587E-06  7.20849071483242E-06  6.06108162041026E-07 -5.70115437137410E-07
 -3.92629565108320E-06 -1.67463517137918E-05 -1.92791716718139E-06  5.77673730393068E-07  2.84307687602491E-06
  1.23242193395298E-05  1.54870527384160E-06 -8.43808926790760E-07 -5.32140407548737E-06 -2.43297541642833E-05
 -3.36390755643198E-06  4.46613326531870E-06  6.84705348964490E-06 -1.14673354030036E-06 -1.56720869056180E-06
  6.56133184375836E-06  1.09521593159085E-05 -1.03440097623506E-06 -1.45424636605217E-06 -1.66404609509269E-06
 -3.16118022135507E-06 -9.70145783082935E-09 -6.93035640117461E-08 -4.05962827374617E-07 -1.92958024647659E-06
 -2.91588973799465E-07 -6.54159479075402E-09  1.70958286190463E-08  1.75287246538023E-07 -2.11573326502133E-07
  1.04045465139048E-08  3.94808524656066E-08  2.74929671777657E-07  3.38048610146404E-07 -2.29934304954746E-08
 -3.23884866305564E-07 -2.06078380162465E-06 -8.13325705385268E-07 -6.23551757554864E-08 -2.80657669427142E-07
  1.35645543095677E-07 -4.05922262122062E-07 -4.63337103504118E-07 -9.62471118902878E-07  1.60713575375109E-07
 -2.91302360456011E-07  1.90893640793711E-07 -5.22370243271294E-07 -1.27059544530118E-08 -7.17247860802525E-07
 -1.90274673165806E-07 -1.53553125365474E-04  3.30370291662442E-06  1.98825665677379E-04 -3.00109143690620E-06
 -2.07036544933871E-04  4.53379011854642E-06 -2.20696614790635E-07 -3.53294895131165E-06 -2.66436844952160E-06
 -1.18503717192615E-03 -1.00409806657327E-05  2.05530235327711E-03  1.10057443975177E-05  3.16076423987401E-03
  2.92022485495521E-05  1.91805671742118E-07 -2.53504048263572E-06  3.36407389683604E-06 -1.31072591359576E-04
  7.83996759223103E-06  2.87557808138244E-04 -2.05749012624297E-06 -3.84565605898152E-04 -2.78876705169842E-06
 -2.01111582586200E-07 -5.54987866850459E-05  9.32159803983074E-06  5.08817401038874E-01  3.30125556468187E-03
 -4.92266038696676E-01 -3.19516255403557E-03  7.06185125745945E-01  4.58029551635902E-03  9.11660282269475E-09
  7.43379916804159E-08  2.53234260777315E-07 -1.71714911175030E-06  8.96148012629091E-07  1.71867721713877E-06
 -1.29451298118641E-06 -2.40775728543441E-06  1.59097840497337E-06  1.03439345275980E-06  8.21958130123944E-06
  2.74809151323777E-05 -1.18944099003605E-07  6.97298739126531E-06 -1.44516453416394E-06  1.19174818420902E-05
 -2.46349979438645E-06 -5.79716962802812E-06 -1.06310735598622E-06 -8.44520818680691E-06 -2.80738274061131E-05
 -1.01408060175000E-06 -1.42663020327728E-05  2.50382982885123E-06 -5.20902150881103E-06  1.05063996986272E-06
 -3.06895081058679E-06 -5.72001233270129E-09 -4.44872980165010E-08 -1.56956649600986E-07 -5.67872244020097E-08
 -3.88293231915509E-07  5.62130719985301E-08  5.24403832429292E-07 -1.03625040315478E-07 -7.30552344438748E-07
 -6.39096038170109E-07 -2.79155489651943E-06 -5.85130496626234E-07 -1.94193491062260E-06  2.95597436122400E-06
  1.78694600196862E-06 -1.48872541525602E-06 -2.95413180492614E-06 -1.44445461814896E-09 -8.83790206092216E-09
  1.30650533536564E-08 -3.42760881627366E-09  2.92145975893483E-08 -3.24880181516259E-07 -3.37940049108724E-09
  3.07615200970977E-07  6.15166947680228E-07  2.73412387670028E-06  3.29685922617257E-06 -6.85394375944938E-07
  9.16802904561331E-07  1.55237689119324E-06 -1.36223998439364E-06  3.13607322490401E-06  7.05518806507837E-09
  4.93572133162433E-08 -3.00149646198770E-08 -3.40762697010792E-08  4.21461480145830E-08  7.65832882851744E-09
  8.43785816907800E-07 -8.98666203006492E-07
* ORBITAL    1   48
 -4.91906392059598E-09 -3.75103934287802E-08 -6.53499722094094E-08 -2.48967634251501E-07 -1.83902090822474E-07
 -3.72339432255824E-09 -2.24239607379578E-07 -1.42917718001051E-06 -4.81017875189235E-07  2.78979278865909E-09
  1.51706426413262E-07  1.07600171653563E-06  4.68450641712693E-07  1.64785303655695E-08  2.89123664846930E-07
  1.81807258704805E-06  7.21406509332833E-07 -5.86454701167279E-07 -9.49819822400972E-07  1.81425339178602E-07
 -3.00912208624064E-07 -7.32411042282099E-07 -1.31577813675605E-06  7.76155969077093E-08 -3.10866956749985E-07
 -7.67825514535012E-08  5.60164599980199E-07  2.76067629546338E-08  1.90724430128325E-07  1.35806492639343E-06
  4.39127207445510E-06  3.38298761897191E-07 -5.90372429635883E-07 -2.96251037005516E-06 -1.31756143701700E-05
 -1.80182535928336E-06  5.69490171197888E-07  3.87793838715540E-06  1.64151633088147E-05  1.84779077436726E-06
  8.50092492670770E-07  5.04909995068469E-06  2.25019044524927E-05  3.04741987643501E-06  4.37803162064634E-06
  6.72460727011197E-06 -9.39504427929156E-07 -1.37411844777034E-06  6.06507722145733E-06  1.03295800656055E-05
 -9.87798393702516E-07 -1.53402857632792E-06  1.68963523846350E-06  3.34318209985341E-06 -1.03055396537934E-06
 -7.08223840594658E-06 -5.89432701645137E-05 -2.83587270728161E-04 -2.79696000258275E-05 -4.14845567584076E-07
 -3.88022753266841E-06 -1.72513538478729E-05 -1.69032811923468E-06  1.01636128317397E-06  6.29578887270276E-06
  5.19039289745785E-05  2.06847993666742E-05 -7.84224980001798E-07  3.63474230835359E-05  2.43856722760860E-04
  4.17047057981089E-05  3.49824655969680E-06  7.26332566608324E-06  1.38322714328186E-05 -3.71072100216453E-06
 -7.32204551249149E-05 -9.93503182059709E-05  6.15561371836883E-06  5.82450004992196E-06 -2.00909056880023E-06
 -8.40423789412030E-06  1.00480755978707E-06  6.89320725614612E-06  5.76966233876264E-05  2.77091720430724E-04
  2.69158987114181E-05  2.92339722571712E-07 -2.58800162207191E-05 -1.83780544128541E-04 -3.77642184095532E-05
 -8.70110226046754E-07  2.39113757963301E-05  1.51658144972326E-04  1.91492486921237E-05  1.01780270242686E-06
  7.39401479519695E-06  5.00350781821193E-05  1.60412827703718E-05 -6.41179281789386E-05 -8.76934116879693E-05
 -2.23828036453407E-06  1.14445977003466E-05 -3.25460323027477E-05 -4.14048551964633E-05  4.97288217225534E-06
  3.97337213840873E-07 -1.44371842475997E-05 -1.66637755577005E-06  1.79708846786137E-07 -5.16643412661280E-06
  3.75463474272227E-06 -1.93240665881075E-04  2.71833282216437E-06  3.08727012733780E-04 -6.63947608483503E-06
  4.32767936557815E-04  3.23141887536730E-06 -2.50598804527241E-07 -6.82503734956141E-05  1.14135194446608E-05
  4.92941489869325E-01  3.19933544493949E-03 -5.09396160284750E-01 -3.30530017746594E-03 -7.05296160689650E-01
 -4.57414158663413E-03 -1.16370871904866E-08 -4.45346263402049E-07 -2.61134961529422E-07 -2.02183996505647E-04
  3.07511347326352E-06  1.83217008698391E-04 -3.16652201561314E-06  2.43245004442857E-04 -4.26925296935588E-06
 -2.25121123182240E-07 -3.87333571484683E-06 -2.69896171983956E-06  1.88325163311364E-03  1.45255086785652E-05
 -2.55862814679732E-03 -1.42857252876483E-05  2.32568180683938E-03  6.38962785041769E-06 -1.04426540263408E-06
 -8.30403149182267E-06 -2.76807840590222E-05 -2.45370791948013E-06  5.16422606485384E-06  1.02725360374649E-06
  1.42147181834381E-05 -1.05390737835956E-06  2.90974478348170E-06  1.89981299723500E-09  1.61362567047754E-08
  4.49743505619732E-08 -5.84790132152698E-08 -4.74745570451951E-07  4.30587931362892E-08  4.55618942233910E-07
  8.48540104709019E-08  6.94347558163845E-07 -9.91681251282898E-10 -5.47264209453417E-09 -1.31889997088093E-08
 -1.79630503380291E-06  1.17189591157882E-06  1.80075622122139E-06 -9.26568340372666E-07  2.49235588691362E-06
 -1.64903180570565E-06  1.03434609181903E-06  8.21936248278089E-06  2.74839052157108E-05  1.45701209398066E-06
 -1.19268685212964E-05  1.23749010242935E-07 -6.95439349119598E-06  2.46321322036940E-06  5.77309518585718E-06
  3.60807733973894E-09  3.53763900144314E-08  2.58515261964719E-08  1.41200312611677E-08 -2.15128859036889E-08
 -8.96498692594466E-07 -1.10730978905489E-08  8.19740198804892E-07  6.17325122389765E-07  2.75517254067644E-06
  6.76527491623054E-07 -3.31535929217201E-06 -8.91599707997525E-07  3.09479135988188E-06  1.55872153453212E-06
 -1.33772408250573E-06  3.28940405207885E-09  1.49551556226928E-08  3.52507559390950E-08 -1.46739810525088E-08
 -2.51252859759397E-08  1.21621414525743E-08  3.06736380216857E-07 -2.88536637890450E-07 -6.37209808422977E-07
 -2.77737333997277E-06  1.92453777615106E-06  5.65383305886353E-07 -2.95411685471922E-06 -1.47769258387535E-06
 -2.92767575575222E-06  1.81832177273060E-06
* ORBITAL    1   49
 -1.65103405481875E-06 -1.15593853099516E-05 -1.00692486871432E-04 -4.11381784716080E-04 -3.84260413646656E-07
  4.96138622213092E-07 -5.88231969652665E-05 -2.86305981573765E-04 -2.89158203922548E-05 -8.84710198129308E-07
 -5.77476120247871E-05 -3.12740920270487E-04 -4.92635329619177E-05  9.63551013007614E-07 -7.87324466471271E-07
  1.83560016824555E-05  1.42591207785692E-05 -9.91871204530985E-05 -1.50932384681323E-04 -1.85327600836094E-05
 -2.22843805590701E-05  5.73567041296788E-05  8.70686322077434E-05 -1.49016093816867E-05 -4.14084226699933E-06
 -2.40258784961628E-05 -1.90892096457495E-05 -7.29742903362776E-07 -5.24334793146870E-06 -2.52067392368581E-05
 -1.10105767466968E-04 -3.01618162751844E-05 -3.65955963696586E-07 -6.94743693910948E-06 -4.23110976341798E-05
 -9.10549152884114E-06  2.64443611095617E-08  5.46590837809493E-07  5.25897892128658E-06  2.06893965582917E-06
 -2.75810363199461E-07 -5.27003693274495E-06 -3.33514018694727E-05 -7.81510406516354E-06  2.14441137580227E-07
  8.71467733627276E-07 -6.78880383839464E-07 -1.07774099071681E-06 -5.15022727587740E-08 -4.17796231447838E-07
 -3.66697415033285E-06 -3.48088646621288E-06 -2.96758431005374E-06 -3.12675833264373E-06  7.73497892342520E-07
  5.19141815286765E-06  4.27021481806581E-05  1.81233821782929E-04  2.48138312694607E-05 -1.97961581357708E-06
 -2.51161556316670E-06 -1.07349890826723E-05 -1.02280123392682E-05  5.43548524644736E-08 -1.99634246073782E-05
 -1.29025280019512E-04 -2.56449862997841E-05 -1.54435753527560E-07 -1.68664283743496E-06 -2.14142269341419E-05
 -9.30242993813205E-06 -2.28758978138890E-05 -1.65471940738564E-05 -8.33387769643963E-06 -1.02860013003381E-07
 -1.82720413243593E-05 -1.67406320236901E-05  4.54160621899601E-06 -9.17931715132662E-06 -4.28981246538281E-06
 -3.56736653106985E-05  7.52130016952023E-07  5.04935855633069E-06  4.10924088401589E-05  1.73411791671424E-04
  2.41675921998595E-05 -1.04004483044983E-06 -1.22050952878086E-05 -8.33197075074772E-05 -2.38394764950862E-05
 -8.69323615918865E-07 -1.00667601659100E-05 -5.46435085805427E-05 -1.13074866895370E-05 -1.39152243333309E-06
  1.14966333942115E-05  7.80085537801915E-05  1.00170466269792E-05  4.29993192684954E-06  5.97007830430908E-06
 -9.63335183400727E-06 -2.10216085572037E-05  2.71429556536032E-05  2.05100514963200E-05  2.81819984230361E-06
 -2.96096987984765E-05 -2.66461913581992E-06 -6.30823146467318E-06 -7.08758231486750E-07 -1.36141364885712E-05
 -1.64521256782550E-05 -8.29827209511583E-04 -1.03386310868564E-05 -8.62356603761608E-05  5.73647303521291E-06
  1.27966062742489E-03  3.32476022260586E-06  9.79042233323788E-08  1.58652740504101E-07 -5.03318136159371E-07
  1.85213463040227E-04 -1.05851499649218E-06  2.25694584391281E-06  6.36645569862791E-06  1.42585411933453E-04
 -5.02803700286131E-06 -9.75618240521554E-06 -2.96590080650082E-03  5.55538967621633E-04  5.11570962716891E-02
  1.75587010576564E-04  8.38866183578901E-01  5.47847147662772E-03 -5.41856585794006E-01 -3.64913633233577E-03
 -6.67865412540506E-07 -6.26934437945008E-06 -1.74373370988006E-05 -1.09333194372789E-04 -3.93732929595146E-06
  4.01341658897620E-04  6.95948480013571E-06 -2.70668604664524E-04 -9.22517361714078E-06  6.09579353222696E-07
  4.88627176076643E-06  1.77303862975928E-05 -1.35360603060483E-06  4.28669624865102E-06 -1.51083705907014E-07
 -1.08438932274664E-05  2.20541750338377E-06 -3.90077101207507E-06 -1.65622978276917E-06 -1.27281217627139E-05
 -4.64603417139569E-05  2.68462369151065E-06 -7.35692437045848E-06 -1.50271146356406E-06 -1.74256131250789E-05
  2.89474335887806E-06  6.90877753619829E-06 -3.60120377785128E-08 -2.90668081495689E-07 -6.06544088081235E-07
 -4.38613868841996E-07 -3.79332888671149E-06 -3.12601625824548E-07 -6.57280015536377E-07 -9.67559920617980E-08
 -2.24483663129178E-06  5.97815200657753E-07  4.79366772754549E-06  1.73233454544916E-05  9.02993143465404E-07
 -5.94686827249129E-06 -2.55571809316584E-06 -3.43889370954111E-07 -9.19155525606725E-07  1.04321688258421E-05
  8.66780128254783E-08  6.69119948429832E-07  4.60222079393523E-07  8.36780586868294E-07 -2.54885025714235E-07
  2.35718279961764E-06  1.17655123478502E-06  2.38278917187046E-06 -4.33816017396739E-08  1.14240647996624E-07
 -3.86745563211019E-06 -2.14428260657809E-06 -4.76559552538606E-07  9.93220785890264E-06  3.76818364654153E-06
  5.59575687116735E-06  1.79598090257639E-07 -9.27891034881764E-07 -5.62885178784006E-06 -1.16771457480415E-06
 -3.15653510809889E-06 -4.16703796875264E-06 -6.94059325490705E-06 -6.97619815810807E-06 -4.61014034882531E-08
  1.34347460718971E-07 -3.40856080996473E-06 -2.76932500415846E-06 -1.26041613800515E-06  3.80953914754153E-06
  1.00031557380787E-05  5.59308595703903E-06
* ORBITAL    1   50
 -7.55226349146440E-07 -5.06913009850725E-06 -4.13812030908050E-05 -1.74613116359760E-04 -2.41535519811648E-05
 -8.66662701907960E-07 -1.02160140873842E-05 -5.53817416033622E-05 -1.13882226685373E-05 -1.04731671456217E-06
 -1.24138305834093E-05 -8.45233575589606E-05 -2.40805221911155E-05 -1.40003651903548E-06  1.14575798923656E-05
  7.79109463516205E-05  9.99372083948026E-06 -4.56764605542464E-06 -6.35196873118232E-06 -2.88445961515564E-06
  2.97044607435795E-05 -2.70512908720691E-05 -2.02071941896102E-05  9.56632089786773E-06  2.09890344831844E-05
 -2.76328109691163E-06 -6.41577767250590E-06 -7.70988020678920E-07 -5.17329356186865E-06 -4.25510128522274E-05
 -1.80458127533955E-04 -2.49525565560835E-05  5.50854152887445E-08 -1.99003347675546E-05 -1.28534560645792E-04
 -2.55382892299752E-05 -1.98267327310800E-06 -2.66002480606375E-06 -1.17242703099686E-05 -1.03925068902383E-05
 -1.55157697482203E-07 -1.73745907661961E-06 -2.17225215399958E-05 -9.33670220681444E-06  2.26614496676997E-05
  1.61428367507989E-05 -4.44667421988279E-06  9.23845141842804E-06  1.81279471932519E-05  1.64555775358099E-05
  8.38186814874537E-06  1.57079554215253E-07 -4.38712138967320E-06 -3.57612804300571E-05  7.35291843106787E-07
  5.28200531253725E-06  2.54538393364364E-05  1.11154288835880E-04  3.03439918151915E-05  2.00144133232445E-08
  5.43210944262590E-07  5.24544825293184E-06  2.03549925394120E-06 -3.66039902879400E-07 -7.02052531268576E-06
 -4.27876936685377E-05 -9.20689287396786E-06 -2.77406813954232E-07 -5.29463765810121E-06 -3.35298458252652E-05
 -7.87750001914527E-06 -3.15340213699095E-07 -9.43803653577309E-07  3.63919051836599E-06  3.49842002043890E-06
  3.11936221900375E-08  3.63505007042089E-07  7.02486172391333E-07  1.06188354359421E-06 -2.98817834090906E-06
 -3.24188006199821E-06  1.65023292001319E-06  1.15539577653354E-05  1.00639530971006E-04  4.11187341417919E-04
  2.70665752842467E-07 -8.88006974420439E-07 -5.77332512591155E-05 -3.12731993333855E-04 -4.92652677365916E-05
  4.88156895604110E-07 -5.88421549225715E-05 -2.86468725631087E-04 -2.89449427796715E-05  9.60520551233694E-07
 -7.76343504312399E-07  1.84109371972774E-05  1.42583694722039E-05  9.91888655685962E-05  1.50995233552132E-04
  1.48767334473711E-05  4.08728762080445E-06 -5.72937907942754E-05 -8.70694592347127E-05  1.85311810202109E-05
  2.22228044677087E-05 -2.40238389381868E-05 -1.91457628387851E-05  9.80242353808996E-06  2.97980446312831E-03
 -5.58085005780598E-04  8.37278564878895E-01  5.46875280607879E-03  5.15815065051500E-02  1.78129031684503E-04
 -5.44265955999585E-01 -3.66606193976793E-03  6.71044208156497E-07  6.25940782271137E-06  1.75126561612012E-05
  3.54764255888577E-04  6.60839701598957E-06 -8.44384790203725E-05 -3.74576948658420E-06 -2.33440562698457E-04
 -9.05552846143625E-06  6.78077090603857E-07  4.28111860005153E-06  1.82130381955840E-05 -2.35557752115915E-04
  4.26580427370713E-06  1.71561453922343E-03  6.24876567935866E-06  5.88963293721644E-05 -5.01674350169150E-06
 -9.73231375774251E-08 -2.46597033805849E-07  5.51926116276289E-07 -6.62584248407405E-07  6.32736061001838E-06
  1.64689058604094E-04 -1.16904856525836E-06  1.24453944945272E-04 -5.21484495002533E-06  3.45099369493727E-08
  2.81089472762052E-07  5.89591681757272E-07 -3.08536816369604E-07 -6.14417601162708E-07 -4.30410918703065E-07
 -3.81287112258816E-06 -8.88084179954422E-08 -2.24838029858332E-06 -6.05046460612738E-07 -4.84971363652554E-06
 -1.75327206151979E-05 -2.53508764673383E-06 -3.67252582605355E-07  8.97957951709505E-07 -5.98235262313513E-06
 -9.12769473621233E-07  1.05098199399063E-05 -6.19543258398211E-07 -4.96273572451771E-06 -1.79188012800104E-05
 -1.35684123957617E-07 -1.09017307472057E-05 -1.42452703487055E-06  4.36144864178034E-06  2.33381495250544E-06
 -3.93559695289522E-06  1.65757169561627E-06  1.27384037357862E-05  4.65025896085280E-05 -1.48957729126456E-06
 -1.74062201236150E-05  2.69081419676318E-06 -7.33832911562219E-06  2.90982336891574E-06  6.91575390682745E-06
  4.71595325061356E-08 -1.38158438304571E-07 -2.78025249857791E-06 -3.40491677435526E-06 -1.27107991530120E-06
 -5.60050771935622E-06 -3.81202482481183E-06 -1.00675516321486E-05 -1.77602130586251E-07  9.48458128414458E-07
 -1.17304097233676E-06 -5.66860128252144E-06 -3.12730554474813E-06  6.94726789522276E-06  4.18631295093057E-06
  6.97878767864021E-06  4.03450799890489E-08 -1.24596210850039E-07 -2.12148291461439E-06 -3.88504872146954E-06
 -4.82249242688856E-07 -3.80493091534217E-06 -5.64304589409882E-06 -9.96007598710304E-06 -8.84001355643578E-08
 -6.76016535968557E-07  8.32650753189722E-07  4.54088795120737E-07 -2.64613477581038E-07 -1.16858263084839E-06
 -2.36213221335982E-06 -2.35144143750728E-06
* ORBITAL    1   51
  2.68487112878191E-08  1.85910433879026E-07  1.54130349127806E-06  5.78492757481947E-06  1.37110837386367E-07
  5.62324980166652E-07  3.72250974663699E-06  1.60208473032886E-05  1.75528079582815E-06 -5.76439970365817E-07
 -2.42114141800740E-06 -1.00055281820168E-05 -1.16789520350377E-06 -8.31735750701387E-07 -4.41390103812481E-06
 -1.92516786161735E-05 -2.41199673708982E-06  4.78369385541459E-06  7.55597049389061E-06  2.04336003487004E-06
  3.59716696844364E-06  5.98538262839325E-06  1.01206255023241E-05  1.99157832967228E-06  3.38379594011318E-06
 -2.39206180593234E-06 -4.87103573429466E-06  7.07123502676227E-09  5.05795347195051E-08  2.42079046064089E-07
  1.02200902360627E-06  2.98685597221057E-07  1.25520983334056E-08  2.14173351601335E-07  1.38956722129615E-06
  5.61128874049812E-07 -7.27716692575475E-09 -1.17274741267633E-07 -7.72044034859329E-07 -4.07399279691818E-07
 -1.14558058963002E-08 -1.73274992693889E-07 -1.15925709141993E-06 -6.02197330110170E-07 -3.42892151609969E-07
 -6.18696462642612E-07 -7.66706359573345E-08  4.50084511562545E-07 -6.56193665909689E-07 -1.16770300253993E-06
 -5.12871227809573E-08  5.07786992047024E-07  1.22695502205119E-07 -5.65798426258822E-07  9.92627797888849E-07
  6.82285441873484E-06  5.60064577920141E-05  2.71255671971329E-04  2.67080110976732E-05 -7.95923809759054E-07
  2.31294123200730E-05  1.49538540148986E-04  1.95974478311710E-05  2.61898650259104E-07 -2.49576081719340E-05
 -1.79770240241537E-04 -3.73326791315851E-05 -9.80736059522734E-07 -6.96208288226715E-06 -4.60386591439270E-05
 -1.48734213258685E-05 -6.23111795715874E-05 -8.57268767260289E-05 -5.14563708190839E-06 -1.31065324928766E-06
 -3.16093712695216E-05 -4.05250959670127E-05  2.77305937474964E-06 -9.68978004999598E-06  1.38862795369840E-05
  1.67708646944805E-06 -1.01681569303585E-06 -6.99310317093742E-06 -5.70339893358255E-05 -2.77222502241927E-04
 -2.81871405408947E-05  9.73597676247776E-07  6.09669965987847E-06  4.92311605745012E-05  1.98065407811302E-05
 -4.03857891683813E-07 -3.95980297445259E-06 -1.78125372100813E-05 -1.84979738984873E-06  7.47495520669438E-07
 -3.44868108170621E-05 -2.37647275543091E-04 -4.15355332712947E-05  3.51910519432342E-06  7.36748730674216E-06
 -6.26504149258117E-06 -6.04068080116499E-06 -7.07392755859368E-05 -9.64564191999925E-05 -1.40462962520483E-05
  2.98961077289832E-06  1.88888881254405E-06  8.04524926839967E-06 -2.05879569369141E-07 -4.16122088230225E-06
 -1.91770799221125E-06 -6.19555562424566E-04 -1.25090675778514E-06 -3.22879856234893E-04  2.27085955597146E-08
  8.59547917446429E-04  1.50166532586089E-05 -1.35292384690896E-09 -3.11157779320509E-09  8.84114528315774E-09
 -1.83599794136134E-04 -5.23781913039931E-06  1.84971293828329E-04  5.49208283305493E-06  2.57213776263527E-04
  7.78824969317031E-06 -1.50975827616524E-07 -2.03003361823940E-05  1.48037911969063E-06 -5.01865035410937E-01
 -3.25107710161135E-03  4.90675128283190E-01  3.18056966681015E-03  7.12252091294594E-01  4.61521899435712E-03
  1.97563886937245E-07  2.08916847684052E-06  2.17852358958385E-06  6.22709582916102E-05 -8.92405023397055E-06
  1.42541978317750E-04  4.78723035735019E-06  1.47104829402461E-04  4.35080781688715E-07  9.90445947334257E-07
  7.88303040677958E-06  2.63117304542188E-05  6.81341641365143E-08 -6.99216900552464E-06  1.49676886167115E-06
 -1.12053734319610E-05 -2.44162109648906E-06 -5.91068298177018E-06  1.14805121597541E-08  8.89424336055194E-08
  3.21031975871725E-07  1.76891815456207E-06 -9.19541885904873E-07 -1.76314707671804E-06  1.18625048763103E-06
 -2.53692093246207E-06  1.46487505388276E-06  2.50770176914114E-10  2.11619877921776E-09  6.42011182534819E-09
  6.65239162703941E-08  5.32965578809891E-07 -5.98161155798627E-08 -5.01802013761492E-07 -8.98616863811863E-08
 -6.64698135092447E-07 -1.02072097656479E-06 -8.12610465213184E-06 -2.68866240385229E-05  9.10134066202500E-07
  1.40357071092382E-05 -2.52931748607157E-06  4.98189179656073E-06  1.20368563451941E-06 -2.42913441424032E-06
 -8.08151882742559E-10 -4.84868939842082E-09 -1.75901316746875E-08  1.68475650759273E-08  3.82505457968303E-08
 -3.50836924520315E-07 -5.22179894130967E-09  3.09585166715910E-07 -6.06536649267421E-07 -2.54368740233772E-06
  4.32588375527945E-07  1.80980002561484E-06  3.00610293090124E-06  1.50338621609599E-06 -1.39570603763048E-06
 -2.86155541037741E-06 -1.30219717659090E-10  1.09982649351016E-08  2.18462093607596E-08  1.68091308318000E-08
  7.70040045053999E-08  1.96538900147602E-08  9.12564681339570E-07 -8.48658383192876E-07  5.82104814141138E-07
  2.49794524501587E-06 -3.18848999741977E-06  8.24779872105419E-07  9.15864257450687E-07  1.42447596957905E-06
 -1.38787840817870E-06  3.01073515854375E-06
* ORBITAL    1   52
 -1.01315002257584E-06 -6.96742676246044E-06 -5.68370604874147E-05 -2.76279469015850E-04 -2.80858596948064E-05
  4.06870929014166E-07  4.02097389843931E-06  1.81207151502595E-05  1.89117141456140E-06 -9.72280252069034E-07
 -6.06234380409026E-06 -4.89843184846719E-05 -1.97325106767250E-05 -7.48912728958696E-07  3.43772543526602E-05
  2.36922001443099E-04  4.13858452730594E-05  3.57074459672887E-06  7.47388090368858E-06 -1.39696027142366E-05
  3.02846081077934E-06 -7.05868334676588E-05 -9.61846000246631E-05 -6.29630766925325E-06 -6.07327884206319E-06
 -1.88603819511906E-06 -8.03108890422156E-06  9.94866713712686E-07  6.83804125065703E-06  5.61139077224632E-05
  2.71846404360124E-04  2.69789224518871E-05 -2.58583393842387E-07  2.50828027878794E-05  1.80568598191247E-04
  3.74944484417691E-05  8.00033896529472E-07 -2.31319399737682E-05 -1.49609817949229E-04 -1.96132708270669E-05
  9.82695726777739E-07  7.01117094280684E-06  4.64261640525265E-05  1.49638584208556E-05 -6.24133563146746E-05
 -8.58894715924035E-05  2.73215801955105E-06 -9.76107473352354E-06 -3.17227971725176E-05 -4.06881269940535E-05
 -5.24325634602856E-06 -1.44315473017412E-06 -1.39020693052948E-05 -1.71498827363134E-06  5.56464911726189E-09
  3.96349353988095E-08  2.04101921226945E-07  8.96273313187988E-07  2.37278490398462E-07  8.00415928768562E-09
  1.50792256522445E-07  9.85428823589016E-07  4.47637462545402E-07 -1.15110424402372E-08 -2.13371302392375E-07
 -1.40266037816831E-06 -5.65593076158641E-07  1.14679675060814E-08  1.82570778893122E-07  1.22982245217193E-06
  6.15322004484437E-07 -3.73669987599443E-07 -7.01607765502676E-07 -6.45441713179354E-08  4.80071143864294E-07
 -6.17126182042444E-07 -1.20297836966555E-06 -6.98022753694568E-08  4.32723925963494E-07 -4.88789784336673E-08
  5.86046932052204E-07  1.93532280744269E-08  1.33849284235664E-07  1.13504868716895E-06  4.14979809661341E-06
 -1.04710534323991E-08  5.79302339294153E-07  2.57974247497545E-06  1.08387960266433E-05  1.30477074443083E-06
 -5.65910078929662E-07 -3.59221140385900E-06 -1.54515503202649E-05 -1.70596722785163E-06  8.29916953273008E-07
  4.36994883761282E-06  1.89100173021986E-05  2.33605012382310E-06  4.57975726428623E-06  7.29034982706828E-06
  1.95617626181069E-06  3.38436297639260E-06  6.04342004705731E-06  1.01657360552953E-05  1.98582109696261E-06
  3.57817410312739E-06  2.43624760431314E-06  4.87674435871643E-06 -1.17247278094678E-07 -1.61683902332809E-05
  1.15425974783359E-06 -4.92998042691067E-01 -3.19555697082689E-03  5.01541212678630E-01  3.24916111337324E-03
 -7.10875333511142E-01 -4.60680083226946E-03  1.95215557721343E-07  2.03983815897776E-06  2.13145680331841E-06
 -1.34386031098874E-04 -4.72618401624471E-06 -5.74125171970644E-05  8.96318329150604E-06 -1.35023761171781E-04
 -3.56890336194223E-07 -2.02363918966081E-07 -2.92125051450768E-06 -2.16463865383721E-06 -1.76793714343992E-04
 -3.21758702940177E-06  6.94627787524407E-04  1.71656036906295E-06  5.27523953687758E-05 -9.02852097458276E-06
 -9.17622843602345E-10 -3.08724644047799E-09  1.14044544535375E-08 -1.63229371177453E-04 -5.33990480236720E-06
  1.62049286726274E-04  5.11361397052184E-06 -2.27439024404692E-04 -7.56246613938627E-06  8.32118773534806E-10
  6.73950385606797E-09  2.26048532931734E-08  5.96680909825772E-08  4.78842044146856E-07 -6.19490898609948E-08
 -5.23751734611138E-07  8.43619655743885E-08  6.41442282705312E-07 -1.01715890946794E-06 -8.09784201753732E-06
 -2.67917493315787E-05  2.53330290747180E-06 -4.96611976000278E-06 -9.16396179705259E-07 -1.39584092111932E-05
 -1.20329576367149E-06  2.43999338657680E-06  1.01189730864809E-06  8.04773447068650E-06  2.67192518182643E-05
 -1.61810600717121E-06  1.12529813936389E-05 -6.68983441508209E-08  7.13515109714962E-06  2.50259084159063E-06
  6.00666738270620E-06  7.66252946189578E-09  5.88528526967665E-08  2.15769852598442E-07  1.77055026775663E-06
 -1.12582561080451E-06 -1.78555721502738E-06  9.44630124591022E-07  2.54579649203641E-06 -1.48247261527665E-06
  5.90371205536417E-07  2.54807614109912E-06 -8.09798549233738E-07  3.22299636836216E-06 -9.34343957046897E-07
  3.01364555945304E-06  1.42714828868823E-06 -1.38140392301402E-06 -1.86773725093156E-09 -3.59932346879181E-09
 -1.27802366369980E-08 -8.31305011653405E-09 -7.64658716486738E-08 -8.32025834537445E-07  1.45614809626992E-08
  9.10618443183855E-07 -6.06783884370395E-07 -2.54386280692366E-06 -1.80600138704273E-06 -4.26926233063263E-07
 -2.98823175240663E-06 -1.39345403746666E-06 -2.86809326259949E-06  1.54494789553323E-06 -1.08174910161338E-09
 -9.32994324148396E-09 -2.01913256180500E-08  2.23624177657842E-08 -3.40705854491766E-08 -1.43375804484133E-09
  3.21770081906287E-07 -3.42370962400110E-07
* ORBITAL    1   53
 -6.45935789924869E-08 -4.57442280743738E-07 -1.92694215094789E-06  1.33566575497448E-05  2.22123786937337E-05
  6.65361494592930E-08  9.99297964233531E-07 -4.13048075310045E-06 -5.00243881671955E-06 -5.26645856561255E-08
 -9.67254162694213E-07 -3.32227832541594E-06  2.91515471960101E-07  8.35404343543064E-08  1.37749355117254E-06
 -6.64806642003444E-07 -3.77876230694358E-06  8.80689066021603E-07  2.97618710210827E-06  2.48511459890323E-06
  4.40228782811349E-06 -5.09366671506537E-07 -1.71976537216646E-06 -1.03573198209244E-06  1.35190898702228E-06
  1.02885510296544E-06  4.05684750585383E-06  1.36801079928596E-06  1.02850500456399E-05  4.72748456463918E-06
  3.42583871408100E-05  7.39955360419060E-05 -1.39984864735285E-06  4.79122097464532E-05  2.64155973481682E-04
  4.63281007211361E-05  9.07511610826602E-07  2.22652929160988E-05  1.87115258874833E-04  5.98176267836552E-05
 -1.61709318424827E-06  1.81289103626353E-05  5.50845711674381E-05 -9.15162152664812E-06 -3.06230973647165E-05
 -7.48644928872967E-05 -2.59821710542729E-05 -5.93693303430539E-05  1.78233417788703E-05  4.30198376459115E-05
 -6.30999756722407E-05 -5.83099936367798E-05 -6.31566358441739E-05 -8.32468151434645E-05 -6.41304226488467E-07
 -4.60451123830426E-06 -2.19348051002292E-05 -9.83775357187452E-05 -2.98704445261427E-05  2.70939913258223E-07
  5.03076176974029E-06  3.30278136101524E-05  8.73467380280904E-06  6.52041127943421E-08  9.63147572899285E-07
  1.02193218959937E-06 -9.91113312219019E-07  3.84111153676471E-07  7.24575657167357E-06  4.66742992890897E-05
  1.24612089005584E-05 -1.07428799180820E-06 -3.24689995569727E-07  1.87207304007438E-06  4.33552802698458E-06
 -2.99451846481651E-06 -6.10473089710980E-06 -4.34313160924768E-06 -1.11741722656410E-05 -2.66137523588166E-06
 -6.24740149034873E-06 -6.34444358533804E-07 -4.55528770647607E-06 -2.17045177375880E-05 -9.74349964232205E-05
 -2.96036486592243E-05  4.36001563002994E-07  8.06740912960941E-06  4.97644167526532E-05  1.26075530554113E-05
 -1.05822268902081E-07 -2.16831572690159E-06 -1.61573466999329E-05 -4.95701623675027E-06  1.39750233071330E-07
  2.76377152101271E-06  2.18086550874766E-05  6.64511965715590E-06  2.08744450709774E-06  5.18058057315235E-06
  1.24137466329317E-06  3.36936254551005E-06  2.43902522913701E-06  3.40964864188091E-06 -4.87663243038850E-06
 -1.18985982261951E-05 -1.71530737898799E-06 -4.77962122615634E-06 -1.68009110345035E-07 -1.17277308453612E-06
 -9.57542806705151E-07 -6.09582307682820E-07 -1.14116470938042E-05 -5.78541638059272E-06 -4.18645442927617E-06
 -1.30652207292759E-07 -6.30463219265994E-06 -1.59883386518620E-06 -1.23748000161960E-05 -4.46756057480101E-05
  8.15241779850273E-06  5.06248570210597E-05  1.94101727783167E-06  9.08264996523461E-06  4.34658217208183E-06
  2.90997586531756E-05 -8.18849557052036E-08 -6.55230304312407E-07 -2.70141789647604E-06  1.07007763905107E-07
  2.72035017436176E-06 -2.95013754515399E-07 -3.20574610400280E-07  2.74928072622546E-07  2.09101962787461E-06
 -1.80436247963228E-07 -1.26883398836356E-06 -1.22636270484937E-06 -3.27224985092014E-06 -1.23256032127160E-05
 -3.13564831396622E-06 -3.41418993818882E-06  3.68116318361726E-06 -4.96238032730020E-06  2.84334950819731E-08
  1.38732130146706E-07  1.43114851702969E-06 -1.04470867739830E-06 -1.90386690134204E-06 -7.24605197320227E-06
  4.89437108061675E-06 -2.48940257934290E-06  4.73059694049811E-07 -7.17998064724243E-08 -3.47578868459216E-07
 -2.66002691008059E-06  1.89152249372622E-05  8.61637613010404E-07  1.05105119533613E-05  1.70723177656078E-06
  5.96147382067315E-06 -5.58079165776143E-07 -2.67442361306584E-05 -4.25840243354325E-03  4.95588017154090E-04
 -6.45887204233280E-01 -4.45332828553537E-03 -7.59515894108375E-01 -5.58402618620405E-03  7.67037840317401E-02
  7.70547818581562E-04  2.09098401575546E-08  8.91789980315534E-08  1.21156719264891E-06 -8.66095391218041E-06
  1.97260126996297E-06 -4.96156840781849E-06  1.17593993455638E-06  4.52566505135378E-06 -4.76267606212987E-06
 -1.14376785169596E-04 -1.88315683168480E-05  7.03551777410015E-05  7.43553421506024E-05 -2.65085108462223E-06
 -2.73823660606572E-05 -3.51120298100141E-05 -2.72307999835197E-05 -2.07119297362808E-08  3.95931059711240E-07
 -7.26875739889221E-07 -8.13453807102834E-07 -3.94017412287385E-07  4.37591395175653E-06  1.83444692799017E-06
  3.74877338123012E-06 -8.82625824231277E-07 -4.54986795043054E-06 -2.21271670963010E-06 -6.76634738102220E-07
 -1.14136737064743E-06 -5.69780507120502E-07  3.10879035235075E-06  3.03419884898243E-06 -1.16800150170225E-08
  4.53334561713883E-07 -1.05882307527345E-06 -4.91596366006401E-07  6.22813255083224E-08  1.85249818551237E-06
  4.36719367222969E-06  3.75199220541756E-06
* ORBITAL    1   54
 -6.38541409886593E-07 -4.58518660263332E-06 -2.18535533200981E-05 -9.74162771362794E-05 -2.86339300755442E-05
 -2.68709102797895E-07 -4.99072430449078E-06 -3.23400299609640E-05 -8.30980119653238E-06 -6.63363431168325E-08
 -9.92651357653028E-07 -1.18514938812385E-06  9.78770271888890E-07  3.93604548090014E-07  7.43002020584917E-06
  4.73790250881601E-05  1.24113755633188E-05 -1.11575448061420E-06 -4.38808609108051E-07 -1.62704699335378E-06
 -3.88011731062935E-06 -3.14707033051533E-06 -6.48741440360942E-06  4.57927141708143E-06  1.15418094799658E-05
 -2.54220997952155E-06 -5.87624095110529E-06 -6.31278408851171E-07 -4.53274995695548E-06 -2.15990122340393E-05
 -9.68556854292383E-05 -2.93292770255268E-05 -4.35459892646679E-07 -8.04578146763897E-06 -4.93278488786310E-05
 -1.23827108357500E-05  1.09562283419014E-07  2.24344749614139E-06  1.66681139230607E-05  5.09925934551860E-06
  1.43402543615626E-07  2.83564799468046E-06  2.21720335678938E-05  6.66317447078302E-06  2.14293353440880E-06
  5.35001375020659E-06 -1.28174608333847E-06 -3.50618507569370E-06  2.40550651548803E-06  3.33144692305210E-06
  4.93129487279877E-06  1.19769610763667E-05 -1.89734448671629E-06 -5.02330724341886E-06 -5.36584051619659E-08
 -3.78979197904045E-07 -1.55055059793161E-06  1.57278097678357E-05  2.34538977094613E-05 -5.73108834150723E-08
 -8.14486546141878E-07  5.90887007110178E-06  5.69691493910451E-06  5.64894941192087E-08  1.04294137930487E-06
  3.72914532929798E-06 -2.32257433663535E-07  8.08603319678864E-08  1.31921187935512E-06 -1.49085655364764E-06
 -4.17631210820367E-06  8.80699105055182E-07  3.00266832304416E-06 -2.68754692425390E-06 -4.80416494695370E-06
 -4.95986801162594E-07 -1.73274331031803E-06  9.92115196720650E-07 -1.56043654486957E-06  1.20927864853094E-06
  4.54020369094432E-06  1.32217332613891E-06  9.94019661532599E-06  4.11575848996743E-06  2.58393694024639E-05
  6.92807971539963E-05  1.31738338931365E-06 -4.82481205553193E-05 -2.72288729743338E-04 -4.94297321486480E-05
 -9.33792366097750E-07 -2.26782388537533E-05 -1.91589538429432E-04 -6.13054127092318E-05 -1.56130209050184E-06
  1.77664858610641E-05  5.58984775072078E-05 -8.40136723787461E-06 -3.11632986391801E-05 -7.65671732693199E-05
  2.59294444084888E-05  5.95083161147545E-05  1.86987813832267E-05  4.45832004791176E-05  6.22110683950802E-05
  5.82080136103520E-05 -6.38967437595458E-05 -8.59417314137601E-05 -1.68046248357016E-06 -1.29859148857611E-05
 -4.66339746644261E-05 -8.24875679120888E-06 -5.12127590057616E-05 -1.94553278356669E-06 -9.63263168988313E-06
  4.42953739479031E-06  2.93553178594880E-05 -1.80308531308280E-07 -1.26625468408035E-06 -1.12032545809732E-06
  6.64426588116852E-07  1.24092848522564E-05  5.70371074359112E-06  4.85516504715800E-06 -1.66683163176499E-07
 -7.05385031992886E-06 -1.54304879110520E-07 -1.06359500620305E-06 -3.90395916835616E-07  3.45867382717195E-06
  1.36319401425223E-05  3.19406442591406E-06  3.47972352668167E-06  3.60937459079445E-06 -5.75086608244288E-06
 -7.87595163443282E-08 -6.28706327781195E-07 -2.57014183958038E-06 -8.86820752442420E-08 -2.41207587396772E-06
  3.03695964725559E-07  4.13077820884188E-07  2.75856286758826E-07  1.96818007365776E-06 -7.41907880891600E-08
 -2.83227019527974E-07 -2.78032333223485E-06 -3.14991774600357E-05 -1.03648930217185E-06 -1.97415841910093E-05
 -1.88631202130903E-06  8.03085872824366E-06 -5.71858814035684E-07  2.67880584171988E-08  2.39327466614647E-07
  1.33373843292572E-06  2.41179199934299E-05  1.94656781136315E-06  2.85497259116739E-05 -4.59044468615197E-06
 -7.59256625314059E-07  3.49674712100991E-07  2.51651751546398E-08 -2.14789558091481E-08  1.38407047151120E-06
 -7.03743951498807E-07 -1.87808010138540E-06 -1.07986491515061E-05 -1.31187155582662E-06  9.78898798294126E-06
 -4.67113291158514E-06 -2.80803662341395E-05 -4.51670399924390E-03  5.29737549165864E-04  6.42802687977023E-01
  4.43738413373930E-03  7.60977466435288E-01  5.60152050544520E-03  8.73688087721423E-02  8.48241929369116E-04
 -8.77917909573627E-09  4.72977246370437E-07  7.43606629771219E-07  7.86059000109836E-07 -3.77243792027602E-07
  4.28384342018530E-06  1.81822617461757E-06  3.56707841123206E-06 -1.19714145162175E-04 -1.93361667470503E-05
 -7.30258193277222E-05 -7.75503104420556E-05 -3.81692494793620E-06 -2.65515718549735E-05 -3.64073226483943E-05
 -2.70040912949301E-05 -3.97058563639931E-09  4.60450663004966E-07  9.90258152230835E-07  4.80624814523490E-07
  2.04378486251612E-08  1.77846194903278E-06  4.24313795447960E-06  3.47216651785039E-06 -9.29263385669240E-07
 -4.79302881810748E-06  2.37288300100556E-06  6.79468275950999E-07 -1.19246965891918E-06 -5.86559025872431E-07
  3.36719716560263E-06  3.38602372171032E-06
* ORBITAL    1   55
 -1.32317619400491E-06 -9.94758041085187E-06 -4.15811193200519E-06 -2.58024852733538E-05 -6.89632144194632E-05
 -9.35148055509882E-07 -2.27054553729067E-05 -1.91869931915992E-04 -6.14029185397544E-05  1.32492227579337E-06
 -4.81042771702881E-05 -2.71440672098644E-04 -4.92489823422998E-05 -1.56422266311463E-06  1.77064604027387E-05
  5.57644680805581E-05 -8.32038699603698E-06  3.11883912853689E-05  7.66380459233506E-05 -6.21406248851715E-05
 -5.81648255009814E-05 -1.87071135841968E-05 -4.45323464817127E-05 -2.59733083292792E-05 -5.96611318915967E-05
 -6.38255861202992E-05 -8.57686285561986E-05  5.21233998835494E-08  3.67923541816462E-07  1.50034600819992E-06
 -1.60105371393935E-05 -2.36148410333395E-05  5.59982802001052E-08  1.02843511306406E-06  3.63762544102107E-06
 -2.54793866000300E-07 -5.68951224969368E-08 -8.06483542396746E-07  5.98936177751584E-06  5.73698232577136E-06
  7.97724211842535E-08  1.29522167566410E-06 -1.65079296239049E-06 -4.22100325313144E-06 -8.74937484230854E-07
 -2.99422137412161E-06 -9.83430410633632E-07  1.57561828812306E-06  4.88693599057240E-07  1.72085518445862E-06
  2.69419035844135E-06  4.81585071653164E-06  1.21868623693808E-06  4.56486569690339E-06  6.29928645542272E-07
  4.52307826668082E-06  2.15525963235630E-05  9.66420460144824E-05  2.92672107808065E-05  1.09541431735577E-07
  2.24310560802728E-06  1.66566328944475E-05  5.09171708334590E-06 -4.33567132506562E-07 -8.01173280351740E-06
 -4.91369856931949E-05 -1.23434255222408E-05  1.42868315796633E-07  2.82426565997424E-06  2.20720316896397E-05
  6.62815224373626E-06 -2.14330672475907E-06 -5.35372752187132E-06 -4.91467837785324E-06 -1.19406236108965E-05
 -2.39479572503166E-06 -3.32285931850749E-06  1.28288320622081E-06  3.50323622119618E-06 -1.88994883547195E-06
 -5.00942656319746E-06  6.37730858407991E-07  4.57932359799211E-06  2.18280774520242E-05  9.73270159749695E-05
  2.86166468552008E-05 -6.61940994120731E-08 -9.83983657087962E-07 -1.13721115227146E-06  9.87576525816916E-07
 -2.68228285211040E-07 -4.98131185902106E-06 -3.23024933247462E-05 -8.30515934090840E-06  3.92934254000261E-07
  7.41415769961180E-06  4.72939613319456E-05  1.23927092615270E-05  1.10621255037360E-06  4.26056094046415E-07
 -4.58182603796460E-06 -1.15476565276005E-05  3.13915871700546E-06  6.47264095183375E-06  1.62703856811313E-06
  3.89094810616996E-06 -2.53884884668886E-06 -5.88068619261247E-06  1.57671311476027E-07  1.08945548346818E-06
  4.94053950957636E-07  3.19087277411183E-06  3.50237448846898E-06  3.45529887860650E-06  1.36541747935617E-05
  3.60211069769016E-06 -5.70538329489055E-06  7.84536010549301E-08  6.26221665783180E-07  2.55555151527183E-06
  3.03222381884303E-07  4.13644454210821E-07 -8.98903343660114E-08 -2.39761186279394E-06  2.74935326909881E-07
  1.94805832781904E-06  1.68008715227238E-06  1.29833843534618E-05  4.66421194768623E-05 -1.94160572322009E-06
 -9.63413742121319E-06 -8.23252054956699E-06 -5.12264054771526E-05  4.42215616075803E-06  2.93474113569918E-05
  1.77662308704497E-07  1.24611702377120E-06  1.04315464409006E-06  5.68796093792542E-06  4.81615735722111E-06
  6.74910073529589E-07  1.24855988725723E-05 -1.74478213808997E-07 -7.10464219569677E-06 -2.81838309515192E-08
 -1.65557213412766E-07 -1.40009743732747E-06  1.07189981019932E-05 -1.12637171866068E-06  1.41176985512211E-05
 -1.76459053187785E-06  4.61122946977017E-06 -4.65999444885792E-06  2.80950577837916E-05  4.52230210285326E-03
 -5.30295805931646E-04  7.61107822523809E-01  5.60417280848623E-03  6.42641193632737E-01  4.43750967767436E-03
  8.74212208682058E-02  8.47217710963413E-04  7.42942853037027E-08  4.57357424228462E-07  2.73588280030754E-06
  2.08576062170787E-05 -1.66521042346136E-06  1.11466609252412E-05 -7.70832752635331E-07  6.86625005599013E-06
 -6.23651786969094E-07 -2.47048943437252E-08  1.06815472901365E-07 -1.37809451856197E-06 -1.82331184668229E-05
 -4.90973525991030E-06 -3.24272290733970E-05  1.53532708485216E-06 -7.76256951001653E-06  2.77683958790063E-07
  9.38952653414714E-07  4.80941158725796E-06  6.76734007838954E-07  2.36321067381419E-06 -1.19089218193458E-06
 -3.38792397942359E-06  5.90879176331471E-07 -3.40072317159994E-06  1.39879174720314E-08 -4.51982018829886E-07
  4.84311970756608E-07  1.00990581682350E-06  2.82865894776314E-08 -3.47445229281586E-06 -1.77436526838567E-06
 -4.23916377601786E-06  1.19738797937208E-04  1.92174768358890E-05 -7.74555444947441E-05 -7.30497463994913E-05
 -3.55060736314928E-06  3.65128642235386E-05  2.70999422725840E-05  2.76152189394512E-05  4.84779697314695E-09
 -4.75912683681014E-07  7.85766624687893E-07  7.48742433663160E-07 -3.78815376411577E-07 -1.81917806240515E-06
 -3.56309027650620E-06 -4.28296604301047E-06
* ORBITAL    1   56
 -6.40736700586094E-07 -4.60055258674455E-06 -2.19192305429191E-05 -9.74918593508780E-05 -2.86722629366767E-05
  1.08958991425297E-07  2.22569422398938E-06  1.64206670791423E-05  4.98466401952048E-06 -4.46636394830040E-07
 -8.25291957338014E-06 -5.02189141970145E-05 -1.24197015204307E-05 -1.38237169199091E-07 -2.73188791710872E-06
 -2.13227287013866E-05 -6.38626081120355E-06  2.13255979515576E-06  5.29942204299749E-06 -4.79813138791166E-06
 -1.16499120127948E-05  2.56026802256402E-06  3.68012220708701E-06  1.24292648907380E-06  3.37923929048369E-06
  2.04912559696777E-06  5.32774465596019E-06 -6.51058877800869E-07 -4.67468642620981E-06 -2.22675370320166E-05
 -9.88797021059809E-05 -2.89135078854796E-05 -7.20009848581937E-08 -1.09033523882670E-06 -1.67738613886869E-06
  8.78318479132488E-07 -2.76484951389625E-07 -5.12824160665555E-06 -3.31306681004545E-05 -8.51529229281528E-06
 -3.96775905532269E-07 -7.47443543295096E-06 -4.74919986425154E-05 -1.23977650982814E-05 -1.17287376048413E-06
 -5.39948243561695E-07 -4.58150468020395E-06 -1.15351137808043E-05 -3.10563809351712E-06 -6.35594595307941E-06
  1.59925539196349E-06  3.81447027967527E-06  2.63571056522736E-06  6.12204256882635E-06  1.31188525320113E-06
  9.85304945305257E-06  5.22598046292747E-06  3.03294535599734E-05  7.08356761434991E-05 -9.22386903743260E-07
 -2.21727911753946E-05 -1.88334827125235E-04 -6.05636089547595E-05  1.23552133956760E-06 -4.74341345759668E-05
 -2.71023547301321E-04 -4.98160558530423E-05  1.49776702095569E-06 -1.78343179203855E-05 -5.95248772633478E-05
  6.89541652426710E-06 -3.03255207084872E-05 -7.49156686302500E-05 -6.14882919516936E-05 -5.86797990409799E-05
  1.77907739399990E-05  4.29146407078926E-05 -2.55297338858797E-05 -5.90646834581231E-05  6.20727402387646E-05
  8.37880286276660E-05 -7.01597285976102E-08 -4.97443255583561E-07 -2.12112077656051E-06  1.29751745400676E-05
  2.25455035311346E-05  5.89010118462551E-08  1.08305556129225E-06  4.02999080622703E-06 -1.31702111874538E-07
 -6.67260191153733E-08 -9.96031442775230E-07  4.61532754079668E-06  5.32505700925307E-06 -8.82334195519496E-08
 -1.45888474776239E-06  5.10123145770120E-07  3.89996764055713E-06  9.41270606010964E-07  3.12569849791046E-06
 -1.13409203700758E-06  1.22902393462725E-06 -5.48729412520708E-07 -1.80693398296428E-06  2.68127486177664E-06
  4.79311627272903E-06 -1.09081795425225E-06 -4.24092268775608E-06 -7.67640479320637E-08 -6.14598528998440E-07
 -2.53900567716342E-06  2.97893979231442E-07  3.92630809449214E-07 -8.85123696689352E-08 -2.41636684426367E-06
 -2.61563589057558E-07 -1.90452333282086E-06 -1.85121801427002E-07 -1.30168052179388E-06 -1.24100223008203E-06
  3.10209537884351E-06  3.53414628872112E-06  3.26774575942864E-06  1.31901330260785E-05 -3.58327863331761E-06
  5.01740409173865E-06 -1.74161331965168E-07 -1.21701669161906E-06 -1.02440636475020E-06  5.61010879298680E-06
  4.64764989358481E-06  6.51557825161651E-07  1.19832537167551E-05  1.76599678342178E-07  6.88446538999517E-06
 -1.62562448848969E-06 -1.25721564360704E-05 -4.52756308671489E-05 -1.92690104146005E-06 -9.63695659220297E-06
 -8.06947740478558E-06 -5.04802856946553E-05 -4.28372960776660E-06 -2.85261362929286E-05 -2.78787579028416E-05
 -4.48628033877243E-03  5.25831779664017E-04  7.65907993179800E-01  5.62917877695703E-03  6.37128453819215E-01
  4.39095052839201E-03 -8.58395095159634E-02 -8.32851220332383E-04  1.84138816370498E-08 -7.51053801495843E-08
  1.16708575475281E-06 -1.58342759709343E-05 -1.36050820222509E-06 -6.91512893530271E-06 -2.00666295884097E-06
 -8.70002453885329E-06  4.55168087981619E-06  2.04022472656332E-08 -8.57871083451976E-08  1.25224181386783E-06
  5.59532953751809E-06 -4.85168004300735E-06 -1.13106885272527E-05  1.70300719717260E-06  8.78458971109571E-06
 -3.79459797067720E-07 -7.58354919645617E-08 -5.77085136228197E-07 -2.72839342318783E-06  2.95569873615076E-05
 -1.45401000261944E-06  2.42378716871652E-05 -5.96501076322805E-07 -3.51381778700784E-06  5.67188476219530E-07
 -1.05922113287833E-08  4.46154368800266E-07  4.56363834200172E-07  9.92433453170302E-07 -3.21109214180379E-08
  3.53155338934013E-06  1.76848473376352E-06  4.18801118300001E-06 -9.32373481823717E-07 -4.77741100846458E-06
  6.82767288363034E-07  2.24213038842612E-06  1.11889732465847E-06  3.40339334684447E-06 -5.61597063478611E-07
  3.40167778881036E-06 -1.75532606973326E-08  4.09138504061866E-07  7.40568516875384E-07  7.06101341331527E-07
  3.66412058503287E-07  1.76215558319853E-06  3.53959419515260E-06  4.20254903630115E-06 -1.16497986158396E-04
 -2.00802003146729E-05 -7.45802239041490E-05 -7.04279150360021E-05  2.44558542893586E-06 -3.63446493314225E-05
 -2.63259074151033E-05 -2.71963566983399E-05
* ORBITAL    1   57
 -3.33585359385938E-07 -2.39545727117379E-06 -1.12961236800913E-05 -2.05310736377185E-05  2.04117854217153E-05
 -5.35371802954553E-08 -1.41885201501229E-06 -3.26899968218411E-05 -1.91059054259557E-05 -3.32909656169833E-07
 -6.25097116097273E-06 -3.49730522677035E-05 -7.04910470091842E-06  2.02959399403925E-07  3.52482818987067E-06
  2.16190694327635E-06 -8.45670031447507E-06  2.01141023583233E-06  5.25549476891037E-06  8.34055513762485E-06
  1.67323785865467E-05 -1.28348311328422E-06 -3.28752199234750E-06 -4.92399773929464E-06 -6.36893654097054E-06
  2.37687205128834E-06  7.25099217664574E-06 -1.86040005620030E-06 -1.42631913893642E-05 -2.43566348087287E-05
 -3.08585736770654E-04 -1.78963842751350E-04  6.11910815748725E-06  4.00664534950608E-05  4.98556206176522E-04
  1.78719449568029E-04  1.41274920322125E-06  1.09311826003131E-05  1.23201509577874E-04  4.07046631445636E-05
  3.31978050992958E-06  2.06311511696219E-05  2.64883516745812E-04  9.72646718612778E-05 -7.34212921509537E-06
 -1.84333407708064E-05 -3.30558704609067E-06 -2.01834035831315E-05  4.38143505591336E-06  1.12885391610802E-05
 -1.83639499080598E-05 -1.39761361012392E-04 -1.54493882471816E-05 -1.13729021149034E-04 -3.50419420196933E-07
 -2.52081383648021E-06 -1.17550067288103E-05  4.48654047583556E-07  5.70809870998216E-05  1.94194738996101E-07
  3.24376978486582E-06 -4.65358105807740E-06 -1.38411927870911E-05  1.26315450109730E-07  2.03679181168405E-06
  3.93726762828846E-06 -1.26525421714477E-06  5.39038454193756E-07  9.47018133972646E-06  2.76469450874525E-05
 -6.28143054479701E-06 -2.71962180589323E-06 -6.41867120041146E-06 -1.14258253950794E-05 -1.94844530691317E-05
 -4.54615852362969E-06 -1.26708391594451E-05 -1.27639919670943E-05 -1.83483198380582E-05 -4.18670196634936E-07
  2.61436137390713E-06 -3.37095953228843E-07 -2.42502475162879E-06 -1.13076307716914E-05  1.36281668296365E-06
  5.65827760786665E-05  5.22434037135466E-07  9.00935560294360E-06  1.78821626307372E-05 -1.21116229691169E-05
 -2.29295176275126E-07 -4.21313679474660E-06 -2.06005720482695E-05 -3.18046958389594E-06  4.53404703716880E-08
  8.06423258919815E-07 -6.18509838713241E-06 -8.83261439932348E-06  2.78209194692820E-06  8.08502195942559E-06
  3.68583524036617E-07  1.26134769026851E-06  4.57856483847125E-06  1.17709398873662E-05 -7.86857691457321E-07
  2.74769392248229E-06 -1.70478410177342E-05 -2.66259399482915E-05 -6.91676586471221E-07 -5.00360314924152E-06
 -1.34352489702511E-05 -4.19644070644568E-06 -2.99109059062379E-05 -1.88471886131515E-06 -3.44578138655991E-05
 -3.16108321096701E-07 -3.46005282380594E-05 -2.67712924332922E-06 -2.02290715099035E-05 -6.62364552968431E-05
  3.50808780797045E-06  7.96583767847345E-06  2.08318771794249E-07  4.13263661858838E-05  2.30282274406998E-06
 -2.39542000916458E-05  1.59383349642642E-07  1.30940361194947E-06  5.62778867353265E-06 -1.04524597167172E-06
 -1.58908010008415E-05 -5.99194414571015E-07 -4.74212200745636E-06 -3.16045789483963E-07 -7.90471001366239E-06
 -7.09549743853517E-07 -5.13496387720827E-06 -1.38058670093503E-05 -3.30872293149808E-06 -5.68948569876539E-05
 -2.81848457972760E-06 -7.52913373321968E-06 -1.55595189822262E-06  3.84992846559067E-06 -8.19207777905383E-08
  3.06458770177122E-09 -3.24284450414909E-06 -2.72459642127740E-05  4.24235435459562E-06  1.30708537242689E-05
 -8.23125296859206E-06  2.53425682105325E-05 -5.45200394198852E-06 -1.21051171156986E-07 -3.30091341322084E-07
 -4.44381108238179E-06  9.13454190492943E-06  2.58812569274733E-06 -3.35915998512366E-05  1.17909333341228E-06
  2.95558802006535E-05  1.07863650276136E-06 -7.70110548429867E-05 -1.45015620787392E-02  1.83112018597443E-03
  5.77511218779085E-01  3.76650360886803E-03 -4.20366627339960E-01 -2.88359771426128E-03  6.99679280511781E-01
  4.66155864538074E-03 -6.32747308296877E-08  4.25411352689067E-07 -2.79379722685375E-06  2.49830125847025E-05
 -6.01707374130228E-06 -3.14198097674102E-05  1.81384774028056E-06 -4.27491454018742E-05  8.83372403449381E-06
 -7.44920252022766E-05 -1.35567387791889E-04  5.93226833666769E-05 -8.86652471136177E-05  1.03230508633067E-04
  2.41599110576928E-05  2.06647829552731E-05  2.37638203242380E-05  4.19173245058936E-07  1.23846100312085E-06
  1.13124864858662E-06  3.07738634339956E-06  1.22858906989349E-06 -1.03658433719900E-05 -4.17593018759312E-06
 -1.27204304560070E-05 -1.79980260112588E-06 -9.04323285010896E-06 -1.89193400219437E-06 -4.59499919726701E-07
 -1.07715192444131E-06  1.17202153874407E-06  1.52756312351995E-05  1.52079708241938E-05  4.04453990444395E-07
  1.16814632338082E-06  2.96139038219293E-06  1.22229743258326E-06 -1.34386289794103E-06 -4.22129983331480E-06
 -1.03819172769154E-05 -1.27552622225528E-05
* ORBITAL    1   58
 -3.34253953765705E-07 -2.40471020974664E-06 -1.12280468858715E-05  1.94742263334960E-06  5.68161720072131E-05
 -1.75395376192389E-07 -2.90075966786473E-06  6.28035049694888E-06  1.40582304254282E-05 -1.15768357861709E-07
 -1.84215322913595E-06 -3.41430728332174E-06  1.18417554880832E-06  5.36319159704234E-07  9.43210118013914E-06
  2.75287505483350E-05 -6.32099776329478E-06 -2.43921471364328E-06 -5.94660805394354E-06  1.13348073858618E-05
  1.93232980805157E-05 -4.82555979534834E-06 -1.31729997515523E-05  1.26030620735114E-05  1.80452290664587E-05
 -3.07382529370757E-07  2.83606906696344E-06 -3.56764562927482E-07 -2.56691023403024E-06 -1.19933200397685E-05
 -2.02695259000215E-06  5.55401200884021E-05 -5.36292876021863E-07 -9.28807431884494E-06 -2.00170631743026E-05
  1.14291233746486E-05  2.24953796677345E-07  4.12929885052295E-06  2.01005271170432E-05  3.06848143752282E-06
  5.34996356398370E-08  9.53898034476956E-07 -5.20869510745091E-06 -8.61255162414978E-06  2.75455586589268E-06
  8.03601941268705E-06 -4.12399202589795E-07 -1.35262386501101E-06  4.55629944905225E-06  1.17565421227344E-05
  1.21789764908339E-06 -1.74278302600734E-06 -1.70310101262012E-05 -2.67237107423257E-05 -3.14017375066326E-07
 -2.25469179708557E-06 -1.06206062607167E-05 -1.76086996609815E-05  2.10846081039510E-05  5.76093745487986E-08
  1.49500651585376E-06  3.33887771696975E-05  1.93315888634515E-05  3.29135929290099E-07  6.17769844005419E-06
  3.43843156634644E-05  6.84090179558970E-06  1.89616924887225E-07  3.26608008159475E-06  6.88904103359552E-07
 -8.75927957431136E-06  2.06095643581440E-06  5.33405368812859E-06 -8.32190936611033E-06 -1.67074522703499E-05
 -1.09607673006596E-06 -2.92006830537478E-06  4.76774849325811E-06  6.08146161794297E-06  2.57199604090959E-06
  7.68645903965196E-06 -1.83498981073581E-06 -1.40722129787718E-05 -2.41424759622701E-05 -3.07028885235827E-04
 -1.79259193574877E-04 -6.10520788524384E-06 -4.05417405013872E-05 -5.01073133901014E-04 -1.79740900598488E-04
 -1.40041001355795E-06 -1.10295939614698E-05 -1.22903830399625E-04 -4.04315212096405E-05  3.24156126584042E-06
  2.00436678263963E-05  2.58325854610582E-04  9.52183927810697E-05 -7.38238459125126E-06 -1.83265158537889E-05
  3.18410234834585E-06  1.97306050760674E-05  4.24571619282808E-06  1.19263630136024E-05  1.82464147465523E-05
  1.38719187189834E-04 -1.57369607120393E-05 -1.14701140951982E-04 -2.73505606988272E-06 -2.06606077622620E-05
 -6.75290097765044E-05 -3.54647833015507E-06 -8.42542507669594E-06 -2.46174378149815E-07 -4.23592642642792E-05
  2.32407452445406E-06 -2.36471799376884E-05 -7.21160844055527E-07 -5.22874795946526E-06 -1.42495976301547E-05
  3.99001591759073E-06  2.92242365004373E-05  1.91812256065843E-06  3.49457035244302E-05 -3.54698991531563E-07
 -3.47896031057574E-05 -6.42708781077745E-07 -4.62635995631264E-06 -1.20508578934255E-05  3.38064420540853E-06
  5.71483743732665E-05  2.83078076492239E-06  7.56207685457741E-06 -1.83731537602781E-06  2.05620117542874E-06
  1.59756031666840E-07  1.31306130577811E-06  5.67670347007145E-06  1.04264373428946E-06  1.58439728567483E-05
  5.77993028366642E-07  4.59164389711946E-06 -3.20371238055368E-07 -8.00609781934256E-06 -1.12144858409383E-07
  3.81017920981999E-07 -4.38872871121472E-06 -2.96274559231047E-05 -2.79403379512040E-06  5.89426322902230E-05
 -1.15166990718733E-06  6.16381283849537E-05  1.17912291933508E-06 -5.84482160032264E-08  3.58402374863409E-06
 -3.55797569341459E-06  1.25283874422217E-04 -3.60502636792566E-06 -1.61398830335447E-04  7.31419797419475E-06
  1.95644785709455E-04 -4.25912612330027E-06 -8.32507433838886E-08 -1.36943104476013E-06 -2.86110313016466E-06
  4.04848042339478E-05  6.23893923105929E-06 -2.16896491000394E-05 -2.18614115720049E-06  3.77526433472009E-05
  9.06159932345952E-06 -7.70353003735471E-05 -1.45026750300966E-02  1.83106709286083E-03 -5.85818150404235E-01
 -3.81973273213451E-03  4.14840265361938E-01  2.84517217096355E-03  6.96062460274485E-01  4.63726512181040E-03
  3.97029644407831E-07  1.15089047278907E-06 -1.17377298942096E-06 -3.00896452316998E-06  1.16581219702712E-06
 -1.02761803365207E-05 -4.16346498362386E-06 -1.25032991106165E-05 -7.62047128391319E-05 -1.36566130598981E-04
 -6.15149864662359E-05  8.85938037185626E-05  1.04477677809755E-04  2.34002964532435E-05  2.10929386846073E-05
  2.29583827937101E-05  4.23416871677251E-07  1.21129199678557E-06 -2.92097879318219E-06 -1.24236483438707E-06
 -1.34143284947691E-06 -4.19769407992952E-06 -1.03439196537062E-05 -1.26554753237356E-05 -1.77543755203171E-06
 -8.94865064258668E-06  1.99643390929306E-06  4.32523413526906E-07 -1.09309299276487E-06  1.11833916667492E-06
  1.48907545877535E-05  1.50324988721659E-05
* ORBITAL    1   59
  1.83511420810388E-06  1.40735803220580E-05  2.41390117238336E-05  3.06645826607824E-04  1.78668357598156E-04
 -1.40213722298658E-06 -1.10602215249158E-05 -1.23116603547624E-04 -4.04911723916693E-05 -6.11394247984305E-06
 -4.06791340936845E-05 -5.01740467200433E-04 -1.79813716619882E-04  3.24793271622109E-06  2.01611387994968E-05
  2.59098673783800E-04  9.53953893815576E-05  7.39938091043533E-06  1.83611221862717E-05 -1.83920358814109E-05
 -1.38962345904412E-04 -4.20235719459181E-06 -1.17974059674600E-05 -3.22119502429201E-06 -1.97960230074137E-05
 -1.57568253526080E-05 -1.14692198002969E-04  3.15509166089324E-07  2.26549990104078E-06  1.06660336026700E-05
  1.77754994908914E-05 -2.10809482085098E-05  3.28491264745052E-07  6.17466234709753E-06  3.43049353010397E-05
  6.80356646199403E-06  5.60444947298086E-08  1.46852338502292E-06  3.32414271259236E-05  1.92995976178053E-05
  1.89362287188578E-07  3.26640660864133E-06  6.78166784539360E-07 -8.75933285811096E-06 -2.08012257086352E-06
 -5.37399791683247E-06 -4.78716186566116E-06 -6.11458600093814E-06  1.09358599843952E-06  2.91231500958175E-06
  8.32895249726960E-06  1.67399206035764E-05  2.58574700282523E-06  7.71378288000726E-06  3.59323147967365E-07
  2.58503494992593E-06  1.20860050277986E-05  2.38388053341521E-06 -5.54342423417284E-05  2.24331773438641E-07
  4.12047199543884E-06  2.00368749987445E-05  3.05304126202821E-06 -5.41012646792937E-07 -9.36224025788563E-06
 -2.04715567801327E-05  1.13257300253542E-05  5.20645689159960E-08  9.35051962310835E-07 -5.31109366340373E-06
 -8.62372300055849E-06 -2.76173095195120E-06 -8.05236216251898E-06 -1.22716836808289E-06  1.70520865894108E-06
 -4.55661997724067E-06 -1.17568327895637E-05  4.08185067158750E-07  1.34958509117379E-06 -1.70285338456925E-05
 -2.66959612063743E-05  3.38438806578982E-07  2.43524900843657E-06  1.13489854518947E-05 -1.30233257183313E-06
 -5.65712767247646E-05 -1.13223834627892E-07 -1.83551053842339E-06 -3.19986322138685E-06  1.28148695785573E-06
 -1.76241513081113E-07 -2.92506477626266E-06  6.16639294177951E-06  1.40381078262730E-05  5.35677530790652E-07
  9.44269326267038E-06  2.75247763659411E-05 -6.33384501839358E-06  2.46319081996443E-06  5.98642583524647E-06
 -1.26243285650382E-05 -1.80886672155383E-05  4.82428565754846E-06  1.31633220161438E-05 -1.13456421765199E-05
 -1.93933473923225E-05 -3.03557881263007E-07  2.89189618093717E-06  6.46909035713723E-07  4.65818000144986E-06
  1.21652207796733E-05  2.82766817796212E-06  7.55456937213736E-06  3.36970498594153E-06  5.70928656359681E-05
 -1.82997466650194E-06  2.13900445276283E-06 -1.58635231480023E-07 -1.30449191316773E-06 -5.64450685415164E-06
  5.75442956634463E-07  4.57295687460492E-06  1.04235091958656E-06  1.58059433148049E-05 -3.20737462183700E-07
 -7.96821040902800E-06  2.73689054348037E-06  2.06735689831614E-05  6.75632229379951E-05 -2.73034196171888E-07
 -4.23719052607380E-05 -3.55301411496425E-06 -8.45700697004009E-06  2.30753270900303E-06 -2.36345480165400E-05
  7.19965851236226E-07  5.21916570958241E-06  1.42021992360365E-05  1.91599488462042E-06  3.48967305836749E-05
  3.97838938076566E-06  2.92256253659455E-05 -3.63322015305221E-07 -3.47972289437476E-05  7.14685702251563E-08
 -1.66063243020352E-06  3.36274386997674E-06  6.83382321283743E-05 -1.61038000347076E-06 -8.24213150789207E-05
  5.35533798873272E-06 -1.08454169941817E-04  7.96978330086513E-06  7.69723245250679E-05  1.44989279359086E-02
 -1.83153304238010E-03  4.14559926550491E-01  2.84345453636132E-03 -5.85799298135878E-01 -3.82176961362613E-03
  6.96245417843509E-01  4.63856903335828E-03  1.21645601322561E-07  1.52727838020374E-06  4.12308246609826E-06
 -2.16331291863670E-05 -1.73296081995769E-06  2.27468615153764E-05 -2.52296918482836E-06 -3.10596222187598E-05
  5.44839655220333E-07  1.01605714705555E-07  4.63824975674700E-06  2.50359161049067E-06  1.69962897418316E-04
  9.45952022242928E-06 -1.10349518895034E-04 -5.22064869151514E-06 -1.99458229036355E-04 -6.87643185133340E-06
  1.78230336373306E-06  8.94246609956554E-06  4.07155403018982E-07  2.00247339429786E-06 -1.09712161413780E-06
 -1.50214293713651E-05 -1.12348059007112E-06 -1.48818689323656E-05 -3.80734008195882E-07 -1.13092971856847E-06
 -1.20470633231155E-06 -3.02225687420287E-06 -1.39513441560114E-06  1.25963607798105E-05  4.18015601452114E-06
  1.03191442117550E-05  7.61579196711313E-05  1.36525600918513E-04  8.85406894621020E-05 -6.13299067899486E-05
  1.04194764716281E-04 -2.11179452542099E-05 -2.30184719382878E-05 -2.32794477473329E-05 -4.07716596580894E-07
 -1.15070191078934E-06 -2.99172908144356E-06 -1.19129715395044E-06  1.15713523502606E-06  4.15745657991723E-06
  1.24720167954396E-05  1.02575614179164E-05
* ORBITAL    1   60
  3.21691600281713E-07  2.31476383045058E-06  1.07784507385068E-05 -3.07947196858171E-06 -5.66193107430882E-05
 -2.28032933499490E-07 -4.18724637544448E-06 -2.04609738993888E-05 -3.14497122024427E-06  5.08057716264076E-07
  8.76559064141109E-06  1.67685017029205E-05 -1.22374520105337E-05  4.54132024982087E-08  8.01987148361598E-07
 -6.06580816777103E-06 -8.75304416847269E-06 -2.76343494758755E-06 -8.00590949308653E-06  7.96006671316281E-07
 -2.69634041630654E-06 -4.47430562806062E-06 -1.15808316061930E-05 -3.46842263536928E-07 -1.21918870262365E-06
 -1.68767910199640E-05 -2.63542268117850E-05  3.29071926688437E-07  2.36774044441188E-06  1.10291017333863E-05
 -3.18358975027787E-06 -5.74785842719913E-05  1.17343422690838E-07  1.87410990955159E-06  3.09037119386408E-06
 -1.40524353262106E-06  1.83816566439623E-07  3.05310684197568E-06 -5.64297373123236E-06 -1.39962584455351E-05
  5.24979281394837E-07  9.21536808649324E-06  2.63592147461721E-05 -6.49385477465044E-06  2.63219778555964E-06
  6.27956878625702E-06  1.26014080648974E-05  1.80567664997221E-05  4.48179305433913E-06  1.25244886986869E-05
  1.13403724687601E-05  1.93327689612254E-05 -3.78817949185582E-07  2.69364740950755E-06  1.82737114321428E-06
  1.40039259991554E-05  2.48919141111308E-05  3.07810150922774E-04  1.80579945830032E-04  1.37058226751988E-06
  1.08959599852431E-05  1.21248975485956E-04  4.00261819111053E-05  5.98410969312183E-06  3.98418570753992E-05
  4.91701470280854E-04  1.77021473710649E-04  3.23119282984567E-06  2.02917442981493E-05  2.59068725451024E-04
  9.56845119136299E-05  7.64141647017648E-06  1.86705478278819E-05  1.82693062438600E-05  1.38146303659108E-04
 -4.53761876002486E-06 -1.17765703657241E-05  3.41337553450112E-06  1.99631432291597E-05 -1.55568721888043E-05
 -1.13112828997698E-04  3.26778188426702E-07  2.34688877835638E-06  1.10649619003190E-05  1.98853691514862E-05
 -2.03231921902182E-05 -3.29831249136938E-07 -6.20352614171202E-06 -3.46779620565944E-05 -6.98842488161226E-06
 -5.78755912109903E-08 -1.49758099340207E-06 -3.29890614127198E-05 -1.91005970275401E-05  1.98437339447555E-07
  3.45078928091586E-06  1.85814615126685E-06 -8.46778036254685E-06 -1.95440361261978E-06 -5.13121398061847E-06
  4.84289967619218E-06  6.25909983327044E-06  1.26455021664604E-06  3.25483694787128E-06 -8.25227151200792E-06
 -1.66002205335630E-05  2.38802969308126E-06  7.26824854273286E-06 -1.58903476823613E-07 -1.30593263693653E-06
 -5.61923436012190E-06 -5.94160180462287E-07 -4.72369235689375E-06 -1.04317082671899E-06 -1.58517321252752E-05
 -3.16169234653748E-07 -7.87520937179312E-06  6.97581572136865E-07  5.04592199856112E-06  1.35246735730684E-05
 -2.74540060849792E-06 -7.57290751177619E-06 -3.31025873185756E-06 -5.68403383030878E-05 -1.56483178150060E-06
  3.62897111328937E-06  6.95429460431425E-07  5.03659449646615E-06  1.36213564945411E-05 -1.86395946115816E-06
 -3.44738506348317E-05 -4.03691163524946E-06 -2.96215317048281E-05 -3.74311549299205E-07 -3.43404565901955E-05
  2.64790479240547E-06  2.00060372797538E-05  6.55970894372476E-05  2.70937808005313E-07  4.11008698495510E-05
  3.42361885896733E-06  7.81723996043310E-06  2.18500330144923E-06 -2.38366150031110E-05  7.70500714373760E-05
  1.44527424903044E-02 -1.81764994114902E-03 -4.11394959836833E-01 -2.82403799711160E-03  5.88412666064904E-01
  3.83943452555618E-03  6.95919710511414E-01  4.63582865057399E-03  8.00494101242724E-08  2.65519022649248E-06
  2.41177243381466E-06  5.96049214866573E-05  2.42399565479625E-06 -9.67118956797188E-05 -6.82735974337370E-06
  1.03680647634184E-04  9.78433329990728E-06  7.98154842273003E-08  1.05442365628935E-06  2.88951779988811E-06
 -2.30946804821639E-05 -8.66966432415339E-06  8.44011197794624E-06  4.49531419756148E-06 -3.02599386317574E-05
 -5.95090961429715E-06  1.30706371179187E-07  2.24058606722154E-06  4.17944748456890E-06  4.80555625279495E-05
  1.70550040501912E-06 -4.23076045528076E-05  2.23712167568639E-06 -6.29863840878316E-05  4.40178640008890E-07
 -3.98365944814172E-07 -1.15813269229988E-06  1.20403328514985E-06  2.96311692134726E-06 -1.34281743078031E-06
  1.27390007368832E-05  4.21967125567736E-06  1.04041134911438E-05  1.81377205965642E-06  9.09993551079218E-06
 -4.48424152406237E-07 -1.82496532647676E-06 -1.00915270339587E-06 -1.52886232441129E-05 -1.17355098627449E-06
 -1.52812288604152E-05 -3.98228284412224E-07 -1.18592774763749E-06  3.03844414486948E-06  1.11816895172769E-06
  1.23889357012905E-06  4.16651372175837E-06  1.26914919123787E-05  1.03728227213692E-05  7.43146944211169E-05
  1.35692785783180E-04 -8.90160303154355E-05  6.03906752674100E-05  1.03428105764432E-04 -2.05063007854306E-05
 -2.36091042292009E-05 -2.38105758425482E-05
* ORBITAL    1   61
 -7.62659516497412E-09 -5.48733804057147E-08 -2.64471074088563E-07 -1.10100926974072E-06 -1.88537112403582E-07
  1.05631376170984E-07  2.03900027112701E-06  1.38477325330773E-05  3.58056348278125E-06 -1.05316019002863E-07
 -2.03385025875690E-06 -1.37929648725336E-05 -3.56387314435315E-06 -1.42229659794586E-07 -2.75059575065648E-06
 -1.87857407988231E-05 -4.89449290231713E-06  1.66647795456534E-06  3.69094369589011E-06  3.30626688713551E-07
  1.24376847879112E-06  2.81107824169957E-06  6.25944326783759E-06  3.41780843523880E-07  1.27546776391445E-06
 -5.17478641195186E-07 -1.88221433521903E-06  3.81557071638563E-09  2.77039814170076E-08  1.40529698560712E-07
  5.14814894815205E-07 -2.77643160747328E-07 -6.22022659057594E-07 -1.88282069451145E-05 -1.68038362675977E-04
 -5.86684633837545E-05  6.13132676376900E-07  1.86049096750575E-05  1.66200635262430E-04  5.81545614452763E-05
  8.88790807543981E-07  2.68626992689591E-05  2.39418014707088E-04  8.35910036278377E-05 -1.50702032274803E-05
 -5.17009864473916E-05 -2.19467280795980E-05 -6.36798410837146E-05 -2.61940532190717E-05 -9.00946161908420E-05
 -2.24460990999997E-05 -6.50938529530076E-05  3.12053660398990E-05  9.06231129154885E-05 -1.63013859015389E-07
 -1.17245001911211E-06 -5.51066279065759E-06 -3.12800741241446E-05 -8.96961228234841E-06  2.72862737720956E-07
  5.27435410315555E-06  4.25932326826744E-05  1.25322404840083E-05 -2.61666210329754E-08 -6.63741996553819E-07
 -6.02767974461133E-06 -1.75709364921947E-06 -8.96243291137002E-09 -2.63432636061403E-07  2.61127596786695E-06
  1.91574149005881E-06 -1.17775972213919E-06 -1.04141435964710E-06  2.06458516064055E-06  6.09608010769305E-06
  1.97595232571668E-06  4.00746196222810E-06 -4.15140462149677E-06 -8.27928414483676E-06 -4.89881725547885E-06
 -1.17308803396741E-05  1.67402358045165E-07  1.20387937483515E-06  5.66171329226929E-06  3.20434613326046E-05
  9.32601528849469E-06 -1.20525661154228E-07 -2.19565702748901E-06 -2.07215859407847E-05 -6.91464632400713E-06
 -1.28387252927406E-07 -2.46677786276630E-06 -1.61800131124456E-05 -3.93136150863087E-06 -2.10013032218607E-07
 -4.17089940756279E-06 -3.41751968508207E-05 -1.00571660098981E-05  2.24824827684861E-06  3.89449065664132E-06
  2.83416076704875E-07  9.07222840944332E-07 -1.17452472509360E-07  9.15295002718500E-07  6.57125511515851E-06
  1.55352609956431E-05  1.46649696193918E-06  1.51570565404762E-06  1.32313516864681E-06  1.00540550335649E-05
  4.46121771556152E-05 -3.31545394468398E-06 -4.58985493928344E-05 -2.16737907719783E-07  1.90263000650411E-05
  2.62860224365447E-07 -2.40467051116191E-05  1.38611463658146E-08  1.04329158395556E-07  4.44013321333213E-07
 -1.54383192492304E-06  6.77761601584602E-06  1.54761153696278E-06 -7.50022985133155E-06  2.13577480147504E-06
 -1.08035050787623E-05 -1.34962421300847E-10 -7.29683937445571E-10  6.16174772074228E-09  1.06512563261394E-07
  9.99804223724570E-07 -1.08526157095210E-07 -1.03263802134446E-06 -1.51236549643642E-07 -1.46882712535436E-06
 -1.36296284776095E-06 -1.03492489225055E-05 -4.55802038423387E-05  1.60816137389567E-06  3.10980306993341E-05
  1.86782084705877E-06 -4.01815230550004E-06  2.29577127365306E-06  4.63600321662903E-05 -2.85649879510786E-08
 -1.40016634099435E-07 -3.63485413780274E-07  3.12452671629117E-06 -3.10665523876161E-06  1.23313761121179E-06
  1.40627904250582E-06  9.77345695477597E-06  7.31271526535292E-08 -1.89725949911174E-09 -1.48131214069630E-08
 -4.75880025456107E-08  7.13448179096069E-06 -7.74771966863132E-07 -7.06018947134793E-06  6.84833682904906E-07
 -1.02226137913545E-05  1.07198932696278E-06  4.58768123696323E-08  2.07216821369759E-06  1.27565294077249E-07
 -4.99237697689366E-01 -2.77591145680329E-03  4.96274691910301E-01  2.76072550547497E-03  7.10229287129146E-01
  3.94864790260195E-03  3.48186608956557E-08  2.09306448302900E-07  5.33665190551812E-07 -1.05060073604848E-05
  6.21760188266124E-07  6.78395601897827E-06  8.74470165643760E-07 -6.22638084507202E-06  3.22917824959237E-06
 -1.72080622806215E-08 -1.90047100534827E-07 -8.61222094343605E-05  8.61541061755471E-05  1.22242084270533E-04
 -2.80689476866094E-05 -2.03802473622303E-08  2.88586985125326E-05 -4.00532455730520E-08 -1.12042288383701E-07
 -7.54016885749581E-07  1.92596751778465E-07  4.90802959384131E-07  4.62496110276676E-07  9.22269945352420E-08
 -2.78956597868233E-07  3.03706872374075E-09  1.50642199959282E-08 -2.91313028549146E-07  2.97311305648725E-07
  4.06713589219612E-07  7.52663363624258E-09 -1.93703350063007E-06  1.96360953809730E-06  4.17533324668252E-08
  1.18100147738115E-07 -6.36951636222088E-08  6.68818938841107E-07  6.88885575028982E-07 -1.26450443140266E-07
 -5.20220221360313E-07  2.68202855669929E-07
* ORBITAL    1   62
  1.71162181295730E-07  1.23057015098369E-06  5.77523442916541E-06  3.19815537373040E-05  8.74061187679995E-06
  2.74182366365909E-07  5.29664313241404E-06  4.25783880216538E-05  1.24314258016426E-05 -2.64027496459817E-08
 -6.75647565573469E-07 -6.28677227110484E-06 -1.88536753056371E-06  3.40564207264244E-09  1.59998188432181E-07
 -3.14361330296422E-06 -2.00028206227788E-06  1.16693918637790E-06  1.03918344603539E-06  2.04888117428176E-06
  6.14225598640498E-06 -1.88948963641035E-06 -3.84427624831661E-06 -4.26200466753248E-06 -8.48943299289424E-06
  4.86948489861504E-06  1.16238527400641E-05 -1.55011899129775E-07 -1.11496687509778E-06 -5.24396292848356E-06
 -3.07608226775627E-05 -9.81006508993466E-06 -1.10103389657959E-07 -2.00124269703449E-06 -1.96192623912636E-05
 -6.77181019699887E-06 -1.28141053801371E-07 -2.46462916286411E-06 -1.61893597313830E-05 -3.95413538045137E-06
  2.06626342813086E-07  4.10134019816194E-06  3.37593823897664E-05  1.00271953925011E-05 -2.27025035230506E-06
 -3.98172675917614E-06  3.25195921498437E-07  1.02702023646466E-06 -2.23819879783525E-08 -1.25402488878912E-06
  6.38901238206268E-06  1.51419970523036E-05 -1.32164970890896E-06 -1.31278273481005E-06  6.13352459772112E-09
  4.36893110592927E-08  1.96361204638574E-07  8.06318031598894E-07  2.54472305789256E-07  1.01928289452781E-07
  1.96571184643341E-06  1.33545864240579E-05  3.43440869868908E-06 -1.04376279759213E-07 -2.00822925700376E-06
 -1.35444562711628E-05 -3.47781745248120E-06  1.45220136196746E-07  2.80738325291411E-06  1.90816473022153E-05
  4.93967258235918E-06 -1.57371590203047E-06 -3.52506276451564E-06  3.56891446205058E-07  1.27392745672764E-06
 -2.82061545090875E-06 -6.29334260332205E-06  2.98685115649111E-07  1.18973118855880E-06  4.99871054746180E-07
  1.83881753234595E-06 -7.43837572708742E-09 -5.33968168429280E-08 -3.31843080940468E-07 -1.84714304307728E-06
 -2.70526389190752E-07 -6.13470886336891E-07 -1.85986887426799E-05 -1.65614592098007E-04 -5.77640957383591E-05
  6.21688904904681E-07  1.87166191376971E-05  1.67458813367690E-04  5.85998906617961E-05 -8.80887401507088E-07
 -2.65453427824099E-05 -2.38271113210426E-04 -8.35736668778511E-05  1.52378892365809E-05  5.21279917418299E-05
 -2.17973977152283E-05 -6.32062330333236E-05  2.58658649908459E-05  8.87822664957798E-05 -2.28244139319335E-05
 -6.63755615951250E-05 -3.11750549315374E-05 -9.02191984431316E-05  1.04418995977560E-08  7.76144866771215E-08
  2.64758837848918E-07 -1.51141216609781E-06  7.59877676254602E-06  1.51044967759817E-06 -7.47634779066970E-06
 -2.20061456469207E-06  1.05028947528615E-05 -1.33108452302397E-06 -1.01120148599409E-05 -4.46778161217527E-05
 -3.32393782479293E-06 -4.57299445211597E-05 -8.76622618103328E-08  1.91299572966918E-05 -1.31872656048663E-07
  2.47232650057895E-05  1.35468825136443E-06  1.02904956140630E-05  4.55302073045731E-05  1.50460092021315E-06
  2.98225834892165E-05  1.91907351248245E-06 -3.92227332984690E-06 -2.27004319027923E-06 -4.63005920222808E-05
  1.86719760015433E-09  1.34221521690012E-08  4.41226891950415E-08  1.07643504124678E-07  9.68992981216022E-07
 -1.20536659766100E-07 -1.12906196063969E-06  1.56272831288485E-07  1.48446101987451E-06 -1.11653332245321E-09
 -9.65475942459320E-09 -3.67871565470513E-08  1.42122484975941E-05 -6.79995914644737E-07 -1.43383561630283E-05
  6.87135063185399E-07  2.04230158054658E-05 -1.00545933411413E-06  2.78777247684936E-08  1.68281798943613E-07
  3.28601947279935E-07  3.09215120961154E-05 -2.93182520785705E-06 -2.74353354389113E-05  1.19794313004808E-06
 -4.67808899182877E-05 -2.13444529379913E-07 -2.69276573867425E-08 -1.70677016231410E-07 -2.91273768792012E-07
  3.89609793532251E-06  7.57643527573153E-07 -6.57402509408748E-06  8.59459124516100E-07 -1.13665708405322E-05
 -3.35779502293690E-06  3.18641362503768E-08  4.39106281234681E-06 -1.51233872849688E-07 -4.93507645918353E-01
 -2.74464004991728E-03  4.98677614224347E-01  2.77177430544637E-03 -7.12547070429011E-01 -3.96172848038063E-03
  3.57165154996323E-08  1.04817748250852E-07 -7.29302172665997E-07  2.36593074574050E-07 -5.07138801478880E-07
 -3.72565969122363E-07 -3.67286548666756E-08  4.35756293655388E-07  1.15357251373015E-07  5.25752787598489E-07
 -8.73667995456002E-05  8.78779299807927E-05 -1.25702023943546E-04  2.92662792400124E-05  2.31697277057520E-07
 -2.95372358493418E-05 -4.81612333127122E-08 -1.52729386138869E-07 -5.66016065669016E-08  6.33011540971538E-07
 -6.73495083160853E-07  1.24278034544758E-07  5.89489504774764E-07 -1.95137423521242E-07 -4.13582356492634E-09
 -1.42314084286888E-08 -2.62316155608726E-07  2.57686438187602E-07 -4.06143841201316E-07 -5.31245411379333E-09
  1.84781109071496E-06 -1.86196124039166E-06
* ORBITAL    1   63
 -5.77431590335727E-09 -4.17789572451716E-08 -2.62725605696577E-07 -1.55211609511344E-06 -5.59077304216660E-08
 -6.17408995971983E-07 -1.86320381231743E-05 -1.66745645057845E-04 -5.83745138578348E-05  6.15938992546793E-07
  1.86226492546871E-05  1.65843708831192E-04  5.78050001148388E-05  8.78361294276559E-07  2.65063443807027E-05
  2.37868658972029E-04  8.34268521749499E-05  1.51522504257117E-05  5.19010326747636E-05 -2.28050384847807E-05
 -6.62916087603807E-05  2.58410579471551E-05  8.87408235941651E-05 -2.17156363086736E-05 -6.29773013237800E-05
  3.11482881826749E-05  9.01949806538918E-05  6.14256486472431E-09  4.37877992030369E-08  1.98142695089479E-07
  8.93683062041883E-07  3.51081926756548E-07  1.04162499335847E-07  2.00398635106028E-06  1.35237113884411E-05
  3.47531066866827E-06 -1.01546935614170E-07 -1.95923756060636E-06 -1.33550023502568E-05 -3.45167933777383E-06
 -1.45155691106318E-07 -2.80531892027364E-06 -1.90371968880828E-05 -4.91604385264851E-06 -1.56771523200094E-06
 -3.50914446688970E-06  3.01550623251518E-07  1.18330589386859E-06 -2.82018723455444E-06 -6.29231657985604E-06
  3.51636693536244E-07  1.26146994159115E-06 -5.03028634319068E-07 -1.85146949199607E-06 -1.56685123356204E-07
 -1.12696424833267E-06 -5.30117269682500E-06 -3.09917441914894E-05 -9.87006255730728E-06  1.27747405408546E-07
  2.45637310611255E-06  1.61320545808851E-05  3.93814026598771E-06  1.11062079374152E-07  2.01893127059374E-06
  1.97182766603856E-05  6.79175772625304E-06 -2.06351614845079E-07 -4.09602866830459E-06 -3.37128433668379E-05
 -1.00120233121833E-05 -2.25987122150313E-06 -3.97453549345689E-06  6.38018031040135E-06  1.51320733907018E-05
 -1.97980875579754E-08 -1.23363833429616E-06  3.16812681499423E-07  1.01548422056891E-06  1.33040533671608E-06
  1.32449532980749E-06  1.68886327557445E-07  1.21424462017835E-06  5.69796438617765E-06  3.16411476323499E-05
  8.64728578020633E-06  2.67559312257825E-08  6.80511640666691E-07  6.29095510461573E-06  1.87872890235989E-06
 -2.72900018450129E-07 -5.27168326766480E-06 -4.24044941194439E-05 -1.23827481761040E-05 -4.57923996696801E-09
 -1.83111975259917E-07  2.99370845248470E-06  1.96013083463496E-06  1.16185261298456E-06  1.03814816930141E-06
 -4.24737504025019E-06 -8.45574087193037E-06 -1.89969224487060E-06 -3.84268392544340E-06  2.03606681833138E-06
  6.12689239696782E-06 -4.86774819228907E-06 -1.16121064493162E-05  1.35226074472866E-06  1.02719926906298E-05
  4.54627317469285E-05 -1.91580980899444E-06  3.91289047848524E-06 -1.49778509473840E-06 -2.98041460255618E-05
  2.26676067030935E-06  4.62714275562377E-05  1.63863553989890E-09  1.17280526259729E-08  3.61807476068379E-08
  1.19520290264538E-07  1.12003836816504E-06 -1.07327551990923E-07 -9.60498896363993E-07 -1.55608819317451E-07
 -1.47707051709761E-06  7.16275292691435E-09  5.28778119597153E-08  1.76220187266709E-07 -1.50414607991992E-06
  7.48673408179714E-06  1.51317192463214E-06 -7.48527255990797E-06  2.18198941324982E-06 -1.05501857389819E-05
 -1.32888925877408E-06 -1.00946857677078E-05 -4.45987234689576E-05  8.29081535737346E-08 -1.90930999473222E-05
  3.31749001903219E-06  4.56297615274654E-05  1.35845583032972E-07 -2.46724332838488E-05 -2.64852275066346E-08
 -1.52625728714214E-07 -2.94976214128887E-07 -1.66069781568278E-05 -9.79540078588921E-07  2.01055534076157E-05
 -5.88888705035245E-07 -2.09394372751094E-05  3.15631220405537E-06 -8.48653568287151E-08 -1.04222806870885E-05
  1.15006549070934E-06 -4.98711694676148E-01 -2.77467328093955E-03  4.93740323132507E-01  2.74662468441976E-03
  7.12362008661449E-01  3.96099787146244E-03 -1.91159310426057E-09 -1.55771589454435E-08 -6.07305938339544E-08
 -7.23535943618830E-06 -8.13666558189628E-07  7.20846618191568E-06  8.03575870693183E-07  1.04333073598252E-05
  1.18825091310698E-06  2.80075216662236E-08  1.74190861828874E-07  3.32553058626731E-07 -3.38839600721297E-05
 -1.52437276044706E-06  3.12637807111365E-05  3.26931448222307E-06 -4.24619719958908E-05 -2.88141022545301E-07
 -8.78115607247557E-09 -4.20320527074414E-08 -2.71688944511872E-07  2.61488677883062E-07  4.19195474440941E-07
 -1.86708210709599E-06 -1.12329727453771E-08  1.87767053115194E-06 -4.81122850991837E-08 -1.51685544662413E-07
 -6.45456614827937E-07  6.75512158069619E-08  6.54856654401720E-07 -1.78520668185774E-07  1.29319742649277E-07
  5.93634456220122E-07  3.90497409538269E-08  3.20498734649632E-07 -8.83997352274736E-05  8.71136678558205E-05
  1.24976484136793E-04  1.33335495992620E-07 -2.96005867836214E-05  2.86161220290668E-05  3.53068894207093E-08
  1.02022869672992E-07 -2.37291993740120E-07  7.33333346765120E-07  4.99630640722387E-07 -3.24959269442007E-08
  4.45124415542239E-07 -3.60384226485200E-07
* ORBITAL    1   64
 -1.68954228345827E-07 -1.21509269585946E-06 -5.71754829038124E-06 -3.22733435408262E-05 -9.34902580563538E-06
 -1.28109808610936E-07 -2.46171290906710E-06 -1.61494441188949E-05 -3.92513026375695E-06 -1.22916486775800E-07
 -2.24275299061196E-06 -2.09639247829455E-05 -6.96383232602592E-06 -2.09785514658068E-07 -4.16487167396952E-06
 -3.41307513749026E-05 -1.00505843059506E-05 -2.22278344746887E-06 -3.87384685467926E-06 -6.54345774781903E-06
 -1.55073073764315E-05  1.42305358809898E-07 -8.68803348861807E-07 -2.71796678576923E-07 -8.98351451114865E-07
  1.47074614806941E-06  1.59019229225219E-06  1.66046761048440E-07  1.19415276414211E-06  5.60967544884165E-06
  3.13734008969562E-05  8.61585738242878E-06 -2.47999674394454E-08 -6.39712887274857E-07 -5.95853033386373E-06
 -1.76678541183491E-06  2.75275415592807E-07  5.31828415452138E-06  4.27586167688133E-05  1.25136398129820E-05
 -6.70562093003999E-09 -2.21942490567990E-07  2.71768800249680E-06  1.87890402429131E-06  1.18190625286940E-06
  1.06944481014255E-06  4.17833428050697E-06  8.36025881470728E-06 -1.96001699163783E-06 -3.96789619071962E-06
 -2.01554952963938E-06 -6.01184885085523E-06 -4.90321872985561E-06 -1.17523691735268E-05 -6.59061708042450E-09
 -4.80029262359646E-08 -2.50747926549622E-07 -1.15031610606621E-06  2.96740684427821E-07  6.09415417188812E-07
  1.82795085362517E-05  1.64609440746401E-04  5.79304236341707E-05 -6.24141498709361E-07 -1.86342884639365E-05
 -1.67355222483772E-04 -5.86559887355859E-05  8.93521016476816E-07  2.66685551837400E-05  2.39610144294682E-04
  8.41322946173832E-05  1.48710966861812E-05  5.10950029999307E-05  2.25259492829790E-05  6.54244128387838E-05
  2.58688402241405E-05  8.92750917270327E-05  2.15350421442023E-05  6.26189768368803E-05  3.08415861701353E-05
  8.98036060971595E-05  1.15038099457625E-08  8.26574355446424E-08  3.94387724551081E-07  1.66292614878943E-06
  3.23451803561138E-07 -1.05984956126781E-07 -2.04288418665644E-06 -1.38019516192239E-05 -3.55573733919050E-06
  1.06717994780340E-07  2.05850680032911E-06  1.40005895298224E-05  3.62092971922004E-06 -1.41081294233537E-07
 -2.72917502382891E-06 -1.86460676651983E-05 -4.86172097074753E-06 -1.65686252152684E-06 -3.67431510399552E-06
 -3.17662592923253E-07 -1.20835392111487E-06 -2.79664939242396E-06 -6.25923131924383E-06 -3.27085381030725E-07
 -1.22282176620303E-06 -5.42226489775428E-07 -1.94025552540152E-06  1.38777437277036E-09  9.96424089326725E-09
  2.60735837582000E-08 -1.11538938029240E-07 -1.05583121806750E-06  1.07861104710798E-07  9.92877595819905E-07
 -1.53836914025554E-07 -1.49195876291451E-06  1.37594539629582E-06  1.04476852602773E-05  4.59180541865495E-05
  1.81625505555016E-06 -4.00227455875944E-06  1.63132743000517E-06  3.09720263705958E-05  2.34613076007238E-06
  4.64473102232925E-05 -1.31469492925836E-06 -9.99193095626139E-06 -4.43085206021049E-05 -1.94302639788054E-07
  1.88160084140842E-05 -3.33085712392158E-06 -4.56195710341686E-05  1.76345120373278E-07 -2.39923217161699E-05
 -1.71718062413796E-08 -1.29660411043375E-07 -5.52737913202824E-07  1.48083335803464E-06 -7.53112362044543E-06
 -1.48743519053266E-06  6.59402607595466E-06  2.04665918713018E-06 -1.08938038586013E-05 -1.16063353421670E-07
 -1.06275943703835E-05  6.69171481010061E-07  4.93962711381691E-01  2.74672432127746E-03 -4.97760443873333E-01
 -2.76573927190488E-03  7.12873133828510E-01  3.95961311915503E-03 -3.52990968311401E-08 -2.34356814212024E-07
 -5.40243334319651E-07 -1.67456381716350E-05  7.39233095573738E-07  1.36202785252662E-05  7.40032460130829E-07
  2.57406650301376E-05  3.40896088926526E-06  3.10313050256287E-08  2.08301907944960E-07  4.11269803117253E-07
  6.40784927820428E-06  1.40633643011790E-06 -3.91215076236109E-06 -3.14128177332960E-06 -4.26105612714475E-06
 -1.86558500975453E-08  1.15941587601924E-09  8.42483103013077E-09  2.22023678683780E-08  1.42851715223243E-05
  8.03966705628917E-07 -1.44371683321209E-05 -9.03342140143265E-07  2.06823757297480E-05  1.24906601258557E-06
 -4.19679297700321E-08 -1.15756960506997E-07  6.73634645547366E-07 -4.65361300031283E-08  6.75617062477795E-07
 -2.10127494309756E-07  1.48496742625534E-07  5.71955891459328E-07 -8.39371796245725E-09 -4.44579647279546E-08
  2.98586721711515E-07 -2.76685109002367E-07  4.16869992692473E-07 -1.93952318945738E-06 -9.22582908056463E-09
  1.95687713592726E-06  3.84015185359742E-08  1.03047005794510E-07  1.88491686740846E-07 -7.49951920503096E-07
  4.89847590707448E-07 -8.75569278379309E-08  3.01466711787303E-07 -4.47418572935142E-07 -2.37087123102138E-08
  8.07542303171264E-08  8.70801958133609E-05 -8.68275094797299E-05  1.23849611220925E-04  4.78450091867172E-09
 -2.93019675499981E-05  2.81692044160883E-05
* ORBITAL    1   65
 -3.74199582403993E-06 -2.25170358624877E-04  1.60017038196021E-01 -6.80659848579329E-04  3.30823640463898E-04
 -1.22977626881228E-06  5.19643742129177E-05 -8.43184673326560E-05 -1.92342964233225E-05 -6.53021717625023E-06
  1.50539885897360E-03  6.96979328284706E-04 -5.09353566291685E-05  5.29918291354352E-06 -8.97490035212559E-04
 -2.25530283062463E-04  5.45362211605872E-06 -1.53576978006177E-04  3.15845615278899E-06  1.17002525595248E-04
 -3.94280875013310E-05 -4.23184484264862E-05 -1.40925696878404E-04  1.60709718890552E-05  1.29279484598335E-05
 -1.42592744694292E-04 -2.28362223074965E-04 -5.13459599199587E-06 -3.59286650206178E-04  2.60814183069739E-01
 -1.14023231065909E-03  7.16724379525343E-04 -1.30194344956238E-05  2.21757333846110E-03  4.21557716973128E-04
 -1.36153471759617E-04 -4.01366975093999E-07  2.12246553446411E-04  1.76403331912069E-04 -3.94359254132970E-05
 -7.35915830782546E-06  1.55926153658056E-03  5.08448690353056E-04 -8.43645552217618E-05 -8.07431578018766E-05
  1.54332032611495E-04  1.28183786908258E-04  1.62872712749616E-04  1.79109281293267E-04  4.91955850758704E-05
 -1.55686042816175E-05  2.08839983185855E-04 -1.73343707337990E-04  5.10009771376831E-05 -1.31097581453783E-05
 -1.25404806469680E-03  9.41180589889285E-01 -3.92941740797964E-03  3.62032392559416E-03  3.30729312300989E-06
 -5.19817296015486E-04 -8.78224010277000E-06  8.58002668818925E-05  4.81536218536791E-05 -7.76150878943432E-03
 -1.74517406907615E-04  7.76565109128471E-04  3.17007617418049E-05 -5.19462981989462E-03 -1.53889459008570E-04
  4.93523678096519E-04 -5.02571201924243E-04  2.21286942007363E-04 -6.29462928969898E-04  3.29853396518957E-04
  3.03958004451564E-04 -1.07054356984484E-04 -2.07511980541411E-04  8.19908064191748E-05  6.55898890332559E-04
 -2.71644010978776E-04 -1.46005004388312E-06 -1.78706969614005E-04  1.35856572977814E-01 -1.63205027561294E-04
  5.15190627433089E-04  4.69230361326782E-06 -1.24995885985762E-03 -6.01193321670724E-04 -5.06751895809951E-06
  1.47769113917980E-06 -8.85371548849988E-06  1.92580242508577E-04  1.83588466529964E-05 -2.38843649900242E-06
  8.52899138681077E-04  5.19845707141459E-04  1.89797023181111E-05 -1.19490907743474E-04 -5.17167608747630E-05
 -3.17010550692306E-07  1.32563358837606E-04  5.76236318913505E-05  1.31934484473021E-05  9.99823368150415E-05
 -1.54650613231486E-04 -4.46904920504332E-05  4.19030861310082E-05  6.85978705628962E-08 -4.08080914862233E-05
  4.74692444642007E-04 -3.71382394236719E-06 -7.15793091585506E-05 -6.71768478551818E-05  3.66121567661185E-04
 -3.54016570757797E-05  2.06886446195349E-04  6.11070371601700E-06 -5.33373423718779E-05  1.27574182898895E-03
  2.64003851621479E-05 -1.81571991705257E-04  1.05942601665169E-04 -6.16074120992502E-04 -1.36584886954826E-04
  1.14898505842079E-03  5.13690032123665E-06 -4.73278988970782E-05  1.11422424924040E-03  1.37605780498683E-04
 -1.06766994480695E-03 -3.95268922881863E-05  5.00519914140816E-04  5.09447989500096E-05 -2.90020848826123E-04
  7.65856581711168E-06 -7.34885210933745E-05  1.59909783841651E-03 -2.23723945495877E-04  1.33083074118993E-03
 -1.23173218695098E-04  8.29397966633155E-04  8.31824529167311E-05 -4.68869500908445E-04  1.95599727495394E-06
 -6.25738403256132E-05  1.01278337405356E-03  2.09962253757325E-05 -1.10438694444250E-04  1.40691792912103E-04
 -1.36304126783012E-03  8.36267067587981E-05 -8.78322527995073E-04  3.10826654715653E-06  9.92408758410422E-06
  2.43395664469764E-04 -1.99000568312478E-06  3.16842818126623E-05 -2.38991295677585E-05  1.92042469561681E-04
  1.49652767592038E-05 -1.08204690852970E-04  3.12518315692353E-06  1.20930207725475E-06  3.51279576061001E-04
 -4.03577888089759E-05  3.38315972586239E-04 -5.06811587699686E-06  3.94407028981953E-05 -2.51735266026529E-05
  2.11360014020953E-04  1.97283349448863E-06  3.67702090001925E-06  1.92160164520742E-04  1.72063459580555E-05
 -2.08511660551231E-04  3.00901481911207E-07 -5.55115749449852E-05 -1.17355289946250E-05  1.05226463439915E-04
 -1.73168490117824E-06  1.77606174099648E-06  2.57506698097888E-05  1.70346229892765E-05  5.54752617216645E-06
 -3.47644227571723E-05  9.71773748342963E-06 -2.55752628951873E-05  7.07797985585098E-06  3.00996524506600E-05
  3.02307723227353E-06  2.38563557316396E-06 -6.62438533333424E-07 -1.97906884405697E-04 -1.09058520604875E-05
 -1.98877892626419E-04 -7.50724428637369E-07  5.27927276116499E-06  1.71167663047247E-05  1.63795057228239E-05
  3.63082297571694E-07  2.07516881257636E-05 -2.51309505037581E-05 -1.58660850243269E-05 -9.65655480283053E-07
  2.94879462641647E-06 -3.26119048625401E-06 -7.23417694394857E-05 -4.76656933959276E-05 -1.01055743439552E-04
 -2.75763566294033E-04 -2.75343659416015E-04
* ORBITAL    1   66
 -1.15857808605363E-06 -2.14614877474262E-04  1.67151793699551E-01 -2.63661290745237E-04  7.71954338990360E-04
 -1.01912628790877E-06  4.81093888003842E-05 -1.16477797918547E-04 -2.01794251962126E-05 -7.16561378979448E-06
  1.41113581807212E-03  2.74802375971360E-04 -5.08913430859634E-05  3.04018743043840E-06 -1.03767203561767E-03
 -5.17859469337450E-04  3.26622445918730E-05 -8.60687629815528E-05 -8.59599575300186E-06  8.43082658234435E-05
 -2.06571209738236E-04  1.58852866892385E-04  1.07479565564137E-04 -1.77537828274458E-05  9.62022429155070E-05
  2.29605103818134E-04  7.64164508775110E-05 -1.15781011745958E-05 -1.17724354807177E-03  8.88293497132368E-01
 -3.60663790261627E-03  3.54757809525029E-03 -4.46442957420564E-05  7.23562752310865E-03  1.08343154906177E-04
 -7.51578758188631E-04 -3.75749091138617E-06  4.37684329718979E-04 -1.36436770366626E-04 -7.23848950117229E-05
 -3.04279910570474E-05  4.79036938397969E-03 -7.57779380662489E-05 -4.74091525179796E-04 -5.36938093181763E-04
  1.33015994275568E-04 -3.21988972400805E-04 -2.94711006622876E-05  2.00469845427107E-04 -1.74604175297750E-04
 -6.98604765309075E-04  2.44423253971477E-04 -5.65393788190170E-04  3.13434715102893E-04  2.62798783477047E-06
  4.06910887604215E-04 -3.16004603965143E-01  1.31877258603952E-03 -1.54855765336636E-03 -1.36730019956143E-06
  1.14219343983011E-04 -1.37434930404601E-04 -9.92697369892398E-06 -1.68927482035256E-05  2.46962325887944E-03
 -5.01153578146886E-04 -3.72123952023241E-04 -1.24512820639203E-05  1.57880386126832E-03 -5.54896178261190E-04
 -2.44063352629686E-04  2.19633725824644E-04  5.60344054726814E-06  3.74788571639106E-04  3.21105033731721E-05
 -5.22743815953913E-06  1.16573280564515E-04  2.77550880975034E-04  9.23590392226733E-05 -2.58159262265702E-04
  1.03689324085576E-04 -6.11240497432783E-06 -3.95896357380600E-04  2.85078601913533E-01 -1.48705773605472E-03
  7.67360362151695E-04  1.43356463597458E-05 -2.46980683108927E-03 -4.11778107838689E-04  2.19979171828654E-04
  8.87376083271943E-07 -1.51044670369031E-04 -5.39779073421014E-05  2.60712506609576E-05 -1.07850386666879E-05
  1.51368146237232E-03 -3.40480108900036E-05 -1.20255664736103E-04 -1.98452896579755E-04  9.48529777642638E-05
  5.08183187325995E-05 -1.04676352209200E-04  1.68023319176641E-06 -1.79918926026646E-04  1.79191338132219E-04
 -1.89344599091046E-05  4.36828606217455E-05  2.73712359584624E-04  7.47201631771187E-06 -4.30179331743411E-05
  1.30217118906623E-03  1.84699496574999E-05 -3.14380465745202E-04 -1.57602997929236E-04  1.22153110432160E-03
 -5.76755731239986E-05  3.55731871406362E-04  5.08821571624021E-06 -5.72061242701988E-05  1.12823997018764E-03
  1.08056964777815E-04 -6.74134247025722E-04  2.04333389796725E-04 -1.26628130410978E-03 -1.08777500444291E-05
 -1.96688523715330E-04 -1.59430021400567E-06 -2.83322870942692E-05  1.35140073765926E-04  1.91071660012488E-05
  9.39478212890988E-05  4.70218303861475E-05 -3.66894513252094E-04  3.54434006914375E-05 -2.81642413128131E-04
  1.88431817739831E-06 -2.01029132012535E-05  4.86930683445619E-04  1.21719237279020E-05 -7.36852608397926E-05
  5.81221253064273E-05 -4.23193738390072E-04  1.03749248005998E-04 -9.94217885938812E-04  2.66127758561117E-06
  4.59783523718664E-05 -2.57283710775259E-04 -8.84672623845191E-06  2.02900720812670E-05 -4.86681385392873E-05
  5.05443921686826E-04 -2.74038341867910E-05  3.40982414299342E-04  7.82029551796977E-07 -7.88714102230624E-06
  1.95209526021320E-04 -1.71017697835965E-06  5.55710235994166E-05 -2.21574301934128E-05  2.74766079550356E-04
  1.44328363462116E-05 -1.53997243943377E-04  8.35825808949305E-07 -6.94557919757802E-05  9.54885791848736E-04
 -1.39363916515258E-04  1.32459960771758E-03 -2.10803471323696E-05  1.06174731345887E-04 -8.28599931208325E-05
  8.56894983847125E-04  2.67948787004917E-06 -3.97179055053111E-06  3.61337773700582E-04  4.56431342840855E-05
 -3.61400813555717E-04  6.57203277913696E-06 -2.11130894887895E-05 -2.68584575107746E-05  2.34422738523035E-04
  7.21688242355284E-07  5.97794174512020E-06  6.26087631392497E-05 -4.50281696583742E-06  4.60476041043086E-05
 -2.93404538288128E-04 -1.13049741732829E-04 -3.03223472710621E-04 -5.88359664126529E-06 -1.35385415293488E-05
 -3.53192197243280E-05 -2.22438053212066E-05  9.57379079752798E-06  6.01613303754059E-05  1.12157550558954E-05
  5.23494962953930E-05  7.65736662223246E-06  2.91141777213304E-05 -9.63104277576658E-06 -3.64444741336564E-06
 -4.03137617625435E-06 -3.23860785044136E-05 -2.25936763842005E-04 -2.33068356850419E-04 -8.49975758274931E-09
  5.70460510045171E-06 -1.69563139781777E-05  2.02098590201735E-05  2.59291955324994E-05  7.87063763112800E-05
  1.18664460854748E-04  1.09267349935373E-04
* ORBITAL    1   67
 -9.85220042233482E-06 -8.49524300202883E-04  6.32001981248223E-01 -2.88362926388939E-03  2.28414137590988E-03
 -8.21182827877501E-07  3.74644999938089E-04  2.34391227614220E-04 -5.63591325726321E-05 -3.35268534265315E-05
  5.17353917334747E-03 -4.68423348288320E-05 -5.43493497391862E-04  2.12761082098969E-05 -3.45353740719480E-03
 -1.12181694962408E-04  3.54082182888926E-04 -2.89302533650785E-04  2.64444982714122E-04  3.01780475377860E-04
 -2.41910809757714E-04  3.18267808258142E-04 -2.70587516476811E-05  4.42015908002554E-05 -2.28941959869707E-04
  4.87514207743277E-04 -1.37077294056772E-04  4.60142831284134E-06  4.88781103029398E-04 -3.70758382782034E-01
  1.76479839041656E-03 -1.56981487222401E-03  2.11000026699401E-05 -2.84006857478146E-03  6.44102433092218E-04
  4.12473737892124E-04  1.04042927688310E-07 -2.63443302658910E-04 -1.99585476651865E-04  2.85338213066318E-05
  1.34328796907870E-05 -1.96503349852974E-03  2.85431173090494E-04  2.88655609544679E-04  1.22442601698791E-04
 -1.76645677553962E-04  8.98302175385095E-05 -1.56903011717007E-04 -1.98098783598683E-04 -3.02712436458560E-05
  2.04563119730972E-04 -9.99166481089876E-05  4.49999336818911E-04  1.66011548148491E-05  1.63432193354378E-06
  1.36479312457485E-04 -1.01752129119854E-01  7.11876590338958E-04 -4.06052762739184E-04  1.07699223883548E-06
  1.42956113173515E-04  2.70171598362063E-04 -1.00964255341059E-05 -7.50548993047177E-06  6.92352887962359E-04
 -5.50346622423616E-04 -1.66245645319051E-04 -4.10363772782960E-06  5.41661357173576E-04 -1.75069864427508E-04
 -1.30130717771801E-04 -4.55734680070028E-05 -1.52960387312858E-04 -3.36335436124533E-05 -3.89805017599457E-05
 -1.42040633675112E-04 -8.14031140984020E-05 -4.38763267599080E-05 -1.94860423393208E-04 -2.47597577839860E-04
 -9.39448158327449E-05 -9.50117750163318E-06 -8.95342983835984E-04  6.71418868002730E-01 -2.87590075090466E-03
  2.56565766088847E-03  3.52578804600826E-05 -5.46789773993595E-03  9.92734788696783E-05  5.66540428057596E-04
  1.07877599733153E-06 -3.75270918614465E-04 -1.80750827556064E-04  5.86270273783764E-05 -2.18843650180413E-05
  3.69422234796616E-03  2.03545566587733E-04 -3.73652090260505E-04 -3.05851227346090E-04  2.48091569396354E-04
  6.16946389461529E-05 -1.76510750814405E-04  3.69302983164706E-04  2.09277631915878E-05  3.38495443871439E-04
 -2.96350283077907E-04 -5.93716166634704E-04  7.95596525615407E-05  5.84277162595972E-06 -4.87307027345604E-05
  1.12970139230205E-03 -1.23662030917809E-04  9.55703464042372E-04 -1.30461765402650E-04  6.25032341491114E-04
 -9.68046258029596E-05  7.73930206884260E-04 -1.60385752882541E-06 -7.79303290639746E-06 -3.64374714994711E-05
 -9.93349835028036E-05  8.66774769641830E-04 -6.01567724652499E-06 -1.06831720307117E-04  9.84604323171505E-06
 -1.13500804173586E-04  7.72306062829291E-06 -4.97367317627479E-05  1.35718322240748E-03  1.49642770069233E-04
 -8.49745214244721E-04  9.91058348858376E-05 -7.39265810354609E-04  1.06458101674397E-04 -8.54572940544851E-04
 -1.38478155315092E-06 -1.54944507684426E-05  4.49343083914694E-05 -3.57013045566963E-05  3.40024553752038E-04
  5.74517902713292E-05 -5.77362565537351E-04 -3.23304071413361E-05  3.89208633071576E-04  1.11781648054374E-06
  1.69417526863597E-05 -7.50462045789236E-05 -4.51961767787032E-06 -1.68837475505092E-05 -1.77792899236919E-05
  1.42235834624224E-04 -9.71590404422027E-06  1.12915178604725E-04  1.72556160769348E-06 -4.02521599775526E-05
  6.98476715541263E-04 -1.56846480153076E-05  5.60944716286618E-05 -9.92950111164655E-05  8.96021857842660E-04
  5.82921404457864E-05 -5.87880207292675E-04  1.64886736493930E-06  4.41745930317108E-05 -3.47904963830110E-04
  6.08440420506487E-05 -5.58722444043511E-04  1.13151487919652E-05 -1.45536290255932E-05  3.51518296941195E-05
 -3.84779309262226E-04  1.20308692416898E-06 -4.73786512943903E-05  7.27229007008074E-04  1.04232438391776E-04
 -9.76899170232516E-04  1.62188056365877E-05 -7.08807664814531E-05 -6.14129385620136E-05  6.34531656618515E-04
  4.31174932348256E-06  1.85330985609030E-05 -3.41307054229606E-05  5.09140939305639E-06 -2.72047643077797E-05
  2.91707278623983E-05  6.13873491975522E-05  2.08733855287446E-05 -2.23728096807297E-06 -3.65414195207162E-06
 -5.29325794880517E-05 -3.70682461448630E-06  3.46259520223602E-05 -1.66031089502289E-04 -7.11561267703949E-05
 -1.52475671090144E-04 -5.41300073583461E-06 -1.37038379549542E-05  1.26103598070169E-05  5.73905138543027E-05
 -3.15131412938985E-05 -5.07011051880277E-05 -6.59176062149284E-05 -7.68135398681769E-05  5.25016401507241E-06
  2.10877092549040E-05  1.32144977414314E-06  1.75385842728158E-05  1.14832317497668E-05  1.51936492362465E-05
 -9.03788370960483E-05 -7.86680557449670E-05
* ORBITAL    1   68
  8.51403393978406E-06  9.69801717735371E-04 -7.38338149886756E-01  2.95292297212234E-03 -3.14687278693007E-03
  2.70672977392187E-06 -2.78461063953221E-04  1.73040247068322E-04  4.35285386142125E-05  3.77742526941324E-05
 -5.99745785575177E-03  2.33568810802935E-04  6.79911010890923E-04 -2.56750994107507E-05  3.89095309693453E-03
 -2.97654045177602E-04 -4.31269873966007E-04  4.72805943497379E-04 -8.18842429909926E-05 -6.38774281009098E-04
  1.58285214655121E-04 -1.87631132487659E-04  1.58961005721883E-04 -3.54275326342540E-04 -8.60224857817919E-05
 -5.32086387974425E-04  2.18106965817431E-04 -1.32672214326910E-06  6.37100998285914E-05 -5.97428797371482E-02
 -2.00389287299864E-04 -5.35451757113548E-04  2.25245180092076E-06 -4.30391513524640E-04  8.54081706106664E-05
  1.50806631315646E-05  6.64466176563662E-07  9.37217426072409E-06  1.35587301879872E-04  4.47028164235387E-06
 -5.62592767252695E-08 -4.05770556289466E-04 -2.86783250269993E-04  1.92663999250792E-05  1.89540514283799E-05
  5.21091415859483E-05  2.17443329329908E-05  1.35475042923767E-04 -1.16248223152589E-04 -1.32636475085091E-04
  5.54173899083493E-05 -1.41573820868139E-04  2.43047336728026E-04  1.55926188648064E-04  1.59380983353602E-06
 -4.43330988242319E-05  4.56573046461974E-02  2.36321483054054E-04  4.97666207326033E-04  5.01639529068184E-07
  1.25652665797876E-05  1.19563569262880E-04  2.51495243980155E-06  1.78053800977491E-06 -3.01221590584657E-04
  1.59893527248147E-04  1.51965348911913E-05 -3.97266273860662E-07 -3.22783188172395E-04 -2.44960511038355E-04
  2.16503820529137E-05 -4.32858953770236E-06 -4.80623729883331E-05 -4.43023795737736E-05  1.31742053599049E-04
  1.17215488797802E-04  1.39711774407999E-04 -2.12800119330733E-05 -1.26659193910547E-04  2.50717122313118E-04
  1.71025303837239E-04 -7.45308087196539E-06 -8.76681117158186E-04  6.69017785364817E-01 -2.66033088492677E-03
  2.89674697590881E-03  3.42127024678411E-05 -5.41833418684933E-03  2.64717603194788E-04  6.26429401706856E-04
  2.53017711980076E-06 -2.40820441865767E-04  1.84070787732490E-04  3.68940429840993E-05 -2.34600929717534E-05
  3.50902817694124E-03 -3.34259496840283E-04 -3.98182247798074E-04 -4.36735325925845E-04  5.91035595195833E-05
  3.48073534426387E-04  1.00622108637295E-04  1.56118512849755E-04 -1.55011056733714E-04  6.03163109262715E-04
 -1.27979517833850E-04 -4.83722272669772E-04  1.99518899658776E-04  7.03418154510444E-07 -2.07862154575737E-05
  2.23270897321275E-04 -1.04957139102169E-04  6.99841960823407E-04 -1.11760167004363E-04  6.26477673589731E-04
  5.75321298262849E-05 -7.36694965890287E-04  4.98028629835240E-06 -2.97804377005276E-06  5.94964916864941E-04
 -5.69022001092198E-05  5.04731526997810E-04  5.70702445511649E-05 -6.13891828678853E-04 -2.00816649011936E-05
  1.48774906024992E-04 -1.47859108559795E-06  2.80754701446549E-05 -3.86005712067593E-04 -1.30906505739232E-04
  7.37706311714003E-04 -1.14207800541690E-04  7.61635942699654E-04  4.55049775887365E-05 -6.46252815368766E-04
 -5.24423312432849E-06  7.93479666936367E-06 -6.81238038870236E-04  6.83512813044924E-05 -6.93021864980122E-04
 -5.96779808633018E-05  5.41609502322421E-04 -2.47316791854499E-05  1.73450533036465E-04 -1.44063460003728E-06
 -1.43353575510502E-05  1.33166018685219E-05  1.46592902415102E-07 -3.03227246060578E-05  4.06074310949756E-06
 -1.24766195537605E-04  3.09278147949158E-06 -6.67679535837582E-05  1.10159062503962E-06  7.02250856340254E-05
 -7.40973885568987E-04  1.79854556977304E-05 -8.15103546547373E-05  1.14302313361631E-04 -1.12773282124130E-03
 -6.63959849463450E-05  7.29066115674954E-04  1.13102089892370E-06  1.33349241407954E-05 -3.73150328983306E-05
  6.29500954234017E-06 -1.44660246614419E-04  2.61848722726597E-07 -3.56186939270728E-05  4.56260476376541E-06
 -7.80878716105270E-05 -1.37356860574760E-06 -6.64377587063836E-05  6.62133154534802E-04  1.03606359769593E-04
 -1.02896591490132E-03  1.64496028535568E-05 -7.29634940999675E-05 -6.00166784408582E-05  6.65598611709825E-04
 -8.17086640069312E-06 -2.57008550019437E-05  1.52764661526071E-05  2.00976998411020E-05 -2.91104478125399E-06
  2.19645989938751E-04  4.43926858379985E-05  2.11032679487139E-04  1.95532298164732E-06  4.67858411735834E-06
 -4.06461974333795E-05  1.70242782222283E-05  4.11185054346649E-05 -2.60626315362272E-04 -1.15224742768593E-04
 -2.68218954741228E-04 -1.70391241118311E-06 -4.41821587400363E-06  1.48195662881759E-05 -4.61233056337922E-05
  4.36026820794705E-05  1.20618906765419E-04  2.84986304050279E-04  2.78107143872785E-04  7.77568657320653E-06
  2.36065696307546E-05  2.07962246771588E-05  1.58641430312966E-05 -3.29010655960949E-06 -4.51758083962131E-05
 -1.98760270293122E-04 -2.08086227111747E-04
* ORBITAL    1   69
  1.78328329404191E-05  1.45658921754409E-04  5.31643801800808E-03 -9.01063258594205E-04  1.60537233409365E-04
  8.66748664022393E-06 -7.54714973334480E-02  3.60071703151650E-04 -4.98653955585988E-04  7.13168096027965E-05
 -3.82448297707151E-01  2.40681493695765E-03 -2.52958495284884E-03 -3.65895887983063E-05  1.86002004930428E-01
 -1.13765945420310E-03  1.20376642883234E-03 -3.91533595131800E-04 -1.76320339867428E-04  5.75865475820511E-03
  7.78845273450454E-05  3.13867029674601E-04  1.32866063290807E-04  1.59015310750992E-03 -7.62009470774534E-05
  5.66819557099930E-03  2.37908947246380E-05  1.68326528931397E-05  1.41651344194263E-04  6.10600899742113E-03
 -1.33906239462289E-03  2.96368881831535E-04  7.61934817101570E-05 -4.38591645136504E-01  2.60233934216135E-03
 -2.90390335999378E-03  2.16038869031985E-05 -1.50398940710926E-01  1.02872566437702E-03 -1.03975481972179E-03
  4.78911137772175E-05 -2.47364594578130E-01  1.52945213524065E-03 -1.64031974579894E-03 -5.44775069867334E-04
 -3.01045824041005E-04 -2.36664698093871E-03  6.46679468587445E-05  2.72866830597725E-04  1.07889858585311E-04
 -7.17859309764663E-03 -5.04392684795769E-05 -6.19975053269786E-03  5.60043246763908E-05  1.63711440688008E-05
  1.40595113256352E-04  6.73997805485987E-03 -1.57985826338796E-03  4.74821411939541E-04 -2.65239897236427E-05
  1.92434995254127E-01 -1.39428734798209E-03  1.34602102809396E-03 -8.44868100444301E-05  5.06860001221233E-01
 -3.09525422297831E-03  3.39524606371283E-03 -4.66366561289453E-05  2.52448911848064E-01 -1.47978596199848E-03
  1.67285186197473E-03 -5.63261041106615E-04 -3.85126024387385E-04 -7.83424361588205E-03 -1.08019408017413E-05
  3.29183008090909E-04  1.66234226329196E-04 -2.60850979303444E-03  7.90704549306368E-05  7.05198754817640E-03
 -8.10844429061232E-05  1.77836769321530E-05  1.44725813676338E-04  5.15474510192862E-03 -7.42017962675507E-04
  2.02740373660410E-04 -6.79680151438341E-05  3.63278693851668E-01 -2.34098629861937E-03  2.38626928200081E-03
 -8.90521515650616E-06  7.28294788380081E-02 -3.69750400264123E-04  4.82157737917646E-04  3.78565513652871E-05
 -1.90178554161438E-01  1.24641373707495E-03 -1.23157760687324E-03 -4.10884926219437E-04 -1.59453921937039E-04
  1.56490346835641E-03 -6.73449530948563E-05  2.93816412451532E-04  1.07633690874867E-04  5.62156654857410E-03
  8.44991736429251E-05 -5.34129350422982E-03 -1.89741237846351E-05  2.22167087335990E-05  3.77506569513722E-04
 -2.62000042255209E-03  1.22110666194734E-04 -5.23193357777404E-04  3.74085933533585E-04 -1.09528112834454E-03
  1.73606626373721E-04 -4.01774641513956E-04  2.90005996971336E-05  4.98343601432505E-04 -3.39009897855870E-03
 -1.78240988860457E-04  8.38870450757005E-04 -4.75042852053798E-04  1.54138033320934E-03  2.31546393717839E-04
 -6.19473522369190E-04  2.36774725589775E-05  4.00847836786971E-04 -2.75123887615682E-03 -3.97118856190623E-04
  1.15771613856435E-03 -1.30138579565593E-04  5.78652000519776E-04 -1.80748258460986E-04  4.18118821692286E-04
  3.23794799947923E-05  5.65318674581844E-04 -3.84414044719215E-03  5.41237387505139E-04 -1.90025436329531E-03
  2.15476612590240E-04 -1.09708832199871E-03 -2.48292953551961E-04  6.90584834486096E-04  1.87899275082027E-05
 -8.59337881214738E-05  3.78541219185463E-03  4.62609769113784E-05 -4.11892334077239E-04  3.18117885363987E-04
 -4.35806960781445E-03  1.89966958157188E-04 -2.68926327265035E-03  1.52073687477297E-05 -5.60384214388560E-05
  2.85033327663397E-03 -3.59558638771682E-05  4.13876419456270E-04 -2.40384587657367E-04  3.22641905251104E-03
  1.41767167373902E-04 -2.03328310575818E-03  1.69060180316611E-05 -8.15440535163715E-05  3.43343581557047E-03
 -2.95904943527571E-04  3.94954188450386E-03 -4.37520023610614E-05  3.79484734567346E-04 -1.77205284156693E-04
  2.39685166324405E-03  1.48905702874185E-05 -5.25489970675715E-05  2.75431989989700E-03  2.31266398428167E-04
 -3.13959660705746E-03  3.45803621666216E-05 -3.89401834748707E-04 -1.36348842581726E-04  1.93868164950786E-03
 -4.04911182754096E-05 -1.69695510823419E-04 -1.91891855588812E-04 -1.50557087510583E-04 -2.99376277394426E-05
 -2.80208858310838E-04  4.32293723964603E-04 -2.45863894440522E-04 -2.66139570421557E-05 -1.10489905659163E-04
  1.70953886089649E-04  1.21696063481012E-04 -3.39460967375899E-05 -2.37851551434148E-04  3.42440002639939E-04
 -2.50356112643651E-04 -2.90773201213862E-05 -1.24265585550445E-04 -1.26881735571421E-04 -1.77277831040608E-04
  3.49673121163027E-05  3.62783744050839E-04 -2.53199850538021E-04 -2.25997871177246E-04 -4.91207181369431E-05
 -1.98455614238941E-04  1.67830414327662E-04  1.91505174180475E-04  1.71948945989046E-05  4.78593698124514E-04
 -2.77276012755076E-04 -2.95811900128987E-04
* ORBITAL    1   70
  3.56828037079656E-07  1.91660227615953E-06 -1.99433502391034E-04 -1.27995919940363E-04 -1.94108961536517E-04
 -3.32582294499798E-05  1.75431311120330E-01 -1.59692702260066E-03  1.35918237424340E-03  4.39157496366075E-06
 -1.37545276437314E-02  1.69160911709195E-04 -1.30721589169560E-04  1.42310887104207E-05 -5.03203923949539E-02
  7.38950805156105E-04 -3.06484843465236E-04  5.27322111256251E-04  2.62251891123790E-04 -9.32630253191240E-04
 -1.63203973676374E-05  4.69954805949860E-05  2.01989895813556E-05 -1.24626465857991E-03 -8.84059383412491E-05
  4.27000403120066E-04  6.97733405053178E-05  8.56459196870729E-07  3.16812630770456E-06 -8.20763930241530E-04
  2.98882996823141E-04 -2.31236531503520E-04 -3.51227953614043E-05  1.98932287210094E-01 -1.71701422747385E-03
  1.41476630269799E-03 -1.41383462363249E-05  1.20693124327029E-01 -8.63260698914593E-04  9.37493164810588E-04
  2.89121135505898E-05 -1.51465017400833E-01  1.59779832756031E-03 -1.18742636423235E-03  2.20019482108666E-04
  2.60936196382757E-04  3.44616983318632E-04 -3.13468303721074E-05 -4.89757529752158E-04 -3.57086241252363E-04
  2.41817727535709E-04 -1.41091156917625E-04  2.53524061371158E-03  3.79496708161326E-05 -7.14747072488420E-06
 -4.79859636074772E-05  9.27871625983576E-04 -1.34692754925348E-03  1.86638865723473E-04 -9.59639698506504E-05
  7.43137823515783E-01 -6.64165966411786E-03  5.40192369426681E-03 -3.81645402360369E-05  3.20381206408810E-01
 -2.10706036341144E-03  2.31283748580529E-03  4.69183815485671E-05 -3.26590830541280E-01  3.48748714509866E-03
 -2.39186776602309E-03  5.80863647234012E-04 -1.61696974510310E-03 -7.44709086543280E-04  4.47756744407092E-04
 -2.87597382616202E-04  9.68992781930001E-04 -3.99044900585051E-03 -1.93133940078996E-04  3.57919611847858E-03
 -1.59481749842067E-04 -4.30201774687381E-06 -4.44848423072070E-05 -3.82509379384963E-03  2.15097735515045E-03
 -3.04401213206980E-05  4.00336481456223E-05 -2.79121051855690E-01  1.08181187064138E-03 -1.97123580939984E-03
 -1.01815079155125E-05  5.59483245354685E-02 -5.47266757645229E-04  4.63353249858108E-04 -2.95469789067000E-05
  2.09416834339316E-01 -8.71784551314355E-04  1.51862934308940E-03  3.74323639459780E-04 -2.06070947900697E-04
 -3.91090800363790E-04  3.06895309239325E-04 -2.84595004454874E-04  8.74919170108921E-05 -4.56982503857973E-03
 -6.25321586834659E-05  3.84108589869390E-03 -1.52303450693999E-04 -1.02531677188217E-05 -1.60267007321182E-04
  9.45724809610541E-04 -5.87726094073207E-05  1.81376629260152E-04 -1.58708684576798E-04  3.37739941265253E-04
 -6.59108412122784E-05  1.40311811529650E-04 -2.19225947834253E-05 -4.56431654410334E-04  3.46337689617163E-03
  3.00874732965272E-05 -1.26009615311365E-04  3.46137268217079E-04 -1.84792258519663E-03 -2.64788753090038E-04
  2.18057766909300E-03 -1.57100721447866E-05 -3.30567394532265E-04  2.58248063134568E-03  2.57265972032906E-04
 -1.89248707054388E-03 -4.72325377453758E-05  8.94191314595433E-04  1.81027291977508E-04 -1.04122949067505E-03
  3.60875803428772E-05  7.75411834710383E-04 -5.64956620823503E-03  7.34618783934049E-04 -4.50463747393627E-03
  4.42374936183022E-04 -3.15568677405941E-03 -2.23041015430677E-04  1.14796193611381E-03  4.46533034074964E-06
 -4.76734633486969E-05  1.31253944323980E-03 -1.44217701786761E-06  5.48653909407968E-04  1.14903008509552E-04
 -1.09196195159932E-03  8.18349552276382E-05 -1.21015186615791E-03 -1.97649307949575E-06 -4.51016117639534E-07
 -2.50946303340372E-04 -2.42871052858402E-06  2.78283427338178E-04  1.71348183289956E-05 -4.68616897659962E-04
 -1.17844735156193E-05  2.24821982472371E-06 -3.58765560040218E-06  1.68451094223247E-05 -7.15442147969466E-04
  5.82618816397645E-05 -5.77707334976979E-04  3.56991157900890E-06 -8.45890160781230E-05  4.11040846842872E-05
 -9.00859297739917E-04 -6.61353535895963E-06  8.41700721358203E-05 -2.09571486590466E-03 -1.98692040945456E-04
  2.43338565394945E-03 -3.38626601973326E-05  3.97305612444469E-04  1.14340558548620E-04 -1.47383103503661E-03
  2.49717650248501E-05  5.79940981557942E-05 -4.76289882720389E-05  1.75693020923714E-05 -4.11998390832097E-05
 -8.11781559388148E-05 -9.25119664301039E-05  7.68245989632510E-05  2.87135367530984E-05  1.33219645867678E-04
 -1.21528630994807E-04 -6.07301815768258E-05  4.16190350375910E-05  4.50344015514129E-05 -2.55342981430951E-04
  6.25779284163058E-05  1.30552142848655E-05  1.47599135424359E-05 -6.79911543174805E-06 -4.15801574787406E-05
  2.69823489251999E-05 -2.25983213678565E-05 -8.69356815940702E-05  6.77526222189858E-05 -6.80876847913021E-05
 -2.13835953189821E-04  1.16358550174705E-04 -1.79881490781650E-04 -2.02115465820570E-04  2.93286653820797E-04
 -4.52391269792079E-06  1.75018259377510E-05
* ORBITAL    1   71
  1.64302865741856E-06  2.83233491639013E-05  4.59209377519938E-03 -2.65594250013033E-03  2.68353541255969E-04
  2.87861455182347E-05 -1.98223122042678E-01  1.69391906305430E-03 -1.40379478872170E-03  4.78244180499891E-05
 -3.70835297767334E-01  1.49302560370953E-03 -2.60265614601209E-03 -3.26075466910521E-05  2.11570383994707E-01
 -8.23032780376329E-04  1.51715314261013E-03 -4.35067467800960E-04 -3.06774727984337E-04  5.96057251410682E-03
 -6.35069761468556E-05  1.39748357839078E-04  9.88077714133403E-05  2.09768248324424E-03 -1.99650159834023E-04
  4.83324778768796E-03 -2.42016935739716E-04  6.36730237478697E-06  3.70595270301163E-05 -2.31665149320344E-03
  2.06041271915831E-03 -2.90093428628517E-04 -3.72241948894422E-05  3.34993902044835E-01 -1.65536159975506E-03
  2.38896358747249E-03 -9.01175973494936E-05  6.65468033615612E-01 -5.93248966098302E-03  4.81568213879909E-03
  1.26711729472214E-05 -1.03714777786390E-01  1.68902138192362E-03 -7.64821739038268E-04 -2.05342175752978E-04
  1.37325602360663E-03  4.15852404621220E-03  1.27905877884500E-04  2.73734742421784E-04 -6.42297764642118E-04
  3.20712427281580E-03 -3.51038639283698E-04  3.83715786465764E-03 -2.67271217519836E-04  1.56867920340902E-06
  8.28820869200138E-06 -7.95760711552843E-04  7.95958292499061E-04 -1.36320935531378E-05  3.17552518702971E-05
 -2.08225224763763E-01  2.06450953322171E-03 -1.47799512163802E-03 -1.61670292162265E-05  4.33106675232429E-02
 -1.05902191137895E-03  3.28157529689610E-04  3.47050313292157E-05 -1.93490634787111E-01  1.62076659645764E-03
 -1.46859930490043E-03 -4.31207160647356E-05  3.63579140562486E-04  2.19553537833915E-03  1.70165059193518E-05
  4.71899036409161E-04  2.13150087059152E-04  1.82296965042252E-03  6.45166054927780E-05  6.51570673553287E-04
  1.96730219842484E-04 -2.81026189566714E-07  4.81692380144153E-06  1.91721017119884E-03 -1.00125877874520E-03
  2.52668699728193E-04 -1.07576525203704E-05  1.21008290503282E-01 -2.60617470423516E-04  8.10903484582855E-04
 -5.04088348354840E-05  3.06699150097007E-01 -2.77380677593923E-03  2.27203889379468E-03  2.78140146008074E-05
 -1.33939930576554E-01  1.02395127088064E-03 -9.37389573797257E-04 -4.54287236825306E-04 -5.20101416410365E-04
  2.42232658452650E-03  3.94968785243639E-05 -1.25049007707852E-04  3.87311179637899E-05  3.29850665131663E-03
 -3.62230766085199E-05 -1.32595692635519E-03  1.88246181649884E-04  2.27336706585323E-05  4.56046195594538E-04
 -3.32707709884815E-03  9.51387662171971E-05 -8.84908072764458E-05  3.95873198185877E-04 -2.43734962064442E-03
  1.99416134029382E-04 -8.71504933788073E-04 -3.59284486600205E-05 -7.49750664220108E-04  5.38847435352766E-03
  4.03745042942202E-04 -2.64999029161166E-03  6.93924650228159E-04 -4.10308131928959E-03 -2.45606390499841E-04
  1.14881703354464E-03  2.49746419034233E-05  4.66921125729837E-04 -3.18225234285321E-03 -4.43927631362456E-04
  2.15571011348958E-03 -1.71508571808736E-04  6.98601718532979E-04 -1.64410579042669E-04  5.08403799371953E-04
  9.00622875345679E-08  9.70638283542358E-06 -2.22981712762089E-04 -2.63731238866936E-05  2.64815935113329E-04
 -1.29464981878262E-04  8.04075301378050E-04 -5.66396445639826E-05  9.05775975545049E-04 -7.25851072727499E-07
  2.91524186295363E-05 -5.29789011378800E-04 -5.65301992515504E-06 -2.85387161488618E-04 -5.44044803774448E-05
  8.54648804070934E-04 -2.91665528813206E-05 -4.76188970636371E-05  9.26333183539533E-06 -1.09295764365985E-04
  2.82282961329958E-03 -3.77031275909919E-05  1.75115586358106E-04 -2.62558875827361E-04  3.29306646079134E-03
  1.54521594820780E-04 -1.91610696457310E-03 -6.05061987700982E-06  8.47335074759364E-05 -2.04514886483209E-03
  1.89431712726331E-04 -2.15558653402831E-03  1.23149433772640E-05  4.47530902828885E-04  1.23069008907082E-04
 -1.50746290528906E-03  5.26916742347951E-06 -4.43845113687258E-05  1.34811771747861E-03  1.20734915040602E-04
 -1.73182567176325E-03  1.15985908607552E-05  2.69081179397162E-04 -7.24126784893778E-05  6.96133280231350E-04
  7.14713241110009E-05  2.51256138575208E-04 -8.63207782597272E-05  1.33088662585295E-04 -1.54555861105151E-04
  6.56509219445990E-05 -3.52773812102256E-04 -5.64497922378390E-06 -3.49437782053041E-05 -1.15579778584287E-04
 -8.49171296999763E-08  5.14694238354680E-05  4.59614555085503E-05 -1.24146278934772E-04  1.83859635847605E-04
  6.27438782272222E-05 -5.30965887379188E-05 -2.19176282076453E-04 -1.10536008835057E-04 -1.03366322347238E-04
 -9.61267755899020E-06  3.69215036192280E-04 -5.05638278656263E-05 -1.23448431103323E-04  1.27380675428768E-05
  6.61874103639266E-05 -3.62580771373308E-05 -1.96013116404131E-05  2.64644771765026E-05 -9.18337029844271E-05
 -7.79256568513356E-05  1.17753578172452E-04
* ORBITAL    1   72
 -4.58179894656379E-06 -2.91967394421926E-05  1.02174953171155E-03 -1.09640645986703E-03  1.62061634701419E-04
  3.95836994363446E-05 -3.13032443832382E-01  2.54950359281565E-03 -2.31670495612343E-03  4.20252505632585E-05
 -2.81391114939585E-01  1.94858666211962E-03 -2.05036251794089E-03  4.13832282015945E-05 -2.34506716818501E-01
  2.61556855306015E-03 -1.75456075255357E-03  3.15041024830010E-05 -7.12079759043213E-04  4.46485052638589E-04
 -2.81144127938071E-04  2.75368238459385E-04  6.33607921219505E-04  1.41025388430401E-03  2.68000764413996E-05
  3.61755121505937E-03 -9.30830840175641E-06 -1.25299600282214E-06 -1.99381573335325E-05 -2.95714462696828E-03
  1.50765049201159E-03 -2.57532676854377E-04 -4.53135415782434E-05  3.14391347337291E-01 -1.91542118293424E-03
  2.21351790322821E-03  1.86468109128629E-05 -8.09625074804702E-02  8.62055117721128E-04 -6.82287676796622E-04
 -2.64163915077195E-07  4.88124847860999E-02  4.25168708653765E-04  3.42740202947502E-04 -8.15090284329267E-05
 -1.31652460195167E-04 -2.09068273421431E-04 -2.16004456977175E-04 -2.38729565179168E-04 -1.67363146275773E-04
  2.90085692205958E-03 -9.82458621969755E-05  4.22629737102304E-03 -6.69987215745317E-05 -2.69256091499787E-07
  1.21605243888408E-05  3.75238362188933E-03 -2.03020170049420E-03  4.33814477578222E-04  2.27789960213365E-05
 -1.38804942429905E-01  1.40263922265472E-03 -1.07670753550248E-03 -4.73305304075351E-05  3.51508336256641E-01
 -1.96134022018945E-03  2.49381394857376E-03 -1.34176915071237E-05  1.49400056938100E-01 -3.33576928960448E-04
  1.06633769676302E-03 -2.91876308933508E-04  3.27884997203920E-04 -4.19958279910144E-03  5.97397229708136E-05
  4.16795732523610E-04  2.17162086400976E-05  3.38425506309158E-04  3.00980488244571E-04  4.59768415111349E-03
 -1.35201710782309E-04  4.66872439540415E-06  2.59162699098898E-05 -2.12457975396562E-03  1.59325832139476E-03
 -3.15751219015646E-04  5.60324035078418E-05 -3.99697551622315E-01  2.61063111427806E-03 -2.85426050454779E-03
  6.80433420552220E-05 -5.26303829441793E-01  4.41609922356782E-03 -3.83128060146341E-03  3.86562180025551E-05
 -2.34335014723591E-01  2.79444212060230E-03 -1.76312280502495E-03 -2.44463008323693E-04  1.19552978608541E-03
 -2.93098022870050E-03 -1.09238087125759E-04 -8.56771692444290E-05 -8.27306903526592E-04 -1.97596469539480E-03
  3.87515345931126E-04  5.07168589864862E-03 -8.85228847188567E-05 -3.93433605417518E-05 -8.00946056920894E-04
  5.72576803911095E-03 -3.33213232656407E-04  2.14635157451457E-03 -7.40374287555352E-04  4.11608959299344E-03
 -2.70245568003938E-04  1.54564177864030E-03 -1.73870873012872E-06 -4.30165018054686E-06 -2.09004600135508E-04
  1.33612249935921E-04 -1.08259361210467E-03  6.30956064926146E-05  2.18662610737529E-04  6.40280308218504E-05
 -6.41385166545510E-04  3.06625627897272E-05  6.35912739500533E-04 -4.67623102980456E-03 -5.60490966833217E-04
  3.27300517824840E-03 -1.51101612431864E-04  8.16191789697154E-04 -2.46182911092993E-04  1.72628127568269E-03
  5.63996971834366E-06  7.43802434311959E-05 -2.76276392182461E-04  9.27885612137785E-05  3.59936096425112E-05
  7.13032501535519E-05 -4.44103427370936E-04 -5.93789436684228E-06 -1.04849810171695E-04  6.71619743517867E-06
 -8.85397481844684E-05  2.19231204423000E-03  3.63775244013308E-05 -5.74868826111870E-04  2.00857928107879E-04
 -2.44822995170951E-03  1.17674687184045E-04 -1.75425500018872E-03  3.76075951943498E-06 -3.74427814921120E-05
  1.05361397604793E-03 -4.49908394450304E-06 -6.26066881884341E-05 -9.29463247950789E-05  8.63611853510167E-04
  6.36770786385435E-05 -1.19111213107637E-03 -5.38942264178271E-06  7.32569173159614E-05 -1.77825522619076E-03
  1.66132185773195E-04 -1.83337490166463E-03  2.95301356019786E-05 -4.90767693197471E-04  9.94102414453678E-05
 -1.51276292577167E-03 -7.29983925835201E-06  6.23215213608761E-05 -1.90163571049297E-03 -1.66487768437605E-04
  1.78488818044767E-03 -1.14067174908786E-05 -1.73131097930814E-04  1.09197188036272E-04 -1.74301177467051E-03
  2.23540646261162E-05  1.21445296564486E-04  1.08662879365557E-04  8.80537514541362E-05  2.67688317631450E-05
  3.73281652407785E-05 -2.11105654775867E-04  1.74041792378716E-04  6.58165308134247E-05  2.28716757778235E-04
  6.99671301688867E-05 -1.29002995630410E-04 -1.33534655976894E-04 -9.00115818305324E-06 -3.27549240358923E-04
  8.51343163519761E-05 -4.53564400902745E-05 -1.42196865562678E-04 -6.05654668785731E-05  7.99500266220723E-05
 -8.92582737166098E-05  1.88482162859147E-04 -4.29034366048215E-05  9.24022336473147E-05 -2.89194150009360E-05
 -1.45205293871811E-04  8.09259059616566E-05  1.36213146060913E-04  4.90967040222618E-05  2.37832158689727E-04
 -1.46966150075335E-04 -4.45191477582594E-05
* ORBITAL    1   73
  3.71178627151587E-06  2.58367265796172E-05 -2.96800537464665E-04  4.09905876557458E-04 -1.41150195223734E-04
 -7.92084859290663E-05  6.07068193625626E-01 -5.39432342828518E-03  4.34332064205255E-03 -1.63022613498545E-05
  1.65607483887466E-01 -1.11877279481528E-03  1.14354898226198E-03 -2.63123368933438E-05  2.16372538738751E-01
 -2.06398240018284E-03  1.54969247399556E-03 -9.46879330830226E-04  1.42966102050102E-03 -4.20444831732314E-04
  3.65725351385101E-04  6.22769465138930E-04 -7.08166397846933E-04 -3.53317873684073E-03 -3.28543352229310E-04
 -1.88143494487017E-03  8.87307256614787E-05  1.66803494276229E-06  2.08369316230822E-05  2.32452388461007E-03
 -1.14231920833596E-03  2.24287516675747E-04  4.28299012983087E-06 -2.51916688005882E-02 -5.20610142359060E-04
 -1.71889184549703E-04 -4.09884858761940E-05  3.65611588028320E-01 -3.33134843358363E-03  2.59019459648435E-03
  5.31040604838178E-05 -3.93316593182321E-01  3.14345879223528E-03 -2.81606333441583E-03 -1.22974831562921E-03
  9.79356050781313E-04  1.38415268146465E-03  3.18426816947060E-04  6.31299407063970E-04 -7.22808932117521E-04
 -3.68901118232575E-03 -2.73709108436545E-04 -5.14051293999992E-04  1.23244354868467E-04 -8.28009392137057E-07
  1.57766633971859E-06  1.94618843758002E-03 -9.63542444760591E-04  3.67120976765261E-04  1.08574226893555E-05
 -1.51129392870294E-01  1.43709781384004E-03 -9.94478647551120E-04 -7.61944049881721E-06  5.40677607183801E-02
  1.33600150761313E-04  3.78896101472458E-04 -3.74303005163248E-05  2.86887030964059E-01 -2.34960409035473E-03
  2.01867442438050E-03 -1.19660344751534E-03  5.28995587302212E-04 -3.21371994574350E-03 -1.54514185632238E-04
  5.93950303980520E-04 -4.86379599132610E-04  3.81956717974331E-04  2.02177133085380E-04  7.30218820776761E-04
 -1.26107902230224E-04  1.35992308473717E-06  7.35273090155320E-06 -7.01609571671969E-04  4.79031489291970E-04
 -7.24000265713152E-05  1.00517142213539E-05 -1.20030646223085E-01  6.40737493206923E-04 -8.10734894278885E-04
  4.64491452234173E-05 -3.70551760831068E-01  3.32352533772876E-03 -2.58805287272485E-03  6.52923150789967E-06
 -7.84969587580656E-02  8.88089399021251E-04 -5.23960024827523E-04 -8.66959286504946E-04  9.12037892938079E-04
 -2.41008019455021E-03 -2.12515085493065E-04  5.86969433067496E-04 -4.15027948639047E-04 -1.01947796631354E-03
  2.34622428607276E-04  1.46401565779185E-03 -8.15831099834906E-05 -3.70234263255592E-06 -6.99479026608768E-05
  2.13184863418841E-04 -3.62226345358276E-04  2.90453897819794E-03 -1.67944763310336E-04  7.46361597109123E-04
  1.18860604614349E-04 -1.48647508082278E-03  2.52244264574426E-06  1.20519222235466E-05 -9.07330016590956E-05
  2.82012005304526E-04 -2.53926626330823E-03  1.01981973160686E-04 -8.70150466054393E-04  1.72932579913375E-04
 -1.50464528984654E-03 -1.74221855298017E-05 -3.72227472947160E-04  2.52706761259436E-03  4.27070936597507E-04
 -2.45743604078218E-03  4.47575389179230E-04 -3.40708188423420E-03  4.27827643956955E-06  6.03728168492035E-04
  1.47170944280360E-05  2.78520114089966E-04 -2.11567482698424E-03  1.24080808312301E-04 -6.76516829430384E-04
 -2.23931945304144E-04  2.21791531200809E-03 -2.83677110073081E-04  2.24125580539604E-03  3.33451788534429E-06
 -4.12182778359530E-05  1.02638412965919E-03  1.84141429075063E-05 -2.25704339738706E-04  9.46043489303862E-05
 -1.51880169121668E-03  5.12336140996614E-05 -6.10866790038363E-04 -3.33036962913490E-06  2.04476424987920E-05
 -7.78525578813844E-04 -4.91828394747033E-06  5.20515712703141E-04  6.41527368641637E-05 -6.07254850017763E-04
 -4.66221991347019E-05  5.77721744795471E-04  2.54370012960557E-06 -5.00510415206853E-05  1.03166274731324E-03
 -1.03289649965805E-04  1.59289551325049E-03 -2.71586036263773E-05  4.63587798819195E-04 -5.18419002238762E-05
  5.39894950137655E-04 -2.81483159920125E-06  2.37350936212729E-05 -7.54057050126817E-04 -6.57743980882757E-05
  6.96127748376907E-04 -2.64039461031991E-06 -2.74514849615464E-04  4.24068752730065E-05 -4.50544098583159E-04
  1.97530491101684E-06 -2.45387424384669E-06 -1.47311110857181E-04  4.95802230639843E-05 -1.30122099032553E-04
 -1.55432157326780E-05  2.23937771305166E-05  3.30649982716938E-05  2.34181199095294E-05  1.20872553536736E-04
  3.33752861271370E-06 -1.17350117548980E-04 -8.90217188119829E-05  1.27452135530673E-04 -1.76975163811641E-04
  7.22970175314190E-05  4.02793228513428E-05  1.56508060802578E-04  1.31650893492417E-04 -8.55075438077880E-05
  1.56832754722034E-04 -2.12060056282849E-04  5.50849465156173E-05  1.04811397264497E-04 -1.24761919325225E-05
 -3.10603843352940E-05 -3.62888249846155E-05  7.50022986927001E-05  6.84136072553348E-05  4.59595100519871E-05
  4.94995521508538E-05 -5.78917542359509E-06
* ORBITAL    1   74
 -4.06375067996978E-07  2.33174972820886E-06  1.36254631094730E-03 -3.31336938153447E-04  4.58098942738308E-04
  4.67783180907887E-06 -2.40865761926219E-02  1.22535976910542E-04 -2.15681314031540E-04  7.85213088754719E-06
 -5.86149914135438E-02  3.99183464676463E-04 -3.35388239579612E-04 -2.02392654860959E-05  1.68293635581431E-01
 -1.27931003123320E-03  1.21081384264655E-03 -2.27146043868261E-04  2.78145618299749E-05  2.26861541073259E-03
 -2.28924153852362E-06  4.49686473664576E-04 -2.45819533843548E-04  5.38003040340406E-04 -5.01959532280549E-05
  5.25977706385687E-04 -1.01973747565449E-04 -6.94731448137428E-07 -6.42846408475309E-07  1.12923908505866E-03
 -2.44454786269385E-04  4.24380520923637E-04  3.29265622553741E-05 -2.64689824425764E-01  2.27136404309829E-03
 -1.86711969034864E-03 -1.41715336082197E-05  1.10236136014460E-01 -9.32110563285993E-04  8.21335979076920E-04
 -2.03429557262503E-05  1.62640605450488E-01 -1.54010459192753E-03  1.25475771929418E-03 -2.50153955609893E-04
  2.82592041615818E-04  1.00347251696126E-03  1.91648250861181E-04 -4.49076196980568E-06  5.26287776993703E-04
 -1.63497096397325E-04  1.62602677224839E-04 -3.02805033288045E-03 -5.85628584759779E-05  8.13815164451514E-06
  3.98828894992524E-05 -4.39911859867008E-03  1.06117153744438E-03 -1.79482053914142E-03 -1.55820245161231E-05
  1.96240370431611E-01 -2.22829183974464E-03  1.38599802530662E-03  2.79521558690039E-05 -2.45380557585519E-01
  1.43340971058583E-03 -1.59085425205419E-03  5.82063777282405E-05 -5.37561425076490E-01  4.72955687182755E-03
 -3.74763239167380E-03  1.15105636976155E-03 -4.98036678571057E-04  6.97170482286596E-03 -1.06696150953826E-04
 -6.04066958651208E-04  6.51887627507164E-04 -4.00869833656616E-05  1.60262717610182E-05 -3.36359667975800E-03
  2.14220239039034E-04 -3.52257066745087E-06 -1.07387615834890E-05  3.38158141516628E-03 -8.82023861751618E-04
  1.01683191063397E-03 -2.59940093379008E-05  1.87992979903308E-01 -9.61081946120774E-04  1.25607165012631E-03
  5.56715122963566E-05 -5.20686403894237E-01  5.28873327939677E-03 -3.69510570277006E-03  4.55429312018214E-05
 -4.04573800662713E-01  3.50984359203135E-03 -2.82677708884221E-03 -1.20997247235620E-03  1.13576269051907E-03
 -1.94911092955102E-03 -9.32559845158845E-05  8.33661775323692E-04 -4.75979104924051E-04  4.90115979283711E-03
  4.37058158122719E-05 -2.88357656977369E-03 -6.58376415688394E-05  3.86009099125117E-06 -1.46782807294796E-05
  3.92448807741211E-04 -3.06768227611370E-04  2.78853366322591E-03 -7.67788029998950E-05  1.08662415712091E-03
  9.44265918560982E-05 -5.82327810824459E-04  3.40574381848543E-06  6.72290333308334E-05 -4.44869780524114E-04
  1.13820236631342E-04 -1.43217201937488E-03 -2.26347273702596E-04  2.15122876861622E-03 -2.06640458334468E-04
  2.38846909270304E-03  4.14494196919328E-06  8.58826876303895E-05 -6.72973809407719E-04  1.54425858673125E-05
 -6.43690369370302E-04 -6.81287240402708E-05  7.83352669416726E-04 -1.66445588474191E-04  1.87215279184691E-03
 -7.38334018655296E-06 -8.62918089445186E-05  2.92298389820591E-04  5.78176405530395E-06 -7.24200776223897E-04
  4.57761565377640E-05 -6.19962988302957E-04  1.49061167165122E-04 -1.07913021181464E-03 -1.08070233045045E-05
  9.43753923626918E-05 -2.85230199818339E-03 -4.67079194892520E-05  6.07529762252751E-04 -2.42271035752169E-04
  3.73836297379225E-03 -1.32346769258225E-04  1.86711695489733E-03  3.05590698751890E-06 -3.15055463549266E-05
  8.55091682876440E-04 -1.15545017534171E-05  8.35771431706877E-05 -7.70012025616274E-05  1.10740523843437E-03
  4.20187026227408E-05 -5.20725005289647E-04  3.29753696052591E-06 -2.68733558015416E-05  8.19143579610877E-04
 -6.81695669787297E-05  6.99584541950133E-04 -1.29124761321240E-05  3.05907062169389E-04 -4.74433165353475E-05
  9.18434157126384E-04  7.34328302509297E-06 -6.06195852036795E-05  1.88223101721446E-03  1.62022052612498E-04
 -2.55204851679097E-03  4.21794454579002E-05 -8.42138725165811E-04 -8.39041932094191E-05  1.33254999595311E-03
 -1.30328180209417E-05 -3.62928844528460E-05  9.10414510221416E-06 -4.44558646892205E-05 -1.32490908911956E-05
 -7.43468527701903E-05  6.28258976785121E-05 -3.09684431029496E-05  1.86555278626441E-06 -7.55873252865411E-05
  3.23855374092360E-04  4.86501811943605E-05 -1.91733096451295E-04 -1.61124618330284E-04  1.00799360085183E-04
 -1.84662307519463E-04 -9.93975862744917E-06 -3.13888700616852E-05 -8.94698536694926E-06 -5.42355623790003E-05
 -5.29917005298366E-06  5.48252299508975E-05 -1.00710299491777E-04 -3.58786328192390E-05  2.26415814050354E-05
  1.51153183326794E-04 -1.11977693257500E-04 -2.96711612024039E-04 -1.11907247106150E-04 -1.88655190655293E-04
  2.74665459045858E-04  2.83371551413679E-04
* ORBITAL    1   75
 -2.73613433944803E-06 -9.12016848975495E-06  2.40156296898729E-03 -6.21796002050010E-04  7.43987654881300E-04
 -5.63786596253501E-05  5.20594290076029E-01 -5.20308404079890E-03  3.69423848643766E-03  2.53843646443395E-05
 -1.83670541745567E-01  1.08472943287509E-03 -1.27208741200178E-03 -2.24959637905783E-05  2.23554548074579E-01
 -1.91501353163357E-03  1.54935138881558E-03 -1.00244056114797E-03  1.11685656498071E-03  2.93433840413593E-03
 -2.89746748882068E-05  7.24874613222415E-04 -1.63013117369298E-04 -2.33200907301911E-03 -1.03045017910922E-04
  2.74363217363339E-03  1.90488091977033E-04  5.09789629580667E-06  2.21507011129498E-05 -3.41977417320412E-03
  8.37762339922947E-04 -1.29212858003285E-03 -1.61955422450589E-05  1.30705089159204E-01 -4.53484549859717E-04
  8.30624070047908E-04  1.99243002808319E-05 -2.35995440125536E-01  2.52352544404857E-03 -1.67009508839175E-03
 -5.67317453736468E-05  5.04099632980824E-01 -4.46214242412056E-03  3.50740069174124E-03  1.19876446073606E-03
 -5.60981092179294E-04 -2.82828774281303E-04  5.81598202529268E-05 -5.11209759364451E-04  7.43523062746661E-04
  5.69536344219411E-03  2.38533618465769E-05  2.02642028196917E-03 -1.84452899167290E-04 -2.03216217554694E-06
 -8.97067945124999E-06  1.35468701074069E-03 -3.06245069175371E-04  5.50851874387778E-04  3.45170236683457E-05
 -2.98310147723552E-01  2.85336734074822E-03 -2.18871426197273E-03 -4.57278412387190E-05  3.82865112274240E-01
 -3.37316586802614E-03  2.73743447254617E-03  3.39646718208787E-05 -2.71908753428208E-01  2.64375662225584E-03
 -2.06680303403161E-03 -2.71439909545557E-04  6.04588743629198E-04  1.29672090078849E-05  2.14878737952049E-04
  1.96205853054081E-04  7.91796492124643E-04  1.92312477965279E-03  2.00764500606801E-04  4.10608869899783E-03
  1.40074563892262E-04  3.80973383695387E-07  2.46122919745937E-06  2.58581098578355E-06 -8.21285523736620E-06
  2.47755283404216E-05 -2.09303961101191E-06  1.91777078195744E-02 -2.93077685373614E-04  9.53838219799770E-05
 -8.82375902434413E-06  7.76715990667404E-02 -7.21265982727184E-04  5.91201082857317E-04 -3.96515688396221E-06
  3.49851048963647E-02 -4.86834216215031E-04  2.02603763288293E-04  2.39007573024856E-04 -1.28047350956170E-04
  3.80556994329501E-04 -5.44334816859010E-05  2.76683294527096E-04  7.51903090843145E-05 -7.45912750258056E-05
 -5.38325145593745E-05  3.83066507523921E-07 -3.53333932875452E-06  1.10808745908475E-06  4.19803494249249E-05
 -3.90348011200624E-04  8.70960261156645E-05 -9.79332153854280E-04  5.06962536460963E-06  2.10639994277761E-04
  6.13328657598814E-05 -9.43781072141435E-04 -5.89452323313208E-06 -7.86598973354380E-05  4.77179309892776E-04
 -1.02627989066502E-04  1.11032303829123E-03 -5.84348694673247E-05  9.63965501987451E-04 -2.13999909549808E-04
  1.75922780560725E-03  2.27930000483835E-06 -7.11902036069589E-06  9.73321742165977E-05 -4.21191766228112E-06
 -1.07411177437723E-05  3.66052134277147E-04 -3.46031796368318E-03  1.10646196332448E-05 -3.80272681626397E-04
  2.76603205012925E-06  4.26286100668407E-05 -2.16288980237104E-04  2.11806645119158E-04 -1.97336585862010E-03
 -1.65733078971939E-04  1.84684682702932E-03  2.27881276816528E-04 -2.51401658017627E-03  3.86151306253022E-06
 -2.90373401521194E-05  9.43299592781303E-04  1.91895151310185E-05 -5.53995388600758E-04  7.38083917096459E-05
 -7.63402084002327E-04  5.34036147606132E-05 -1.20644948876693E-03  4.36583659856853E-06 -4.58197910287149E-05
  1.25970532119815E-03 -3.27575641256856E-05  7.81345454905955E-04 -1.09570639030632E-04  1.68373795051245E-03
  5.68590848367725E-05 -1.05820018483687E-03 -7.24374521408388E-06  7.97220143040877E-05 -2.12292689771421E-03
  1.89144315253060E-04 -2.91497501214809E-03  3.99268056099231E-05 -5.16615125472439E-04  1.00782475611146E-04
 -1.30071332866600E-03 -2.72612422558677E-08 -3.97333964666962E-06  4.43616253524949E-05  5.74690410546420E-06
  2.68630421169956E-05 -2.37447231959018E-06  4.93992660649695E-05 -3.91857664133147E-06  8.76098118669613E-05
  9.39939661248700E-06  9.24018441524362E-05  2.65792348356450E-04  6.70811690436740E-05  1.30937662669644E-04
  2.32682223216235E-04 -1.15639529286642E-04  2.05940294924438E-04 -4.79025648488235E-06  6.62516640506704E-07
 -3.08952119566448E-05 -1.01279353367606E-05  4.41316439264876E-05  4.68833020313181E-05  5.21080855794415E-06
 -4.55477805399587E-05  7.28553129120475E-06 -3.98156849733284E-05 -3.03627650941893E-05 -2.59370044828465E-04
  1.73768177417203E-04  4.67685583503561E-05 -1.49302842440340E-04 -1.36281135834217E-04 -1.04577796566503E-05
 -4.57940906968207E-05  6.21379085514136E-05  3.28306641781491E-05  5.52209360293511E-05  6.61156900539471E-05
 -5.90671859900161E-05 -9.61577670515156E-05
* ORBITAL    1   76
  3.43786904081556E-06  1.57960518196285E-05 -2.04324120458704E-03  5.13736474179515E-04 -7.13609375766933E-04
 -3.91558316622595E-06 -6.37909325842838E-03  3.10198692484634E-04 -3.20820998654887E-05  8.54796380582286E-06
 -6.74566546753983E-02  1.06433750421248E-03 -5.61698950599734E-04  6.13110204165582E-05 -5.11230828973964E-01
  4.69316717032687E-03 -3.60697043530556E-03  7.16214771721172E-04 -4.11246902378346E-05 -4.72806049001062E-03
 -1.75720224176854E-04 -1.29974511362636E-04  9.27307176309354E-04 -9.69501368186311E-04 -1.54150771493492E-04
  3.91083269785108E-04  2.91360790255565E-04 -5.78749424793059E-06 -2.85905785984488E-05  3.05500983968699E-03
 -7.34154605755363E-04  1.23889555912390E-03  5.06579973235516E-05 -4.26257576875385E-01  3.51609794007754E-03
 -2.90665221959538E-03 -3.50843176601437E-05  3.13687847095916E-01 -3.21725397687216E-03  2.25140106719516E-03
 -1.31776362169606E-06 -1.95077892921162E-02 -1.26507415434132E-04 -5.15061733108470E-05 -4.68701570736761E-04
  6.87591211667107E-04  1.45897949686288E-03  2.28670122063512E-04  6.38417183971995E-04  3.98145851003872E-04
 -3.21609851091848E-03  2.82299105590398E-04 -4.87355127015318E-03 -7.46902959129421E-05 -1.28609312531196E-06
 -7.85409889931213E-06  2.36930881914022E-04 -8.20033391618713E-05  8.26738084269651E-05  3.11518438067231E-05
 -2.76057645676604E-01  2.84019956379817E-03 -1.98162542384584E-03 -2.69116861936951E-05  2.25316706846002E-01
 -2.14433918746819E-03  1.61838313690033E-03  3.15009751062432E-05 -2.58361511144521E-01  2.57984707162954E-03
 -1.86897023979050E-03  1.28890926195960E-04  4.82020279263689E-04  7.90512107791762E-04  1.41482586866894E-04
  4.52329406463051E-04  6.28859758323695E-04  1.52002401068606E-03  1.04025063108436E-04  2.17357748353120E-03
  2.17264423982746E-04  2.04610723261765E-06  7.24887716297680E-06 -1.82279186126655E-03  4.52156588070179E-04
 -6.61951762091454E-04 -1.09622324180913E-05  8.36731709901255E-02 -1.09095308735551E-03  6.87698804426369E-04
  2.17808814924240E-05 -1.61901673624565E-01  1.41461281784065E-03 -1.16869712806307E-03 -5.72343667706666E-05
  4.74290072120725E-01 -4.25175019339150E-03  3.36247452839375E-03  4.98181002244221E-04  2.64751445196818E-04
 -1.76896757458536E-03 -1.28977481894062E-04 -2.61022144350212E-05  9.00002192601242E-04 -4.38246893760355E-03
 -1.48990273893313E-04 -8.85235549779717E-04 -3.70393800807875E-04 -2.97169392244527E-06 -3.46137155909363E-05
  9.04036157917067E-05 -1.81036360016082E-04  1.80479784200319E-03  1.53025010123143E-04 -1.90790998836258E-03
 -2.75332108623974E-04  2.73699334003533E-03  3.89351141976409E-06  1.94574101570589E-05  2.57901782457630E-04
  1.13644152121010E-04 -1.16824399118599E-03 -1.35049037593141E-04  7.65752266872907E-04 -1.57879479206898E-04
  1.70879059205409E-03 -3.76890241795743E-06 -4.52358215079805E-06 -3.38576047621733E-04 -1.85811873117521E-04
  2.25796292434837E-03  7.22504159005843E-05 -8.21391705462218E-04  2.72556900102628E-04 -2.45300204554130E-03
  1.36606592868114E-06  3.03526173983499E-06  1.03006447219413E-04  5.71685224882629E-05 -2.46462407188541E-04
 -9.51629572426245E-05  7.39893476380114E-04  7.59134607182377E-05 -6.17052729140011E-04  1.09175605671835E-06
 -1.48506911517477E-06  1.81193222344187E-04  8.67264637207170E-06 -4.08126014891893E-04  8.85748322773391E-06
  5.71708150771786E-05  1.23275503724248E-05 -5.66458302291182E-04 -5.56333569511017E-06  3.59280643528119E-05
 -1.28911402868697E-03  2.11420887474111E-05 -8.41941765866855E-05  1.10745612718391E-04 -1.99325356422554E-03
 -5.31581234483040E-05  4.14982886219558E-04  8.50557356521148E-06 -6.87769206972113E-05  2.14333240726157E-03
 -1.80339818999698E-04  2.33255388543882E-03 -3.84238956836736E-05  7.49952029104317E-04 -1.09395142695474E-04
  1.90429355061732E-03 -4.55267966001656E-06  3.98659613003224E-05 -1.19072161578495E-03 -1.06659668717735E-04
  1.82291108009147E-03 -1.51131229053760E-05 -1.24355910857793E-04  5.27891606348091E-05 -2.98469330005235E-04
 -2.00434793056250E-05 -1.17028225368391E-04 -1.72325092906553E-04 -1.00713463519134E-04 -7.44524369033775E-05
 -1.63047000995322E-04  1.56157885852939E-04 -1.97612008129705E-04  1.20992089200457E-05  6.02798315504861E-05
 -1.05046500057366E-04 -2.90332911243046E-05  5.29127371432597E-06  1.12221971290061E-04 -8.60807301567302E-05
  8.03493498156321E-05  6.73460648704772E-06  7.32767494418716E-05  3.82388423079670E-05  1.82592219161446E-04
 -6.59446810206940E-05 -9.32741287016776E-05  8.43970993605074E-05  1.16527667631665E-04  6.22228007333637E-07
 -1.90623300095183E-05  2.32505225008219E-05  4.11193482432136E-05  4.30895559178081E-05  1.81541168268512E-05
 -4.05991093535997E-05  1.51491619538808E-05
* ORBITAL    1   77
  4.75054111427597E-06  1.45695663113711E-05 -4.99033514761948E-03  1.24556223439674E-03 -1.91032354555258E-03
  1.30120820034207E-06 -1.07021068670560E-02  5.29225160042595E-05 -1.31545380691903E-04 -5.59731995799965E-05
  4.77249535046321E-01 -3.66217195899737E-03  3.21016625496918E-03  2.85522968386115E-05 -2.68255099125489E-01
  1.90027392111096E-03 -1.76648642381798E-03  7.35499834927855E-04 -2.22064550040225E-04 -6.16787869560932E-03
  2.42158023799771E-04 -4.17329935186234E-04  4.58630963605394E-05 -4.09769569836331E-04  2.43326019993295E-04
 -5.26476762086885E-03  3.51188421142137E-04  4.01993043042947E-06  1.50987178971810E-05 -3.55008983495704E-03
  6.96015788342848E-04 -1.58659605726333E-03 -2.61193941951467E-05  2.56627238325559E-01 -2.04991853328394E-03
  1.59840177656614E-03 -2.68192761974037E-05  2.46795396248510E-01 -2.57233808032555E-03  1.73159784882924E-03
 -3.87364239465729E-05  3.16283823778059E-01 -2.61330112897088E-03  2.18618486789460E-03  3.10094860880732E-04
  2.61524682694941E-04  1.63626104643179E-03 -1.94032478869643E-04 -1.06174537464692E-04  2.86315097666488E-04
  5.12281011946655E-03 -1.94436094146560E-04  2.63365902473730E-03 -4.21174435406820E-04 -4.38708428833638E-06
 -1.87310656650567E-05  3.28721322321965E-03 -5.55657431218610E-04  1.59388167366701E-03 -1.48630749357593E-05
  1.56090499167530E-01 -1.73119412678095E-03  1.07944667032148E-03 -3.18782286049378E-05  3.13117399946305E-01
 -2.74352938298725E-03  2.02431225547679E-03 -2.26644225042196E-05  1.93953625768048E-01 -1.51578916085904E-03
  1.31293870447327E-03 -2.08185033813185E-04 -9.54781453613929E-05 -4.20474065521055E-03  2.44209208787864E-04
  1.80690197748245E-04 -3.97619540932331E-05 -9.02297899842393E-04  2.51769976219306E-04  3.11766978308413E-03
 -3.36632448305394E-04 -5.24307847446912E-06 -1.83100487805247E-05  4.92418077083771E-03 -1.31673634683637E-03
  1.88996553568553E-03 -6.00295248151296E-05  5.15760404351002E-01 -3.98889453182803E-03  3.49539974068213E-03
  6.86707537917159E-06 -6.21228259631536E-02  5.36072457291640E-04 -4.91402939372367E-04  2.05235448772278E-05
 -2.05637733353422E-01  1.28075209629779E-03 -1.32879025248704E-03 -7.21999694115458E-04  3.34537833236574E-04
  2.42210221257005E-05 -2.88086976899268E-04  5.03411239397600E-04  1.06444066400376E-04  5.76299202146972E-03
 -2.89262350536363E-04 -5.67089866602824E-03  2.87030526222384E-04  5.57519380659082E-06  1.28486740030626E-04
 -8.87064807997755E-04  9.02033745387736E-05 -3.55166697689962E-04  1.95443389945651E-04 -1.33084286447919E-03
 -5.83875923207227E-05  6.83097539892508E-04  1.40437881628164E-06  7.50727755612215E-06 -1.76203351935803E-04
  2.71299984892346E-04 -2.27645582819846E-03  2.78309158824396E-05 -1.39566435703801E-04  5.02778159329034E-05
 -3.49750232999908E-04 -5.25964439800840E-06 -1.15649615913835E-04  7.46588711194836E-04  1.54162020305025E-04
 -8.98596357813306E-04  1.39608752071182E-04 -8.47571835669157E-04 -1.95512566796162E-05  3.11741678292861E-04
 -3.67108454958041E-06 -5.34043845476458E-05  5.33682921357145E-04  3.37182206682692E-05 -3.72598622603988E-04
  2.21658027667731E-04 -1.88267616901998E-03  1.36495058013505E-04 -1.07032470139332E-03  9.00612705055599E-06
 -8.18401849315097E-05  2.38195419561910E-03  2.78426701284686E-05 -1.96018038326908E-04  2.03573886292718E-04
 -2.72458101510250E-03  1.20399185217706E-04 -1.65846417238800E-03 -1.18551008825074E-05  1.25162775990771E-04
 -3.37570293596112E-03  4.85336623416031E-05 -5.26357695043609E-04  2.97489976954772E-04 -3.92277790027323E-03
 -1.74609031023207E-04  2.45311322008683E-03 -9.31753899729104E-06  9.53943595920658E-05 -2.59281749551397E-03
  2.30812675857119E-04 -3.07228396002767E-03  2.98046448560570E-05 -8.42295134397341E-05  1.34093270560737E-04
 -1.63516219626642E-03  1.13770815416715E-05 -1.26706345780210E-04  3.33212896154071E-03  2.94530665166415E-04
 -3.81262672984578E-03  4.90401249265357E-05 -5.96732255729503E-04 -1.74084569408656E-04  2.52733564210402E-03
  3.78730491291140E-05  1.11881798011932E-04  4.11767357229772E-05  9.68712328995452E-05 -6.83443393049188E-05
  2.34205774080996E-04 -1.82686039619345E-04  2.25119463684191E-04 -4.22768266329132E-05 -1.53149318078560E-04
  1.32523874931918E-04  1.33673050498482E-04 -1.64662486066327E-05 -2.94214536682895E-04  2.36624093381894E-04
 -2.94658037335809E-04  4.25984162111728E-05  1.54709400858142E-04  1.35807005792422E-04  1.35251033574448E-04
 -1.14397187743380E-05 -2.42460342508816E-04  2.96916830522562E-04  3.05312757135447E-04 -3.51875524869751E-05
 -9.92112620559643E-05  9.33784466800023E-05  2.29143729631574E-05 -6.39076191272763E-05  1.59471613324617E-04
 -2.20476795382175E-04 -2.13873124840076E-04
* ORBITAL    1   78
 -8.27791288253580E-06 -4.55837586360993E-05  3.25602840296640E-03 -4.74096114753573E-04  1.61691179551613E-03
 -7.26232845499378E-06  4.58806605264395E-02 -5.10595806131988E-04  3.89089746991282E-04  4.04866520153087E-05
 -3.89047354884952E-01  3.52608064609951E-03 -2.53944482314201E-03 -1.59810450025497E-05  1.24062520773342E-01
 -1.12171902118864E-03  7.60721679275510E-04 -5.66618686918472E-05  1.63391653995483E-04  4.26347430015609E-03
 -2.33897379277480E-04  2.71089723885483E-04  1.78527609543030E-04 -5.94914870221448E-05 -2.06193560797460E-04
  4.28625679345333E-03 -2.41766548196889E-04  7.37118207263608E-06  4.39799621364468E-05 -1.99953474617250E-03
  2.05647273094118E-04 -1.12442958792421E-03  7.09398938186528E-06 -3.98273739933033E-02  4.81581607029296E-04
 -5.18179008295401E-04 -2.51383796169846E-05  2.50543305776171E-01 -2.36335090541276E-03  1.80115145835440E-03
 -5.64016191143951E-05  4.94205789762089E-01 -4.93376616685489E-03  3.51404382723142E-03  1.92309233532039E-04
  3.70336361110731E-04  1.55943053844679E-03 -5.62345505023965E-05  2.62723362988700E-04  6.93118233674033E-04
  4.46632962986238E-03 -9.81229556721917E-05  4.90035258270627E-04 -2.47396631385531E-04 -1.98602663661956E-06
 -1.22674552118909E-05  4.47252530533079E-04  1.60851859956256E-05  2.71994248154982E-04 -3.15948981798918E-05
  2.93886720888032E-01 -2.92331529466425E-03  2.19284325511417E-03  2.87896181444297E-05 -2.49824762360033E-01
  2.51194230901006E-03 -1.93713109774606E-03 -5.10986181628263E-05  4.51502628621916E-01 -4.64143327201469E-03
  3.34774092429141E-03 -1.17351072282850E-04 -4.17398015837829E-04 -2.02051805028082E-03  4.81481887717923E-05
 -2.91821749976970E-04 -7.20231647223154E-04 -1.35006891887606E-03  3.26296301919603E-05 -1.27973590983617E-03
 -1.05562880693133E-05  3.63290389953020E-06  1.98243160030916E-05 -1.47936304915716E-03  2.20615223789315E-04
 -7.52276173835205E-04 -8.16951992731610E-06  3.53008039541401E-02 -5.22175828838540E-04  4.06797203380889E-04
  2.36263897722210E-05 -1.95175017268727E-01  1.94421449212378E-03 -1.41596344075739E-03 -4.45368776023112E-05
  3.60187244188260E-01 -3.50791839506372E-03  2.58978058312554E-03  1.52821332943282E-04  2.71757639167682E-04
 -1.15200455079181E-03  1.73335637022568E-05  5.99596127236063E-05  5.26659767328018E-04 -3.12636961404067E-03
  1.92189768816133E-05  2.19745242024697E-04 -2.36163593373372E-04  4.56199115771639E-07  5.67567908111747E-05
 -8.63879990686731E-04 -1.56311564953434E-04  1.40317587201358E-03  8.28541351220100E-05 -8.97173397336340E-04
 -2.22770569509293E-05 -2.93778167481932E-05  1.71809375208511E-06  1.68624769865938E-04 -2.32000782740024E-03
  1.28646147773269E-04 -1.21114371439266E-03 -6.70145489701422E-05  8.36402059255365E-04  1.89735968323394E-04
 -2.32699638212129E-03 -4.68920174027930E-07 -1.38859019978839E-04  2.16699424242364E-03  5.19427272731579E-05
 -1.05389327313473E-03 -2.07758398406566E-04  2.03085034387836E-03  1.56399098408669E-04 -1.86123169766590E-03
 -7.49230139549396E-07 -6.61883106128235E-05  8.74416018527745E-04  5.36381618414636E-05 -6.39089987253290E-04
 -5.07154201067423E-05  6.45398496793539E-04  1.85694173360557E-04 -2.23770071537113E-03  2.67249035063590E-06
 -3.29751639212000E-07  3.85177485075260E-04 -4.54517789689261E-06  2.85789151327908E-04  3.48953126901568E-05
 -7.88370077807798E-04  1.66812277132419E-06  2.38511348625272E-04  1.29100702876211E-05 -5.60711269476742E-05
  2.58306133145693E-03 -3.52250337125107E-05  4.89906743172419E-04 -2.04825629290880E-04  2.84323405624146E-03
  1.20931050955024E-04 -1.92981354850326E-03 -9.49938452513695E-06  2.80511744627023E-05 -1.71973482459835E-03
  1.39079597511152E-04 -2.28766725948239E-03  1.54703837489090E-05  6.76664610342750E-05  6.69390621434891E-05
 -7.05663514378140E-04 -5.39292531407754E-06  2.88846072116946E-05 -1.15591837880360E-03 -9.89490454512797E-05
  1.55701215265858E-03 -1.01271657547104E-05 -6.57690399476278E-05  4.68888844503776E-05 -4.66559068112926E-04
  2.31315942628588E-05  1.23528951901875E-04  1.20255651478769E-04  7.90196201897104E-05 -3.88231677268651E-05
  1.09971217532146E-04 -1.58902703273252E-04  8.51889483682881E-05  1.55976374293425E-05  7.01497096448409E-05
 -6.99890325997353E-05 -4.21604419236662E-05 -3.22092065415055E-05  5.56906811602438E-05 -9.43217429723865E-05
  1.07380723920329E-04 -3.43549464386716E-05 -1.62289589683592E-04 -1.41915442641519E-04 -1.22769289272682E-04
 -2.80928984490810E-06  2.22836497384046E-04 -1.95727876301673E-04 -1.48210257101762E-04 -5.62790610726997E-06
 -3.56830745002554E-05 -4.72066975617410E-06  6.09093211703337E-05 -5.00123544736743E-05  4.37660798276539E-05
 -2.39218944539116E-05 -8.36625847608328E-06
* ORBITAL    1   79
  2.58941702532103E-06  1.48017577003439E-05 -8.68642699350604E-04  5.43514242926715E-05 -4.49311597232485E-04
  3.60124674024392E-05 -2.80490074690154E-01  2.86392426759485E-03 -2.10694100686112E-03 -4.50037482890943E-05
  3.79686951333923E-01 -3.78616011488459E-03  2.71251481688755E-03 -4.34579408049475E-05  3.59016446797333E-01
 -3.55889823626099E-03  2.72444416054040E-03 -1.68439975418146E-04 -4.35858811913551E-04  2.59586949032241E-04
  1.34802636018829E-04 -2.36715294956404E-04 -7.84255483586244E-04  1.38563475009731E-03  1.11908357771039E-04
 -3.22908265234966E-03 -2.43259288732766E-05 -4.26031505802007E-06 -2.53204890186162E-05  1.16254969546280E-03
 -1.32031477391280E-04  6.97631801492383E-04  4.53317175533958E-05 -4.05358687428764E-01  4.01752017081866E-03
 -2.88471272306352E-03 -3.27381426676681E-05  2.62701845365891E-01 -2.67149211813609E-03  1.99799720343374E-03
 -3.71912179544248E-05  3.09644279394400E-01 -3.16129722385206E-03  2.39623978630555E-03  7.87006215430088E-05
  3.99431012222503E-04  1.18421424966655E-03  9.44618204745011E-05  2.20883775750867E-04  6.83439084733020E-04
 -5.31201557429586E-04  1.11765307164266E-04 -3.23041967902938E-03  1.10477785579484E-04 -7.98887673495919E-06
 -4.87062428723862E-05  1.88987627818084E-03 -5.49106520535405E-05  1.22507771502057E-03  8.34845277929341E-06
 -2.93842349804667E-02  3.96554170826387E-04 -2.93756657864605E-04 -2.64876593889152E-05  2.65104799210229E-01
 -2.73467146282280E-03  1.73290563700038E-03 -5.52413875860372E-06  5.52629476513732E-02 -6.23329352602337E-04
  2.58004959445182E-04  7.12158255820153E-05  4.23862302606753E-05 -2.84425184159995E-03  1.54260370470765E-04
 -2.63246950780200E-05  1.20057522561945E-04 -3.21228686238794E-05  1.15351072550001E-04  2.56292951727529E-03
 -2.22751220187401E-04  7.82136924283307E-06  4.40235368497951E-05 -2.82422639239906E-03  2.45475755691222E-04
 -1.50942977607712E-03  5.11030661805687E-05 -4.68935185848360E-01  4.55846228747723E-03 -3.15105504148891E-03
 -2.07316033770910E-05  1.37581738903355E-01 -1.44103687886545E-03  1.09261143092796E-03  8.08610083867740E-06
 -7.09920175708673E-02  7.27962458288837E-04 -6.93090502724668E-04 -9.77246471059683E-05 -2.66085100784537E-04
  5.44459761378837E-04  2.13182109463422E-04 -2.21955383236751E-04 -4.84260322508641E-04 -3.16847968602324E-03
  2.44845731158658E-04  4.59706892570086E-03 -2.05917007121593E-04  2.34160550115507E-06  1.84700589714681E-04
 -2.58148464783712E-03 -2.03313880745079E-04  2.13547526916010E-03  6.23842482866867E-05 -1.13179775933207E-03
  2.17444200008147E-04 -2.31993885106129E-03 -1.67257792553431E-06 -8.95885230658293E-05  1.15963966020234E-03
 -1.27131985790206E-04  1.43407657723115E-03  7.51633003197680E-05 -9.99987601721485E-04 -4.63804467983962E-05
  2.56090011222538E-04  5.04991351718182E-07  6.93194098656035E-05 -9.99082528312021E-04  5.61375815723428E-06
  3.10671712900755E-04  3.52501978800276E-05 -5.53498779554910E-04 -1.21890848981665E-04  1.12783164810982E-03
 -4.30182314636028E-06 -2.26097474563788E-04  2.83520442831257E-03 -1.30770741780863E-04  1.48059242906281E-03
  1.91774881042711E-04 -2.05304943882223E-03  1.97112721138947E-04 -2.04487177969017E-03  1.00403322245429E-05
 -2.06592336335245E-05  1.70308159010020E-03  2.26608383485500E-05 -2.99970496860231E-04  1.22204955015252E-04
 -1.86481101129746E-03  7.53944928845873E-05 -1.23642277500000E-03 -4.53167543962600E-06  8.20196564515859E-06
 -7.45346499312497E-04  1.75751919580751E-05 -4.84290694980401E-04  4.73245211948853E-05 -4.57508057109978E-04
 -4.42880651644529E-05  1.03818231067710E-03  5.21778520108026E-06 -2.21956666870795E-05  1.03467151918260E-03
 -7.29921135219770E-05  8.24728814862694E-04 -2.25619563964157E-05  4.87924904004414E-04 -6.12440690464552E-05
  1.19762116427798E-03 -1.25930155284274E-05  4.19192327293507E-05 -2.33866768088577E-03 -1.76887237965993E-04
  2.40033550393852E-03 -3.43446274764927E-05  5.61112697465339E-04  1.12620560363921E-04 -1.92706147894324E-03
 -1.38707392766122E-05 -6.44764167441873E-05 -1.23966835561217E-05 -8.85275324600281E-05 -3.71362767480137E-05
 -8.31622779983991E-05  8.40538529661712E-05 -4.98588833752704E-05  3.16135820410124E-05  1.48760522617388E-04
 -8.74049258397023E-05 -1.49215900153162E-04  5.60759806366187E-06  1.51153171114763E-04 -2.05812552483394E-04
  1.47983059224096E-04  9.88951446706144E-06  5.13529313259782E-05  7.51350074726282E-05  9.03981672020841E-06
 -3.98512763760012E-05 -7.29335375457369E-05  2.37022264242579E-05  5.92610952152118E-05 -2.37618989062480E-05
 -1.20347996974441E-04  1.13434867179443E-04  7.11176110028118E-05 -7.83837131267886E-06  1.53861338439636E-04
 -8.44237315303402E-05 -1.12151729525673E-04
* ORBITAL    1   80
  3.13656250968354E-06  1.81922956507183E-05 -9.71322793377913E-04  6.59474616720274E-07 -5.94543633685563E-04
 -3.29800254594212E-05  3.21346691265409E-01 -3.19572655038533E-03  2.34715660919045E-03  2.31212626303945E-05
 -2.04469322805252E-01  2.02207246724643E-03 -1.63843148566364E-03  5.56750769391968E-05 -5.08460364513902E-01
  5.11958414306699E-03 -3.69891003142096E-03  2.25829322060130E-04  4.61710863794058E-04 -3.06195575088125E-03
  6.41241400148910E-05  4.11666393999294E-04  7.88791673279715E-04 -1.63691925126522E-03  5.94051288783478E-05
  1.06098066953039E-03  1.10887699353761E-04 -3.03836457995014E-06 -1.84473214097960E-05  7.13874174267375E-04
  2.87095850164078E-05  4.83208448867374E-04  2.19140257232605E-05 -2.30565880445282E-01  2.35255882252204E-03
 -1.59326394976591E-03 -1.45932892197759E-05  1.37579720061488E-01 -1.40253758162494E-03  1.03599130882183E-03
 -1.34260444858499E-05  1.58171871153663E-01 -1.49458287816880E-03  1.21663146286447E-03  1.85800064907683E-04
  2.03636270354168E-04  6.34281503429388E-04  3.00704200823711E-05  2.48898518235400E-04  3.84553783369863E-04
 -4.68576158345922E-04  5.45412308932981E-05 -1.91181890731437E-03  1.03207919105400E-04  1.92098003475105E-06
  1.17909257119743E-05 -4.16247941408283E-04 -4.45578978785349E-05 -3.01744132406560E-04 -8.23124974981466E-06
  8.98636283290535E-02 -9.19719717109132E-04  6.76857276259629E-04  1.22626119921303E-05 -1.45661584110361E-01
  1.51486533619573E-03 -1.00864520885691E-03 -7.22066660623187E-06  1.07080972689680E-01 -9.95739957996569E-04
  8.21086825835793E-04 -1.62363183604414E-04 -1.23325624553894E-04  2.67402155988221E-04 -1.28395501507655E-05
 -2.04882264971533E-04 -2.42188194749383E-04 -3.82777475450874E-04  6.67028776169079E-06 -1.13558737924502E-03
  9.41058831475050E-05 -2.09808939899366E-06 -1.21246062567896E-05  6.55293700774603E-04  1.59652680653982E-05
  4.11073540509639E-04  2.93621498772373E-05 -2.62379717205153E-01  2.60926419151751E-03 -2.03355847473503E-03
 -3.60373517297565E-05  3.42109737354440E-01 -3.42244593324145E-03  2.51487736675089E-03  5.72328458945670E-05
 -5.21709180602357E-01  5.25744054475736E-03 -3.82467249164509E-03 -2.35808191622925E-04 -4.90792106790413E-04
  1.68717325141606E-03 -4.60663541477042E-05 -4.27729492941082E-04 -8.39928862806855E-04  2.67154316509479E-03
 -4.44033344192453E-05  1.55613157736348E-03  7.05399259523193E-05 -1.22416837922914E-06 -6.27708837467034E-05
  8.05998462219020E-04 -3.82212743941817E-05  5.98200152791503E-04  6.26926344307142E-05 -8.16609947681933E-04
 -1.93970652129489E-04  2.32904404047289E-03 -1.81691875650581E-06 -9.39918330802296E-05  1.17472580346357E-03
 -1.69417650303370E-04  1.80458092319690E-03  1.46267369303414E-04 -1.58118149609648E-03  4.76742399810098E-05
 -5.15691739613304E-04  1.64459829319601E-06  8.96005791609901E-05 -1.16494421411539E-03  4.17997717778789E-05
 -5.46287515980852E-04 -4.02332581575040E-06  2.25112734918970E-04 -2.09260814859848E-04  2.48170363876431E-03
  1.34898474309231E-06  6.56690584106292E-05 -8.07866405687590E-04  1.41440422856005E-04 -1.47349308045267E-03
 -1.51967844637755E-04  1.59772281124643E-03  8.84895551317924E-05 -9.05296891449320E-04 -2.68645229146503E-06
  2.18720011705958E-06 -4.07176575785911E-04 -7.43843002784554E-06  1.94139126306312E-04 -2.55624907631042E-05
  3.15838435635598E-04 -2.04886198384270E-05  4.62871948810498E-04 -4.69304322129689E-06  1.28256687528528E-05
 -8.35480197030177E-04  1.24908488940192E-06  2.96119604774640E-04  7.22638631262521E-05 -1.35152659684780E-03
 -2.33874717036012E-05 -2.78917320739074E-05  4.17662405520037E-06 -7.65051326771110E-06  6.87655920119816E-04
 -4.63191356246886E-05  5.53798025180647E-04 -1.28655567720107E-05  3.05969273305767E-04 -3.62106924367767E-05
  7.56257004454795E-04  3.16164566306790E-06 -8.56609614572937E-06  5.62369094587615E-04  5.23337972434667E-05
 -1.07123970106759E-03 -3.06999513882368E-06  3.61730640207047E-04 -1.00351125478592E-05 -2.50024244988387E-04
 -8.99497055050750E-06 -4.62200438006636E-05 -1.62729343740931E-05 -5.84995816732367E-05 -1.51734378342074E-05
 -6.67039266940973E-06  6.03276573174021E-05 -7.13046214621830E-05 -7.47017955687376E-06 -3.66462929408612E-05
  6.22935245698551E-05 -2.87665150317813E-06  5.99983228315776E-05 -5.98017695961059E-05  4.73073658196812E-05
 -1.55880111035271E-05  1.11179194567762E-05  5.44198379710895E-05  1.60436558464385E-05  7.17820252882782E-05
  5.76849439839118E-05 -7.12966661325813E-05  2.88131853978677E-05  8.05748723840326E-05  5.33775628695478E-06
  2.78437105651247E-05 -3.68144524865589E-05 -8.13170479741448E-06 -9.97916194999250E-06 -3.64329723619406E-05
  5.58163564916856E-05 -1.10011178855767E-05
* ORBITAL    1   81
 -1.72676734287866E-03 -1.26198308835390E-02 -7.18218102187497E-02  5.46066724746408E-02 -1.94956906713035E-02
 -8.87755234137779E-05 -2.08944967854012E-03  5.84563812704598E-03  9.49201594298192E-04 -1.21425244310495E-03
 -2.99287171009131E-02  3.85248876203683E-02  1.89323505113147E-03  7.61296069948116E-04  1.88016564462463E-02
 -2.22915451921778E-02 -7.16880588839850E-04  6.63012043138465E-03  1.48636157984017E-03 -4.48142338249465E-03
 -4.64875749970152E-03 -5.03088586071492E-03 -1.13581036872996E-03  1.59028282917096E-03  4.18448067657554E-04
 -1.88750605540331E-03 -2.96096015898716E-03 -1.74144898583007E-03 -1.27268562563577E-02 -7.24237489910036E-02
  5.53844708680702E-02 -1.96897917271013E-02 -1.20693154500545E-03 -2.97443104787590E-02  3.86447086169461E-02
  1.95706451836209E-03 -1.30410834845661E-04 -3.14570335654931E-03  6.57008685576643E-03  8.58783729045227E-04
 -7.92050962942214E-04 -1.95902291350532E-02  2.34241501155324E-02  7.27092335025246E-04  8.02884732757300E-03
  1.85475435398224E-03 -1.62783144593887E-03 -3.97392189273119E-04 -3.39945409356395E-03 -7.74633738093273E-04
  4.35489034509162E-03  4.70773816884019E-03  2.29932864629255E-03  3.08445197599260E-03 -1.73703962011089E-03
 -1.26946688393388E-02 -7.22424472732769E-02  5.57023084735611E-02 -1.95353993810377E-02  1.31408492771811E-04
  3.17233753439889E-03 -6.57589135449175E-03 -8.48395075016651E-04  1.21274793212851E-03  2.98909209892168E-02
 -3.88336135227188E-02 -1.94050429341851E-03  7.94112421254971E-04  1.96416117445395E-02 -2.35262861352694E-02
 -7.25400743289526E-04  7.96786856769453E-03  1.84800639049031E-03  4.19456062660750E-03  4.69258200851288E-03
 -3.42183675535396E-03 -7.88124548906337E-04 -1.66863603838146E-03 -3.95160739742530E-04 -2.17560569333803E-03
 -3.07776009346929E-03 -1.72530464686401E-03 -1.26092082527765E-02 -7.17643064938537E-02  5.46915635620301E-02
 -1.93972287274228E-02  1.21323881080606E-03  2.99056280495275E-02 -3.85312565463629E-02 -1.89732153209667E-03
  8.82580378850976E-05  2.07946115243779E-03 -5.86121719299690E-03 -9.50371611292199E-04 -7.62736347920632E-04
 -1.88364059437434E-02  2.22899970981730E-02  7.11641731041960E-04  6.60683225660510E-03  1.48683481072436E-03
  1.59031586143941E-03  4.15708079080278E-04 -4.97425956816267E-03 -1.12433152905059E-03 -4.46773440222708E-03
 -4.64366041306118E-03  1.87170600899553E-03  2.95877807630457E-03 -1.58380202669220E-03 -1.70533808177206E-02
  3.50655062336954E-01 -3.72200765647113E-04  2.57424947492274E-03 -5.18392501887080E-03  7.53108924474198E-02
 -3.38121885436389E-03  5.13170489122774E-02 -1.62795215340105E-03 -1.75396792953882E-02  3.62547281428556E-01
  3.80973098542079E-04 -2.44431602229638E-03  5.26697991435405E-03 -7.75915411410732E-02 -3.50561404453624E-03
  5.36216392788280E-02 -1.58582911163823E-03 -1.70729847854722E-02  3.51029658071779E-01  5.18907913495551E-03
 -7.54300858933787E-02  3.71673893161131E-04 -2.59673929158320E-03  3.38233814190820E-03 -5.13633692493128E-02
 -1.62839317969635E-03 -1.75472304921358E-02  3.62883749915416E-01 -5.27036176300324E-03  7.76330050739393E-02
 -3.81798679963964E-04  2.42157745679034E-03  3.50544799119488E-03 -5.36714867564436E-02 -1.83696331840002E-04
 -2.63389859563481E-03  7.36892381143418E-02 -1.19986262567814E-03  6.73586352853835E-03  2.21669068176341E-04
 -1.21377240606606E-02  9.92331552991431E-04 -1.30916180770573E-02 -1.99864396379469E-04 -2.79615879498349E-03
  7.56889813441202E-02  1.25726382866979E-03 -7.10026566232927E-03 -2.10025488691016E-04  1.21443393875121E-02
  1.02902806141531E-03 -1.34921454534273E-02 -1.87783444650033E-04 -2.68828763669977E-03  7.51807531607208E-02
 -2.30264962618152E-04  1.23231148420922E-02  1.20752486835720E-03 -6.84231791526816E-03 -1.00932760984999E-03
  1.33798664603632E-02 -1.98245046118071E-04 -2.77835114612515E-03  7.54082588064979E-02  2.11364471684524E-04
 -1.21363524193027E-02 -1.24879826947842E-03  7.05120598506967E-03 -1.02319768912940E-03  1.34405417008819E-02
 -3.90121348966788E-03  5.13445550504928E-02  5.67968050437443E-03  8.27233663560046E-03 -1.80050113637532E-03
  1.16123148454387E-02  9.05756937736476E-03  1.16728797147924E-02 -3.98591615483600E-03  5.21731284431279E-02
 -5.86673155849029E-03 -8.36444997695867E-03 -1.86726494571864E-03  1.16727860899443E-02  9.14881622943205E-03
  1.18212065406757E-02 -4.00559725112819E-03  5.24604127894503E-02  8.46295666665820E-03  5.89898929853511E-03
  1.89073140652401E-03  9.20181847131660E-03  1.18941743068937E-02  1.17653546657963E-02 -3.84875269653846E-03
  5.05794696687617E-02 -8.21337101270109E-03 -5.54308122208254E-03  1.79962392072197E-03  8.92177786218790E-03
  1.14979145534150E-02  1.14407875374914E-02
* ORBITAL    1   82
  8.78609348405366E-04  6.39428570735116E-03  3.49737007215863E-02  4.92770699133145E-02  5.74589650507987E-02
 -6.29982719552744E-04 -1.67210743723307E-02  9.99674067767493E-03 -4.04112431759902E-03 -3.28890511647858E-04
 -9.35067911575637E-03  8.60905846028034E-03 -1.86085139914774E-03  5.97758119742278E-05  1.77285363450184E-03
 -7.06144551275361E-03 -1.42412845626590E-03  1.47612700247204E-02  7.16923237117197E-03  1.67850786461620E-02
  4.28349531888879E-03  9.09841150568582E-04 -2.01041133011774E-03  3.94462356616909E-03 -1.22005725517263E-03
  1.41023273410966E-02  2.04408175864570E-03  4.72260218292709E-04  3.42886573457548E-03  1.83595766664654E-02
  4.52459410042641E-02  4.02726834144133E-02 -5.01934402914628E-04 -1.35873636201187E-02  2.11379812332368E-02
 -2.39142306618426E-04 -5.69761784627686E-04 -1.52884619693754E-02  1.81497860143677E-02 -2.13719874985627E-03
  3.30809633078663E-04  8.44491340814176E-03 -6.10463164737076E-03  1.49886118094346E-03  1.91913364230673E-02
  7.24162496878055E-03 -2.58623560130377E-03  1.21678804300240E-03 -2.03486387652220E-02 -6.29144318818429E-03
 -9.30748758746121E-03 -2.29688032323605E-03 -9.04090755126308E-03 -8.71963583919359E-04 -4.80297938365590E-04
 -3.48619752078399E-03 -1.86269963716864E-02 -4.51830562117344E-02 -3.98517893477173E-02 -5.66222483251656E-04
 -1.51997616058100E-02  1.84374530944124E-02 -2.03620009331841E-03 -4.75598722439199E-04 -1.29343276133608E-02
  2.06487863230654E-02 -1.74516915052072E-04  3.44365743202296E-04  8.77899779463425E-03 -6.60425129674760E-03
  1.46981850574558E-03 -1.94419531311714E-02 -7.23632538192832E-03  8.82658802469217E-03  2.27345193658476E-03
  2.03544386229975E-02  6.25376059821872E-03  2.47910026073074E-03 -1.19699906398231E-03 -8.66957532975437E-03
 -8.71222652729418E-04 -8.90667491084447E-04 -6.48114097786480E-03 -3.54137616629483E-02 -4.89152465149471E-02
 -5.70428199703181E-02 -3.05957862131899E-04 -8.77895050962425E-03  8.15563965751871E-03 -1.79622715989422E-03
 -6.21601624156101E-04 -1.65099014791673E-02  1.02307694886977E-02 -3.91060335744279E-03  4.65402500390969E-05
  1.44312517394875E-03 -6.49135101221373E-03 -1.37899603138738E-03 -1.47204144532417E-02 -7.08300637818109E-03
 -3.86231005032123E-03  1.19183258621280E-03 -8.19611476451167E-04  1.98985588924176E-03 -1.64436797013142E-02
 -4.29239957203708E-03  1.38002826727599E-02  2.07386957626671E-03  4.71062448312520E-06  1.24867052415921E-03
 -1.03045488360212E-01 -2.59210386362105E-04  6.47371655431222E-03  4.25705439269421E-04 -1.31210713528858E-02
  6.60407541386960E-04 -1.63211073146602E-02 -4.77370216736292E-04 -6.47853185848423E-03  2.32074195820739E-01
 -3.90099407425180E-05  6.38533923512250E-03  1.94208375804161E-03 -3.98924242823769E-02 -1.25033073859632E-03
  3.05132919855017E-02 -2.47667010169827E-05 -1.44960297779776E-03  1.06891591258179E-01  4.65790848972254E-04
 -1.40153745474736E-02 -2.60781335142790E-04  6.34850544666650E-03  6.92777699171785E-04 -1.68525760945177E-02
  4.61691484122901E-04  6.32915264584380E-03 -2.29737487472228E-01  1.91472224912947E-03 -3.93150972965905E-02
 -3.20652697291706E-05  6.48113609878454E-03 -1.22819277173346E-03  3.01695782335490E-02 -6.40348812838013E-04
 -7.60817710811181E-03  1.66697670439944E-01 -3.54937430616474E-03  2.56402142984202E-02 -3.30434193511875E-04
 -6.82145025120843E-03  2.26048582484308E-03 -2.19324044569305E-02  1.21400462809209E-03  1.41918633476665E-02
 -3.01264786218145E-01 -6.40206356763394E-03  4.63560010276616E-02 -6.93189365024929E-04 -1.44608995912890E-02
 -3.97572341939575E-03  4.31964838788434E-02  6.63676255373070E-04  7.87260209655040E-03 -1.72415113160418E-01
 -3.42375389719740E-04 -7.07688005533245E-03 -3.62718741981649E-03  2.64317229846306E-02  2.32354828514918E-03
 -2.28230549436701E-02 -1.18037711506223E-03 -1.38299213882946E-02  2.95106332071812E-01 -6.64241426991898E-04
 -1.42284672479950E-02 -6.25357193789308E-03  4.52423783635112E-02 -3.88853014978518E-03  4.22121081790193E-02
  1.15598783895558E-02 -1.68734213389017E-01 -1.45610880670662E-02 -1.94838733224913E-02  3.22447835407981E-03
 -3.86622947149561E-02 -3.12259880431687E-02 -3.84416077384029E-02 -1.97387788906721E-02  2.82284240289098E-01
 -2.48709802487451E-02 -3.37989576786198E-02 -7.12480320753032E-03  6.21874543988112E-02  5.18132328778275E-02
  6.36507782792238E-02  2.01721076739185E-02 -2.88590319759310E-01 -3.48892286520405E-02 -2.54107644067400E-02
 -7.39324371454936E-03 -5.29551126119476E-02 -6.49952817828478E-02 -6.35195352781833E-02 -1.12165371973830E-02
  1.63576756677844E-01 -1.91305868387626E-02 -1.39698463290375E-02  3.22571672569780E-03  3.02831590632127E-02
  3.73024867547982E-02  3.75421936039746E-02
* ORBITAL    1   83
 -8.02710764974362E-04 -5.86572978349951E-03 -3.31941904094812E-02 -4.03054199258308E-03 -3.64330613491879E-02
 -5.87660051045676E-04 -1.53152598302547E-02  3.98728845970073E-02  3.97924638927303E-03  3.49969539747811E-04
  9.24188855349790E-03  7.57824868813842E-03  4.09605403290541E-03  4.59080401148355E-05  7.92955410421462E-04
  2.40031516291986E-03  3.88131713785382E-04  3.93073129738178E-02  6.90332974011770E-03 -1.54034272979832E-02
 -3.92067226492827E-03  4.09843731332776E-04  1.32407289502891E-03 -1.33609005651467E-03  2.88740244971351E-04
 -1.41721646706260E-02 -2.95687888464920E-03  9.79326834946726E-04  7.13898925715928E-03  3.96525507461713E-02
  1.07954413154585E-02  3.90209996314452E-02 -2.18882419539659E-04 -6.13038387261947E-03 -8.12069271977656E-03
 -3.48486568993065E-03  5.41401191596036E-04  1.40188745461002E-02 -3.41606022494235E-02 -3.12235941965803E-03
  1.67756668651108E-04  3.80454105019674E-03 -2.00745527590956E-03  1.79493529233397E-04 -3.57043214739739E-02
 -6.34165110331904E-03 -1.11384662668534E-03  1.62276295229758E-04 -2.85148112467553E-03 -1.69655236556864E-03
 -1.40439632284515E-02 -4.30816161640657E-03 -1.29846241047187E-02 -3.36346783821633E-03  5.10558926812640E-04
  3.72107644120823E-03  2.06536967460765E-02 -8.29755062881689E-05  1.59642532686015E-02 -6.71398113886848E-04
 -1.73586000744002E-02  2.91558901999309E-02  1.05346684780245E-03  3.01665391644099E-04  7.96117284300700E-03
 -1.88601930400562E-04  1.96696319110075E-03 -4.94884232357921E-04 -1.23747755486385E-02  1.35995456425072E-02
 -7.93038820916631E-05 -3.38317304682741E-02 -7.22152148598142E-03 -5.05131940613745E-03 -1.99515582365323E-03
 -1.97606066331979E-02 -4.81638304825507E-03  7.99770702671179E-04  3.34921027811753E-05  6.57658179639105E-03
  2.02954330151463E-03 -5.42857176448383E-04 -3.96642125645023E-03 -2.24120555295743E-02 -8.49900265593538E-03
 -2.85514017742316E-02 -5.63821983881201E-04 -1.46870537984829E-02  5.83598787505085E-03 -2.84012672330802E-03
  5.41956417169533E-04  1.39550581142605E-02 -3.04460716666400E-02 -2.80491142386420E-03 -3.98581003499285E-04
 -9.98264142670350E-03  8.52547834999219E-03 -7.10403144221925E-04  3.25919509195835E-02  5.66891052027843E-03
 -4.88336896125824E-04  5.42217378565061E-04  2.00742918639311E-02  5.63562057672460E-03 -1.06320823349834E-02
 -2.60116913876794E-03  1.15771193333888E-02  2.10886748281246E-03 -4.98453353157796E-04 -5.57468684092681E-03
  1.40299979785221E-01 -7.75822993197300E-04  6.16576779419427E-03 -1.30194268285190E-03  2.32135541037596E-02
 -1.13140400376413E-03  2.26292921674335E-02  1.03075572567999E-03  1.12689460166216E-02 -2.71139252692526E-01
 -9.00382615421108E-04  7.41871013853919E-03 -2.76658009622209E-03  5.13474842045264E-02  1.80238196635261E-03
 -3.78069130720319E-02 -9.26701110722976E-04 -1.05184035902076E-02  2.74709292938156E-01  2.77946919754234E-03
 -4.99079699327341E-02  9.65083521556764E-04 -5.35639195353504E-03  1.72817781648537E-03 -3.76882951334448E-02
  6.68887811658415E-04  7.42231456782792E-03 -1.85625806343476E-01  1.64695950474548E-03 -3.22906316904775E-02
  6.77169127137923E-04 -6.29500501340165E-03 -1.46813452343974E-03  2.94146151104190E-02  4.29067018339453E-04
  5.06274416573571E-03 -1.10704561411527E-01  2.17532519685754E-03 -1.74886128709774E-02  2.74387778935748E-04
  8.81174174125286E-03 -1.43816650046031E-03  1.55940701141830E-02 -1.21387047818777E-03 -1.39657454143461E-02
  2.88350027556148E-01  5.96800735782917E-03 -4.57794041517194E-02  7.86483272093221E-04  1.83310765575256E-02
  3.70673421537112E-03 -4.32198932919546E-02  1.02303241908809E-03  1.20062142608754E-02 -2.59799788737687E-01
 -5.83587466049220E-04 -1.72602915087933E-02 -5.20007793485200E-03  3.97558585206305E-02  3.29754005006237E-03
 -3.83479055747139E-02 -8.94844981953749E-04 -1.02977599725057E-02  2.12610693299733E-01 -5.99600542294136E-04
 -1.33539791548933E-02 -4.39906665710372E-03  3.43828677730948E-02 -2.78537341723801E-03  3.06639416461433E-02
  1.68896268417435E-02 -2.38151998512173E-01 -1.96034556483264E-02 -3.00935817231818E-02  6.68465823370736E-03
 -5.24493339342406E-02 -4.40015327387149E-02 -5.15895944093492E-02 -1.41777003591439E-02  2.00063281933169E-01
 -1.66301543003452E-02 -2.52117458315025E-02 -5.10161612633847E-03  4.38564922974938E-02  3.65071057361743E-02
  4.23448656652963E-02 -1.91259534785887E-02  2.68726028838183E-01  3.42605673100333E-02  2.25857079449064E-02
  7.79742143337575E-03  4.90607297072727E-02  5.74107255875405E-02  5.78013199951308E-02  7.12953507876490E-03
 -9.93811502181274E-02  1.34048861158860E-02  7.68128863258076E-03 -2.64133507343447E-03 -1.84042651273411E-02
 -2.06122724299610E-02 -2.26030002718155E-02
* ORBITAL    1   84
 -3.31301241546385E-04 -2.42088115122888E-03 -1.37302894329364E-02  1.05448711408787E-02 -6.42505895962619E-03
  7.07235733646106E-05  1.50523296302612E-03  7.99131300398450E-03  1.26576752104323E-03 -5.59109461460662E-04
 -1.43090509755853E-02  2.59739777764547E-02  1.38030418597375E-03 -7.32128788698773E-04 -1.89623712623122E-02
  2.11927815205283E-02 -8.54568777460288E-04  2.66414518029733E-03  5.78711630161159E-04 -5.39249124374401E-03
 -1.69513256338273E-03 -4.07196371876467E-02 -9.31278251423420E-03 -1.33259348101539E-03 -6.07210528888731E-04
 -1.24863803101114E-03 -9.83827251537399E-04  6.75422263358502E-04  4.92586031793449E-03  2.74250377012356E-02
  1.83407601525251E-02  3.61022999242210E-02  2.47234475676684E-04  5.88680762841376E-03 -1.53196146819471E-02
 -2.11836033443661E-03 -3.97239111738026E-04 -1.02377498897804E-02 -1.59452016092821E-03 -3.38815035531316E-03
 -7.31695196979961E-04 -1.89871968465367E-02  2.44601688768844E-02  9.83369503641576E-05  5.42637916131735E-03
  3.39506770177320E-03 -3.42503568256562E-03  2.25081503827414E-04  3.63166349027208E-02  7.08865805554867E-03
 -1.42364221522932E-02 -3.49885142559991E-03 -9.33229810062151E-03 -1.77290331291402E-03 -1.07552099114371E-03
 -7.84058940360382E-03 -4.35458428289540E-02 -2.06220147792943E-02 -4.98616802704282E-02 -5.73801167263955E-05
 -1.46273093302369E-03 -1.80948430969596E-02 -4.27908676097166E-03  1.49188596353813E-04  3.14575577946245E-03
 -1.82768699215809E-02 -3.46089472624963E-03 -5.29762673460780E-04 -1.40380562533826E-02  1.93774885335998E-02
  1.29315435079618E-04  1.30412197988817E-02  3.25177800399891E-04  1.84055420765161E-02  5.11562483732328E-03
 -3.01011791494497E-02 -5.37206899494423E-03  3.28333067263862E-03 -2.50071699434507E-04 -1.38011975863725E-02
 -3.19659492836268E-03  6.73598289428465E-04  4.92380815305771E-03  2.79599437458296E-02 -7.47595730412902E-03
  2.40023049113453E-02 -2.93871564862658E-04 -7.40072877261519E-03  2.60843241070004E-02  3.29211794634239E-03
 -2.31733815274562E-04 -6.32616006347128E-03  2.70192074325763E-02  3.15473353558867E-03 -6.22694659810445E-04
 -1.63062527848671E-02  1.99301133764334E-02 -5.11023813950874E-04 -2.20570286219175E-02 -3.92948950880331E-03
  1.85168977580241E-03  3.56144553437198E-04  3.51666207004520E-02  7.39497762996734E-03  1.25774705468108E-02
  3.41668869385305E-03 -8.32147402206372E-03 -2.30316011325855E-03  1.00405665494752E-03  1.15579394238206E-02
 -3.12262728246690E-01  6.01980651390501E-04 -4.04208962412497E-05  3.35991394848748E-03 -6.07002494037630E-02
  1.50654812418279E-03 -3.68281038851224E-02  4.74231298950769E-04  4.99930125509491E-03 -1.08378390416813E-01
 -2.16611905117418E-04  2.52695100629205E-04 -1.59359289608833E-03  2.62046333445624E-02  2.21073795713167E-04
 -7.93173724905945E-03 -6.40920078797868E-04 -7.42073467617461E-03  2.03530972601836E-01  2.30073939920332E-03
 -4.17310292226281E-02  1.31498152525774E-04  2.86831520230505E-03  7.66557838583089E-04 -2.10529393699937E-02
 -9.51940776878438E-04 -1.02309667695821E-02  2.35240886547918E-01 -2.81288878588716E-03  4.96467856348816E-02
 -6.31902189013774E-04  4.01486150454957E-03  1.12860295102602E-03 -2.65155123739486E-02 -1.28307811001682E-03
 -1.49925887222836E-02  3.20457534682669E-01 -6.61753947864824E-03  4.85699786298586E-02 -6.88988085477092E-04
 -1.87318715221861E-02  4.04116115622807E-03 -4.84340211790447E-02 -2.97136407067193E-04 -3.44867239336309E-03
  7.30612670020364E-02  1.48947707702286E-03 -1.01161114936748E-02  1.41743275180043E-04  5.07646203129149E-03
  8.20445649395365E-04 -1.33244749060211E-02  9.39809899206070E-04  1.09474379231645E-02 -2.32876538982090E-01
 -4.82316613780264E-04 -1.23649106615011E-02 -4.80974339844192E-03  3.47969534510110E-02  2.90134101028880E-03
 -3.58713305419312E-02  8.80558201537709E-04  1.01519540146841E-02 -2.11116989997066E-01  5.26148329335743E-04
  1.37099030434996E-02  4.34800234014089E-03 -3.22750754542122E-02  2.60577958670249E-03 -3.36610584916909E-02
  1.53711129569718E-02 -2.18894237287423E-01 -1.88052297239679E-02 -2.61831077419790E-02  6.59950112848331E-03
 -4.66475423622359E-02 -4.03355214953212E-02 -4.92234594678148E-02  1.38650443213823E-02 -1.93243464174557E-01
  1.65771815812313E-02  2.44545346639634E-02  6.67094352333955E-03 -4.00733005831700E-02 -3.52896308947233E-02
 -4.19743864756696E-02 -4.66395154449976E-03  6.36052773376796E-02  8.23614023763071E-03  5.74129193158004E-03
  3.17349598727605E-03  1.16516278641856E-02  1.44337082230797E-02  1.20144146154533E-02 -2.11123136313936E-02
  2.99029507053142E-01 -3.70125947079619E-02 -2.49638043954099E-02  9.01713373320026E-03  5.51742150553644E-02
  6.63088080551477E-02  6.45457545961937E-02
* ORBITAL    1   85
  4.49265654691419E-04  3.23055157426880E-03  1.61096398493331E-02 -6.31406980306867E-03 -1.37729487596429E-02
  3.44370657882127E-04  8.72450907446968E-03  6.46989160240161E-03  4.81010049604903E-03  7.62900820117292E-04
  1.89447567027329E-02 -1.55841656388923E-02  2.21445193488454E-03 -5.03488449149027E-04 -1.25175756364601E-02
  2.11782975307985E-02  1.58943343223185E-03 -3.69713614373778E-03 -3.52999480568037E-03 -1.26737337364896E-02
  2.92761828638641E-04 -4.98815113322860E-03  3.56364074560486E-04 -2.88821911807636E-03  1.12640723188485E-03
 -1.06697506949117E-02  1.05492517419939E-03  2.33668292092853E-04  1.65649281961273E-03  7.24434553410146E-03
 -3.50744735507481E-03 -2.14518764381516E-02  8.47740129367024E-04  2.11681492920936E-02 -1.37483337193736E-02
  3.06537299737904E-03  4.82405363934059E-05  1.16329764323465E-03  1.75963634387062E-02  5.00900995111751E-03
  3.49956271279826E-04  8.65678609436447E-03 -1.64372480145419E-02 -1.63701954501374E-03  1.07145999723953E-02
 -4.12644386601841E-04  2.52291972016732E-03 -1.19562287792544E-03  7.32702982006427E-04  1.88486024741682E-03
  1.50530209115382E-02  7.09722953309836E-04  1.30126154987760E-02 -2.23547062744134E-04  2.01970789329501E-04
  1.42595930586172E-03  5.98473252163288E-03 -5.11350300712494E-03 -2.34614234268249E-02 -7.71388046709756E-05
 -1.91803514703314E-03 -1.72394562546532E-02 -5.19376696424873E-03 -8.49912183621242E-04 -2.12660868154853E-02
  1.36969972615151E-02 -3.15878052909782E-03 -3.45431545676891E-04 -8.56052589735417E-03  1.65893947145316E-02
  1.70294704464654E-03  9.79139939003173E-03 -7.52818808966164E-04  1.54147031005846E-02  8.52006532695743E-04
  6.59805984640955E-04  1.94634901160404E-03  2.60681903113027E-03 -1.24657366758714E-03 -1.33701385877975E-02
  1.59542859766360E-04  4.42171902899260E-04  3.17928781957807E-03  1.58440373179698E-02 -7.26207541753900E-03
 -1.45148787011745E-02 -7.78935242096341E-04 -1.93708176604943E-02  1.63681148875004E-02 -2.18642412384635E-03
 -3.70695745055713E-04 -9.41797497589458E-03 -5.40242591375798E-03 -4.83946222158958E-03  4.80709200994191E-04
  1.19305058326976E-02 -2.04649092920691E-02 -1.62551692380167E-03 -4.85330973969379E-03 -3.85528420756315E-03
 -2.93482886646934E-03  1.17226924496391E-03 -3.78735080142382E-03  6.64386024809119E-04 -1.27085388388569E-02
  2.56585143194595E-04  1.07729404563902E-02 -1.04876193429491E-03  7.79014163085441E-04  7.80078585450291E-03
 -1.50465844103725E-01 -5.79274977483948E-05 -5.72955223975556E-03  1.44634252959691E-03 -3.41215174081018E-02
  1.18621085120476E-03 -2.11246912104780E-02  4.42322287500922E-04  3.94851337804591E-03 -4.63256843882255E-02
[truncated: 611,761 more chars]
