# Supplementary material for: Spin-Pure Stochastic-CASSCF via GUGA-FCIQMC Applied to Iron–Sulfur Clusters
Source: J Chem Theory Comput. 2021 Sep 1;17(9):5684–703. doi: 10.1021/acs.jctc.1c00589 (PMC8444347; doi:10.1021/acs.jctc.1c00589)
Supplement: Supplementary file 1 — ct1c00589_si_001.zip [file ct1c00589_si_001.zip › fe4s4cas20in20_s2.RasOrb]

#INPORB 2.2
#INFO
* RASSCF average (pseudo-natural) orbitals (Not final)
       0       1       0
     212
     212
*BC:HOST pcal008 PID 6384 DATE Wed Sep 30 15:52:25 2020
#ORB
* ORBITAL    1    1
  7.46290978312846E-06  1.30816589377063E-07  4.50150950905372E-07 -2.77101592737518E-07 -1.67227850554112E-07
 -1.51836429503793E-10  1.20348654981526E-09 -1.95653030584094E-08 -1.07155471073986E-08  1.10636287868895E-08
 -1.59289551405893E-08 -1.10446529039714E-06 -3.32533655138803E-07  7.30857577513600E-10  1.68178034315549E-08
  2.66989195454528E-07  1.69174297236346E-07  5.76518553971072E-08  9.21417887255956E-08 -1.40288572319354E-08
  1.45272008654907E-08  4.11969756134196E-07  9.17555309255997E-07 -6.41264747287748E-09 -2.18120916369398E-08
  5.40128080617717E-07  9.51814746239687E-07  1.27646705480204E-05  1.28587343133297E-07  4.36084284666266E-07
 -3.35660283767307E-07 -1.76544823681183E-07  4.53260683384101E-09 -2.76079407026416E-08 -7.87847833600604E-07
 -2.95734992465040E-07  5.69949650359621E-09 -1.94480544366939E-09 -3.98338397238243E-07 -5.19166088253355E-08
  7.30795155016202E-09 -2.37103237278103E-08 -8.10954700169752E-07 -2.29593071168590E-07 -3.36877352948095E-07
 -7.62714133139605E-07 -3.97658637347429E-07 -6.73814943074626E-07 -2.55737859524995E-07 -5.38720665860851E-07
 -3.84666126995540E-07 -6.98723428465596E-07  1.98283860935342E-08  1.72945961021035E-08  1.00000003529839E+00
  2.06439470848349E-05 -8.40827790498195E-06  7.15473530820523E-06 -4.79129669347008E-06  4.55840197551468E-08
 -1.13155043610255E-07 -8.03051965101831E-07 -2.98449799470098E-07 -2.11011717842311E-06  3.74750707941022E-07
 -1.46073088667274E-06  7.40315754548065E-07 -1.50228255501867E-06  3.27053462302068E-07 -5.22304010061081E-07
  7.15188101100930E-07  1.74930786350903E-07  4.24657589268163E-07  3.26423940564199E-07  6.60852446296429E-07
 -9.29494328062931E-08 -2.18051183011685E-07  5.55234220685068E-08  2.37412544460701E-07 -2.69402055075232E-07
 -6.43944600210382E-07  5.96233519871707E-06  1.69889537062485E-07  6.85091252746620E-07  8.35510869590680E-07
 -8.73949475270336E-08 -9.02004775148911E-09 -6.12646989136847E-08  5.03289737778047E-07  3.18668211011524E-07
  1.17133853925673E-08  1.17430132935732E-07  9.04369302915996E-08 -5.22384230266861E-08  1.46958355938414E-08
  1.27572238799624E-07 -2.75168957816181E-07 -2.54691084187160E-07  2.82574696284813E-07  7.02204132107808E-07
 -2.56811258540778E-07 -4.39721869189252E-07 -1.62933108791786E-07 -4.05006115928911E-07  2.34838750117130E-07
  4.30960791146375E-07  1.74784812784143E-08  1.12535682138172E-08 -2.51098125290462E-08 -1.88467564357162E-07
 -6.03213281488292E-07 -5.19132955006514E-10  2.02071494680654E-08 -1.52870473928228E-08 -8.99649807947932E-08
 -1.05647905120884E-08 -8.00758019460930E-08  4.78420847569596E-08  2.98257035980318E-07  2.57815113528261E-07
 -8.76846174720756E-10 -1.70651277099425E-09  1.93042623089935E-08  3.63334656163226E-07 -1.61602624529797E-07
 -1.09846664520746E-06  4.92129188604127E-08  3.09639685463663E-07  2.88862866872748E-07  1.15956380865718E-07
  9.28502089697809E-07 -9.82006757153388E-08 -5.59609638841602E-07  1.46013581828745E-08  2.66463920434577E-07
  1.46323741110850E-08  3.82478142539117E-08 -4.26848291562189E-07 -2.37985682789667E-07 -1.39046290665066E-06
 -1.98250396921246E-07 -1.03492507795148E-06  2.96725786524794E-08  2.59350972824092E-07  7.48216231196793E-09
 -1.50087141190699E-08 -7.24632126764189E-07  2.37892518239732E-08 -8.93476482415333E-10  2.34703855184780E-07
  1.54320342056319E-06  1.47494174887127E-07  1.08052227616826E-06 -4.18966373206934E-09 -3.17675236896965E-08
 -1.13376602852915E-07 -3.78883098212399E-10  2.11978271388859E-08 -2.54854106953114E-08 -3.58243256180643E-07
 -8.82940464154434E-09 -1.33520518688111E-07 -4.84055628549040E-09 -3.67276715825594E-08 -1.31076049342929E-07
 -7.77964815935756E-09 -8.41101129652739E-08 -1.97230569455186E-08 -2.68750076631400E-07 -1.84653842852023E-08
 -2.72141361377355E-07 -1.28616490043545E-08 -9.84411553204231E-08 -3.57139607039187E-07  2.39728031243299E-08
  2.41749944012185E-07 -1.15419651241295E-08 -1.62677741882494E-07 -2.50286719469889E-08 -2.86757080242819E-07
 -1.59865038895436E-09 -3.21506298990558E-08 -1.24354873275687E-07 -6.62261657005990E-08  1.02520278883417E-08
 -1.34302154404054E-07  9.69132394250968E-08  1.08545379442729E-07 -3.73277667718639E-08 -1.74224731707031E-07
 -1.37612441425427E-08 -2.81095261782037E-09  6.82818035886342E-09 -5.46571458376813E-09  1.99163894120809E-07
 -7.55904611720016E-09 -9.84571200197719E-10 -2.89287661282235E-08 -1.01730213969885E-07 -8.84233190003681E-08
  4.17223275311730E-08  9.61852543657155E-08 -1.31598837877248E-07  1.05714803989011E-07  6.13291955341434E-08
  2.38825324815074E-07 -3.66159258407072E-07 -3.54692132839643E-07  9.77027285454650E-09 -1.16257630243717E-07
  4.76264362063229E-07  4.80396827415588E-07
* ORBITAL    1    2
 -1.39774381112454E-05 -1.70945022251866E-07 -6.89238172191606E-07 -8.51389726340215E-07  8.53817796751484E-08
  1.17873712538422E-08  1.18798397677753E-07  9.85112674049663E-08 -5.01231787817445E-08 -9.06692400176948E-09
 -6.18163460357808E-08  5.00740654559436E-07  3.18399405903003E-07  1.47787623014151E-08  1.28873300559755E-07
 -2.67853990155999E-07 -2.52968384148169E-07 -2.81955110903566E-07 -7.00827798384119E-07 -2.34215773804236E-07
 -4.30145914673295E-07  1.62640886517295E-07  4.04477124239340E-07  2.56069051132538E-07  4.37850084545239E-07
  1.69920943445551E-08  1.05514032703454E-08 -1.00000003491518E+00 -2.06385032018653E-05  8.40966962858245E-06
 -7.12680645658390E-06  4.82028979539658E-06 -2.10826426946268E-06  3.86390044622098E-07 -1.40765721425210E-06
  7.52610093829950E-07  3.87843805397858E-08 -1.08659686940477E-07 -7.95166088932474E-07 -2.94737755272076E-07
 -1.50592516622767E-06  3.36305011205310E-07 -4.86741526978253E-07  7.24665368782568E-07 -1.76407115932298E-07
 -4.28801042976158E-07 -5.65373003335779E-08 -2.42075452079742E-07  9.34010534591455E-08  2.19215640262162E-07
 -3.33646898354089E-07 -6.77407504587280E-07 -2.74330538813602E-07 -6.55423724946949E-07  1.27275324048959E-05
 -1.29319771116317E-07 -4.42233808362867E-07  3.10520728319529E-07  1.68921235305791E-07  5.77526740817553E-09
 -5.94614919631605E-10 -3.90680322246277E-07 -4.98349130559296E-08  4.53213734584787E-09 -2.66495696168036E-08
 -7.84210148052943E-07 -2.95525156709534E-07  7.36436280955438E-09 -2.19835269863798E-08 -8.01753108782155E-07
 -2.27302275284937E-07  3.36230563446195E-07  7.61382826262967E-07  3.84471038064651E-07  6.99044190313304E-07
  2.55522941060898E-07  5.37794727059174E-07  3.95968810033450E-07  6.71218837594982E-07  1.91184565980907E-08
  1.56745466380643E-08 -2.10958709292883E-05 -1.32301754546241E-07 -4.55732573697977E-07  2.54300126216631E-07
  1.62219508807709E-07  1.12149981493540E-08 -1.36870677900060E-08 -1.09212050343984E-06 -3.29611341921120E-07
 -1.58757274588371E-10  1.08531650814400E-09 -2.04178155223268E-08 -1.10596419125134E-08  7.37200745972347E-10
  1.73393967623351E-08  2.70762374139709E-07  1.70497492302936E-07 -5.72752234269194E-08 -9.17446791854149E-08
  6.60980139344405E-09  2.20342553937782E-08 -4.11340872768604E-07 -9.16275049218095E-07  1.32028809880766E-08
 -1.60111029567389E-08  5.39024535116201E-07  9.50048745094108E-07 -4.93141066564479E-08 -3.10384253082466E-07
 -2.91178441508061E-07 -9.79658321189433E-08 -5.58286597933899E-07  1.15835896983742E-07  9.28103171278727E-07
  1.46353438349069E-08  2.66687177698657E-07 -1.48262858336853E-08 -3.96954312303605E-08  4.22203716793781E-07
 -1.97797911437843E-07 -1.03103736713742E-06 -2.37745563752056E-07 -1.38990553463206E-06  2.98212884646416E-08
  2.61668792440169E-07  2.50772590417011E-08  1.88209036168979E-07  6.02236317852806E-07 -1.51812738234970E-08
 -8.88446841598011E-08 -4.73578629962250E-10  2.06885466657515E-08 -1.04976523597469E-08 -7.93186867023775E-08
 -4.79784513658457E-08 -2.99277878199949E-07 -2.61189176569209E-07  1.94351933149583E-08  3.64974203164518E-07
 -8.58051252562989E-10 -1.54730078144654E-09 -1.61251746844515E-07 -1.09638737735741E-06  4.79149664534153E-09
  3.64079799079271E-08  1.30792181451141E-07 -1.95442011837225E-08 -2.67239540808413E-07 -7.91248573793782E-09
 -8.59430204337748E-08 -1.83660526798315E-08 -2.71698677637234E-07  1.28557191343589E-08  9.83943997465990E-08
  3.57014081976451E-07 -1.15543493010799E-08 -1.62818745127367E-07  2.39418662851327E-08  2.41519318396077E-07
 -2.50205368003532E-08 -2.86628745042147E-07 -5.32909878606520E-09  3.19320806715674E-08  7.67073440518909E-07
  2.42889016380451E-07  1.57208363270876E-06  2.54201818476911E-08  7.45038640202260E-09  1.53028509194450E-07
  1.10168015517292E-06  4.18967955384623E-09  3.17639572071988E-08  1.13407370004963E-07 -2.54299774387256E-08
 -3.57656173339626E-07 -3.59719823779767E-10  2.12230402224835E-08 -8.88456720442488E-09 -1.34274893903972E-07
 -6.06950195926132E-08 -2.35046904918906E-07 -3.54393702913158E-07 -3.63696452908362E-07  6.99449541493967E-09
 -4.79654633861470E-07  1.16518687054872E-07 -4.75799951309265E-07  1.00649000820451E-09  2.90596326396830E-08
 -8.84649746589488E-08 -1.01330092856933E-07  4.17564802265539E-08 -1.05027056373212E-07 -9.59382295691418E-08
  1.32152812957204E-07  3.73243053757893E-08  1.74116710952767E-07 -2.87028947443876E-09 -1.35834993223453E-08
  7.40100958358534E-09 -1.99176641831365E-07  6.62273937466727E-09  5.94076469257220E-09  1.56730844281624E-09
  3.19101071972550E-08 -6.63939143809015E-08 -1.23700369186993E-07  1.04159416822212E-08 -9.63321226295474E-08
 -1.07436511569704E-07  1.35109840626939E-07
* ORBITAL    1    3
  1.42302051039744E-04  1.33036186313637E-07  4.45840858713870E-07 -2.84842147252380E-07 -1.69531849290002E-07
  5.88765735047384E-09  2.62393569425803E-09 -3.85845016359510E-07 -5.50876393046332E-08  4.98425203360999E-09
 -2.33142739334489E-08 -7.75379973326554E-07 -2.98531547112553E-07 -7.98025361660607E-09  1.57378797034326E-08
  7.85686248647490E-07  2.30888924304433E-07 -3.27798070826011E-07 -7.48380476950884E-07  3.76911010952708E-07
  6.88026590887616E-07 -2.61685508598547E-07 -5.48910895480448E-07  3.90186272956508E-07  6.63142774645880E-07
 -1.93625339624640E-08 -1.63911481492137E-08 -2.10602288306578E-05  1.28234058721877E-07  4.41097159916051E-07
 -3.08865490666378E-07 -1.74458248729783E-07  1.07059634889068E-08 -2.16198083705924E-08 -1.13912855314863E-06
 -3.41505945560441E-07 -1.11443316203955E-10  1.94172568003401E-09 -1.60144852629134E-08 -1.00425327941396E-08
 -9.22737357944859E-10 -1.81325148942827E-08 -2.70214845312685E-07 -1.70025446397353E-07  5.97299635207316E-08
  9.65563590959556E-08  6.49703885243980E-09  2.29249389095217E-08  4.14115134787246E-07  9.22226897603082E-07
  2.46812307500595E-08  7.41713064768200E-09 -5.41873391940648E-07 -9.54483470254838E-07 -5.91454891974682E-06
  1.72047473438895E-07  6.96423962331944E-07  8.78845934897609E-07 -7.58328810699181E-08  1.18295033394957E-08
  1.20465891595806E-07  1.17105860096996E-07 -4.29818638152468E-08 -9.29072655821220E-09 -6.61562130259812E-08
  4.76325897708288E-07  3.11604029304213E-07 -1.48309183534554E-08 -1.30335727153371E-07  2.65945388544532E-07
  2.55335169483051E-07  2.79846201033695E-07  6.95965873613448E-07 -2.35512267319425E-07 -4.32907651420655E-07
 -1.60279580284289E-07 -3.99864672308722E-07  2.53307602525917E-07  4.33186563327272E-07 -1.34696590602675E-08
 -1.99518249139470E-09  1.00000002499625E+00  2.06467672958519E-05 -8.41179339400482E-06  7.14031482671958E-06
 -4.81333744607775E-06 -2.08994996818041E-06  3.67217625026331E-07 -1.46545778477851E-06  7.31536606872643E-07
  7.91054527096674E-08 -1.25322381974249E-07 -7.99856098413385E-07 -3.08158088373344E-07  1.53236916863268E-06
 -3.49436937151668E-07  4.45737335205650E-07 -7.42928467802448E-07  1.76003805717719E-07  4.32031491170628E-07
 -5.34588734778181E-08 -2.38341828257794E-07 -1.08816440208309E-07 -2.76288157546090E-07 -3.28732735887686E-07
 -6.67950958146171E-07  2.70660831229091E-07  6.42941808053097E-07  1.23481664437965E-08  2.06880010968599E-08
 -4.66642189152069E-07 -2.03546171266963E-07 -1.05681084778137E-06 -2.46156175859947E-07 -1.41920355236636E-06
 -2.98899253967456E-08 -2.55876822896736E-07  4.83569568590868E-08  3.02367929692102E-07  2.69283107504742E-07
 -1.02577941435772E-07 -5.81583467760843E-07  1.21655607460472E-07  9.51160741673412E-07 -1.46362955201128E-08
 -2.65351322914573E-07  4.97640864099808E-08  3.13973242281098E-07  3.01558783777456E-07  1.86484203542687E-08
  3.69452010727172E-07 -1.18536378984091E-09 -3.95517524650284E-09  1.49254412479889E-07  1.04290307731916E-06
 -2.51498305579630E-08 -1.88756701761796E-07 -6.03881018170097E-07 -1.49856996991451E-08 -8.77326721561265E-08
 -1.94227551828516E-10  2.23175328598938E-08  1.05116715660569E-08  7.70127749289366E-08 -1.24471611604547E-08
 -9.52958984279601E-08 -3.46615168399274E-07 -1.16323671520972E-08 -1.65254819547606E-07  2.33891167733260E-08
  2.38772622080511E-07  2.45020538535450E-08  2.82901481863463E-07 -5.03323902528166E-09 -3.82361246241802E-08
 -1.37363983817540E-07 -1.95300250800045E-08 -2.65409381278829E-07 -8.22359281451638E-09 -8.72041835915400E-08
  1.87613934685032E-08  2.75754044568734E-07 -4.84864226379730E-09 -3.67989051794448E-08 -1.31437571462643E-07
 -2.67269611573914E-08 -3.67597239684022E-07 -6.01178343491224E-10  1.77056844626035E-08  8.35565442765476E-09
  1.29706862517390E-07  6.18950127189506E-09 -2.52174208661972E-08 -7.50662775166649E-07  2.40284727691454E-07
  1.56726907085699E-06  2.44689638014831E-08  2.41406307763236E-09 -1.49596745778538E-07 -1.08430300532227E-06
 -1.26644347071039E-09 -3.10356180875335E-08 -9.13540791623405E-08 -1.02503347228865E-07 -4.17114542630651E-08
  1.04189989898714E-07  9.51418083698804E-08 -1.32217321496519E-07  6.06061531755077E-08  2.35508795579168E-07
 -3.57024041234469E-07 -3.67441030613369E-07 -5.83337829813887E-09  4.75355228796189E-07 -1.14672380194085E-07
  4.79415069361913E-07 -1.35122519652696E-09 -3.08705705130528E-08 -6.76502771976071E-08 -1.26541471629573E-07
 -1.01890800098525E-08  9.50946817442288E-08  1.02835355604647E-07 -1.39992088896070E-07 -3.66564600317728E-08
 -1.71386479207320E-07  3.51539736990259E-10 -1.04437344348739E-08 -5.40149755225754E-09  1.97572983139929E-07
 -1.23205875879464E-08 -9.37299569606140E-09
* ORBITAL    1    4
 -1.00000002509624E+00 -2.06486102257721E-05  8.41301304753315E-06 -7.13807497019645E-06  4.81468595845047E-06
  7.84564940584990E-08 -1.25083076469493E-07 -8.00488119283539E-07 -3.08367985978380E-07 -2.09167852317454E-06
  3.67974020915353E-07 -1.46563119228746E-06  7.31720129082850E-07  1.53110903155878E-06 -3.48882789132497E-07
  4.45431231052523E-07 -7.42837424251805E-07 -1.76098824624725E-07 -4.32019504610641E-07  3.29044268902057E-07
  6.68292953292795E-07  1.08741312517220E-07  2.75658277035641E-07  5.36173851162172E-08  2.38649573361038E-07
  2.70337528975056E-07  6.42445479809031E-07  1.39258412851002E-05 -1.71826373628411E-07 -6.96330442922692E-07
 -8.77072055788168E-07  7.82148017166394E-08 -9.23274148078559E-09 -6.53967074991217E-08  4.79831617023415E-07
  3.12020266963095E-07  1.18521179673981E-08  1.20929074545932E-07  1.20149909679681E-07 -4.22101860506080E-08
 -1.47917724764450E-08 -1.29793840620687E-07  2.68761873489083E-07  2.55768223187639E-07 -2.80161481371835E-07
 -6.96836886488653E-07 -2.53462302363871E-07 -4.33745302689322E-07  1.60501617496521E-07  4.00208636319035E-07
  2.34843824978093E-07  4.31610807866246E-07 -1.40533004141547E-08 -2.89109402471905E-09  7.42433625864866E-06
 -1.28627631322243E-07 -4.41498962231615E-07  3.05348519848932E-07  1.72481922912567E-07 -9.61951285579466E-11
  2.22948707290161E-09 -1.42081806251738E-08 -9.47896355415777E-09  1.07642897993065E-08 -2.10033856474436E-08
 -1.13540537956765E-06 -3.40682768999220E-07 -8.68520957640779E-10 -1.74009962640044E-08 -2.65067885582761E-07
 -1.68609812301793E-07 -5.96508568691938E-08 -9.61165739732506E-08 -2.38723140573213E-08 -5.66921444647259E-09
 -4.13793863154012E-07 -9.21359964159688E-07 -6.29437740720878E-09 -2.23076588498256E-08 -5.42033076160860E-07
 -9.54805294069674E-07  1.42264723630328E-04 -1.27188217314430E-07 -4.48348141860196E-07  2.86866377962774E-07
  1.68464003429131E-07  4.39421369399184E-09 -2.31204243068720E-08 -7.75172606049174E-07 -2.98077920677443E-07
  5.91475980966069E-09  2.67691545360378E-09 -3.85303631051699E-07 -5.48446688553224E-08 -7.53848724716771E-09
  1.57538649981378E-08  7.86686506870310E-07  2.31004533046288E-07  3.27890367604414E-07  7.48632156336436E-07
 -3.90180862426586E-07 -6.62935519833344E-07  2.61696214164535E-07  5.48906156048772E-07 -3.77104646921052E-07
 -6.88335258528086E-07 -1.92936772874934E-08 -1.62397809275673E-08 -4.97695552682871E-08 -3.14035145976391E-07
 -3.01883568453195E-07 -1.24310069980871E-09 -4.51264098651603E-09  1.85917016317724E-08  3.69032352510438E-07
  1.49228853116363E-07  1.04262286584671E-06  2.51594989107385E-08  1.88814935769966E-07  6.03886726749631E-07
 -1.80228615995515E-10  2.25373823066286E-08 -1.49130251906775E-08 -8.71766494986864E-08  1.05758547789308E-08
  7.76440303329628E-08 -1.23411738564704E-08 -2.06516046937868E-08  4.66512672617626E-07 -2.46169673818792E-07
 -1.41919283650924E-06 -2.03561170541754E-07 -1.05697809888930E-06 -2.98508686079357E-08 -2.55812733866971E-07
 -4.83599554972953E-08 -3.02387590581422E-07 -2.69377108933838E-07  1.21700692580031E-07  9.51521400774944E-07
 -1.02532393596357E-07 -5.81157433592344E-07 -1.46180366246049E-08 -2.65327527180322E-07  4.61076461199331E-09
  3.50408388437707E-08  1.25733216748884E-07 -6.09775037156348E-10  1.78461952711863E-08 -2.63228533967300E-08
 -3.64918366138607E-07  8.26707078824291E-09  1.28518081511724E-07 -6.21254730253358E-09  2.50366610600381E-08
  7.49998072517251E-07  2.44909833522498E-08  2.41728027086596E-09  2.40291190394215E-07  1.56718278294461E-06
 -1.49561101437345E-07 -1.08425833659332E-06  1.26549634469833E-08  9.68323087892224E-08  3.51059026155237E-07
  2.34881748365666E-08  2.38128295666620E-07 -1.18306219942303E-08 -1.67027036175733E-07  2.47594152659896E-08
  2.83892473458455E-07  5.02846605008710E-09  3.81774489436973E-08  1.36968844315617E-07 -8.15528199291327E-09
 -8.67010195236826E-08 -1.95300152210910E-08 -2.65416285212287E-07  1.87048215803916E-08  2.75409266088852E-07
  3.67301685891613E-08  1.71607115868645E-07 -1.08842963210848E-08  5.29556755980709E-10 -5.17005002200759E-09
  9.24245141604898E-09 -1.97840167449726E-07  1.23147208556556E-08  1.52367060405224E-09  3.20920782330434E-08
 -1.26407101083574E-07 -6.85046297719893E-08 -8.94709704890179E-09  1.37279984904703E-07 -9.50689680061305E-08
 -1.02553191152051E-07 -6.03819996372910E-08 -2.33701986161389E-07 -3.65091749443491E-07 -3.57424225326111E-07
 -7.77831300979867E-09  1.14831682914538E-07 -4.79327964794908E-07 -4.80509512149096E-07  1.15608472972099E-09
  3.04225644254390E-08 -1.02210284260266E-07 -9.08045850762229E-08 -4.17216792895833E-08 -9.51190241940353E-08
  1.32235455315102E-07 -1.04169649155388E-07
* ORBITAL    1    5
 -3.51313641562155E-07 -2.45772040935279E-06 -9.53989291919044E-06 -2.84781056729489E-05 -1.09835992395057E-05
  2.57719634137053E-07  1.50159281325523E-06  5.60964926615461E-06  4.95369754969444E-06 -2.13445719033055E-07
 -1.40156294213635E-06 -3.10260844450752E-06 -1.95099416280683E-06 -2.20807478391878E-08  1.02505513044874E-07
  1.18534377901208E-06 -1.09518432234848E-07 -5.25629846397177E-06 -1.01183806721814E-05  1.26265411463439E-06
  2.59356646861662E-06 -2.97292273145318E-06 -5.21315405383440E-06  4.90299318497877E-07  3.31781196471495E-06
  5.71786925133001E-07 -8.52513527079353E-08 -3.43657650112132E-07 -2.40328590579964E-06 -9.29970965681447E-06
 -2.76459959959160E-05 -1.07736661802650E-05  3.99207431008964E-08 -3.60080855958769E-09  5.81216521260785E-07
  1.65423228836129E-06  8.22013230403921E-09  1.16136960585552E-07  2.11291457530501E-06  1.49260340667260E-06
 -3.30553935220139E-07 -1.98498973180701E-06 -5.94753092269936E-06 -4.89959148305177E-06 -1.49130304771192E-07
 -6.85808751182177E-07 -2.51940501918779E-09 -2.91790021425641E-07  6.14302482094409E-06  1.14989261102290E-05
 -7.48274843055611E-07  5.10147500020974E-07 -1.23210140104966E-06 -4.20445490848365E-06 -3.67547016629039E-07
 -2.51343250208953E-06 -8.53792068601875E-06 -2.25682930030325E-05 -8.61012823270730E-06  1.70970360291542E-07
 -1.98932978302209E-07  3.55673628552738E-06  6.18655522163710E-06  1.41872839937330E-07  3.95712835246568E-08
  3.31748274070705E-06  4.50619535464817E-06 -2.62002929275757E-08  1.49266730900977E-07 -2.74240917832888E-07
 -1.32441415822725E-06  7.34923793835391E-06  1.13121940655659E-05 -1.40100182907002E-06 -2.52548454074591E-06
 -4.31288714326590E-06 -6.67803753566502E-06 -1.08131881452750E-07  2.66890914992089E-06  9.67863721776825E-07
 -2.73606328231620E-07  2.93611373840291E-07  2.10335645811017E-06  9.89296549791165E-06  3.73223232201748E-05
  7.83159776804184E-06 -1.50360972313889E-07 -2.65290265240592E-06 -1.35140053577243E-05 -2.81435343127259E-06
 -5.66178033356659E-09 -1.49298808269363E-07 -8.20513998690111E-07 -1.14911614870398E-07  9.81352264314106E-08
  1.74904041524106E-06  8.93747078433059E-06  1.85938823426699E-06  9.83045716724782E-08  2.92192942056171E-07
  1.54941288906858E-08  2.80465923871617E-08  1.82229325634933E-08 -3.07596804805608E-08 -1.81888963672635E-07
 -1.77115594387189E-07  1.03126928806824E-07  3.97804429179554E-08 -6.10066079034485E-05  1.41301709985084E-06
  4.90867106414244E-06 -3.78457894772442E-07 -4.01999168986951E-06 -8.02701968205260E-08 -2.62104825278233E-06
  2.17893393643336E-07  1.07149280917611E-06 -1.22680531765591E-02  1.34406408904483E-06  8.84764336415728E-06
 -2.02917530449269E-07 -2.86743571278568E-06  8.44120391325058E-07  1.90774082185028E-06 -3.51409753713167E-07
  9.94858416913842E-07 -7.90349848840787E-05  1.38270570869334E-06  4.34322745069584E-06 -2.65627270025599E-07
 -9.71803829483034E-07  1.95961101484638E-08  2.67931960902274E-07  1.90908588105391E-07  3.48114860028590E-06
  9.99925089960347E-01  3.68320536586660E-06 -3.66754404925095E-04  6.83180067845080E-05 -1.46827997389365E-05
  4.57478963542298E-06 -2.74360260900380E-06 -4.56047597534066E-05  8.66848980588004E-06 -4.26067826860580E-08
  8.78719978415224E-07  3.90628899594839E-06 -2.77903633003191E-07 -3.38779355350706E-06 -1.01979914918223E-07
 -3.24934275244043E-07  1.29029695762568E-07  2.19539274682333E-06 -3.16550505121188E-07  1.78648637229635E-06
  6.47572936079499E-06 -1.34686520604263E-07 -4.62766755734047E-08  2.54635575547946E-07  7.29222825707655E-07
 -2.05790488330448E-08  1.15680123434032E-06 -3.33479307269472E-07  1.78691288573183E-06  6.44316027230009E-06
  7.72685893883704E-08 -4.60908998394453E-07  4.16772159887954E-08  1.12116225159144E-06  2.77352465113542E-07
  5.47743276601507E-07 -1.42588244170473E-07  1.61450747818205E-07  4.72139008150526E-07 -1.40667107838236E-07
 -1.41619087821254E-06 -1.87082120024529E-08  3.05839084896680E-08  8.70529353048797E-08  1.02076408501515E-06
  5.72171184390711E-07  3.22786179664592E-06 -1.34680481899409E-07  1.04310482978505E-06  1.39747943976874E-06
 -3.02467503947545E-06  1.41931171924880E-06  5.06315684630546E-06 -1.33849515770580E-08 -1.06756117163467E-07
  1.46744416081355E-07  2.03458155241260E-07  6.50365402751496E-08 -7.24777036318024E-07 -4.32145350066224E-07
 -6.40856017948687E-07  5.71241501174687E-07  3.19625279715695E-06 -5.35810420664576E-07  1.38072599068588E-06
  8.49831215735629E-07  1.40568059507041E-06 -2.91722674624395E-06  5.10331953902745E-06  1.51792187661126E-08
 -1.09052594972991E-07 -4.03775865937563E-07  1.05945680109390E-06  1.04688274552162E-06  4.92017267468468E-08
  3.65891344281552E-07  4.11075323276062E-07
* ORBITAL    1    6
 -2.85131402696665E-07 -2.04405645116508E-06 -9.66365134835623E-06 -3.66417496387750E-05 -7.56534346060309E-06
 -1.20037649958575E-08 -1.86483530136867E-07 -9.60110150665763E-07 -2.36802760507473E-07 -1.45236029744797E-07
 -2.62054826227637E-06 -1.34489355306396E-05 -2.76913500438965E-06  9.86746799625571E-08  1.74650271902075E-06
  8.90713853641703E-06  1.86106866446431E-06  3.05833007471212E-08 -4.47322007966963E-08  1.50391301036875E-07
  1.12703152162885E-07  5.52415763951788E-08  1.58891475416347E-07 -2.70931541249325E-08 -1.08674912900726E-07
  8.97116664690195E-08  4.43551139861788E-08  3.75941046141600E-07  2.57208507895154E-06  8.76371512293623E-06
  2.32368160388443E-05  8.87428186218063E-06  1.40940011306925E-07  3.97504783814111E-08  3.30627659307270E-06
  4.46779159457500E-06  1.70838124895105E-07 -2.01014640722728E-07  3.51176448639160E-06  6.15204116420909E-06
 -1.82382354253675E-08  1.94850684407749E-07 -1.54732253978693E-07 -1.21449493090008E-06 -7.35048482805526E-06
 -1.13022221224941E-05  1.05415944042271E-07 -2.66800513809437E-06  4.16628052507437E-06  6.40610617667389E-06
  1.42131931752492E-06  2.52093825374725E-06  9.97568831504985E-07 -1.72479630498795E-07  3.52977700864683E-07
  2.46709623610955E-06  9.51841240834629E-06  2.82416334684194E-05  1.10081635286166E-05  3.99784841775896E-09
  1.20446537714526E-07  2.02194866869687E-06  1.33993199943191E-06  3.62535588919504E-08 -9.01156073591827E-09
  4.72891503339540E-07  1.53899125284413E-06 -3.30134147215569E-07 -1.99175656192498E-06 -5.95724953787350E-06
 -4.87177493331991E-06 -3.18458243816983E-08  4.05909969230827E-07  7.80094187364681E-07 -4.53737862922846E-07
 -6.03793448990990E-06 -1.13377713961854E-05  4.72788545260424E-09  2.25089584912534E-07 -1.25389156848975E-06
 -4.19321864835098E-06  3.44107219943137E-07  2.40607521243963E-06  9.29628190553921E-06  2.75486053118989E-05
  1.07832046221166E-05 -2.09825880276336E-07 -1.33709016127835E-06 -2.77690278223107E-06 -1.88554026125175E-06
  2.57886141764912E-07  1.50479834446011E-06  5.62383436700580E-06  4.95494918044080E-06 -2.45582442218708E-08
  5.84666864424131E-08  9.57444882820956E-07 -1.58697618178318E-07  5.25437438164571E-06  1.01119733191742E-05
 -4.92113864159584E-07 -3.32164356696665E-06  2.97254984767520E-06  5.21402792299820E-06 -1.25843118668157E-06
 -2.59195372277311E-06  5.68781937034970E-07 -8.86087864755536E-08  7.06649069277742E-05 -1.41797229784885E-06
 -4.46218865008236E-06  2.86873206049226E-08  3.65725627654749E-07 -2.64506511631534E-07 -9.08559267560001E-07
  1.85179910372933E-07  3.45649956290102E-06 -9.99925094671408E-01 -3.70359116712454E-06  3.66636392731404E-04
  4.57558516138187E-06 -2.66993347603842E-06  6.83180779174520E-05 -1.47325900464907E-05 -4.56256424699837E-05
  8.65276904972067E-06  7.25359419704619E-05 -1.44683934470469E-06 -5.01836283277176E-06 -7.43395884426633E-08
 -2.59819270899486E-06 -3.79247161640641E-07 -4.02943537186078E-06  2.12598152471259E-07  9.84541222515581E-07
 -1.22684151435941E-02 -1.43469222563899E-06  1.51095409892333E-07 -8.32546684027375E-07  2.26619044098247E-06
 -3.15433043564909E-07 -2.80344356196540E-06  7.67479944141288E-07  7.77364009774944E-07  3.23152844787301E-07
 -1.80310792577279E-06 -6.53198620357509E-06  4.96132688943740E-08  1.22136442329741E-06  8.24959452773881E-08
 -4.14936830383979E-07  2.71488831754737E-07  4.81907487780743E-07  1.49838442416587E-07 -2.05233647509120E-07
 -6.30908060984686E-07 -1.54606248792559E-08  3.14332355703993E-08 -1.46986141827656E-07 -1.43473767833582E-06
  8.75976755636503E-08  9.93343825970049E-07  5.56216367312737E-08 -9.27894744437178E-07 -4.07327827804126E-06
 -1.04166311045675E-07 -2.96057110569291E-07 -2.81414260766186E-07 -3.41666115057129E-06  1.24624695197234E-07
  2.21061796847431E-06  3.21668844131727E-07 -1.78923013618147E-06 -6.48318068074587E-06  2.58258604604234E-07
  7.64151626417240E-07 -1.33926603350894E-07 -4.50622059406036E-08 -2.25210609760187E-08  1.13021740876340E-06
 -2.87705797345519E-08  3.14460691431544E-08  1.05804836070692E-06 -4.29115799286788E-07  1.00915958407282E-06
 -3.33744795835152E-07 -8.37775858154814E-08 -4.89197592158451E-07 -5.70855993131518E-07 -3.19563339425791E-06
  1.37574664807662E-06 -5.17652459324212E-07  8.46388894240004E-07 -5.07140926692433E-06 -1.39594370608298E-06
  2.93165329988446E-06 -5.19937489154352E-10  2.88281794124682E-08  2.13304486870601E-07  1.12959752357709E-07
  4.33995740858396E-08  3.97720895140960E-07  7.12720027078902E-07  6.00191618427631E-07 -5.73833201867968E-07
 -3.23291015924365E-06  1.05649416586936E-06 -1.56635264138608E-07  1.36844702986111E-06 -1.42277537084508E-06
 -5.07062458361113E-06  3.01485398938231E-06
* ORBITAL    1    7
 -3.77833618449763E-07 -2.58223246688013E-06 -8.76169477797463E-06 -2.35367135662325E-05 -9.05866223330210E-06
 -1.63922845240114E-07  3.18576297885035E-07 -3.54646633143881E-06 -6.35337216181862E-06 -1.36446159049065E-07
  2.42231047100346E-08 -3.44708436533931E-06 -4.62197630876284E-06 -1.92365744658540E-08  2.09298437089985E-07
 -3.02123617590110E-08 -1.19533356717059E-06  7.45307684864399E-06  1.13892918604959E-05  1.38244948110481E-06
  2.45827525957357E-06 -4.30400615161818E-06 -6.55744219723091E-06  8.82573054862460E-08 -2.70698518246153E-06
  1.05901395252563E-06 -1.41701889067294E-07  2.89080322075736E-07  2.07162864800144E-06  9.76879797599760E-06
  3.69643830660679E-05  7.71498554901281E-06  1.47918504769198E-07  2.63916712875655E-06  1.35087971657280E-05
  2.80076230021514E-06  8.73560987739976E-09  1.68216546655112E-07  8.86224944859734E-07  1.66725048021001E-07
  9.81842597509891E-08  1.74532180710535E-06  8.89669752445431E-06  1.84782382411351E-06  3.77387818782180E-08
  1.72389003639024E-07 -1.65862667909915E-08 -5.52868707712887E-08 -8.78758538311992E-09 -7.48472284753460E-08
  1.62774265531138E-07  1.32512364996553E-07  1.04922587107018E-07  6.09099340623745E-08 -3.43692822818397E-07
 -2.40610444329799E-06 -9.36743710681008E-06 -2.78486251852586E-05 -1.07686936664984E-05 -2.59670035285132E-07
 -1.57512024997679E-06 -5.65646008391337E-06 -4.82974148959628E-06  2.14148287959751E-07  1.42437080348850E-06
  2.91745757219431E-06  1.81150531206936E-06 -2.43006319802778E-08  7.45701332628887E-08  1.11368458763024E-06
 -1.16452987232791E-07 -5.14745722919327E-06 -1.00292159159923E-05 -1.27754080183398E-06 -2.64665252295136E-06
 -2.90256739917941E-06 -5.15576170461944E-06 -4.83246688370543E-07 -3.27005439242240E-06  4.92330284056290E-07
 -2.15464903468914E-07 -3.40482377317677E-07 -2.38396762488015E-06 -9.28382431297220E-06 -2.75172024338539E-05
 -1.06469008034747E-05 -4.14797278401984E-08 -5.23640538650794E-08 -7.39800729545005E-07 -1.62666890876801E-06
 -6.95640651217936E-09 -1.32611122281916E-07 -2.14399232263148E-06 -1.43325406386340E-06 -3.35844374191480E-07
 -2.14454218334442E-06 -6.06280375435304E-06 -4.64759092629825E-06 -5.32361721454314E-08 -5.30976638747541E-07
 -5.30642775192438E-09  2.40151765269853E-07  5.86349177703141E-06  1.12030891005425E-05  7.39031943326103E-07
 -4.65320175365331E-07 -1.24100829842287E-06 -4.19036983178050E-06 -5.36147661000388E-04  1.38657661898700E-06
  4.54176593237130E-06  2.52013937000583E-07  2.78724907552403E-06 -4.51112789848618E-08 -2.12736901458419E-06
  1.83164188336489E-07  8.92747892592184E-07  7.19054868804423E-05  1.44747964135102E-06  4.95548248966121E-06
  3.76426896584921E-07  4.00866670737305E-06  6.34658212966225E-08  2.58093846487287E-06  2.22187122250001E-07
  1.00570091354640E-06  1.00000020864880E+00  3.57930037712639E-06 -3.66538451376692E-04 -6.87772129557419E-05
  1.47441985092117E-05 -4.76755977344740E-06  2.79001897841273E-06 -4.49793553806561E-05  8.35097747078370E-06
  8.02588275939666E-05  1.38520809128431E-06  4.29094766040592E-06  2.74375135843896E-07  9.33527047430365E-07
 -1.88278454874886E-08 -2.34701914001381E-07  1.85346115611372E-07  3.49833345426032E-06 -3.28600691324446E-07
  1.77980408528454E-06  6.47370288067362E-06  1.32950690739711E-07  4.22228595619744E-08 -2.56882647631677E-07
 -7.77820970899338E-07 -2.33337029888573E-08  1.11281960712067E-06 -4.64513444115954E-08  8.90124736831199E-07
  3.93869831077339E-06  2.82237533245786E-07  3.44477909853854E-06  9.53035344795298E-08  2.27475676509853E-07
  1.29677014689581E-07  2.22921139292918E-06 -1.51802590488385E-07  1.86716205310526E-07  5.60778002140673E-07
  1.44074206922985E-07  1.42438660270415E-06  1.76654336290032E-08 -2.58068687264932E-08  8.92877928820121E-08
  1.02522958624802E-06 -3.40882679049766E-07  1.80612570321777E-06  6.50763124281151E-06 -8.78938522566603E-08
  3.46592485033413E-07 -4.64698579354525E-08 -1.17025197587386E-06  2.73423316723691E-07  4.62422314359125E-07
 -7.31310047071982E-09 -7.21188792764835E-08 -1.28000648177142E-07 -2.04547042661545E-07  5.54498691883307E-08
 -6.65658981811499E-07 -4.14326751906632E-07 -6.57528218473721E-07  5.74634091614786E-07  3.21836487196825E-06
  1.95618624621367E-07 -1.01462901710727E-06  1.34514887759201E-06 -3.10392923383674E-06  1.38901983949760E-06
  5.07658613800169E-06  2.50308209671186E-08 -5.29056132517182E-08  4.28339971350366E-07 -1.05017763800614E-06
  1.03895743139276E-06  7.65991222565307E-08  3.97642861296261E-07  4.31508170981364E-07  5.72598608494971E-07
  3.20267232080078E-06  5.34243642968946E-07 -1.36020865768638E-06  8.68040597549747E-07  1.38127861172936E-06
 -2.97029668368914E-06  5.07879281589858E-06
* ORBITAL    1    8
  3.40681738087628E-07  2.38524923598332E-06  9.28583893482574E-06  2.74953786374207E-05  1.06309586591345E-05
 -6.79608896408923E-09 -1.33198042342416E-07 -2.13683732386743E-06 -1.42254379244229E-06 -4.13932038117448E-08
 -5.32961773499718E-08 -7.35424869328130E-07 -1.61833805365544E-06 -3.35761538055184E-07 -2.14322099979257E-06
 -6.04529976035654E-06 -4.63785588761956E-06  4.46985253335135E-08  5.15205941197207E-07 -7.41820155560133E-07
  4.57750667849709E-07 -5.86026181022792E-06 -1.12002643368908E-05  5.56992441678763E-09 -2.37354278644557E-07
 -1.24014169100163E-06 -4.18406933727740E-06  3.43286535140170E-07  2.40321059171410E-06  9.35418833969398E-06
  2.77952592093704E-05  1.07465957806049E-05  2.13859067173106E-07  1.41833479415063E-06  2.87779553221794E-06
  1.80082171517832E-06 -2.59842773624931E-07 -1.57846108351628E-06 -5.67657951280377E-06 -4.83454904080196E-06
 -2.45797712230690E-08  6.87095080221356E-08  1.07222440305651E-06 -1.29069169769651E-07  5.14473893335456E-06
  1.00266115929197E-05  4.82358655301390E-07  3.26963271488494E-06  2.90292231156100E-06  5.16017552597097E-06
  1.28095711474670E-06  2.65806261013020E-06  4.93535685518666E-07 -2.12460488904528E-07 -2.88509805919161E-07
 -2.06760880763928E-06 -9.75221192250575E-06 -3.68963749644889E-05 -7.67982959499961E-06  8.90155052670523E-09
  1.67683284769891E-07  8.79988008414478E-07  1.69499813639902E-07  1.47357018562988E-07  2.63102087309170E-06
  1.34672938446228E-05  2.79049860290995E-06  9.79747729358884E-08  1.74056851804392E-06  8.86933280732828E-06
  1.84324996697000E-06 -3.24809645666790E-08 -1.62389556219378E-07 -1.65680754462577E-07 -1.38433696585946E-07
  1.19881858890073E-08  8.11687917541414E-08  1.67230026081163E-08  5.86015635507980E-08  1.07566516902829E-07
  6.89233233915248E-08  3.78298409162649E-07  2.58549933920046E-06  8.77486078185874E-06  2.35770946929745E-05
  9.07229893710809E-06 -1.36471857241352E-07  2.30939336012873E-08 -3.45142618509321E-06 -4.62081262601869E-06
 -1.63969346655490E-07  3.17896131123029E-07 -3.54932963446131E-06 -6.35393399122877E-06 -1.88913701245037E-08
  2.11275770952725E-07 -2.56332124023016E-08 -1.19067732863747E-06 -7.45309418226627E-06 -1.13900751496352E-05
 -8.89234740216056E-08  2.70493124748217E-06  4.29746142486821E-06  6.54548049153335E-06 -1.38278551247193E-06
 -2.45716343370563E-06  1.06135233579042E-06 -1.34404874171949E-07 -1.00000020982459E+00 -3.60220117639218E-06
  3.66555127766396E-04 -4.80960065650396E-06  2.80090569383308E-06 -6.87394351358146E-05  1.47347403675084E-05
 -4.50143621720341E-05  8.36567450948349E-06 -7.03229582901850E-05 -1.38609074715491E-06 -4.29809897109415E-06
 -1.95642405187424E-08 -2.40631200054968E-07  2.73279988231196E-07  9.28523985016597E-07  1.85450284609356E-07
  3.49756226633277E-06 -5.36509711346612E-04 -1.39138775567748E-06 -4.15195531314209E-06  2.88955471715451E-08
 -2.14116657257567E-06  2.57167193163030E-07  2.78435861666523E-06  2.31438325167597E-07  8.84046328798981E-07
 -6.22944117954193E-05 -1.44904726824762E-06 -4.96367975116462E-06  6.33313928508146E-08  2.57470107739678E-06
  3.76125724726058E-07  4.00489115740113E-06  2.21184966009392E-07  9.98944754626361E-07  1.50244216515941E-07
 -1.78500560400851E-07 -5.37382176574251E-07  1.67705047699746E-08 -3.24418419094413E-08  1.41925874008601E-07
  1.40976135685843E-06  8.74049567835400E-08  1.01027821371140E-06  3.39656454900579E-07 -1.80537514846085E-06
 -6.50549231196812E-06 -4.68776379268095E-08 -1.17254938200844E-06 -8.81412928885868E-08  3.45223855326191E-07
  2.72981030910155E-07  4.59678243384589E-07  3.44228609563779E-07 -1.79417959096635E-06 -6.49654131766094E-06
 -2.58314020440275E-07 -7.51119908208935E-07  1.33942124856527E-07  2.94616853235386E-08 -2.38412785018498E-08
  1.12116351619367E-06  4.77703967607326E-08 -8.92084388159960E-07 -3.94585958588095E-06  9.53911128341375E-08
  2.26672232709072E-07  2.82322373346774E-07  3.44609684928581E-06  1.29409060030260E-07  2.22871839861850E-06
 -5.73589067390625E-07 -3.20991786702727E-06 -1.36059731616418E-06  5.27002807665989E-07  8.70808610873704E-07
 -5.07582380041860E-06 -1.38061879168259E-06  2.96935732336251E-06 -2.58612367818413E-08  4.76295576669461E-08
 -1.05078870865337E-06  4.31674436197451E-07  1.03518907408725E-06 -4.23643245001910E-07 -7.85617943811103E-08
 -4.04356805653095E-07 -5.78919365009384E-07 -3.24927773462038E-06 -1.03161852304799E-06  2.02731657785291E-07
  1.37780560495042E-06 -1.38984013230167E-06 -5.07608268896929E-06  3.18258628411595E-06  7.22922363528078E-09
  7.16925258725548E-08 -2.06376323654115E-07 -1.27586406659669E-07  5.60921508066187E-08  4.12194453550083E-07
  6.59891536907280E-07  6.60187790778654E-07
* ORBITAL    1    9
 -1.16621453312249E-07 -8.36789780123100E-07 -3.99662836643028E-06 -1.76454294041653E-05 -4.70060223028910E-06
  9.09717606733184E-08  1.73396684051601E-06  1.21422696914996E-05  4.29355447667809E-06 -7.61956734099987E-09
 -1.34885513498207E-07 -5.39470279315641E-07  8.92709276195430E-08  6.86492416703962E-08  1.30155128616152E-06
  8.85989453707222E-06  2.94956895283554E-06  6.30814885093237E-07  9.97037419013254E-07 -1.02648531626559E-07
 -4.88626283167262E-07 -3.49508779844892E-07 -5.43161096512370E-07 -8.29347087288108E-07 -1.87226561983612E-06
 -6.55857825080144E-07 -1.66874677526279E-06  8.10650810708822E-07  5.72268491236558E-06  2.44407521634704E-05
  1.04149792829646E-04  4.41357414893061E-05 -1.46020548116459E-07  1.11655311444155E-06  6.91404481761733E-06
 -2.32442596024784E-06 -1.76252769368068E-08  2.67227250468459E-07  1.71820619542193E-06  1.64453092024784E-08
 -8.96458185237477E-08  6.10985268866499E-07  3.72844757563684E-06 -1.63106361411671E-06 -2.04919347407754E-06
 -4.52864820896040E-06 -1.00692621640150E-06 -2.24115455408454E-06  1.19426273326677E-06  2.62625650762219E-06
 -3.94503218899623E-06 -5.30792626677331E-06 -3.51784151632583E-06 -5.35332484721939E-06 -1.78472610238685E-07
 -1.28079816981267E-06 -6.11910954197077E-06 -3.01498384418633E-05 -1.20207993790412E-05  8.95487917293758E-08
  1.70742368952514E-06  1.25895090841739E-05  4.68928805395810E-06  3.13112284581002E-08  5.78273173351082E-07
  3.07162316842959E-06  4.94207775596365E-07  7.42665455865587E-08  1.43357618845028E-06  1.10821337343920E-05
  4.29795556570858E-06 -4.77182841655521E-07 -5.42314313005731E-07  6.23796821604471E-07  1.66792219633740E-06
 -2.57382849457997E-07 -1.36886051920438E-07 -5.99218733168608E-07 -1.72601346062932E-06 -7.77924517831747E-07
 -2.11055736605928E-06 -1.77368905353369E-07 -1.27290968423052E-06 -6.08246944568345E-06 -2.99653865537020E-05
 -1.19330105465268E-05  1.13243350497392E-07  2.16378705512845E-06  1.57160104966394E-05  5.63972546381211E-06
  8.06424516371820E-09  1.32560836518500E-07  6.60939559557542E-09 -4.49272454351001E-07  4.01953847314883E-08
  7.79033343945671E-07  6.58635082837031E-06  2.91797109766050E-06 -1.98078124132712E-08 -1.57268777631307E-07
  6.79309842883610E-08  2.21453079688870E-07  5.43363313729864E-07  5.50856405913306E-07 -1.15552496631907E-06
 -3.17857482796525E-06  2.56222221704328E-08 -2.76190651478541E-08 -6.98406427106168E-07 -8.73319198189759E-07
 -2.88794302307236E-06  5.12839358800553E-07  4.29997974583684E-06  4.69492511467062E-08  1.40334796713913E-06
  2.74481697781683E-07  3.33394698955839E-06 -2.48807942267638E-07 -5.78631338833145E-07 -2.19812377133138E-06
  5.50211112803692E-07  6.16954491053421E-06 -7.49754397048141E-08 -1.88122158377850E-06  4.42635556364043E-07
  5.70418981135497E-06 -2.46265952299323E-07 -5.64052996706285E-07 -2.18549470278046E-06  2.36799817849050E-07
  2.62491486661197E-06  5.88989363630983E-08  5.78352270937279E-07  1.24631007242216E-07  1.44247906546951E-06
 -6.92607419210622E-07 -8.98718886010579E-07 -2.94816520021905E-06  4.75779956945101E-07  5.22239202106702E-06
  7.70928947757288E-08  4.27413979317764E-07  3.30728543483721E-07  2.00762756732923E-06  1.33471619919209E-05
 -2.55206681456368E-08  1.47181220374139E-07 -3.46773294108282E-08 -8.04121933699804E-07  1.83536128088753E-07
  1.94775876212702E-06  6.39710706917050E-08  8.51743694440183E-07  9.07146279588993E-06 -3.62277343772907E-09
  9.85187551286062E-08 -3.14829345179161E-08 -3.19483166403002E-07 -5.25614268799314E-08 -5.86360428811703E-07
  1.38200245173828E-08  1.71721101449550E-07 -1.00000038627188E+00  5.70361480410238E-06  3.63165970157442E-04
 -3.28801124364134E-05  6.30669219018047E-07  6.19156028298140E-05 -1.69968160281686E-05 -6.63076948795095E-05
  1.23015969989228E-05  1.85065220077503E-05 -5.20786841430690E-08  4.89126757082832E-08  1.26844852235069E-07
  1.23070223016044E-06  2.98098260602076E-08 -2.61377062164567E-08 -1.54921161752569E-07 -1.95039350152795E-06
  2.30170957131567E-07 -5.70576190546453E-06 -4.99880898410081E-06 -8.48951397415517E-06  2.34800954416193E-06
  2.10593621315884E-06  6.77882922545796E-06  2.05594400856650E-06 -4.09280649750030E-08 -1.85323938657799E-07
 -9.32209617628084E-08 -3.96144222533021E-07 -2.75643570857449E-07  1.76680885890719E-06  6.95391359588956E-07
  1.88879145194778E-06  3.73539887957226E-07  2.03731411494940E-06  3.11897878854975E-07  2.06564586394478E-07
  9.47948498914542E-08 -1.50718228813606E-07 -3.15746871863234E-06 -3.12746928153013E-06 -3.79158358231355E-08
 -1.69079149518607E-07 -4.40481932056856E-07 -4.71561014067207E-08  2.07388298878074E-07  7.03854201946536E-07
  1.76953401912901E-06  1.89053073731538E-06
* ORBITAL    1   10
  1.76754299186235E-07  1.26847808817553E-06  6.06077118275586E-06  2.98665658892344E-05  1.18827949957660E-05
  8.95933944856694E-08  1.70900405078309E-06  1.25727598634785E-05  4.66409766912343E-06  3.10459673116648E-08
  5.73304658585289E-07  3.01195841111632E-06  4.60851882095695E-07 -7.40769422985194E-08 -1.43042449952252E-06
 -1.10739391095136E-05 -4.29870141931254E-06  4.83773964189004E-07  5.56911796963022E-07  6.14712053249471E-07
  1.65191719971167E-06  2.55236519116546E-07  1.36350929795333E-07 -6.12488663186789E-07 -1.75703316492314E-06
  7.69808753599884E-07  2.07942200643169E-06  1.73658525012588E-07  1.24623944914468E-06  5.95408093500579E-06
  2.95633922148060E-05  1.20127540809398E-05  1.09735331051191E-07  2.09791009831815E-06  1.53746808448525E-05
  5.58819468657522E-06  7.43668803710153E-09  1.20498104782575E-07 -7.79320636018443E-08 -4.79852917556814E-07
 -4.05209090539449E-08 -7.86058955063746E-07 -6.66109427239878E-06 -2.96048208133559E-06  1.38545725037271E-08
  1.50325373102728E-07  6.70073145951414E-08  2.24133055916403E-07 -5.17067519876236E-07 -4.85518997022904E-07
 -1.14562347806432E-06 -3.15551811217118E-06 -5.77931382261062E-08 -3.51580363759737E-08  1.17495283645048E-07
  8.43113831543691E-07  4.02843400082117E-06  1.77419806219765E-05  4.66809012255467E-06  9.02136486337827E-08
  1.71893672516987E-06  1.20470757208110E-05  4.26576680548660E-06 -8.44633011360130E-09 -1.50782781881438E-07
 -6.43662705368292E-07  5.90967834791966E-08 -6.99429407806587E-08 -1.32658102897663E-06 -8.98498576376840E-06
 -2.96676665647527E-06 -6.23649532611562E-07 -9.83740005195123E-07 -8.69065580117955E-08 -4.57968003152351E-07
  3.67092466823965E-07  5.85038782895803E-07 -8.30028485739439E-07 -1.87240906813369E-06  6.57265590679128E-07
  1.66751373504529E-06 -8.06357147484688E-07 -5.69359813344107E-06 -2.43372233839798E-05 -1.03654225774565E-04
 -4.39400592685562E-05 -1.53262830712517E-07  9.92169692374565E-07  6.32907272752637E-06 -2.48654745245790E-06
 -1.92051363616028E-08  2.36569444062153E-07  1.58319193256989E-06 -4.91698651444694E-09  8.90422044423478E-08
 -6.00608809264326E-07 -3.93971831068214E-06  1.44876556194834E-06  2.06696786706704E-06  4.58628556755638E-06
 -1.00150899624165E-06 -2.24527619718514E-06 -1.26487693400190E-06 -2.74881966948896E-06 -3.82823469610717E-06
 -5.11160746247135E-06  3.53965055340269E-06  5.43811380232299E-06  2.43827519977265E-07  5.85034410750231E-07
  2.21065145761246E-06  5.45703669885224E-07  6.14337277012024E-06 -8.36275307648289E-08 -1.99230883655649E-06
 -4.41053528170538E-07 -5.72028871215988E-06  6.73124052836551E-07  8.71279187540260E-07  2.87198262484428E-06
  5.06605160024369E-07  4.24123762206776E-06  4.22855330231021E-08  1.37116327140930E-06 -2.83107980847831E-07
 -3.42518559521684E-06  6.99556400578064E-07  8.93275408496534E-07  2.93681992119310E-06  4.70463630918155E-07
  5.13147011311925E-06  8.11801352690262E-08  4.52800734368637E-07 -3.33176524697225E-07 -2.04153917320399E-06
  2.40542573574573E-07  5.65720792986412E-07  2.19138129032905E-06  2.34877711609754E-07  2.61215755599716E-06
  5.53734882660710E-08  5.52031948595746E-07 -1.27332513442648E-07 -1.45968180266400E-06 -2.94501832430264E-05
  9.63661341060824E-09 -6.68329753799941E-08 -3.24874164717129E-08 -3.15768811412869E-07 -5.29389772705956E-08
 -5.93052516522758E-07 -1.37011247081265E-08 -1.81874911516564E-07 -7.34018657511928E-05  2.89415485051217E-08
 -1.13733502770705E-07 -3.09860464060751E-08 -8.00151627769195E-07  1.81368655258654E-07  1.93735770675515E-06
 -5.79776539982491E-08 -8.27900678422143E-07  1.85135823745635E-05  3.64427509443588E-08 -1.22998918350121E-07
  1.24290611379127E-07  1.20354941115138E-06  2.75262981494657E-08 -3.00350480517063E-08  1.58163404177507E-07
  1.95904184430807E-06  1.00000038039730E+00 -5.55690167240085E-06 -3.63379116444214E-04 -3.27407559650817E-05
  4.37251057568450E-07  6.25398828823050E-05 -1.73346258639780E-05  6.64827850259752E-05 -1.23791530983030E-05
  3.78050863218097E-08  1.65473883984842E-07 -1.05042319798201E-07 -3.93362208049760E-07  2.68645641939552E-07
 -1.76995239285689E-06 -7.08086998742136E-07 -1.87679344867305E-06 -1.02287829138797E-07  6.06514400663050E-06
 -5.10930126982746E-06 -8.72272101174334E-06 -2.58469159207705E-06 -2.08432006387315E-06 -6.91632342490233E-06
 -2.14418534337188E-06  3.81136562651452E-08  1.68592843614970E-07 -4.35147808254015E-07 -5.26570155602453E-08
 -2.03911273447811E-07 -6.99280352212827E-07 -1.76584271824570E-06 -1.86390948377758E-06 -3.68691784181770E-07
 -2.00891919438248E-06  3.30440476223044E-07  1.86552059324082E-07 -1.03709421451818E-07  1.51642563996429E-07
  3.08641954144150E-06  3.10926512137760E-06
* ORBITAL    1   11
 -8.06055202328023E-07 -5.69141939387933E-06 -2.43264065536702E-05 -1.03582778005784E-04 -4.38980210729981E-05
  1.92082482835134E-08 -2.36719129557540E-07 -1.59296027766138E-06 -2.99777119030715E-09  1.53322410094660E-07
 -9.91619691889918E-07 -6.33606423436393E-06  2.47996053266711E-06 -8.90461503091168E-08  6.00625684002537E-07
  3.93441833747176E-06 -1.45450453224667E-06  2.06752362229439E-06  4.59160472877614E-06 -3.83087528356152E-06
 -5.11606420830778E-06 -1.26330289531357E-06 -2.74659230567000E-06 -1.00211823875653E-06 -2.24556886899895E-06
 -3.54175507213291E-06 -5.44551610726525E-06  1.17532383313575E-07  8.43382804092592E-07  4.02981043602748E-06
  1.77576367186769E-05  4.68459203101328E-06  8.63936365571737E-09  1.54501816333768E-07  6.68666030415915E-07
 -5.16832485814949E-08 -9.01135503839667E-08 -1.71717231983795E-06 -1.20401447814286E-05 -4.26643534297246E-06
  7.00253651141798E-08  1.32817149217292E-06  8.99477486634700E-06  2.96912377837598E-06 -6.22860157139455E-07
 -9.81777873204479E-07 -8.28621272919383E-07 -1.86905218090181E-06  3.66547699644602E-07  5.83280639235915E-07
 -8.86737339614314E-08 -4.61684507760147E-07 -6.57880330930922E-07 -1.66944429677878E-06  1.73613781293987E-07
  1.24591496537993E-06  5.95242312436573E-06  2.95424431897536E-05  1.19930136359246E-05 -7.31038775264690E-09
 -1.18193677748261E-07  8.98276377913113E-08  4.81989514676634E-07 -1.09367512405895E-07 -2.09128447365638E-06
 -1.53363990461263E-05 -5.57864389414914E-06  4.06899843517367E-08  7.88956335728877E-07  6.67220177934034E-06
  2.96000046905678E-06  1.37886771492525E-08  1.49520264181497E-07 -1.14284176904643E-06 -3.15067139246390E-06
 -5.18115459631073E-07 -4.88556275618419E-07  6.68909212821988E-08  2.23258160794667E-07  5.48048273006170E-08
  2.83751589205691E-08  1.76442465838370E-07  1.26625706257963E-06  6.05068352316248E-06  2.98195255927465E-05
  1.18624711144316E-05 -3.09805557042281E-08 -5.71615104796277E-07 -3.00376518327766E-06 -4.60274205877330E-07
 -8.95396665401752E-08 -1.70798375231060E-06 -1.25658847869532E-05 -4.66140962666181E-06  7.40806146734274E-08
  1.43011947822795E-06  1.10699108792797E-05  4.29681654876462E-06  4.83715347157378E-07  5.56865483563199E-07
 -6.12451736764526E-07 -1.75723119410866E-06  2.55413440551166E-07  1.36867190670916E-07  6.13691424492889E-07
  1.64977623628163E-06 -7.70009755268085E-07 -2.08008053443573E-06  6.97780292258940E-07  8.90973078821538E-07
  2.92853963786591E-06 -8.07778571125514E-08 -4.50984779216723E-07 -4.70259537787796E-07 -5.13038289561191E-06
  3.32800658288714E-07  2.03895095733640E-06  2.39897993810009E-07  5.65316805060207E-07  2.18996154555697E-06
 -5.51845556011128E-08 -5.50666423137552E-07 -2.34715040330434E-07 -2.61099077815897E-06  1.27220750814458E-07
  1.45795413656943E-06  2.43128230900522E-07  5.87026880593278E-07  2.21775592361672E-06  8.33160327116775E-08
  1.98937505573415E-06 -5.45828349906834E-07 -6.14414286559701E-06  4.40844882753247E-07  5.71822754280238E-06
  6.71872492329952E-07  8.71584580466378E-07  2.87257415542292E-06 -4.17629040072107E-08 -1.36493490340073E-06
 -5.06103622282633E-07 -4.23453667587023E-06  2.83025672772678E-07  3.42322198998803E-06 -1.34497470523576E-04
  2.90108095989287E-08 -9.09344526329888E-08 -3.60135332462275E-08  4.17043688248011E-08 -1.17435785573287E-07
 -1.19364970814504E-06 -1.45132911190316E-07 -1.93907775455929E-06  1.00000037128113E+00 -5.49812221391911E-06
 -3.63424555886261E-04 -6.25678959601335E-05  1.73359849931611E-05  3.27733029747178E-05 -4.49988148764854E-07
 -6.63722919272797E-05  1.23605529076092E-05  9.07108092595619E-06  1.33001932359531E-08 -6.93086667227815E-08
  5.56967486130063E-08  6.03288016903395E-07  3.15986783232083E-08  3.30458487111520E-07  1.67870243789071E-08
  1.86671548269312E-07  7.34018705108385E-05  2.88380633362948E-08 -1.64412576753188E-07 -1.86028321563780E-07
 -1.93592518904373E-06  4.02738088022853E-08  7.97919533552084E-07  6.77190354078952E-08  8.24340564975007E-07
 -3.68385564025052E-07 -2.00634483874353E-06 -1.85540109835579E-07 -3.27172690496904E-07  1.02140501032178E-07
  3.10558923007481E-06  1.50931242988304E-07  3.08811312682143E-06  3.84806927578773E-08  1.71253059519577E-07
  5.16062916193969E-08  4.41752317873389E-07  2.05107033404466E-07 -1.86186941049093E-06 -6.99662076409602E-07
 -1.76502415269770E-06 -9.35689157208002E-08  6.13167249891360E-06  8.74145132690375E-06  5.09961527695426E-06
  2.51279713731663E-06 -6.91487719635831E-06 -2.14748555347188E-06 -2.23037806728965E-06  3.71641704946108E-08
  1.61129246081279E-07  3.94946168892310E-07  1.06939825963024E-07 -2.71059360060369E-07 -7.05384085067749E-07
 -1.87249193649313E-06 -1.76800705047257E-06
* ORBITAL    1   12
  1.76783598442685E-07  1.26871996240508E-06  6.06286346748578E-06  2.98995894787678E-05  1.19377658461897E-05
  8.11570888341637E-09  1.33513047367604E-07  1.24811343566763E-08 -4.48001005688252E-07  1.12897950709334E-07
  2.15665264775401E-06  1.56829299475267E-05  5.63911807981005E-06  3.99065386902893E-08  7.73691861255820E-07
  6.55173588382131E-06  2.90941163131291E-06  2.11449034671733E-08  1.60591526588079E-07  1.14896698329949E-06
  3.16805101161963E-06 -5.43010574791473E-07 -5.51938921871642E-07 -6.85777627071686E-08 -2.22049349863845E-07
  3.12490400433152E-08 -1.45698952001244E-08  1.78742183404589E-07  1.28272410737325E-06  6.12799349788008E-06
  3.01821130876867E-05  1.20220225469023E-05  3.18910247406510E-08  5.89452930708415E-07  3.13421303985126E-06
  5.06940665304289E-07  8.98064837200040E-08  1.71226200183999E-06  1.26163265815066E-05  4.69314883283547E-06
  7.47436224237163E-08  1.44273776627165E-06  1.11287788526129E-05  4.30378405621625E-06  4.77823807965446E-07
  5.44635689924165E-07  6.01008260799790E-07  1.72695530067950E-06  2.58999046163507E-07  1.41954602925820E-07
 -6.23643557486625E-07 -1.67031623203046E-06 -7.80677241444586E-07 -2.11704487323824E-06 -8.07193116279656E-07
 -5.70226583395954E-06 -2.44343107178439E-05 -1.04137267671127E-04 -4.40900064427947E-05 -1.87466850471704E-08
  2.43922433448499E-07  1.70115364579280E-06  4.92344805048416E-08 -1.53942802436598E-07  9.72988914096682E-07
  6.71268828959105E-06 -2.23536638425097E-06 -9.26457175297011E-08  5.47148498192024E-07  3.77694906925243E-06
 -1.49957121868682E-06  2.01534982727014E-06  4.50008059222187E-06  3.81167888753507E-06  5.17754626406677E-06
 -1.19436229636658E-06 -2.63579010144228E-06  9.79201333574696E-07  2.20362562739832E-06 -3.43473868043726E-06
 -5.29017664355445E-06  1.16563006826530E-07  8.36379798052610E-07  3.99504175617744E-06  1.76541052054355E-05
  4.70976668874353E-06 -7.70271125543437E-09 -1.36349441570552E-07 -5.49864053497886E-07  8.54738687847283E-08
  9.09869380998850E-08  1.73436198425149E-06  1.21536430597457E-05  4.30040985149792E-06  6.87242100552535E-08
  1.30315980386263E-06  8.87718143175180E-06  2.95677752198519E-06 -6.33004005564191E-07 -1.00129109628788E-06
  8.29699646174533E-07  1.87566469089101E-06  3.51233427519596E-07  5.46699307302530E-07  1.00958170932948E-07
  4.85702816872143E-07 -6.56597798157234E-07 -1.67219446187363E-06  2.42947202120104E-07  5.62866357372925E-07
  2.18166357715255E-06  5.90219938682268E-08  5.78036448646210E-07  2.36683300694481E-07  2.62410530026626E-06
  1.24182890383680E-07  1.43771919508219E-06  6.80382808781299E-07  8.99597537226925E-07  2.95999635541836E-06
  7.72677798383852E-08  4.30362882686317E-07  4.76596847344313E-07  5.23094147610036E-06  3.33006105738729E-07
  2.03549697943572E-06  6.79601646933386E-07  8.63063260909889E-07  2.87200575880471E-06  4.76504483179778E-08
  1.39959551609966E-06  5.13157080100862E-07  4.33356757977150E-06  2.75082871274106E-07  3.35216646443172E-06
  2.41770390173490E-07  5.67496666022196E-07  2.16967513712937E-06 -7.62450317195969E-08 -1.88529194247033E-06
  5.48760314756100E-07  6.17737972093197E-06  4.41871601336790E-07  5.70496535654945E-06  1.00000037703848E+00
 -5.77984228392282E-06 -3.63138866885890E-04  6.22133391499269E-05 -1.71097058020588E-05 -3.32863755244270E-05
  5.71784111355710E-07 -6.61700678103933E-05  1.21973725696983E-05  1.34502226040086E-04  5.14789883309225E-08
 -1.03431479518025E-07  2.03900914414303E-08 -2.27391682226780E-08  1.32199608382184E-07  1.23349357596088E-06
 -1.65103112586841E-07 -1.95062340410801E-06  1.33540287403383E-05  3.99755313734560E-08 -1.09869380497654E-07
  1.88552408094676E-07  1.97715976644531E-06 -3.60039108271378E-08 -8.00238894464274E-07  6.80120647244862E-08
  8.67015082998629E-07  2.94593689673690E-05  3.57142791356613E-09 -1.11888267904418E-07 -5.41964106238066E-08
 -5.89573950611341E-07 -2.94302462538400E-08 -3.24167762441630E-07  1.65296587420420E-08  1.73642637692684E-07
  3.87199530060962E-08  1.73505844280063E-07 -4.62502491384040E-08 -4.37435151998711E-07  2.05102985771362E-07
 -1.88751998530030E-06 -7.02477761402473E-07 -1.76786158617475E-06 -3.76379348344231E-07 -2.05522613104453E-06
  2.06248817423737E-07  2.99840276178316E-07  7.76649776042292E-08  3.15247357948215E-06  1.49292195593309E-07
  3.15904958404937E-06  4.03815085456823E-08  1.83292594533855E-07 -3.87762597069236E-07 -9.28024141844749E-08
 -2.72133590703712E-07 -6.96885852147312E-07 -1.89008085767503E-06 -1.76557921404678E-06 -1.86020092252054E-07
  5.84861485661017E-06 -8.59553057234962E-06 -4.88133710582858E-06  2.41916534279979E-06 -6.93789244718494E-06
 -2.00352949234840E-06 -2.15095604851053E-06
* ORBITAL    1   13
 -3.11630958009928E-07  2.03995648086462E-04 -8.22831989085618E-06 -2.20021949987619E-05 -9.05442743645249E-06
 -1.19254223367888E-08 -4.26891405827023E-07 -1.85787636791356E-06 -1.50580774261858E-07 -1.98083493372019E-08
 -3.46195448776718E-07  6.80188580660929E-06  4.00150311450274E-09 -6.57368497277690E-08  1.74842862873495E-07
 -3.71803252615450E-06 -2.58209203720078E-06 -1.73469584785091E-06 -1.67129917288946E-06  9.82256551175502E-07
  1.14668002822393E-06 -7.22087222784426E-06 -7.84819245267429E-06  7.50462928463314E-08  5.00539784739988E-07
 -2.57371983635467E-05 -7.23053556778895E-06 -3.12657209807991E-07  3.35667745049524E-04 -7.98884368936113E-06
 -2.16866887171292E-05 -9.09687984058863E-06  9.54637267607988E-08 -4.30891540940878E-07  5.29324017520324E-06
  1.75540836710760E-06 -5.72423003229317E-08 -1.82026379617404E-07  1.06225983477986E-07 -1.88775479053918E-06
  4.26504617430414E-08  1.80671059844297E-07  6.61564514328588E-06  1.78367267440798E-07  5.54474933753162E-06
  6.03451719380251E-06  1.87399164469749E-05  5.71954160493490E-06  5.01197956143348E-06  5.38347316191876E-06
  1.75984004593416E-05  4.85472502389693E-06 -9.26479361666696E-07 -1.30943856558229E-06 -2.05481447527978E-05
  9.99997743236623E-01  1.15110645307722E-03 -9.47101257456487E-05  1.08279433372860E-04 -1.44142941877281E-05
 -1.22982540985205E-06  3.66560654653732E-06  1.01819473383457E-06 -4.80498066971956E-04 -3.63338079703586E-05
  1.11754927504630E-05 -2.94666990911191E-05 -3.31353956660984E-04 -2.48062960223724E-05  5.68844310609361E-06
 -2.16404632922471E-05 -1.15639312093864E-05 -3.29398591660212E-07 -8.02836801240838E-06  1.01513665935780E-06
  6.20552069280746E-06  5.64844042351841E-07 -8.16457259114278E-06  8.25373866517442E-06  1.22803609366502E-05
 -7.34782314216532E-06 -2.05899103437665E-07  1.77810186873891E-04 -5.16263531369966E-06 -3.77423623211719E-06
 -7.38463502776515E-08 -8.22679052683521E-08 -8.61561310313568E-07 -9.85614358422868E-06 -4.34540841484992E-06
 -9.67703896929022E-08 -6.70749919651992E-07 -7.83632132880419E-07 -3.67473394467900E-07 -1.04915340675514E-08
  1.37026311879851E-07  6.40016128576126E-06  2.81402173421324E-06  1.10310451154647E-06 -6.68068628519002E-06
 -1.14458574341798E-05  7.67387766319512E-06 -6.10528030948775E-07  3.90803481950083E-06  1.08699179944260E-05
 -5.77259582485985E-06  3.12591790850007E-07 -1.35026114249869E-06  1.80337274540091E-07  1.33740769855369E-06
  4.71848171403499E-06 -5.98170320160141E-08 -2.15457414191893E-06 -3.93982786869520E-08 -1.40146332233886E-06
  1.49999363243027E-08  5.42424433065987E-07 -2.77355514556876E-07 -1.45457418459856E-06 -4.09550610622390E-07
 -7.51148620931364E-08 -1.03703486740306E-06 -3.20797787454020E-07 -4.57948822588384E-06  2.10824806017009E-06
  9.56237516587916E-06 -2.82964989767109E-07 -1.50554035992901E-06 -3.57035041890791E-07 -1.63147227562261E-06
 -9.42172783369854E-06  1.24761982481809E-06  3.81453464097052E-06 -1.76728042379657E-07 -2.49600438432900E-06
  8.75577072828897E-08  1.37990796212271E-06  7.21392301427177E-06  2.61102942229995E-06  9.15916166489858E-06
  2.26326925245028E-06  6.81347516094002E-06 -2.69769671108642E-07 -1.78586758501958E-06  1.43296489212362E-08
  7.84321430348306E-07  4.05996807635244E-06 -3.46055660234492E-07  3.45772112394960E-07 -2.66150256177533E-06
 -1.65855111934366E-05 -1.61744357314291E-06 -1.18331430594032E-05  7.55055967509550E-08  5.61087584132249E-07
  1.39700350849266E-06  1.95311153942897E-08 -1.55657109481586E-06  1.72093567415605E-07 -7.60295356944608E-08
  1.39897907369070E-07  6.41133928789224E-06  8.21751830837812E-08  6.12117495053993E-07  1.60985565537344E-06
  7.94479936388956E-09 -5.16757447484520E-06  1.98205677410106E-07  3.78808825026407E-06  1.14492158661238E-07
  1.17829331629884E-06  1.46763149141098E-07  1.12494057369332E-06  4.71032998054515E-06 -2.87736541635611E-07
 -4.19370623992574E-06  6.18392138906478E-08 -1.27053350167293E-07  2.44177883460004E-07  2.79482765947815E-06
  1.45345972330834E-08  3.41859515831242E-07  1.55164245838952E-06  1.07495816179545E-06 -3.12932076902294E-07
  2.10682348963215E-06 -7.33524516121758E-07  1.59740547474580E-06  5.33287712318992E-07  2.26929752421799E-06
  6.00804528955077E-07  9.27901094520333E-07  2.30331260671034E-07 -3.07180011532951E-06 -1.82563416585784E-06
 -3.08518849558611E-06  9.77544971074344E-09  3.29631978439221E-07  1.55951755064346E-06  1.11703431260555E-06
 -3.44167460723252E-07 -7.61605994402265E-07  2.10459891380814E-06  1.63593903875969E-06 -3.48660715574613E-07
 -4.45914470309668E-08  2.35098968442541E-06 -2.26316300440490E-07 -1.80115442022555E-06 -1.33591746160196E-06
 -8.43927752956592E-06 -8.50924959360153E-06
* ORBITAL    1   14
 -2.10325701875682E-07  4.41962540813896E-04 -4.82567027205034E-06 -3.66706914078795E-06 -8.60368666210634E-09
  9.91763904031195E-08  6.66310453089990E-07  7.25511151906506E-07  3.42366597200676E-07  2.09209863417648E-07
  8.74002965109504E-07  9.85623963099289E-06  4.35240902866557E-06 -7.68673993135835E-08 -1.48665361014562E-07
 -6.44040977324228E-06 -2.83012592373848E-06  1.11900446625512E-06 -6.67279413160574E-06  1.07921837157738E-05
 -5.75581451396976E-06 -6.05868924181724E-07  3.90835201425216E-06 -1.14660890214547E-05  7.68579907722960E-06
 -2.28630675663724E-07  1.37026193804714E-06 -2.05439890338659E-05  9.99997495921735E-01  1.15086923207524E-03
 -9.47307827698660E-05  1.08271472828785E-04  4.74703553669156E-04  3.61487787468673E-05 -1.08060217323913E-05
  2.92102980380977E-05  1.44176769254473E-05  1.29850583784521E-06 -3.56344908809797E-06 -1.00326625825564E-06
  3.28331895198514E-04  2.47572340477105E-05 -5.45000205375322E-06  2.14934247555622E-05 -1.17830180653557E-05
 -4.80636891101890E-07 -8.34867151834608E-06  8.57942380395117E-06  6.18087889856162E-06  5.81931214298107E-07
 -8.25699392971712E-06  1.09672814093121E-06 -1.24071987777379E-05  7.46860445986059E-06 -3.00052548651251E-07
 -3.40158556601016E-04 -8.81121409333721E-06 -2.17747137621031E-05 -9.19686847102478E-06  6.75045965253094E-08
  1.93795415332850E-07 -3.20699312170096E-08  1.90325399977853E-06  2.27679483998334E-07  4.59535994200558E-07
 -5.23804529048627E-06 -1.72168656739011E-06  1.80902349747157E-07 -1.54137488334949E-07 -6.54859605874400E-06
 -1.52533867310213E-07  5.52931154722575E-06  6.00635308221258E-06  1.75763004193987E-05  4.81996918424393E-06
  4.93399433528857E-06  5.39216147052358E-06  1.88498870191847E-05  5.65459787757329E-06  9.11363895523127E-07
  1.30267286324805E-06 -3.20307573158887E-07  6.08361121178311E-04 -7.77813026221618E-06 -2.20914712450414E-05
 -9.01302499146920E-06 -1.73509079016312E-07  3.39962530009163E-07 -6.69025724463864E-06 -1.75667494126912E-09
  8.19276690085285E-09  4.31502335236742E-07  1.90331271160157E-06  1.67631353115332E-07  1.99216317066604E-07
 -1.62800300391082E-07  3.68364786193985E-06  2.58126347676907E-06 -1.80232997807511E-06 -1.68038438852183E-06
  3.05836229547343E-08  4.88548964989108E-07 -7.16476922852920E-06 -7.83744760620765E-06  1.04329521588909E-06
  1.15012206666631E-06  2.55339271258899E-05  7.21631655172794E-06 -2.83967052506459E-07 -1.51302404694659E-06
 -4.00316962686144E-07 -1.24373107263260E-06 -3.79097618037335E-06  1.63012534781797E-06  9.37124304115003E-06
  1.77772568663614E-07  2.52973845863574E-06  8.99591649398671E-08  1.39766805434875E-06  7.28670889369689E-06
 -2.26649827400381E-06 -6.91176264087830E-06 -2.61323950892125E-06 -9.23096633581071E-06  2.66274829374765E-07
  1.76334501842701E-06  1.80329676746673E-07  1.33729425026748E-06  4.70108693409291E-06  3.93623466571453E-08
  1.40558478744694E-06  5.77480601318314E-08  2.13651855811446E-06 -1.56764914077309E-08 -5.25527376341647E-07
 -2.77238437518148E-07 -1.45432206304767E-06 -4.13213293199259E-07  3.19161766325941E-07  4.57006756108889E-06
  7.21995281709926E-08  9.76321894878210E-07 -2.10687604869937E-06 -9.53322524841352E-06  8.22613974334308E-08
  6.13057940639854E-07  1.63037167521589E-06 -1.96057532683145E-07 -3.73545725733819E-06 -1.02731041698306E-08
  5.10318366036550E-06 -1.13653457276591E-07 -1.17980221803919E-06  1.46542905235089E-07  1.12345898409097E-06
  4.70060233241176E-06 -6.09022762327916E-08  1.43889902265839E-07  2.88759591834428E-07  4.18124580844843E-06
 -2.44666671633718E-07 -2.80344695794761E-06  3.12340083845757E-08  9.15421003428224E-07  4.25670292578396E-06
  2.72182935858753E-06  1.67292442972011E-05  3.58939357358377E-07 -3.14036921627769E-07  1.66108868214800E-06
  1.19465956341830E-05  7.51869897945467E-08  5.58984991665044E-07  1.39855266372937E-06 -1.72590831883360E-07
  3.83281073549915E-08 -1.97276008482449E-08  1.54682265082513E-06 -1.39155319328793E-07 -6.35176804449345E-06
 -3.43018499593055E-07 -1.37405955999913E-09  2.57238526518161E-07 -2.31687808849932E-06  1.78719619579002E-06
 -8.47937214587881E-06 -1.34019155544036E-06 -8.44004457368551E-06  8.80076191363555E-09  3.24180927204757E-07
 -1.11306839910225E-06 -1.55729804626607E-06  3.40022962534098E-07  1.62448008453840E-06 -7.56266162123357E-07
  2.09816880703009E-06  5.30778020383418E-07  2.25580323136827E-06 -9.16068226292238E-07 -6.00627816888179E-07
 -2.22499788427618E-07 -1.83028823808784E-06 -3.08554007529701E-06 -3.05817776596092E-06  1.49091255158864E-08
  3.37120381492728E-07 -1.07329688034232E-06 -1.53872948897330E-06  3.09902293323183E-07 -7.31740220616455E-07
  1.59766344957864E-06  2.11664030628510E-06
* ORBITAL    1   15
 -3.95043795501677E-07  4.36770973561145E-03 -3.36111922467859E-06 -2.20898826396215E-05 -8.59722703834747E-06
 -1.88846047250981E-08 -2.12539218823856E-07  1.00065182466834E-07 -1.82038870981329E-06  2.03123043699878E-06
 -2.93058176174998E-07  5.36540816371333E-06  1.98525438295348E-06 -1.36896008601605E-06 -2.16632047817352E-07
 -6.28050231325050E-06 -2.28403337095915E-07  5.28969687159931E-06  5.95730812835204E-06 -1.75903378659724E-05
 -4.79595249580858E-06  5.35220840201303E-06  5.43407252380034E-06 -1.86346294216976E-05 -5.62648444102807E-06
  9.45436760904000E-07  1.27786036607064E-06 -2.97396730447832E-07 -6.14681703354812E-04 -9.25536345145484E-06
 -2.21808200036632E-05 -9.18071869217449E-06 -4.09901578819922E-07 -3.70381314803908E-07  6.81865149557285E-06
  3.05316554609956E-08 -2.18960423303354E-08 -4.15140457889996E-07 -1.84674680552025E-06 -1.32159555224077E-07
 -2.02309452220707E-07 -1.85050652181860E-07  3.76641160691921E-06  2.58403131909648E-06 -1.81219751248339E-06
 -1.71519235136734E-06 -2.37881307011530E-08 -5.47378725977642E-07 -7.16683351844331E-06 -7.78519942310299E-06
 -1.31848079484318E-06 -1.33843578689270E-06  2.55238457379504E-05  7.23835903792939E-06 -1.97732212512927E-07
 -1.81322923891380E-04 -5.54271414364107E-06 -3.56684561316137E-06 -1.57191561451586E-07 -9.11107080217285E-08
 -6.49261562289899E-07 -7.32910520947567E-07 -3.68495496447054E-07  9.07465528205703E-08 -8.52510357773598E-07
 -9.85705497463929E-06 -4.34835057074201E-06  1.27768481782727E-07 -1.46531197955559E-07 -6.47446202108292E-06
 -2.82348591363885E-06  1.11769245073859E-06 -6.77242965345884E-06 -1.09275171691244E-05  5.88201239942823E-06
 -5.28537242224923E-07  3.80111928874250E-06  1.12971862656824E-05 -7.65186453689199E-06 -3.88774243739070E-07
  1.25221840240225E-06 -2.05534317234464E-05  9.99988071592544E-01  1.15070930374148E-03 -9.49129003369115E-05
  1.08236694319932E-04 -4.79325305004023E-04 -3.62210587426461E-05  1.09357339360955E-05 -2.94606919293804E-05
 -9.94897858017253E-06 -7.69055205810241E-07  3.35487540536843E-06  1.14340897765225E-06  3.29912650004740E-04
  2.47654317072431E-05 -5.60899528572999E-06  2.14366534049074E-05 -1.21261026619757E-05  1.75546586281009E-08
  8.35510221086391E-06 -8.57576941430552E-06  8.03644617638570E-06 -4.83815044655906E-07  7.99109463545944E-06
 -1.04539865457605E-06 -1.19140161404626E-05  7.13069776315765E-06  9.84858471661193E-08  1.46584235657352E-06
  7.23826450486094E-06  2.29245324409077E-06  7.03830020657591E-06  2.66994504855889E-06  9.41552684636086E-06
  2.72558129826047E-07  1.71455866705505E-06 -2.76357420913551E-07 -1.45002629394524E-06 -3.39161562874326E-07
  1.28181751316802E-06  4.03795437681601E-06 -1.67868371489068E-06 -9.56839953724579E-06  1.73011744797534E-07
  2.48320631204152E-06 -2.85336616964631E-07 -1.52246688291195E-06 -4.09701509690341E-07 -3.23059929414165E-07
 -4.54868779057768E-06 -8.36934397534596E-08 -1.09840833693778E-06 -2.02653162606417E-06 -9.26441088939304E-06
  1.80179143296922E-07  1.33796207411127E-06  4.72384462458616E-06 -3.33036553054366E-08 -1.36541877794659E-06
 -6.55656094542880E-08 -2.18131267422075E-06 -1.17289924681564E-08 -5.53034630105027E-07  1.43358819903078E-07
  1.09893888289445E-06  4.62766666574606E-06  6.33648339296659E-08 -1.08720713378676E-07 -2.82091140915480E-07
 -4.22668185662794E-06 -2.40521249760333E-07 -2.82203594345923E-06  8.39167935818448E-08  6.28425600569023E-07
  1.66577968256342E-06  1.98222246814093E-07  3.77018383632915E-06  2.42670964483004E-08 -5.03427672005526E-06
 -1.25892462551264E-07 -1.40073083492651E-06  8.19590683930501E-08  6.09914315208679E-07  1.60032239097078E-06
  1.80799946293768E-07  1.49298207090131E-07  1.98771130644731E-08 -1.53417131803739E-06 -1.35441987396755E-07
 -6.32763201585688E-06  2.52162722457180E-08  8.68677684940075E-07  4.18791957525730E-06 -2.70716908249422E-06
 -1.67039402733416E-05 -3.56735251478536E-07  2.50755186586408E-07  1.62482362869044E-06  1.18421253295279E-05
  1.74240719515930E-08  3.70243507039276E-07  1.13399961190422E-06  1.53389178490858E-06  3.44231597616130E-07
  1.63208399680178E-06 -7.25882183918830E-07  2.05034347517387E-06 -3.39072614872784E-07  1.50394193898729E-08
 -1.83881242051633E-07  2.34546209450015E-06  1.75709620701702E-06 -8.47028179219290E-06 -1.37866450048785E-06
 -8.48300565162982E-06  1.21756286153836E-08  3.56551735601585E-07  1.09765246857523E-06  1.59398493959832E-06
  3.10002706204247E-07 -7.33661605629592E-07  1.62955087321076E-06  2.06892883444842E-06  5.23105105320524E-07
  2.22155959081086E-06  8.82016428052665E-07  5.95376648102509E-07 -2.24233481461078E-07 -1.80148658083524E-06
 -2.99099585925437E-06 -3.03726094649191E-06
* ORBITAL    1   16
  2.05526136307963E-05 -9.99988175121440E-01 -1.15083113792199E-03  9.47146629661161E-05 -1.08312976870654E-04
 -1.00250743474321E-05 -7.80973358153727E-07  3.35100208184372E-06  1.12559495110834E-06 -4.79550272751917E-04
 -3.62482435530545E-05  1.10145223399727E-05 -2.94416588765020E-05  3.29797256368429E-04  2.47494653893677E-05
 -5.62569196006936E-06  2.14424878939630E-05  1.21552230209003E-05  2.73088528942734E-08 -8.10486495190386E-06
  1.01056461285106E-06 -7.99219345556623E-06  4.62847227534714E-07 -8.50752860300159E-06  8.52967152223818E-06
 -1.19300812365169E-05  7.18783568005406E-06  1.89910572539070E-07  4.42155864089154E-04  5.77638220702818E-06
  3.35474428369647E-06  8.31696771224803E-08  2.12053795916343E-07 -8.55037732467374E-07 -9.83836662472745E-06
 -4.34537042364339E-06 -8.76030423708711E-08 -6.56493540945025E-07 -7.78767108020273E-07 -3.76250771164422E-07
  2.12579646042318E-07 -1.47622472082804E-07 -6.48111747086304E-06 -2.80211923468286E-06 -1.12905121685870E-06
  6.75728023274611E-06 -1.12772591685249E-05  7.64651389139441E-06  4.88385068346571E-07 -3.87251535351100E-06
  1.09085535435425E-05 -5.87082836014129E-06 -1.79399390804625E-07  1.32807084104212E-06  3.04065147844589E-07
  2.07375055281833E-04  8.74205110703251E-06  2.21977522983193E-05  9.13740791209084E-06 -1.68903583916558E-08
 -4.21937412297357E-07 -1.86490109903802E-06 -1.39668106229934E-07 -2.17603680860632E-07 -3.61481684951701E-07
  6.73607574794749E-06  2.90844038188185E-09 -6.88277585764386E-08 -1.81103361505010E-07  3.67806433775760E-06
  2.55757063953400E-06  1.81037826481331E-06  1.65874339870743E-06  1.25316044099959E-06  1.37744165860558E-06
  7.20615868736809E-06  7.81019913680402E-06  1.20153089038323E-07  4.77198342363256E-07  2.56727561439541E-05
  7.23467152888432E-06  2.15677234512948E-07  4.37229450745795E-03  1.34281008955020E-05  2.12877997405321E-05
  9.53880129033648E-06 -2.15925920724804E-06 -6.12526250529330E-07  5.43208289609417E-06  1.72228249522831E-06
 -1.06218623738719E-07 -2.20346546866058E-07  1.10299363193855E-07 -1.81415913224959E-06  1.51403998423248E-06
 -3.21919949485165E-10 -6.32708673443116E-06 -4.49468794480185E-08 -5.38218708367830E-06 -5.95236650261806E-06
  1.86672076079785E-05  5.54768929253416E-06 -5.28437278084153E-06 -5.44341783122481E-06  1.76349063953194E-05
  4.78575343120433E-06  8.57699412998612E-07  1.34267423863414E-06  2.86704804760213E-07  1.53933203844939E-06
  4.90012435199585E-07 -6.41535607486771E-08 -1.03095307560218E-06 -2.99674835625632E-07 -4.45679376985066E-06
 -2.02221075678850E-06 -9.22161042209239E-06 -1.82365647913405E-07 -1.34901481792359E-06 -4.72376538192656E-06
 -5.53364106444483E-08 -2.14947310791864E-06 -4.88078983457069E-08 -1.44840575447555E-06 -1.16485800513299E-08
 -5.46689332646083E-07 -1.01325765829389E-07 -1.48210168148978E-06 -7.25961667953833E-06  2.66879065812897E-06
  9.37743028993293E-06  2.29256339925378E-06  7.02846735462938E-06  2.54992855367966E-07  1.62926675719307E-06
  2.77336122530349E-07  1.45696221082142E-06  3.56569633437469E-07 -1.68117016121766E-06 -9.57428492254565E-06
  1.28152231528326E-06  4.00781507188189E-06  1.72330054331601E-07  2.47712719637063E-06 -7.93747226934745E-08
 -5.91051569360700E-07 -1.53363223163335E-06  2.13747957832850E-08 -1.52681912674772E-06  1.77853760767001E-07
  6.47946891308948E-08 -1.34511737759586E-07 -6.32428982450098E-06 -2.38267464840782E-08 -8.58107237895384E-07
 -4.15177768724275E-06 -3.55406937266825E-07  2.76800961654480E-07 -2.70629269590612E-06 -1.67265047682100E-05
  1.62319842383491E-06  1.18384493301010E-05 -1.45340558060369E-07 -1.11358393355355E-06 -4.67984430069307E-06
 -2.82322904942346E-07 -4.20222850351898E-06  6.44926919521684E-08 -1.25784853643932E-07 -2.44514937719903E-07
 -2.88918019935639E-06 -8.35670775826915E-08 -6.19840051094840E-07 -1.62711520776809E-06  6.57236774738092E-10
 -5.16852356173788E-06  1.95186584035515E-07  3.77118283456927E-06 -1.11584070727941E-07 -1.30021186987850E-06
 -5.23824523943119E-07 -2.21679837437569E-06  6.07547286140237E-07  9.03908807114702E-07 -2.26422741195260E-07
  3.04898809879092E-06  1.80043868586008E-06  3.00179128367360E-06 -1.61997302387972E-08 -3.64266503175844E-07
  1.58898662246114E-06  1.12862569801142E-06  3.18337060775890E-07 -2.11961762299245E-06  7.20450719586792E-07
 -1.70100226028269E-06  3.39380198429359E-07 -1.70863208132602E-08  2.31300965906138E-06 -1.72982282895471E-07
  1.76420007971705E-06  1.37098168677488E-06  8.48566515950087E-06  8.51744811756693E-06 -1.25209011303860E-08
 -3.49441772664727E-07  1.53965937096635E-06  1.14263231306211E-06  3.42855328269298E-07  7.19471095298849E-07
 -2.07788998280558E-06 -1.65705028029120E-06
* ORBITAL    1   17
 -9.40809576785584E-08 -7.03931143684091E-07 -2.95634618901842E-06 -7.64927749435940E-06  6.15089941832696E-06
  2.00921781769718E-05 -7.47826705403017E-07 -6.26986114261113E-06 -1.50253467744200E-06  2.47615251219286E-05
 -1.67342251620817E-06 -5.69990727400551E-06 -2.10267220566826E-07 -7.45238718228436E-05 -5.01260040717681E-07
 -3.64127124122586E-06 -1.16248880761424E-06  2.30870349775345E-05 -5.08801169122327E-06 -1.64207065797159E-06
  1.82253636585951E-06 -2.08599010194296E-06  1.50172804498779E-06 -5.51664091078506E-07 -1.56683159951358E-06
  2.11801671815720E-06  7.87908127244305E-07 -6.51793992852234E-08 -5.06310402635673E-07 -1.88871200245911E-06
 -1.98574217045236E-06  8.49275988919884E-06  9.31527890902652E-05 -5.76016606664658E-07 -2.18835217641829E-06
  2.06267930119591E-07 -7.02077958316651E-05 -1.34049660008410E-06 -7.28573672298139E-06 -1.31788750835011E-06
  1.48245756158571E-05 -2.86677769010570E-07  1.92084523512556E-06  1.32764306543614E-06  1.28463015490941E-05
 -3.68251309067347E-06 -3.42562750019972E-06  1.47218752526695E-06 -1.83916457122707E-05  3.53313033882598E-06
 -1.65201213206198E-06 -2.35796233696955E-06  1.62192122981428E-06 -5.88342966041310E-07 -2.15305123720047E-07
 -1.28989274379399E-04  2.87860460731161E-05  8.71649855349871E-05  4.25712785429981E-05  8.55115403547755E-01
  7.15501428672815E-05  1.81630430393292E-05  1.37383288364228E-04  5.42673683091117E-02 -1.76999769541860E-06
 -3.14751246283011E-05 -2.17744677979564E-06 -5.15589999554133E-01 -4.70784687976485E-05 -3.40970350928816E-05
 -8.99858804183989E-05  6.70442778436345E-05  1.08744855833295E-05  4.09949003189372E-05 -1.46457596441180E-05
 -3.79557381441913E-05 -5.89996886528325E-06 -5.64990469120963E-05  1.54627958137860E-05  6.29423327172364E-06
  6.24637438596209E-07 -5.52742505180237E-07 -3.93079736565026E-06 -2.03039457422230E-05 -9.94065688914277E-05
 -3.38681070350360E-05  9.17126383522684E-05  4.31701115727818E-06  1.76523869191678E-05  2.61644824190309E-06
 -1.63406418563600E-06 -5.36090956206880E-06 -3.07368342048215E-05 -8.30183214792773E-06 -7.47566959507536E-05
 -6.83690651319485E-06 -3.40148980674103E-05 -7.72039755115636E-06  1.13121968434527E-05  3.09498175737547E-06
 -1.98174820020236E-05 -6.45973705747646E-06 -6.91504612029400E-06 -1.84561906499344E-06  8.33405305217342E-06
  1.26254771279411E-07  8.21912608855583E-06  4.37104672423910E-06 -4.25042161543230E-08 -3.28121139861687E-07
 -2.32274247172387E-07 -3.03732857514441E-08  1.63074944432309E-06 -6.67499329167366E-08 -1.22019223151918E-06
 -2.12802106205934E-08 -1.85650864355588E-06 -4.80180298109473E-07 -3.57324434677096E-06 -6.00131554208657E-06
 -2.70393905403837E-07 -7.73425476099381E-06 -5.58107687680720E-07 -7.55484541488318E-06 -2.09025345887222E-06
  8.74299625697774E-06 -5.02618438042538E-07 -3.75980603402686E-06 -6.32151488374522E-06  1.17970562704029E-06
 -1.38203413690454E-05 -2.04998789100190E-06 -1.87926177254652E-06 -2.20822499613966E-07 -7.89724431296238E-07
  4.99954388369405E-07  3.36735800503601E-06 -3.46255421429398E-07  9.56855804838584E-07 -2.24424516971651E-05
  1.81084924845948E-06 -8.74315134113660E-06  5.70841634906727E-07  9.44933227331007E-06  2.36237850839364E-07
  1.78392255468266E-06  5.83577519738577E-06 -1.52683845620687E-06 -2.40845965802741E-05 -1.08507929642514E-06
  1.98438789042314E-06  2.38047335543276E-07  1.73172062201185E-05  1.71479974983907E-08  1.37215791077638E-07
  8.46886080301888E-07  1.83979311838395E-08  3.34409624790612E-06  4.81084096841376E-08 -3.67575765989421E-06
 -3.14062241550458E-08 -4.61623258282614E-07  1.92926573008042E-08  1.55502244899332E-07  8.26424547929521E-07
  8.69452261005924E-08  6.59392863109329E-07  8.14018885483717E-09 -7.21791649684987E-07  3.47885658633268E-08
 -4.82615727431828E-06 -3.25772799257890E-09 -4.86072780180199E-08  1.42008460801333E-06  2.91181313450182E-07
  2.51268334936255E-06  7.39679269967686E-08 -2.74997447035564E-07 -1.50320763685857E-07 -2.05836987428321E-06
 -6.78101680766950E-09 -1.17992609841764E-06 -1.17827432060738E-06 -1.46530029650795E-06 -2.21634246523913E-07
 -2.73372997698645E-07  8.30234785687973E-08 -1.22914513345164E-06  3.59103797508534E-07  2.09498059108126E-06
 -1.63538248043381E-06 -1.15734998869523E-06  3.25307761376533E-07 -1.84018455220734E-06  5.25415336022350E-07
 -1.70114981718677E-06 -2.92648536710712E-09 -1.17429322516175E-06 -1.14839426720407E-06 -1.47295756751013E-06
 -1.94281164611027E-07  1.36993284177841E-07 -9.03172516118943E-08 -1.07723466740594E-06  1.29413508552559E-06
  1.55129512491080E-06  6.80657012122269E-06  1.02317280958533E-05  2.32803674003952E-06 -7.48204059927869E-06
 -1.15807302613810E-05 -1.13334631184743E-05
* ORBITAL    1   18
 -5.54317756256092E-07 -3.91787408865477E-06 -2.03615483924438E-05 -9.96095753600220E-05 -3.39371874038937E-05
  3.11449130521041E-05  5.36315722062266E-06  3.07466668131603E-05  8.31534661052007E-06 -1.15461567747718E-04
 -4.33708471515439E-06 -1.77453241094064E-05 -2.65374014538753E-06  1.16766895982778E-04  6.84861984461554E-06
  3.40931722274189E-05  7.75778961663478E-06  1.13031122348315E-05  3.11386403631600E-06  8.28742774320438E-06
  1.48890451723511E-07 -6.81222909647796E-06 -1.83940898231708E-06 -1.97978359402253E-05 -6.47688549612412E-06
 -8.21056311078590E-06 -4.38335300699178E-06 -2.07247197246378E-07 -1.25636697778801E-04  2.83087418052469E-05
  8.63037738330806E-05  4.22236550221119E-05 -6.08180959779102E-02  1.30861500025293E-06  3.08958973685608E-05
  1.06804991770309E-06 -8.52947773027041E-01 -7.11556817295472E-05 -1.85777907565067E-05 -1.37083168410936E-04
  5.18441386251879E-01  4.72657467052257E-05  3.41024260488269E-05  9.04808465016222E-05  6.71894580475701E-05
  1.04621962368497E-05 -5.61704077200030E-05  1.52052869518938E-05 -3.82150952167466E-05 -5.82235569045453E-06
  4.01814788208429E-05 -1.43270776279670E-05 -7.23416127590560E-06 -4.29006517667322E-07 -6.37652403147025E-08
 -5.35574491398708E-07 -1.83097351336094E-06 -1.79948246828180E-06  8.42495445947945E-06  5.21353421250012E-05
  1.31801480171828E-06  7.20122845880806E-06  1.30687947681252E-06 -3.06133295625987E-04  5.48760569063103E-07
  2.17307907659402E-06 -2.28499561966611E-07  1.74077719442984E-04  2.79561018405682E-07 -2.05434538418377E-06
 -1.31317398508339E-06  1.28991596181026E-05 -3.67793449751854E-06 -1.66005068484407E-06 -2.33302017314499E-06
 -1.84607021012357E-05  3.59477653827889E-06 -3.41239587094676E-06  1.50875754796667E-06 -1.67138780142391E-06
  5.70036849272679E-07 -8.77819746277951E-08 -6.76901668162027E-07 -2.72395373214403E-06 -6.52106887340045E-06
  6.48967469645439E-06 -2.90852304381987E-05  1.55455897910297E-06  5.16272433711894E-06  9.47704996257516E-08
 -2.58452361768694E-06  7.56273059177142E-07  6.30194039410716E-06  1.52182771012285E-06  1.26686485357050E-04
  5.06708700464830E-07  3.58889780830645E-06  1.14531391396077E-06  2.28373523798505E-05 -5.08674542774238E-06
 -5.35285492843326E-07 -1.57717160811431E-06 -2.08778522002202E-06  1.45633009562874E-06 -1.64094644681053E-06
  1.89678745264387E-06 -2.30213623618690E-06 -7.21932825496979E-07 -5.00243691558433E-07 -3.74249030492817E-06
 -6.34819047076040E-06  2.03533159916281E-06  1.91809122181748E-06 -1.17064673610663E-06  1.38143696014096E-05
  2.18041207871625E-07  7.53694657722965E-07  5.09197386068054E-07  3.43609891025842E-06 -1.92220498034934E-07
 -1.83099462434409E-06  8.61904149642127E-06 -9.76048230675607E-07  2.22819816530828E-05 -5.73440875204082E-07
 -9.44007059967300E-06 -4.28663047365858E-08 -3.30812916608462E-07 -2.53910279939791E-07  6.71822888400810E-08
  1.20159956536357E-06  3.01049151452867E-08 -1.62766010841120E-06  2.23189779828931E-08  1.89063860468430E-06
 -4.83131204834156E-07 -3.59587435491012E-06 -6.06260091012007E-06  5.60860145687893E-07  7.69289393231509E-06
  2.68736182761072E-07  7.67441943912482E-06  2.10628722191119E-06 -8.72298209486655E-06  1.86045190761231E-08
  1.50120432350041E-07  7.96659590412049E-07 -7.21728324281236E-09  7.26165551843524E-07 -8.47673707290570E-08
 -6.20889167343026E-07 -3.43682451687251E-08  4.79563315254762E-06 -3.70638086323326E-09 -5.21325598691762E-08
  1.40281795984835E-06 -7.39135006895739E-08  2.76776009471685E-07 -2.92882107430189E-07 -2.54544686434665E-06
  1.51023560484538E-07  2.05636694236197E-06  2.36127107141430E-07  1.77954493334520E-06  5.86144477300366E-06
  1.07894404846072E-06 -1.78647457417413E-06  1.54216757770843E-06  2.42073316200635E-05 -2.62011037008255E-07
 -1.75178146968548E-05  1.76650635100405E-08  1.41440729812285E-07  8.52865668956163E-07 -5.22019887548705E-08
  3.59869594423542E-06 -1.91014295598243E-08 -3.34450791139543E-06  3.51004336697393E-08  5.53585827876049E-07
  1.29353969171414E-06  1.51731909116819E-06 -1.02403738398073E-05 -6.91203367554520E-06 -2.30613859668420E-06
 -1.13359375042462E-05 -7.47126489703010E-06 -1.15343434484925E-05 -2.83752414977563E-09 -1.17066415634504E-06
  1.47332636374810E-06  1.15129382299642E-06  1.90998638073901E-07 -1.11172504734160E-06  1.30059611455073E-07
 -1.19607015770866E-07  3.55142222781270E-07  2.07468440370591E-06  1.17445732920068E-06  1.64215946815475E-06
 -3.07637029848667E-07  5.23493734836760E-07 -1.68985221435834E-06 -1.76828490816921E-06 -6.62650886578251E-09
 -1.17462054646737E-06  1.45031572145997E-06  1.17084679301488E-06  2.31881495810534E-07  8.68917992438069E-08
 -1.23889938479799E-06 -2.75730158992651E-07
* ORBITAL    1   19
 -3.33847173480991E-07 -2.13892026916463E-06 -1.24603998224090E-05 -6.67740760067273E-05 -2.90303902999281E-05
  1.22900491242926E-03 -9.47003185809135E-08 -8.18428281086793E-07  3.13929843925168E-07  1.62584267094251E-04
 -6.09614297446919E-06 -2.63848693327883E-05 -6.91087524874425E-06  1.14078697721237E-03  7.61333604786407E-07
 -8.29239542739948E-07 -8.67914583465932E-07  1.09523851608232E-05 -2.24530918830754E-06  4.37172782251307E-06
 -6.66409300461129E-06 -1.83590704351784E-06  8.82931513785242E-07 -1.75932719190866E-06 -9.88762844658556E-07
 -1.73280081636798E-05  1.96384135726325E-06  3.66373740217328E-07  2.62142917640911E-06  1.35253396362569E-05
  7.11248849971479E-05  2.93492781543361E-05  3.02272667041149E-04  3.89479836420984E-06  1.38582414165149E-05
  2.69124041085063E-06  1.13876588712255E-04  3.11047331091191E-06  1.60022941449268E-05  4.49574854084068E-06
 -3.58830411396245E-04  4.54424463165984E-06  1.95603718229545E-05  5.07776734313656E-06 -8.16614044874558E-06
  2.22609609314059E-06 -1.50438675880558E-05  4.34028552684178E-06  1.01211852932992E-05 -1.57938863511832E-06
 -9.39983993903292E-06 -1.14471847460320E-06  1.86892462792620E-06 -5.50788036898651E-06  1.27814369703609E-08
  1.59965121832851E-05 -2.79975794996680E-06 -6.80961919023855E-06 -3.13046265467662E-06  4.73538480501027E-01
  4.41008918562785E-05  5.84295738707346E-06  7.49356873865868E-05 -4.86592648172568E-01 -4.48830042986995E-05
 -2.56073301827759E-06 -7.62502972922657E-05  7.34156808477551E-01  6.79979884186917E-05  1.12197310894525E-05
  1.16093328720790E-04  1.62358501511963E-05  6.01398741064154E-06 -4.23070853192880E-05  1.14682326175894E-05
  3.48792749494072E-05  1.12940607036245E-05 -3.73086564752295E-05  9.95675726442667E-06 -5.18942497575864E-05
  1.37949567910438E-05  2.73007663956424E-08  2.21808712759351E-07  9.97465807647968E-07  4.63572701317003E-06
  1.27786831714474E-06 -9.55692501912144E-05 -5.31207461324689E-07 -8.91874438148457E-07 -1.78420637870355E-07
 -5.76503217838400E-05  6.17411945968524E-07  1.45915803899761E-06  4.12844232152386E-07 -2.15568245634976E-04
 -1.18377993564730E-07  1.83385931241752E-06  2.11023094616822E-07 -7.45016076832305E-06 -1.14486967309080E-06
  1.20255998815033E-06 -5.53563844631983E-07 -1.14533005447319E-05 -1.45792234511199E-06 -6.62115077358617E-07
 -9.03597768914331E-07 -7.72187784054893E-09 -1.35313124135671E-06 -7.68590748016156E-11 -4.83488732137171E-10
 -1.06867493193596E-07  4.74764396000522E-08  1.57060803483386E-06 -4.64059353779558E-08 -1.55535879099634E-06
  6.29258505608335E-08  2.19945177553882E-06  4.52883231344896E-07  3.38088879934632E-06  1.49802030382096E-06
 -3.73544962281029E-08 -6.99589485701422E-06  6.40929128453853E-07  1.39045619290439E-05  2.70447195459161E-06
 -5.49862285422040E-06 -3.91294911184600E-07 -2.94604675561291E-06 -1.11878121135486E-06  1.50645208995867E-06
 -6.19810827788091E-06 -2.04784703817579E-06 -2.57782873363448E-07 -4.31267139371000E-07 -1.50493501417522E-05
 -5.74509164518829E-10  4.78274247728159E-09  1.67007611133715E-07 -1.83181140640100E-07 -3.04629818054161E-06
  1.50932970042762E-07  4.42111850983467E-06 -2.75710799221724E-07 -6.56378258905779E-06 -3.89085484045330E-08
 -2.89626975716244E-07 -6.58743949423617E-07 -7.40190898023957E-07 -1.34453404961943E-05  9.23715951126884E-07
  1.35783163749772E-05 -1.11311492522610E-06 -2.13355258981408E-05 -2.28879579572174E-08 -2.00590004300399E-07
  2.41472309362908E-07 -5.18911275393275E-08 -4.23158213934877E-07 -3.09301867876938E-07 -3.34576068208618E-06
  2.68387732745486E-07  7.09462313510196E-06  2.10568176272381E-08  1.85978001881217E-07 -3.89332429894989E-07
  3.75422853943389E-07  6.99170335713785E-06 -2.01733074996894E-08 -3.28942161269268E-06  1.79169006808693E-07
  2.33220152725189E-06  1.42617483148552E-10  1.68699382487499E-09 -1.00559964184498E-07 -2.63916107140657E-08
 -1.38990253059745E-06  1.26333980437438E-08  1.46377394032585E-06 -1.69268539148099E-08 -2.00141169887433E-06
 -3.56005315914480E-08  1.23279711802717E-07  5.16864829493868E-08  1.11969180026696E-07  3.00441536482219E-08
 -2.23450782202253E-06 -8.81655728975855E-07 -2.26435735411358E-06 -1.42055718659760E-08 -5.12771685787381E-08
 -5.96882773255815E-08  8.55706206245687E-08 -1.29772174157445E-07 -8.53167332199535E-07 -6.49604425732871E-08
  1.06168614007860E-06  3.53557778853047E-08 -4.39648703974604E-08  3.95304906070945E-08 -2.53986068819008E-09
 -3.95888049838957E-08  8.56566646159528E-07  2.15380004824435E-06  2.23368078149280E-06 -3.65624086637295E-08
 -1.32276830185489E-07  3.22741784481910E-07 -4.44817534141514E-07  5.18383675819384E-07  2.94494002936657E-07
 -3.57068266246537E-06  4.24394698487597E-06
* ORBITAL    1   20
 -1.09254961434619E-07 -9.00172599495475E-07 -3.46090699836747E-06 -9.64108655160694E-06  5.97396971383765E-06
 -4.57321167559720E-04 -1.77345208338429E-06 -9.27484040913476E-06 -1.86717050634135E-06  9.89007771842259E-05
 -9.58352274991100E-07 -3.65257068235702E-06 -1.91198843101881E-08 -2.55337605158630E-04  8.45429843846742E-07
  5.54574666772824E-07 -8.43101740161820E-07  1.32456302373723E-05 -3.95267508739735E-06  6.55661687061049E-07
  2.44413929228043E-06 -1.88591869634851E-05  3.39984084955226E-06  2.05521962784618E-06 -9.54207422196985E-07
 -1.46520936900554E-06  1.90513609745422E-07 -9.34966929532934E-08 -7.23065831377313E-07 -2.91633675735718E-06
 -6.83367273023709E-06  7.04844585734147E-06  1.09314731849564E-05 -1.72653939030013E-06 -5.79329465719090E-06
 -8.84113438025413E-08  1.75610869754057E-04 -7.13076916248147E-07 -5.87277590776210E-06 -1.41814016371469E-06
  1.60851571652153E-04  6.03292580292606E-07  4.07025076288261E-06  1.25318030806071E-06  2.22566203122211E-05
 -4.81596761499830E-06  3.27535638404147E-07  1.52142012249261E-06 -2.03038536513068E-06  1.67348757730812E-06
  1.98839939514571E-06 -2.00065396901110E-06 -2.62323642801144E-06 -9.87142328333837E-07 -5.66407948026183E-07
 -3.78491660239793E-06 -2.08621565794055E-05 -1.01495309603276E-04 -3.41593375143373E-05  2.34626874035393E-04
 -5.50204035137538E-06 -3.13215874004557E-05 -8.39865393508930E-06  4.12408624656411E-04  4.47923086699885E-06
  1.82714187136399E-05  2.74310069452164E-06  3.61069637726382E-04  7.06554676243899E-06  3.51254282302052E-05
  7.90843373865557E-06  1.19093259586426E-05  3.33761360403760E-06 -8.91644542376365E-06 -3.23514315653723E-07
 -6.69527561661737E-06 -1.89114525703597E-06  2.00876926616739E-05  6.57585854906203E-06 -7.88837240500060E-06
 -4.51319096285796E-06 -2.70087575531325E-07 -1.43799342199616E-04  3.19278040200889E-05  9.35804331750405E-05
  4.56231313024098E-05  6.18115528061504E-02 -1.32939802749475E-06 -3.47132267280951E-05 -1.57572565550067E-06
  8.24867843017628E-01  6.83903976921637E-05  1.77094461890009E-05  1.32111523288919E-04  5.61936001480242E-01
  5.14976491291548E-05  3.73845922272103E-05  9.84271275486973E-05  6.76495216574547E-05  1.03634836490898E-05
  5.36144342632768E-05 -1.46889644183404E-05 -3.93161118240218E-05 -6.08643856371999E-06 -4.61403826088772E-05
  1.61816118200118E-05 -6.97620726044728E-06 -5.55435827439377E-07  4.86046693056407E-07  3.24131190206194E-06
 -7.64877563399340E-07  1.72537705691633E-06 -9.30152206337120E-06  8.85729948451718E-07 -2.34039369115043E-05
 -6.05777730120493E-07 -9.85173090927960E-06 -4.97730642048309E-07 -3.70729035512247E-06 -6.08611334861583E-06
 -1.97056585761917E-06 -1.54684007044827E-06  1.13520373461528E-06 -1.39910025570400E-05  2.18559816174339E-07
  6.13016497112394E-08 -5.04586922779416E-07 -3.77726358079342E-06 -6.39167856439042E-06 -5.84188445688091E-07
 -8.03150716563787E-06 -2.66264002278760E-07 -7.50393283497386E-06  2.28525914462589E-06 -8.33570381420218E-06
 -4.04412471524261E-08 -3.13116835804035E-07 -1.29352321720335E-07 -5.97191919413125E-08 -1.05756499338086E-06
 -3.17033510620113E-08  1.33905184435750E-06  2.37990677658713E-08  1.86106627610612E-06 -4.65432064220321E-09
 -5.93058197824268E-08  1.43173792983897E-06  7.26286213181559E-08 -4.19066006978922E-07  2.97914752318173E-07
  2.47038698701778E-06  1.54435947382194E-07  1.90100659128747E-06  1.68384489164254E-08  1.34454489964074E-07
  7.84934464102382E-07  1.11493835223173E-08 -4.18650359911050E-07  5.31305649124610E-08 -1.33701670171942E-07
 -1.72268470275473E-08  4.95225305531450E-06  1.80611468003003E-08  1.44985248194285E-07  8.21377852322315E-07
  5.83354129823797E-08 -3.53481862084409E-06  1.98299062201764E-08  3.23465234418578E-06  4.03354501888634E-08
  5.67505731460960E-07  2.90543587100235E-07  2.18586351617905E-06  6.83445016889776E-06 -1.25894969489966E-06
  1.82853954953976E-06 -1.52678372639494E-06 -2.38814523817997E-05 -2.43371526785753E-07 -1.84086885913881E-05
 -7.49321237705059E-09 -1.17819329785517E-06 -1.45458128230970E-06 -1.14049999340598E-06  2.00861907505934E-07
 -1.06847343372940E-06  1.08879557679937E-07 -1.42755850273284E-07  1.31635042798503E-06  1.78783376574442E-06
  9.81701928318829E-06  6.61058878238025E-06 -2.26798308167170E-06 -1.14140470869779E-05 -7.53217814239404E-06
 -1.13356249078465E-05 -3.00487906482401E-09 -1.17272578945733E-06 -1.42549314354762E-06 -1.15944507921837E-06
  2.54190001266749E-07  1.31615691635316E-07 -9.83377731205939E-07 -8.56931423223045E-08  3.54919162427183E-07
  2.05090426982079E-06 -1.13935812871901E-06 -1.58957779639823E-06 -3.02802649858928E-07  5.90107271395582E-07
 -1.77759801953456E-06 -1.75028125114255E-06
* ORBITAL    1   21
  2.68287316378613E-07  1.43112187173197E-04 -3.17765475645831E-05 -9.32492592547122E-05 -4.54788895168932E-05
  8.26517973791006E-01  6.85684570418550E-05  1.77454429855089E-05  1.32358241189171E-04  6.13095782697050E-02
 -1.36754494615481E-06 -3.44999274412347E-05 -1.63231017741915E-06  5.59559061461208E-01  5.13083918679547E-05
  3.72787641713849E-05  9.80154947697938E-05 -6.77353493643877E-05 -1.04122923019533E-05  4.58422957290000E-05
 -1.61063913078341E-05  3.92092551948329E-05  6.05947574199105E-06 -5.37379613777974E-05  1.47144298568634E-05
 -6.94730144617628E-06 -5.57303482931755E-07  5.65490288492137E-07  3.95834996309382E-06  2.07826833753168E-05
  1.01243515748126E-04  3.40932446279822E-05  2.34891457684674E-04  4.46428602494541E-06  1.82370276491101E-05
  2.71842500906422E-06  1.21082458588396E-04 -5.50922361584996E-06 -3.13339187762290E-05 -8.42208068739944E-06
  6.73488184512304E-05  7.03468743762880E-06  3.50807457556116E-05  7.85643586535077E-06 -1.18537765843958E-05
 -3.33458985267058E-06 -2.00583471757474E-05 -6.57749540099296E-06  6.72127643123846E-06  1.90068983216094E-06
  8.82270340669087E-06  3.19680602055560E-07 -7.95528213783972E-06 -4.50288201416314E-06  9.36405559746678E-08
  8.02175497026916E-07  2.90075203562139E-06  6.81786673112930E-06 -7.01206654632550E-06 -7.04209534491720E-04
 -7.96561455499571E-07 -5.94640420551882E-06 -1.56758050751821E-06  1.07403995430915E-03 -1.62670557728554E-06
 -5.78380361511867E-06  6.68595787554868E-08 -1.10043292517823E-03  4.90020046879330E-07  4.07377441015705E-06
  1.06221189894547E-06 -2.25025624532215E-05  4.83643945181976E-06 -2.00179966093188E-06  1.97633610712750E-06
  1.95663140816296E-06 -1.68978370563760E-06 -2.69491069011657E-07 -1.53397011903591E-06 -2.50033830462902E-06
 -1.01453268112658E-06  1.07305981127725E-07  7.44081473087936E-07  3.43182001138174E-06  9.43135991791946E-06
 -6.02791361246963E-06  1.74023771238850E-04 -9.41906111335726E-07 -3.62625582594871E-06 -6.72113038148341E-09
  3.88105122365917E-04 -1.68679828080001E-06 -9.16288918493262E-06 -1.71145489730904E-06  3.27256377759259E-04
  8.76417211727371E-07  4.89297677024755E-07 -7.62439174175194E-07 -1.31397693686211E-05  3.94849929401636E-06
 -2.05512792513754E-06  9.64534079822995E-07  1.88023254766406E-05 -3.40617231636034E-06 -7.32928197625644E-07
 -2.42497025229628E-06 -1.47833198854652E-06  2.11163386903218E-07  5.03817200161707E-07  3.77111893843760E-06
  6.39327564068230E-06 -2.64138353952366E-07 -7.53174321051446E-06 -5.81447045765952E-07 -8.03356456183915E-06
  2.27627800342811E-06 -8.32949724434743E-06  3.93410691140338E-08  3.04828703474323E-07  1.21102515718021E-07
 -3.38056272173410E-08  1.37236181338812E-06 -6.04694264199184E-08 -1.11918951069178E-06  1.94740526760847E-08
  1.87820128894097E-06 -4.86928457779819E-07 -3.24760513689624E-06  7.40320344866820E-07  8.84285747530644E-07
 -2.33577139779622E-05  1.73210981920626E-06 -9.31237555624104E-06 -6.01635159594659E-07 -9.80027537889376E-06
  4.98414627776066E-07  3.71235973642190E-06  6.08567532227282E-06  1.13869515103849E-06 -1.39686879849777E-05
 -1.97483279873472E-06 -1.53840372242815E-06  2.19867208153316E-07  1.25902222384471E-07 -1.77895059963204E-08
 -1.42862370302019E-07 -8.11727131909779E-07  2.01178382246705E-08  3.21923623992637E-06  5.63802139243985E-08
 -3.54687780934165E-06  4.16258856978084E-08  6.10142909714565E-07 -2.87587918448009E-07 -2.16368336604497E-06
 -6.78147842572016E-06 -1.52868114569006E-06 -2.39230748218279E-05 -1.25055235470906E-06  1.85188062471101E-06
 -2.44498709243179E-07 -1.83591420219557E-05  6.57177831240305E-09  7.34879619581806E-08 -1.39391850588953E-06
  3.01003213675304E-07  2.53645483191119E-06  7.63449102622567E-08 -3.73634686446808E-07  1.56716758225998E-07
  1.96574989831002E-06 -1.67489467878103E-08 -1.33893202226951E-07 -7.80595085592621E-07  5.32955108750362E-08
 -1.02768163632990E-07  9.41018299834153E-09 -4.54478327570916E-07 -1.81668342342619E-08  4.91917408702676E-06
 -3.52911833319816E-07 -2.03724400185144E-06 -1.59097344832878E-06 -1.12662125641316E-06 -3.16821538848448E-07
  1.75462177745832E-06 -5.78747017404450E-07  1.77362134510972E-06  4.64812842812270E-09  1.17588629657960E-06
 -1.14816322784344E-06 -1.42134341114161E-06  2.56393040920568E-07  8.00407210937063E-08 -1.37382247346614E-07
  9.77185662423320E-07 -1.31866331190443E-06 -1.80735053598847E-06  6.55966133475714E-06  9.84310104783824E-06
 -2.22957523792637E-06  7.52760909905476E-06  1.13423758225498E-05  1.14729125891470E-05  7.86259171153979E-09
  1.18251891815841E-06 -1.13269574504439E-06 -1.46015400900389E-06  1.96292242677260E-07 -1.19408975145886E-07
  1.50773964311448E-07  1.06074881130197E-06
* ORBITAL    1   22
 -7.56282741269227E-07 -5.12341156759024E-06 -2.73937877591193E-05 -1.26905266701653E-04 -2.56439206406579E-05
  2.27540405299811E-04  2.19295279699112E-07  3.30191485172940E-06  6.45865660811620E-07 -5.77322116241842E-04
 -1.59235017350696E-05 -6.53283919925478E-05 -1.02873248182643E-05  2.66148192949742E-04 -1.30386119844320E-06
 -1.07519579368304E-05 -3.97440736775013E-06 -2.04243162924302E-06  2.89010604233656E-06 -2.83641253335480E-06
 -4.38132832577825E-06  3.02902214252275E-06  8.37357878157411E-06 -2.53030869566868E-07  5.87672260136630E-07
 -2.46155915838693E-05  1.07567126087571E-05 -7.52687535999507E-07 -4.90661256139781E-06 -2.72750697435358E-05
 -1.25339777697308E-04 -2.47905704183405E-05 -2.02384074254824E-04 -6.84032434133447E-06 -2.29473790899296E-05
 -1.80043670192588E-06 -6.13704907077685E-04 -8.85987811017937E-06 -3.85679903766035E-05 -7.59858247773375E-06
 -1.37880893118184E-03 -1.14093616621987E-05 -4.78203195820169E-05 -7.62282672558973E-06 -3.75109904491488E-06
 -5.73367883044505E-06  1.56591043046843E-05 -9.91113904891706E-06  4.14328267338232E-07 -6.59242374082972E-06
  1.82020509132217E-05 -5.05251378459974E-06  2.18199709887363E-06  2.58841083925770E-06 -9.98073229237836E-07
 -5.57993072910719E-04  1.04227177449744E-04  2.24934822225515E-04  1.04472993327080E-04 -2.11041717197322E-01
 -1.49913615754078E-05 -1.73535463027691E-05 -2.70367586879960E-05 -8.71940385642433E-01 -7.82681267565185E-05
 -1.52029248121318E-04 -1.47482464416843E-04 -4.41791433947643E-01 -4.23862879731190E-05 -9.46119434781137E-05
 -8.10997432340991E-05  2.81604599905145E-07 -8.63958495755616E-06  1.75914623385584E-04 -4.82750789103509E-05
 -6.49641618144303E-07  5.43728391277061E-06  4.19476876817900E-05 -8.06583271856070E-06 -1.56021565644397E-04
  4.03563269590981E-05 -4.37487573483582E-07 -3.09640024658155E-06 -1.60619804094724E-05 -7.02191076129075E-05
 -7.24943798848325E-06  2.85037197111240E-04  3.21094317748775E-06  1.59392802798810E-05  5.33431986351165E-07
  5.46681278738047E-04 -6.88518118758676E-06 -3.09736531234590E-05 -5.86132589328498E-06  1.77614780327855E-04
 -7.12413995192917E-06 -3.28743799239383E-05 -4.47883323532037E-06  1.38358570916032E-05  5.51520356148540E-06
 -1.30040067015523E-05 -7.66964572670158E-06 -8.13726364435548E-06 -3.19327650161887E-06  1.34801313659790E-05
  5.14620917088248E-06 -4.55797555890734E-07  1.74288644068586E-06  9.20803053072135E-08  6.97514116760504E-07
  6.67558105280392E-06 -1.70986574209045E-07 -6.36168405911317E-06  1.30051747440288E-07 -1.84741783825454E-06
  2.17461154153241E-07  3.15971878165153E-06 -4.44666544013351E-07 -3.26494259921570E-06  2.02805394594180E-07
 -1.42997421553789E-07  1.75195919121160E-06 -2.40878426418508E-07  1.44121953207414E-05 -1.76476159050735E-06
 -3.73157108676493E-06 -4.44203620620834E-07 -3.27357358509726E-06  1.39678001166532E-07  1.07954449924812E-06
  1.06004177632909E-05 -1.52865094111719E-06  4.56173385167192E-06 -7.43587876891154E-08  8.55223648347648E-06
 -1.02900065224748E-06 -7.34440092740496E-06 -5.37223358456139E-06 -2.18003703099332E-06 -1.70849464851958E-05
 -2.48176643336733E-06  2.53813019040096E-06 -2.08143716239058E-07  1.37410081731308E-05  2.34434660228195E-06
  1.74241194110048E-05  4.04645852211445E-05 -1.23658671325010E-06 -8.11172356194178E-07 -5.80274621876585E-06
  2.40962693459090E-05 -3.22271779798762E-06  1.70070997166403E-05 -3.97759084052076E-08 -3.20373370713352E-07
 -9.03067935853670E-07 -2.98522549468755E-08 -2.95471857855685E-06 -2.75535702486102E-07 -4.34609152012014E-06
  2.82529587841539E-07  9.59384094690510E-06 -3.70085772751392E-08 -2.97440268654250E-07 -7.70473763992249E-07
 -3.40859217581908E-07 -1.01965026912536E-05  5.29546412887733E-08  3.19568292584305E-06 -1.60128700170728E-07
 -7.09240384447678E-07 -1.82528362094763E-08 -1.32722319751925E-07  1.03375952661083E-06  8.30175659545299E-08
 -7.64745921161284E-07  4.37482626229698E-08 -8.21948253240498E-07 -2.87673956107252E-08 -3.59278984849551E-08
  1.00960783004633E-09  6.27630326757885E-07  1.04412257828968E-06  8.88096379588030E-07  4.32685263925886E-07
  2.16272687953127E-06 -4.73844875731681E-07  3.89399180346701E-06  2.01660647409228E-07  2.76393274418141E-08
  1.05428928054115E-06  1.12556993605651E-06  3.21408534499103E-08 -3.28347088295077E-06  9.84116097434262E-07
 -3.23337248990463E-06  2.05565274618959E-09  6.46608013362690E-07  7.09036169592988E-07  1.28864862281307E-06
 -1.09574634637072E-07 -4.75764040958959E-07  2.22546957647971E-06  3.98797605060542E-06  1.57003658596224E-07
  8.21850927818928E-06 -1.26457897575372E-05 -1.56675311196949E-05 -2.07272856102414E-06 -3.25798736102206E-06
  1.91806171636804E-06  2.19476262031961E-06
* ORBITAL    1   23
  2.20901792907056E-08  1.60585737270835E-07  8.12643705836071E-07  3.78392754203757E-06  1.11718017045057E-06
 -2.35167958500358E-04 -5.55662820858025E-07 -1.05708249056783E-06 -3.66749616358375E-07  2.14525169524123E-04
  5.21409315808098E-07  8.17609611783154E-07  2.10587499521463E-07  3.05881479035293E-04  2.23177938768650E-07
 -1.35501478797434E-06 -1.09905295263473E-07 -7.24371309734963E-06 -1.09185431608901E-06 -4.98036518809967E-07
 -8.54427501822587E-07 -1.16321381308626E-05 -1.50219970531019E-06  1.03314442158129E-06 -6.65176239390431E-07
 -2.12200997187232E-08  1.30304825512559E-06  1.11141003906439E-08  1.14328305878876E-05 -1.87686741630653E-06
 -4.26894254780782E-06 -2.00886381660735E-06  4.93117315275678E-01  4.55270237011175E-05  4.10336950196458E-06
  7.73965624784986E-05 -4.77266541402987E-01 -4.44459845061180E-05 -5.98628331621909E-06 -7.54483817025939E-05
 -7.27358212152285E-01 -6.73103858909313E-05 -1.05399228662033E-05 -1.14749363093759E-04  1.66444112411951E-05
  5.83178925262431E-06 -3.74495126666160E-05  9.91771892741041E-06  3.44974434867494E-05  1.10204345920154E-05
 -4.06472826883093E-05  1.08376666288725E-05  5.28317082188292E-05 -1.38701143020004E-05  3.61495267232773E-07
  3.27429324811686E-06  1.31762619234171E-05  6.97765813013164E-05  2.89504755281487E-05  2.48846267181951E-05
 -3.04715258474341E-06 -1.57577097057093E-05 -4.43907252219280E-06  1.21178901754903E-03 -3.68506042154756E-06
 -1.34290357435104E-05 -2.42164547981363E-06  3.01904581998417E-04 -4.45036892849310E-06 -1.90723666962911E-05
 -5.01016815349387E-06 -8.00509668257791E-06  2.19960822834036E-06 -9.43406792737007E-06 -1.09352620804899E-06
  9.98012327027129E-06 -1.62563509590415E-06 -1.49148902570482E-05  4.33426156025236E-06 -1.61508850069472E-06
  5.40956338786155E-06 -3.42184245315299E-07 -2.42377072804204E-06 -1.26880664563416E-05 -6.77956474048048E-05
 -2.91181240678067E-05 -2.55171601637548E-04  6.23721373666768E-06  2.70681872655061E-05  6.99615560812290E-06
  6.02566586415872E-04  2.62857399175077E-07  9.26139725406835E-07 -2.63613254976132E-09 -5.09986920051725E-04
 -6.76211415605687E-07  1.05497480278118E-06  1.03455245610323E-06  1.10987729310404E-05 -2.23349266912360E-06
 -1.62010819962266E-06 -1.01619197161717E-06 -1.82185091421456E-06  9.83103600421085E-07  4.17740333714177E-06
 -6.68106843189868E-06  1.73023563568498E-05 -2.09639114000243E-06 -3.99177583396998E-07 -3.00640981705416E-06
 -1.24892045741277E-06  2.08363190563355E-06  3.35721050368557E-07 -1.52657885920375E-06  6.07546482194443E-06
  4.32076018926886E-07  1.49338649916481E-05 -6.60428556296648E-09 -3.98631615827090E-08  8.83747898835219E-08
 -1.47337922610467E-07 -4.39176000996306E-06  1.97781921650249E-07  3.25616658558373E-06  2.75695459477038E-07
  6.44420298486063E-06  6.44862549262013E-10  4.76282973708539E-09 -6.24830527465111E-08  4.24355128261934E-08
  1.55130378294533E-06 -4.31206636157060E-08 -1.53323738440888E-06 -6.07481102178324E-08 -2.21208980556522E-06
  4.49640635663732E-07  3.35763801646190E-06  1.53605787747770E-06 -6.32258646316975E-07 -1.38875895831670E-05
  4.45785943596265E-08  7.03744888369932E-06 -2.68472277348176E-06  5.31280040494210E-06  1.49439400520383E-08
  1.40025975265190E-07 -4.98058202705715E-07  2.20554496004935E-08  3.22215284215865E-06 -3.58323919790534E-07
 -6.83286815517300E-06 -1.67913204194273E-07 -2.24074221984793E-06  1.50528413466933E-10  1.71639917628203E-09
 -7.88121424849347E-08 -1.26686014665570E-08 -1.44909908404292E-06  2.49643739166174E-08  1.39735224788512E-06
  1.68353190783116E-08  2.00839339102684E-06 -2.48780346477794E-08 -1.84779387529754E-07 -4.41069561150845E-07
 -8.94936023430053E-07 -1.37987949371710E-05  7.66766175557112E-07  1.35455254300390E-05  1.14490048864453E-06
  2.10361128141967E-05 -2.33338161821781E-08 -2.04110167485275E-07  2.30176232203845E-07  3.10589971520214E-07
  3.41116741489519E-06  4.88260721625180E-08  3.72093286592578E-07 -2.70964601427596E-07 -7.14742857635575E-06
 -3.02208456013528E-08 -7.10294964269579E-08  4.96419345236221E-07 -2.63483779196979E-07 -5.06725092114392E-07
  4.17568091060024E-06  2.18939815183427E-07 -3.63254350509821E-06  3.72120914305129E-08 -4.53430932282806E-08
  2.17036009180034E-08 -3.63974875863939E-08  2.78635387749687E-08  2.22640272859847E-06  8.40262473420007E-07
  2.14974531888960E-06 -1.00704510924629E-08 -3.83905965882617E-08 -8.69645757069358E-08  5.54344599394756E-08
  1.26223428554464E-07 -5.66490970871019E-08  1.01138323926995E-06 -9.00773871695755E-07 -3.60610048187114E-08
  1.04473775198475E-07 -7.57491785023513E-08 -3.43715771742140E-08 -4.06053082811171E-08 -8.83029987864696E-07
 -2.22923818801397E-06 -2.22562340104539E-06
* ORBITAL    1   24
 -3.78127995299648E-07 -2.68689777754136E-06 -1.39733838294347E-05 -7.35055853516447E-05 -3.02908334849767E-05
  2.37816720104508E-03 -2.94412695087150E-06 -1.63890552584332E-05 -4.23812980800264E-06 -2.51501210365752E-03
 -4.17151973042763E-06 -1.41569532748426E-05 -3.09001644596034E-06 -3.43862836259220E-03  4.44218144986124E-06
  2.06024548121906E-05  4.83151639090503E-06  7.18907968479593E-06 -2.20481452859485E-06 -1.00176198677299E-05
 -1.07860868187846E-06 -8.89592248795089E-06  1.16116617320166E-06 -1.58809996809688E-05  4.75451103849372E-06
  2.07519491134794E-06 -5.60739874970597E-06  3.23112920860987E-07  2.08558407705113E-06  1.20389032785785E-05
  6.45443289472595E-05  2.81780624648597E-05  8.27815554694659E-04  5.91260142422914E-06  2.55010196836246E-05
  6.83185300004807E-06 -2.10734632405793E-04  2.14471043562550E-07  1.08043341877948E-06 -1.01343529324540E-07
 -3.99882589483283E-04  5.71143946775945E-07 -9.09059589783349E-07 -1.14430101703393E-06 -1.19867787372374E-05
  2.49877618100614E-06 -1.60360566714438E-06 -1.09533785078056E-06  2.03898824703962E-06 -6.89762727302180E-07
  4.49966815297025E-06 -6.47278173199071E-06 -1.61108662190935E-05  1.76871754014542E-06 -4.53782960743863E-09
 -4.36361122088280E-08 -1.50956555955907E-07 -4.24100096468370E-07  4.68462913094115E-07  8.32098194921694E-05
 -4.45683138901649E-07 -5.03375750434951E-07 -1.33870331767534E-07 -1.01633902340893E-04  3.18348199712060E-07
 -4.37539864378399E-09 -2.45449561117054E-08  1.09911721339089E-04 -3.23866091127585E-07  5.70805117469192E-07
 -3.93019783097055E-08  7.21105536297480E-06  1.02435273759102E-06  2.68043978387472E-07 -1.09510093735828E-06
  1.17584760631183E-05  1.53181041294271E-06 -3.06808494668156E-08 -6.41732841528474E-07  3.48593260341118E-07
 -1.17620649020572E-06 -2.49667989590268E-08 -1.46542944125739E-05  2.75494898996344E-06  6.55726797928362E-06
  2.93339895695362E-06  4.70103390012396E-01  4.36339667742622E-05  1.73367830268043E-06  7.39375963915326E-05
 -5.20703559766715E-01 -4.78429779009239E-05 -6.84521290112207E-06 -8.19996091901460E-05  7.12633379115413E-01
  6.61155616857815E-05  1.10687504922835E-05  1.13227344537136E-04 -2.00034015431478E-05 -6.93175575411668E-06
 -4.00783666576466E-05  1.05661060111252E-05 -3.10487963518584E-05 -1.07565103667204E-05 -4.27203896573517E-05
  1.14741861836303E-05 -4.90311676530646E-05  1.31942575163631E-05 -4.67572145723695E-08 -3.29742077782874E-07
 -1.94025100283629E-07 -3.04697773841471E-07 -4.12113758336032E-06  1.09536089065918E-07  4.49620833820747E-06
 -2.73523247835512E-07 -6.27803692228799E-06  4.17404519630979E-07  3.12549121992105E-06  1.38842769089351E-06
  2.10662766327913E-06  6.90415981925124E-08 -1.54761267205224E-06  7.45309189699017E-06 -4.69309087065540E-07
 -1.51283472183740E-05 -4.19728700807468E-07 -3.16280026882498E-06 -1.37960123716308E-06 -6.00589096333150E-07
 -1.33749049192435E-05  3.09345672514469E-08  7.26891459367182E-06  2.64582639853766E-06 -3.83586184681828E-06
  5.16132959566436E-09  3.88839371553809E-08  2.02908592427482E-07  5.31850329764845E-08  1.37993958115367E-06
 -5.77151714045969E-08 -1.75288158549612E-06  5.47734571401432E-08  2.08481058139631E-06  1.34479169310709E-10
  1.59449755912780E-09  1.05711312860206E-09 -1.60085641380350E-08 -1.42118376696416E-06  1.13782715561724E-08
  1.41799271357927E-06 -2.53496191452658E-08 -2.04161670731585E-06 -2.08383917206023E-08 -1.85370261586792E-07
  3.54132086300653E-07  1.85242549510373E-08  3.37860957897424E-06 -3.80060411181722E-07 -7.16868032056018E-06
  1.84095444517722E-07  1.97107880894242E-06  2.09092864521356E-08  1.84031199096844E-07 -3.72445303544639E-07
  2.95015887673031E-07  3.11669936529381E-06  5.07152001388625E-08  1.92682949227748E-07  2.66967979940213E-07
  6.82193724018635E-06  5.72738093644428E-08  4.24889819403727E-07  8.59487179243568E-07 -9.50603562077942E-07
 -1.33865703355365E-05  8.09538375219815E-07  1.46271917603689E-05 -1.06683537769633E-06 -2.01681999631587E-05
 -3.52069560966641E-08  1.23362814451136E-07  1.41909071722263E-07  4.69712038102841E-08 -4.54336789849064E-08
 -2.06738225491093E-06 -9.06783511790643E-07 -2.10816274263179E-06 -2.73526435039174E-08  1.86050835564868E-07
 -2.58385885039581E-07 -8.60071989838564E-07  5.76585668024093E-07 -3.69668959730785E-06 -5.66981793396191E-08
  4.07873916664502E-06  3.85026872465440E-08 -1.47568984222780E-08  2.11793967181404E-08  5.85453572149241E-08
  3.80433838263699E-08  8.61117452645386E-07  2.41794208124374E-06  2.22394000872987E-06  3.56743387012767E-09
 -1.47033075145922E-08 -2.21763942456927E-08  1.21721557685140E-07 -1.01524565923498E-07  6.05886739005766E-09
 -1.05881322175257E-06  8.52051700763367E-07
* ORBITAL    1   25
  1.93793470753840E-08  1.46695285718510E-05 -2.94562782626529E-06 -7.63572903678776E-06 -3.36008231111507E-06
 -5.18321676398637E-01 -4.77009410898117E-05 -6.93518228473755E-06 -8.16556952016800E-05  4.70596963587851E-01
  4.36332282566446E-05  1.48443393987469E-06  7.39363475988647E-05  7.14043035485018E-01  6.63318135562595E-05
  1.13277167563666E-05  1.13474713837340E-04  1.99029374733420E-05  6.88688385412198E-06  4.27354136429132E-05
 -1.15430002418168E-05  3.11090846080589E-05  1.07976387101676E-05  3.97330165808154E-05 -1.04737184063975E-05
 -4.91933149952340E-05  1.31793831031751E-05  8.32278659444419E-09  1.72513830647354E-08  3.06061302916765E-07
  1.23107210545451E-06 -1.12686740212537E-07 -1.51690720329866E-04  3.75942414827833E-07  2.75830459759158E-07
  3.78399955454305E-08  2.35288949495387E-04 -4.47956541304476E-07 -5.92978822372718E-07 -1.35948645365437E-07
  3.43776807330375E-04 -2.85481486481371E-07  6.14999350493735E-07  1.85108104761713E-09 -7.32442404062380E-06
 -1.01602007223894E-06  1.25134851175869E-08  6.03757132547676E-07 -1.16772914075204E-05 -1.54912324191243E-06
 -1.46465629745430E-07  1.01461405443684E-06  1.52061609973301E-07 -1.16917538949170E-06 -3.23798296368135E-07
 -2.46171353698836E-06 -1.19706074712663E-05 -6.44077663403094E-05 -2.80895466429916E-05 -1.17640489690924E-04
  2.15385062899343E-07  1.05274047793848E-06 -8.70289887543972E-08 -4.79894653343569E-05  5.82523322430240E-06
  2.53209713870173E-05  6.67482902260789E-06 -3.01042280758542E-04  5.73427552185230E-07 -9.83339712066662E-07
 -1.13564674921647E-06  1.21117158733245E-05 -2.49488239356242E-06 -4.43361662098128E-06  6.42922626681458E-06
 -1.90832896908769E-06  7.19156424406443E-07  1.62028478740482E-06  1.07843982182391E-06 -1.64047051881291E-05
  1.82080247712186E-06  3.77289470462289E-07  2.51242945685186E-06  1.39849894105594E-05  7.34865670422292E-05
  3.02926502320138E-05  2.02740315669705E-03 -3.74710614082212E-06 -1.41414250174877E-05 -2.37764114284753E-06
 -2.68468607545105E-03 -3.41577275815425E-06 -1.64923986900460E-05 -5.04309432155754E-06  3.53789957871052E-03
  5.08008028292907E-06  2.06596777888137E-05  5.92755678387429E-06 -7.41694414138434E-06  2.14877720039788E-06
  1.54677708556645E-05 -4.65057400399537E-06  8.64587999541658E-06 -1.28226611031382E-06  9.60910378766997E-06
  1.19234291888144E-06  1.61186719276305E-06 -5.48044057595398E-06  4.20648985737805E-07  3.16990725173322E-06
  1.40276148007941E-06  2.66054315097593E-08  7.20278025942198E-06 -6.00718074123157E-07 -1.33541030069124E-05
  2.64909089733650E-06 -3.91972151163922E-06 -1.26825361822493E-09 -9.64044622082943E-09 -1.90288303232222E-07
 -3.73090676658029E-08 -1.74988731246025E-06  3.83445347384668E-08  1.46669300131773E-06  5.03508180490477E-08
  1.93454876028386E-06  4.03437403084087E-08  2.82910119742177E-07  1.92920146358850E-07  1.08444864579405E-07
  4.30054023864172E-06 -3.01093817195915E-07 -4.05642393091407E-06 -2.49718874147122E-07 -6.33985591904030E-06
 -4.16986860454363E-07 -3.12211975710850E-06 -1.37125213643841E-06 -1.54597318018924E-06  7.36163431538178E-06
  2.09853840268022E-06  3.85364266502444E-08 -4.67682117523552E-07 -1.50964387028350E-05 -1.67676699786739E-08
 -1.53119861264256E-07  4.40599938107467E-07  4.74816681252314E-08  1.64933134252122E-07  2.87594620241075E-07
  3.15273136292347E-06  2.58049888818106E-07  6.74725585057915E-06 -5.71682681987856E-08 -4.24469762262861E-07
 -8.52614149141184E-07  8.05633016826516E-07  1.45890326759592E-05 -9.56094055697771E-07 -1.34711553334694E-05
 -1.06682919091312E-06 -2.01832516509919E-05  3.27299823543540E-10  2.15738441995963E-09 -2.25579661300184E-09
  1.57410369021584E-08  1.46602379068101E-06 -1.56416266861504E-08 -1.43720052425698E-06 -2.28163531759527E-08
 -1.98235781628333E-06  2.15659654239877E-08  1.90785412952191E-07 -3.41468907125462E-07 -3.89298022104447E-07
 -7.29926602082608E-06  2.65246661645053E-08  3.51872340849921E-06  1.73874569564470E-07  1.78067147809989E-06
 -4.95529140509388E-09  8.26556196436828E-09  1.17815945453782E-07 -2.59962207847027E-08 -1.02186655833704E-07
 -8.66578313206453E-07 -1.34983744431781E-08  1.04381042908673E-06 -3.88894604236652E-08  1.88919810758203E-08
  5.27589861188868E-08  1.82893116600302E-08  4.68120800049604E-08 -2.24731400344193E-06 -8.62709675460254E-07
 -2.37823370812124E-06  2.09175903006188E-08 -2.13654619361116E-07 -8.60579011993583E-07 -2.19469567022079E-07
  5.96759203575395E-07  8.14340478864534E-08 -4.02354248731779E-06  3.81796070053228E-06  3.63131518512468E-08
 -1.07089972181826E-07  2.64057403040074E-08  1.19460030285035E-07 -3.78512219222623E-08  9.01259478172487E-07
  2.09632859232589E-06  2.08435209401992E-06
* ORBITAL    1   26
  4.38543555112475E-07  2.81221013266020E-06  1.61780098716898E-05  7.06446589581106E-05  7.37865805497474E-06
  3.43057079073618E-04 -6.93472579778238E-06 -3.10799010806237E-05 -5.91937155082984E-06  7.11759256126450E-04
  3.28588647098054E-06  1.61748001651205E-05  6.36953244593335E-07 -1.22052540413841E-04 -7.15580460198520E-06
 -3.29251171878152E-05 -4.53095419336332E-06 -1.38929465633140E-05 -5.56056326017611E-06 -1.36256484466945E-05
 -5.13876315399658E-06  8.03530047190828E-06  3.16684352072926E-06  1.30761651401562E-05  7.67515754799902E-06
 -4.98288930525328E-07  1.73872460236326E-06  1.00075835606102E-06  5.52214174920920E-04 -1.04236982061145E-04
 -2.24854477690062E-04 -1.04628791610222E-04 -8.67832898074217E-01 -7.78710848813198E-05 -1.52462571766291E-04
 -1.46456706896483E-04 -2.11415272823212E-01 -1.49324389153920E-05 -1.73615984558313E-05 -2.69636518283485E-05
 -4.49629207042834E-01 -4.30948720037933E-05 -9.49458635572693E-05 -8.20426727279048E-05 -9.52996005573638E-07
  8.62608224826924E-06 -4.25383316319848E-05  8.12789083521414E-06  9.44069012535342E-07 -5.15256447162789E-06
 -1.76836151800200E-04  4.80483242957508E-05 -1.55549471499791E-04  3.97843826780762E-05  7.56738934562550E-07
  5.97732040568402E-06  2.71583263121763E-05  1.25358595628779E-04  2.46824299125594E-05  3.15715024885109E-04
 -8.81229916758767E-06 -3.86598811190803E-05 -7.48294117021994E-06  7.48578808467516E-04 -6.77007408126712E-06
 -2.27223281834679E-05 -1.64016101119338E-06  4.61296242573930E-04 -1.12605113571898E-05 -4.77292545086163E-05
 -7.32398617679228E-06  3.73876791471279E-06  5.80923035378087E-06 -1.87516688090667E-05  5.21159712746749E-06
 -1.25242957463096E-07  6.58910168063122E-06 -1.59849502301902E-05  9.97171160271961E-06  2.39428851033049E-06
  2.53204239914734E-06  7.53855724809541E-07  4.49638161475622E-06  2.74562251046346E-05  1.26798097023284E-04
  2.54602926504208E-05 -1.27227554285267E-03 -1.59631702808248E-05 -6.53652854541093E-05 -1.03439757450307E-05
 -5.37425965201465E-04  1.73898524660049E-07  3.34581099045162E-06  5.43162085044502E-07  1.13958404535177E-03
 -1.21229940323699E-06 -1.05134591227571E-05 -3.78692726099761E-06  1.86408758093540E-06 -2.93127729749458E-06
  2.05368203141266E-07 -5.48023985289812E-07 -3.16823367363908E-06 -8.37919890004769E-06  2.56569318593543E-06
  4.32248787993791E-06 -2.43137121248911E-05  1.07168132974434E-05  4.38211164401477E-07  3.22822401987388E-06
 -3.20195047087996E-07 -1.51497619460264E-06  4.91595187890285E-06  1.06455624646422E-06  1.03879591901926E-05
 -7.10756725792189E-08  8.73883891446658E-06  1.02742677187092E-06  7.33473476523002E-06  5.30971381310992E-06
 -2.47295671345757E-06  2.52053591206364E-06 -2.17560816937838E-06 -1.72650471804813E-05 -1.94013228723127E-07
  1.40187328953539E-05 -9.34723058049561E-08 -7.08247984952293E-07 -6.71651977592539E-06  1.32792590220955E-07
 -1.84002328411782E-06 -1.70142154595650E-07 -6.34654554529136E-06  2.21559483622416E-07  3.09733264832910E-06
  4.48922480627674E-07  3.29574967199968E-06 -2.86611184055583E-07 -2.43450806712229E-07  1.44767491375754E-05
 -1.37929975650955E-07  1.79431621565690E-06 -1.78745983469656E-06 -3.54901416440909E-06  2.93229398906224E-08
  2.40292257419013E-07  6.06735469240388E-07  5.46659082568907E-08  3.14717982329082E-06 -3.23209898452966E-07
 -1.01626361051852E-05 -1.52735275439377E-07 -7.62438973549248E-07  1.95447546444928E-08  1.42354718201305E-07
 -1.01938951613004E-06  4.43008326017236E-08 -8.32382588095229E-07  8.61186243317607E-08 -7.71966166475119E-07
 -3.06143715816472E-08 -9.52005812536632E-09 -2.37531546080295E-06 -1.76130000595825E-05 -4.03688694218428E-05
 -5.79590073569229E-06  2.47565048915305E-05 -1.23742806332699E-06 -9.20564643932986E-07 -3.22699124078325E-06
  1.77993336823232E-05  4.22127454855314E-08  3.38026680413123E-07  9.34209141548734E-07 -2.79613980024668E-07
 -4.33870829817158E-06 -2.96046907109922E-08 -2.89459536793962E-06  2.82201767339074E-07  9.44134972231729E-06
 -1.66113216509645E-07 -8.28513831906154E-06 -1.56682111718749E-05 -1.26708939190108E-05 -2.07420804439462E-06
 -2.14428592260324E-06  3.36140822312675E-06 -1.89789494679063E-06 -1.05274079917590E-09 -6.21609597419648E-07
  1.26032936361134E-06  6.86847341197955E-07 -1.02237695782243E-07 -3.94921340485227E-06  4.81880336306760E-07
 -2.18812945551477E-06 -2.00497935609378E-07 -1.76942946078762E-08  1.11246084527206E-06  1.05657450128031E-06
  2.74859874380570E-08 -9.86042328093725E-07  3.25423040500496E-06  3.27602402416028E-06 -2.88510020711742E-09
 -6.43471218416611E-07  9.08823749452401E-07  1.06739661245769E-06  4.39357882030510E-07  4.80085795670782E-07
 -3.90853939203673E-06 -2.17413320107325E-06
* ORBITAL    1   27
  7.27989776685979E-07 -1.23070584336831E-06  2.79304528209533E-05  1.25880018364702E-04  2.54598109960208E-05
  2.37742898303736E-03  8.75182265115384E-06  3.77697041545019E-05  7.64763038520278E-06  1.06009973762601E-02
  7.58630878276965E-06  2.40445091249564E-05  3.50473949402499E-06 -4.85340887718891E-03 -1.16324107736815E-05
 -4.88142202050696E-05 -8.28563972584716E-06  4.23433871913162E-06  5.44440725960147E-06  1.62785082464229E-05
 -4.56520209178212E-06 -9.91675872993835E-07  7.03408689749079E-06  1.51180064800171E-05 -9.80417200756533E-06
  3.94305941913235E-07  2.91142493666580E-06  7.54672814183159E-07  6.38166997230357E-06  2.70368081382682E-05
  1.26569394185584E-04  2.59816383691216E-05 -1.54583611459027E-03  1.57146674264673E-05  6.51193281216338E-05
  9.97990066941753E-06 -3.71737127925304E-04 -1.87959345973681E-07 -3.23663072115367E-06 -6.52226238551015E-07
 -6.36481945078128E-04 -1.53195372972774E-06 -1.18453462334192E-05 -4.28436482300091E-06  2.38471050561329E-06
 -2.93421793967403E-06 -3.07733808510666E-07  7.19264180517683E-07 -3.33988951747564E-06 -8.35679136650212E-06
 -3.21321376913250E-06 -4.69778183867809E-06 -2.53273772989020E-05  1.08231069618430E-05  4.16997732119858E-07
  3.20406715792463E-06  1.52521948828662E-05  6.62592980857252E-05  6.10741352468505E-06 -3.04804789877524E-05
  6.72539794147074E-06  2.96674330256679E-05  5.64865600682253E-06  2.43903647953500E-04 -2.92650617023262E-06
 -1.48456109025784E-05 -2.98781651835835E-07  1.91436848485706E-04 -6.99400707561662E-06 -3.22996901698604E-05
 -4.37952091642125E-06 -1.31373381674585E-05 -5.36564443240911E-06  1.34562201210091E-05  5.25028577429431E-06
  8.18647542759044E-06  3.26955039775662E-06 -1.24152894636512E-05 -7.42483385004905E-06 -8.70348423636795E-07
  1.66581842544016E-06  9.83268684924814E-07  5.52410154257019E-04 -1.03179771924707E-04 -2.22943994349979E-04
 -1.03190906762779E-04  8.80380612683322E-01  7.84455066607021E-05  1.50950647167323E-04  1.47885001695766E-04
  2.20102023206295E-01  1.54145620534297E-05  1.78817218643561E-05  2.80574044791024E-05 -4.19930892006619E-01
 -4.05610455358817E-05 -9.40317072467043E-05 -7.79462858006567E-05  1.56388931347316E-06  8.59998412896793E-06
  4.20772525185022E-05 -8.06839355936005E-06 -1.30259094373960E-06 -5.93087740679391E-06  1.73405973736913E-04
 -4.72182014087020E-05 -1.58007939314654E-04  4.08415655363511E-05  1.06277708017191E-06  7.56479181916831E-06
  5.60082202774277E-06  2.47829289849376E-06 -3.74914009247402E-06  2.21379848531093E-06  1.63515052644028E-05
 -2.28878569436493E-07  1.36854925305414E-05  4.51251543542945E-07  3.31746231834894E-06 -1.91745834885622E-07
  1.49342234033456E-06 -5.20034128335642E-06 -1.11247564369783E-06 -1.10397158082012E-05 -8.98938483910425E-08
  8.07096623634734E-06  3.95672367037290E-07  2.91451167794362E-06 -5.59209823905572E-07  2.57737975579327E-07
 -1.41959120066798E-05  1.84161615713848E-07 -1.54625369789254E-06 -1.65054323082599E-06 -4.04132500610882E-06
 -9.73069167846032E-08 -7.37011252184977E-07 -6.69169457411063E-06 -1.51399397419810E-07  1.80053894133774E-06
  1.82319560691094E-07  6.24335150962950E-06  2.09924195736607E-07  3.46332275499644E-06  1.73627217567455E-08
  1.25778519596621E-07 -9.98025335669568E-07 -3.99445046054139E-08  7.66209037102828E-07 -7.15959560836427E-08
  9.75063362429155E-07 -2.15632962508062E-08 -1.64970404256183E-08  6.24643751145389E-08  4.86289210412018E-07
  1.26068836265946E-06 -3.77190021395062E-08 -3.13621941593940E-06  3.95110967698421E-07  9.64371764009996E-06
 -1.90980481950965E-07 -1.39616404595805E-07  3.33644574354251E-08  2.72621624432513E-07  7.14601080266873E-07
  2.61633287721498E-07  4.06164858432464E-06  2.82695442765314E-08  3.09171103022196E-06  2.82565973475308E-07
  9.84444011452406E-06 -2.35122187886296E-06 -1.74493013207051E-05 -4.00488386421881E-05  5.77372835567669E-06
 -2.43222182924201E-05  1.22405923924581E-06  7.61132925164988E-07 -3.19987040973466E-06  1.64320067045016E-05
 -4.60015967878664E-09 -7.15320071171577E-07 -1.37036551691377E-06 -7.44060144476955E-07 -1.29935467403655E-07
 -4.08455427421910E-06  4.55751143625853E-07 -2.23755210963001E-06 -1.38184387219211E-07 -8.28866491440237E-06
  1.59021022731994E-05  1.28205856596141E-05 -2.03228748254416E-06 -2.32095653865459E-06  3.19211219924283E-06
 -2.15942593740047E-06 -2.27010325977346E-09 -6.18431711243562E-07 -8.04618111922835E-07 -9.32744151435363E-07
  4.04740765889098E-07  4.72154334163238E-07 -3.85840799993253E-06 -1.99333944061509E-06 -1.85786147954466E-07
  6.49525122507408E-08 -1.13571590197185E-06 -1.11365667538520E-06  9.66023873021309E-11 -9.85402847994649E-07
  3.12247022419134E-06  3.25272346113120E-06
* ORBITAL    1   28
 -1.00214440623182E-06 -5.52839778629320E-04  1.02602019632342E-04  2.20077317869776E-04  1.02653905005599E-04
  2.19539877503245E-01  1.51692871807682E-05  1.69877786547763E-05  2.77829874384447E-05  8.80148379330695E-01
  7.83261515507079E-05  1.50471605831004E-04  1.47781074291737E-04 -4.20713750149611E-01 -4.03813105255618E-05
 -9.28900132969526E-05 -7.78673851609252E-05 -1.55424481228298E-06 -8.74150212744090E-06 -1.73887908876267E-04
  4.73586206534947E-05  1.23127631448159E-06  5.76882730841968E-06 -4.24384292747777E-05  8.28852075102876E-06
 -1.58110094490170E-04  4.07863643951733E-05 -4.35264510598567E-07 -3.60054939774869E-06 -1.58436116324868E-05
 -6.91550115916148E-05 -6.69714622387807E-06  6.58899864459366E-04 -3.26563547576852E-06 -1.63282211914549E-05
 -4.75372376253754E-07  4.51172258169439E-05  6.74695432069678E-06  2.98141348363739E-05  5.68706349250544E-06
  4.25496381783722E-04 -6.93414246459300E-06 -3.19660370990408E-05 -4.24152568951990E-06  1.31055425650125E-05
  5.44190068538967E-06  1.24490554882986E-05  7.42369453166271E-06 -8.11995172830025E-06 -3.06218450451116E-06
 -1.32946934752099E-05 -5.15772380782381E-06 -1.98009270562565E-07  1.39372318730638E-06 -7.63641489926722E-07
 -5.83588545894633E-06 -2.75252603486870E-05 -1.28422319520318E-04 -2.61937316596603E-05 -1.37765897254896E-04
 -3.26939586971543E-07 -3.91953673009609E-06 -7.52996377161951E-07 -5.34909717604820E-04  1.58654559745731E-05
  6.55678666974210E-05  1.01430677525296E-05 -1.75594080031053E-04 -1.32187189619472E-06 -1.09990188996458E-05
 -4.09460711472946E-06 -2.11571350048319E-06  3.06610298277828E-06  2.69744146585782E-06  4.60417643842104E-06
  3.07860203948962E-06  8.28228749521498E-06  5.46776405180772E-07 -5.37891371098857E-07 -2.53635775018198E-05
  1.07675353322864E-05 -7.51468088937912E-07 -1.19149949927358E-05 -2.54775666581304E-05 -1.20597932342651E-04
 -2.30095195354835E-05 -1.03618080333551E-02  5.72460525953484E-06  2.04788431017584E-05 -1.05098170812983E-08
 -2.82200238446115E-03  8.39774344075816E-06  3.73918289098586E-05  6.99428653764634E-06  5.11519805969647E-03
 -1.06644320438654E-05 -4.65492518482091E-05 -6.42953653156991E-06 -4.26931052726198E-06 -5.65626130408661E-06
 -1.61129601334810E-05  1.00053563757620E-05  9.82235765620665E-07 -6.88193865810297E-06 -2.04097147531569E-05
  5.68567300117583E-06  4.17081679155277E-06  1.93580550486694E-06 -4.21697927089756E-07 -3.09990036077287E-06
  4.24984970346326E-07  1.26328217421348E-07 -1.44622236610671E-06  2.05095847085737E-07 -1.45912819647946E-05
 -1.64823084424887E-06 -4.33725856858870E-06  8.64671717624969E-08  6.57414740345153E-07  6.69661479279002E-06
  1.47863081976746E-07  6.36522054232508E-06 -1.23937100909857E-07  2.05308330687307E-06  2.14005089544165E-07
  3.27136445570005E-06 -1.07102431675417E-06 -7.62571731524539E-06 -5.56899684695879E-06  2.20532117478811E-06
  1.67487746026456E-05  2.47415509079996E-06 -3.67842011431425E-06 -1.89078521086456E-07  1.37974640888585E-05
 -4.48218153232127E-07 -3.29479703410954E-06  3.71857858873585E-07 -1.10661278279055E-06 -1.10813511474228E-05
  1.49270046850938E-06 -5.32845871239573E-06 -9.41691743588173E-08  7.97705511773572E-06 -3.38613351202054E-08
 -2.76296559911302E-07 -6.93903915375949E-07  2.83790300678992E-08  3.03786989697798E-06  2.66335517819015E-07
  4.08166335814961E-06  2.81421870440376E-07  9.77389550138505E-06  2.35035690689709E-06  1.74422245989588E-05
  4.00270931156509E-05  1.22643867634990E-06  8.71409521817998E-07  5.76704540876243E-06 -2.45194492938770E-05
 -3.19601427081617E-06  1.65026229353327E-05 -1.74342382855399E-08 -1.26414900603330E-07  1.01592013580801E-06
 -7.53655113618228E-08  8.46980410477169E-07 -4.03312304039980E-08  6.98678178480116E-07 -2.69029290530181E-08
 -2.80627830025848E-07 -6.62565969526323E-09 -7.19386156614400E-08 -3.10347854424526E-07  2.57791219216879E-07
  1.02309674660810E-05 -6.71771050373749E-08 -3.15013341982137E-06 -1.15061161571530E-07 -5.46246399869490E-07
  1.85943369599279E-07 -5.17831968590718E-08 -1.07735111792234E-06 -1.12986402423894E-06  1.33665335651752E-08
 -3.15108354003345E-06  9.69278150029343E-07 -3.06860252906344E-06  4.61382943593666E-09  8.08090253856484E-07
 -1.31170700542691E-06 -1.11701970462739E-06  4.45612444316523E-07  2.05607371252953E-06 -5.49219154662323E-07
  3.91023459113124E-06  1.35870842373228E-07  8.27882485667024E-06  1.28328582869143E-05  1.59184373773957E-05
 -2.00471159771518E-06 -3.20790631186959E-06  2.25244695728303E-06  2.42925280112351E-06  1.00481429647389E-08
  7.13054819874220E-07 -7.05219102910882E-07 -1.34273112355127E-06 -1.24127242399689E-07 -4.47257165305273E-07
  2.17263367585144E-06  4.00572494712551E-06
* ORBITAL    1   29
 -8.44852483077023E-07 -6.02793096842546E-06 -2.72967461061065E-05 -3.93740745274974E-05  9.20816132546001E-05
  1.57114480508094E-06  2.93495787989308E-05  1.68889247874698E-04  3.13624493819570E-05  6.01131497646403E-07
  1.20480145238877E-05  8.74518958765750E-05  2.46535074207876E-05  6.73222580573534E-07  1.19889393337327E-05
  5.59016061207459E-05  4.16016044861186E-06  9.07205922715849E-06  2.02411677758657E-05 -3.45019580557725E-06
 -9.24369161170915E-06 -5.04651159193104E-06 -1.12642529123100E-05 -1.39763414100834E-05 -2.54203556097733E-05
 -1.22333385400208E-05 -2.45208228439562E-05  5.46722605232143E-06  3.95186714303740E-05  1.99056528431865E-04
  1.28842839769386E-03  6.74891075581144E-04 -1.24534129935558E-06 -3.28545104243007E-05 -3.55175781927673E-04
 -1.45478423321140E-04 -1.65817700627128E-06 -3.86909921690959E-05 -4.43863038812441E-04 -2.02292246557365E-04
  2.88762062245908E-07  4.04224427155100E-06  6.04041952707955E-05  3.86632181894047E-05  3.24334450110396E-05
  1.27595395132065E-04 -3.30168342798071E-06 -9.40508334350183E-06 -1.92209860128563E-05 -7.48191156557507E-05
  4.46088178429654E-05  9.03482570443271E-05  2.88970407888125E-05  5.57510352869165E-05 -2.37752464369821E-06
 -1.70086447343986E-05 -7.99358491398752E-05 -3.96703294463921E-04 -1.91217280228346E-04  6.99552811966111E-07
  1.32428626702490E-05  1.09632403660626E-04  4.69653053263895E-05  8.91938464804213E-07  1.67223693050267E-05
  1.06826294813175E-04  2.73141957326453E-05  3.72013740278552E-08  8.27002359549968E-07  3.03638558049386E-05
  2.19553619576541E-05 -5.08481986716687E-06 -7.49295876501456E-06  8.88874176544378E-06  1.87566185640941E-05
  7.99724994556026E-06  2.07401155054235E-05  9.45378021597185E-06  1.68533930804363E-05  6.21696979467083E-07
 -4.17048727256244E-06 -2.37428045528739E-06 -1.69856234728970E-05 -7.98183472609309E-05 -3.95141680090780E-04
 -1.89773267547353E-04  8.39021525994713E-07  1.58590267083611E-05  1.30975583026745E-04  5.28008500251716E-05
  7.76177178271379E-07  1.45215083305464E-05  8.72472993656105E-05  2.15975818450845E-05 -1.33319238846331E-07
 -2.40509689953472E-06  2.25774386777245E-06  1.38766159304796E-05 -9.61624525640605E-06 -2.19290775710670E-05
  1.91393129229992E-07 -1.88293341872130E-06  3.58933308405357E-07 -3.94813767694731E-06  4.50833873839739E-07
 -4.59476075502051E-06  1.29063712585739E-05  2.50155552400923E-05 -2.30124707638064E-06 -1.67154197708027E-05
 -6.62068169777275E-05  9.19837202601417E-06  1.00949978382902E-04  3.53736089396321E-06  5.17222488592787E-05
  2.43759438675913E-06  4.66374208713609E-05  2.68731332620025E-06  2.06919903976142E-05  7.29758602469805E-05
 -4.21290442577710E-06 -2.46716511086636E-05 -6.09071381333952E-06 -5.27153119563353E-05  1.37067286794737E-06
  2.02668302255118E-05 -6.21856351564746E-07 -4.99040730993315E-06 -1.70245494055409E-05  2.68402273184309E-06
  2.94017991494738E-05  1.61274690181196E-06  1.49612947549232E-05  7.62690892380966E-07  1.03412279642286E-05
 -2.29248760667399E-06 -1.66184526662570E-05 -6.56182379282480E-05  8.15825054975688E-06  1.10599554157553E-04
  4.57186751590039E-06  4.30443300220630E-05  3.89323042643899E-06  3.34760166246780E-05  2.50476992190750E-07
  1.63432179317167E-06  9.55847005854573E-06 -4.74110915966267E-07 -1.01661058620966E-05  2.03957979789579E-06
  2.24280520005299E-05  1.29160103537120E-06  2.00947334284421E-05 -1.31885860385883E-08  1.80301061237496E-07
 -1.17494110894417E-06 -6.57441364063639E-07 -8.51770764416778E-06  8.40044790752831E-07  9.68360851575431E-06
 -1.03482725206105E-06 -1.25618990463020E-05  1.46317936444340E-05  8.10654735599498E-05  3.47097480633252E-04
 -3.33522643289596E-05 -3.22480602924177E-04 -5.95182228773926E-05 -4.58407937992576E-04  1.81286957759061E-05
  9.20969125189043E-05  2.18400776848251E-07  1.38572620020443E-06  8.68790501749797E-06  1.76374055044239E-06
  2.07815899901723E-05 -1.28712021462745E-07 -8.07201494659305E-06 -1.79101999972712E-06 -2.31812015687494E-05
 -1.00022445096714E+00 -9.66611846360073E-04 -1.94313313703113E-04 -1.60604787277046E-04 -1.67830557900923E-05
  6.12079647983025E-04  6.92584062446284E-04  6.19107304592165E-04  3.16974507433189E-04 -2.33658173000769E-06
 -1.43876270213654E-06 -7.33320208692628E-06 -4.54611000316615E-06  3.05527817960862E-05  1.16952379941251E-05
  3.17197955787491E-05  1.09897425577650E-03 -1.92138782312295E-05 -2.20852145292623E-05 -1.99243802965342E-06
 -1.44137586827422E-05 -3.59936195313149E-06  3.08876164677811E-06  2.62616110046787E-06  4.29209583307980E-04
 -2.07343120933341E-06 -7.55568179393002E-06 -1.14630114118637E-06  4.02189673860167E-06  1.17092335289017E-05
  3.05251535062566E-05  3.16472788356746E-05
* ORBITAL    1   30
  2.39078444795822E-06  1.71051643619951E-05  8.04274119677078E-05  3.99076923057659E-04  1.91684603828542E-04
  7.66749310634517E-07  1.43174624791316E-05  8.51572247287646E-05  2.06898962657436E-05  8.33449400215483E-07
  1.57160877015236E-05  1.29430437695663E-04  5.21773197816526E-05 -1.33467262775802E-07 -2.40311974075495E-06
  2.20242754182271E-06  1.38205128469886E-05  9.71739488886670E-06  2.23774258275702E-05 -6.19981472460951E-07
  4.25072828403964E-06 -4.23315907588416E-07  3.71079855594553E-06 -1.88748050210615E-07  1.90797825818543E-06
  1.27911485314363E-05  2.47843074506273E-05  2.36674614983997E-06  1.69311667227874E-05  7.95591427660107E-05
  3.94947883346751E-04  1.90746632559662E-04  8.97233009742629E-07  1.68374517531719E-05  1.07538514976220E-04
  2.74522143124850E-05  7.08365945196610E-07  1.34162879697247E-05  1.10838508665020E-04  4.72997550182656E-05
  3.87729865542396E-08  8.60699535322054E-07  3.05825814520554E-05  2.20274927421307E-05  5.04796539189319E-06
  7.36496643978060E-06 -9.39460087612976E-06 -1.67411664807895E-05 -7.97715089419589E-06 -2.06960676103410E-05
 -8.98717567081600E-06 -1.89283595215677E-05  6.00517223591311E-07 -4.20855182961567E-06 -5.47307432685650E-06
 -3.95598322296099E-05 -1.99231238560893E-04 -1.29026007194195E-03 -6.76408813710954E-04 -1.66318701763976E-06
 -3.87912798240399E-05 -4.44598436823272E-04 -2.02389182823498E-04 -1.22682363382334E-06 -3.25022237768090E-05
 -3.53758358275550E-04 -1.45361952715199E-04  3.11292587603337E-07  4.48680467499235E-06  6.25778068565983E-05
  3.88356338751622E-05 -3.26306767938744E-05 -1.27942251024254E-04 -4.41039743676919E-05 -8.95647960691287E-05
  1.95438671787733E-05  7.53910608119414E-05  3.19777580349396E-06  9.13749741008682E-06  2.86238228940763E-05
  5.52685377885685E-05  8.57744713809315E-07  6.12134568192045E-06  2.77743676663481E-05  4.26620022274267E-05
 -9.02936231325306E-05  6.06048579802381E-07  1.21636782940499E-05  8.85565276797774E-05  2.50706001267699E-05
  1.57958401291355E-06  2.95303717049602E-05  1.70794799857964E-04  3.22364014966236E-05  6.77079889139429E-07
  1.20603344860215E-05  5.64768911152746E-05  4.38041176074268E-06 -9.01023345299505E-06 -1.99172245251234E-05
  1.39839128002396E-05  2.54889878335470E-05  5.04532534416911E-06  1.11720059338549E-05  3.31750556589541E-06
  9.00144581037002E-06 -1.22042314363242E-05 -2.44620932177485E-05  6.23461726975916E-07  5.00631837169900E-06
  1.70716330645216E-05  1.63499140879583E-06  1.51002259221078E-05  2.73245944920377E-06  2.99574302770129E-05
  7.51470016699727E-07  1.02568813861946E-05  2.28236994578115E-06  1.65423788649780E-05  6.53536314026048E-05
  4.55905578743084E-06  4.28877370907416E-05  8.18135254273493E-06  1.10853895415314E-04  3.90943473874385E-06
  3.36916805445122E-05  2.30818885473231E-06  1.67705516205069E-05  6.63873880745967E-05  3.48575954420647E-06
  5.12119811048892E-05  9.18101240420764E-06  1.00884800770458E-04  2.45120347840734E-06  4.67147064745539E-05
 -2.69151724364743E-06 -2.07241082422808E-05 -7.31346678118430E-05 -6.08709056976615E-06 -5.26932098590472E-05
 -4.18555725000360E-06 -2.44097792436465E-05  1.35576690369703E-06  2.00073367358306E-05 -1.49331431752986E-05
 -8.30467428056571E-05 -3.53591225429946E-04 -5.99474552556260E-05 -4.60615610342950E-04 -3.30571011871263E-05
 -3.20549124939073E-04  1.84550357660969E-05  9.36064880279185E-05 -1.63316771123218E-07 -1.08186622533437E-06
 -7.38279864224475E-06 -3.46200911190464E-07 -9.72410716400323E-06  1.63401038510896E-06  1.95222391696474E-05
 -1.85472411480713E-06 -2.34755478372293E-05 -2.42073718507383E-07 -1.54457942647476E-06 -9.33666134802387E-06
  2.11462002782316E-06  2.30611915511435E-05 -4.24167286194504E-07 -9.77246106669670E-06  1.30732088446326E-06
  2.02807993189811E-05  4.85525266734897E-08  1.35678107072995E-08  1.99623695197776E-06  9.23494541310952E-07
  1.04894012145960E-05 -5.13450173910231E-07 -7.41484030321181E-06 -9.93494778494676E-07 -1.23667706973504E-05
  4.25068988252945E-04  2.85580030669541E-06 -9.85802275949310E-07 -7.47184891099207E-06  4.05385735005713E-06
 -3.20607045630751E-05 -1.22844546555595E-05 -3.09729718885211E-05 -3.51476307753901E-03  1.70941961890463E-05
 -1.41191322948454E-06 -2.17109683472636E-05 -1.39951641153202E-05 -1.94070097165637E-06  5.31807172875722E-06
 -1.35065982519887E-06 -3.97619187271501E-03 -1.32917089667270E-06 -7.78226564690503E-06 -2.19146648222153E-06
 -4.42808523467053E-06 -9.13108490169696E-06 -2.93519259867995E-05 -2.82090227917186E-05  1.00021162977591E+00
  9.76742058639305E-04 -1.64751864788600E-04 -1.90108874981381E-04 -1.45531140329955E-05 -6.95058561588915E-04
 -6.18964895621100E-04 -6.13133619600068E-04
* ORBITAL    1   31
 -5.42451053458981E-06 -3.92120375157249E-05 -1.97595208864812E-04 -1.28304910685138E-03 -6.73479187555874E-04
  1.66893963472111E-06  3.89126534198565E-05  4.44494287794400E-04  2.01864938965637E-04  1.28718683913092E-06
  3.37408179135858E-05  3.63050931775206E-04  1.48384388721909E-04  3.04625135448601E-07  4.41200200246119E-06
  6.46271483706625E-05  4.05780949736108E-05 -3.23986003016535E-05 -1.27479567820414E-04  4.42479287384188E-05
  8.93491988040646E-05  1.93314739691206E-05  7.49507436956932E-05 -3.54506536615026E-06 -1.03465569581583E-05
  2.97429335035620E-05  5.80454847011718E-05  8.45342193765259E-07  6.03079769190023E-06  2.72837712391697E-05
  3.74248622833519E-05 -9.42079689979493E-05 -5.90755203039773E-07 -1.18374320790769E-05 -8.60079623386086E-05
 -2.43308456391874E-05 -1.56046672580046E-06 -2.91124733785631E-05 -1.66346004360084E-04 -3.01505510418309E-05
  6.86974977295559E-07  1.22540589006136E-05  5.74152859442962E-05  4.54407004585698E-06 -9.13445268335893E-06
 -2.05813079992415E-05 -1.40113106465954E-05 -2.54471358834171E-05  5.33340059463301E-06  1.20208203190828E-05
 -3.39168054649979E-06 -9.22930153875857E-06 -1.23017785593722E-05 -2.44979069557542E-05  2.34460201861998E-06
  1.67708535475650E-05  7.87393350524050E-05  3.89014537399284E-04  1.87442228975238E-04 -7.80501284101326E-07
 -1.46362414720363E-05 -8.89596689473594E-05 -2.25096764035438E-05 -8.30696289919235E-07 -1.57409309391443E-05
 -1.30796410548259E-04 -5.29237845489397E-05 -1.30781942510618E-07 -2.36044447716032E-06  2.61362879271230E-06
  1.40753531028761E-05  9.51270873369411E-06  2.14549755635993E-05  5.82733010633211E-07 -4.09882603108522E-06
 -3.58857241214729E-07  4.08634847672674E-06  8.35173335315806E-08 -2.10290203795425E-06  1.29626240865347E-05
  2.52193768083014E-05  2.38424849565062E-06  1.70566365244589E-05  8.01454128409962E-05  3.97196742436851E-04
  1.90763308797720E-04 -8.89103445838996E-07 -1.66246189006642E-05 -1.05440096424986E-04 -2.67100910425257E-05
 -7.03949738548780E-07 -1.33061145107561E-05 -1.09503668204548E-04 -4.66921787094238E-05  4.09097039316056E-08
  8.69809569095034E-07  3.06884727537627E-05  2.21157014637267E-05  5.25464073468787E-06  7.86870952216343E-06
  9.38810888074229E-06  1.66190457318886E-05 -8.22623459250250E-06 -2.12419292151161E-05  8.83865591115465E-06
  1.87622837139240E-05  3.79979036772363E-07 -4.65478430693150E-06  2.33334422666581E-06  1.69536925100257E-05
  6.70663353684234E-05 -4.59117903434424E-06 -4.28329582941070E-05 -8.09235858840464E-06 -1.09422000718747E-04
  4.07218225229928E-06  3.53528229476839E-05  6.14579445066685E-07  4.93707290508728E-06  1.69798848824104E-05
 -1.55394493357041E-06 -1.45171796397832E-05 -2.61397541244711E-06 -2.88221805108426E-05  7.99543674768486E-07
  1.07296813097154E-05 -2.74558488677419E-06 -2.11294639533640E-05 -7.42698188024057E-05  6.24551689889592E-06
  5.41176389665597E-05  4.34784016675786E-06  2.57556157336322E-05  1.35638606441165E-06  2.01827657968741E-05
  2.30490040324394E-06  1.67203390712965E-05  6.60419461718392E-05 -3.59044909182667E-06 -5.28705309970044E-05
 -9.18738912552256E-06 -1.00972982443273E-04  2.55602657954562E-06  4.81187570294511E-05 -3.14509984658645E-07
 -1.98714377833812E-06 -1.10554570130749E-05 -1.17613660635887E-07  6.24688105323916E-06 -1.85361709263495E-06
 -2.18795160090456E-05 -1.67610336253511E-06 -2.23958082264343E-05 -1.52236102009720E-05 -8.46497367542084E-05
 -3.58393204081491E-04  6.04961029998190E-05  4.63307086702627E-04  3.38653063135994E-05  3.26278512193766E-04
  1.87851249163408E-05  9.54521956561828E-05 -7.23898282495282E-09 -2.64120226634371E-07  7.62166225795571E-07
 -7.57516343653721E-07 -8.92111741827699E-06  7.66447801432888E-07  9.33628902765639E-06 -1.07158873048787E-06
 -1.28059361753351E-05 -2.14989515876130E-07 -1.40972407724160E-06 -8.66830332167988E-06 -2.00885188857544E-06
 -2.20366451757796E-05  5.60308271903792E-07  1.07997046464899E-05  1.30973988508056E-06  2.00863730121349E-05
  1.10925627444584E-03  2.07692506311261E-05  2.11844584565062E-06  2.24515743214102E-05 -1.44326039122288E-05
 -3.49209862520403E-06  2.07477837365605E-06 -3.95828508020305E-06 -1.81428688146678E-03  8.48659909608714E-07
  1.45758184985039E-06  7.79357785308187E-06  3.98441054815299E-06 -3.05781951143390E-05 -1.07008732787834E-05
 -2.97645352946971E-05  1.00021695015386E+00  9.94087413869898E-04  1.69267548498024E-04  2.06323792991631E-04
 -1.57502434284517E-05 -6.91981880711818E-04 -6.23069077493115E-04 -6.16329458417148E-04  3.97073815438953E-03
  6.26719643370852E-06  6.51594865432875E-06  7.13567233005731E-07 -4.53771641617370E-06 -1.47542219887717E-05
 -3.40484079314629E-05 -3.32358484874914E-05
* ORBITAL    1   32
  2.36374500573033E-06  1.69084126414433E-05  7.94008264759575E-05  3.92861713039873E-04  1.89007229645441E-04
  7.17256981805944E-07  1.35808953844056E-05  1.11904590714880E-04  4.75917630925846E-05  8.95620520708789E-07
  1.67824653581280E-05  1.07068452720370E-04  2.73704660906580E-05 -3.69240861966471E-08 -8.01861260712606E-07
 -3.01765322748281E-05 -2.19133463591127E-05  5.17829691026218E-06  7.50176281506001E-06  8.98473776716288E-06
  1.90642916690226E-05 -8.17055238057247E-06 -2.09973411932779E-05  9.32175672069869E-06  1.64917579841192E-05
 -2.78401680611787E-07  4.85058183304677E-06  2.36854615469627E-06  1.69433640118572E-05  7.95886724587769E-05
  3.94220203743367E-04  1.90014057138665E-04  8.27467725446113E-07  1.56473288072743E-05  1.29571907136198E-04
  5.23718052316407E-05  7.70598613881809E-07  1.44258276403054E-05  8.70165871120229E-05  2.17667614227462E-05
  1.35997410627652E-07  2.45346121493185E-06 -1.96436517427371E-06 -1.38563261518415E-05  9.58551430923037E-06
  2.18214244677421E-05 -2.55085373400781E-08 -2.31014862832983E-06 -4.09085962568702E-07  3.85482992732376E-06
  6.60244390287664E-07 -3.91639057673987E-06 -1.29627481696074E-05 -2.52300239123151E-05  8.35181133148713E-07
  5.95718738044407E-06  2.69071084045510E-05  3.49977319864455E-05 -9.54036653718083E-05  1.55709565884209E-06
  2.90317194671280E-05  1.65561247189432E-04  2.98632046623041E-05  5.84136230695993E-07  1.16867438833465E-05
  8.46253533952999E-05  2.38005076430649E-05 -6.88377277081993E-07 -1.22865175916092E-05 -5.74228546378221E-05
 -4.40801613509741E-06 -9.22048906663731E-06 -2.08545839466303E-05 -3.49176072364854E-06 -9.44601730687428E-06
  5.41238369661941E-06  1.23030810923701E-05 -1.40008023792504E-05 -2.54505014812725E-05  1.24569948633567E-05
  2.47985321102552E-05 -5.42182635102324E-06 -3.91927569455168E-05 -1.97504972050968E-04 -1.28307167089944E-03
 -6.73766862114034E-04 -1.28563213844709E-06 -3.37177010839262E-05 -3.63236842417794E-04 -1.48529945797459E-04
 -1.66708411083994E-06 -3.88817598158535E-05 -4.44541532928250E-04 -2.01981530323657E-04 -3.06649252915868E-07
 -4.45790374730924E-06 -6.50685254481394E-05 -4.07322414365389E-05 -3.24868622609502E-05 -1.27788427887650E-04
 -3.51511661038104E-06 -1.03600840357137E-05  1.92625000189715E-05  7.48214438518017E-05  4.42036172601863E-05
  8.90884212294598E-05 -2.97533414133313E-05 -5.82487091276324E-05 -2.74878726932677E-06 -2.11533100727310E-05
 -7.43580380829454E-05 -4.33769472235939E-06 -2.56286731461296E-05 -6.26087993369209E-06 -5.42922829895383E-05
 -1.32992514334360E-06 -1.98251850596727E-05  2.31542022036700E-06  1.67997901062940E-05  6.63387183366916E-05
  9.17137589062354E-06  1.00928804913895E-04  3.58489961551225E-06  5.28986439318294E-05 -2.54124662629554E-06
 -4.79299486073691E-05  2.33555446557685E-06  1.69704310483674E-05  6.71438450862443E-05  8.13570251893013E-06
  1.09770691542731E-04  4.62779003029441E-06  4.31001208523347E-05 -4.08075129988867E-06 -3.52957758906025E-05
  6.07337102983851E-07  4.88183070864405E-06  1.67922696861282E-05  2.61711386491012E-06  2.89218381074374E-05
  1.52504902199836E-06  1.42290738495293E-05 -7.73146047401833E-07 -1.04047001711329E-05 -3.54694157959169E-08
 -4.04803675857545E-07  9.36005697501531E-08 -9.20674858577601E-07 -1.05530941617463E-05  6.58106404978088E-07
  7.98398287996878E-06  1.09575549561257E-06  1.28234387617569E-05 -2.72237018340641E-07 -1.73144673403145E-06
 -1.00309881749792E-05 -3.43502544465015E-07 -9.16964175464162E-06  2.13606607022809E-06  2.32724893822717E-05
 -1.24734194899389E-06 -1.98354357019549E-05 -2.43973985441258E-07 -1.56369280653962E-06 -9.38066131065579E-06
  1.76410127824565E-06  2.09576795919279E-05 -9.16523417189970E-08 -7.82651037018271E-06  1.77565152020575E-06
  2.29853062325427E-05 -1.51637124250104E-05 -8.41796208621411E-05 -3.56628105363670E-04 -3.37919390657827E-05
 -3.25570489356018E-04 -6.03316970901076E-05 -4.61915248120417E-04 -1.87025562100707E-05 -9.54670468939415E-05
  3.21897634776501E-04  2.82154252391343E-06 -1.39198018225422E-06 -7.04051110312758E-06  4.40639242979721E-06
 -3.10484875131504E-05 -1.22335568976342E-05 -3.18693952554494E-05  1.00021970735203E+00  9.98968414554456E-04
 -2.06059465960804E-04 -1.60862786652268E-04  2.15258148595406E-05 -6.20076288028313E-04 -6.92706697839418E-04
 -6.25159748866718E-04  1.80137329963203E-03  4.35175109442391E-06 -7.15575211882522E-06 -7.25153262910602E-07
 -4.08292635515803E-06 -1.32349809793236E-05 -3.20595236880955E-05 -3.28631541781420E-05  3.53097503086810E-03
  2.29843211785664E-05 -2.28795629286125E-05 -2.49939103763211E-06  1.43397214462422E-05  3.98470096009992E-07
 -5.01636706886414E-06 -4.93610246337575E-06
* ORBITAL    1   33
  2.74031889533608E-06  1.87807747118876E-05  6.36840409693470E-05  2.68372731035041E-04  2.10791788298597E-04
  9.70052383165849E-07  3.60034021609834E-05  1.38173224636235E-04 -2.01274442984292E-05  5.64394605858996E-08
 -1.36473762063294E-05 -7.50661290525545E-05 -9.30145829321263E-07 -7.31212704276829E-07 -1.64058828735119E-05
 -7.90529752259400E-05 -7.87100788159737E-06  7.58022723340646E-05  2.17756227711603E-04 -1.91580727558899E-05
 -4.75397708235327E-05  4.34431873864758E-05  1.15580168504708E-04 -4.39599907232154E-06 -2.89042798136628E-05
 -1.12448409449848E-05 -2.22905865260955E-05  1.76351667964414E-06  1.20668323625200E-05  3.81273298292630E-05
  1.54912930193725E-04  1.50616546101351E-04  1.14483794140031E-06  2.55045443016652E-05  8.18956175109297E-05
 -1.41959383360940E-05  6.45885879382403E-07  1.20854288762347E-05  1.35759427858191E-05 -2.07810795150837E-05
 -1.09853186323418E-06 -4.31354885715802E-05 -1.84698643798903E-04  1.04594837103233E-05  1.91295355868260E-05
  5.17572968408676E-05  4.36156287699413E-07  9.62272019026802E-06 -9.88245035774763E-05 -2.72385760355056E-04
  1.18796540461872E-05  1.66801714389870E-05  1.44332173593482E-05  5.21366968672439E-05  6.39569574278769E-07
  3.05926232588171E-06 -1.66918814468590E-05 -7.04683409004902E-07  1.44248605005680E-04  3.70391017852643E-06
  7.10456909679779E-05  2.09834548277165E-04 -3.03750449745631E-05  2.69408215490869E-06  5.33502137578450E-05
  1.60985105636173E-04 -1.73481694145673E-05 -1.00813819604832E-06 -2.26153199732065E-05 -7.83271276641025E-05
  1.05987687764842E-05 -1.04859064770439E-04 -2.44119001167926E-04  1.91860873829085E-05  5.06210264863820E-05
  7.61266079887206E-05  1.84264321343310E-04  3.20804213897030E-07 -2.10813869894631E-05 -1.13047743975830E-05
 -1.20069823762839E-05 -4.72508461720974E-06 -3.37018709456394E-05 -1.54492317580982E-04 -6.17200313952092E-04
 -1.90532211061075E-04  1.91343388770525E-06  3.19462885003776E-05  1.64470852891147E-04  3.56368695029784E-05
  2.48495684800459E-07  7.87282265976598E-06  2.91290765205222E-05 -4.35917584787447E-06 -1.42277449334098E-06
 -2.61929539932197E-05 -1.36700024477839E-04 -2.73502104816677E-05 -1.39598524273846E-05 -4.10103660275189E-05
  1.13596478121689E-06  4.49096404908142E-06 -7.42734233350514E-06 -1.91384226082922E-05 -5.25656237052229E-07
 -4.76782270517274E-06  5.80162087591454E-07  5.97526379379307E-06 -2.13792988772080E-06 -1.97396704177551E-03
 -7.55061925419636E-05  3.14741274190288E-06  5.20456726324939E-05 -2.26533874959981E-05  3.27993674418030E-05
 -1.90936607534408E-05 -2.43611418753957E-05 -5.19254368637315E-06 -1.77947349131815E-01 -1.41838676183031E-03
  1.46575452455935E-04  5.67791229810301E-05  2.17820316899983E-03  1.80673241084794E-04 -1.45839781754145E-03
 -1.48786774647209E-04 -2.22901708386818E-06 -2.43245565308044E-03 -7.33218225761005E-05  3.32591233100831E-05
  1.81118897048787E-05  2.75931045810073E-06  4.83803389750749E-06  1.64732974444936E-05 -4.91623319315892E-05
  1.44827276252023E-05  9.84009718139771E-01  7.47939493050082E-03  1.20465156227596E-02  1.16791306866171E-03
  7.92520266698037E-04  1.12317222071126E-04 -8.04979114177485E-03 -7.66682261425780E-04 -1.81372905345348E-06
 -2.42297357768111E-05 -6.16724488267974E-05  3.14200092415994E-06  3.41018212259915E-05  2.02888336510951E-06
  9.00729285061667E-06 -1.22496942376418E-06 -1.82558502337735E-05 -3.44258725692029E-06 -4.83419709677039E-05
 -9.87046552366315E-05  1.18747579331171E-06 -1.53284559857963E-05 -3.44087781281841E-06 -5.66224756324456E-06
  8.46022787906695E-07 -1.07344639775770E-05 -3.03761118310363E-06 -4.38563178485407E-05 -8.46856963450910E-05
 -1.74831092269239E-06 -5.39574217451829E-06  3.63426694049816E-08 -1.09782155913850E-05 -3.63488498858381E-06
  8.23301101216834E-07  4.98722266650599E-07  3.95631785824707E-06  1.66213451118466E-05  1.68394252953174E-06
  2.23799919970151E-05  4.15046630707157E-07 -4.60323469043793E-06 -1.28982562270732E-06 -1.93860507176829E-05
 -7.33042490921919E-06 -4.60015522659892E-05  2.79701676613361E-07 -1.25105584460435E-05 -1.80234276225832E-05
  4.51347933745367E-05 -1.51201194000617E-05 -6.04022146155069E-05  1.82210411348992E-06  1.27011824037190E-05
 -5.92890297961112E-06 -4.78054272987360E-06 -3.87248624195825E-06  2.29477298673109E-05  1.10248696389659E-05
  4.59925248380769E-06 -7.37175015672899E-06 -4.60796267588371E-05  3.85720338174030E-06 -1.72565737619679E-05
 -1.17787308498812E-05 -1.80944653061471E-05  3.85785737368743E-05 -6.61144651609160E-05  1.65116859575482E-06
  1.04498686082821E-05  7.76066782975695E-06 -8.19577537029816E-06 -1.60194265713987E-05 -6.40243425926457E-06
 -7.14889838021196E-06 -2.53939098635058E-05
* ORBITAL    1   34
 -4.02083155425185E-06 -2.89643168520124E-05 -1.41147725818063E-04 -5.58705612379860E-04 -1.24662956352661E-04
  9.84189110981707E-08  5.07361895938547E-06  2.06120072414919E-05 -2.87828162366098E-06 -2.02169537812933E-06
 -3.92051500180466E-05 -2.03662850591572E-04 -3.84072112396778E-05  1.24565584769754E-06  2.18374098330665E-05
  1.16408780344918E-04  2.62469590210168E-05  1.34626017002704E-05  3.76774778033685E-05 -7.73013485433278E-06
 -2.28669491811543E-05  8.29052790650801E-06  2.26814338964145E-05 -4.22815449246807E-07 -6.01698204096402E-06
 -4.81231660653941E-06 -1.46707344126556E-05  1.34136794750492E-06  7.77217065395604E-06 -3.60446023744122E-06
  5.70715431355439E-05  2.10347835471798E-04 -2.44783654919488E-06 -4.74608206018522E-05 -1.41283605205205E-04
  1.32259326217115E-05 -3.71181064703789E-06 -7.13445802346537E-05 -2.18916088445336E-04  2.46494864226417E-05
  6.63142294273075E-07  7.96945558451499E-06  1.42188509063896E-05 -7.53157758900744E-06 -1.04877049402380E-04
 -2.41241996897374E-04  4.62606767823279E-07 -1.89689303165342E-05  4.44063944666175E-05  9.50149503043270E-05
  2.49166132852457E-05  6.03847989732419E-05  1.74456735673640E-05  3.22786989288039E-05  2.12316434518606E-06
  1.40359329459947E-05  3.45249168678057E-05  1.65497939633509E-04  2.14929672581417E-04  6.94553815874075E-07
  1.36525454461809E-05  6.38794738254492E-05  1.07927646066550E-05 -2.18632602309710E-07 -7.35187340757360E-06
 -2.77118029713006E-05  8.57064364540140E-06  7.94268129576978E-07  3.75164728966615E-05  1.67532218798287E-04
 -7.27442429431586E-06 -1.88141710651096E-05 -3.61003165000914E-05  1.97905665665283E-05  3.66065303001157E-05
 -7.69847062645352E-05 -2.21920634776192E-04  5.73634908074066E-07  2.35572274972356E-06 -1.96209329741358E-05
 -6.00579952213889E-05  1.15728178329310E-06  7.43781132295141E-06  1.01712495950628E-05  5.54636300053726E-05
  1.53645854034367E-04  6.55652147695604E-07  2.65181769866129E-05  1.41565982359910E-04  1.42631520464740E-05
 -9.42432222915090E-07 -3.54838873893525E-05 -1.36658229740787E-04  1.98175996393016E-05  2.48067344965726E-07
  7.71417041151755E-06  3.31979553450026E-05 -1.87497026060235E-06  7.56604085223503E-05  2.17031577123823E-04
 -4.29569739871928E-06 -2.92212841786014E-05  4.36346931740673E-05  1.16309181643782E-04 -2.06406448826911E-05
 -5.25510035424305E-05  1.22125143233377E-05  2.59886204554977E-05 -3.17463771024614E-06 -3.10602958477543E-03
 -1.04753592373462E-04 -1.58599481580140E-06  1.43271254851280E-05 -4.11447720733103E-05 -6.82318607600524E-06
 -2.28906147705089E-05  4.35666968087212E-05  1.35311348505230E-05  9.83999749840938E-01  7.45416729221219E-03
 -7.90934606116832E-04 -9.86342491636684E-05 -1.20470477316419E-02 -1.17930633863633E-03  8.05071131560660E-03
  7.63035689821192E-04 -3.11982299632624E-06 -3.32050867502990E-03 -1.10311411458668E-04  4.03737098238482E-05
 -2.78852515781460E-05 -2.07998289103920E-06 -5.37286171979971E-05  2.89776585691460E-05  7.84121964689607E-06
 -1.27404146898303E-07  1.77893132854285E-01  1.28179559247103E-03  2.17820799710542E-03  2.43706260093187E-04
  1.39729915964371E-04 -1.86531247605016E-05 -1.45277695539180E-03 -1.27847364761105E-04 -3.90299337465022E-06
 -5.53473998922380E-05 -1.13144636692514E-04  1.15556254163992E-06  2.46791586672053E-05  2.64452486354807E-06
  9.52671903092373E-06  3.37316320190440E-06 -7.85191540986525E-06 -7.53694109178636E-07 -1.38411776661737E-05
 -1.91313113735034E-05  2.56100372288287E-10 -8.14324709342341E-07 -3.08451054868892E-06 -2.60085708642824E-05
  1.69350579710272E-06  1.66991215637950E-05 -3.08592017523932E-06 -4.26054137712165E-05 -9.76852747467697E-05
 -2.83038839864007E-06 -1.13377475530414E-05 -3.36905535864880E-06 -4.04667752562413E-05 -2.52672255371447E-08
  2.01710787339360E-05 -3.48529065622806E-06 -5.01589893070914E-05 -9.90731031651288E-05  4.30424703101600E-06
  1.44036983630608E-05 -1.10846670570628E-06  1.46630921676123E-05 -1.38210887026543E-06  4.18948092201188E-06
 -9.78177158663280E-07 -6.04944598574899E-06  8.81098795637289E-06 -1.29864471637795E-05  1.03218642590906E-05
 -1.02149232304901E-05 -1.24790615492377E-05 -3.02008802205357E-05 -7.18764390500276E-06 -4.44763383435178E-05
  1.61784151508562E-05 -5.59492325275646E-06  1.10786648780600E-05 -6.17395889901532E-05 -1.52000822190938E-05
  4.28935388031642E-05 -8.14020561881697E-07 -3.70016823907053E-06  6.43611242041537E-06 -1.14171923716801E-07
 -2.40694142942715E-07  5.00228176576483E-06  1.93218307077782E-05 -9.24807517441584E-08 -7.21750357429313E-06
 -4.52537416023892E-05  1.62927501627273E-05 -3.33023101364599E-06  1.32193425191078E-05 -1.85494396819384E-05
 -6.71369669560093E-05  3.87083733019429E-05
* ORBITAL    1   35
  9.11135474636730E-07  4.77571564708205E-06 -1.36650820214167E-05  2.20846779600770E-05  1.79819630468446E-04
 -4.00681187874024E-06 -7.48711331408923E-05 -2.21817823952663E-04  2.93835488132655E-05 -2.79829237087805E-06
 -5.34197044560730E-05 -1.57962251383697E-04  1.65529396231119E-05 -8.83693013271904E-07 -1.64816292725324E-05
 -5.18760859440142E-05  8.79143829486730E-06 -1.07190700277585E-04 -2.47487588863780E-04 -2.15772114548321E-05
 -5.46288944851811E-05  6.43744873897096E-05  1.49289149347939E-04  1.06660559598704E-07  2.15490348897004E-05
 -1.52034139120581E-05 -2.31603401570325E-05 -4.46730942924654E-06 -3.20027870036453E-05 -1.50708662673485E-04
 -5.99311135648812E-04 -1.62401477709737E-04 -2.00445722964125E-06 -3.58728659996802E-05 -1.84956821141250E-04
 -3.73581191427612E-05 -1.22122677422538E-07 -2.74463844953815E-06 -9.18631905562402E-06  1.36285328562750E-06
 -1.36807725898610E-06 -2.48494728972510E-05 -1.30564274933441E-04 -2.71748071539817E-05 -2.74865519834033E-06
 -8.50283356880786E-06 -4.77018186212260E-07 -3.77110007678773E-08 -9.73077932509479E-07 -2.11136138675894E-06
  3.82081187164733E-06  1.30877906158774E-05  2.62296126616256E-06  1.03061395320501E-05  2.11444552882558E-06
  1.43094346789579E-05  4.26141917431108E-05  1.81742147810675E-04  1.88255433353606E-04 -8.38467092483872E-07
 -3.40549001383880E-05 -1.35160927575882E-04  1.87252654193418E-05  1.80334738994858E-07  1.83797886251857E-05
  1.04687724205304E-04  8.20811054422002E-06 -5.28247511685741E-07 -1.28021047069971E-05 -6.10951300019841E-05
 -4.34702680325750E-06  7.49048119130152E-05  2.17907485659714E-04  2.05514152487674E-05  5.21427572634162E-05
  4.27436259927181E-05  1.15509067301880E-04  4.15757908867913E-06  2.78542939208309E-05 -1.10244985434138E-05
 -2.25148568448017E-05  1.94765049410505E-06  1.31741900167024E-05  3.84513306515425E-05  1.61856601624697E-04
  1.76909751060582E-04 -6.99864374128726E-07 -1.70022562049500E-05 -5.58315326983670E-05  1.22460332382001E-05
 -7.18154075143761E-08 -1.08188677465552E-06  2.02578888899423E-05  1.70089593673760E-05 -7.33714367613989E-07
 -3.74893704206348E-05 -1.72624352575711E-04  6.73418123414281E-06  3.17063957256292E-06  1.52823723479080E-05
 -2.41843492032401E-07 -6.25122833210119E-06 -8.71809062379781E-05 -2.49147270621845E-04 -1.56600232971291E-05
 -2.69170415743673E-05  1.69252860128381E-05  5.61036745708692E-05 -3.07778838926124E-06 -2.50742644608754E-02
 -2.59804402355364E-04 -2.49510848721392E-05 -3.99601674609875E-05 -3.08059533707205E-04  2.54776397114089E-06
 -2.04506101216349E-04 -2.94743829691255E-05 -2.58654054384413E-06  2.72719285852657E-03 -5.29011618619575E-05
 -7.10611423457518E-06 -5.38544012773331E-05 -3.44886118094810E-05 -3.73099504317790E-05  1.94585379382819E-05
 -1.33286796261093E-05  1.42779636490399E-05  9.99645562998403E-01  7.57747882211046E-03 -1.23037761496450E-02
 -1.19554170452722E-03 -8.54625675559110E-04 -1.15665257174930E-04 -8.05233942522367E-03 -7.61179984749334E-04
 -2.58275505435007E-06  2.88196790173412E-03 -4.50447488708469E-05  3.20789407384798E-05 -6.63851532007876E-06
  2.36567065900388E-06  3.17598198665955E-06 -2.63559617043812E-05 -5.19777066979827E-05 -3.52420132397949E-06
 -5.04598860853904E-05 -1.01065326488619E-04 -1.14382950544027E-06  1.54274053686656E-05  3.89686745835274E-06
  1.00457318121108E-05  1.14784542237062E-06 -7.47455773722498E-06 -2.40953936635250E-06 -3.30009924401766E-05
 -7.86245440392747E-05 -3.30852264002089E-06 -3.77935000059730E-05 -2.37665651665622E-06 -9.62341795136290E-06
 -7.12206978365707E-07 -1.96661260589936E-05 -8.36991532429282E-08 -4.41874140778393E-06  3.25551209631929E-08
 -2.35456968061855E-06 -2.44121500962296E-05 -2.70927192009241E-07  1.89025333788543E-06 -1.53484361185026E-06
 -1.86287281532121E-05 -3.48400122126697E-06 -5.02381172090054E-05 -9.87593569797410E-05  2.29360810158284E-06
  8.52089748807737E-06  4.82827352083638E-07  1.71252695104532E-05 -3.56272735236514E-06  4.52170568897421E-06
  6.57743397196694E-07  5.45553764861430E-06  3.37507152377973E-06  5.38247639844522E-06 -2.16137836922139E-06
  1.34532288831330E-05  8.37814242144435E-06  1.04556127756611E-05 -7.47308879645063E-06 -4.65280607610796E-05
 -2.15920099950204E-06  1.37853429616996E-05 -1.57613031502169E-05  4.40247099316349E-05 -1.64182404976338E-05
 -6.39427550304657E-05  4.65510090453434E-07  2.97584248143667E-06 -1.02918003902236E-05  8.34708786622572E-06
 -1.39172409783375E-05 -9.43804396874552E-06 -1.68479487899628E-05 -2.02222241345954E-05 -7.46203761424971E-06
 -4.63911183857615E-05 -4.69620029076962E-06  1.67558669365910E-05 -1.18935188648213E-05 -1.69267388320844E-05
  4.14778176670968E-05 -6.50125565666032E-05
* ORBITAL    1   36
 -1.99285937099698E-06 -1.34092830800912E-05 -3.77179780039011E-05 -1.62477143294929E-04 -1.85722841258138E-04
  1.29666091009999E-07  2.68642482263354E-06  3.14113781484127E-05  1.55077831220135E-05 -5.60448507612368E-07
 -1.43557890508267E-05 -4.81117134371313E-05  1.13673818140310E-05 -6.92416766731121E-07 -3.67458369062583E-05
 -1.70630594024717E-04  6.15176309843991E-06  2.23360391297321E-06 -2.77198086751861E-06  1.67820288425091E-05
  2.97831519296089E-05  8.41078860578754E-05  2.42145539157699E-04  2.39912436757336E-07  5.15967081549879E-06
  1.76630224279766E-05  5.72210189858793E-05 -1.89190910689503E-06 -1.27150642995404E-05 -3.50896479000166E-05
 -1.51679714673255E-04 -1.80014410669571E-04  2.82494480186644E-07  2.02418443195840E-05  1.14417411597349E-04
  1.01840562698192E-05 -8.31506907892230E-07 -3.39536412959874E-05 -1.34787105193359E-04  1.87235441497723E-05
 -4.57278454147137E-07 -1.15358040260683E-05 -5.42881341056246E-05 -2.85500877876333E-06 -7.48375205672342E-05
 -2.17773375549561E-04 -4.04929715763697E-06 -2.78208097050087E-05 -4.27548248335825E-05 -1.15648229845180E-04
 -2.07709482729521E-05 -5.29845955718115E-05 -1.12118917456942E-05 -2.31177119551530E-05  4.36495445272704E-06
  3.13108624226134E-05  1.48678531352626E-04  5.90451235001513E-04  1.52913451631153E-04 -7.74025425302516E-08
 -9.84628583552861E-07 -2.17859121107306E-06  4.44286447076380E-07 -2.00983571228227E-06 -3.67191006263756E-05
 -1.89782340774901E-04 -3.76966989409188E-05 -1.33951408483741E-06 -2.41580292991470E-05 -1.27223002981563E-04
 -2.69281680036271E-05 -1.03631186792031E-06 -2.47758557455767E-06 -4.76297688575403E-06 -1.55579514417436E-05
 -1.17561471382137E-06 -3.72146688075294E-06  2.88304021082810E-07 -1.35699634762939E-06  3.11398083159284E-06
  1.12955225171699E-05 -1.01264466720249E-06 -5.46178974665044E-06  1.16562342804025E-05 -3.05199862716468E-05
 -1.88883900078028E-04 -2.76480356636403E-06 -5.25911265853183E-05 -1.55168560341332E-04  1.59887026915274E-05
 -4.00775946908836E-06 -7.49018062166871E-05 -2.23069312231271E-04  2.85896271514931E-05 -8.47809747947006E-07
 -1.46192179184527E-05 -4.32355953032338E-05  8.48395000685990E-06  1.07189343885494E-04  2.47122053290199E-04
 -8.12477917945518E-08 -2.12366138973031E-05 -6.00733976064171E-05 -1.36965312914149E-04  2.23755932863538E-05
  5.60092177866194E-05 -1.60754538907720E-05 -2.60435720624970E-05 -1.41301319005833E-05 -9.99645999993388E-01
 -7.57496710926839E-03 -8.59532484398376E-04 -1.14129543361353E-04 -1.22967424887747E-02 -1.19659050706074E-03
 -8.05677086567704E-03 -7.61112139165543E-04  2.71874250381163E-06 -2.73436453634925E-03  4.99227652376621E-05
  2.49642845475715E-06  5.87418700619140E-06  3.03267893108039E-05 -5.12095023953579E-06 -2.50135790526927E-05
 -5.11756151688453E-05  2.36637913818904E-06 -2.50189018550046E-02 -1.19834704190625E-04  3.08313365861462E-04
  6.24395245845653E-05  1.79963011587260E-05 -3.42133027280514E-05  1.99115197646926E-04  8.65358584949609E-06
  2.72442189446226E-06 -2.52819445469224E-03  5.78597253853070E-05 -3.18840312916972E-05 -3.65315049070605E-05
 -6.95164912706460E-06 -5.40021991084472E-05  1.79660736028782E-05 -1.09605595958235E-05  2.36622283421762E-07
  6.69565392651175E-06  4.46540571818667E-06 -1.97018479010287E-07  1.27536881061289E-06 -2.50558212181960E-06
 -2.46095613531336E-05 -1.55815200392763E-06 -1.80171602741604E-05  3.60488225050732E-06  5.18963035286288E-05
  1.02700041016624E-04  6.51252262970874E-07  1.90199085077730E-05  2.41688801767226E-06  9.03987808995773E-06
 -3.52588777128262E-06  5.53921390908356E-06  3.55692167670245E-06  5.15101172215472E-05  1.01438604563076E-04
  4.03467969842794E-06  1.07505124254759E-05 -1.14242951182011E-06  1.55644741505182E-05  1.24393253832503E-06
 -6.64685068484954E-06  2.58572775319572E-06  3.56054202490867E-05  8.36344277253955E-05 -2.49386916606963E-06
 -1.00505497629904E-05 -3.33780489527103E-06 -3.86934248980720E-05 -5.35325756515947E-07 -1.99187001834842E-05
  7.44848320490978E-06  4.62489957583696E-05  1.66308974378266E-05 -4.89539183826765E-06 -1.18335546311656E-05
  6.43854729992164E-05  1.64982672247151E-05 -4.20889837057399E-05 -8.65844944548229E-08 -5.97314352352835E-07
  8.48432018723935E-06 -1.10975744478358E-05 -1.30678852636138E-05  1.78450954237913E-05  1.02801007912334E-05
  2.01131531583860E-05  7.50755499986856E-06  4.68188044871806E-05  1.45521357329209E-05 -2.66638588468594E-06
 -1.55198262140181E-05  1.69097318289407E-05  6.48612055624393E-05 -4.41066825709624E-05 -2.94860491004267E-07
 -3.19656205818921E-06  5.65067484932485E-06  2.55222485044041E-06 -1.60099290055550E-06 -7.54092136476644E-06
 -1.25687072797233E-05 -1.02143378307025E-05
* ORBITAL    1   37
  1.49741703123998E-06  1.07459855841874E-05  5.11800009294457E-05  1.99875063945409E-04  3.14542646298540E-05
 -1.05692710113791E-06 -1.97627190049292E-05 -1.17176547926902E-04 -3.00244282540445E-05  2.98608021865954E-07
  5.49199157407338E-06  2.90501608494980E-05  3.51005123623955E-06 -9.48246141828179E-07 -1.76733047487635E-05
 -1.02398163317654E-04 -2.34909430695357E-05 -9.87832576428355E-06 -1.65428185173891E-05 -6.02608575253556E-06
 -8.37506732912723E-06  5.59189304210648E-06  9.31055698179929E-06  1.21298628355878E-05  2.02076379580428E-05
  4.29891738343083E-06  8.41647572965087E-06 -5.98279606857202E-06 -4.15844102520547E-05 -1.73767984484079E-04
 -8.69585438191954E-04 -4.79929476894757E-04 -5.18187269615103E-06 -9.33798768961082E-05 -5.78372258319744E-04
 -1.19214038643167E-04 -1.58186625606745E-06 -3.12847675315475E-05 -2.25060314274768E-04 -6.56271743760586E-05
 -2.54608158556332E-06 -4.39189817921028E-05 -2.49880091927147E-04 -3.80247226544333E-05  3.75256507228234E-05
  1.18718241969775E-04  1.54373303520919E-05  6.77257258191826E-05 -2.16411671162107E-05 -6.87854662383522E-05
  3.17164818552288E-05  1.36033555883707E-04  3.35945687107097E-05  1.44592224997517E-04  2.71957657732681E-06
  1.95240264068125E-05  9.32716484255026E-05  4.21865504506717E-04  1.30920640096966E-04 -1.33808553047793E-06
 -2.51820511708827E-05 -1.64082503973770E-04 -4.60663217923188E-05 -5.71096949825852E-07 -1.02575270194108E-05
 -5.04280737270293E-05 -6.67107958273481E-06 -1.42220307218373E-06 -2.69225102168985E-05 -1.75786451834220E-04
 -4.86856994025724E-05  9.19585375538076E-06  1.25286413438456E-05  1.16609935922223E-07 -5.50562476018420E-06
  8.70348170473152E-06  1.16849738543869E-05  1.62496848818814E-05  3.51615256861880E-05  9.50579948390711E-06
  2.19944138296771E-05  2.69523581759120E-06  1.93496148141191E-05  9.24576361513281E-05  4.18709424573315E-04
  1.30071890380231E-04 -1.95105998972217E-06 -3.66323020674383E-05 -2.31343065134975E-04 -6.08248975233741E-05
  5.46024453457804E-08  1.37606410307807E-06  1.73417750121561E-05  8.10900366940565E-06 -5.28045020350723E-07
 -1.02745424683782E-05 -7.84100495327794E-05 -2.73176015018324E-05 -3.02176008853088E-06 -4.03886108153451E-06
 -1.42648097961150E-06 -4.94736120127333E-06 -1.23007064101795E-05 -1.68191854729131E-05  1.46034477895155E-05
  3.55321061014845E-05  1.14543119745149E-05  2.07349629460786E-05  1.55767150782034E-06 -1.29165679181731E-05
  3.64726838512333E-05 -5.17395149809363E-06 -3.07362671767010E-05  6.44965317829865E-07 -3.36798941967884E-07
 -2.20239653847718E-06 -2.27171742460141E-05  2.94428822121322E-06  6.78817722524742E-06  7.80910104101971E-05
 -1.03256450706715E-05 -1.01876262213747E-04 -2.65117055870591E-06 -7.28503823091582E-06 -5.40096303424007E-06
 -6.66642585650209E-05  5.78539098182278E-07  5.66221550124378E-07  1.82002792306363E-05 -2.08071405477632E-06
 -2.45271404407829E-05 -3.95368912431908E-07 -4.84551258844474E-06 -1.17650665912809E-06 -1.38541311214421E-05
  1.60835759202743E-06 -1.22015666883122E-05  3.73722372590682E-05 -3.80802627013875E-06 -3.15172844454237E-05
 -6.05096958109396E-07  1.30519619798719E-06 -4.16150740196082E-06 -2.12214398911380E-05 -1.41540859559812E-08
  1.48802917677868E-04 -1.90446848522746E-06  1.70955909057425E-06  7.73961876940237E-06 -2.76977140405343E-06
 -2.03133614583654E-05 -2.21229416825501E-06 -8.52196687115778E-06  6.45818761000897E-08  9.32417249759973E-05
  1.86254537228916E-06 -7.29314277559670E-07  6.83747748006415E-07  9.78094067134214E-07  4.43806746304077E-06
 -1.18526536791794E-06 -2.51966932783765E-06 -1.71382944377169E-05 -9.99913509274690E-01 -7.11659809921499E-03
 -5.67502176677649E-03 -5.02072776888504E-04  9.40010790697954E-03  6.81398880199576E-04 -1.05545253438239E-02
 -8.29189694183600E-04  2.14564957871147E-08  2.42216076078930E-04 -2.99010865374069E-07 -2.70622849000663E-06
 -1.29345673193258E-05  1.94999060027969E-06 -2.37167340453247E-07  4.13631805539019E-06  1.98911370477163E-05
  1.04863803770858E-04  1.72616947696500E-04  7.62691430350304E-05  1.09691848262073E-04 -2.19872870793236E-05
  1.28920964651324E-05 -2.47426692474877E-05  1.33771576021473E-05  3.18838734649070E-07  4.04212338129522E-07
  1.22261927282846E-06  3.36239140708197E-06  2.59231572531294E-06 -1.89428862116004E-05 -7.20253092331151E-06
 -1.78979686850612E-05 -2.88309694356193E-06 -1.47670350427868E-05 -1.86588600051468E-06 -9.06763855021428E-07
 -8.06748883268414E-07  1.32608206801996E-06  2.65638778871361E-05  2.63458428438113E-05  2.99828394260651E-07
  2.48410909812739E-07  4.12840076908643E-06  4.38269754095620E-07 -1.44981725278482E-06 -7.28431563902476E-06
 -1.89623841945866E-05 -1.79024871339442E-05
* ORBITAL    1   38
 -2.68680481514768E-06 -1.92882646628044E-05 -9.21528991681171E-05 -4.17448832882859E-04 -1.29596214412400E-04
 -1.32519970386122E-06 -2.49664734486983E-05 -1.62761464188046E-04 -4.56288591049485E-05 -5.63451297588851E-07
 -1.01301995056490E-05 -4.97413115021242E-05 -6.44613840302593E-06  1.41880914956479E-06  2.68876440503372E-05
  1.75930191984056E-04  4.87542452239225E-05 -9.04458329218513E-06 -1.22945659299348E-05  1.42469600465035E-07
 -5.55770002321574E-06 -8.91071060594636E-06 -1.21337774278113E-05  1.63269112672639E-05  3.52889829816093E-05
 -9.35859457066032E-06 -2.15870562749270E-05 -2.65404550589935E-06 -1.90544638037114E-05 -9.10627788040726E-05
 -4.14727983380294E-04 -1.31179198779646E-04 -1.91305733762410E-06 -3.59288830410963E-05 -2.28041767874655E-04
 -6.05117863849590E-05  6.14157245270947E-08  1.51226008173808E-06  1.83859420953577E-05  8.47445721339448E-06
  5.40750150185449E-07  1.05189876698516E-05  8.02758521450575E-05  2.79516343714859E-05  3.11933404667694E-06
  4.12520140557369E-06 -1.48848291164607E-06 -5.14865023722231E-06  1.20112532931427E-05  1.60944180252995E-05
  1.47713931257211E-05  3.58432067206199E-05 -1.11070591459068E-05 -2.02190139123274E-05 -1.47831523548925E-06
 -1.06092656805536E-05 -5.05420656934689E-05 -1.96761463956741E-04 -3.02984956509602E-05 -1.03503623926897E-06
 -1.93430291352477E-05 -1.14370840731574E-04 -2.92739066016036E-05  3.00997550352003E-07  5.54288522646151E-06
  2.93975368850634E-05  3.59246444732862E-06  9.48252338422564E-07  1.76759175882267E-05  1.02128873333445E-04
  2.33241666276473E-05  9.70213339157287E-06  1.62327132146490E-05 -6.17182075402096E-06 -8.62999633882830E-06
 -5.64529443404708E-06 -9.48216924730320E-06  1.18779852384951E-05  1.96925358052427E-05 -4.12831778925530E-06
 -7.97297018917563E-06  5.95543039167537E-06  4.14129003612996E-05  1.73126362758830E-04  8.62862166220814E-04
  4.75358198755073E-04 -5.05872176834282E-06 -9.18253241301804E-05 -5.71746685703629E-04 -1.18072717185922E-04
 -1.56591817218795E-06 -3.11828009616274E-05 -2.25864617707596E-04 -6.63025270353413E-05  2.46128959391214E-06
  4.27415759472806E-05  2.45575934942569E-04  3.80651334163269E-05 -3.80356194204984E-05 -1.20041074643871E-04
  1.53549685815358E-05  6.74658353015115E-05  2.24925119684058E-05  7.08830439590231E-05  3.02623875337170E-05
  1.32151368402731E-04 -3.39682059889739E-05 -1.46151967106869E-04 -3.01468184291517E-06 -7.25905709506213E-06
 -7.96264011902316E-05 -1.03409615107866E-05 -1.02061329755378E-04 -2.64543584673893E-06 -6.65707898233028E-06
  5.40830213737167E-06  6.73251962293692E-05 -1.56230003149960E-06  1.20457342666375E-05 -3.64047265836065E-05
 -5.08124227713762E-06 -2.97129731162175E-05  7.37351508939131E-07  2.97998854064613E-07  2.26347979425249E-06
  2.34291748187222E-05 -1.53655640996617E-06  1.28746826093503E-05 -3.56868932509926E-05 -3.75300942713801E-06
 -3.05736236301371E-05 -6.63988311488210E-07  8.45373834455984E-07  4.03875808084304E-06  2.04816535742337E-05
 -5.79249002830650E-07 -7.08506621049165E-07 -1.82094027604029E-05 -2.05096937207548E-06 -2.43106881772692E-05
 -3.57365233455669E-07 -4.55322195250392E-06  1.21505824036454E-06  1.40722647267904E-05 -7.03775629969403E-08
 -1.84124883825094E-04 -2.66405410568552E-06 -1.59052383624539E-06  5.29365372911250E-07  1.49839571868860E-06
  4.42328581539200E-06  2.13859730603598E-06  2.62218828606456E-06 -8.09877563845895E-09 -1.11324873351354E-03
 -5.14193852782207E-06  1.09065464244483E-05  8.31357143473698E-06 -8.19904718294196E-06 -2.06459434800683E-05
  1.23872618509282E-05  9.03934155615632E-06  5.25975035859348E-09  2.41717818208459E-04  4.32524295962710E-06
  6.38253638888178E-08 -1.24270872191484E-05 -2.63106036690344E-06 -5.59190202611919E-07  9.57166707881985E-07
 -1.97359646162041E-05  1.69447314123064E-05  9.99911629107878E-01  7.12306401528456E-03 -5.63993957315551E-03
 -4.96227995838247E-04  9.52042929633292E-03  6.94839109105745E-04  1.05751647933184E-02  8.30146274727106E-04
 -3.41172564855188E-07 -2.85484503129362E-07  1.29806321531011E-06  3.29983606601896E-06 -2.53189616563108E-06
  1.90303075729955E-05  7.35019741911378E-06  1.78099600584522E-05 -1.09834766122373E-04 -1.79564961603031E-04
  7.80437700094739E-05  1.12010155936310E-04  2.49941315229371E-05 -1.32771610502910E-05  2.50468771143670E-05
 -1.26177218401843E-05 -1.92965804685644E-07 -6.87634193643807E-08  4.16356203717927E-06  5.63151640360561E-07
  1.41692091659760E-06  7.19870530083326E-06  1.89214915798149E-05  1.75546845818276E-05  2.84181449516611E-06
  1.44941548397077E-05 -1.94937770943937E-06 -7.28277643009824E-07  8.76225494828674E-07 -1.37141472509199E-06
 -2.59430746381267E-05 -2.61624520347849E-05
* ORBITAL    1   39
  5.94930587834678E-06  4.13685855395046E-05  1.72907004967936E-04  8.61757927739646E-04  4.75006348015002E-04
  1.56449185511788E-06  3.11544933703100E-05  2.25752009399331E-04  6.63052959199280E-05  5.06248622946503E-06
  9.18984385176424E-05  5.72359182133175E-04  1.18256692343242E-04 -2.45996695135617E-06 -4.27249600211846E-05
 -2.45466341166241E-04 -3.80012155541220E-05 -3.80492974428587E-05 -1.20122001623320E-04  3.03937973915492E-05
  1.32389915962642E-04  2.24429822483779E-05  7.08553914141413E-05  1.54129772607185E-05  6.76150970233868E-05
  3.39797014139524E-05  1.46225252612030E-04 -1.48156108149300E-06 -1.06329062718260E-05 -5.06608605142422E-05
 -1.97289147871173E-04 -3.04463819161014E-05 -3.04850680009055E-07 -5.61753287578133E-06 -2.98758571714360E-05
 -3.72582925722481E-06  1.03631310522754E-06  1.93683154622870E-05  1.14562053791070E-04  2.93377089440915E-05
 -9.46295663675444E-07 -1.76395871379635E-05 -1.01848316744309E-04 -2.32285704598029E-05  9.70718792290555E-06
  1.62223751185877E-05  1.18833391880154E-05  1.96840200424962E-05 -5.60564087298432E-06 -9.41532135849920E-06
 -6.13818807641633E-06 -8.57696783212647E-06  4.09315284920829E-06  7.88644652079016E-06 -2.66338186496044E-06
 -1.91204642353645E-05 -9.13596957883816E-05 -4.15900419828456E-04 -1.31470781306753E-04 -6.29784162884177E-08
 -1.53996290132198E-06 -1.84914491195205E-05 -8.48158838164342E-06  1.91598073993179E-06  3.59784151143941E-05
  2.28353913335729E-04  6.05666665294471E-05 -5.37835608050399E-07 -1.04678261042964E-05 -7.99183182248767E-05
 -2.78523685942804E-05  3.16702913394709E-06  4.25894091603701E-06  1.47520314290560E-05  3.58918896943224E-05
  1.19979559658921E-05  1.60591082378480E-05 -1.45746813361077E-06 -5.05722207246877E-06  1.11124087591716E-05
  2.01663363941953E-05 -2.67339509829035E-06 -1.91949923995255E-05 -9.17621434841225E-05 -4.15470434904153E-04
 -1.28485407938812E-04  5.52252852701735E-07  9.92725841164748E-06  4.84865365398045E-05  6.19424085212301E-06
  1.32264726314713E-06  2.49145841697226E-05  1.62347278391174E-04  4.54938859801960E-05 -1.41320920270281E-06
 -2.67892109465321E-05 -1.75334288521159E-04 -4.86440844111818E-05 -9.13628986988129E-06 -1.25727239031424E-05
  1.63776601310527E-05  3.54738645937332E-05 -8.86108948905671E-06 -1.19793065728224E-05  2.10203371913360E-07
 -5.26379080403234E-06  9.28404559686270E-06  2.12677813583244E-05 -1.54346033840091E-06  1.28416725529325E-05
 -3.58570485126667E-05  6.41076531693348E-07 -1.07146480873478E-06  3.74550193499429E-06  3.05415575461140E-05
 -4.02763341290749E-06 -2.03231781540534E-05 -5.82055855601108E-07 -7.05096558752121E-07 -1.82749861819156E-05
  3.48299992021606E-07  4.50603111755478E-06  2.05527853698234E-06  2.43283480020666E-05 -1.20518875913589E-06
 -1.39776893414158E-05 -3.02157262646796E-06 -7.34028405750614E-06 -7.97987126501940E-05  2.64493395551466E-06
  6.65205743293307E-06  1.03483828396173E-05  1.02116339149791E-04 -5.39650580327646E-06 -6.72559465920709E-05
 -1.56221622384864E-06  1.19891584042869E-05 -3.63949373272029E-05 -7.43273212105724E-07 -3.74552949961922E-07
  5.08465332876516E-06  2.97165649770618E-05 -2.25394925708637E-06 -2.33184227793544E-05  2.08638389371989E-09
 -6.03677519555439E-04 -1.45981193465414E-06 -5.36139743268774E-06 -1.16915998327834E-07  4.73448471744191E-06
  1.27705374605757E-05  7.91652455747421E-06  2.02275283692680E-05  1.69014156291013E-05  9.99911651567729E-01
  7.12536299387882E-03 -9.52705752852962E-03 -6.95348718230320E-04  5.64207212479592E-03  4.96482318687052E-04
 -1.05654010492472E-02 -8.30119020041419E-04 -6.98465013444813E-08  9.22986451006787E-05 -7.82139617746976E-07
  6.47494692781464E-08 -4.35274994760372E-06 -1.02830858790576E-06 -8.02501354416345E-07  7.65644823346686E-07
 -2.46874447399747E-06  2.88933318975876E-08  1.11303281429948E-03  1.07024941578584E-05 -4.36134890916482E-06
  1.95359145810645E-05  1.02968812165583E-05 -6.77151961454382E-06  1.11469028004470E-05 -7.18110874787324E-06
  2.80880105133276E-06  1.44227076556439E-05  7.06293283215769E-07  1.90300099010603E-06 -8.61309092662908E-07
 -2.61188564640453E-05 -1.35114042066263E-06 -2.59261883448726E-05 -4.43626243011081E-07 -5.00230924778161E-07
 -3.87300829171557E-07 -3.98541923921968E-06 -1.38389375598338E-06  1.75443153370832E-05  7.25321288512084E-06
  1.89094649866783E-05 -1.09923257359414E-04 -1.80355815422575E-04 -1.12477422791093E-04 -7.80084865320247E-05
 -2.41578650807906E-05  2.50022907718746E-05 -1.26260051593608E-05 -1.26171216908574E-05 -2.39190522722497E-07
 -7.57084870491028E-08 -3.39924295824591E-06 -1.37731298594880E-06  2.57401121184557E-06  7.31371922286131E-06
  1.77379955070663E-05  1.89814266710190E-05
* ORBITAL    1   40
  2.67094171361814E-06  1.91765121315480E-05  9.16579717249485E-05  4.15491154596027E-04  1.29282420023719E-04
 -5.61882761342921E-08 -1.40452823488656E-06 -1.75049224486411E-05 -8.14657193255247E-06  1.93277651209532E-06
  3.62963933445417E-05  2.29503661678809E-04  6.04817160928862E-05  5.25524195885875E-07  1.02218470475387E-05
  7.80545773728906E-05  2.71978542921390E-05 -2.96383214711906E-06 -3.92299243954508E-06  1.45143770962539E-05
  3.53242681574447E-05 -1.22393246787635E-05 -1.67785250511582E-05 -1.43720831064173E-06 -4.98243924172562E-06
 -1.13617754531931E-05 -2.06094936144029E-05  2.70365255753936E-06  1.94101907424687E-05  9.27370419038018E-05
  4.19518368513690E-04  1.30098603857081E-04  5.70451678087327E-07  1.02528876665665E-05  5.04118735004182E-05
  6.67586315361993E-06  1.33195496870263E-06  2.50692058506334E-05  1.63383629432565E-04  4.58473008825971E-05
  1.41866580066226E-06  2.68612657991826E-05  1.75342401686754E-04  4.85180773813605E-05  9.13859908193518E-06
  1.24791947888785E-05  1.62056140607153E-05  3.50466150618949E-05  8.66504254485876E-06  1.16704563837266E-05
  9.58915966677518E-08 -5.55812620714351E-06 -9.51303526125117E-06 -2.19885450417496E-05 -5.99565215492774E-06
 -4.17384262964982E-05 -1.75135049884152E-04 -8.69724895950453E-04 -4.75561828681326E-04  1.53547675609763E-06
  3.06926604694620E-05  2.23564191467550E-04  6.58295746276438E-05  4.94908025814366E-06  9.04914623652622E-05
  5.70928621077800E-04  1.19740888151642E-04  2.41420524593833E-06  4.22979349130492E-05  2.46335687837857E-04
  3.88399058829486E-05  3.72921192990885E-05  1.18151453328549E-04  3.02709562194414E-05  1.33907705825722E-04
 -2.15936076191027E-05 -6.87973253372800E-05  1.52699355641969E-05  6.71376991960484E-05 -3.27839953223904E-05
 -1.43773009471923E-04  1.49055572557461E-06  1.06974060188913E-05  5.09658756583650E-05  1.99327568547535E-04
  3.14782854895885E-05 -2.98273191405114E-07 -5.48871960880232E-06 -2.90668253763804E-05 -3.54293213126686E-06
  1.05111308578059E-06  1.96578825820282E-05  1.16694023794964E-04  2.99413976096900E-05  9.44908045994214E-07
  1.76196807996297E-05  1.02224483565525E-04  2.34893011740662E-05 -9.82618782745772E-06 -1.64581193691989E-05
  1.20829945722130E-05  2.01335587563252E-05  5.58094004484599E-06  9.28665460411726E-06 -6.01997037717257E-06
 -8.37590778241028E-06 -4.29333859829150E-06 -8.39738973713092E-06  5.77602138744484E-07  6.06256622749534E-07
  1.81700201195442E-05  3.94064154631347E-07  4.82454679984566E-06  2.07091538540500E-06  2.44058286424185E-05
  1.17078401124163E-06  1.37535944352549E-05  1.60376855062918E-06 -1.18146157082181E-05  3.74195609767201E-05
  5.97879403335114E-07 -1.34932157849200E-06  3.79397477265449E-06  3.14348507229541E-05  4.17621268400888E-06
  2.14920305597776E-05  1.54786639653453E-06 -1.23979063920865E-05  3.64853049244589E-05 -6.64792460303577E-07
  1.27804914414801E-08  5.16825887505937E-06  3.10130044529708E-05  2.19974482022081E-06  2.28328391854492E-05
  2.92465289617685E-06  6.92177999782520E-06  7.77934428176446E-05  2.64170284387430E-06  7.33916436797569E-06
  1.02975927577289E-05  1.01908763009998E-04  5.38120768482361E-06  6.65883382114298E-05 -1.70373375800709E-05
 -9.99911779617046E-01 -7.10999849810367E-03 -9.45520910056497E-03 -6.87088511735041E-04  5.70030456164157E-03
  4.98070172915481E-04  1.05168557667011E-02  8.23389082986611E-04  7.85972588376477E-09 -6.03169783491495E-04
 -6.29471181685173E-06  6.10390785404721E-06  8.41562628046108E-07 -2.06470119094879E-06  1.24789423369890E-05
  4.80304863263200E-06 -1.91635951086757E-05  1.08551837872089E-09 -1.48759808327543E-04 -3.52992499268707E-06
  1.10988105199952E-06  2.03782420400553E-05  1.10308490799903E-06 -7.46526203346666E-06 -9.05999456390394E-07
  8.36521726433157E-06  6.02118210510097E-08 -1.83666813010027E-04 -1.03000292350090E-07  5.79045078283039E-07
 -4.34406934218670E-06 -1.91057030782466E-06 -9.09341486723242E-07 -1.74051131955468E-06  2.31690885169167E-06
  3.36492809199487E-07  3.36721722835312E-07 -4.05435773985281E-07 -4.04770495765654E-06  1.41242226699627E-06
 -1.77683423891308E-05 -7.23994011388480E-06 -1.88289549347685E-05 -2.86188695791606E-06 -1.47967413704038E-05
  8.91492187372490E-07  1.75059218063800E-06  6.83192348003855E-07  2.63656101247114E-05  1.28715393176949E-06
  2.64172750612484E-05  4.04204657428044E-07  5.19740647875475E-07 -3.18618635496386E-06 -1.15497120003970E-06
 -2.53407408348206E-06 -7.19933925976387E-06 -1.78191879470881E-05 -1.88296548098175E-05  1.06524638020955E-04
  1.75272127251616E-04 -1.11205071681428E-04 -7.43639418898844E-05  2.35028913404835E-05 -2.56124551334400E-05
  1.38742851324447E-05  1.30753476470977E-05
* ORBITAL    1   41
 -6.41634490294398E-07 -5.33472900006557E-06 -1.50247826306182E-05 -1.58550211819161E-04  6.04861654021127E-06
  3.97962673326797E-06  5.12825831054138E-05  3.50368068864103E-04  8.06367726968450E-05 -3.06896683088591E-06
 -3.37311761889760E-05 -2.24400871115043E-04 -5.10652150570013E-05 -1.04821091169589E-06 -1.77960199191780E-05
 -1.10222706458650E-04 -2.10276471369720E-05  6.10424157076609E-05  1.70526229909407E-04 -1.27507214408887E-05
 -4.64116180278368E-05  4.12014160259805E-05  1.08619106697793E-04  1.69194924750149E-05  5.32157816543763E-05
 -2.31370608466069E-05 -7.06006866677943E-05 -7.07890212292276E-07 -5.78992454695505E-06 -1.79269273541773E-05
 -1.69525162654002E-04  7.77191977259910E-07  1.29303832359113E-06  2.12610934518943E-05  1.41963821834129E-04
  3.01713990495352E-05 -1.27889539599177E-07 -2.86777322670059E-06 -7.39927319471324E-06  1.79788260925449E-06
 -5.12826288828070E-06 -6.12054961618828E-05 -4.13079986564315E-04 -9.46835059305578E-05 -4.56924765212623E-06
 -5.77012314710673E-06  9.78391393617797E-07 -1.85646122019817E-06 -7.31623090851716E-05 -2.03742693443031E-04
  3.04497523260095E-05  9.81602074061602E-05 -3.74066713949895E-06 -7.10158324651133E-06 -6.52157382786300E-07
 -5.93999812713371E-06  2.56095147994019E-05  5.27707138445648E-05  8.23876947127355E-05  6.75189689286614E-06
  4.05238161366528E-05  3.08317439587470E-04  7.27990841633686E-05  4.50842844832828E-06  1.23506513910237E-05
  1.21495343375119E-04  3.09533013518957E-05 -1.79458113224607E-06 -2.23087239363875E-05 -1.48221665020973E-04
 -3.30969645441852E-05 -2.29313732333739E-05 -1.26315965581431E-04  1.54235233001629E-05  5.95325786117377E-05
  1.50846486060541E-05  7.77466983765009E-05  1.67285532720964E-05  6.79006352347306E-05 -2.30054311964482E-05
 -9.01939547656666E-05 -1.95158301639988E-06 -1.40044866081536E-05 -6.78797746182371E-05 -3.02042959993909E-04
 -9.45628532269641E-05  8.71649152851069E-07  1.75188547088342E-05  1.07349002255517E-04  2.40100797832019E-05
  4.18354553350450E-08  1.74878648414610E-07 -3.12572858021204E-06 -3.24220886527211E-06 -7.37089566990690E-07
 -1.41851196206924E-05 -9.08608170664364E-05 -2.20921940476404E-05 -8.11870143859936E-07 -2.39630093375683E-06
  7.34973729229874E-07 -1.12992065321948E-06 -1.38141056171314E-06 -3.63222477908832E-06  3.06239094315918E-06
 -3.14052057510706E-07 -3.31606714758159E-06 -7.89838618867714E-07 -9.82896414602350E-07 -1.15627128981366E-06
 -3.30250001933265E-05 -8.70403578946198E-05  6.64338219174524E-06 -3.83487541910870E-04 -7.02574806989448E-06
 -2.08966015746208E-04 -9.99769040115417E-06  7.58069732662489E-08  3.56954966193077E-04 -1.02438199435278E-04
  5.45005708325401E-03  4.90858788107161E-05  2.19543043093775E-02  1.57684637394458E-04 -1.20902084431759E-02
 -9.72410380574402E-05 -1.29001205562687E-06 -3.35706255743411E-06 -3.95313589085684E-05  3.63450971883353E-04
  1.24232803504650E-05 -1.03890227952802E-05  1.01638174910128E-06  2.38423934029557E-04 -7.63784138904834E-06
 -5.57343674476621E-05 -1.42693021537814E-02  2.43156212577532E-03  8.57426111824555E-01  6.21222604895871E-03
  2.20648525982199E-01  1.47162757749791E-03 -4.63980959125825E-01 -3.45059103829428E-03 -1.55393543309302E-06
 -1.14695365499389E-05 -4.20153708346936E-05 -3.93762427175904E-06 -2.75560457055171E-05  4.53012956031062E-06
 -5.78156088134965E-07  5.96829759161639E-06  2.07383495678363E-05 -8.98405308661664E-07 -6.81232305530316E-06
 -1.91538949457874E-05 -4.80298305037733E-06 -4.15470410875691E-05 -4.73557465167285E-06  8.61380936041367E-06
  1.88222592063572E-06  2.18966867622891E-05 -8.30335335546566E-07 -6.29860506931255E-06 -1.70731991716025E-05
 -6.08843802061426E-06 -3.21495239473734E-05 -3.64834074739972E-06 -1.17502149640159E-06  2.42873339632908E-07
  3.66506462213988E-05 -1.62762331021292E-07 -1.29731906465946E-06 -3.51205674373547E-06  1.12556518517924E-06
  1.40492247377795E-05  1.15119782089611E-07 -1.01663591807058E-06 -6.42806781561103E-07 -8.95521517649336E-06
 -2.75554945494000E-06 -9.50564586735456E-06  1.30311845546839E-05  4.06767376857301E-06  6.80045981894092E-06
  4.60503244397391E-05  7.83869655395045E-06  7.50194315896292E-06  5.75066776386056E-07  3.38913970274843E-06
 -4.95763525463179E-07 -2.73792767891479E-06 -1.55793964753587E-06  3.60591648529351E-06  2.89064175884664E-06
  2.72781237038417E-06 -2.82792216785055E-06 -9.89557888441385E-06  3.40724164866279E-06  1.31591388455815E-05
 -6.22155748506391E-06  7.33984219681533E-06  4.51611728664296E-05  6.94009873447727E-06  1.68195813294325E-06
  7.21778348875085E-06  3.60015608504188E-06  6.25197212002886E-06  1.67506397823195E-06 -1.10718340689161E-05
 -1.99415111643327E-05 -2.10145790007535E-05
* ORBITAL    1   42
  1.98817093285695E-06  1.43045434557772E-05  6.87813790466832E-05  3.10748303893379E-04  9.43979489932193E-05
 -1.62973042000590E-07 -2.46242917830366E-06 -2.11665275140660E-05 -7.40525793298745E-06  1.03131749181816E-06
  1.92952389706555E-05  1.19101947204629E-04  2.66692658575306E-05 -6.84533178391696E-07 -1.32942850387678E-05
 -8.53766122783666E-05 -2.10616225865107E-05 -2.32189556214313E-06 -6.36389891335738E-06 -2.41613953838410E-06
  2.69267432719480E-06 -7.56911914578036E-07 -1.94220121151328E-06 -1.63194428952689E-06 -1.61124531611896E-06
 -2.15037292119201E-06  2.79211942090582E-06  6.91047268146993E-07  6.25642792951814E-06 -2.45718512666584E-05
 -4.34502686112071E-05 -8.23289736164773E-05  4.44915571150730E-06  1.13917761262331E-05  1.15022678370126E-04
  2.95516585463932E-05  6.76528112092023E-06  4.08358145457298E-05  3.09667709896995E-04  7.28892629271238E-05
 -1.52861078822105E-06 -1.91570969529006E-05 -1.26924341044271E-04 -2.82072326459823E-05  2.33037550238000E-05
  1.26882143295160E-04 -1.68513580606245E-05 -6.79209466189723E-05 -1.13935039498520E-05 -6.74547028780221E-05
 -1.70592189411152E-05 -6.46874915286284E-05 -2.28842821847898E-05 -8.99971034440028E-05  7.39664893567764E-07
  6.08463231132220E-06  1.65014312078599E-05  1.66546428313942E-04 -5.10674219642510E-06 -4.72559406354269E-07
 -4.92298364421362E-06 -2.30107447815584E-05 -1.87019107050979E-06  1.06985811684923E-06  2.07491672130195E-05
  1.36639085966967E-04  2.88265225774452E-05 -5.04332450168622E-06 -6.00256059826768E-05 -4.05300166877902E-04
 -9.29988326638425E-05  5.76977581784177E-06  1.23028948464911E-05 -3.11796796806076E-05 -1.01286299509365E-04
  7.24570449613827E-05  2.00036096120664E-04 -1.81708663844674E-06 -1.65254214270049E-06 -2.59532738492976E-06
 -2.58900091330611E-06  7.42119779231032E-07  6.05714496954788E-06  1.84975862300773E-05  1.74225273579322E-04
 -1.12202256280720E-06 -3.11716623656199E-06 -3.46480262533364E-05 -2.30083371865693E-04 -5.23499730384916E-05
  3.98541563847285E-06  5.13634603748929E-05  3.51176412864049E-04  8.09841358967447E-05 -1.01072031557569E-06
 -1.70764524289836E-05 -1.05618221505525E-04 -1.99054068364967E-05 -6.11011363738768E-05 -1.70632351288180E-04
 -1.69718659410587E-05 -5.32091236168117E-05 -4.11802775014184E-05 -1.08598203743703E-04  1.25652707052848E-05
  4.64440894906135E-05 -2.29973312575519E-05 -7.07735614649889E-05  1.34596325514168E-06  3.99704341172256E-06
  4.12390751130388E-05 -9.03405965434728E-06  6.39191983914443E-07  3.50523202366851E-04  1.25891471050027E-05
  2.29618258076788E-04 -7.29992778288062E-06  5.58274719181757E-05  1.42758883766127E-02 -2.43046672786839E-03
  2.19536462480700E-01  1.46323804154515E-03  8.56909427719009E-01  6.20840966895364E-03 -4.65460305982373E-01
 -3.46023569666182E-03  1.04714927070293E-06  4.44289179662805E-07  3.52514919362877E-05 -4.56047667367450E-04
 -8.10065831800553E-06 -9.96544190746610E-05  6.48678416921610E-06 -2.49968811592810E-04 -9.86355554028096E-06
  2.78925364746094E-06  3.75424084531368E-04 -2.22297141675216E-05 -2.20314413896946E-02 -1.60964508435827E-04
 -5.85154508930834E-03 -2.62322019904004E-05  1.17508685027423E-02  8.00094704746437E-05  8.82264376970858E-07
  6.67652885086069E-06  1.85557370024826E-05 -3.38570974845147E-06  3.62026577642118E-07 -6.18391749421081E-06
 -3.17800791632428E-05 -2.26915914497855E-08  3.56802759516036E-05  2.08927563446198E-07  1.64739833018608E-06
  4.49577387271197E-06  3.63178317016257E-07  1.12177309248642E-06  1.37378120628401E-06  1.36287035430579E-05
 -7.40607094092583E-07 -1.00807743781737E-05  1.61281564993153E-06  1.19128075691005E-05  4.31631671680355E-05
  4.92234580314524E-06  9.14482825249397E-07 -3.83054158500674E-06 -2.78168543301169E-05  6.11212367121870E-06
  1.90444504212899E-05  9.07156773927659E-07  6.88178003761055E-06  1.93312887262193E-05 -4.80790668825056E-06
  7.91332741276797E-06 -4.81298608896431E-06 -4.15537013529694E-05  1.91892916624669E-06  2.23769254071370E-05
 -1.54355400581874E-06 -6.76538720383012E-06  5.49081904885005E-06  3.40131409792769E-06  1.35035694474341E-06
  1.86836959404456E-05  1.06678437100544E-05  1.96056429764692E-05  2.81211212502454E-06  9.79925520693824E-06
  1.32242205307576E-05  3.57722352485975E-06 -6.07033116418101E-06 -7.32080503226704E-06 -7.51053256787383E-06
 -4.53656646502170E-05 -4.27615366936551E-07 -2.86457040963600E-06 -2.89902751399546E-06 -1.17854513159653E-06
 -1.26289582471831E-06 -3.27176332230534E-06 -5.05294032472436E-06 -4.03067637881644E-06  2.66187695454664E-06
  9.07252676798439E-06  3.91692987970498E-06  1.27960140488919E-05  6.68571761263821E-06 -7.32442306630840E-06
 -6.52174464027949E-06 -4.50557416845952E-05
* ORBITAL    1   43
 -7.46280449187225E-07 -5.00593355916171E-06 -4.19164387738851E-05 -1.77330612797217E-04 -2.30584578493041E-05
 -1.96849538486572E-06 -1.77509907590887E-06 -8.34832327779410E-06 -9.89346532302433E-06  1.06578883478604E-08
 -2.03383937384272E-05 -1.29678540789250E-04 -2.55751645939096E-05  1.17885554475891E-07  1.28215839704361E-06
  1.91459976440163E-05  8.80754078129980E-06  2.36019351283721E-05  1.83225643842475E-05 -8.33866633443089E-06
 -5.25990823546955E-07  1.86977605045932E-05  1.79939032597150E-05  4.58555942762937E-06 -8.86635058980476E-06
  4.08410176207738E-06  3.42335187590605E-05 -7.53825068979758E-07 -5.06218599959958E-06 -4.18158005273381E-05
 -1.76033377533413E-04 -2.38172910237112E-05 -1.04552023437588E-06 -1.15183791071714E-05 -7.99802690447667E-05
 -2.34178494923850E-05 -9.02692655040826E-07 -9.59215281665545E-06 -5.23641141095769E-05 -1.10308916773227E-05
  1.38950358361660E-06 -1.34828895604908E-05 -8.64993984256693E-05 -1.10708656451819E-05 -3.41258972413373E-06
 -4.71900504994694E-06 -9.75076619213059E-06 -2.04753554321259E-05 -3.02554626952110E-05 -2.56439914514922E-05
  2.99760883568486E-06 -2.88599963143292E-05  2.54774249089492E-06  6.35942728417461E-06  1.62955730658148E-06
  1.13939589623014E-05  9.92077135943045E-05  4.09104460770367E-04  3.74523873657755E-06  5.95861178673263E-07
 -5.64160802299437E-05 -2.77574979895373E-04 -2.83895131728838E-05 -7.83685359116682E-07 -5.65313593375082E-05
 -3.09538071485659E-04 -4.95165256342352E-05 -1.00676127583841E-06  3.26111264316398E-07 -2.06995633310068E-05
 -1.48475058801154E-05  9.78428736186223E-05  1.48173435376340E-04 -1.80363393268828E-05 -2.13927998582920E-05
 -5.65154886944605E-05 -8.53140358609573E-05 -1.45738437811075E-05 -3.29215456365342E-06  2.19576622624564E-05
  1.54943770419988E-05  6.59108897457406E-07  4.73822501827284E-06  2.26316895501267E-05  9.89789615275527E-05
  2.74979477740252E-05 -3.37036698831627E-07 -6.18736284649917E-06 -3.76844996710704E-05 -8.13510586634281E-06
  4.53160744845455E-08  5.71553435079032E-07  5.18000944603733E-06  2.04836542397159E-06  2.42806027626128E-07
  4.73426345118448E-06  2.98843698804003E-05  6.98361622177996E-06 -4.87662259610131E-09 -6.41521177057260E-07
 -5.82265373289934E-07 -1.17706800680353E-06  1.76517048204716E-07  2.29955921697104E-07 -3.53441112020649E-06
 -3.42212294843102E-06  2.78612113260671E-06  2.62727439628389E-06 -1.28599027580165E-07 -3.52969473051617E-06
  4.53382817851501E-07 -1.39672592935735E-04 -2.81821074164699E-06  8.77775599469127E-05  7.11488782259478E-06
  1.65700925599011E-04  6.87047674131529E-06  7.50561024730348E-07  3.92002711576269E-05  1.04372353054505E-05
 -9.07272202597185E-03 -6.37934017865231E-05 -1.02773413004444E-03  9.71181678379813E-07 -6.69440230825507E-03
 -3.98826902846903E-05  5.45113213791272E-07 -1.83917530725201E-05  2.07495173861736E-05 -1.35457736959175E-03
 -1.26893736730735E-05 -6.47459406195384E-04  1.87157967622764E-08 -7.91836405295957E-04  1.11724497420397E-06
  9.01584790980161E-06  2.75791114596323E-03 -5.16698600760658E-04  7.26270304818895E-02  3.30446046252656E-04
  8.41888354930516E-01  5.50123402871727E-03  5.34550046944454E-01  3.59401842027145E-03  1.60765472498678E-06
  1.23691454853880E-05  4.53329023158702E-05  2.52843558492698E-06 -7.68521980264539E-06 -1.44327705161686E-06
 -1.74860839434811E-05 -2.75868683319372E-06 -6.74989507474144E-06 -6.30083121177596E-07 -5.03995876740696E-06
 -1.81930227360874E-05 -1.44024122841767E-06  3.99718791242569E-06 -2.54662956137653E-07 -1.06083465587189E-05
 -2.19911145139370E-06  3.97554689304756E-06 -6.12052033407402E-07 -4.89976070837026E-06 -1.76262145551980E-05
  7.65509077740235E-07 -6.15104066431095E-06 -2.59290507216109E-06 -3.49789252411716E-07  9.04747615800528E-07
 -1.02203112726270E-05  2.12953805771332E-08  1.75561957229714E-07  2.34072013494008E-07 -3.90566140377143E-07
 -3.29838279095373E-06 -2.81113358501585E-07 -6.94544933505772E-07  9.37699645075854E-08  1.99474065938771E-06
 -2.53341505707524E-08 -4.64754996918876E-07 -3.77529099541783E-06 -2.07976780227626E-06  4.30120704091670E-07
 -9.15673373623663E-06 -3.67888320656788E-06 -5.53271141554647E-06 -7.81659938620185E-08 -6.14187557727486E-07
  4.56321614899522E-07  8.00476243136402E-07  2.21748030555970E-07 -2.24722116181157E-06 -1.12042764879715E-06
 -2.40492163400410E-06  7.01462216089324E-10 -3.81004452634618E-07 -3.32021043240425E-06 -2.66746026489872E-06
  1.09672819337777E-06 -3.75865459803798E-06 -9.46873074622186E-06 -5.77341759829797E-06 -1.67497740016203E-07
  9.44949982190827E-07 -5.45414014685341E-06 -1.14427394570345E-06  3.06092799149467E-06  3.93761149800954E-06
  6.57118470439937E-06  6.39661999996951E-06
* ORBITAL    1   44
  6.72171356262136E-07  4.82438867953770E-06  2.34496319178379E-05  1.02506437384533E-04  2.78864068325936E-05
 -7.03036343010516E-10 -5.22314041445652E-07 -4.94287590617875E-06 -1.81171167569904E-06  3.33345325261307E-07
  6.59204841725303E-06  4.02673075068450E-05  8.63877693774410E-06 -2.47720814384254E-07 -4.78036532242601E-06
 -3.04614515494050E-05 -7.22000510452296E-06 -5.42883694443209E-07 -1.05721303216621E-06 -3.32476733783180E-06
 -3.33969744853421E-06 -2.11109565181933E-07 -2.16862403204293E-08 -6.94571491336945E-07 -9.95628857934949E-07
 -2.86720477845176E-06 -3.41830662539400E-06  1.64862444725519E-06  1.15211056735713E-05  1.00297364982514E-04
  4.13729960551521E-04  4.63657853689918E-06  8.07021039686020E-07  5.69064238478203E-05  3.11993017024084E-04
  5.01511007128042E-05 -5.86630140406802E-07  5.65882278240837E-05  2.78294279413576E-04  2.85010631836359E-05
  9.80978649451233E-07  5.23376825558114E-08  2.31996410849098E-05  1.52218654945954E-05  9.78599253181071E-05
  1.48005792967017E-04 -1.43281241312756E-05 -2.70886518997079E-06 -5.58771930521269E-05 -8.47836087833630E-05
 -1.81737144074967E-05 -2.08632429079948E-05 -2.20392491133370E-05 -1.56453606032183E-05 -7.93093806832418E-07
 -5.33822745170362E-06 -4.41635935149968E-05 -1.85838080400455E-04 -2.38586118895843E-05  8.89468009224624E-07
  1.08735947807927E-05  5.86724310458226E-05  1.16778669838655E-05  1.06108157621340E-06  1.27308128731413E-05
  8.66044854711790E-05  2.44781448481130E-05 -1.36053857138919E-06  1.36025219387990E-05  8.77896659657466E-05
  1.15999994695464E-05 -5.63467718945432E-06 -8.10527202603061E-06  3.44363769642213E-06 -2.82694721649239E-05
 -2.91606509752518E-05 -2.41141988414254E-05 -9.42677157555328E-06 -2.04222133018204E-05 -3.01808960843199E-06
 -6.67649716395135E-06 -7.64094882829784E-07 -5.13458920072953E-06 -4.25353683677384E-05 -1.80135363531640E-04
 -2.38679792454919E-05  6.90015680149299E-10  2.05364824007145E-05  1.30822662711745E-04  2.58269347964622E-05
  1.95409827478131E-06  1.65094691805916E-06  7.43168644211398E-06  9.62063882388097E-06 -1.22456410732451E-07
 -1.37300767898510E-06 -1.97198790707524E-05 -8.94424773925042E-06  2.36643758163464E-05  1.86434633213718E-05
  4.64218635225907E-06 -8.65933317972230E-06  1.87260248555853E-05  1.80827616724532E-05 -8.28162435717261E-06
 -5.05683320721074E-07 -4.16591189610081E-06 -3.42396016423444E-05  5.86165499307333E-07 -7.78946618152647E-06
  1.88598328891100E-05  4.54426576335116E-04 -1.27595160616336E-06  7.15791904311378E-04  7.87767218315723E-06
  4.54516826888801E-04 -3.76002639623865E-06  8.90877175178721E-06  2.73350918187554E-03 -5.13048404465823E-04
 -8.41800536127550E-01 -5.50001886311710E-03 -7.46532316971374E-02 -3.44467682334439E-04 -5.34410918714059E-01
 -3.59268785661045E-03 -1.49767177752370E-07 -5.02978307683238E-06  2.60563963211620E-07 -1.66266039243313E-04
 -7.58540550258110E-06  1.47524635490592E-04  2.74074821881424E-06 -2.20107002852515E-04 -7.40144530476912E-06
  5.43810430455849E-07 -2.29753445837152E-05  2.19864732334764E-05 -5.92264776656635E-04 -8.29218904087355E-06
 -9.97548339396892E-03 -6.07081288125445E-05 -5.33234197918491E-03 -4.09684912179193E-05 -6.41787222519614E-07
 -5.13058563702896E-06 -1.85283152236273E-05  2.48203913609430E-06  5.46325946010769E-07 -6.95688821911560E-07
  6.64076069318674E-06 -8.18056985418047E-07  1.02269456546893E-05  3.54159032989773E-08  2.88516024729252E-07
  6.38885338574983E-07  3.16363173404803E-07  6.05749360129232E-07  3.98453889112299E-07  3.54170810534616E-06
 -4.20421617117177E-08 -2.03806503195712E-06  1.64623281286620E-06  1.26623608150328E-05  4.61820689909730E-05
  1.39422404015899E-06  1.76731410590041E-05 -2.56083263347835E-06  7.78722467422976E-06  2.79370699731055E-06
  7.02710656021393E-06 -6.29186856314824E-07 -5.03384600286634E-06 -1.81482689401525E-05  2.64094333582396E-07
  1.06760113126753E-05  1.46727066462131E-06 -3.89114624659660E-06  2.20819931153659E-06 -4.04378362842177E-06
 -1.57298291617405E-07  1.01237691324883E-06  1.21657763232557E-06  5.53558916452603E-06 -3.08447535863402E-06
  6.56891527938886E-06  3.99737261442118E-06  6.64459180684060E-06 -1.48460724944594E-09 -3.83649954798995E-07
  2.62178071512079E-06  3.31286334914390E-06 -1.10163073226694E-06 -5.64768372785608E-06 -3.69687661967677E-06
 -9.33173368646522E-06 -7.42118161368672E-08 -5.86519771777077E-07 -7.15611402787006E-07 -4.06673478552264E-07
 -2.39902668066107E-07 -1.04014682378110E-06 -2.20534316031218E-06 -2.16505604497821E-06 -2.61807374931257E-08
 -5.09339717034164E-07  2.20339126289299E-06  3.79656483448457E-06 -5.22052414199598E-07 -3.75416631352470E-06
 -5.63553000039573E-06 -9.22982816692293E-06
* ORBITAL    1   45
 -6.85262550770268E-07 -6.23478848980155E-06  2.85158973905503E-05  5.96322450990554E-05  8.30479767757740E-05
 -6.95753141815569E-06 -3.88298090485794E-05 -3.05252363616445E-04 -7.32480266916841E-05 -4.56871963834727E-06
 -9.59661098906375E-06 -1.10103499357339E-04 -2.93748330070997E-05 -1.70100480602893E-06 -2.09065937674357E-05
 -1.39559163768900E-04 -3.14071799679334E-05 -1.92624798025281E-05 -1.22356784223755E-04 -1.56842428901047E-05
 -6.10865700610486E-05  1.13727226674420E-05  7.14072087603683E-05 -1.62366198726593E-05 -6.72879353331323E-05
 -2.26071716013138E-05 -9.15826964671206E-05 -1.92277030808655E-06 -1.38163819694388E-05 -6.66507118719942E-05
 -2.98601291093772E-04 -9.22038622669753E-05 -9.23395282210470E-07 -1.79040707816697E-05 -1.09871412846801E-04
 -2.44956382251569E-05  3.65189309636688E-08  8.35661196067400E-07  1.02818700871531E-05  4.95639190801520E-06
 -7.06899189643785E-07 -1.35476902416393E-05 -8.67982002477439E-05 -2.12395822563991E-05  4.22246473750583E-07
  1.09530177039418E-06 -1.04907967673729E-06  1.23570043115896E-07 -4.61052254550568E-07 -1.37318104374369E-06
 -2.57053445442908E-06  1.74649348578793E-06 -2.54156533106439E-06  1.19370806073266E-06 -6.78254859784728E-07
 -5.57910661988402E-06 -1.72764314321215E-05 -1.70831773161917E-04  3.66005715008088E-07 -3.83754710627029E-06
 -5.02846687331068E-05 -3.46042246022689E-04 -8.07060727581401E-05  3.04727614587439E-06  3.46743122644209E-05
  2.31255622528180E-04  5.31863216121792E-05 -1.04268443747891E-06 -1.76362252231629E-05 -1.08816107859702E-04
 -2.05991481408283E-05  6.10272763464508E-05  1.69795554924367E-04  1.32350526167127E-05  4.72504875224070E-05
  4.14568572136978E-05  1.08518634264356E-04 -1.73065765787827E-05 -5.38967163512339E-05 -2.21508071129212E-05
 -6.81586788185421E-05 -6.83138938966500E-07 -5.60737608268122E-06 -1.76692886761492E-05 -1.72935813221470E-04
 -1.26350218578428E-06 -1.14358921030084E-06 -2.02869655560067E-05 -1.35205830288407E-04 -2.86307865382211E-05
  2.89798227245926E-07  4.04115231347950E-06  1.53495828190407E-05 -1.37867065744893E-07 -4.85442144262975E-06
 -6.00024778720860E-05 -4.07935484419837E-04 -9.48044121336130E-05 -5.18133760235250E-06 -8.57944030619019E-06
 -7.74382552349102E-07  1.34759473182118E-06 -7.34331707912834E-05 -2.01305859071178E-04 -3.08569748457010E-05
 -9.82685885384268E-05 -3.39316508971088E-06 -5.73813154781105E-06 -1.13131252098119E-06  4.11592340185951E-05
 -4.77947327789411E-05 -6.62758746346050E-04 -1.62974768311005E-05 -3.02314575955769E-03 -2.12326790212421E-05
 -1.72327380425626E-03 -1.94236215564040E-05 -1.12206473292925E-06 -1.61350010675156E-05 -3.25500305537235E-05
  6.17849386576894E-05 -6.39360548204116E-06 -4.13978192850526E-04  1.54808213788757E-06  3.73065486412938E-04
 -5.69430833625374E-06 -5.59078821985559E-05 -1.42227644803132E-02  2.41263075565737E-03 -8.63330787266033E-01
 -6.24742394681106E-03 -2.35511350568033E-01 -1.56704770231580E-03 -4.46072297174393E-01 -3.32450390699638E-03
 -1.33289835088727E-06 -2.01922286570633E-05 -3.63067105890678E-05  1.33663935152632E-04 -8.52218932618582E-06
 -1.20661771020471E-03 -8.35164167634626E-06 -1.24648104425925E-03 -1.73358259636081E-05 -9.00608139570354E-07
 -6.83647664316150E-06 -1.93202375102270E-05  4.78193970721853E-06  4.08952716358342E-05  4.78703999995495E-06
 -7.88223600419991E-06  1.80523083730929E-06  2.26834524516936E-05 -1.55652835915251E-06 -1.14791510676852E-05
 -4.18825520983189E-05  3.94961474949332E-06  2.82530937229246E-05 -4.72929976318296E-06  3.10470855881145E-08
  6.09598395507630E-06  1.97627977737227E-05 -1.89402765434006E-07 -1.49625479659639E-06 -4.10673995928177E-06
 -1.21620201639067E-06 -1.36473278792348E-05 -2.06534305000398E-07  6.09097450295069E-08 -6.99578764049125E-07
 -9.39709523359690E-06 -8.36680011228295E-07 -6.35069155303447E-06 -1.71664655420535E-05  6.19920030778287E-06
  3.21347923397831E-05  3.68071440780722E-06  3.51469416692683E-07  2.56626716263763E-07  3.61090342701369E-05
  4.97963144015061E-07  3.07401891540141E-06  7.48519171728608E-07  2.77345184033430E-06 -1.40841694369948E-06
  3.70981906301931E-06  2.95858105856944E-06  3.61397756523006E-06 -2.71556176323195E-06 -9.20511164924356E-06
 -1.29085185950525E-05 -4.29928992829691E-06  6.89214612849895E-06  4.52393536409483E-05  7.80590381443048E-06
  7.91432975500143E-06  1.65681911933030E-06  7.21322546964057E-06 -3.34717208092759E-06 -5.89348999843661E-06
  1.67545880339882E-06 -1.09158735853176E-05 -1.98528248986421E-05 -1.99591690811476E-05 -2.72671404909224E-06
 -9.27585107141238E-06 -3.46935506798960E-06 -1.35013670327983E-05 -6.17018474296261E-06  7.55364180649381E-06
  4.48113546256841E-05  7.31982457626551E-06
* ORBITAL    1   46
 -6.89463843249748E-07 -5.66156884193956E-06 -1.75352077569344E-05 -1.72713261345171E-04 -6.61438530523392E-07
 -3.40544018466966E-07 -4.32735758952823E-06 -1.75732780410920E-05 -3.95931132555027E-07  1.11008846584735E-06
  2.02048914701361E-05  1.34348068969298E-04  2.84078039510639E-05  4.84084437294417E-06  5.98685835703988E-05
  4.06956910723044E-04  9.45468359592304E-05 -5.31898992258545E-06 -9.45319957875794E-06 -3.09597185153876E-05
 -9.86436257877651E-05 -7.33747302130872E-05 -2.00815003198523E-04 -8.83578715201558E-07  9.05493235900610E-07
  3.25447438773850E-06  5.11371248363009E-06 -6.92673011473323E-07 -5.68244449272361E-06 -1.77519150658752E-05
 -1.72947659952216E-04 -3.25537764285451E-07 -3.05592838180020E-06 -3.48141357235733E-05 -2.32161298802168E-04
 -5.33786809339644E-05  3.83634812850035E-06  5.03372471034547E-05  3.46380327528651E-04  8.07382127784774E-05
  1.03762052950182E-06  1.75234536572617E-05  1.08167963944204E-04  2.04388090143366E-05  6.10572425104378E-05
  1.69837029873707E-04 -1.74171426750929E-05 -5.39744479778226E-05  4.13583707943157E-05  1.08394834382087E-04
  1.31992396474745E-05  4.72595928866234E-05  2.21579277198753E-05  6.81555445229833E-05 -1.92671473320510E-06
 -1.38494962536817E-05 -6.67537698873632E-05 -2.99634059521322E-04 -9.20762356101964E-05 -6.35024297517014E-08
 -1.19960756205350E-06 -1.27589550887048E-05 -5.51901379170055E-06  9.41907983204564E-07  1.80868219162809E-05
  1.11156618454948E-04  2.48124067509389E-05  6.96066785268612E-07  1.33777243678550E-05  8.57803023723368E-05
  2.10505809469956E-05  8.49269844224894E-07  2.30096571667193E-06 -2.54467842016590E-06  1.98666117711883E-06
 -1.79558701967520E-07 -5.96724611023419E-07 -1.19217452534316E-06 -2.86420090942830E-07  2.42215301690715E-06
 -1.61815113043975E-06 -6.91192251429434E-07 -6.28234760830694E-06  2.83929153550737E-05  5.85221586747457E-05
  8.30716751248854E-05  4.56084232533987E-06  9.42139559576150E-06  1.08911099801065E-04  2.91101624460886E-05
  6.96351244399708E-06  3.88082517181208E-05  3.05016634116315E-04  7.31807655276766E-05  1.66723713462062E-06
  2.04665351350928E-05  1.36559742551034E-04  3.07075705977636E-05 -1.91904381068196E-05 -1.22248602090101E-04
 -1.62140482885152E-05 -6.72660251883678E-05  1.08188055955053E-05  6.99119639890069E-05 -1.58672995423823E-05
 -6.17320981141587E-05  2.25333762737765E-05  9.14747584794509E-05 -5.59001408096300E-05 -1.42167536347048E-02
  2.41133131828175E-03  2.36315509489682E-01  1.57256557905118E-03  8.63494776312992E-01  6.24889923545922E-03
  4.45331219682462E-01  3.31980363443767E-03 -1.33122132601534E-06 -1.76412374052919E-05 -3.70161645680912E-05
  4.92751438992294E-04  3.65450756581644E-06 -5.39644762119118E-05  9.18447094919130E-06  9.71518051822241E-04
  1.53846473277908E-05 -1.52479303408290E-06 -5.91134911564762E-05 -3.07626516421398E-05 -3.08608887922844E-03
 -2.29686198284483E-05 -1.06170783883408E-03  4.81438425041395E-06 -1.38221413774118E-03 -3.77432992251163E-06
 -1.12730565283668E-06 -1.50427279116171E-05 -3.30335664607920E-05  3.58719386614882E-04 -2.00750765505199E-06
  3.07340657414822E-05  6.98137377834684E-06 -3.02465792083234E-04  6.11096638185497E-06 -1.82079826985910E-07
 -1.44263712878918E-06 -3.93713085821671E-06  2.35998441833747E-07  1.32216696895946E-07  1.22606415597175E-06
  1.34246686344968E-05  6.93746642191028E-07  9.42808730996741E-06 -8.46782478789069E-07 -6.42468539538361E-06
 -1.74476565092747E-05 -3.64627743467121E-06 -1.58979961169009E-07 -6.22856627574290E-06 -3.21152952893223E-05
 -2.16418218468470E-07 -3.59439056551797E-05 -9.08788742418892E-07 -6.89703399546527E-06 -1.93211005441204E-05
 -4.91249511121616E-06  8.09238480458635E-06 -4.93852285880485E-06 -4.12852475143341E-05 -1.86514421903814E-06
 -2.28846788576743E-05 -1.56044961508519E-06 -1.15084483528748E-05 -4.19543263445956E-05  4.78624424523100E-06
  1.71082974166125E-07 -3.92655025533162E-06 -2.82450132378688E-05 -6.10984869528225E-06 -1.94910910697246E-05
 -2.72737336090572E-06 -9.30713687326558E-06  1.34229175967857E-05  3.46689779077422E-06  6.19166301767780E-06
  7.32343733724302E-06  7.57680185210560E-06  4.48475991990998E-05  1.63119410553519E-06  7.09714239377221E-06
  5.78779916564932E-06  3.40679606271905E-06 -1.68448609835413E-06 -1.94791420075817E-05 -1.08679079183434E-05
 -1.98176121930720E-05 -2.71178621924667E-06 -9.22946792417153E-06  4.06403780290069E-06  1.28752001538581E-05
 -6.80527059896359E-06  7.70631194863126E-06  7.73274069209776E-06  4.53465839891394E-05  4.83677180242792E-07
  3.03902876254756E-06 -2.81280214107558E-06 -8.51176022021920E-07  1.38687110621195E-06  3.01170268833799E-06
  3.93336984048562E-06  3.76855862639663E-06
* ORBITAL    1   47
  9.93945937685142E-07  6.81562102471862E-06  5.72593711195340E-05  2.74673753061496E-04  2.66297033985709E-05
  8.75404773370774E-07 -2.37571731464738E-05 -1.50183032242222E-04 -1.88888881244171E-05 -2.95869929007686E-07
  2.57405049058280E-05  1.82613130560783E-04  3.75834828872495E-05 -1.01637689428423E-06 -7.38257991194167E-06
 -5.02551477262664E-05 -1.61000065561901E-05 -6.35912829940870E-05 -8.73261105015206E-05  4.88061689409889E-06
  2.80034178366967E-07 -3.22675671193480E-05 -4.12519828516470E-05 -1.99483171483114E-06  1.16883467830896E-05
  1.42393321513675E-05  1.62107047187015E-06 -1.02116553663727E-06 -7.01303667318861E-06 -5.86102898276315E-05
 -2.81546063109302E-04 -2.78781666407043E-05 -1.01703763697254E-06 -6.38428015242901E-06 -5.28240425753602E-05
 -2.09053509660843E-05  4.07821920812793E-07  3.80194212066483E-06  1.69678169969362E-05  1.64520055387711E-06
  7.90060206810818E-07 -3.61836856108209E-05 -2.42194206467064E-04 -4.13713698900163E-05  3.42808088702287E-06
  7.17879890187001E-06  6.17671499376248E-06  5.96200433541536E-06 -7.26617908652287E-05 -9.88752301185537E-05
  1.35583307172863E-05 -3.98149535379554E-06  2.18220834897725E-06  8.55796664255043E-06  3.92540061791175E-08
  2.72593114004287E-07  1.94580284564729E-06  7.24055784717009E-06  6.21491448485886E-07 -5.68982188113441E-07
 -3.90909330522591E-06 -1.69144166994878E-05 -1.96743278508285E-06  5.76182570494259E-07  2.81862340524574E-06
  1.24280053313987E-05  1.56481290239028E-06 -8.41866018173053E-07 -5.28970466829150E-06 -2.44812431425048E-05
 -3.39381863908190E-06  4.31755344521896E-06  6.78509883768893E-06 -8.42885967052291E-07 -1.43713016495025E-06
  6.30622064537007E-06  1.08153508408329E-05 -7.43784865213398E-07 -1.33081008558509E-06 -1.23968680120765E-06
 -2.96216384917046E-06 -9.62618356254348E-09 -6.87546039123241E-08 -4.03096124290753E-07 -1.90542708345807E-06
 -2.87749032327938E-07 -6.70154284249453E-09  1.38135119853418E-08  1.43622292690961E-07 -2.12529822742091E-07
  1.05937522084766E-08  4.33422908759247E-08  3.02088212722086E-07  3.38753090187648E-07 -2.30135790573784E-08
 -3.24283735370760E-07 -2.08319142981800E-06 -8.07595308565926E-07 -1.10046682445067E-07 -2.75710944666352E-07
  1.06712024804691E-07 -3.88259162291247E-07 -4.50410293256573E-07 -9.60909078070557E-07  1.37346232309886E-07
 -2.76534244734868E-07  1.55922897865363E-07 -4.96725347519868E-07 -1.27372055743337E-08 -7.17453350332255E-07
 -1.89153006437299E-07 -1.53556167999906E-04  3.29160365081305E-06  1.98828839688982E-04 -2.97405220017730E-06
 -2.07040637082207E-04  4.52014487339372E-06 -2.20620492867335E-07 -3.53224302168103E-06 -2.70813209845371E-06
 -1.18503555348711E-03 -9.84720289423373E-06  2.05529765273307E-03  1.10251754907933E-05  3.16075851740003E-03
  2.91030423253248E-05  1.91897590342799E-07 -2.53438696505609E-06  3.41469262772195E-06 -1.31076374608125E-04
  7.64026925329438E-06  2.87564357756084E-04 -2.07978497799174E-06 -3.84560619529763E-04 -2.64907377298621E-06
 -2.00832996342306E-07 -5.54965228324805E-05  9.34113236773245E-06  5.08817456107540E-01  3.30247220661876E-03
 -4.92266095300658E-01 -3.19639416476564E-03  7.06185200997146E-01  4.58193422848518E-03  9.10402687599624E-09
  7.42432241390824E-08  2.49875404431800E-07 -1.71591365535489E-06  9.35959625869120E-07  1.71759077607453E-06
 -1.32662176992915E-06 -2.40671545272214E-06  1.63286701591759E-06  1.03614674434404E-06  8.23286068139988E-06
  2.75894073143900E-05 -1.28071983105756E-07  6.83393934212669E-06 -1.44267324440027E-06  1.20758222061191E-05
 -2.45705183212143E-06 -5.69068224010338E-06 -1.06522425779882E-06 -8.46126413498445E-06 -2.81936393744441E-05
 -1.00670572396279E-06 -1.42017479966537E-05  2.50237594516672E-06 -5.30009391798006E-06  1.04206230421916E-06
 -3.28303314416404E-06 -5.74888736429828E-09 -4.47141284855797E-08 -1.59242445156712E-07 -5.66852361469141E-08
 -3.73839333865820E-07  5.59804795699393E-08  5.07193553566256E-07 -1.03395349405318E-07 -7.01702470058496E-07
 -6.45046927103802E-07 -2.85312182661072E-06 -6.20268229952541E-07 -1.98965413891697E-06  2.91499903549969E-06
  1.74727924964162E-06 -1.52139108616461E-06 -2.99041933866529E-06 -9.78092978466546E-10 -3.73497291246461E-09
  1.32390336203985E-08 -7.02915549692639E-09  3.21695205284844E-08 -3.21190017346703E-07 -4.59845818070012E-09
  2.97021989388499E-07  6.21167859667804E-07  2.79778189816358E-06  3.30707595688664E-06 -6.12641586135743E-07
  9.23835709008272E-07  1.58400802139081E-06 -1.32460772004939E-06  3.16852368469915E-06  7.46781400646371E-09
  5.43391101461222E-08 -3.31136521293658E-08 -3.14053024028315E-08  3.58957904933972E-08  4.00891667245798E-09
  8.35884843951093E-07 -8.96385739193909E-07
* ORBITAL    1   48
 -4.94571282853581E-09 -3.77044993687264E-08 -6.64065648756386E-08 -2.50476227311179E-07 -1.85995335366561E-07
 -3.77618641016598E-09 -2.25108296553728E-07 -1.44441616573333E-06 -4.77948693904343E-07  2.86721500203811E-09
  1.53448977668948E-07  1.08695090855933E-06  4.65321471201730E-07  1.65232856715867E-08  2.89891359454811E-07
  1.84750125483968E-06  7.17193926897590E-07 -5.95441950140776E-07 -9.43206338715502E-07  1.72922889247550E-07
 -2.88936326500959E-07 -7.06729432452612E-07 -1.31291370275534E-06  8.64010764355881E-08 -2.94448405922728E-07
 -2.92171693026582E-08  5.31460941755310E-07  2.77683353949187E-08  1.91892865334835E-07  1.36391836411249E-06
  4.42677153957203E-06  3.45374065493494E-07 -5.88889184549725E-07 -2.93820033456135E-06 -1.32890723288923E-05
 -1.82368601991698E-06  5.68219406808742E-07  3.85834438993222E-06  1.65633416553314E-05  1.87989423043321E-06
  8.48157137015366E-07  5.01811135008143E-06  2.26749776604647E-05  3.08234317356719E-06  4.23816241173201E-06
  6.65716507481638E-06 -6.72021752526086E-07 -1.24110605066378E-06  5.79288735833716E-06  1.01943121193115E-05
 -7.08127850934934E-07 -1.39992915507088E-06  1.27745521324915E-06  3.14373273381970E-06 -1.02029926343317E-06
 -7.00797243247865E-06 -5.85653905660821E-05 -2.81340728746677E-04 -2.76951993751701E-05 -4.13207870287309E-07
 -3.85135384794876E-06 -1.72014741666265E-05 -1.68316231720075E-06  1.01685176640549E-06  6.31327953632347E-06
  5.23431725015333E-05  2.08062148082425E-05 -7.93968731966285E-07  3.61390948909436E-05  2.41962021147018E-04
  4.13559048294520E-05  3.45638157951324E-06  7.21450869937013E-06  1.35043329298586E-05 -4.00852870958022E-06
 -7.26451103798107E-05 -9.89246492035628E-05  6.16993251448074E-06  5.93749094708314E-06 -2.12917441163022E-06
 -8.48890757455165E-06  9.94377130808171E-07  6.81767214911151E-06  5.73123592988211E-05  2.74819233181818E-04
  2.66392115738331E-05  2.98283296491634E-07 -2.57537294277850E-05 -1.82658910393980E-04 -3.75789729797354E-05
 -8.78144799757180E-07  2.37390744933644E-05  1.50045493570610E-04  1.88362243199776E-05  1.01707867067114E-06
  7.38772873079377E-06  5.03121951517919E-05  1.61212711836997E-05 -6.36029483132781E-05 -8.72897000623705E-05
 -2.00155306936404E-06  1.17125449493476E-05 -3.22754945000971E-05 -4.12260546752001E-05  4.89469355303564E-06
  2.50745185380685E-07 -1.42258306500986E-05 -1.52815381572194E-06  1.79841229974773E-07 -5.16549875955267E-06
  3.80569920375811E-06 -1.93247185752869E-04  2.74264077361474E-06  3.08730771146536E-04 -6.42974405921307E-06
  4.32762806049236E-04  3.08466743805001E-06 -2.50717869926110E-07 -6.82512548734109E-05  1.14097610353024E-05
  4.92941546862993E-01  3.20057068424213E-03 -5.09396216157253E-01 -3.30652085284321E-03 -7.05296239072031E-01
 -4.57584078734702E-03 -1.16644501386380E-08 -4.45562469921977E-07 -2.63393983173140E-07 -2.02187155710034E-04
  3.05109153716295E-06  1.83220230559184E-04 -3.14256191891044E-06  2.43249419965489E-04 -4.25415825098247E-06
 -2.25031450153420E-07 -3.87253741460616E-06 -2.74362480374744E-06  1.88325684973652E-03  1.45205915460535E-05
 -2.55863049805561E-03 -1.44936207011085E-05  2.32568845186268E-03  6.50872719020347E-06 -1.04636248849427E-06
 -8.31993583176178E-06 -2.78023552838426E-05 -2.45220781814892E-06  5.25724034363347E-06  1.01972464389416E-06
  1.41574599585211E-05 -1.04520293824435E-06  3.13397020109193E-06  1.81343234148012E-09  1.54754683485596E-08
  4.35237047322869E-08 -5.83905801064384E-08 -4.55570721344356E-07  4.27564475173417E-08  4.44308317776916E-07
  8.47088918018338E-08  6.59833376168430E-07 -9.81773792865693E-10 -5.39123688939747E-09 -1.39612610668230E-08
 -1.79519172559623E-06  1.21002169822769E-06  1.79960492448447E-06 -9.67372874759877E-07  2.49104613764337E-06
 -1.70109488297657E-06  1.03615984153172E-06  8.23310052081548E-06  2.75968866034909E-05  1.45448833492122E-06
 -1.20970061436109E-05  1.33128974661166E-07 -6.81181032990938E-06  2.45656994510312E-06  5.66886704415178E-06
  3.81528000835544E-09  3.73433208616858E-08  2.30086444849884E-08  1.53138439511647E-08 -1.55980909753557E-08
 -8.91728459270771E-07 -1.17343312049370E-08  8.10087523090784E-07  6.23332864914436E-07  2.81875666948231E-06
  6.05314284913561E-07 -3.32823036202670E-06 -8.96892359815906E-07  3.12432857771482E-06  1.59348838526828E-06
 -1.29574031754865E-06  3.53237810451857E-09  1.76270470560445E-08  3.62851942683211E-08 -1.55052917374245E-08
 -2.65953648875435E-08  1.27258050328266E-08  2.96384258895149E-07 -2.82681197084024E-07 -6.43249799586650E-07
 -2.84062255699050E-06  1.97374437983224E-06  6.02066373360822E-07 -2.91114515533784E-06 -1.51286522232010E-06
 -2.96322943999201E-06  1.77888610938838E-06
* ORBITAL    1   49
 -1.64376646605759E-06 -1.15069079204186E-05 -1.00431309068106E-04 -4.09956148111740E-04 -1.65270850989340E-07
  5.00335157180506E-07 -5.87347405465530E-05 -2.85416289787792E-04 -2.87402999654600E-05 -8.79794598762749E-07
 -5.76500082290793E-05 -3.12182882273875E-04 -4.91640931120093E-05  9.63131122179675E-07 -7.92317321961486E-07
  1.85909022263080E-05  1.43127614167875E-05 -9.93196729046269E-05 -1.50864178331047E-04 -1.83991457730054E-05
 -2.22388726200548E-05  5.74350894959891E-05  8.70230442962132E-05 -1.47424933632794E-05 -3.99250335861136E-06
 -2.38064632130981E-05 -1.89455514524304E-05 -7.30194371562089E-07 -5.24656208218174E-06 -2.52211599367381E-05
 -1.10176687325665E-04 -3.01957445226190E-05 -3.66022413873752E-07 -6.94927934064347E-06 -4.22964891672292E-05
 -9.11150400338775E-06  2.66589966567202E-08  5.50323098713501E-07  5.25867726155056E-06  2.07417736404907E-06
 -2.76085499551965E-07 -5.27563695409736E-06 -3.33413058532045E-05 -7.82471566278897E-06  2.66043411076638E-07
  8.78115896139217E-07 -6.52821494421182E-07 -1.07840329872707E-06 -1.20572109076273E-07 -4.18061449403442E-07
 -3.58445342530798E-06 -3.47311402296443E-06 -2.91556481432617E-06 -3.11887264005365E-06  7.69482816625660E-07
  5.16226131766697E-06  4.25510956960202E-05  1.80292156451419E-04  2.47940110790954E-05 -1.98187407015868E-06
 -2.56579013103550E-06 -1.14451429410226E-05 -1.03212627818484E-05  5.75402965399614E-08 -1.98967524451345E-05
 -1.28568159827702E-04 -2.56158357083978E-05 -1.55468049057247E-07 -1.70556070403216E-06 -2.14551852680432E-05
 -9.31118694239897E-06 -2.27293739585672E-05 -1.64208589211936E-05 -8.36374147374583E-06 -1.27196434533341E-07
 -1.80567896349179E-05 -1.65743209627047E-05  4.55897711796869E-06 -9.17501447770379E-06 -4.61328191392159E-06
 -3.57971450233552E-05  7.48607173193174E-07  5.02376375140315E-06  4.09593719371453E-05  1.72577162718498E-04
  2.41610617974752E-05 -1.04035377658397E-06 -1.22129513206082E-05 -8.34613702559983E-05 -2.38754236378193E-05
 -8.68114591410796E-07 -1.00470802001183E-05 -5.47406947439203E-05 -1.13338546868859E-05 -1.39491284648412E-06
  1.14209519023698E-05  7.72659860844660E-05  9.94706537583113E-06  4.19489645479907E-06  5.88580805544368E-06
 -9.86853373975939E-06 -2.11283568381632E-05  2.69328207976909E-05  2.03387162373864E-05  2.62628312654295E-06
 -2.96698606431291E-05 -2.68598660172862E-06 -6.31920452050203E-06 -7.09412929663040E-07 -1.36189239909084E-05
 -1.64765907155735E-05 -8.29829967588025E-04 -1.03871825340363E-05 -8.62349398458665E-05  5.82293358138776E-06
  1.27966132013515E-03  3.22838797686802E-06  9.90081011984964E-08  1.67175317148796E-07 -4.22446768513173E-07
  1.85218896757673E-04 -8.61920290510044E-07  2.25723909261476E-06  6.33386692124041E-06  1.42588812505711E-04
 -4.87674957127480E-06 -9.74924954085493E-06 -2.96584620600272E-03  5.55891186994500E-04  5.11570995290368E-02
  1.75513953302198E-04  8.38866238352681E-01  5.47962773686469E-03 -5.41856619138729E-01 -3.64994235950755E-03
 -6.68422521602240E-07 -6.27337696168512E-06 -1.74521755876155E-05 -1.09333619136208E-04 -3.97541261357977E-06
  4.01340092919304E-04  7.04976198213000E-06 -2.70671148961646E-04 -9.33324849390469E-06  6.10166086493936E-07
  4.89070870989412E-06  1.77597916673491E-05 -1.34967661682505E-06  4.36573032077204E-06 -1.52018831257580E-07
 -1.09005933383866E-05  2.20633498381208E-06 -3.88231898892730E-06 -1.65701890443077E-06 -1.27342186401978E-05
 -4.65439069740185E-05  2.67879738366725E-06 -7.49286586342010E-06 -1.50017528474563E-06 -1.73825760767767E-05
  2.88899313714896E-06  6.78495832051942E-06 -3.59587649677674E-08 -2.90313257834278E-07 -6.07507459817251E-07
 -4.39274496141688E-07 -3.83300077919163E-06 -3.12485447342397E-07 -6.52891067543258E-07 -9.72574368664838E-08
 -2.28178634194866E-06  5.98427737354212E-07  4.79831744449462E-06  1.73515899892293E-05  9.04614692486045E-07
 -5.92726735341591E-06 -2.55477662563425E-06 -3.41847067222567E-07 -9.15792684932386E-07  1.05248513200061E-05
  8.76832357868472E-08  6.76207892546762E-07  4.68301961747977E-07  8.25065582444449E-07 -2.49192841327518E-07
  2.36237229310965E-06  1.17326690157231E-06  2.37550938030189E-06 -3.94084658120089E-08  1.73199261804775E-07
 -3.88900319951588E-06 -2.18060355461488E-06 -4.14865689579425E-07  9.93541253313878E-06  3.75906820571936E-06
  5.66067301378053E-06  1.79876515145723E-07 -8.89070690589618E-07 -5.59207033885356E-06 -1.12549160072105E-06
 -3.16914071054073E-06 -4.17796049633571E-06 -6.95549045089581E-06 -7.00151791989034E-06 -4.10031089392730E-08
  2.03153742421630E-07 -3.39514942980641E-06 -2.84649654240149E-06 -1.25441573702846E-06  3.80179448887259E-06
  1.00063593509600E-05  5.65147696605145E-06
* ORBITAL    1   50
 -7.51312751036617E-07 -5.04071494390942E-06 -4.12342025631465E-05 -1.73705014358067E-04 -2.41402417222249E-05
 -8.65436212302937E-07 -1.01959984558636E-05 -5.54882006348615E-05 -1.14168859584185E-05 -1.04752034305957E-06
 -1.24195645819506E-05 -8.46702091375144E-05 -2.41164762910897E-05 -1.40373606554911E-06  1.13754066122832E-05
  7.71201376807870E-05  9.91647253291638E-06 -4.45011168407374E-06 -6.26653276069151E-06 -2.66740168988536E-06
  2.97696719930815E-05 -2.68304839285638E-05 -2.00250152704740E-05  9.82076004674327E-06  2.10994684233062E-05
 -2.76831287747809E-06 -6.42979215862682E-06 -7.66973107961610E-07 -5.14413899966728E-06 -4.24000274681765E-05
 -1.79519979824644E-04 -2.49385084934220E-05  5.82555908423021E-08 -1.98340964794036E-05 -1.28089165389157E-04
 -2.55157071495962E-05 -1.98486788905477E-06 -2.71288610605544E-06 -1.24259202794954E-05 -1.04823334456162E-05
 -1.56191288794103E-07 -1.75624007011292E-06 -2.17603141926510E-05 -9.34336898710237E-06  2.25180129822850E-05
  1.60287696019909E-05 -4.47584438420435E-06  9.23246043898301E-06  1.79206871586601E-05  1.62869851587387E-05
  8.40869216841705E-06  1.86962448970270E-07 -4.72022428349005E-06 -3.58847291887759E-05  7.35552124797735E-07
  5.28384401662175E-06  2.54615878520459E-05  1.11194166059577E-04  3.03710480324629E-05  2.02143663365860E-08
  5.46682100113076E-07  5.24383559392518E-06  2.04111125058819E-06 -3.66002590134755E-07 -7.02032749070637E-06
 -4.27538830904401E-05 -9.20758786004316E-06 -2.77534053794842E-07 -5.29725926884812E-06 -3.35105024792617E-05
 -7.88290200427427E-06 -3.64767825931073E-07 -9.50560408189346E-07  3.56994323387755E-06  3.49013600495357E-06
  5.91789663042166E-08  3.69779788835702E-07  6.82586497267167E-07  1.06254516915308E-06 -2.92389753971498E-06
 -3.23754587639237E-06  1.64277308772047E-06  1.15000794125460E-05  1.00370896841153E-04  4.09717885492755E-04
  5.59896079754859E-08 -8.82956148521052E-07 -5.76327369992247E-05 -3.12151671046369E-04 -4.91635330892257E-05
  4.92646937472573E-07 -5.87474584704754E-05 -2.85522877787212E-04 -2.87595777884744E-05  9.60149809711894E-07
 -7.80041528396747E-07  1.86631094241244E-05  1.43155878905818E-05  9.93179521551610E-05  1.50904807905923E-04
  1.47056625681021E-05  3.93191248558164E-06 -5.73596387285019E-05 -8.70175869073313E-05  1.83991462810238E-05
  2.21702314447424E-05 -2.37977123426889E-05 -1.89959733462650E-05  9.79619140169312E-06  2.97975522836699E-03
 -5.58415523481943E-04  8.37278621368384E-01  5.46994421462319E-03  5.15815121347571E-02  1.78096077828194E-04
 -5.44265991205325E-01 -3.66691037077611E-03  6.71469432313737E-07  6.26243347692900E-06  1.75271144904966E-05
  3.54762533354140E-04  6.70067012418944E-06 -8.44386210944779E-05 -3.78962705407186E-06 -2.33442997456714E-04
 -9.14813029427357E-06  6.78724670038577E-07  4.28583828386854E-06  1.82342789427121E-05 -2.35557162331605E-04
  4.35452721840628E-06  1.71561188661717E-03  6.20293306711859E-06  5.88972812718458E-05 -5.11236093390878E-06
 -9.84111138695467E-08 -2.55023816921883E-07  4.67918686640461E-07 -6.62104379476978E-07  6.29787219573041E-06
  1.64694875777903E-04 -9.65635252484504E-07  1.24457662212625E-04 -5.04891558510945E-06  3.43281776506739E-08
  2.79751146808441E-07  5.87056185159287E-07 -3.08273474356855E-07 -6.04932983561801E-07 -4.30734494622678E-07
 -3.84804977190149E-06 -8.91276836881836E-08 -2.27723800027545E-06 -6.05666507072424E-07 -4.85440057302594E-06
 -1.75600433681406E-05 -2.53415999522401E-06 -3.65348325390238E-07  8.99801970486671E-07 -5.95566462264286E-06
 -9.09304414142761E-07  1.06018199118363E-05 -6.20240796144931E-07 -4.96802266651340E-06 -1.79504615369724E-05
 -1.36871768747626E-07 -1.09568254067952E-05 -1.42054927690215E-06  4.44221781821324E-06  2.33452519287761E-06
 -3.91614935580721E-06  1.65832500834096E-06  1.27442324060695E-05  4.65872746769645E-05 -1.48710338107176E-06
 -1.73679809344139E-05  2.68472478442134E-06 -7.48311977100563E-06  2.90391791890815E-06  6.79106005919498E-06
  4.24142859591316E-08 -2.04441997886169E-07 -2.85780699011368E-06 -3.39431015947167E-06 -1.26587026767231E-06
 -5.66220250115149E-06 -3.80520369046687E-06 -1.00741928356323E-05 -1.77671104498614E-07  9.10702983036481E-07
 -1.12987680590197E-06 -5.63535722148654E-06 -3.13953047233617E-06  6.96937120036251E-06  4.19895210726397E-06
  6.99513480887566E-06  3.52988198428635E-08 -1.93862335101212E-07 -2.16058588315114E-06 -3.91037153594734E-06
 -4.15718122530458E-07 -3.79420867588038E-06 -5.70788208794754E-06 -9.95857878972863E-06 -9.00623511335489E-08
 -6.89393534908287E-07  8.21184862090537E-07  4.66268622958158E-07 -2.59734420490757E-07 -1.16597174403331E-06
 -2.35009412340873E-06 -2.35414449796446E-06
* ORBITAL    1   51
  2.68345711104731E-08  1.85805942222416E-07  1.54069206463752E-06  5.78058106929867E-06  1.40812953801418E-07
  5.61109188557137E-07  3.70337479846253E-06  1.61541585365145E-05  1.78538864817670E-06 -5.75177135584899E-07
 -2.40132893757222E-06 -1.01337362860834E-05 -1.19155088097037E-06 -8.29944936081074E-07 -4.38549501345550E-06
 -1.94273126635285E-05 -2.44781742723815E-06  4.65723671024595E-06  7.48111986971321E-06  1.76335371887402E-06
  3.45934890182825E-06  5.77386954401012E-06  9.98752768319805E-06  1.70455817001349E-06  3.24793341699999E-06
 -2.00675329436001E-06 -4.67643856792614E-06  7.18495251214354E-09  5.14011684675526E-08  2.46183779373125E-07
  1.04322458035663E-06  3.05233897727448E-07  1.26428250925096E-08  2.16017381072264E-07  1.41390001181838E-06
  5.60430445248103E-07 -7.30895214777922E-09 -1.17921051088460E-07 -7.96626361249699E-07 -4.06195395725303E-07
 -1.14565041180434E-08 -1.73363529450793E-07 -1.17879869844938E-06 -5.95614375276414E-07 -2.93256216262414E-07
 -6.21405113404871E-07 -5.58305213001215E-08  4.33666656074166E-07 -6.18911847462142E-07 -1.16598628123278E-06
 -3.13051748115712E-08  4.93378346443672E-07  8.70031537868699E-08 -5.38478461415705E-07  9.82836462393344E-07
  6.75194734312169E-06  5.56457224878583E-05  2.69103280920102E-04  2.64417073651325E-05 -8.03398292319310E-07
  2.29688830192094E-05  1.48028903859217E-04  1.93024079335445E-05  2.67445688358835E-07 -2.48393183106702E-05
 -1.78715337989237E-04 -3.71553647270849E-05 -9.79976849467118E-07 -6.95473479569231E-06 -4.63024118518116E-05
 -1.49507608054318E-05 -6.18127804653339E-05 -8.53496987293132E-05 -5.06651188719757E-06 -1.17106726146584E-06
 -3.13713504567829E-05 -4.03609281861498E-05  2.54181416033588E-06 -9.94753949792647E-06  1.36760904073566E-05
  1.54974776929406E-06 -1.00720436718510E-06 -6.92349171175237E-06 -5.66795880918940E-05 -2.75096887912954E-04
 -2.79169345178067E-05  9.74153719069074E-07  6.11516283791379E-06  4.96645522658836E-05  1.99280040329997E-05
 -4.02262033396372E-07 -3.93140161880199E-06 -1.77502438183915E-05 -1.83955091575753E-06  7.56614871508235E-07
 -3.42915950796994E-05 -2.35847026018963E-04 -4.12015067359350E-05  3.48918662223193E-06  7.32223677105550E-06
 -6.27032056088120E-06 -6.14290883648979E-06 -7.01906584244080E-05 -9.60511621354327E-05 -1.37449704091888E-05
  3.27833291490387E-06  1.99201113574199E-06  8.13168007908390E-06 -2.05847490594341E-07 -4.16087947708668E-06
 -1.96205773628133E-06 -6.19557444647219E-04 -1.45901317482423E-06 -3.22874788610342E-04  2.52170243793559E-08
  8.59541393539165E-04  1.48936217937248E-05 -1.38786813281734E-09 -3.37509268794787E-09  7.01238441846022E-09
 -1.83596844001796E-04 -5.22032199956438E-06  1.84968269029816E-04  5.47894807984281E-06  2.57209593840606E-04
  7.77021610445034E-06 -1.50779452647494E-07 -2.02988047282319E-05  1.48927680647415E-06 -5.01865088213163E-01
 -3.25223804083036E-03  4.90675181114213E-01  3.18172620556437E-03  7.12252165042481E-01  4.61684140761915E-03
  1.97805441635408E-07  2.09092894038581E-06  2.23240011544819E-06  6.22748418852976E-05 -8.72170742922627E-06
  1.42536119647095E-04  4.80630723450606E-06  1.47110008089553E-04  5.80036696105801E-07  9.92271988847075E-07
  7.89686148989439E-06  2.64223949352034E-05  7.68729920668632E-08 -6.85890185640998E-06  1.49423936961009E-06
 -1.13686933697075E-05 -2.43534181602384E-06 -5.80769315237361E-06  1.14554556089182E-08  8.87519093832315E-08
  3.19848264959307E-07  1.76781450309875E-06 -9.52485493169050E-07 -1.76226508154846E-06  1.21382231281644E-06
 -2.53561446070886E-06  1.50486295403937E-06  2.07210180425844E-10  1.78762843276871E-09  5.35471601751535E-09
  6.63269565336834E-08  5.05419675784526E-07 -5.96484364163885E-08 -4.74373821468181E-07 -8.96325981945173E-08
 -6.28689217444675E-07 -1.02293666868958E-06 -8.14291366540289E-06 -2.70092269915796E-05  9.03154547832311E-07
  1.39840862622295E-05 -2.52787583947175E-06  5.06841109596772E-06  1.19505440207409E-06 -2.64374182644004E-06
 -7.38220918918440E-10 -5.06328522373563E-09 -2.22053584701371E-08  1.63328146906727E-08  4.06018648130392E-08
 -3.47499577582225E-07 -7.70179276886773E-09  3.05018507976810E-07 -6.12329669527398E-07 -2.60440116288086E-06
  4.64977854355999E-07  1.85917944704665E-06  2.96472227295819E-06  1.46595983037803E-06 -1.42738217576183E-06
 -2.90223173588419E-06  2.21062168443505E-10  1.40032972453300E-08  2.19102462632579E-08  1.37619625129424E-08
  7.21179488702772E-08  1.67695695214371E-08  9.04777727896429E-07 -8.45568571974739E-07  5.88358930183372E-07
  2.56222551950725E-06 -3.19803672701274E-06  7.56411810227167E-07  9.23553727444103E-07  1.45485840930781E-06
 -1.35197641907970E-06  3.04120640959825E-06
* ORBITAL    1   52
 -1.00338811103856E-06 -6.89672622269930E-06 -5.64771154636345E-05 -2.74127649802928E-04 -2.78247531412723E-05
  4.05300062429706E-07  3.99308680105387E-06  1.80599526655386E-05  1.88186908243902E-06 -9.72906033802862E-07
 -6.08239577607838E-06 -4.94413736161502E-05 -1.98578420946729E-05 -7.58215124105941E-07  3.41780265793970E-05
  2.35085311880621E-04  4.10490493888838E-05  3.54657482418325E-06  7.42618374023162E-06 -1.36591443354379E-05
  3.31953934183646E-06 -7.00164493285234E-05 -9.57659720120155E-05 -6.29703249414866E-06 -6.17855499917366E-06
 -1.97690953040716E-06 -8.11947336743833E-06  9.85046749192938E-07  6.76692503218724E-06  5.57520333330630E-05
  2.69683994255411E-04  2.67018774997084E-05 -2.64130279748649E-07  2.49645503757883E-05  1.79512682620560E-04
  3.73169698846238E-05  8.07548015334741E-07 -2.29705255384055E-05 -1.48085598488034E-04 -1.93126561488406E-05
  9.81952954260543E-07  7.00431611441606E-06  4.66961794603957E-05  1.50432092798152E-05 -6.19153266191476E-05
 -8.55127769977802E-05  2.50291579648092E-06 -1.00228863455604E-05 -3.14719477093347E-05 -4.05262814438496E-05
 -5.16623222568745E-06 -1.29983564976586E-06 -1.36989514300017E-05 -1.58443427569031E-06  5.80467205084703E-09
  4.13621542734620E-08  2.12544795959535E-07  9.29131146254304E-07  2.50202602301142E-07  8.05756439227277E-09
  1.51786896352644E-07  1.00486552177599E-06  4.45012956148654E-07 -1.16238289664025E-08 -2.14944048987042E-07
 -1.43747379889027E-06 -5.64614177614998E-07  1.15753180848040E-08  1.84930420167269E-07  1.24941172830550E-06
  6.10611432278749E-07 -3.51955179786126E-07 -6.98802937049313E-07 -3.16868690963842E-08  4.64597743232334E-07
 -6.34578584978840E-07 -1.19559867287212E-06 -6.71302064323482E-08  4.16877425680815E-07 -8.28189771679300E-08
  5.64216732745210E-07  1.93052814134922E-08  1.33501458557023E-07  1.13321704049680E-06  4.13872686585144E-06
 -1.44767033510384E-08  5.78096432112285E-07  2.56099175726362E-06  1.09793391900937E-05  1.33545093207237E-06
 -5.64633011495097E-07 -3.57185275986443E-06 -1.55747917626458E-05 -1.72980409629419E-06  8.28146737255305E-07
  4.34216002448807E-06  1.90950932468983E-05  2.37403607289840E-06  4.44049906037111E-06  7.21509376141991E-06
  1.66263428513926E-06  3.24388345422279E-06  5.82997648603794E-06  1.00312729647832E-05  1.70967495649082E-06
  3.43678621998733E-06  2.03791130189992E-06  4.68380459128295E-06 -1.17157329442015E-07 -1.61677441200983E-05
  1.15529862729339E-06 -4.92998095583474E-01 -3.19671651129409E-03  5.01541265958383E-01  3.25033107969699E-03
 -7.10875409055843E-01 -4.60846340214680E-03  1.95469484387166E-07  2.04169712840432E-06  2.18853235165846E-06
 -1.34380147540111E-04 -4.75000034094939E-06 -5.74162708736201E-05  8.76298845321177E-06 -1.35028850911232E-04
 -4.86412776804163E-07 -2.02252139763783E-07 -2.92033062526874E-06 -2.20941724087543E-06 -1.76799012049763E-04
 -3.20748495008470E-06  6.94629648596271E-04  1.93292434971357E-06  5.27593384748739E-05 -8.89066092652872E-06
 -9.30599327122091E-10 -3.19457689351499E-09  1.05375243642842E-08 -1.63226370103692E-04 -5.33176080826713E-06
  1.62046093582476E-04  5.10395457657853E-06 -2.27434613201325E-04 -7.53265711723014E-06  7.28343058281629E-10
  5.93749272625599E-09  1.58720029058539E-08  5.95091188874109E-08  4.64995869241171E-07 -6.17266524032120E-08
 -4.92109843360819E-07  8.42120060881540E-08  6.31079845825901E-07 -1.01943614932742E-06 -8.11513357263187E-06
 -2.69165666791798E-05  2.53179012103631E-06 -5.05237237864754E-06 -9.09483196503931E-07 -1.39050342159308E-05
 -1.19441516370243E-06  2.65529919980917E-06  1.01385025887131E-06  8.06253518944439E-06  2.68352899883675E-05
 -1.61538365353740E-06  1.14206137997911E-05 -7.59205411553678E-08  6.99952250864819E-06  2.49617401047696E-06
  5.90451497608887E-06  7.57063276034568E-09  5.81504045964322E-08  2.13730051043082E-07  1.76978699576831E-06
 -1.15769320762239E-06 -1.78455191429809E-06  9.75890783178734E-07  2.54425628725677E-06 -1.52579576530034E-06
  5.96416259715832E-07  2.61108495188671E-06 -7.39949821439064E-07  3.23555146825463E-06 -9.41121470641195E-07
  3.04569463433218E-06  1.46088690190328E-06 -1.34073376490497E-06 -1.09765844371419E-09  2.43493056602415E-09
 -1.09738717977595E-08 -7.73044411275536E-09 -7.12706214448699E-08 -8.31516342233707E-07  1.31223879838255E-08
  8.98551337647418E-07 -6.12906068186231E-07 -2.60731266619053E-06 -1.85305846961048E-06 -4.63638516531440E-07
 -2.94621543474964E-06 -1.42610569255517E-06 -2.90138631254450E-06  1.50689658602377E-06 -3.78030346208933E-10
 -3.49018132952289E-09 -1.98974484171524E-08  2.23975445236792E-08 -3.87919204819980E-08 -6.40292188417411E-09
  3.09012034103235E-07 -3.37579560590656E-07
* ORBITAL    1   53
 -6.51966603458580E-08 -4.61747116593807E-07 -1.94678321952838E-06  1.32960222924589E-05  2.22072709249035E-05
  6.70389345959132E-08  1.00850520200174E-06 -4.08699714057116E-06 -4.98949875312743E-06 -5.27407996403117E-08
 -9.68715719961254E-07 -3.32906269523286E-06  2.89418195848393E-07  8.39273277941203E-08  1.38456374782455E-06
 -6.33258784566375E-07 -3.76913160444898E-06  8.91066845444709E-07  2.98360650922124E-06  2.48177853966235E-06
  4.40392342135630E-06 -5.15373221649831E-07 -1.72241362535963E-06 -1.03026488837265E-06  1.35422881772947E-06
  1.02919761475542E-06  4.05873823172461E-06  1.37091904454452E-06  1.03059107815870E-05  4.82584767983896E-06
  3.48162534394502E-05  7.44176812537449E-05 -1.39739897917582E-06  4.79650173825231E-05  2.64575581017915E-04
  4.63785144657163E-05  9.08965313455436E-07  2.22976090658113E-05  1.87445441452937E-04  5.99119515341573E-05
 -1.61640575039131E-06  1.81430084936441E-05  5.51444410225704E-05 -9.18374201335925E-06 -3.07239673079869E-05
 -7.49829369719718E-05 -2.60081388446796E-05 -5.94644784647339E-05  1.78778662021723E-05  4.30869376369013E-05
 -6.31233325802818E-05 -5.83565456575172E-05 -6.31936160786322E-05 -8.33478200806282E-05 -6.43307235673747E-07
 -4.61887970284009E-06 -2.20032039278148E-05 -9.86880316653774E-05 -2.99804409206682E-05  2.71803140313732E-07
  5.04698786689164E-06  3.31567699551000E-05  8.76967154721691E-06  6.54799471365551E-08  9.67743234946881E-07
  1.05579419237109E-06 -9.90068968022221E-07  3.85092232196026E-07  7.26392858051605E-06  4.67940530260984E-05
  1.24979671501782E-05 -1.06647091338761E-06 -3.32495997286558E-07  1.82751126686957E-06  4.35230608975409E-06
 -2.98579358626513E-06 -6.11727332882120E-06 -4.39652473979838E-06 -1.11917141831944E-05 -2.67106264160650E-06
 -6.26165534903104E-06 -6.36528866758017E-07 -4.57024120584211E-06 -2.17757118777766E-05 -9.77595758978312E-05
 -2.97213484789594E-05  4.37296362440431E-07  8.09127357614731E-06  4.99334908433694E-05  1.26514791449188E-05
 -1.05985941122600E-07 -2.17157662648916E-06 -1.61674601974810E-05 -4.96731484780468E-06  1.40099064238003E-07
  2.77068132373600E-06  2.18654627933088E-05  6.66624098594209E-06  2.08660509586811E-06  5.18993470249597E-06
  1.23740761452472E-06  3.37605295323353E-06  2.42804000866077E-06  3.42080636587427E-06 -4.88495685657568E-06
 -1.19261847105878E-05 -1.78216618052208E-06 -4.77921079007710E-06 -1.68068024951195E-07 -1.17295819437847E-06
 -9.54087906629612E-07 -6.08719643698239E-07 -1.14288013595226E-05 -5.78422722083877E-06 -4.17092364635311E-06
 -1.30079204798923E-07 -6.28972540194392E-06 -1.60154606114565E-06 -1.23951968799160E-05 -4.47624834303717E-05
  8.16093492901388E-06  5.07055697894126E-05  1.94258513430937E-06  9.05525712136249E-06  4.35134422560946E-06
  2.91744887578171E-05 -8.22370863751445E-08 -6.58092875746211E-07 -2.71339575642624E-06  1.08587570324561E-07
  2.73882042774814E-06 -2.95115320662565E-07 -3.22299420379270E-07  2.75919055194248E-07  2.10343691454516E-06
 -1.80331611308797E-07 -1.26774806031387E-06 -1.21658573321823E-06 -3.27062066698459E-06 -1.23135573770297E-05
 -3.13503727112863E-06 -3.42530547267383E-06  3.68074539358948E-06 -4.98981184933218E-06  2.85249759761088E-08
  1.39349097360894E-07  1.43874797385890E-06 -1.04493200911082E-06 -1.91059448345163E-06 -7.24455167901299E-06
  4.89960351725026E-06 -2.48886530973011E-06  4.79537130958217E-07 -7.18862083861458E-08 -3.48247446671682E-07
 -2.66166646650397E-06  1.89152523402946E-05  8.56554279003613E-07  1.05104016666698E-05  1.70292107899684E-06
  5.96158071616906E-06 -5.57938748995049E-07 -2.67337391004725E-05 -4.25831914455997E-03  4.96127254174502E-04
 -6.45887200997190E-01 -4.45341383606125E-03 -7.59515919610626E-01 -5.58482358428371E-03  7.67038041540339E-02
  7.71044631579044E-04  2.09804322100334E-08  8.96274080684046E-08  1.21861068497446E-06 -8.65975223303356E-06
  1.97870224337213E-06 -4.96126812732354E-06  1.17116648758799E-06  4.52438242450689E-06 -4.77214504643154E-06
 -1.14430724010811E-04 -1.93833452885657E-05  7.01580074609335E-05  7.36978855901653E-05 -2.32746894165986E-06
 -2.73826888858369E-05 -3.51270088086332E-05 -2.72309101393035E-05 -2.04923557997816E-08  3.96427174071047E-07
 -7.28858770826131E-07 -8.11962701210462E-07 -3.94178198695987E-07  4.38785004368153E-06  1.84417329652422E-06
  3.76004219495295E-06 -8.82200778260948E-07 -4.55449583700914E-06 -2.21027169006235E-06 -6.81864593274016E-07
 -1.13534118033737E-06 -5.70764690097591E-07  3.09191080440986E-06  3.01774653309989E-06 -1.18641665388210E-08
  4.50566803682619E-07 -1.06095133871556E-06 -4.91516361197727E-07  5.91233004096550E-08  1.86414724359031E-06
  4.38127470151850E-06  3.76286157557982E-06
* ORBITAL    1   54
 -6.40448682670383E-07 -4.59886814870585E-06 -2.19186807192383E-05 -9.77119286536521E-05 -2.87380149968254E-05
 -2.69537882180887E-07 -5.00629333087694E-06 -3.24628984331371E-05 -8.34274388048448E-06 -6.65867503511750E-08
 -9.96710912805901E-07 -1.21356016264116E-06  9.79526374160754E-07  3.94504931757297E-07  7.44663326246147E-06
  4.74856550984269E-05  1.24442206025142E-05 -1.10702247682782E-06 -4.46131847008481E-07 -1.58493864740627E-06
 -3.89613042002992E-06 -3.14029730165043E-06 -6.49704701590807E-06  4.62689294737655E-06  1.15600969552284E-05
 -2.54924646606468E-06 -5.88854412073411E-06 -6.33426361870573E-07 -4.54816181244079E-06 -2.16725028409710E-05
 -9.71949138194080E-05 -2.94528261110102E-05 -4.36757710338261E-07 -8.06977130194952E-06 -4.94986152193027E-05
 -1.24284654185160E-05  1.09710139849009E-07  2.24636610249323E-06  1.66738619319540E-05  5.10882546671817E-06
  1.43687300781885E-07  2.84133614467485E-06  2.22221937445752E-05  6.68225299815263E-06  2.14531386989329E-06
  5.35632999380676E-06 -1.27977020277195E-06 -3.51253706780177E-06  2.39005922188789E-06  3.34253153774985E-06
  4.93997240180325E-06  1.20022526238285E-05 -1.96350205380109E-06 -5.02272762595690E-06 -5.40787833573605E-08
 -3.81971778480526E-07 -1.56409870182465E-06  1.56969582949871E-05  2.34601951845865E-05 -5.77863052717209E-08
 -8.23139930913833E-07  5.86965758893246E-06  5.68541458777075E-06  5.65082751525265E-08  1.04328669588706E-06
  3.72840536218285E-06 -2.32507592812204E-07  8.11457382035518E-08  1.32436484439524E-06 -1.47121602237441E-06
 -4.17074857463554E-06  8.91239475209901E-07  3.00919693923999E-06 -2.68398957361694E-06 -4.80422117605603E-06
 -5.02862111223667E-07 -1.73547478126132E-06  9.86766270116139E-07 -1.56301548136874E-06  1.20948386487441E-06
  4.54255362416170E-06  1.32494313334560E-06  9.96006593332699E-06  4.20949355638411E-06  2.63738073383887E-05
  6.96868344985646E-05  1.31506468380354E-06 -4.82981383935616E-05 -2.72686251713582E-04 -4.94770750863617E-05
 -9.35242859061388E-07 -2.27105530497207E-05 -1.91921651528163E-04 -6.14012653407909E-05 -1.56074260323201E-06
  1.77779885859572E-05  5.59403448242958E-05 -8.43574281263730E-06 -3.12601696230880E-05 -7.66830534977896E-05
  2.59571901603897E-05  5.96011750654947E-05  1.87526747353168E-05  4.46477725082556E-05  6.22316937927143E-05
  5.82489187270808E-05 -6.39306226097575E-05 -8.60379290336693E-05 -1.68329954179635E-06 -1.30072642942473E-05
 -4.67245024086080E-05 -8.25724881765094E-06 -5.12954867924850E-05 -1.94716141331211E-06 -9.60623532493412E-06
  4.43406130896238E-06  2.94279450541389E-05 -1.80199533099327E-07 -1.26515986826759E-06 -1.11131793681772E-06
  6.63651727251458E-07  1.24278560251686E-05  5.70224103271718E-06  4.83680805200982E-06 -1.66209737744370E-07
 -7.04041408976600E-06 -1.54203193827082E-07 -1.06253247297591E-06 -3.81109473746147E-07  3.45715356455867E-06
  1.36202705678414E-05  3.19341289228748E-06  3.49042523799925E-06  3.60876764705148E-06 -5.77828699192848E-06
 -7.90801012866420E-08 -6.31310925526423E-07 -2.58034945678497E-06 -9.02042841077487E-08 -2.42961633363576E-06
  3.03762576560925E-07  4.15181715482904E-07  2.76783702793082E-07  1.97859009742826E-06 -7.42881750685612E-08
 -2.83971758098122E-07 -2.78259880546277E-06 -3.14992460409854E-05 -1.03200907046260E-06 -1.97416041410280E-05
 -1.88353522847556E-06  8.03091856499776E-06 -5.72012610269215E-07  2.69834724498583E-08  2.40746606797222E-07
  1.34482386797592E-06  2.41181659295776E-05  1.95355566422091E-06  2.85484705782180E-05 -4.59296916794220E-06
 -7.58849589803288E-07  3.55141029673423E-07  2.52385907418133E-08 -2.10160157343418E-08  1.39104532552838E-06
 -7.04930805944898E-07 -1.88374250945728E-06 -1.07988707470870E-05 -1.30442810740250E-06  9.78763287622656E-06
 -4.68284101973364E-06 -2.80700303642843E-05 -4.51662192480895E-03  5.30270397788846E-04  6.42802685602520E-01
  4.43748033669922E-03  7.60977492488656E-01  5.60231886785182E-03  8.73688286437895E-02  8.48733329878205E-04
 -8.87141196101989E-09  4.71026644961371E-07  7.48174703430089E-07  7.88466219000757E-07 -3.77063343545709E-07
  4.29689151515421E-06  1.83292725406199E-06  3.58044777962246E-06 -1.19769247843036E-04 -1.98949045049495E-05
 -7.28260746727199E-05 -7.68939764429749E-05 -3.49784745227599E-06 -2.65482620598761E-05 -3.64247702712038E-05
 -2.70023932769958E-05 -4.05147627516186E-09  4.58499732571852E-07  9.92208458254856E-07  4.80178578778682E-07
  1.74288783302236E-08  1.78932812014815E-06  4.25754411286570E-06  3.48268397936366E-06 -9.28931440574634E-07
 -4.79829191160713E-06  2.37020432486968E-06  6.83408986913554E-07 -1.18712504763853E-06 -5.85973878540127E-07
  3.34910725014409E-06  3.36853884378991E-06
* ORBITAL    1   55
 -1.32593826983336E-06 -9.96739792776672E-06 -4.25175162620126E-06 -2.63354985607788E-05 -6.93594587189560E-05
 -9.36549811839242E-07 -2.27366214602975E-05 -1.92189549625112E-04 -6.14952682449032E-05  1.32273325556340E-06
 -4.81514694597503E-05 -2.71816119221081E-04 -4.92924519202184E-05 -1.56365880220849E-06  1.77178680627402E-05
  5.58036788257059E-05 -8.35394674946453E-06  3.12849384996798E-05  7.67546688803874E-05 -6.21552636991137E-05
 -5.81993024906498E-05 -1.87630408101035E-05 -4.45988544467373E-05 -2.59984255849746E-05 -5.97514468358854E-05
 -6.38562297218022E-05 -8.58615371561596E-05  5.26183456459256E-08  3.71451543368731E-07  1.51645160926543E-06
 -1.59671975841302E-05 -2.36150911812640E-05  5.60235335103554E-08  1.02882558012905E-06  3.63584007224950E-06
 -2.55665119941511E-07 -5.73529789135776E-08 -8.14917811248967E-07  5.94831705028341E-06  5.72446466416984E-06
  8.01140222389330E-08  1.30143427656572E-06 -1.62431364764942E-06 -4.21332238172747E-06 -8.84988649752968E-07
 -3.00318165614903E-06 -9.78521022300289E-07  1.57888414555501E-06  4.95925585199177E-07  1.72558890806820E-06
  2.69209940424729E-06  4.81758953551094E-06  1.21983031070115E-06  4.56734427030319E-06  6.31876424638975E-07
  4.53705107989356E-06  2.16191351428702E-05  9.69472335262984E-05  2.93780097536585E-05  1.09683721652475E-07
  2.24596602262640E-06  1.66640814466590E-05  5.10109208027818E-06 -4.34752871483859E-07 -8.03362481087198E-06
 -4.92934485217754E-05 -1.23847652501436E-05  1.43210854650414E-07  2.83116226302296E-06  2.21324250769200E-05
  6.65040796698521E-06 -2.14485222532139E-06 -5.36224048127266E-06 -4.92270554094249E-06 -1.19656936607812E-05
 -2.38383347365064E-06 -3.33518194063051E-06  1.27968520585322E-06  3.51046273933882E-06 -1.95156631250243E-06
 -5.00821408745135E-06  6.39667582822187E-07  4.59321864643021E-06  2.18942989368890E-05  9.76296849999983E-05
  2.87228362440908E-05 -6.64720593751249E-08 -9.88587197140424E-07 -1.16891080613193E-06  9.86439902133296E-07
 -2.69014154459770E-07 -4.99613504006267E-06 -3.24226931009863E-05 -8.33804223776170E-06  3.93860125300690E-07
  7.43136037538255E-06  4.74067249399067E-05  1.24280167650911E-05  1.09810959837706E-06  4.33705726332159E-07
 -4.63123727736692E-06 -1.15646427296896E-05  3.13362876818376E-06  6.48544184190619E-06  1.58547730122216E-06
  3.90609917978781E-06 -2.54664423204341E-06 -5.89253726912731E-06  1.57516620419418E-07  1.08800810054439E-06
  4.83743556413506E-07  3.19025259108526E-06  3.51278571861465E-06  3.45376417882674E-06  1.36434517454425E-05
  3.60158862513594E-06 -5.73063510575369E-06  7.90044881774772E-08  6.30593316827022E-07  2.57378722222319E-06
  3.03191663228604E-07  4.13956897309002E-07 -9.15769297384869E-08 -2.41732118383024E-06  2.76103597889555E-07
  1.96285938657312E-06  1.68261556095112E-06  1.30023709059393E-05  4.67224107202832E-05 -1.94289918295235E-06
 -9.60542987532639E-06 -8.24062734594978E-06 -5.13051271132241E-05  4.42683954285973E-06  2.94215595534826E-05
  1.77612931537770E-07  1.24547985107123E-06  1.03637168938747E-06  5.68667234649538E-06  4.80016633345213E-06
  6.74199352838569E-07  1.25026760799846E-05 -1.73877881188699E-07 -7.08988890856638E-06 -2.83110984141822E-08
 -1.66441630460984E-07 -1.40852399813752E-06  1.07187880167567E-05 -1.12000738000095E-06  1.41167233523048E-05
 -1.76827273901406E-06  4.61003943171593E-06 -4.66972522692738E-06  2.80850920324258E-05  4.52222289989068E-03
 -5.30813795301268E-04  7.61107848512211E-01  5.60496785126931E-03  6.42641191945005E-01  4.43761782649920E-03
  8.74212402452982E-02  8.47699496094967E-04  7.43178423328540E-08  4.57538164360739E-07  2.73530678396923E-06
  2.08575825259006E-05 -1.66254734281518E-06  1.11466213753943E-05 -7.65414377986450E-07  6.86626994495721E-06
 -6.24804308100752E-07 -2.48589304114298E-08  1.05715400459109E-07 -1.38779215961183E-06 -1.82344449481034E-05
 -4.91291919004363E-06 -3.24269708736905E-05  1.54307083410407E-06 -7.76209672938374E-06  2.84017834780870E-07
  9.38530651953765E-07  4.81402696650923E-06  6.81488416711600E-07  2.36235704628044E-06 -1.18477274770068E-06
 -3.37238839147291E-06  5.91825240689536E-07 -3.38296604613929E-06  1.38735464855134E-08 -4.51654683307462E-07
  4.85503406144997E-07  1.01255147807429E-06  2.37956584488223E-08 -3.48286824268159E-06 -1.78682520238068E-06
 -4.25141023318344E-06  1.19793627569407E-04  1.97728089104430E-05 -7.68033535244383E-05 -7.28529913163184E-05
 -3.22847964218120E-06  3.65281175783962E-05  2.70992705213014E-05  2.76148900291506E-05  4.64468959089937E-09
 -4.76334490590880E-07  7.85078383107958E-07  7.51877775041284E-07 -3.80337712616946E-07 -1.82951402088787E-06
 -3.57345903494743E-06 -4.29550195543666E-06
* ORBITAL    1   56
 -6.42679285996825E-07 -4.61448702863858E-06 -2.19855392328825E-05 -9.77935241326810E-05 -2.87804451351824E-05
  1.09108290340024E-07  2.22857525890478E-06  1.64253623673956E-05  4.99325854744722E-06 -4.47832785184980E-07
 -8.27491145150718E-06 -5.03724371899793E-05 -1.24596200443954E-05 -1.38609728311233E-07 -2.73931765989220E-06
 -2.13859946523899E-05 -6.40889202082495E-06  2.13399452714458E-06  5.30455791326343E-06 -4.80766079421141E-06
 -1.16747224430131E-05  2.54882678786570E-06  3.69232102229450E-06  1.23984770977027E-06  3.38514764276105E-06
  2.11110409304171E-06  5.32812542273365E-06 -6.53061163799238E-07 -4.68905073173506E-06 -2.23359523997420E-05
 -9.91894780031824E-05 -2.90221032925502E-05 -7.22787827710990E-08 -1.09490712614652E-06 -1.71060404909360E-06
  8.77519165172193E-07 -2.77294158323131E-07 -5.14345656258695E-06 -3.32525514765309E-05 -8.54804291708586E-06
 -3.97733393690260E-07 -7.49205591300142E-06 -4.76061116709322E-05 -1.24325329526410E-05 -1.16581439201757E-06
 -5.47397127675150E-07 -4.63275650975937E-06 -1.15517754462272E-05 -3.09560165269628E-06 -6.36706431259054E-06
  1.55207453011472E-06  3.82941970294548E-06  2.64347646478761E-06  6.13557786526189E-06  1.31465844997454E-06
  9.87294341232638E-06  5.31984180871970E-06  3.08635373258374E-05  7.12410410029900E-05 -9.23796992684692E-07
 -2.22042245280381E-05 -1.88658997423355E-04 -6.06572945729869E-05  1.23322845793300E-06 -4.74836544138975E-05
 -2.71418388113049E-04 -4.98625732445548E-05  1.49712226042489E-06 -1.78474988628596E-05 -5.95784383446709E-05
  6.92692297036624E-06 -3.04202668511744E-05 -7.50274423012602E-05 -6.15094314047936E-05 -5.87209398602618E-05
  1.78462535009729E-05  4.29787298203201E-05 -2.55550044364972E-05 -5.91566790883361E-05  6.21085814774615E-05
  8.38830303599411E-05 -7.07318990963614E-08 -5.01527011062173E-07 -2.13993251007025E-06  1.29176126512513E-05
  2.25412413571337E-05  5.89699339491356E-08  1.08436396438763E-06  4.03562401070195E-06 -1.29860518647490E-07
 -6.71882053585605E-08 -1.00449798052706E-06  4.57594825955561E-06  5.31350793872381E-06 -8.86133190480904E-08
 -1.46588804063490E-06  4.77192343254569E-07  3.88969803470390E-06  9.52706497696744E-07  3.13362761454415E-06
 -1.12982778868247E-06  1.23155245281493E-06 -5.54531229179609E-07 -1.81185419140767E-06  2.67744805197940E-06
  4.79419832065345E-06 -1.09198145761044E-06 -4.24295646628833E-06 -7.71795719333744E-08 -6.17939160103634E-07
 -2.55281854852221E-06  2.97929872326496E-07  3.94094851314431E-07 -9.00588615474699E-08 -2.43496412686289E-06
 -2.62696027991109E-07 -1.91842318487027E-06 -1.84993669683841E-07 -1.30042578899424E-06 -1.23068245318661E-06
  3.10147500027688E-06  3.54493287703456E-06  3.26616685217886E-06  1.31775913177690E-05 -3.58281854826561E-06
  5.04422841619231E-06 -1.74017619713787E-07 -1.21564821654712E-06 -1.01393714885049E-06  5.60871147031534E-06
  4.63013097260221E-06  6.50816833685265E-07  1.20012005835388E-05  1.75935166567863E-07  6.86914994373185E-06
 -1.62841630921998E-06 -1.25931788126765E-05 -4.53655396235083E-05 -1.92861131234155E-06 -9.61194481741071E-06
 -8.07762231844626E-06 -5.05582031123706E-05 -4.28822081398872E-06 -2.85960501365764E-05 -2.78686703775664E-05
 -4.48620023545808E-03  5.26354227497692E-04  7.65908018427722E-01  5.62996353929293E-03  6.37128451118815E-01
  4.39103681985082E-03 -8.58395288871142E-02 -8.33334391345357E-04  1.85708764327932E-08 -7.39919857054498E-08
  1.17637985111940E-06 -1.58344518796131E-05 -1.35308846695454E-06 -6.91600458334517E-06 -2.00937754912969E-06
 -8.69888574254974E-06  4.56085574870710E-06  2.05592726908377E-08 -8.46638196984556E-08  1.26239625038508E-06
  5.59398312544741E-06 -4.85368826266873E-06 -1.13104159601543E-05  1.71099150377284E-06  8.78411329450743E-06
 -3.84621816740412E-07 -7.59428768914533E-08 -5.77912683540121E-07 -2.73065645296609E-06  2.95571422495116E-05
 -1.44880037764068E-06  2.42378216167857E-05 -5.92379283045952E-07 -3.51393468143488E-06  5.67533921138706E-07
 -1.09293112469308E-08  4.42079734870267E-07  4.59307889084926E-07  9.93775967978161E-07 -3.27666482616862E-08
  3.54665170407699E-06  1.78202684122836E-06  4.19913922930464E-06 -9.32037472859088E-07 -4.78259435372896E-06
  6.85332358985522E-07  2.24049719527286E-06  1.11300047172735E-06  3.38803512147379E-06 -5.60227683003119E-07
  3.38308661755914E-06 -1.72440865593475E-08  4.10479212107861E-07  7.42111970064403E-07  7.05439635043411E-07
  3.67045219072107E-07  1.76975164218291E-06  3.55350297949730E-06  4.21340849843710E-06 -1.16551182213133E-04
 -2.06227844988309E-05 -7.39332826750372E-05 -7.02355059092447E-05  2.12887021448077E-06 -3.63616995760990E-05
 -2.63257589934006E-05 -2.71960428225500E-05
* ORBITAL    1   57
 -3.31756249786781E-07 -2.38232972562010E-06 -1.12336519471636E-05 -2.02834542521561E-05  2.04469602192220E-05
 -5.45350586512183E-08 -1.43771446131056E-06 -3.28008522234469E-05 -1.91281279871065E-05 -3.32474687000645E-07
 -6.24311732248092E-06 -3.49410852724976E-05 -7.04330250129477E-06  2.01963358445782E-07  3.50617406464205E-06
  2.06056631336391E-06 -8.47694453718630E-06  1.99981456139530E-06  5.23992925621251E-06  8.34306669955685E-06
  1.67257402689863E-05 -1.27508988017301E-06 -3.27704023161498E-06 -4.91074239720437E-06 -6.33780787331806E-06
  2.38809702891500E-06  7.26700719810418E-06 -1.86156097256999E-06 -1.42714163141439E-05 -2.43914793611574E-05
 -3.08689695765054E-04 -1.79199981640939E-04  6.11504198909259E-06  3.99785469208063E-05  4.97788592268183E-04
  1.78588075931924E-04  1.41309770478517E-06  1.09392884792502E-05  1.23312560707695E-04  4.07624001412209E-05
  3.31670027749924E-06  2.05640806065684E-05  2.64268148866313E-04  9.71324557427759E-05 -7.37032294161663E-06
 -1.84464831639657E-05 -3.33877125362534E-06 -2.01860762457886E-05  4.39917704037685E-06  1.12926300048482E-05
 -1.82514771924083E-05 -1.39469239218184E-04 -1.53903297534709E-05 -1.13524750854385E-04 -3.48769562686110E-07
 -2.50898243464013E-06 -1.16990190714463E-05  6.47617129442444E-07  5.71057189411443E-05  1.93365562135667E-07
  3.22894827045206E-06 -4.73337781791301E-06 -1.38553240148542E-05  1.25907117460239E-07  2.03015172461310E-06
  3.90047885666994E-06 -1.26781633174112E-06  5.38285805308990E-07  9.45712334218141E-06  2.75558200769373E-05
 -6.29093402689280E-06 -2.72157993976386E-06 -6.40158600808286E-06 -1.13569234126252E-05 -1.94813671657113E-05
 -4.58401868997829E-06 -1.26612757967418E-05 -1.26843302348859E-05 -1.83355357188958E-05 -4.13858332718336E-07
  2.62492347618466E-06 -3.35372483847928E-07 -2.41266049742342E-06 -1.12489232056157E-05  1.57805964355756E-06
  5.66112570310494E-05  5.21250864193376E-07  8.98870156733239E-06  1.77518146669650E-05 -1.21298912808969E-05
 -2.29361561976164E-07 -4.21429824546267E-06 -2.05940055051334E-05 -3.18200932834388E-06  4.50789831217659E-08
  8.01330374657460E-07 -6.21001482869010E-06 -8.83857178232300E-06  2.81044838747958E-06  8.08575557950222E-06
  3.68723558864200E-07  1.26407249497910E-06  4.59746654442681E-06  1.17510707569335E-05 -7.80331026521924E-07
  2.75919165644518E-06 -1.69406637706334E-05 -2.66143998914609E-05 -6.89408238315777E-07 -4.98641363848436E-06
 -1.33778049430111E-05 -4.20179832777586E-06 -2.99250317007085E-05 -1.88113162119436E-06 -3.44490364782526E-05
 -3.16682385784568E-07 -3.45970999641366E-05 -2.67546872054528E-06 -2.02166624364706E-05 -6.62047539446375E-05
  3.50584562478966E-06  8.00865926213914E-06  2.05027143342078E-07  4.13135206417944E-05  2.30365351020674E-06
 -2.39129168736489E-05  1.59802240047837E-07  1.31263511950416E-06  5.63651920546818E-06 -1.04606580013890E-06
 -1.58869986988859E-05 -5.99634831807077E-07 -4.75305580767546E-06 -3.16235154736089E-07 -7.89347986929876E-06
 -7.07065124688384E-07 -5.11613527698501E-06 -1.37423861359055E-05 -3.30976998077220E-06 -5.68911232853367E-05
 -2.81888893866759E-06 -7.53380168645417E-06 -1.56240491264159E-06  3.83436426593390E-06 -8.18834259148694E-08
  3.35642532796677E-09 -3.24509973780313E-06 -2.72460429846324E-05  4.24350772215804E-06  1.30704764627979E-05
 -8.21753513728592E-06  2.53424715509572E-05 -5.44041967406215E-06 -1.21066497669193E-07 -3.30177199596001E-07
 -4.44535271664009E-06  9.13480731806816E-06  2.58664249059391E-06 -3.35911062153237E-05  1.18197121803567E-06
  2.95557373951410E-05  1.07559985441360E-06 -7.70205528583988E-05 -1.45016338185047E-02  1.83089358294913E-03
  5.77511183190339E-01  3.76585376520801E-03 -4.20366653692263E-01 -2.88432265338086E-03  6.99679273915530E-01
  4.66160845187095E-03 -6.32271094685523E-08  4.25776015248693E-07 -2.79667614164489E-06  2.49826314731965E-05
 -6.00150118312697E-06 -3.14199911100808E-05  1.81351927154641E-06 -4.27489250495417E-05  8.82351318241260E-06
 -7.45382620964081E-05 -1.36022400043723E-04  5.91958566221731E-05 -8.91854232203974E-05  1.03501301237700E-04
  2.41575531897468E-05  2.06414284278436E-05  2.37552952113639E-05  4.18286631155666E-07  1.23085190882389E-06
  1.12941001980656E-06  3.07189775563405E-06  1.23202367178655E-06 -1.03670866062443E-05 -4.17290717728608E-06
 -1.27158517584526E-05 -1.80117973811324E-06 -9.05638086174365E-06 -1.88891277406742E-06 -4.63877084998565E-07
 -1.07274397055392E-06  1.17215488184909E-06  1.52820213223056E-05  1.52130323412579E-05  4.03517089064592E-07
  1.15984067144030E-06  2.95940637143054E-06  1.21678148846028E-06 -1.34429841266731E-06 -4.21637431720365E-06
 -1.03813844624588E-05 -1.27535093809381E-05
* ORBITAL    1   58
 -3.32684951103422E-07 -2.39345924404508E-06 -1.11748271480596E-05  2.13498039009267E-06  5.68373638985026E-05
 -1.74593800982200E-07 -2.88642647726764E-06  6.35794553467212E-06  1.40724139847834E-05 -1.15381176957785E-07
 -1.83583923936826E-06 -3.37863491435604E-06  1.18711754060147E-06  5.35566044153515E-07  9.41890010322317E-06
  2.74365258170400E-05 -6.33151493071252E-06 -2.44378459534852E-06 -5.93141241478170E-06  1.12693775727961E-05
  1.93206608340216E-05 -4.85853302715401E-06 -1.31613042404656E-05  1.25305126292421E-05  1.80310235108980E-05
 -3.03395344160081E-07  2.84697689698100E-06 -3.55092931785193E-07 -2.55491868498692E-06 -1.19364111405351E-05
 -1.81766593329118E-06  5.55702341113825E-05 -5.35155383155093E-07 -9.26827294792547E-06 -1.98918862747498E-05
  1.14461423915305E-05  2.24998997946068E-07  4.12997016423548E-06  2.00899325178516E-05  3.06887281678246E-06
  5.32473770527286E-08  9.49013290981085E-07 -5.23267181114018E-06 -8.61768474614344E-06  2.78041664152782E-06
  8.03440206631328E-06 -4.08065947306162E-07 -1.35554232662804E-06  4.58008424647176E-06  1.17380921182726E-05
  1.21045799859075E-06 -1.75470214439032E-06 -1.69256835229202E-05 -2.67124023366653E-05 -3.12198556002187E-07
 -2.24163753245186E-06 -1.05584613593983E-05 -1.73628610196901E-05  2.11188772596736E-05  5.85862348693927E-08
  1.51347109781278E-06  3.34974669984972E-05  1.93535620207462E-05  3.28691723456889E-07  6.16967749367710E-06
  3.43517442378655E-05  6.83486452570325E-06  1.88628328888366E-07  3.24760762594046E-06  5.89535169131908E-07
 -8.77892477333670E-06  2.04834234345538E-06  5.31861358710398E-06 -8.32326258709176E-06 -1.66994669344497E-05
 -1.08709813493313E-06 -2.91011537836792E-06  4.75450583916199E-06  6.05005553790886E-06  2.58288817787533E-06
  7.70177164146245E-06 -1.83614244197870E-06 -1.40803835102278E-05 -2.41772713863530E-05 -3.07131983315039E-04
 -1.79484957006207E-04 -6.10124214973201E-06 -4.04559647191091E-05 -5.00321278064398E-04 -1.79610117633471E-04
 -1.40076493765661E-06 -1.10378443616968E-05 -1.23015489402611E-04 -4.04881958694195E-05  3.23855585874939E-06
  1.99782225420722E-05  2.57723088012878E-04  9.50869797784203E-05 -7.41009863848233E-06 -1.83367371316194E-05
  3.21434119647261E-06  1.97334666612978E-05  4.25995367409977E-06  1.19287392994228E-05  1.81369397434027E-05
  1.38434483942871E-04 -1.56802983260251E-05 -1.14498362971277E-04 -2.73348200308712E-06 -2.06488647976347E-05
 -6.75006214094544E-05 -3.54425464869641E-06 -8.46659239647551E-06 -2.42949184857255E-07 -4.23463230048110E-05
  2.32482058637181E-06 -2.36077828443179E-05 -7.18759019801025E-07 -5.21053012349510E-06 -1.41875619595847E-05
  3.99519703801808E-06  2.92360562873338E-05  1.91422021331252E-06  3.49321646140052E-05 -3.55271722704129E-07
 -3.47859803666109E-05 -6.40279753017649E-07 -4.60793049900216E-06 -1.19874230953295E-05  3.38153329651704E-06
  5.71423573331540E-05  2.83111608765011E-06  7.56581537601744E-06 -1.84358266914949E-06  2.03838915427272E-06
  1.60135055930524E-07  1.31598569935349E-06  5.68420407480957E-06  1.04342762640153E-06  1.58403022650270E-05
  5.78406708569560E-07  4.60145161353105E-06 -3.20482913512696E-07 -7.99309300757914E-06 -1.12170790191109E-07
  3.80850607372126E-07 -4.39053511436226E-06 -2.96276678615864E-05 -2.79156105456721E-06  5.89422071661413E-05
 -1.15357726078989E-06  6.16379943440695E-05  1.17599784681758E-06 -5.83413256521309E-08  3.58484241146736E-06
 -3.55788423095885E-06  1.25283979677487E-04 -3.60554897340426E-06 -1.61398373683094E-04  7.30283791186416E-06
  1.95644661185947E-04 -4.24848477914348E-06 -8.31972414929435E-08 -1.36901296762437E-06 -2.86312577098776E-06
  4.04851913853689E-05  6.22379189895329E-06 -2.16895259045412E-05 -2.18707185971646E-06  3.77529055399231E-05
  9.05381166263549E-06 -7.70444350581920E-05 -1.45027439653892E-02  1.83085044148376E-03 -5.85818115440861E-01
 -3.81909497416682E-03  4.14840291494606E-01  2.84588190643394E-03  6.96062454355680E-01  4.63732138713376E-03
  3.95893207619361E-07  1.14101002812159E-06 -1.17667407637613E-06 -3.00412986187555E-06  1.16871103813955E-06
 -1.02766911695199E-05 -4.16397716117243E-06 -1.24947729933074E-05 -7.62506844246401E-05 -1.37015285226867E-04
 -6.13889840748264E-05  8.91018090384488E-05  1.04744777390477E-04  2.33941103247745E-05  2.10688424570077E-05
  2.29511721540038E-05  4.22649782660073E-07  1.20443210174446E-06 -2.91799615973477E-06 -1.23621895032934E-06
 -1.34263734701557E-06 -4.19180223249111E-06 -1.03431745040167E-05 -1.26548847516372E-05 -1.77637831216883E-06
 -8.95831487309671E-06  1.99506527142633E-06  4.36796080367678E-07 -1.09100193765974E-06  1.11748282727309E-06
  1.48945292078536E-05  1.50337722598448E-05
* ORBITAL    1   59
  1.83613529267402E-06  1.40808098016735E-05  2.41694549177342E-05  3.06727039811879E-04  1.78875269565194E-04
 -1.40247546750353E-06 -1.10681230552278E-05 -1.23224445398417E-04 -4.05458690340889E-05 -6.11013398896872E-06
 -4.05967275455597E-05 -5.01014929904752E-04 -1.79687215462151E-04  3.24507136593806E-06  2.00987268686764E-05
  2.58520386639564E-04  9.52693960399539E-05  7.42859773149384E-06  1.83752229033576E-05 -1.82879717435536E-05
 -1.38682520559369E-04 -4.21680018726361E-06 -1.18006225808799E-05 -3.25290557404816E-06 -1.98000073594508E-05
 -1.57050194924413E-05 -1.14494039676656E-04  3.13857175194823E-07  2.25364520504980E-06  1.06096914717563E-05
  1.75575541411518E-05 -2.11063955711500E-05  3.28102625655450E-07  6.16772617290860E-06  3.42797385242786E-05
  6.79973778524821E-06  5.69761993789244E-08  1.48616262525760E-06  3.33459485056059E-05  1.93200060514518E-05
  1.88450463118147E-07  3.24936612968970E-06  5.87035269930777E-07 -8.77655559099139E-06 -2.06833822216818E-06
 -5.35834796412716E-06 -4.77289600648674E-06 -6.08551693593003E-06  1.08680470523792E-06  2.90244781661924E-06
  8.33142000185541E-06  1.67328311803285E-05  2.59564400514956E-06  7.72885080428366E-06  3.57688770459763E-07
  2.57331016602730E-06  1.20303572184396E-05  2.17863969330696E-06 -5.54641130267678E-05  2.24393970347898E-07
  4.12151845583059E-06  2.00290860264570E-05  3.05415730831151E-06 -5.39912501644489E-07 -9.34305944361146E-06
 -2.03512750137616E-05  1.13414818863651E-05  5.18436918890373E-08  9.30704573212075E-07 -5.33331056389355E-06
 -8.62851636015722E-06 -2.78822983835539E-06 -8.05274213281193E-06 -1.22263922091367E-06  1.71631935334126E-06
 -4.57950003009528E-06 -1.17370359971347E-05  4.08225824594567E-07  1.35232563087894E-06 -1.69311516098304E-05
 -2.66844646110515E-05  3.36925893737646E-07  2.42440048150884E-06  1.12976878853042E-05 -1.48083968229887E-06
 -5.65902852966011E-05 -1.12838698415403E-07 -1.82925228374596E-06 -3.16517478377406E-06  1.28372928191555E-06
 -1.75483030883782E-07 -2.91149742940144E-06  6.23995393337164E-06  1.40508256957168E-05  5.34978201486120E-07
  9.43052248726854E-06  2.74400669651401E-05 -6.34194299655734E-06  2.46505249856064E-06  5.97084013654168E-06
 -1.25507964928223E-05 -1.80758460424182E-05  4.85620187545488E-06  1.31530209631581E-05 -1.12805641038895E-05
 -1.93908741884266E-05 -2.99017019471074E-07  2.90109901904988E-06  6.44564441178971E-07  4.64039163240086E-06
  1.21041043231322E-05  2.82805009791980E-06  7.55899014997025E-06  3.37052648460230E-06  5.70860940359782E-05
 -1.83599079528616E-06  2.12314299643779E-06 -1.59129239903912E-07 -1.30829148444069E-06 -5.65621157175602E-06
  5.75913889675194E-07  4.58357499674990E-06  1.04321888788509E-06  1.58036281012924E-05 -3.20901885613267E-07
 -7.95656076438941E-06  2.73528378019327E-06  2.06615513106529E-05  6.75327493121918E-05 -2.69720786856954E-07
 -4.23559792300248E-05 -3.55084733772576E-06 -8.49796671838210E-06  2.30839054499805E-06 -2.35942394896777E-05
  7.17692417559375E-07  5.20192208154374E-06  1.41438744366029E-05  1.91232603782401E-06  3.48839482078023E-05
  3.98346509731436E-06  2.92382200044433E-05 -3.63806096438620E-07 -3.47917783233771E-05  7.14563095955938E-08
 -1.66073089650935E-06  3.36641203695928E-06  6.83383990727108E-05 -1.60897583337096E-06 -8.24209729678744E-05
  5.34073222464678E-06 -1.08453959469832E-04  7.96208321745739E-06  7.69811643657644E-05  1.44989946087518E-02
 -1.83132560279635E-03  4.14559952218750E-01  2.84415176011847E-03 -5.85799264219776E-01 -3.82115207336960E-03
  6.96245412257004E-01  4.63862827918911E-03  1.21667083250486E-07  1.52742129887854E-06  4.12462004212960E-06
 -2.16335109366935E-05 -1.73539715023607E-06  2.27466157490351E-05 -2.52165950682841E-06 -3.10596959997829E-05
  5.43153683358533E-07  1.01542801902734E-07  4.63777375897333E-06  2.50513808707149E-06  1.69963272656195E-04
  9.44760914322208E-06 -1.10349392213364E-04 -5.21933354702391E-06 -1.99458276978788E-04 -6.86501264520069E-06
  1.78363260463214E-06  8.95522380403636E-06  4.13448720854252E-07  1.99833659406913E-06 -1.09222526631202E-06
 -1.50268715612897E-05 -1.12218997880682E-06 -1.48903542373191E-05 -3.80689160388324E-07 -1.13035476493934E-06
 -1.19878308754084E-06 -3.01846584254038E-06 -1.40006257319415E-06  1.26020419681941E-05  4.17536960009070E-06
  1.03192225611914E-05  7.62024658494831E-05  1.36961456264284E-04  8.90404709007601E-05 -6.12046177637391E-05
  1.04460972928340E-04 -2.10923382514823E-05 -2.30088721268621E-05 -2.32676527472487E-05 -4.07605560123460E-07
 -1.14965675096056E-06 -2.99005749742308E-06 -1.19074112440901E-06  1.15841385751452E-06  4.16008457116042E-06
  1.24722173738855E-05  1.02595499533873E-05
* ORBITAL    1   60
  3.20059378240915E-07  2.30305578338336E-06  1.07229224933503E-05 -3.28379427348516E-06 -5.66501473794240E-05
 -2.28093754032848E-07 -4.18819872195193E-06 -2.04518492253922E-05 -3.14539684852101E-06  5.06952096129368E-07
  8.74637285036785E-06  1.66482206812815E-05 -1.22533824165163E-05  4.51735263489487E-08  7.97291175634020E-07
 -6.08825966139052E-06 -8.75827551580519E-06 -2.78707304629695E-06 -8.00487855178777E-06  7.94382053233638E-07
 -2.70746995969656E-06 -4.49390803022687E-06 -1.15623091125266E-05 -3.47755813577920E-07 -1.22142934239855E-06
 -1.67781307996741E-05 -2.63432967223035E-05  3.27503890691684E-07  2.35649535120078E-06  1.09758708123273E-05
 -3.37171359596681E-06 -5.75026214986553E-05  1.16948192829751E-07  1.86774322402479E-06  3.05288607851593E-06
 -1.40820014987452E-06  1.83030811529392E-07  3.03910225316198E-06 -5.71840986525363E-06 -1.40095821581971E-05
  5.24274670014130E-07  9.20315304538599E-06  2.62702405175939E-05 -6.50307414073211E-06  2.63467647338814E-06
  6.26446766702531E-06  1.25223018428279E-05  1.80450652485745E-05  4.52129258794020E-06  1.25135403024749E-05
  1.12688271820670E-05  1.93309007233918E-05 -3.77534887177135E-07  2.70350672645603E-06  1.82843046603603E-06
  1.40114275706810E-05  2.49235312001780E-05  3.07897143488740E-04  1.80798903756400E-04  1.37090134736414E-06
  1.09035164545663E-05  1.21355334750442E-04  4.00812659336425E-05  5.98028575125249E-06  3.97589623652348E-05
  4.90969175927906E-04  1.76895248327733E-04  3.22830281407799E-06  2.02286271434955E-05  2.58483166809524E-04
  9.55583921599259E-05  7.66870826828847E-06  1.86816052932895E-05  1.81616441394407E-05  1.37864716228038E-04
 -4.55114019232153E-06 -1.17789630686861E-05  3.44613450002368E-06  1.99665404486156E-05 -1.55009121133277E-05
 -1.12915092186742E-04  3.25086987257596E-07  2.33475256605528E-06  1.10072731253139E-05  1.96618923515757E-05
 -2.03500561082204E-05 -3.29434950825848E-07 -6.19640803306302E-06 -3.46508053182761E-05 -6.98373852104500E-06
 -5.88140471177143E-08 -1.51528492480249E-06 -3.30917950797930E-05 -1.91205848878399E-05  1.97512279599099E-07
  3.43355437570421E-06  1.76795629007284E-06 -8.48487918478992E-06 -1.94180128437614E-06 -5.11801263717372E-06
  4.82913361342849E-06  6.23049267694333E-06  1.25817857116795E-06  3.24716676442025E-06 -8.25548634402059E-06
 -1.65935158789948E-05  2.39852290167422E-06  7.28436598516858E-06 -1.59264748135721E-07 -1.30872042464605E-06
 -5.62667684965741E-06 -5.94536537596255E-07 -4.73368661806766E-06 -1.04390523221496E-06 -1.58472283968473E-05
 -3.16318851842000E-07 -7.86407172280074E-06  6.95133457211921E-07  5.02736032595613E-06  1.34611451320908E-05
 -2.74578048908616E-06 -7.57652492601070E-06 -3.31113736954221E-06 -5.68356022236544E-05 -1.57103005865038E-06
  3.61462387957221E-06  6.93046056830585E-07  5.01850594155088E-06  1.35588826284042E-05 -1.86028104929796E-06
 -3.44612022265186E-05 -4.04193686011841E-06 -2.96332906317782E-05 -3.74635971445975E-07 -3.43340944493179E-05
  2.64643232280948E-06  1.99950462889237E-05  6.55703087939102E-05  2.67835598233181E-07  4.10894387468594E-05
  3.42148694264569E-06  7.85907302172451E-06  2.18575257090748E-06 -2.37966335042342E-05  7.70589697175134E-05
  1.44528096631905E-02 -1.81743857564670E-03 -4.11394985305144E-01 -2.82473988082541E-03  5.88412632226951E-01
  3.83881224641271E-03  6.95919704516123E-01  4.63587935722661E-03  8.00347122820893E-08  2.65507117192267E-06
  2.41533895212826E-06  5.96047738429730E-05  2.42417814534130E-06 -9.67122436441079E-05 -6.81235251990621E-06
  1.03680882049275E-04  9.77614662598472E-06  7.97380387408528E-08  1.05382706542931E-06  2.89054414213302E-06
 -2.30951246173783E-05 -8.65621226516768E-06  8.44005390157726E-06  4.49750912326097E-06 -3.02600593537304E-05
 -5.93848699107755E-06  1.30716925755031E-07  2.24064107735126E-06  4.18043571443487E-06  4.80559441792528E-05
  1.70793783322448E-06 -4.23073734396950E-05  2.23489679989602E-06 -6.29864817123302E-05  4.37549608496888E-07
 -3.97434251445769E-07 -1.14978665300301E-06  1.20392599137765E-06  2.95968457944572E-06 -1.34377896810971E-06
  1.27382350549627E-05  4.21908943831649E-06  1.03983344167790E-05  1.81524905478135E-06  9.11380588709125E-06
 -4.53671346129038E-07 -1.82143891388119E-06 -1.00507755616386E-06 -1.52946199895737E-05 -1.17366181505407E-06
 -1.52896101621700E-05 -3.97764490531987E-07 -1.18163338102342E-06  3.03633621043002E-06  1.11870012726660E-06
  1.23949364620681E-06  4.16899694783384E-06  1.26903258800386E-05  1.03733465818523E-05  7.43592436393215E-05
  1.36130917039411E-04 -8.95182065138759E-05  6.02682951680309E-05  1.03694621622702E-04 -2.04829857277169E-05
 -2.36020690943657E-05 -2.38016125893682E-05
* ORBITAL    1   61
 -7.65317770996127E-09 -5.50640590816203E-08 -2.65373505125390E-07 -1.10735366497858E-06 -1.92879182920078E-07
  1.05200989301012E-07  2.03088251880682E-06  1.38350186812183E-05  3.57166627415796E-06 -1.04911019747378E-07
 -2.02624907728208E-06 -1.37862597777288E-05 -3.55628280968461E-06 -1.41612482082210E-07 -2.73892392708570E-06
 -1.87690194423238E-05 -4.88232562139797E-06  1.69502667675093E-06  3.68279299049699E-06  3.16295536106164E-07
  1.23535862910393E-06  2.85421144075304E-06  6.24564716810608E-06  3.30549681133005E-07  1.26523399223047E-06
 -4.99204032611495E-07 -1.87015328014817E-06  3.81074644192937E-09  2.76702591195904E-08  1.40398532073971E-07
  5.15728268929846E-07 -2.78300481153229E-07 -6.20600632010750E-07 -1.87933364898004E-05 -1.67484331309534E-04
 -5.85050101371059E-05  6.11730745487083E-07  1.85705706617920E-05  1.65653774156942E-04  5.79942420859285E-05
  8.86788327921240E-07  2.68135921487229E-05  2.38636292804459E-04  8.33618992072761E-05 -1.48017316595725E-05
 -5.15671543038403E-05 -2.17194183506160E-05 -6.35272310701807E-05 -2.57274139997829E-05 -8.98626762071111E-05
 -2.22155189867061E-05 -6.49380118037906E-05  3.08819152121787E-05  9.04044467828275E-05 -1.61660198807089E-07
 -1.16272952749463E-06 -5.46414036938611E-06 -3.10719344617801E-05 -8.90297896027760E-06  2.71798407811388E-07
  5.25430215855386E-06  4.24610624993637E-05  1.24932790093187E-05 -2.65180103888192E-08 -6.69401523517694E-07
 -6.01819734561043E-06 -1.75685028452968E-06 -9.14267923598182E-09 -2.66499473551516E-07  2.53649905114901E-06
  1.90267990018750E-06 -1.18443031992959E-06 -1.03140284854337E-06  2.06867017664488E-06  6.08698109716233E-06
  1.95091885654020E-06  4.00001597475491E-06 -4.09347425493820E-06 -8.25006772001928E-06 -4.86020167786076E-06
 -1.16920735125746E-05  1.66078157202965E-07  1.19437229693558E-06  5.61626752911777E-06  3.18456681228018E-05
  9.26366025386583E-06 -1.19678332559764E-07 -2.18044467134835E-06 -2.06082223195632E-05 -6.88626534618102E-06
 -1.27834214601749E-07 -2.45654782482780E-06 -1.61761136688882E-05 -3.92228132593253E-06 -2.09480000694650E-07
 -4.16016407353202E-06 -3.40754087325692E-05 -1.00292994876187E-05  2.22270156100616E-06  3.88581599425353E-06
  2.73960504247001E-07  9.00125335836871E-07 -1.24884734349214E-07  9.17036800861663E-07  6.52119127319088E-06
  1.54882834507785E-05  1.42457481724361E-06  1.50041776595405E-06  1.31793056186295E-06  1.00138843470831E-05
  4.44083256012302E-05 -3.30218797613735E-06 -4.57097467625714E-05 -2.22324905314768E-07  1.90324080518729E-05
  2.67814244473012E-07 -2.39095800216367E-05  1.37204821530352E-08  1.03256528426790E-07  4.38746345091838E-07
 -1.54425660516490E-06  6.75783085635895E-06  1.54835360186384E-06 -7.47565393157310E-06  2.13668288192640E-06
 -1.07685909825613E-05 -9.99905010810813E-11 -4.69080714112683E-10  6.10003813860718E-09  1.05611409756370E-07
  9.81577329724215E-07 -1.07716048958100E-07 -1.01323615278775E-06 -1.50013869396176E-07 -1.43885679835551E-06
 -1.35771440478589E-06 -1.03087688835408E-05 -4.53757205104914E-05  1.60055037379272E-06  3.09028055008943E-05
  1.86749535184113E-06 -4.01717770188331E-06  2.28234651379361E-06  4.62340139742878E-05 -2.85893975953337E-08
 -1.40126622913043E-07 -3.63384123001799E-07  3.12511761246143E-06 -3.09794674486886E-06  1.23227834002530E-06
  1.39936297606187E-06  9.77322847296442E-06  7.40525373496739E-08 -1.90340808556670E-09 -1.48629068740928E-08
 -4.76290074747811E-08  7.13452693716244E-06 -7.68427078730141E-07 -7.06034148067868E-06  6.76204845148295E-07
 -1.02226477266666E-05  1.06318520272336E-06  4.59249709051961E-08  2.07253775941540E-06  1.29038293414353E-07
 -4.99237707524109E-01 -2.77626468138801E-03  4.96274701779979E-01  2.76107772570995E-03  7.10229301238812E-01
  3.94915102132545E-03  3.47915967998982E-08  2.09034805699055E-07  5.32158310067957E-07 -1.05055972677387E-05
  6.23053968353347E-07  6.78398500264851E-06  8.76186694224281E-07 -6.22740528134089E-06  3.22052682275030E-06
 -1.80133540435587E-08 -1.97704216244094E-07 -8.59698660605913E-05  8.60095818829399E-05  1.22033078763220E-04
 -2.78280643796863E-05 -9.92031549568708E-09  2.86227897667848E-05 -3.92079638944184E-08 -1.04035954959002E-07
 -7.56885129384834E-07  1.89024236397247E-07  4.87751918631711E-07  4.62470889148427E-07  9.22446352255960E-08
 -2.80004995201031E-07  2.83308801023897E-09  1.31106213314607E-08 -2.85283561653071E-07  2.90983200459813E-07
  3.97266212789239E-07  8.69881326645496E-09 -1.92259273547242E-06  1.95068910360476E-06  3.99650593974844E-08
  1.01973730917649E-07 -6.02228111534994E-08  6.62757132442597E-07  6.80861166661020E-07 -1.13259882074457E-07
 -5.20639026303300E-07  2.64194113188696E-07
* ORBITAL    1   62
  1.69938202072715E-07  1.22178289993045E-06  5.73323831131658E-06  3.17987315214465E-05  8.68355522412526E-06
  2.73158610460196E-07  5.27740507459041E-06  4.24544550175965E-05  1.23951531651785E-05 -2.66567358370573E-08
 -6.79313566255120E-07 -6.26578327121975E-06 -1.88099019847259E-06  3.54233707384695E-09  1.62154021424895E-07
 -3.07502288779568E-06 -1.98975870398292E-06  1.16287470864778E-06  1.03287929500489E-06  2.06145703938231E-06
  6.13251048006788E-06 -1.86646323816451E-06 -3.83830134249462E-06 -4.20594592180120E-06 -8.46034224991502E-06
  4.83037549425067E-06  1.15864998906458E-05 -1.53681147962759E-07 -1.10541179985632E-06 -5.19824673576179E-06
 -3.05593410890862E-05 -9.74389964361100E-06 -1.09262967314307E-07 -1.98621290020157E-06 -1.95067219151061E-05
 -6.74296656465788E-06 -1.27567020818596E-07 -2.45396670812536E-06 -1.61817324506518E-05 -3.94407974043581E-06
  2.06099364259646E-07  4.09072500202792E-06  3.36602794928133E-05  9.99907693468920E-06 -2.24147884459427E-06
 -3.97219680570099E-06  3.18568967004629E-07  1.02036380450988E-06 -1.56767188782590E-08 -1.25560393827015E-06
  6.33871076723578E-06  1.50972588106886E-05 -1.27296602351450E-06 -1.29785591531941E-06  6.09067804685060E-09
  4.33811056170574E-08  1.94868576398867E-07  8.00093880025955E-07  2.54915196509672E-07  1.01531030567523E-07
  1.95824577369308E-06  1.33467607669078E-05  3.42688588705426E-06 -1.03941103962910E-07 -2.00012256148270E-06
 -1.35333534256092E-05 -3.46945688997268E-06  1.44607901122232E-07  2.79583072078471E-06  1.90650149379109E-05
  4.92809476916483E-06 -1.59882808161278E-06 -3.51909497538821E-06  3.43834898041005E-07  1.26436324932036E-06
 -2.86308109260010E-06 -6.27959884149056E-06  2.87628481095279E-07  1.18062261927052E-06  4.84318157962494E-07
  1.82878784301167E-06 -7.53687945869531E-09 -5.41026368901730E-08 -3.35156233525324E-07 -1.86244122111322E-06
 -2.77291884517637E-07 -6.12007237647380E-07 -1.85631138345932E-05 -1.65064578650267E-04 -5.76031907092407E-05
  6.20348034307133E-07  1.86835795739839E-05  1.66925343438647E-04  5.84426230861485E-05 -8.78988877966787E-07
 -2.64984397878497E-05 -2.37513032164527E-04 -8.33497895962789E-05  1.49753864271035E-05  5.19943232856156E-05
 -2.15764165031264E-05 -6.30563436210525E-05  2.54161046229265E-05  8.85589332809859E-05 -2.25950783553694E-05
 -6.62192868084782E-05 -3.08593667044286E-05 -9.00046976572783E-05  1.05811657317281E-08  7.86870842238507E-08
  2.69767659959204E-07 -1.51190127805619E-06  7.57611986632031E-06  1.51135025831087E-06 -7.44800339146038E-06
 -2.20151018800085E-06  1.04709607321372E-05 -1.32595536336620E-06 -1.00724522885334E-05 -4.44779649441331E-05
 -3.31082607953984E-06 -4.55450159187770E-05 -9.31258575325736E-08  1.91377699249673E-05 -1.36845517933668E-07
  2.45889879397995E-05  1.34942437131057E-06  1.02498709353448E-05  4.53246339212336E-05  1.49754811558650E-06
  2.96340767797259E-05  1.91885330506772E-06 -3.92070356009996E-06 -2.25683485314725E-06 -4.61728149189092E-05
  1.85935200331832E-09  1.33705472699834E-08  4.41589010080215E-08  1.06805941600442E-07  9.49632997660992E-07
 -1.19610115516456E-07 -1.10785484083289E-06  1.55028090546279E-07  1.45401831871915E-06 -1.06561463914777E-09
 -9.26015047979241E-09 -3.48283527087969E-08  1.42122818491749E-05 -6.74379711704215E-07 -1.43385380881256E-05
  6.78760277547371E-07  2.04230211248996E-05 -9.97938628888727E-07  2.79652472881724E-08  1.68890194312368E-07
  3.31096444366040E-07  3.09220760418207E-05 -2.92619978687621E-06 -2.74360054197301E-05  1.19580900769091E-06
 -4.67807897941882E-05 -2.15866078747322E-07 -2.69591364877267E-08 -1.70851659182048E-07 -2.91929731012535E-07
  3.89643771005997E-06  7.57026588649229E-07 -6.57404519494491E-06  8.59597067728617E-07 -1.13655607121830E-05
 -3.35031907730216E-06  3.16843431766977E-08  4.38967155826855E-06 -1.57921630893584E-07 -4.93507655113816E-01
 -2.74497593926322E-03  4.98677623967122E-01  2.77211951560603E-03 -7.12547084441695E-01 -3.96222343228785E-03
  3.49739559295554E-08  9.74843051537209E-08 -7.34762462370946E-07  2.32537087387330E-07 -5.03252071602244E-07
 -3.74509958947683E-07 -3.96491931794376E-08  4.37361046393866E-07  1.15748530946413E-07  5.30353094576934E-07
 -8.72172027094135E-05  8.77314391889424E-05 -1.25491815268418E-04  2.90259549147613E-05  2.25996285435940E-07
 -2.93001226651568E-05 -4.70330145553243E-08 -1.42232860851287E-07 -5.27130594455736E-08  6.30829673721767E-07
 -6.68394427635660E-07  1.18399945936684E-07  5.88889969460484E-07 -1.92103939633601E-07 -4.52426764206699E-09
 -1.74476440309201E-08 -2.57563294421459E-07  2.55061319538869E-07 -3.94799325503275E-07 -7.32733077937131E-09
  1.83966682425462E-06 -1.84555428709263E-06
* ORBITAL    1   63
 -5.74987914029032E-09 -4.16034425014323E-08 -2.61890320532111E-07 -1.54755340736279E-06 -5.13969838190787E-08
 -6.16069386427779E-07 -1.85991676957249E-05 -1.66220886543590E-04 -5.82204805147002E-05  6.14598807085283E-07
  1.85898064386411E-05  1.65320011511560E-04  5.76500322644158E-05  8.76392787486802E-07  2.64581835617167E-05
  2.37109008660104E-04  8.32034959262019E-05  1.48938340668419E-05  5.17685071135037E-05 -2.25767029199644E-05
 -6.61363718949310E-05  2.53996637644009E-05  8.85217223198034E-05 -2.14979980438759E-05 -6.28302213113733E-05
  3.08416143289760E-05  8.99865181540299E-05  6.06768532244264E-09  4.32492758164612E-08  1.95543728000354E-07
  8.81620060726471E-07  3.48380156585010E-07  1.03730492365525E-07  1.99583173397224E-06  1.35097094541035E-05
  3.46635383608097E-06 -1.01138030074222E-07 -1.95155687525861E-06 -1.33456319430412E-05 -3.44365811783640E-06
 -1.44612080378761E-07 -2.79506494049449E-06 -1.90270591994105E-05 -4.90645960367976E-06 -1.59187511588601E-06
 -3.50320658258913E-06  2.90027342069696E-07  1.17575724158785E-06 -2.86102122066331E-06 -6.27902289734326E-06
  3.39060727866515E-07  1.25220891204327E-06 -4.86324612616614E-07 -1.83966239038579E-06 -1.55329812230507E-07
 -1.11723125799387E-06 -5.25455788265448E-06 -3.07825043320645E-05 -9.80039145184798E-06  1.27223889544849E-07
  2.44671576982109E-06  1.61280695084143E-05  3.93011897532625E-06  1.10242724294651E-07  2.00422539113934E-06
  1.96065849655523E-05  6.76413191459885E-06 -2.05902509096812E-07 -4.08689627243003E-06 -3.36222617464359E-05
 -9.98649700899340E-06 -2.24002873233573E-06 -3.96422855654496E-06  6.33434988459383E-06  1.50886720499260E-05
 -3.99507269303629E-09 -1.23684574222982E-06  3.13016544306202E-07  1.00747445160600E-06  1.28554404639286E-06
  1.31011923018363E-06  1.67519576172120E-07  1.20442950692349E-06  5.65094322299192E-06  3.14317523937840E-05
  8.57961984724994E-06  2.70702267497754E-08  6.85384292984642E-07  6.28072277434479E-06  1.87787154174622E-06
 -2.71887130257070E-07 -5.25268204905008E-06 -4.22824706593171E-05 -1.23475069405686E-05 -4.79282272409675E-09
 -1.86717734698424E-07  2.91363844580895E-06  1.94570141351891E-06  1.16190739236790E-06  1.03151075031727E-06
 -4.19341240300217E-06 -8.42683137022897E-06 -1.87100721272604E-06 -3.83749948692466E-06  2.05555675492832E-06
  6.11800407071634E-06 -4.82774459451469E-06 -1.15745675045561E-05  1.34713109016020E-06  1.02323958694686E-05
  4.52623392457392E-05 -1.91554154890684E-06  3.91202534559575E-06 -1.49075913179043E-06 -2.96186277567812E-05
  2.25367457907559E-06  4.61460219436088E-05  1.70793885418809E-09  1.22589556436050E-08  3.84749116258819E-08
  1.18688555043603E-07  1.10211861469431E-06 -1.06632180790458E-07 -9.43244734414577E-07 -1.54472574614797E-07
 -1.44939619032393E-06  7.26611559817525E-09  5.36798192601011E-08  1.79604112563765E-07 -1.50489412495577E-06
  7.46027434581950E-06  1.51365025681724E-06 -7.46408889239323E-06  2.18274151101373E-06 -1.05190022207175E-05
 -1.32392983905309E-06 -1.00564155671436E-05 -4.44044210994914E-05  8.82116250448175E-08 -1.90987027240672E-05
  3.30474197757167E-06  4.54505720362326E-05  1.40696682756914E-07 -2.45406266092273E-05 -2.65447491986788E-08
 -1.53010419541790E-07 -2.96794798426557E-07 -1.66069724661270E-05 -9.79898252837777E-07  2.01051738428890E-05
 -5.88466986082001E-07 -2.09404232332998E-05  3.14674978527277E-06 -8.48310120902379E-08 -1.04220153419862E-05
  1.15155515039395E-06 -4.98711704141354E-01 -2.77501037099429E-03  4.93740332665685E-01  2.74696303636414E-03
  7.12362022147391E-01  3.96147918141557E-03 -1.91648901485850E-09 -1.56159668737224E-08 -6.07770018550523E-08
 -7.23533078164711E-06 -8.07252888470800E-07  7.20840169535786E-06  7.97650009671097E-07  1.04332149314176E-05
  1.17940084732435E-06  2.80691610791175E-08  1.74595073305051E-07  3.34822431358373E-07 -3.38831379963535E-05
 -1.52121932772366E-06  3.12632553233126E-05  3.26290932240898E-06 -4.24621602026269E-05 -2.85306174024654E-07
 -8.79510516759758E-09 -4.21572944483096E-08 -2.66372657014371E-07  2.55472464908269E-07  4.09491237604722E-07
 -1.85322088533741E-06 -1.20383408678046E-08  1.86570517038093E-06 -4.72002791170031E-08 -1.43023106326373E-07
 -6.41459100298079E-07  6.24620529849444E-08  6.48955851340766E-07 -1.73707517916261E-07  1.23213027909270E-07
  5.97068974991977E-07  4.01478689649340E-08  3.30864939030484E-07 -8.82573102785423E-05  8.69665751993376E-05
  1.24769413693974E-04  1.25492343215864E-07 -2.93720764269917E-05  2.83765635453495E-05  3.45911584130299E-08
  9.52730158716765E-08 -2.33400252989856E-07  7.39975343339849E-07  4.96812141497192E-07 -3.75357348511313E-08
  4.46990117281888E-07 -3.62551340484485E-07
* ORBITAL    1   64
 -1.67648550066534E-07 -1.20571718382159E-06 -5.67268030326223E-06 -3.20749128029062E-05 -9.28443770446043E-06
 -1.27590756201015E-07 -2.45217950664251E-06 -1.61484307575519E-05 -3.91805511980594E-06 -1.22139182555247E-07
 -2.22897549091465E-06 -2.08616907414180E-05 -6.93955871380008E-06 -2.09291611951146E-07 -4.15487245238400E-06
 -3.40362635188129E-05 -1.00245672485206E-05 -2.19669697989606E-06 -3.86535699220491E-06 -6.49472411629716E-06
 -1.54645115663899E-05  1.50908234984393E-07 -8.70300056461736E-07 -2.68340253963594E-07 -8.90633738494320E-07
  1.42567017827568E-06  1.57501276729282E-06  1.64660379989988E-07  1.18419683734337E-06  5.56200368403716E-06
  3.11620532340083E-05  8.54819324005773E-06 -2.51548383179969E-08 -6.45362607160636E-07 -5.95214432701639E-06
 -1.76705647485412E-06  2.74239455742554E-07  5.29880927607016E-06  4.26334946670890E-05  1.24772318368586E-05
 -6.90907304475613E-09 -2.25387764733487E-07  2.63902929544544E-06  1.86499418419097E-06  1.18307511661278E-06
  1.06180628428126E-06  4.12816627454729E-06  8.33083629404560E-06 -1.93387873199011E-06 -3.96152538496719E-06
 -2.02988337753275E-06 -6.00276943420995E-06 -4.86684016183898E-06 -1.17143853937655E-05 -6.49571701385329E-09
 -4.73202998268552E-08 -2.47443188931453E-07 -1.13631505877097E-06  3.01603486598783E-07  6.08070741240195E-07
  1.82465280870301E-05  1.64083744199554E-04  5.77758255822885E-05 -6.22831982259694E-07 -1.86018962385089E-05
 -1.66828299268549E-04 -5.85000675630299E-05  8.91543965502725E-07  2.66201613881228E-05  2.38843988251933E-04
  8.39067522760085E-05  1.46152499157238E-05  5.09648372622946E-05  2.22979977433863E-05  6.52707696037082E-05
  2.54207341324802E-05  8.90521455618413E-05  2.13162683364790E-05  6.24718327351371E-05  3.05299494433038E-05
  8.95922255131913E-05  1.14749102431956E-08  8.24493167489648E-08  3.93370100454063E-07  1.65939560594210E-06
  3.23834817910967E-07 -1.05586018814642E-07 -2.03543313790592E-06 -1.37955695259395E-05 -3.54850220193092E-06
  1.06275320258356E-07  2.05017779701638E-06  1.39871659192248E-05  3.61206701994013E-06 -1.40514956654050E-07
 -2.71849219417078E-06 -1.86337376664032E-05 -4.85145179472028E-06 -1.68147598005873E-06 -3.66684598829012E-06
 -3.07454617607182E-07 -1.20072071087989E-06 -2.83968155879493E-06 -6.24780469885517E-06 -3.14556358924143E-07
 -1.21387275625103E-06 -5.26569211116643E-07 -1.92900381828594E-06  1.35609437017030E-09  9.72286972023675E-09
  2.53109946250531E-08 -1.10822315015784E-07 -1.03814921749340E-06  1.07042110566971E-07  9.74926181406025E-07
 -1.52729357073190E-07 -1.46297737220180E-06  1.37070487061838E-06  1.04072711494373E-05  4.57146373148745E-05
  1.81595997251686E-06 -4.00122828821361E-06  1.62403664713499E-06  3.07813261961228E-05  2.33289955454350E-06
  4.63223204853600E-05 -1.30960623191390E-06 -9.95265701516864E-06 -4.41094050278469E-05 -1.99734665352836E-07
  1.88211956067859E-05 -3.31818343352000E-06 -4.54384102497981E-05  1.81025569416321E-07 -2.38609542804616E-05
 -1.70121577617412E-08 -1.28436582434376E-07 -5.47070368403384E-07  1.48157290022228E-06 -7.50615202976042E-06
 -1.48786486636032E-06  6.57287869982517E-06  2.04746583730814E-06 -1.08607232559305E-05 -1.16003546475648E-07
 -1.06271228468400E-05  6.72440105499545E-07  4.93962720862010E-01  2.74706367186575E-03 -4.97760453389762E-01
 -2.76607830673938E-03  7.12873147239374E-01  3.96009452980520E-03 -3.54269577778096E-08 -2.35270105379982E-07
 -5.44248432283958E-07 -1.67456578586909E-05  7.39966097496366E-07  1.36204722209599E-05  7.37369165973376E-07
  2.57397907730471E-05  3.40261853267896E-06  3.10498748205007E-08  2.08369526880404E-07  4.11474248874210E-07
  6.40697124788644E-06  1.40181988595880E-06 -3.91161109429376E-06 -3.13327511345108E-06 -4.26131483218142E-06
 -1.70041754172172E-08  1.20570506710831E-09  8.78035298171976E-09  2.39016157726541E-08  1.42850197725349E-05
  7.96102110907060E-07 -1.44371384102589E-05 -8.97961361272086E-07  2.06823663317616E-05  1.24148676666287E-06
 -3.99668240635889E-08 -9.78914126224185E-08  6.67201822417709E-07 -4.17946054945124E-08  6.71850348822638E-07
 -2.11546375269855E-07  1.36910309468514E-07  5.73330163055845E-07 -8.12595478379100E-09 -4.22846830149621E-08
  2.94318768953589E-07 -2.69664039908347E-07  4.05562688047876E-07 -1.92479181571014E-06 -1.29577347700334E-08
  1.94320608844637E-06  3.77396829414474E-08  9.65411261630496E-08  1.82443354798247E-07 -7.52686877468844E-07
  4.88018456519181E-07 -8.99670385572357E-08  2.99016918578755E-07 -4.47634843074619E-07 -2.31610582859888E-08
  8.55124950642635E-08  8.69417393055903E-05 -8.66768788228244E-05  1.23641828509816E-04 -4.95616831236780E-09
 -2.90690362600858E-05  2.79307038489417E-05
* ORBITAL    1   65
 -3.76619751151191E-06 -2.25341296587373E-04  1.60016276055127E-01 -6.78492401408464E-04  3.31084659217413E-04
 -1.23235080065666E-06  5.19429020575643E-05 -8.55896432801222E-05 -1.92886551028666E-05 -6.51250047032322E-06
  1.50598617900428E-03  6.99846696567587E-04 -4.99525779886302E-05  5.29569666225230E-06 -8.97646460601748E-04
 -2.25691981529709E-04  4.86647578709971E-06 -1.53153519711291E-04  2.49796504811251E-06  1.21055352682411E-04
 -4.01450529382160E-05 -4.13424028828871E-05 -1.41654650951172E-04  1.76743137090458E-05  1.19958220160248E-05
 -1.30828897987309E-04 -2.31395259391059E-04 -5.17722815269388E-06 -3.59590966606490E-04  2.60812740279763E-01
 -1.14080219644647E-03  7.17362567256927E-04 -1.30125259039879E-05  2.21794328149666E-03  4.21147649053389E-04
 -1.35098205737772E-04 -3.95123218204464E-07  2.12449692665931E-04  1.77406323249154E-04 -3.93412604772003E-05
 -7.34777766816926E-06  1.55965538821534E-03  5.10062157979814E-04 -8.35787270022568E-05 -8.19180568745189E-05
  1.54710549155935E-04  1.20074901585846E-04  1.66020226322679E-04  1.79343459444844E-04  4.99320833260817E-05
 -2.79539248940891E-05  2.11367325348738E-04 -1.79749254273444E-04  5.31048845456177E-05 -1.32325914951400E-05
 -1.25493544063354E-03  9.41176104763797E-01 -3.94303599891826E-03  3.62494691486124E-03  3.31045491591684E-06
 -5.19827340951631E-04 -9.03634573996225E-06  8.56327056024867E-05  4.81633469481656E-05 -7.76170905780704E-03
 -1.66800890926492E-04  7.74587174129670E-04  3.17049573105778E-05 -5.19477601149242E-03 -1.48743648569572E-04
  4.92086058140808E-04 -5.07205608253281E-04  2.20909434018729E-04 -6.52862189496318E-04  3.34724453570905E-04
  3.06014739376433E-04 -1.06801812393975E-04 -2.13656177352305E-04  8.83128204861543E-05  6.76641259250874E-04
 -2.79036705409212E-04 -1.46500420895211E-06 -1.78740380620510E-04  1.35856472890117E-01 -1.58843629189214E-04
  5.16147139811755E-04  4.67921234144748E-06 -1.25037380456718E-03 -6.03153430902994E-04 -5.91348913289076E-06
  1.49307381063959E-06 -8.56288190083544E-06  1.95199543679196E-04  1.86316007455807E-05 -2.36954535624969E-06
  8.53366140629657E-04  5.22620732745319E-04  1.97329089579537E-05 -1.20733969802663E-04 -5.24291649028252E-05
  2.52430253341395E-06  1.32592583847101E-04  5.85747968714931E-05  1.34250877100005E-05  1.04425853848907E-04
 -1.56115801318028E-04 -5.06284684027062E-05  4.31649355520268E-05  5.43256975949551E-08 -4.09137134453300E-05
  4.73102284818277E-04 -3.71696686266350E-06 -7.12289734663586E-05 -6.72026470429613E-05  3.66771764926534E-04
 -3.54323975782292E-05  2.07066799596458E-04  6.10475904300680E-06 -5.33729631357077E-05  1.27435851710760E-03
  2.63953999976750E-05 -1.81267834468398E-04  1.05983974929038E-04 -6.20060465749404E-04 -1.36496443056237E-04
  1.15259840327060E-03  5.12007842011301E-06 -4.74484761680581E-05  1.11242110424184E-03  1.37588988477411E-04
 -1.07082757958692E-03 -3.94274706009237E-05  5.01090219722781E-04  5.09711471562997E-05 -2.92448803099822E-04
  7.69683043701402E-06 -7.31842946011616E-05  1.59910353207038E-03 -2.23609772066029E-04  1.33804743960592E-03
 -1.22941803511643E-04  8.31741091728152E-04  8.32529515968193E-05 -4.71939323080404E-04  1.91640978747623E-06
 -6.28630128189939E-05  1.01413608600051E-03  2.10326692993958E-05 -1.11210166491085E-04  1.40714773046778E-04
 -1.37378014246562E-03  8.36176020737672E-05 -8.84975232049062E-04  3.12235232768988E-06  1.00354110504620E-05
  2.44486784988359E-04 -1.98607178641406E-06  3.28125619105310E-05 -2.38680182144175E-05  1.94178044366476E-04
  1.49415676706720E-05 -1.10837819305657E-04  3.13336512480255E-06  1.27702510256822E-06  3.52527918491832E-04
 -4.03307780847517E-05  3.43122154320872E-04 -5.07270288564330E-06  3.93200785722226E-05 -2.51557390010870E-05
  2.13036851347892E-04  1.97937987590871E-06  3.73023137490328E-06  1.92738233379817E-04  1.71763336309002E-05
 -2.10690220033884E-04  2.96107961165072E-07 -5.59080230317308E-05 -1.17175148800208E-05  1.06652746790560E-04
 -1.73981819133972E-06  1.61907371700693E-06  2.53821510482560E-05  1.67872661759199E-05  5.70930675296405E-06
 -3.49711546785597E-05  1.04872037324094E-05 -2.60193294655447E-05  7.08588656433857E-06  3.01344785225523E-05
  3.15302693491536E-06  2.59153802700213E-06 -6.29244570309419E-07 -1.98340251295831E-04 -1.06119764113833E-05
 -1.99277674333834E-04 -7.51793760298415E-07  5.18872586860469E-06  1.67830453358662E-05  1.62632432480999E-05
  4.56813328508898E-07  2.12849375606917E-05 -2.52072780611677E-05 -1.62216688482677E-05 -1.01731665449535E-06
  2.37305578280989E-06 -2.31403863627885E-06 -7.16044609791450E-05 -4.78393559142738E-05 -9.92414943351875E-05
 -2.76896878787102E-04 -2.76404761254604E-04
* ORBITAL    1   66
 -1.16391164522480E-06 -2.14652688590049E-04  1.67151629480973E-01 -2.61440063979325E-04  7.73422059484900E-04
 -1.03448941975073E-06  4.78159359068425E-05 -1.18226314265139E-04 -2.04294482433470E-05 -7.16350226116740E-06
  1.41125852099047E-03  2.74378174857388E-04 -5.02863219052715E-05  3.02021202957055E-06 -1.03814305582843E-03
 -5.20969804083156E-04  3.19681760196214E-05 -8.82668034176805E-05 -8.91440431132931E-06  8.84764624928206E-05
 -2.08337218804230E-04  1.58750414927131E-04  1.08529705218620E-04 -1.49771165642816E-05  9.58956387798055E-05
  2.32139007100356E-04  7.60676569471256E-05 -1.16952466936388E-05 -1.17809168077660E-03  8.88289167326721E-01
 -3.62184353773903E-03  3.55259584634196E-03 -4.46583916845281E-05  7.23567051509061E-03  1.00483014276438E-04
 -7.49814808987594E-04 -3.76750546400647E-06  4.37519172707906E-04 -1.37563205939549E-04 -7.23761240631002E-05
 -3.04383886607525E-05  4.79032162990628E-03 -8.28370945527030E-05 -4.73002163509841E-04 -5.40845176236949E-04
  1.32198071684442E-04 -3.24924966792059E-04 -2.44741783914459E-05  2.04262746265266E-04 -1.75139450824593E-04
 -7.17109914802797E-04  2.48238319474674E-04 -5.86435555693140E-04  3.21160711842191E-04  2.66786110498291E-06
  4.07203907789518E-04 -3.16002991543271E-01  1.32937339856929E-03 -1.55071359895201E-03 -1.37427012680223E-06
  1.14062674995106E-04 -1.38040945040315E-04 -9.90186081508922E-06 -1.69116184904007E-05  2.46922530061155E-03
 -5.07143054974183E-04 -3.72189387117696E-04 -1.24691282867838E-05  1.57841787150687E-03 -5.61524258941970E-04
 -2.44200336922844E-04  2.21467632232840E-04  6.02976140639119E-06  3.78564083920041E-04  3.17130739780161E-05
 -8.17943228997667E-06  1.17520022270574E-04  2.77357491815980E-04  9.11309165466579E-05 -2.62598955827470E-04
  1.05956132374478E-04 -6.16569524853194E-06 -3.96278310107691E-04  2.85076748901772E-01 -1.49071078671925E-03
  7.67952786920304E-04  1.43275813243940E-05 -2.47021118116553E-03 -4.12152540582500E-04  2.18990370803839E-04
  8.78505730722970E-07 -1.51252555838777E-04 -5.44111310807128E-05  2.59298961964113E-05 -1.07947971987654E-05
  1.51358851863542E-03 -3.68241353619696E-05 -1.19810850184554E-04 -1.97918967826910E-04  9.46511897285070E-05
  5.05979821246463E-05 -1.06988928739748E-04  2.69733370269666E-06 -1.80857266273771E-04  1.88136300337816E-04
 -2.00068618587117E-05  3.18889377842973E-05  2.77739152880255E-04  7.47610502180330E-06 -4.29753089698753E-05
  1.30167256339966E-03  1.84001690422614E-05 -3.15172511388019E-04 -1.57537523127497E-04  1.22629716484047E-03
 -5.76837776589936E-05  3.59559044263882E-04  5.13315854475790E-06 -5.68530246365883E-05  1.12906550751881E-03
  1.07815693836547E-04 -6.76247831652462E-04  2.04171037974619E-04 -1.27195028019739E-03 -1.10181142224691E-05
 -1.93904921501024E-04 -1.59981366328083E-06 -2.83739712829669E-05  1.34108507387340E-04  1.91504917383767E-05
  9.39441212466932E-05  4.69329764036218E-05 -3.67714228632933E-04  3.54533269060328E-05 -2.80562008005725E-04
  1.84705100506226E-06 -2.03836085397906E-05  4.84951360768904E-04  1.20421553143182E-05 -7.38715450154539E-05
  5.79591567156650E-05 -4.24876923156318E-04  1.03611768480113E-04 -9.94771953437996E-04  2.70057111522127E-06
  4.62752865850443E-05 -2.56791667340424E-04 -8.87026697404282E-06  2.06226464060212E-05 -4.87222404929697E-05
  5.07977957052544E-04 -2.74219015676759E-05  3.43699644758277E-04  7.77891854460132E-07 -7.91595210267342E-06
  1.95358375620400E-04 -1.70977168827517E-06  5.54045859233078E-05 -2.21420402603905E-05  2.76971673679797E-04
  1.44242198874020E-05 -1.54628355809410E-04  7.89099386972489E-07 -6.97995755391332E-05  9.55901440689095E-04
 -1.39397812114572E-04  1.33400745122913E-03 -2.11158050382568E-05  1.07531439341591E-04 -8.28550042662759E-05
  8.64323044621949E-04  2.68551784034502E-06 -3.92036294097816E-06  3.62658071448667E-04  4.56292797340212E-05
 -3.64903447261634E-04  6.57718735597464E-06 -2.22873234154932E-05 -2.68406952192509E-05  2.37698926629985E-04
  6.68951006051098E-07  5.42942755957112E-06  6.20251696554690E-05 -5.48035808726301E-06  4.61342614003178E-05
 -2.94628210374721E-04 -1.11393202002297E-04 -3.04209467328393E-04 -5.90141580463674E-06 -1.38395475599739E-05
 -3.50349977793021E-05 -2.17438066088392E-05  9.54135591197134E-06  5.98585481889046E-05  1.20556512472522E-05
  5.22624859556525E-05  7.66353321990569E-06  2.91662877011798E-05 -9.74173137359175E-06 -3.78245927497904E-06
 -4.17235769906858E-06 -3.21967838714689E-05 -2.26462845124466E-04 -2.33449533979095E-04  2.12269033874663E-08
  5.91419789852234E-06 -1.72423230267336E-05  2.00932242702783E-05  2.58671582836316E-05  7.82748082501285E-05
  1.18973877716635E-04  1.09714526171905E-04
* ORBITAL    1   67
 -9.94465058268348E-06 -8.50191806576720E-04  6.31998613335544E-01 -2.89463534167283E-03  2.28687172876865E-03
 -8.08612756370806E-07  3.74977443678796E-04  2.36815147121375E-04 -5.61368554841642E-05 -3.35373978844313E-05
  5.17359037104348E-03 -5.31485366115869E-05 -5.42286446062631E-04  2.12819249752108E-05 -3.45359927491907E-03
 -1.08838214264386E-04  3.53281497567618E-04 -2.91347708036574E-04  2.65009725550874E-04  3.20493706103610E-04
 -2.45368287721099E-04  3.18708864438254E-04 -2.63267851319127E-05  5.10814013386072E-05 -2.34375705463263E-04
  4.98931116051993E-04 -1.41542831604889E-04  4.65741335531927E-06  4.89189286467757E-04 -3.70756220358539E-01
  1.77680862365471E-03 -1.57199628896695E-03  2.11255584356346E-05 -2.83955580200522E-03  6.51605380144877E-04
  4.12353908660283E-04  9.53011896004283E-08 -2.63634124463561E-04 -2.02090912650515E-04  2.83086617600907E-05
  1.34477364510292E-05 -1.96477068565903E-03  2.89901677853332E-04  2.88650626008208E-04  1.25078745363439E-04
 -1.77379139875230E-04  9.08578357935234E-05 -1.60100583245518E-04 -1.98314135767383E-04 -3.08545636674786E-05
  2.13632803446214E-04 -1.01542039845912E-04  4.50890233328366E-04  1.48844025401078E-05  1.65642603648390E-06
  1.36640932542556E-04 -1.01751257831129E-01  7.18139577856772E-04 -4.06463162950686E-04  1.09112586492639E-06
  1.43249224796123E-04  2.73337358754409E-04 -9.83592136724121E-06 -7.52327752739167E-06  6.91936036828827E-04
 -5.54533590428169E-04 -1.66507529303848E-04 -4.11324815795171E-06  5.41471496820620E-04 -1.76599009874689E-04
 -1.30326424763861E-04 -4.41458628317587E-05 -1.54023600964870E-04 -3.01656536794746E-05 -3.95497139394112E-05
 -1.40977950826304E-04 -8.21987908341540E-05 -4.42411967957631E-05 -1.96726317966637E-04 -2.43766086320459E-04
 -9.43021729936216E-05 -9.59349248043814E-06 -8.96010493563364E-04  6.71415476839567E-01 -2.88729014783121E-03
  2.56907589961782E-03  3.52719772617251E-05 -5.46786035304289E-03  1.06643624010735E-04  5.65271600371467E-04
  1.07404043003229E-06 -3.75444087254773E-04 -1.82524386136682E-04  5.84999995330197E-05 -2.18853886054204E-05
  3.69438304410130E-03  2.00606023922933E-04 -3.72783288120023E-04 -3.09559273196572E-04  2.48637582307674E-04
  6.95561682607191E-05 -1.81772716615917E-04  3.69702014138519E-04  2.20922109274024E-05  3.57675908585553E-04
 -3.00152277312683E-04 -6.04453750318209E-04  8.38962459808593E-05  5.87520955253455E-06 -4.84744887832603E-05
  1.13007370463543E-03 -1.23441246135502E-04  9.57360492330815E-04 -1.30411623430726E-04  6.30394775894257E-04
 -9.67824588881545E-05  7.76761624809230E-04 -1.64389235224021E-06 -8.10017960945039E-06 -3.85046345911097E-05
 -9.91256449659379E-05  8.67982000252521E-04 -5.95501370883992E-06 -1.04943992251134E-04  9.83420932117890E-06
 -1.14266782419627E-04  7.75185063884455E-06 -4.95063314346841E-05  1.35748335747923E-03  1.49585946193700E-04
 -8.55790920951745E-04  9.89505413148983E-05 -7.40111361699797E-04  1.06419686108646E-04 -8.58387773887333E-04
 -1.40693740656442E-06 -1.56644997616360E-05  4.34793283992460E-05 -3.57019817230775E-05  3.39066286411683E-04
  5.73480347446172E-05 -5.77712788938379E-04 -3.22531773656160E-05  3.89651826247903E-04  1.13134769748710E-06
  1.70447558272266E-05 -7.48544013694749E-05 -4.53138313005910E-06 -1.76881898717103E-05 -1.78038351748589E-05
  1.43375283140007E-04 -9.72950345695037E-06  1.12261865270148E-04  1.70437012921706E-06 -4.04044603449922E-05
  6.99731218671526E-04 -1.57116503747907E-05  5.61141539697539E-05 -9.93062065059801E-05  9.03968928496320E-04
  5.82844567966134E-05 -5.91620210327106E-04  1.68328948923078E-06  4.44331857135352E-05 -3.47797085382251E-04
  6.08887793436611E-05 -5.62742531269060E-04  1.13411017793188E-05 -1.39878088134887E-05  3.51693987977483E-05
 -3.86232391619531E-04  1.17431272368950E-06 -4.75883736859997E-05  7.28249331950320E-04  1.04247273301434E-04
 -9.85440305637572E-04  1.62488270017625E-05 -7.05925337584811E-05 -6.14078272383997E-05  6.38238515653725E-04
  4.34885983227981E-06  1.88453969306010E-05 -3.38386539840507E-05  5.31112535002957E-06 -2.73978782066687E-05
  2.93020143310225E-05  6.08038912229530E-05  2.12542471707968E-05 -2.27824718008986E-06 -4.10675459167203E-06
 -5.22930149208053E-05 -3.12294792251070E-06  3.48826295167737E-05 -1.66634483324938E-04 -6.98247399756294E-05
 -1.53406886268108E-04 -5.45551515275397E-06 -1.42109492048774E-05  1.19975538853592E-05  5.67614261355226E-05
 -3.17354563569183E-05 -4.93401517582374E-05 -6.66513968068000E-05 -7.72928462965413E-05  5.26742869977481E-06
  2.12122652997613E-05  1.39299237545604E-06  1.74430162837648E-05  1.16339994694394E-05  1.50756808561258E-05
 -9.03506121055177E-05 -7.89145175978912E-05
* ORBITAL    1   68
  8.60289344524390E-06  9.70447627382361E-04 -7.38334783190671E-01  2.96715467004237E-03 -3.15140044184632E-03
  2.71878239792938E-06 -2.78223634527334E-04  1.74004120504752E-04  4.36054994150228E-05  3.77943410359459E-05
 -5.99723108207734E-03  2.41596011285635E-04  6.78922027533794E-04 -2.56879652511428E-05  3.89077471555052E-03
 -3.04754717287383E-04 -4.30624048767848E-04  4.76502892668326E-04 -8.12184573716238E-05 -6.51399768456870E-04
  1.60776949198388E-04 -1.91457879623135E-04  1.59515376419715E-04 -3.53903618776831E-04 -8.27629633488908E-05
 -5.46626108339824E-04  2.23582490603692E-04 -1.33795469551523E-06  6.36308677886956E-05 -5.97432376620565E-02
 -2.01423684327863E-04 -5.36768483085440E-04  2.25793724665679E-06 -4.30220853870133E-04  8.70146103478797E-05
  1.50633923051112E-05  6.80666502350240E-07  9.70421463138201E-06  1.37081177242925E-04  4.70239377185303E-06
 -7.02021719541849E-08 -4.06059661695357E-04 -2.88843020713323E-04  1.90144864537545E-05  2.15071860166315E-05
  5.22715635412563E-05  2.36818405925461E-05  1.36030005263681E-04 -1.16086835195716E-04 -1.33637103197996E-04
  5.66115025729397E-05 -1.42616374046985E-04  2.38654455402213E-04  1.57124685135115E-04  1.60539891447689E-06
 -4.42515770560876E-05  4.56576656048425E-02  2.36888955388156E-04  4.98858777542456E-04  5.17011318829906E-07
  1.28866401499286E-05  1.20834228577033E-04  2.72759343867977E-06  1.78828197843798E-06 -3.00993235411282E-04
  1.61874312099428E-04  1.52845709082528E-05 -4.11368880700658E-07 -3.23064212278869E-04 -2.46797006542309E-04
  2.14555671883086E-05 -7.22950825398197E-06 -4.81307130613098E-05 -4.47455681740635E-05  1.32644128978637E-04
  1.17994570522920E-04  1.40654974835241E-04 -2.25458175593833E-05 -1.27314890074274E-04  2.46517424179139E-04
  1.72350823302979E-04 -7.53310825161519E-06 -8.77263401292615E-04  6.69014734993720E-01 -2.67376357177951E-03
  2.90108870047380E-03  3.42324075691760E-05 -5.41808166803790E-03  2.72199039602405E-04  6.25529820457132E-04
  2.54273354478815E-06 -2.40566452542893E-04  1.85116292677693E-04  3.69668149255547E-05 -2.34736118349139E-05
  3.50881383131958E-03 -3.41123332869064E-04 -3.97674253767829E-04 -4.40178022655782E-04  5.84306562221936E-05
  3.47283256347750E-04  9.78351517801621E-05  1.59533515089117E-04 -1.55549370623436E-04  6.13464689125444E-04
 -1.29996551189686E-04 -4.96869571380139E-04  2.04662433050426E-04  7.52776411859161E-07 -2.04072727066373E-05
  2.25002607617944E-04 -1.04714549854662E-04  7.02653613118230E-04 -1.11602434034598E-04  6.29596045362413E-04
  5.73794630093754E-05 -7.36637202877298E-04  4.97734558892596E-06 -2.99549543935821E-06  5.94898042830564E-04
 -5.67691211160744E-05  5.06431753138105E-04  5.70337534549669E-05 -6.16170498198525E-04 -2.00567204387470E-05
  1.50929691363842E-04 -1.52968731505499E-06  2.76824246801512E-05 -3.87651589687862E-04 -1.30744374157448E-04
  7.41382782421489E-04 -1.13955749668565E-04  7.64375708849552E-04  4.53510555011949E-05 -6.45991858003130E-04
 -5.23879252628562E-06  7.97089933604127E-06 -6.80975975936801E-04  6.83179417591750E-05 -6.95315007394895E-04
 -5.95402594448921E-05  5.43187297952791E-04 -2.47078662266899E-05  1.76111343095359E-04 -1.45548812811495E-06
 -1.44486953763620E-05  1.26814036536813E-05  1.49973842488984E-07 -2.96278059629829E-05  4.06931495500624E-06
 -1.25292361663293E-04  3.09945944226376E-06 -6.62156596882604E-05  1.15074608479084E-06  7.05907323104503E-05
 -7.41229191572277E-04  1.80179058986166E-05 -8.24487315404488E-05  1.14346774931838E-04 -1.13446927090026E-03
 -6.63987795373008E-05  7.34730041451859E-04  1.14482383674491E-06  1.34399475832025E-05 -3.67441270127705E-05
  6.29974812876467E-06 -1.45421818229299E-04  2.64945164004263E-07 -3.48396278126098E-05  4.56871032147845E-06
 -7.73117468913140E-05 -1.42118458819536E-06 -6.67926904462020E-05  6.62222499099378E-04  1.03650068488943E-04
 -1.03481960597672E-03  1.64802908223704E-05 -7.38416334756876E-05 -6.00212306608057E-05  6.70769558347225E-04
 -8.17621783055331E-06 -2.58042298842030E-05  1.53093411424976E-05  2.00024390543889E-05 -3.03344678811116E-06
  2.19843143390257E-04  4.45378888483581E-05  2.11493012254880E-04  1.91233718923618E-06  4.28813206555255E-06
 -4.03172881116470E-05  1.76745368306761E-05  4.11279385243867E-05 -2.61587293917341E-04 -1.14214816793345E-04
 -2.68928404810909E-04 -1.65897824221121E-06 -3.98936595892978E-06  1.55446473573049E-05 -4.57264697611023E-05
  4.36351242038873E-05  1.19447326425568E-04  2.85802741807015E-04  2.79158565244048E-04  7.78012554293393E-06
  2.37301631560734E-05  2.06583758306373E-05  1.58595760487833E-05 -3.38991259144985E-06 -4.53457111364354E-05
 -1.99163244292534E-04 -2.08291765476809E-04
* ORBITAL    1   69
  1.78527858847855E-05  1.45803984695220E-04  5.31737151455310E-03 -9.13645594048664E-04  1.65981743975759E-04
  8.65803864159477E-06 -7.54719633868492E-02  3.65966427392757E-04 -4.99154590802651E-04  7.12007503766509E-05
 -3.82451556368802E-01  2.42027885281331E-03 -2.53224181189416E-03 -3.65229994722999E-05  1.86003766117144E-01
 -1.14316678903608E-03  1.20488520789275E-03 -4.02287071487518E-04 -1.73859955091116E-04  5.71405025476550E-03
  7.80433951288090E-05  3.19520836755931E-04  1.31684215475878E-04  1.55502004945710E-03 -7.51106929248814E-05
  5.60091626765109E-03  2.52837622341974E-05  1.68738277101922E-05  1.41949171915091E-04  6.10771911014544E-03
 -1.35073163636135E-03  3.02627291437023E-04  7.60796980369920E-05 -4.38594958130235E-01  2.61967547340430E-03
 -2.90665285428127E-03  2.15932545276289E-05 -1.50399470494778E-01  1.03717989516072E-03 -1.04098160634168E-03
  4.78063801220735E-05 -2.47366842041311E-01  1.53586015057378E-03 -1.64192370697077E-03 -5.56787603884271E-04
 -2.97911596492037E-04 -2.31639233280393E-03  6.26518002500815E-05  2.77088382116378E-04  1.06150284169601E-04
 -7.11758572453694E-03 -5.11096788197400E-05 -6.13483931633025E-03  5.48281067926177E-05  1.64247213712425E-05
  1.40982669819250E-04  6.74213988737147E-03 -1.58943038680690E-03  4.81096956431630E-04 -2.65252232724899E-05
  1.92435272816243E-01 -1.40477317510114E-03  1.34744376023236E-03 -8.43822067205018E-05  5.06863137618190E-01
 -3.11436423365524E-03  3.39808711053807E-03 -4.65550790819810E-05  2.52451109969136E-01 -1.48612214925736E-03
  1.67413612721420E-03 -5.73866064639319E-04 -3.81456610299357E-04 -7.77379967472398E-03 -1.15352621676256E-05
  3.34055638899801E-04  1.64040381796002E-04 -2.55779884481223E-03  7.69936536938254E-05  6.98509853302268E-03
 -7.97202861162867E-05  1.78130282194739E-05  1.44938590896679E-04  5.15600889897106E-03 -7.52894439247325E-04
  2.08206162742767E-04 -6.78605417999451E-05  3.63281773234971E-01 -2.35505701972295E-03  2.38870835642549E-03
 -8.89474706598453E-06  7.28299650802234E-02 -3.75192085493701E-04  4.82682310683624E-04  3.77934883179574E-05
 -1.90180240163375E-01  1.25255751741097E-03 -1.23272914074391E-03 -4.21594524647881E-04 -1.57123440646332E-04
  1.53014924434958E-03 -6.62942355564049E-05  2.99290829909519E-04  1.06547985029329E-04  5.57654887700438E-03
  8.47070814027955E-05 -5.27595341999180E-03 -2.03446745306141E-05  2.23197700708215E-05  3.78340406195657E-04
 -2.60619831807551E-03  1.22023483671015E-04 -5.25756262312485E-04  3.74103811783619E-04 -1.11643688434375E-03
  1.73673318360765E-04 -4.14089877367570E-04  2.90746871378965E-05  4.98957656918781E-04 -3.37634768779133E-03
 -1.78100210085454E-04  8.43488089285293E-04 -4.74971567607750E-04  1.56554368761175E-03  2.31622736572802E-04
 -6.34248604472634E-04  2.37789763274878E-05  4.01670046907395E-04 -2.73737336403288E-03 -3.97140668306084E-04
  1.17901680948458E-03 -1.30045745998812E-04  5.81274406161399E-04 -1.80801861420043E-04  4.30545060376294E-04
  3.24236591475744E-05  5.65701857062651E-04 -3.83140829413389E-03  5.41111149890223E-04 -1.92566667107182E-03
  2.15266166258967E-04 -1.10261751714830E-03 -2.48366057629932E-04  7.05104078170022E-04  1.87869263939389E-05
 -8.59716859644961E-05  3.78151519185904E-03  4.61970441196417E-05 -4.09247495656312E-04  3.18092360448363E-04
 -4.33796481780292E-03  1.89985229047930E-04 -2.67858198668193E-03  1.51929222660276E-05 -5.61625139998645E-05
  2.84660543072495E-03 -3.59060204400385E-05  4.10657107443849E-04 -2.40375648802785E-04  3.21033814589686E-03
  1.41806209664917E-04 -2.02270641676305E-03  1.68962545953546E-05 -8.16351220017083E-05  3.42933159360354E-03
 -2.95895618055053E-04  3.92967782777015E-03 -4.36893999121987E-05  3.76903456613697E-04 -1.77231848572177E-04
  2.38609347495555E-03  1.48796305631801E-05 -5.26460492978490E-05  2.75072900644841E-03  2.31250990886078E-04
 -3.12362109032177E-03  3.45273152250679E-05 -3.86350061878950E-04 -1.36382489249194E-04  1.92840286043196E-03
 -4.04503092243638E-05 -1.67790162844613E-04 -1.87925880251402E-04 -1.48087760063187E-04 -2.89814090449464E-05
 -2.77857062600525E-04  4.27643493391939E-04 -2.43380800302502E-04 -2.65841421415502E-05 -1.08942852552509E-04
  1.67681944952972E-04  1.19487542003131E-04 -3.30817737734848E-05 -2.35736592208280E-04  3.38429559968000E-04
 -2.48475259233283E-04 -2.90480887306308E-05 -1.22701452879739E-04 -1.24630941755909E-04 -1.73993503890133E-04
  3.40700916910891E-05  3.58715316022282E-04 -2.51288256737045E-04 -2.23802639691345E-04 -4.90836954205858E-05
 -1.96558596392607E-04  1.65345156927592E-04  1.87445269953080E-04  1.61771289808164E-05  4.73902829704848E-04
 -2.74702115441087E-04 -2.93404096204522E-04
* ORBITAL    1   70
  2.66215000989990E-07  1.26324623905008E-06 -2.02655449540615E-04 -1.39981846876776E-04 -1.96146849471879E-04
 -3.32979465285751E-05  1.75430492401079E-01 -1.60009083789201E-03  1.36083664016832E-03  4.32881434423435E-06
 -1.37557686928287E-02  1.60153581432394E-04 -1.32273545118278E-04  1.42319076050233E-05 -5.03205326083759E-02
  7.42576232355640E-04 -3.06256120704861E-04  5.07183042023055E-04  2.63721953529773E-04 -9.14429422518203E-04
 -1.70423163097206E-05  5.17668393960837E-05  2.09010393958082E-05 -1.22981673173616E-03 -8.91219076767598E-05
  4.08044454431647E-04  7.14016839506520E-05  7.69343643442968E-07  2.53998690522842E-06 -8.23879644618284E-04
  2.89051347890476E-04 -2.33452691844937E-04 -3.51689722262137E-05  1.98931542980988E-01 -1.72752921476631E-03
  1.41539813422157E-03 -1.42081153601958E-05  1.20691588548466E-01 -8.71111969377195E-04  9.38351017325251E-04
  2.89198599093830E-05 -1.51464780285687E-01  1.59655337689898E-03 -1.18977277822826E-03  2.04564251774208E-04
  2.59836369459441E-04  3.56799845259688E-04 -3.24766211974068E-05 -4.72938053041422E-04 -3.57828703483223E-04
  2.51937506351939E-04 -1.41722372145369E-04  2.50285909710879E-03  3.93857053578514E-05 -7.07799454784877E-06
 -4.74855153932254E-05  9.30355114414851E-04 -1.33997456160413E-03  1.87552257606920E-04 -9.61111391911122E-05
  7.43134633406987E-01 -6.67399476404637E-03  5.40885551576916E-03 -3.82260305778661E-05  3.20380120104080E-01
 -2.12239218649833E-03  2.31449957019574E-03  4.69831853736797E-05 -3.26589260820653E-01  3.50063445917389E-03
 -2.39592289618264E-03  5.84569846472381E-04 -1.60834444608014E-03 -7.40068475636124E-04  4.46209036167708E-04
 -2.90517679053906E-04  9.63886660348794E-04 -3.97390600378563E-03 -1.93614761341399E-04  3.55907632664113E-03
 -1.57865699375226E-04 -4.21089472312787E-06 -4.38281773710581E-05 -3.82194807161163E-03  2.17215285206881E-03
 -3.03174609920504E-05  3.99305869918012E-05 -2.79123445789187E-01  1.07893077711071E-03 -1.97467501012599E-03
 -1.01782495368895E-05  5.59482707977990E-02 -5.42249516359087E-04  4.65024669586576E-04 -2.94753345345345E-05
  2.09418390518803E-01 -8.66452951479984E-04  1.52191911212324E-03  3.78511470441835E-04 -2.08076879132454E-04
 -3.77372643060392E-04  3.07221273862363E-04 -2.86235076895431E-04  8.83259261161599E-05 -4.55422529156131E-03
 -6.37114405877689E-05  3.81255983490470E-03 -1.51199881206438E-04 -1.02991897152301E-05 -1.60638481694769E-04
  9.40367328433372E-04 -5.87682035393244E-05  1.80701629366916E-04 -1.58772415550158E-04  3.41625298585950E-04
 -6.59177422996202E-05  1.43410745069452E-04 -2.16956924356079E-05 -4.54665764505783E-04  3.47260870243462E-03
  2.97908083803851E-05 -1.28219457891038E-04  3.45893485023600E-04 -1.86081816242326E-03 -2.64412804180069E-04
  2.18856000767216E-03 -1.55433374914932E-05 -3.29267292070040E-04  2.58967127665726E-03  2.56857537330842E-04
 -1.90199211382721E-03 -4.71692073530161E-05  8.93649690748735E-04  1.81061096617689E-04 -1.04722706732089E-03
  3.56586765033400E-05  7.72083215211859E-04 -5.66711951496619E-03  7.33837688820966E-04 -4.52393450391088E-03
  4.41671910910332E-04 -3.16475010169459E-03 -2.22908800420606E-04  1.15652233282109E-03  4.49070780643482E-06
 -4.74826152596429E-05  1.31225138047920E-03 -1.40911745217849E-06  5.51368423306217E-04  1.14867542882383E-04
 -1.08791921670700E-03  8.17882909607109E-05 -1.20852120044832E-03 -2.01815982502922E-06 -7.71829919474784E-07
 -2.52412379208795E-04 -2.45304084751425E-06  2.74612228129420E-04  1.70803467943932E-05 -4.63937133712510E-04
 -1.17172085324367E-05  5.12113403062520E-06 -3.62609736274427E-06  1.65504295128467E-05 -7.16475738782238E-04
  5.81825215742012E-05 -5.77739140498150E-04  3.58414774114441E-06 -8.12585212489245E-05  4.10895243790264E-05
 -8.93293727268314E-04 -6.56665616456775E-06  8.45346572089205E-05 -2.09308657497133E-03 -1.98777346256582E-04
  2.42711580296777E-03 -3.38695233269669E-05  3.95558629601895E-04  1.14401604790343E-04 -1.46927959040143E-03
  2.49710636248895E-05  5.80654117644591E-05 -4.77337467688618E-05  1.80144488192219E-05 -4.24484204179740E-05
 -8.23878087320315E-05 -9.20212083324738E-05  7.73095358061550E-05  2.86971883640283E-05  1.32523161137760E-04
 -1.20336255330910E-04 -5.96521239114201E-05  4.14029538551317E-05  4.39947512716834E-05 -2.53909600268812E-04
  6.17697406547704E-05  1.30467638050310E-05  1.49260683610700E-05 -5.60384494644090E-06 -4.19058867441156E-05
  2.71986264631465E-05 -2.24349039492690E-05 -8.77592479491476E-05  6.84267106826776E-05 -6.81641281504405E-05
 -2.13438083352834E-04  1.15489570081307E-04 -1.81801531421731E-04 -2.02951518395228E-04  2.92430409695784E-04
 -3.52713264612554E-06  1.87433100314146E-05
* ORBITAL    1   71
  1.59995806231855E-06  2.80127644927821E-05  4.59065981828812E-03 -2.67167591321976E-03  2.69150310594429E-04
  2.88233242605141E-05 -1.98222469071544E-01  1.70670465742367E-03 -1.40477530380418E-03  4.77500899281173E-05
 -3.70837179957750E-01  1.49673543790227E-03 -2.60613945584374E-03 -3.25246029264885E-05  2.11572311784426E-01
 -8.17225262558743E-04  1.51982586117949E-03 -4.34025869966944E-04 -3.03405257796712E-04  5.93009239805995E-03
 -6.17261061912283E-05  1.42576755947037E-04  9.62670147750045E-05  2.06769640538773E-03 -1.98624521207798E-04
  4.81103669255773E-03 -2.41258594320643E-04  6.32429335355780E-06  3.67500268796226E-05 -2.31821836467303E-03
  2.05985625356410E-03 -2.91114692882520E-04 -3.72481772392705E-05  3.34993640979185E-01 -1.66818237397774E-03
  2.39109946228144E-03 -9.02371263464658E-05  6.65465516201253E-01 -5.96146514542618E-03  4.82206528807434E-03
  1.27483755630490E-05 -1.03712889312776E-01  1.69991277109233E-03 -7.66413107371445E-04 -2.08406764253257E-04
  1.36566009911090E-03  4.12582153713839E-03  1.29589614541856E-04  2.74327741858627E-04 -6.37459898337311E-04
  3.18336780823301E-03 -3.48912812962245E-04  3.82728290786683E-03 -2.66473106596771E-04  1.61522038226502E-06
  8.62398125654954E-06 -7.94118047822476E-04  8.03741030079360E-04 -1.26264673473000E-05  3.17499983450803E-05
 -2.08225424061318E-01  2.07036973713514E-03 -1.47992167000319E-03 -1.61976903684496E-05  4.33100838898200E-02
 -1.06239316007776E-03  3.28121773688703E-04  3.46774241625698E-05 -1.93491309166036E-01  1.61765155690501E-03
 -1.47083305045400E-03 -3.49202452348230E-05  3.61719002783209E-04  2.16801325334096E-03  1.89145185682671E-05
  4.61598407467941E-04  2.15202651217771E-04  1.79132557973201E-03  6.64473148171267E-05  6.22113151463053E-04
  1.98143699086780E-04 -2.25685602533331E-07  5.21587852307582E-06  1.91921523932949E-03 -9.97749401941194E-04
  2.54480606350063E-04 -1.07812905384604E-05  1.21007962205547E-01 -2.69309742670885E-04  8.10950787661293E-04
 -5.04635983120076E-05  3.06698070214368E-01 -2.78439985753239E-03  2.27477672168984E-03  2.77777936347923E-05
 -1.33940924876159E-01  1.02398155091610E-03 -9.38316801385898E-04 -4.38960872589951E-04 -5.19119555355646E-04
  2.39014741888969E-03  4.08763992389912E-05 -1.25916115512139E-04  3.65510438471637E-05  3.26532054478106E-03
 -3.45405609681506E-05 -1.34111356741134E-03  1.89488585390582E-04  2.25460756818309E-05  4.54591266948693E-04
 -3.33366143299886E-03  9.50971793399281E-05 -9.13199042993487E-05  3.95380653017616E-04 -2.44990501147835E-03
  1.99503551902116E-04 -8.79019597303440E-04 -3.55661633622089E-05 -7.46943196836618E-04  5.40214792505870E-03
  4.03216528913240E-04 -2.65846807497972E-03  6.93190770937821E-04 -4.12158477528402E-03 -2.45574266526339E-04
  1.15773446342288E-03  2.48833061920991E-05  4.66226431500839E-04 -3.18224278402111E-03 -4.43663764473342E-04
  2.16719377622199E-03 -1.71404642562454E-04  7.00649934098849E-04 -1.64459717821438E-04  5.14780803336013E-04
  6.38188448203315E-08  9.49630872282921E-06 -2.24836699528062E-04 -2.62435061159609E-05  2.62910047348454E-04
 -1.29527817649989E-04  8.05884485540877E-04 -5.63513324829601E-05  9.06719903298534E-04 -7.02007030384418E-07
  2.93375445232159E-05 -5.28578367599934E-04 -5.64236859682276E-06 -2.82002975771977E-04 -5.44671111251591E-05
  8.49491668959076E-04 -2.91593232122046E-05 -4.11983258420637E-05  9.23274556624301E-06 -1.09536502457165E-04
  2.82034718542802E-03 -3.77027645748198E-05  1.74773871392131E-04 -2.62624327061306E-04  3.28294355016051E-03
  1.54548298711105E-04 -1.91333316755662E-03 -6.05981367578123E-06  8.46682388126592E-05 -2.04409358787320E-03
  1.89434252431051E-04 -2.14748983391852E-03  1.23320362915417E-05  4.48127585135917E-04  1.23031058092367E-04
 -1.50747283484755E-03  5.28897067384000E-06 -4.42343457409246E-05  1.34817358442107E-03  1.20723578746481E-04
 -1.72306639635588E-03  1.15771526082877E-05  2.65462273961447E-04 -7.23613904347606E-05  6.99090375627617E-04
  7.15273283728942E-05  2.50618958115921E-04 -8.86305856598118E-05  1.32172325088854E-04 -1.55134971411299E-04
  6.47657043981549E-05 -3.51492343965186E-04 -7.33257663610758E-06 -3.49454838672942E-05 -1.15334597720389E-04
 -1.38775306715245E-06  5.19434972440311E-05  4.60888439139026E-05 -1.24572648093705E-04  1.82989732092226E-04
  6.44116071836674E-05 -5.30912960381099E-05 -2.18288853100069E-04 -1.09538541120434E-04 -1.01330441205323E-04
 -9.87789172877929E-06  3.67357884944941E-04 -4.89163200688660E-05 -1.22546794576829E-04  1.27550133683850E-05
  6.58868096964809E-05 -3.57470473590335E-05 -1.86546234013721E-05  2.57210800044880E-05 -9.15600668895272E-05
 -7.93173309169284E-05  1.18505077899620E-04
* ORBITAL    1   72
 -4.50299051002221E-06 -2.86290608064576E-05  1.02455972111535E-03 -1.08855682642178E-03  1.64026071868701E-04
  3.96820232041577E-05 -3.13030287321305E-01  2.56518403085556E-03 -2.31950787231530E-03  4.20646616558082E-05
 -2.81390537403959E-01  1.96058752220971E-03 -2.05190670010257E-03  4.14026325740268E-05 -2.34506201255043E-01
  2.61890619803193E-03 -1.75778164200595E-03  4.50193090092694E-05 -7.08714930671486E-04  4.55931318048743E-04
 -2.81709575621334E-04  2.65560701210504E-04  6.32595672800510E-04  1.41752051845765E-03  2.62466797544376E-05
  3.57863877694487E-03 -7.23444250094979E-06 -1.19625765495155E-06 -1.95292596509312E-05 -2.95519752772441E-03
  1.52023494238617E-03 -2.56904744270153E-04 -4.52375443581710E-05  3.14393151397237E-01 -1.91526363275701E-03
  2.21698812865261E-03  1.86642639034635E-05 -8.09620972554327E-02  8.59441995113647E-04 -6.83518691380267E-04
 -2.35582901746057E-07  4.88130604588044E-02  4.29327467788640E-04  3.43678579470715E-04 -6.39999279363287E-05
 -1.34460507914622E-04 -2.04192907681695E-04 -2.16141319264368E-04 -2.45110011748731E-04 -1.66540184160560E-04
  2.90641778369510E-03 -9.86105946398408E-05  4.18126297332749E-03 -6.46127450544338E-05 -3.19604299348444E-07
  1.17978331706454E-05  3.75066235593500E-03 -2.04172214714541E-03  4.33077497239641E-04  2.27931825624421E-05
 -1.38804593957762E-01  1.40202542276559E-03 -1.07880847162682E-03 -4.72649656390387E-05  3.51509876192035E-01
 -1.96100364029381E-03  2.49723057316671E-03 -1.33881516970000E-05  1.49400653791862E-01 -3.30635250478885E-04
  1.06833471018932E-03 -2.99735551238016E-04  3.29264253512668E-04 -4.20124543093279E-03  5.98968163763972E-05
  4.19277746404606E-04  2.12745178820361E-05  3.35237486882626E-04  3.01024619575241E-04  4.56295778548421E-03
 -1.33327117825811E-04  4.57506285253606E-06  2.52415531534613E-05 -2.12795519479254E-03  1.58582032900229E-03
 -3.18410403827551E-04  5.60648709823265E-05 -3.99697279940245E-01  2.62785382427322E-03 -2.85663699140766E-03
  6.81574080504790E-05 -5.26301375403067E-01  4.44019594557781E-03 -3.83652328849396E-03  3.86975345582951E-05
 -2.34333920686112E-01  2.79947385639235E-03 -1.76673066564526E-03 -2.49797155728197E-04  1.18930528128424E-03
 -2.92229447201531E-03 -1.09754859444039E-04 -8.02966797437708E-05 -8.24581137207835E-04 -1.97081449296084E-03
  3.87564930786664E-04  5.02503013667859E-03 -8.61238711907637E-05 -3.89950048293658E-05 -7.98246145577005E-04
  5.73844848553954E-03 -3.32674969492936E-04  2.15182368588818E-03 -7.39749659138296E-04  4.13831519340350E-03
 -2.70037617439466E-04  1.55504141659171E-03 -1.83075604065358E-06 -5.03303487003131E-06 -2.16025016384957E-04
  1.33458031574399E-04 -1.08360149495079E-03  6.32830048939186E-05  2.17843722620293E-04  6.40214195699591E-05
 -6.43822112568915E-04  3.03570651698989E-05  6.33537087658012E-04 -4.68895811219384E-03 -5.60012818541909E-04
  3.28933212484739E-03 -1.50746865008836E-04  8.18262807118392E-04 -2.45912571047600E-04  1.73333271897997E-03
  5.69217659257667E-06  7.47986605651597E-05 -2.71629124741736E-04  9.29191139056526E-05  3.53785395598498E-05
  7.12235021765770E-05 -4.44396081139291E-04 -5.90087015558929E-06 -1.06079205485398E-04  6.68715315942575E-06
 -8.87655233695706E-05  2.19067312313798E-03  3.63873173432312E-05 -5.71871623036364E-04  2.00897037510903E-04
 -2.44676468043987E-03  1.17724201521988E-04 -1.74912419733125E-03  3.78999645848825E-06 -3.72203561628313E-05
  1.05396969326097E-03 -4.52481308908036E-06 -6.63439198979202E-05 -9.28870241219057E-05  8.62235088523204E-04
  6.36634994182144E-05 -1.18431317855778E-03 -5.35408927335433E-06  7.35326264431653E-05 -1.77605095715128E-03
  1.66169966152329E-04 -1.83274627138940E-03  2.95444473724529E-05 -4.86039298111845E-04  9.94715535128038E-05
 -1.50644202654826E-03 -7.32628017085318E-06  6.21242393907769E-05 -1.90095361794703E-03 -1.66427437109936E-04
  1.77954318147883E-03 -1.14260003487093E-05 -1.77498885453640E-04  1.09176110911482E-04 -1.73592376959983E-03
  2.23423039308695E-05  1.20582695391722E-04  1.07659252777273E-04  8.62865308437459E-05  2.65494348628007E-05
  3.58228657120445E-05 -2.09991051647663E-04  1.74164280302808E-04  6.58473852725447E-05  2.27983801193126E-04
  7.19558664255117E-05 -1.27957223577893E-04 -1.34736131815060E-04 -1.08029990950733E-05 -3.25874741990929E-04
  8.44376838225954E-05 -4.53716975208982E-05 -1.41981320627468E-04 -6.04642284134028E-05  8.06905016966510E-05
 -9.04454518208608E-05  1.87715197024840E-04 -4.29849611785213E-05  9.37900898423664E-05 -2.88936661210096E-05
 -1.44520909443255E-04  7.98303765744271E-05  1.35513885864936E-04  4.88644409065057E-05  2.36963041928714E-04
 -1.46948114059833E-04 -4.33964509450740E-05
* ORBITAL    1   73
  3.66304759379647E-06  2.54858940485483E-05 -2.98551249138360E-04  4.04060632944285E-04 -1.41915962032676E-04
 -7.92645151443705E-05  6.07066993233572E-01 -5.41541339140541E-03  4.35021907268617E-03 -1.63297294469936E-05
  1.65607091644413E-01 -1.12965880146446E-03  1.14439570572909E-03 -2.63387616426507E-05  2.16371790420108E-01
 -2.07011943902527E-03  1.55302397276583E-03 -9.29530064887945E-04  1.42264599780593E-03 -4.04928118263353E-04
  3.65109111957951E-04  6.12072278934201E-04 -7.03863939180492E-04 -3.50886186166343E-03 -3.30728539402518E-04
 -1.87299777312152E-03  8.78220837347548E-05  1.64971403049505E-06  2.07051502495903E-05  2.32390005650809E-03
 -1.14815189303177E-03  2.24724355405897E-04  4.24932984828272E-06 -2.51923799749516E-02 -5.25579425174164E-04
 -1.72129931088468E-04 -4.10275543215766E-05  3.65610663955019E-01 -3.34530994277376E-03  2.59495117105663E-03
  5.31005709710307E-05 -3.93316662770250E-01  3.15121400353998E-03 -2.82079635333115E-03 -1.20958861861433E-03
  9.73734337835174E-04  1.38772668966859E-03  3.18577300013325E-04  6.18450757388963E-04 -7.19572081682118E-04
 -3.67478817511004E-03 -2.73994034636392E-04 -5.26120948401584E-04  1.24407069526979E-04 -7.76142149170599E-07
  1.95180623638092E-06  1.94804723377334E-03 -9.58745987471224E-04  3.68648887083230E-04  1.08451243128343E-05
 -1.51129598633487E-01  1.44303945944533E-03 -9.96908318616406E-04 -7.64004939201617E-06  5.40673921327125E-02
  1.31156975201252E-04  3.78416533803649E-04 -3.74324711115966E-05  2.86887061471677E-01 -2.35783686513144E-03
  2.02140534442241E-03 -1.16885419910744E-03  5.24753436391207E-04 -3.19912674014429E-03 -1.54862906717154E-04
  5.76410246780949E-04 -4.83752177799583E-04  3.87125828721156E-04  2.02242451684709E-04  7.41716313396966E-04
 -1.27276764611229E-04  1.37475919066834E-06  7.46015557199374E-06 -7.01109594760994E-04  4.82227757400159E-04
 -7.19681226332908E-05  1.00293353430245E-05 -1.20031236776076E-01  6.44469896689710E-04 -8.12020834293655E-04
  4.64519565197302E-05 -3.70551728266180E-01  3.33692340210408E-03 -2.59258332125078E-03  6.55221874480999E-06
 -7.84963629614763E-02  8.93449208379572E-04 -5.25226652578568E-04 -8.39142400853090E-04  9.06164127136038E-04
 -2.38797185335586E-03 -2.14561587626397E-04  5.71104719677587E-04 -4.11508994451533E-04 -1.00403067610344E-03
  2.34166229941916E-04  1.45749085491489E-03 -8.07665883528373E-05 -3.70871490329461E-06 -7.00127807213895E-05
  2.10641902630335E-04 -3.61905388886120E-04  2.91052753057948E-03 -1.67838714407756E-04  7.48980162043663E-04
  1.18663638626322E-04 -1.48789656703850E-03  2.58776280540067E-06  1.25558952223610E-05 -8.77583461938143E-05
  2.81626263601606E-04 -2.54353348481275E-03  1.01800680830079E-04 -8.73174733099513E-04  1.72809336901551E-04
 -1.50771342452980E-03 -1.72538783623414E-05 -3.70930673548378E-04  2.53247717305112E-03  4.26659509497271E-04
 -2.46787418040683E-03  4.47079407052447E-04 -3.41533480450474E-03  4.37829339766615E-06  6.00968815469456E-04
  1.46168061815239E-05  2.77733342171486E-04 -2.12030921301758E-03  1.23959318272428E-04 -6.81028709211253E-04
 -2.23714571772792E-04  2.22047901849649E-03 -2.83478951782294E-04  2.24792514597001E-03  3.36109798248756E-06
 -4.10115333809771E-05  1.02778248722901E-03  1.83974965782128E-05 -2.28694536363225E-04  9.45756006929864E-05
 -1.51512801810538E-03  5.12117951467316E-05 -6.09545692944874E-04 -3.33629242290822E-06  2.04078693063376E-05
 -7.77239060037644E-04 -4.91520048245817E-06  5.22131837333457E-04  6.41311758057460E-05 -6.03095455017279E-04
 -4.65908674781375E-05  5.79047297974168E-04  2.53948441373010E-06 -5.00805922569689E-05  1.03216440567126E-03
 -1.03316005132494E-04  1.58970732124363E-03 -2.71377820895516E-05  4.66843875005891E-04 -5.18571320771400E-05
  5.38921164367295E-04 -2.79309973080228E-06  2.39077596753252E-05 -7.51938503085718E-04 -6.57974106783011E-05
  6.93081085247571E-04 -2.64088569981289E-06 -2.76176926343093E-04  4.24094322193080E-05 -4.52398092537307E-04
  2.04507366524517E-06 -2.70374949871059E-06 -1.48197332523281E-04  4.81070803160759E-05 -1.29942177101015E-04
 -1.60530887719747E-05  2.23893001758626E-05  3.31836091360307E-05  2.34639339746435E-05  1.19978757868371E-04
  5.26904223430871E-06 -1.15189426689088E-04 -8.85633989376395E-05  1.26971923967157E-04 -1.75990390879150E-04
  7.12785392475781E-05  4.03421108431375E-05  1.55758760483381E-04  1.29918254438347E-04 -8.76535988657203E-05
  1.56813043563567E-04 -2.10985116969109E-04  5.39168209265753E-05  1.04201112833010E-04 -1.24184204749116E-05
 -3.13514406214988E-05 -3.45506500681520E-05  7.56156456241211E-05  6.78782465716867E-05  4.59080043908114E-05
  4.97039153507605E-05 -6.20875592232988E-06
* ORBITAL    1   74
 -3.76923391253853E-07  2.54443587693137E-06  1.36361155125738E-03 -3.27466508607990E-04  4.58054773639829E-04
  4.66809468171280E-06 -2.40868082933175E-02  1.23474586156901E-04 -2.15641916400321E-04  7.87686996771667E-06
 -5.86144883607692E-02  3.99504583009422E-04 -3.35390718929930E-04 -2.02355584898154E-05  1.68293756715204E-01
 -1.28528576287217E-03  1.21213343411374E-03 -2.30344850092869E-04  2.79512295984788E-05  2.25601523702588E-03
 -2.09788104791715E-06  4.34653683064641E-04 -2.44078957526158E-04  5.26089723212204E-04 -4.98021959090476E-05
  5.42321364244374E-04 -1.02285640600938E-04 -6.66787902713726E-07 -4.40620077499652E-07  1.13025719699406E-03
 -2.39935626718333E-04  4.23895117603966E-04  3.29424011256994E-05 -2.64689549366740E-01  2.27807720199543E-03
 -1.86908610114461E-03 -1.41446542491464E-05  1.10236764056241E-01 -9.32890735629464E-04  8.22772202439558E-04
 -2.03252764029507E-05  1.62641047180954E-01 -1.54472787340598E-03  1.25661217147290E-03 -2.37987137586802E-04
  2.82023489319503E-04  9.80268322893204E-04  1.93090848800928E-04  1.19485043558658E-05  5.23761552568035E-04
 -1.87536601561110E-04  1.63215301678126E-04 -2.99772506679333E-03 -6.00624485453540E-05  7.95943674777591E-06
  3.85941914469903E-05 -4.40552256444346E-03  1.03414580339515E-03 -1.79689077287775E-03 -1.56787318353596E-05
  1.96238241105083E-01 -2.24546201900205E-03  1.38749174986271E-03  2.80031193937010E-05 -2.45379732858993E-01
  1.44725002753474E-03 -1.59037875825380E-03  5.83258563347316E-05 -5.37559077834922E-01  4.75629623754830E-03
 -3.75036965914655E-03  1.15544442580538E-03 -4.93526819704865E-04  6.94921103932639E-03 -1.09648163895754E-04
 -6.03294884319058E-04  6.47992968028317E-04 -4.73822639377969E-05  2.06492074403070E-05 -3.36005683081302E-03
  2.14282930818371E-04 -3.39238099620882E-06 -9.80108106760271E-06  3.38623741752830E-03 -8.65729720146558E-04
  1.02053260469718E-03 -2.59920719275026E-05  1.87993386680790E-01 -9.71321085899783E-04  1.25630099357308E-03
  5.58076991019853E-05 -5.20683413419254E-01  5.31554342162900E-03 -3.70000414842258E-03  4.56358149035269E-05
 -4.04571971831931E-01  3.53543263470983E-03 -2.82929008503666E-03 -1.20954784926359E-03  1.12816299109458E-03
 -1.94846015628132E-03 -8.94442373465789E-05  8.33450297333330E-04 -4.71807755199935E-04  4.88030944668633E-03
  3.96217286319887E-05 -2.85791538561590E-03 -6.67004012464710E-05  4.04936269762681E-06 -1.32021500991635E-05
  4.02583007278812E-04 -3.06307315573831E-04  2.79403973487427E-03 -7.64494417810387E-05  1.08703515258297E-03
  9.43363890264509E-05 -5.83565077638458E-04  3.36768292021108E-06  6.69353326903208E-05 -4.46086851272276E-04
  1.13659833767562E-04 -1.43621894322529E-03 -2.25978960739644E-04  2.15974412469920E-03 -2.06222653390499E-04
  2.39785351896520E-03  4.12243462611186E-06  8.57090232374882E-05 -6.73384377509346E-04  1.52536472031430E-05
 -6.45478167587348E-04 -6.78879415858417E-05  7.88606962695020E-04 -1.66108131035735E-04  1.87772640495891E-03
 -7.47204845875084E-06 -8.69914699093697E-05  2.86367436382850E-04  5.63696413425760E-06 -7.24755657887980E-04
  4.56463734181393E-05 -6.16961962963537E-04  1.49012358199690E-04 -1.07964231434747E-03 -1.08678378109410E-05
  9.39091615559369E-05 -2.85383267346525E-03 -4.66422990247701E-05  6.09265427676941E-04 -2.42126191873796E-04
  3.73559872323130E-03 -1.32289988718530E-04  1.86583443601827E-03  3.07047524238633E-06 -3.13924812717302E-05
  8.55750455846647E-04 -1.15526035340497E-05  8.37694694184474E-05 -7.69711963660584E-05  1.10760490672524E-03
  4.20108841607047E-05 -5.20189487657937E-04  3.31374624548394E-06 -2.67476819727333E-05  8.19846821610970E-04
 -6.81380139865403E-05  7.01434269604566E-04 -1.29137212012614E-05  3.04841190615342E-04 -4.74262209904280E-05
  9.17249004167064E-04  7.37492609513789E-06 -6.03795521377788E-05  1.88243563692379E-03  1.61924260042768E-04
 -2.54745237323652E-03  4.21117661907603E-05 -8.42605933105443E-04 -8.38968418516370E-05  1.32662939534602E-03
 -1.30320103252011E-05 -3.62795699553088E-05  9.28338251338707E-06 -4.47196875957362E-05 -1.32883378991144E-05
 -7.40876700238535E-05  6.29951204532409E-05 -3.12391400210913E-05  2.01291260968713E-06 -7.44558968700894E-05
  3.23492453233624E-04  4.85311359500690E-05 -1.91554383741304E-04 -1.60936091827403E-04  9.92169649771990E-05
 -1.84733031000565E-04 -9.92439063814724E-06 -3.13426725119896E-05 -9.16810034748410E-06 -5.43387985327467E-05
 -5.63180727421080E-06  5.48500807439893E-05 -1.00639761712003E-04 -3.59610135014489E-05  2.25154819768166E-05
  1.50018705436292E-04 -1.11744980122126E-04 -2.96269556952871E-04 -1.11637666050328E-04 -1.87719725236786E-04
  2.74557668525358E-04  2.83606032642573E-04
* ORBITAL    1   75
 -2.64053672194604E-06 -8.43220526883604E-06  2.40496510536541E-03 -6.10200945975216E-04  7.46879043386958E-04
 -5.64908228462141E-05  5.20591858366808E-01 -5.22728756127510E-03  3.69898969369563E-03  2.53720592327665E-05
 -1.83671099931028E-01  1.09137228563587E-03 -1.27289226587035E-03 -2.25782824198830E-05  2.23552868895486E-01
 -1.93509011794716E-03  1.55024157328090E-03 -9.97239562969205E-04  1.10980312177724E-03  2.92743901669253E-03
 -3.30763091015475E-05  7.29887285557617E-04 -1.59731578480104E-04 -2.32226891102192E-03 -1.00204426506691E-04
  2.71294133874807E-03  1.92107411073117E-04  4.97149324132555E-06  2.12398040133018E-05 -3.42429749419899E-03
  8.20445802289488E-04 -1.29425574775922E-03 -1.62147948827729E-05  1.30704894781754E-01 -4.62392327198623E-04
  8.29977022722453E-04  2.00216450043245E-05 -2.35993270011052E-01  2.54323849654705E-03 -1.67204170507547E-03
 -5.68220621328097E-05  5.04097886487989E-01 -4.48431641375914E-03  3.51090533155021E-03  1.19821928525812E-03
 -5.55480733478671E-04 -2.91780551096726E-04  6.25693852190033E-05 -5.07439774547351E-04  7.39547100468181E-04
  5.67289729223359E-03  2.15430064433006E-05  2.02539705069258E-03 -1.85031987842607E-04 -1.98606248576008E-06
 -8.63783801140692E-06  1.35634577190385E-03 -2.98663446517543E-04  5.50860170786547E-04  3.45359355477839E-05
 -2.98309818864692E-01  2.86184660366923E-03 -2.19140304789341E-03 -4.57612031821967E-05  3.82864512086125E-01
 -3.38402687105138E-03  2.74004935024604E-03  3.39510402017751E-05 -2.71909116121642E-01  2.64850061351797E-03
 -2.06965388912362E-03 -2.63085282389026E-04  6.02059919507323E-04 -1.09562922127698E-05  2.16602621793113E-04
  2.12835285969856E-04  7.88524723278466E-04  1.89574259187076E-03  2.01605001296305E-04  4.06961906282396E-03
  1.41958707363547E-04  3.66410543434607E-07  2.35648189408323E-06  2.06679327236737E-06 -1.00085968243190E-05
  2.39093897593560E-05 -2.10621624476393E-06  1.91773697836988E-02 -2.90113098258403E-04  9.57506439619751E-05
 -8.84021388126616E-06  7.76712256495140E-02 -7.27083032936702E-04  5.91721675851705E-04 -3.98742612420005E-06
  3.49846660369532E-02 -4.88235377974944E-04  2.02899097542324E-04  2.34182441184418E-04 -1.26436666168733E-04
  3.77233054145101E-04 -5.53906456827315E-05  2.65071114832620E-04  7.54881784105483E-05 -7.35198664385971E-05
 -5.34810130531212E-05 -1.01092297371055E-05 -3.86865414322796E-06  1.06463798250477E-06  4.16419987639387E-05
 -3.92377296059423E-04  8.68123776952082E-05 -9.83279488435178E-04  5.19206256830223E-06  2.11929489866328E-04
  6.10676940284368E-05 -9.46073160643210E-04 -5.99456147102611E-06 -7.94427741960100E-05  4.71118156399119E-04
 -1.02360394691698E-04  1.10838635357675E-03 -5.82399790725475E-05  9.65357308314482E-04 -2.13913722516452E-04
  1.76206902542220E-03  2.42908666068250E-06 -5.95393154603071E-06  1.04965943267557E-04 -4.40314089112146E-06
 -8.69723228649554E-06  3.65519968724629E-04 -3.46771769304451E-03  1.10351500691444E-05 -3.83135698725017E-04
  2.76641494675941E-06  4.26341190296548E-05 -2.15876318895392E-04  2.11559795398830E-04 -1.97991823625114E-03
 -1.65546749117143E-04  1.85131902779084E-03  2.27543736256900E-04 -2.52309318575552E-03  3.87944445850329E-06
 -2.88990276913337E-05  9.43897761723399E-04  1.91770163095248E-05 -5.52590257577231E-04  7.37695191842459E-05
 -7.65327804157007E-04  5.33795278588034E-05 -1.20436298825700E-03  4.38818525864348E-06 -4.56500781986647E-05
  1.25993502522025E-03 -3.27100962228058E-05  7.81191331572791E-04 -1.09498095006699E-04  1.68121256386148E-03
  5.68671322989473E-05 -1.05238529667640E-03 -7.28596771724812E-06  7.93982322329797E-05 -2.12407637143064E-03
  1.89052059377653E-04 -2.91124143565355E-03  3.98638403437392E-05 -5.19228069321780E-04  1.00742559135419E-04
 -1.29969510115823E-03 -2.71930113517767E-08 -3.97135698710192E-06  4.46938932849495E-05  5.74442748009294E-06
  2.39940728174720E-05 -2.35153658926829E-06  5.08626065630202E-05 -3.93013267387571E-06  8.66112950144133E-05
  9.28757548460712E-06  9.16134654561376E-05  2.65668440679850E-04  6.72862092969698E-05  1.30614644175651E-04
  2.32921715171767E-04 -1.14797855920311E-04  2.05817034152426E-04 -4.81093594165577E-06  4.68592528531579E-07
 -3.06961575289871E-05 -1.00138883439051E-05  4.43010649493154E-05  4.69987490557799E-05  5.58817618159876E-06
 -4.57394538688651E-05  7.40533731020848E-06 -3.90018712742921E-05 -3.05489284528519E-05 -2.59227624199035E-04
  1.73676776719276E-04  4.56075702349652E-05 -1.49533763137992E-04 -1.36099877535073E-04 -1.04347517341622E-05
 -4.55441676606986E-05  6.22356122514148E-05  3.25676249487021E-05  5.53580286392156E-05  6.60804860534805E-05
 -5.95745035507218E-05 -9.57569059164473E-05
* ORBITAL    1   76
  3.34029879828951E-06  1.50926519295548E-05 -2.04673583084724E-03  4.99737402297477E-04 -7.15629940994342E-04
 -3.85055980737570E-06 -6.37759688923594E-03  3.19642079800372E-04 -3.18038123936025E-05  8.52486710954100E-06
 -6.74570094478156E-02  1.05717852121132E-03 -5.63905162959533E-04  6.13671352283914E-05 -5.11229842783983E-01
  4.71045593418118E-03 -3.61110229011362E-03  7.23435929445775E-04 -3.87739505992958E-05 -4.69243379554782E-03
 -1.75427716759338E-04 -1.22526710885247E-04  9.24082766397150E-04 -9.47001714063505E-04 -1.58008229830205E-04
  3.72082409040416E-04  2.93562856433265E-04 -5.66952292483986E-06 -2.77391404256988E-05  3.05925967636930E-03
 -7.15540161776906E-04  1.23982169219269E-03  5.07099575721311E-05 -4.26256700132752E-01  3.52969792511632E-03
 -2.90897340898492E-03 -3.51470099736928E-05  3.13686542180276E-01 -3.22828551971417E-03  2.25452481299341E-03
 -1.25925751856332E-06 -1.95065612184258E-02 -1.14936673511666E-04 -5.01738377189814E-05 -4.71673175079247E-04
  6.84745806547626E-04  1.44508080274760E-03  2.27836217134078E-04  6.45253487222999E-04  3.98063900971767E-04
 -3.22004123851454E-03  2.85374507852898E-04 -4.84575695242099E-03 -7.68973808769878E-05 -1.25652715470115E-06
 -7.64110405734497E-06  2.37987733661574E-04 -7.78942222319332E-05  8.37384506908446E-05  3.11993082693981E-05
 -2.76056669690283E-01  2.84752770327904E-03 -1.98387460364836E-03 -2.69389284554805E-05  2.25316253632383E-01
 -2.15097980877657E-03  1.62007105436534E-03  3.15180710100978E-05 -2.58361170312513E-01  2.58025694070615E-03
 -1.87163025453194E-03  1.25083658937066E-04  4.80056877398220E-04  7.87757510299324E-04  1.43452271168393E-04
  4.50344561299136E-04  6.27619277850795E-04  1.51273835749151E-03  1.04114570645937E-04  2.15595866812980E-03
  2.18697323986200E-04  1.99447107831222E-06  6.87603644577696E-06 -1.82465422654539E-03  4.43817399968765E-04
 -6.62043499023239E-04 -1.09355000881626E-05  8.36737612507410E-02 -1.08929495417603E-03  6.89597759770953E-04
  2.17572579054225E-05 -1.61902267133928E-01  1.41446058559682E-03 -1.17031170190991E-03 -5.72605899306493E-05
  4.74289659436995E-01 -4.26262841510125E-03  3.36678320426782E-03  5.06572746736588E-04  2.64382056008150E-04
 -1.74174139139568E-03 -1.31546007777228E-04 -1.48117794187881E-05  8.97404517309450E-04 -4.35166010961456E-03
 -1.50146812404113E-04 -8.48007111015059E-04 -3.72875135719649E-04 -2.98926341620894E-06 -3.47547724479101E-05
  8.88905764376832E-05 -1.80825974672370E-04  1.81310283246115E-03  1.52822421025799E-04 -1.91469759820642E-03
 -2.75079126867168E-04  2.74613736634163E-03  3.95612827890464E-06  1.99538549196933E-05  2.62243701327893E-04
  1.13623305166877E-04 -1.16943528532474E-03 -1.35076987300046E-04  7.69189179455495E-04 -1.57796685940615E-04
  1.71490933367003E-03 -3.85189070218904E-06 -5.17340646337166E-06 -3.43239947929510E-04 -1.85564686649018E-04
  2.26378232182085E-03  7.22535677598616E-05 -8.25596454434161E-04  2.72348833425345E-04 -2.46234373351662E-03
  1.39320628485861E-06  3.24733528294427E-06  1.04430560445002E-04  5.73112185495223E-05 -2.47105674464309E-04
 -9.52024203950624E-05  7.41841687693165E-04  7.60795354007119E-05 -6.16864579107845E-04  1.09572233660343E-06
 -1.45589449905965E-06  1.80967917414476E-04  8.66346768797837E-06 -4.06076723792237E-04  8.83510808921317E-06
  5.66081992402628E-05  1.23295568017736E-05 -5.62591837456108E-04 -5.59112140265934E-06  3.57168391036808E-05
 -1.28939609189356E-03  2.10863623210446E-05 -8.74971413703037E-05  1.10683413562337E-04 -1.98760212789894E-03
 -5.31122000846785E-05  4.17014136242169E-04  8.54660287087160E-06 -6.84627424998960E-05  2.14425937307082E-03
 -1.80227005025442E-04  2.33380002649889E-03 -3.83935304548494E-05  7.47989979948371E-04 -1.09366188520529E-04
  1.90001048215496E-03 -4.57221342631804E-06  3.97152849844870E-05 -1.19135233336997E-03 -1.06627088263793E-04
  1.81970107172868E-03 -1.50827661703137E-05 -1.20733535973526E-04  5.27449792698007E-05 -3.03277583311647E-04
 -1.99644278035133E-05 -1.16176594313664E-04 -1.71804870131541E-04 -1.00335602067067E-04 -7.44791324661497E-05
 -1.62686760626257E-04  1.55541331134871E-04 -1.98014086738143E-04  1.20676914462976E-05  5.99549277297173E-05
 -1.04977188642491E-04 -2.88676436766746E-05  5.12600596931913E-06  1.12907446046172E-04 -8.59636733387007E-05
  7.97618917433920E-05  6.65638496815129E-06  7.25123270146235E-05  3.78041636492402E-05  1.82236819605683E-04
 -6.58156759592376E-05 -9.23663864744759E-05  8.38373498456953E-05  1.16965979311248E-04  6.48549075582740E-07
 -1.87551312079620E-05  2.30304236111212E-05  4.08726842005229E-05  4.31357232495924E-05  1.77081238551691E-05
 -4.09818015507345E-05  1.56067284916593E-05
* ORBITAL    1   77
  4.66724433701121E-06  1.39667896171611E-05 -4.99338082013501E-03  1.23085547023526E-03 -1.90787799506543E-03
  1.30713140598370E-06 -1.07019899416804E-02  5.34526168172325E-05 -1.32235653143687E-04 -5.60335970900680E-05
  4.77248269419281E-01 -3.67189830292951E-03  3.21275908374883E-03  2.85942107506154E-05 -2.68254209637167E-01
  1.90478784873898E-03 -1.76821272133604E-03  7.37931022988290E-04 -2.22674556590899E-04 -6.17422155598553E-03
  2.42000558080584E-04 -4.21185699868723E-04  4.65946165495977E-05 -4.14221883852100E-04  2.42882327242858E-04
 -5.26462606525230E-03  3.50740327613791E-04  3.96581833687611E-06  1.47055587550138E-05 -3.55209409735768E-03
  6.83050187862685E-04 -1.58290913786998E-03 -2.61825474586627E-05  2.56625742046527E-01 -2.05345655309129E-03
  1.59937198224037E-03 -2.68620895752838E-05  2.46794470863454E-01 -2.58310811503801E-03  1.73315918944239E-03
 -3.87764652547087E-05  3.16282955725066E-01 -2.61612007622689E-03  2.18850259074828E-03  3.16562282172774E-04
  2.57749687891101E-04  1.63297707386991E-03 -1.94600751284968E-04 -1.07608998102550E-04  2.86978054948232E-04
  5.12703270391707E-03 -1.92585959883488E-04  2.65983737981636E-03 -4.21633668817359E-04 -4.33245039004738E-06
 -1.83340083984215E-05  3.28922995881731E-03 -5.41528952167441E-04  1.58991057413655E-03 -1.48993443747289E-05
  1.56089670649802E-01 -1.74019015148931E-03  1.08001301583483E-03 -3.19523778265141E-05  3.13115653261558E-01
 -2.74802709360229E-03  2.02567693686864E-03 -2.27036231284068E-05  1.93952717845556E-01 -1.51668863171017E-03
  1.31395501996789E-03 -2.14675849093972E-04 -9.21798432500607E-05 -4.21862861953587E-03  2.42909795283663E-04
  1.83650079752855E-04 -4.09190414290198E-05 -9.08878229915914E-04  2.53094406641873E-04  3.13669566363500E-03
 -3.36559259052252E-04 -5.16313275327945E-06 -1.77315823502568E-05  4.92710025084705E-03 -1.30257167949355E-03
  1.88745810517411E-03 -6.00896710230945E-05  5.15759140485130E-01 -3.99825438290926E-03  3.49858702061973E-03
  6.87169284523366E-06 -6.21227523106639E-02  5.37593991871840E-04 -4.92659392927410E-04  2.05648358926771E-05
 -2.05636827955052E-01  1.28450026715462E-03 -1.32993716840642E-03 -7.21399019025693E-04  3.34613762674064E-04
  3.31970056818413E-05 -2.87944677549085E-04  5.08290737361953E-04  1.05450337650094E-04  5.77461750519244E-03
 -2.89466950471281E-04 -5.66634779297470E-03  2.85908209343450E-04  5.53138443798075E-06  1.28158506723512E-04
 -8.87044928451182E-04  9.00176389432149E-05 -3.62127173982491E-04  1.95289106377906E-04 -1.33370918006921E-03
 -5.82216163391315E-05  6.90481497129111E-04  1.45861553606115E-06  7.91506479974353E-06 -1.75318779668621E-04
  2.70844567391372E-04 -2.28774440105777E-03  2.77003822451549E-05 -1.38032082461802E-04  5.01175805033173E-05
 -3.55806222423115E-04 -5.22611973210462E-06 -1.15403400638543E-04  7.45793014824412E-04  1.54038898057120E-04
 -8.99915189241455E-04  1.39382963396799E-04 -8.55845027897782E-04 -1.93988764199629E-05  3.17530865468019E-04
 -3.71971502087458E-06 -5.37688125508232E-05  5.32709352364297E-04  3.35859252142731E-05 -3.70569433601322E-04
  2.21227469151298E-04 -1.89207802691511E-03  1.36300401443154E-04 -1.07945047396933E-03  9.04723605165193E-06
 -8.15194349732653E-05  2.38424685521227E-03  2.78541199268108E-05 -1.95945923736115E-04  2.03492645075562E-04
 -2.73128629066967E-03  1.20347730562657E-04 -1.66268216105927E-03 -1.18981568948637E-05  1.24828002904746E-04
 -3.37766442671165E-03  4.85186249408569E-05 -5.26825679908095E-04  2.97405378247770E-04 -3.92562889547620E-03
 -1.74554986753112E-04  2.45506095126072E-03 -9.35704298643638E-06  9.50856147312193E-05 -2.59496592556173E-03
  2.30736073002187E-04 -3.07701274544385E-03  2.98105326125368E-05 -8.51827456505397E-05  1.34037508741148E-04
 -1.64047352392464E-03  1.14203690693902E-05 -1.26369073810690E-04  3.33424037480712E-03  2.94444203532918E-04
 -3.81640915691634E-03  4.90290063382371E-05 -5.96797521696968E-04 -1.74034625436906E-04  2.52850038733154E-03
  3.78917431323964E-05  1.11911289310371E-04  4.11840982942465E-05  9.68973681955686E-05 -6.83304674706452E-05
  2.34775448367597E-04 -1.83840796352686E-04  2.25072759780714E-04 -4.22510178463561E-05 -1.52872644642929E-04
  1.32386771485381E-04  1.33923101495507E-04 -1.62581229687844E-05 -2.94223502269096E-04  2.37238521078371E-04
 -2.94927176384571E-04  4.25732726319072E-05  1.54360861496509E-04  1.35857837251304E-04  1.35045444667387E-04
 -1.12053460996162E-05 -2.42942768940301E-04  2.97052178201065E-04  3.05339763137810E-04 -3.52022481234461E-05
 -9.92434498664285E-05  9.34176024074843E-05  2.30714453627787E-05 -6.38215923400056E-05  1.60792973524482E-04
 -2.20772602594137E-04 -2.14302685764814E-04
* ORBITAL    1   78
 -8.10450187320109E-06 -4.43302277525228E-05  3.26229841107231E-03 -4.41903515252562E-04  1.61682262043754E-03
 -7.28962117395891E-06  4.58801057615772E-02 -5.11732784429999E-04  3.89717437211330E-04  4.05999062765293E-05
 -3.89045077489021E-01  3.54831012970598E-03 -2.54020504285271E-03 -1.60637251709027E-05  1.24060849359220E-01
 -1.13232548885634E-03  7.60110746701472E-04 -7.32073649341204E-05  1.63992556017224E-04  4.26155554164867E-03
 -2.34967886686058E-04  2.77899037958078E-04  1.76657000301633E-04 -4.96221250900482E-05 -2.05937957544320E-04
  4.27643273915703E-03 -2.41851875206113E-04  7.21697742654938E-06  4.28654892544459E-05 -2.00510406329451E-03
  1.77304705385803E-04 -1.12516770375983E-03  7.04775455125255E-06 -3.98282448944316E-02  4.71805688145722E-04
 -5.20597556410889E-04 -2.51575772575243E-05  2.50542910049422E-01 -2.37171926253312E-03  1.80307163482000E-03
 -5.65439371818541E-05  4.94202902352794E-01 -4.95809910938455E-03  3.51649297809937E-03  2.03555503947173E-04
  3.67538500397462E-04  1.55705917526621E-03 -5.55339248886262E-05  2.49155981278701E-04  6.90048129396808E-04
  4.45084302207017E-03 -9.90056287042951E-05  4.94316515890158E-04 -2.47918251984586E-04 -1.93179214313367E-06
 -1.18756610435589E-05  4.49205057306847E-04  2.59932776444446E-05  2.72436137271450E-04 -3.16534633851487E-05
  2.93885473632416E-01 -2.93450884545885E-03  2.19474105010144E-03  2.88289546477117E-05 -2.49823873087124E-01
  2.51734712806096E-03 -1.93945461935064E-03 -5.12267920162798E-05  4.51499944868007E-01 -4.66250312912688E-03
  3.35015362035619E-03 -1.16409964691742E-04 -4.14687310357323E-04 -2.02042576672045E-03  4.92852592887792E-05
 -2.77706786194258E-04 -7.15822773471375E-04 -1.35522921354124E-03  3.31167061561291E-05 -1.28694411499248E-03
 -9.59821832145610E-06  3.56045944474294E-06  1.93004301155700E-05 -1.48198682946561E-03  2.06910593735895E-04
 -7.51999100064928E-04 -8.14947846509209E-06  3.53012229753337E-02 -5.17827543043331E-04  4.08228022571000E-04
  2.36458610683161E-05 -1.95174623713507E-01  1.94900093279377E-03 -1.41757361223740E-03 -4.46138655871486E-05
  3.60185688469733E-01 -3.51912150408053E-03  2.59228189204001E-03  1.60793023009326E-04  2.70226313840163E-04
 -1.15157308857284E-03  1.68509070556969E-05  5.82042343494291E-05  5.25523464768707E-04 -3.12108444526651E-03
  1.91494875751357E-05  2.24051044643041E-04 -2.36835425189925E-04  4.35193022367041E-07  5.65840835161572E-05
 -8.65666851989759E-04 -1.56164223047091E-04  1.40576603751454E-03  8.29044216743815E-05 -8.98689461156036E-04
 -2.24130605233847E-05 -3.15783123777435E-05  1.64272558151844E-06  1.68022350929401E-04 -2.32468788453149E-03
  1.28510500556177E-04 -1.21099810454306E-03 -6.71870806477796E-05  8.36140224205080E-04  1.89321604187329E-04
 -2.33401886499213E-03 -4.10512489885021E-07 -1.38384134959269E-04  2.17146188849603E-03  5.19601792896491E-05
 -1.05658829043547E-03 -2.07353453822146E-04  2.03550688078600E-03  1.56222755495005E-04 -1.86619228470822E-03
 -7.12530218315930E-07 -6.58983666060735E-05  8.76323825277435E-04  5.33666248961006E-05 -6.44620532473122E-04
 -5.05225552763513E-05  6.51842634467603E-04  1.85233828788059E-04 -2.24806991633016E-03  2.69127190300078E-06
 -1.87073698860708E-07  3.85381638527745E-04 -4.52748552819667E-06  2.87424209268749E-04  3.48105972683929E-05
 -7.89474485917139E-04  1.69124721625125E-06  2.40411437826374E-04  1.29746644603956E-05 -5.55766151234296E-05
  2.58441851834499E-03 -3.51868012306163E-05  4.87940320540583E-04 -2.04654628254610E-04  2.84539007337208E-03
  1.20850290326788E-04 -1.92907831580665E-03 -9.55439843063660E-06  2.76318858953384E-05 -1.72056388104930E-03
  1.38918404091949E-04 -2.28686676264077E-03  1.54447647792831E-05  6.78293327909142E-05  6.68838919738370E-05
 -7.06972559186620E-04 -5.42014237933252E-06  2.86759235942181E-05 -1.15654830156179E-03 -9.88675640602901E-05
  1.55830314435559E-03 -1.01221076576166E-05 -6.66525296103590E-05  4.68674751969246E-05 -4.66433753880311E-04
  2.30653459764851E-05  1.22419201708082E-04  1.19378601680473E-04  7.76307530265543E-05 -3.84814808621847E-05
  1.10500985273102E-04 -1.58279835193422E-04  8.47612290039488E-05  1.55730925369033E-05  6.96965874088341E-05
 -6.96625963984839E-05 -4.15757995704791E-05 -3.21117103657671E-05  5.57873929789674E-05 -9.42215175717167E-05
  1.07390714701421E-04 -3.42881329129781E-05 -1.61167338657205E-04 -1.40612321940938E-04 -1.21881218646787E-04
 -2.49021775054104E-06  2.22429316879025E-04 -1.96109479081756E-04 -1.48030008827493E-04 -5.59954633657293E-06
 -3.52486045505752E-05 -5.23025367534364E-06  6.05763978239557E-05 -4.98294508160102E-05  4.34855867505846E-05
 -2.36083021194641E-05 -8.73911982825072E-06
* ORBITAL    1   79
  2.52478438657414E-06  1.43346585704361E-05 -8.70978417675903E-04  4.26053232588523E-05 -4.49714955676998E-04
  3.60676546144153E-05 -2.80488937469298E-01  2.87144275605339E-03 -2.10923315077370E-03 -4.50882147881748E-05
  3.79685256887891E-01 -3.80230779307668E-03  2.71470353380877E-03 -4.34925683154703E-05  3.59015711403583E-01
 -3.56549570446163E-03  2.72801931303909E-03 -1.61081492903725E-04 -4.34599033094695E-04  2.58829896178114E-04
  1.35441643683214E-04 -2.38865897766255E-04 -7.80725590010492E-04  1.37986022950956E-03  1.11971140780478E-04
 -3.21928740030023E-03 -2.43818319914468E-05 -4.18877955643365E-06 -2.48031387388145E-05  1.16513806457575E-03
 -1.17866598841149E-04  6.97293924977264E-04  4.54392243992462E-05 -4.05356431893518E-01  4.03575867584085E-03
 -2.88677539438004E-03 -3.28021439184017E-05  2.62700513398468E-01 -2.68064509415214E-03  2.00004497875685E-03
 -3.72327347464453E-05  3.09643388242958E-01 -3.17020965085950E-03  2.39913971993601E-03  6.89318866774100E-05
  3.97895768599224E-04  1.18128728901800E-03  9.41314855322691E-05  2.20653114772862E-04  6.79063014820247E-04
 -5.29473691411455E-04  1.11631342909738E-04 -3.23262812208327E-03  1.11121629171435E-04 -7.82841179048598E-06
 -4.75461896719714E-05  1.89567049533375E-03 -2.39057798351870E-05  1.22526056073046E-03  8.38070190366500E-06
 -2.93835775819770E-02  3.97005445517397E-04 -2.93977284144899E-04 -2.66069475380737E-05  2.65102346677250E-01
 -2.75531859190505E-03  1.73256264574085E-03 -5.59112977862609E-06  5.52616094352680E-02 -6.32510276930470E-04
  2.56956907049006E-04  5.43235248632205E-05  4.33955116145668E-05 -2.83547693231107E-03  1.54878612641880E-04
 -1.80829386408812E-05  1.18673991715496E-04 -3.52998325006160E-05  1.14970204354883E-04  2.56671303108647E-03
 -2.23643604309016E-04  7.64913303889087E-06  4.27781193663767E-05 -2.83046184816985E-03  2.12850624107033E-04
 -1.50928244436170E-03  5.12429817598196E-05 -4.68932337651634E-01  4.58429557293965E-03 -3.15249938964675E-03
 -2.07771430725207E-05  1.37580811220259E-01 -1.44418761218873E-03  1.09392858002773E-03  8.03739207554612E-06
 -7.09929837086643E-02  7.22665483566619E-04 -6.95282534367184E-04 -7.99832404824916E-05 -2.66396661253559E-04
  5.35587187086801E-04  2.13234565530212E-04 -2.29670154026788E-04 -4.81095534454682E-04 -3.16483197598325E-03
  2.45564649944312E-04  4.59107573005518E-03 -2.06190426013990E-04  2.27326217121073E-06  1.84147884545791E-04
 -2.58628756305727E-03 -2.02820744377007E-04  2.14132362554533E-03  6.23544890271960E-05 -1.13584501827470E-03
  2.17305950586423E-04 -2.32342333855349E-03 -1.64653529227286E-06 -8.93773401632815E-05  1.16137493220695E-03
 -1.26762160150092E-04  1.44065426138329E-03  7.49931350681138E-05 -1.00616570921105E-03 -4.65398014146891E-05
  2.52831929794880E-04  4.75104974968435E-07  6.90789754529704E-05 -1.00117617571359E-03  5.70595666784783E-06
  3.12984621145971E-04  3.50090799933562E-05 -5.56194766502372E-04 -1.21955312512721E-04  1.12673731742180E-03
 -4.22967308148313E-06 -2.25518848907289E-04  2.83948368608484E-03 -1.30759983597321E-04  1.48573604637334E-03
  1.91385358789188E-04 -2.05719822783112E-03  1.96941050417525E-04 -2.04740822327862E-03  1.00989203191265E-05
 -2.02115639804917E-05  1.70416785967491E-03  2.26135572724249E-05 -3.00056584077601E-04  1.22059266763699E-04
 -1.86495597362825E-03  7.52987885205016E-05 -1.23906693165458E-03 -4.55427846836162E-06  8.02970195882338E-06
 -7.45647909774219E-04  1.75395439616247E-05 -4.84282082110662E-04  4.72811108777040E-05 -4.56879316913373E-04
 -4.42304376832418E-05  1.03885781150672E-03  5.24725170871413E-06 -2.19696429803022E-05  1.03540893041325E-03
 -7.29480282481946E-05  8.24343301375866E-04 -2.25156289324485E-05  4.89136436842226E-04 -6.11604942190039E-05
  1.20074168231234E-03 -1.26594769043288E-05  4.14107741783855E-05 -2.34000794378144E-03 -1.76724142388168E-04
  2.40144469507125E-03 -3.42916695245103E-05  5.60253572147620E-04  1.12515647695798E-04 -1.92833212535324E-03
 -1.38455262809462E-05 -6.40342092084024E-05 -1.20860623251834E-05 -8.79719606206454E-05 -3.73202624692587E-05
 -8.30643431307202E-05  8.40405833799352E-05 -5.01882301875991E-05  3.15505020620602E-05  1.47630232820402E-04
 -8.64595382508894E-05 -1.47766152743132E-04  6.01110987645258E-06  1.51034831639775E-04 -2.05442150734240E-04
  1.48319833236508E-04  9.86545426275675E-06  5.09005306254946E-05  7.45295905361326E-05  8.61056325367304E-06
 -3.99879826434219E-05 -7.26436121917555E-05  2.39803270009598E-05  5.89661971874682E-05 -2.37027164268151E-05
 -1.19299023879170E-04  1.12021131906985E-04  7.03336786473246E-05 -7.40148405703215E-06  1.53495768404998E-04
 -8.45253246441669E-05 -1.12363515337384E-04
* ORBITAL    1   80
  3.06768902665612E-06  1.76943087675587E-05 -9.73812584728663E-04 -1.27199310555092E-05 -5.94471895497304E-04
 -3.30336698209862E-05  3.21345551850864E-01 -3.20828640730480E-03  2.34946279912609E-03  2.31364368120393E-05
 -2.04468973192964E-01  2.02601007568368E-03 -1.64082628984712E-03  5.57980189403668E-05 -5.08457795779571E-01
  5.14163731581356E-03 -3.70206291387686E-03  2.26570261215404E-04  4.58243408982701E-04 -3.05497745649680E-03
  6.47506944670366E-05  3.97498487616725E-04  7.84096387843102E-04 -1.63420831772907E-03  5.97462864912460E-05
  1.05426027306012E-03  1.10543111196440E-04 -2.97330381036487E-06 -1.79769212647708E-05  7.16225394692018E-04
  4.12110475610226E-05  4.83320350087583E-04  2.19887671870218E-05 -2.30564324166583E-01  2.36725026309679E-03
 -1.59401898801695E-03 -1.46340331956311E-05  1.37578857270043E-01 -1.40886932199462E-03  1.03692971066864E-03
 -1.34383641675047E-05  1.58171560828159E-01 -1.49964690338982E-03  1.21825635946650E-03  1.74065132125074E-04
  2.02385722893131E-04  6.29847354966373E-04  2.96901653453488E-05  2.44282812885498E-04  3.81081270269833E-04
 -4.67787531891843E-04  5.43437353014830E-05 -1.90823469593557E-03  1.03916027008773E-04  1.88112255037683E-06
  1.15027444860893E-05 -4.17688379877163E-04 -5.23557282794737E-05 -3.01832670671420E-04 -8.26026450667580E-06
  8.98630072490957E-02 -9.24669307731929E-04  6.77326120378690E-04  1.23141355803675E-05 -1.45660497309791E-01
  1.52507288143779E-03 -1.00897893964864E-03 -7.23536629254075E-06  1.07080620479097E-01 -1.00051131360006E-03
  8.21994552804507E-04 -1.53537805097295E-04 -1.22262965734729E-04  2.66708951076811E-04 -1.25389093928676E-05
 -1.98253503336215E-04 -2.39488655387157E-04 -3.80429831464459E-04  7.06958413971231E-06 -1.13418313534856E-03
  9.48995940470204E-05 -2.05423922037507E-06 -1.18074241789701E-05  6.56883210507184E-04  2.46144120369540E-05
  4.11022939804622E-04  2.94003499360268E-05 -2.62378890722853E-01  2.61715608364775E-03 -2.03608128171115E-03
 -3.61022726118194E-05  3.42108354297792E-01 -3.43627758087290E-03  2.51740913542798E-03  5.73520428753190E-05
 -5.21706674258801E-01  5.27932413839956E-03 -3.82819631260665E-03 -2.33581075185216E-04 -4.87175905162600E-04
  1.68524214375889E-03 -4.66385030444247E-05 -4.14270510213336E-04 -8.34716277787669E-04  2.66618252223533E-03
 -4.51463296593330E-05  1.55065242505881E-03  6.99890280476899E-05 -1.20864243521403E-06 -6.26443278834882E-05
  8.07120163292590E-04 -3.80464770611361E-05  6.02969411200855E-04  6.23960376118290E-05 -8.21491684859777E-04
 -1.93505332064341E-04  2.33871757122248E-03 -1.78547634647998E-06 -9.37396571835712E-05  1.17665221518772E-03
 -1.69083709603890E-04  1.80954947573840E-03  1.46085773149260E-04 -1.58660128219256E-03  4.75020660589688E-05
 -5.19506412272130E-04  1.61317868750150E-06  8.93477852794330E-05 -1.16694497739800E-03  4.15348610413739E-05
 -5.49670196274421E-04 -3.92421541264398E-06  2.28681310994780E-04 -2.08796183393438E-04  2.49109743247676E-03
  1.33296176281990E-06  6.55397181973979E-05 -8.08866526943824E-04  1.41282123386662E-04 -1.47812881855028E-03
 -1.51709463658309E-04  1.60199850212135E-03  8.83090887354993E-05 -9.09236912534923E-04 -2.70108290699375E-06
  2.07541441695339E-06 -4.07423380338548E-04 -7.42042502367042E-06  1.93227077735589E-04 -2.55314740746722E-05
  3.16678616319181E-04 -2.04569349922460E-05  4.62085919467866E-04 -4.71817389427883E-06  1.26334913800646E-05
 -8.35971184710691E-04  1.25471815583328E-06  2.96007539476022E-04  7.21746209146307E-05 -1.35163789984439E-03
 -2.33852048188581E-05 -2.67368835476959E-05  4.20122919532923E-06 -7.46274605649430E-06  6.88059354694776E-04
 -4.62654412683409E-05  5.54690232587144E-04 -1.28375686077360E-05  3.04938961876570E-04 -3.61597228131108E-05
  7.55773412401840E-04  3.17642402521566E-06 -8.45303859113637E-06  5.62638537351472E-04  5.22660582966374E-05
 -1.07150312621990E-03 -3.05265079672459E-06  3.61905948199786E-04 -1.00521346808178E-05 -2.49582324627134E-04
 -8.97099971002469E-06 -4.57786647459262E-05 -1.59222410279180E-05 -5.78793098289786E-05 -1.53473366887225E-05
 -6.27570323000958E-06  6.01379606381093E-05 -7.17831732721445E-05 -7.45583940463640E-06 -3.63753539831409E-05
  6.20718728403768E-05 -3.21242481318003E-06  5.98612748722742E-05 -6.04620969662663E-05  4.72194512219072E-05
 -1.50257435177285E-05  1.10910815758074E-05  5.39726268959873E-05  1.55095102865621E-05  7.14502460212542E-05
  5.74896780211035E-05 -7.11637464239919E-05  2.82883711610302E-05  8.12739352421668E-05  5.32467987450904E-06
  2.76077329748733E-05 -3.64608025180849E-05 -7.94991308108633E-06 -1.00694370251765E-05 -3.63332941268331E-05
  5.62267850935745E-05 -1.13554221134712E-05
* ORBITAL    1   81
 -1.72657079073536E-03 -1.26183745174546E-02 -7.18126685710575E-02  5.46421968359538E-02 -1.94954733895207E-02
 -8.87737282720077E-05 -2.09017684265740E-03  5.84824259237809E-03  9.47943220436182E-04 -1.21455842687658E-03
 -2.99367274799953E-02  3.85627631010616E-02  1.89213500301486E-03  7.61516920319806E-04  1.88068685668598E-02
 -2.23145566142975E-02 -7.16950948726257E-04  6.64191716737165E-03  1.48536346303205E-03 -4.59565588756505E-03
 -4.64345668011622E-03 -5.03806142732218E-03 -1.13546200171248E-03  1.50590337625499E-03  4.22787008081407E-04
 -2.03091259395574E-03 -2.95385083777913E-03 -1.74121681244283E-03 -1.27251420823974E-02 -7.24132547149083E-02
  5.54244982587116E-02 -1.96897145325740E-02 -1.20724484185956E-03 -2.97525848813271E-02  3.86864523322089E-02
  1.95609321835517E-03 -1.30416255256425E-04 -3.14657888559553E-03  6.57450743409269E-03  8.57547610946220E-04
 -7.92270347917460E-04 -1.95955079543120E-02  2.34519867942345E-02  7.27317702029069E-04  8.04000328823801E-03
  1.85436667184556E-03 -1.53453210400242E-03 -4.02458099335642E-04 -3.40876808625598E-03 -7.73881493648504E-04
  4.48117051775111E-03  4.70243547733894E-03  2.44838949621818E-03  3.07722350436896E-03 -1.73681915898484E-03
 -1.26930391479654E-02 -7.22323852102042E-02  5.57412570786524E-02 -1.95353554820135E-02  1.31412458099815E-04
  3.17317952886464E-03 -6.58007969223935E-03 -8.47134779974390E-04  1.21305382156407E-03  2.98990171601636E-02
 -3.88742847186589E-02 -1.93955032100056E-03  7.94332224262712E-04  1.96468839563791E-02 -2.35532781005210E-02
 -7.25623708112989E-04  7.97937512164215E-03  1.84760411695710E-03  4.32006293982647E-03  4.68704382614673E-03
 -3.43074058477934E-03 -7.87433827768520E-04 -1.57496222009277E-03 -4.00147255777079E-04 -2.32025479370080E-03
 -3.07095752309803E-03 -1.72508680780191E-03 -1.26075980006229E-02 -7.17543784709588E-02  5.47299665316204E-02
 -1.93971045338659E-02  1.21354172149152E-03  2.99136335908370E-02 -3.85716245246529E-02 -1.89632245926426E-03
  8.82499209757433E-05  2.08006098786892E-03 -5.86428754165102E-03 -9.49134361318802E-04 -7.62953081158978E-04
 -1.88415656456213E-02  2.23144667862251E-02  7.11749398525222E-04  6.62065703573866E-03  1.48582889095064E-03
  1.50695468014793E-03  4.20012220492520E-04 -4.98198797969484E-03 -1.12403871507314E-03 -4.58422411260145E-03
 -4.63854752520578E-03  2.02154157651660E-03  2.95128324938961E-03 -1.58482654038571E-03 -1.70612649057004E-02
  3.50630246137418E-01 -3.72221309816115E-04  2.57007801892616E-03 -5.18559926848667E-03  7.52166538862615E-02
 -3.38232577717927E-03  5.12553841159460E-02 -1.62903792142374E-03 -1.75480311882359E-02  3.62521150232201E-01
  3.81032687656602E-04 -2.43709104409572E-03  5.26870699560990E-03 -7.74961444267435E-02 -3.50682062558389E-03
  5.35575858371823E-02 -1.58682933256656E-03 -1.70806819056453E-02  3.51005632714046E-01  5.19069783693758E-03
 -7.53376616504894E-02  3.71669184522636E-04 -2.59288654792505E-03  3.38344206836811E-03 -5.13024368536787E-02
 -1.62946368371916E-03 -1.75554658579591E-02  3.62857912261054E-01 -5.27205791712215E-03  7.75384756895977E-02
 -3.81853862621276E-04  2.41476302256738E-03  3.50664634151372E-03 -5.36082908287804E-02 -1.83884236420752E-04
 -2.63541711043282E-03  7.36684602217462E-02 -1.20001594966567E-03  6.74230628636656E-03  2.22052965806299E-04
 -1.20738370325198E-02  9.92705638244240E-04 -1.30522042688226E-02 -2.00064577391895E-04 -2.79777035822015E-03
  7.56682205301487E-02  1.25741269123600E-03 -7.10627936189575E-03 -2.10423137699898E-04  1.20832206450531E-02
  1.02939986316994E-03 -1.34545489122674E-02 -1.87974325159636E-04 -2.68983446329751E-03  7.51595342099604E-02
 -2.30662980072277E-04  1.22587708691780E-02  1.20767762166666E-03 -6.84901145393051E-03 -1.00971582608805E-03
  1.33390664172596E-02 -1.98441732992016E-04 -2.77993825958263E-03  7.53872495793890E-02  2.11762126148059E-04
 -1.20737237606439E-02 -1.24895074608202E-03  7.05757462794175E-03 -1.02357420476883E-03  1.34015612147016E-02
 -3.90117913256931E-03  5.13457040358660E-02  5.68477334899323E-03  8.27768635774718E-03 -1.80075273949383E-03
  1.16172938521545E-02  9.04612922544925E-03  1.16776714755727E-02 -3.98590333571689E-03  5.21739979964519E-02
 -5.87148519978031E-03 -8.36980104693285E-03 -1.86753605341191E-03  1.16774871702421E-02  9.13769491276342E-03
  1.18258312906066E-02 -4.00558940813412E-03  5.24611990847236E-02  8.46816494123344E-03  5.90359459043928E-03
  1.89114603174897E-03  9.19096415550995E-03  1.18986770231256E-02  1.17698308261582E-02 -3.84872821352813E-03
  5.05804364783574E-02 -8.21852813815335E-03 -5.54807628322471E-03  1.79992717638634E-03  8.91048027931840E-03
  1.15027443076002E-02  1.14455585258099E-02
* ORBITAL    1   82
  8.78690690673655E-04  6.39485855727942E-03  3.49759246385905E-02  4.92781390304777E-02  5.74754252766505E-02
 -6.29977530729097E-04 -1.67205745549288E-02  1.00263925639520E-02 -4.03924174833978E-03 -3.28850740357949E-04
 -9.35006574317225E-03  8.61506915451213E-03 -1.85978134442810E-03  5.97398081264276E-05  1.77246972316140E-03
 -7.06226559398233E-03 -1.42440266727537E-03  1.47457438660735E-02  7.17364501787323E-03  1.67571569836537E-02
  4.28761249302283E-03  9.08752894304547E-04 -2.01080716935249E-03  3.91780270584151E-03 -1.21883543448605E-03
  1.41015962013860E-02  2.04759220314385E-03  4.72272905154651E-04  3.42894979978084E-03  1.83597276351017E-02
  4.52361992848031E-02  4.02811271033600E-02 -5.01948849475504E-04 -1.35878933735646E-02  2.11603005323294E-02
 -2.37562035043519E-04 -5.69742195918452E-04 -1.52875985108368E-02  1.81796248784973E-02 -2.13523447043589E-03
  3.30774434881895E-04  8.44363372635245E-03 -6.12798188623105E-03  1.49771381072476E-03  1.91813804948782E-02
  7.24719434437886E-03 -2.58650793181365E-03  1.21454002377326E-03 -2.03317463051188E-02 -6.29688411475323E-03
 -9.28935563863108E-03 -2.29932800665609E-03 -8.98949517613850E-03 -8.75544425551941E-04 -4.80308636458727E-04
 -3.48626695732551E-03 -1.86270601800754E-02 -4.51728434593074E-02 -3.98600014641549E-02 -5.66201356923051E-04
 -1.51988646778084E-02  1.84665376387994E-02 -2.03423878131899E-03 -4.75612005228179E-04 -1.29348070109905E-02
  2.06704416566162E-02 -1.72918540900875E-04  3.44333593817904E-04  8.77778522696716E-03 -6.62778304089163E-03
  1.46867458804141E-03 -1.94335156565871E-02 -7.24182556568945E-03  8.80971985199477E-03  2.27554299381611E-03
  2.03376751486043E-02  6.25928547002973E-03  2.48113587038984E-03 -1.19470875345762E-03 -8.62056742553646E-03
 -8.74569896926207E-04 -8.90746082649398E-04 -6.48169382043360E-03 -3.54158746206670E-02 -4.89158406733695E-02
 -5.70594237227943E-02 -3.05914519173566E-04 -8.77824803979098E-03  8.16210331858129E-03 -1.79506124718670E-03
 -6.21595467891688E-04 -1.65093587348135E-02  1.02611894549608E-02 -3.90865129026550E-03  4.65055666003075E-05
  1.44275772005775E-03 -6.49202404189745E-03 -1.37926198996224E-03 -1.47047238744792E-02 -7.08756696952542E-03
 -3.83763365150213E-03  1.19077095038562E-03 -8.18314207460814E-04  1.99015957108555E-03 -1.64160122226798E-02
 -4.29627041718532E-03  1.37999945465470E-02  2.07711146747636E-03  5.22732659115322E-06  1.25265355955470E-03
 -1.03024697686361E-01 -2.59567765840335E-04  6.44460877401010E-03  4.26060252335207E-04 -1.31311323836274E-02
  6.60949450489600E-04 -1.62996008582460E-02 -4.78387217691541E-04 -6.48636784999994E-03  2.32037536803045E-01
 -3.92151967595228E-05  6.36246531675442E-03  1.94309021885847E-03 -3.98843020178652E-02 -1.25115852755503E-03
  3.04999494449234E-02 -2.52822880741302E-05 -1.45357816508928E-03  1.06870830866976E-01  4.66135091096591E-04
 -1.40249686509652E-02 -2.61146629073324E-04  6.31962606241921E-03  6.93327878511131E-04 -1.68305530619984E-02
  4.62686557515448E-04  6.33682085373078E-03 -2.29701466175749E-01  1.91571079027643E-03 -3.93074007113802E-02
 -3.22662823707474E-05  6.45847376772520E-03 -1.22901129520962E-03  3.01565177844735E-02 -6.40420635451652E-04
 -7.60872618429311E-03  1.66697701477492E-01 -3.54946666941555E-03  2.56339433397427E-02 -3.30278139352436E-04
 -6.82887573787732E-03  2.26074090313447E-03 -2.19314759279709E-02  1.21409585224731E-03  1.41925853985909E-02
 -3.01262577562518E-01 -6.40219138157973E-03  4.63498621090793E-02 -6.92836973449206E-04 -1.44628709594882E-02
 -3.97598645471031E-03  4.31942672929410E-02  6.63750072813089E-04  7.87316504162496E-03 -1.72415350188103E-01
 -3.42214435449999E-04 -7.08481920702457E-03 -3.62728564668262E-03  2.64249716187413E-02  2.32380846528039E-03
 -2.28226298355604E-02 -1.18047325509948E-03 -1.38306816014606E-02  2.95103866775653E-01 -6.63878316206382E-04
 -1.42298528491559E-02 -6.25370333602027E-03  4.52360548499205E-02 -3.88880131307323E-03  4.22097229870688E-02
  1.15598428929208E-02 -1.68732031910651E-01 -1.45584180624191E-02 -1.94804761370613E-02  3.22494906013358E-03
 -3.86592652907848E-02 -3.12301648635521E-02 -3.84389155290045E-02 -1.97384910715460E-02  2.82285143645185E-01
 -2.48696956496797E-02 -3.37985199966641E-02 -7.12443391965140E-03  6.21854377279052E-02  5.18162853127933E-02
  6.36484418622023E-02  2.01718163868379E-02 -2.88591305449700E-01 -3.48888821948323E-02 -2.54095085505066E-02
 -7.39284634330124E-03 -5.29581936448334E-02 -6.49929860261520E-02 -6.35175489213761E-02 -1.12165068534615E-02
  1.63574600323927E-01 -1.91273451619226E-02 -1.39672504427706E-02  3.22618466178239E-03  3.02871582862218E-02
  3.72998399579023E-02  3.75392736021952E-02
* ORBITAL    1   83
 -8.02850220809863E-04 -5.86672318542554E-03 -3.31984228186544E-02 -4.05403789956518E-03 -3.64507861751125E-02
 -5.87595817116673E-04 -1.53135987652582E-02  3.99146511022044E-02  3.98130060737508E-03  3.49836333718586E-04
  9.23895658630038E-03  7.56902515657282E-03  4.09513598033440E-03  4.60221915477782E-05  7.95483173114711E-04
  2.39141150743936E-03  3.88111701330114E-04  3.92962528907324E-02  6.91223529033133E-03 -1.54715161218827E-02
 -3.92444089662723E-03  3.89237566955475E-04  1.32444277472151E-03 -1.36443303396693E-03  2.91984442338278E-04
 -1.41474557203676E-02 -2.95820292055520E-03  9.79466508694607E-04  7.13998093958543E-03  3.96566207361754E-02
  1.08158128736588E-02  3.90404516162606E-02 -2.18734780672248E-04 -6.12710323242256E-03 -8.10924183452906E-03
 -3.48339116618426E-03  5.41352280646039E-04  1.40176324811575E-02 -3.41993284947628E-02 -3.12404227621229E-03
  1.67870864492149E-04  3.80708528781837E-03 -2.01848347405073E-03  1.79552149214083E-04 -3.56881671060877E-02
 -6.34985159372289E-03 -1.14987797343765E-03  1.65845433788254E-04 -2.83148195527475E-03 -1.69758406983022E-03
 -1.41163734822723E-02 -4.31045988558742E-03 -1.29565666299289E-02 -3.36331523211245E-03  5.10634102303116E-04
  3.72160997123799E-03  2.06558670344321E-02 -7.11974431005959E-05  1.59736744873153E-02 -6.71357480591072E-04
 -1.73575513246894E-02  2.91991349955985E-02  1.05541947333390E-03  3.01566847938633E-04  7.95886594523443E-03
 -2.10342996480051E-04  1.96543018680234E-03 -4.94943070706627E-04 -1.23760790702412E-02  1.36305501861466E-02
 -7.81856144861255E-05 -3.38076162270240E-02 -7.22944814395063E-03 -5.13847475523996E-03 -1.99540866334077E-03
 -1.97258912061218E-02 -4.82134612163198E-03  7.34888178666930E-04  3.64647501870000E-05  6.51226065091870E-03
  2.02898402325220E-03 -5.42949854058964E-04 -3.96708161467146E-03 -2.24148896465967E-02 -8.51334494495510E-03
 -2.85640938445071E-02 -5.63735676072342E-04 -1.46851809374461E-02  5.86157690965261E-03 -2.83859739946103E-03
  5.41910032436096E-04  1.39538495069510E-02 -3.04861868997625E-02 -2.80684739167215E-03 -3.98632152637219E-04
 -9.98364453239068E-03  8.55569395568192E-03 -7.09214996300469E-04  3.25728026924155E-02  5.67648093202937E-03
 -5.39867042368877E-04  5.43839165717791E-04  2.00377007575952E-02  5.64058453980761E-03 -1.07046744335776E-02
 -2.60399361772816E-03  1.15015969189358E-02  2.11097715692071E-03 -4.98988829504166E-04 -5.57881390423382E-03
  1.40283000708210E-01 -7.76194814220065E-04  6.13407001970835E-03 -1.30263083965329E-03  2.32110226235113E-02
 -1.13181547484498E-03  2.26150182402438E-02  1.03177685992829E-03  1.12768083023121E-02 -2.71107190757307E-01
 -9.00869441315345E-04  7.38031730264023E-03 -2.76783478194737E-03  5.13270515153102E-02  1.80305883168925E-03
 -3.77970390424181E-02 -9.27729068141834E-04 -1.05263269540684E-02  2.74676025049441E-01  2.78080195683242E-03
 -4.98894239145570E-02  9.65548738771757E-04 -5.32336838249644E-03  1.72888634851641E-03 -3.76788097658465E-02
  6.69580198475197E-04  7.42764694880884E-03 -1.85603504205869E-01  1.64772740818807E-03 -3.22859979046165E-02
  6.77442902649158E-04 -6.26868026100816E-03 -1.46868433786181E-03  2.93940485037448E-02  4.29092772200204E-04
  5.06297408109538E-03 -1.10700752357836E-01  2.17518750505447E-03 -1.74921240798489E-02  2.74325014558684E-04
  8.80378964963389E-03 -1.43842641414280E-03  1.55870767833808E-02 -1.21391068688307E-03 -1.39661062350278E-02
  2.88345293118788E-01  5.96789493644380E-03 -4.57824453486255E-02  7.86236748350335E-04  1.83218408791301E-02
  3.70701898711773E-03 -4.32122911881873E-02  1.02309337454141E-03  1.20067386277422E-02 -2.59793645965563E-01
 -5.83295646612650E-04 -1.72490174592000E-02 -5.19997363302449E-03  3.97586029873200E-02  3.29786084911357E-03
 -3.83398190374096E-02 -8.94881039655548E-04 -1.02980683609567E-02  2.12608004766412E-01 -5.99487579712830E-04
 -1.33519257023448E-02 -4.39892804824344E-03  3.43850540032924E-02 -2.78567953688702E-03  3.06586628302538E-02
  1.68890691209081E-02 -2.38158517642256E-01 -1.96083947091878E-02 -3.00971871851093E-02  6.68616608482227E-03
 -5.24499518463131E-02 -4.39994775245747E-02 -5.15910556851053E-02 -1.41773346315714E-02  2.00067341577207E-01
 -1.66339596505811E-02 -2.52126045174433E-02 -5.10374721578123E-03  4.38562171036304E-02  3.65067219829852E-02
  4.23459079995051E-02 -1.91253939128042E-02  2.68732617008389E-01  3.42639980925421E-02  2.25907581125506E-02
  7.79874921564590E-03  4.90588356810776E-02  5.74123406649307E-02  5.78021024179626E-02  7.12924796261891E-03
 -9.93847837614812E-02  1.34062796204454E-02  7.68531658641567E-03 -2.64362575216687E-03 -1.84023384425622E-02
 -2.06139550001739E-02 -2.26032737388359E-02
* ORBITAL    1   84
 -3.31370636951611E-04 -2.42137616484281E-03 -1.37324127689273E-02  1.05316656735410E-02 -6.43236515316441E-03
  7.07399001454611E-05  1.50568456564773E-03  7.98519934709324E-03  1.26559041566974E-03 -5.59164931184840E-04
 -1.43102307177155E-02  2.60071636803561E-02  1.38158900197598E-03 -7.32038389223788E-04 -1.89601089245499E-02
  2.12405154638495E-02 -8.52020081714491E-04  2.67819550437701E-03  5.79188702550663E-04 -5.36000322845354E-03
 -1.69630392299726E-03 -4.06821349043230E-02 -9.32242135123789E-03 -1.27701423213307E-03 -6.05281437190800E-04
 -1.34875727899114E-03 -9.81914571635104E-04  6.75518463947698E-04  4.92654373129474E-03  2.74278818368861E-02
  1.83533972891308E-02  3.61166715004639E-02  2.47297618249506E-04  5.88801015245129E-03 -1.53456494192340E-02
 -2.11900605754968E-03 -3.97247233410811E-04 -1.02378701118193E-02 -1.57323586954191E-03 -3.38701541435031E-03
 -7.31602418530814E-04 -1.89851285902591E-02  2.45045223061040E-02  1.00707704691072E-04  5.40239179141931E-03
  3.39689170087379E-03 -3.35719885609314E-03  2.25589266177321E-04  3.62809653784777E-02  7.09714290281908E-03
 -1.41870822637923E-02 -3.50254281719562E-03 -9.42185760634589E-03 -1.77356578411508E-03 -1.07567431590036E-03
 -7.84167842094189E-03 -4.35503577277300E-02 -2.06422936032083E-02 -4.98838124507805E-02 -5.74082845020119E-05
 -1.46339499811265E-03 -1.80958268726017E-02 -4.27891949302171E-03  1.49310763431599E-04  3.14829383282331E-03
 -1.82944171517451E-02 -3.46078876793299E-03 -5.29629528687722E-04 -1.40350912056363E-02  1.94108496847488E-02
  1.31514237530528E-04  1.30514789305104E-02  3.27616153703865E-04  1.83977737354743E-02  5.11966471412101E-03
 -3.00773202885764E-02 -5.37903980068471E-03  3.24215670360826E-03 -2.52389248988757E-04 -1.38652023780952E-02
 -3.19709857524905E-03  6.73723913216837E-04  4.92470279391883E-03  2.79637212060488E-02 -7.45305641554467E-03
  2.40175092425249E-02 -2.93989575045711E-04 -7.40332380766387E-03  2.61095106351390E-02  3.29278485497578E-03
 -2.31687040937949E-04 -6.32491958442974E-03  2.70356650668785E-02  3.15564651441594E-03 -6.22553850978584E-04
 -1.63029076750025E-02  1.99669588586067E-02 -5.08904651485782E-04 -2.20642317352555E-02 -3.93465693030286E-03
  1.81788015676780E-03  3.52848249219615E-04  3.51452199498034E-02  7.40326963329004E-03  1.25844960625256E-02
  3.41979623873896E-03 -8.40021833237321E-03 -2.30197391170801E-03  1.00525526422054E-03  1.15671756050574E-02
 -3.12223523204584E-01  6.02309530772389E-04 -2.66192512323928E-05  3.36146779640388E-03 -6.06662104469540E-02
  1.50727533453783E-03 -3.68349664910861E-02  4.74617444927249E-04  5.00227443913291E-03 -1.08367399925698E-01
 -2.16888394900131E-04  2.41313648794910E-04 -1.59425732253383E-03  2.61755654136517E-02  2.21152512304126E-04
 -7.95683556976662E-03 -6.41689128487775E-04 -7.42666152923100E-03  2.03505174115457E-01  2.30172683562433E-03
 -4.17039373268383E-02  1.31583235601442E-04  2.86510724023466E-03  7.66976244910372E-04 -2.10667610244034E-02
 -9.52797917067738E-04 -1.02375669514137E-02  2.35214501888019E-01 -2.81409443138919E-03  4.96122771107499E-02
 -6.32367917150208E-04  3.98733028475873E-03  1.12901400365314E-03 -2.65324448257574E-02 -1.28314588721997E-03
 -1.49931645374152E-02  3.20452006996786E-01 -6.61758744143109E-03  4.85694070878725E-02 -6.88525908508009E-04
 -1.87216475538559E-02  4.04132495761059E-03 -4.84299576465501E-02 -2.97136672356873E-04 -3.44870190774934E-03
  7.30587262071147E-02  1.48953972283064E-03 -1.01172522211027E-02  1.41521629384462E-04  5.06754958142823E-03
  8.20324887501449E-04 -1.33237717918445E-02  9.39862279763350E-04  1.09478728659834E-02 -2.32873440346655E-01
 -4.81929328514269E-04 -1.23594436836912E-02 -4.80986071813227E-03  3.47945147880927E-02  2.90136553575974E-03
 -3.58703986079431E-02  8.80580524683743E-04  1.01521767920068E-02 -2.11112135253898E-01  5.25827444384679E-04
  1.36967400108115E-02  4.34800017286556E-03 -3.22780135770714E-02  2.60582450951522E-03 -3.36555508541337E-02
  1.53707287009014E-02 -2.18898035011276E-01 -1.88056638413360E-02 -2.61864871319258E-02  6.59740428441092E-03
 -4.66480870475682E-02 -4.03356204364501E-02 -4.92225942691815E-02  1.38645374090164E-02 -1.93249999663391E-01
  1.65808726448026E-02  2.44601428345759E-02  6.66983633377150E-03 -4.00755783133326E-02 -3.52867357770536E-02
 -4.19756952723525E-02 -4.66369412486306E-03  6.36089229290773E-02  8.24048563915442E-03  5.74244650268331E-03
  3.17153146462487E-03  1.16495766411362E-02  1.44342589558003E-02  1.20163542804964E-02 -2.11117154543169E-02
  2.99036007814805E-01 -3.70173898250306E-02 -2.49666408474907E-02  9.01605944749766E-03  5.51732298380719E-02
  6.63088914427603E-02  6.45465151863075E-02
* ORBITAL    1   85
  4.49264241759865E-04  3.23053263171373E-03  1.61091273283627E-02 -6.32097013184194E-03 -1.37728746342512E-02
  3.44385834357466E-04  8.72495282887991E-03  6.46143887272106E-03  4.81029306006941E-03  7.62952038022252E-04
  1.89462314220407E-02 -1.55833113600489E-02  2.21586183527744E-03 -5.03508510174051E-04 -1.25181392455562E-02
  2.11844100726353E-02  1.58915591270597E-03 -3.67571714220383E-03 -3.52984090575509E-03 -1.26443588388831E-02
  2.85108864794273E-04 -4.99304719879419E-03  3.54531412652699E-04 -2.85443635728248E-03  1.12347141443917E-03
 -1.06528671917881E-02  1.04768888404633E-03  2.33614056942149E-04  1.65609694251348E-03  7.24219117884547E-03
 -3.52264657157982E-03 -2.14566979111522E-02  8.47740023730988E-04  2.11684706170447E-02 -1.37548100259216E-02
  3.06623432463735E-03  4.82755494150877E-05  1.16426029351137E-03  1.76058488282866E-02  5.01005055025331E-03
  3.49938775330254E-04  8.65654177989981E-03 -1.64349736386396E-02 -1.63653907261653E-03  1.07280709555907E-02
 -4.09040488743894E-04  2.50975183067299E-03 -1.19368964631023E-03  7.16979367342737E-04  1.88456279848866E-03
  1.50553315284799E-02  7.17903818846567E-04  1.29769737446808E-02 -2.16193329860185E-04  2.01915129098130E-04
  1.42555390268170E-03  5.98256395518101E-03 -5.12842347833424E-03 -2.34667524128888E-02 -7.71738673999711E-05
 -1.91897318908340E-03 -1.72472130684040E-02 -5.19467787657166E-03 -8.49908739554234E-04 -2.12663359156931E-02
  1.37030586240149E-02 -3.15957484639167E-03 -3.45412510197536E-04 -8.56026372531499E-03  1.65868562316383E-02
  1.70250448764466E-03  9.80600714889701E-03 -7.49608581643769E-04  1.54161481402155E-02  8.60350360259375E-04
  6.44718001879350E-04  1.94594889663310E-03  2.59212999566614E-03 -1.24461475791450E-03 -1.33368043560006E-02
  1.52363943940309E-04  4.42166619608932E-04  3.17924123715566E-03  1.58433950697671E-02 -7.26904831003268E-03
 -1.45147991697911E-02 -7.78984808790711E-04 -1.93722626784401E-02  1.63686457764587E-02 -2.18777781462525E-03
 -3.70708325217289E-04 -9.41833200900189E-03 -5.39199483589968E-03 -4.83953424193323E-03  4.80727834193536E-04
  1.19310709292018E-02 -2.04698247325464E-02 -1.62515469473133E-03 -4.83135915534686E-03 -3.85536295588049E-03
 -2.90208906047930E-03  1.16928450263551E-03 -3.79313922704253E-03  6.62893092916840E-04 -1.26790872083293E-02
  2.48983562471783E-04  1.07537713380563E-02 -1.04112840218464E-03  7.79507403649731E-04  7.80457358191468E-03
 -1.50449491689846E-01 -5.79839497046788E-05 -5.72610719938176E-03  1.44665324395896E-03 -3.41113745609081E-02
  1.18647412656691E-03 -2.11150834365994E-02  4.42420167116123E-04  3.94925756987345E-03 -4.63222169944483E-02
[truncated: 611,761 more chars]
