# Supplementary material for: Spin-Pure Stochastic-CASSCF via GUGA-FCIQMC Applied to Iron–Sulfur Clusters
Source: J Chem Theory Comput. 2021 Sep 1;17(9):5684–703. doi: 10.1021/acs.jctc.1c00589 (PMC8444347; doi:10.1021/acs.jctc.1c00589)
Supplement: Supplementary file 1 — ct1c00589_si_001.zip [file ct1c00589_si_001.zip › fe4s4cas20in20_s3.RasOrb]

#INPORB 2.2
#INFO
* RASSCF average (pseudo-natural) orbitals (Not final)
       0       1       0
     212
     212
*BC:HOST pcal008 PID 6440 DATE Wed Sep 30 15:52:34 2020
#ORB
* ORBITAL    1    1
  7.46290203993037E-06  1.30760409422111E-07  4.49863938776104E-07 -2.78015953952015E-07 -1.66943236445448E-07
 -1.51042548995428E-10  1.21777702780630E-09 -1.94865116830558E-08 -1.06928718911982E-08  1.10520096200894E-08
 -1.61386830524141E-08 -1.10615617738432E-06 -3.32588322217035E-07  7.30803976160183E-10  1.68175085534533E-08
  2.67153377218711E-07  1.69304131006953E-07  5.71374637737727E-08  9.21825277144034E-08 -1.39440359571113E-08
  1.43774875591488E-08  4.11839631942069E-07  9.17952389323956E-07 -6.45213113105430E-09 -2.18082954757334E-08
  5.41595201759675E-07  9.52374708992539E-07  1.27646604803081E-05  1.28514432927567E-07  4.35716005265191E-07
 -3.36915440228350E-07 -1.76286888718274E-07  4.52616351888344E-09 -2.77255875126362E-08 -7.88838345917410E-07
 -2.95887002984793E-07  5.69288128807767E-09 -2.06502523963557E-09 -3.99170808802093E-07 -5.18978927453552E-08
  7.29834130966104E-09 -2.38839680156717E-08 -8.12299867868538E-07 -2.29680471630721E-07 -3.37034403383569E-07
 -7.63055400770548E-07 -3.98753109087734E-07 -6.74319023999208E-07 -2.55093401020237E-07 -5.38967227157888E-07
 -3.85736602144329E-07 -6.99095525810862E-07  1.98501535439111E-08  1.74002638581506E-08  1.00000003533830E+00
  2.06442365904670E-05 -8.40678683064676E-06  7.16215640646843E-06 -4.79473352382257E-06  4.55833470599532E-08
 -1.13168270003462E-07 -8.03555110547360E-07 -2.98290923873849E-07 -2.11013500506434E-06  3.74394106463979E-07
 -1.46282922335212E-06  7.38424087381347E-07 -1.50229570355001E-06  3.26791232075922E-07 -5.23621321546833E-07
  7.13599349317236E-07  1.73188161487074E-07  4.24854988949601E-07  3.25358797716874E-07  6.61348656286418E-07
 -9.20866412966530E-08 -2.18087929992548E-07  5.61650804556269E-08  2.38016827537738E-07 -2.68992475761781E-07
 -6.44660565932320E-07  5.96233058397985E-06  1.69855910223880E-07  6.84915607423245E-07  8.34657126946211E-07
 -8.75129300528113E-08 -9.01589021779944E-09 -6.11828188055073E-08  5.03924403217281E-07  3.18829443188113E-07
  1.17100145735607E-08  1.17366587785204E-07  9.00492622340884E-08 -5.22156235965588E-08  1.46904031245615E-08
  1.27467050902153E-07 -2.75943049223099E-07 -2.54809718953582E-07  2.82710695821223E-07  7.02433754289856E-07
 -2.56996496288096E-07 -4.40091167267688E-07 -1.63019814462910E-07 -4.05164510985984E-07  2.35027612163184E-07
  4.31245460907761E-07  1.75073938474751E-08  1.13119937909202E-08 -2.51097195441701E-08 -1.88466984250488E-07
 -6.03240416099748E-07 -5.19743774260736E-10  2.01257813250022E-08 -1.52816404224432E-08 -8.97097150633992E-08
 -1.05600795019721E-08 -7.98633479145742E-08  4.78299779591158E-08  2.98159602289536E-07  2.57024559179020E-07
 -8.76980397137028E-10 -1.49265743130875E-09  1.93032253283472E-08  3.63199757785170E-07 -1.61678304317524E-07
 -1.10008974737634E-06  4.92027900614256E-08  3.09557319807987E-07  2.88113261462261E-07  1.16007552231616E-07
  9.29749388058109E-07 -9.82490487120505E-08 -5.60721686194204E-07  1.45996200345009E-08  2.66215715342715E-07
  1.46133078115500E-08  3.80988340784916E-08 -4.27781021166155E-07 -2.38052451733924E-07 -1.39125742139579E-06
 -1.98302214232671E-07 -1.03555836023162E-06  2.96835330442427E-08  2.59501462962405E-07  7.48782880427376E-09
 -1.49745876099735E-08 -7.25026447577411E-07  2.37830552668053E-08 -8.32445192894940E-10  2.34747886637285E-07
  1.54464804671931E-06  1.47529933797126E-07  1.08153921652380E-06 -4.19510975379307E-09 -3.18084567875482E-08
 -1.13505108327316E-07 -3.83483317799171E-10  2.10897039730923E-08 -2.54938079956837E-08 -3.58094934649823E-07
 -8.83127510567372E-09 -1.33708205267114E-07 -4.84668959856220E-09 -3.67740867135036E-08 -1.31243500458872E-07
 -7.78355969295303E-09 -8.39127107016979E-08 -1.97269890890611E-08 -2.68744315680868E-07 -1.84692961307322E-08
 -2.71975401052416E-07 -1.28654536662632E-08 -9.84702977988141E-08 -3.57271154186459E-07  2.39810079065362E-08
  2.41845413506820E-07 -1.15417261967271E-08 -1.62683941095998E-07 -2.50340089399616E-08 -2.86832033261754E-07
 -1.60267527684045E-09 -3.21798854454353E-08 -1.24315743862447E-07 -6.62041234333088E-08  1.02134683921849E-08
 -1.34407757018465E-07  9.70123770127482E-08  1.08447517206984E-07 -3.73278864454884E-08 -1.74198072344976E-07
 -1.37732148335953E-08 -2.78211791325011E-09  6.83825477343454E-09 -5.33952759179325E-09  1.99136562370710E-07
 -7.46360681769812E-09 -1.00092169662298E-09 -2.90751591021241E-08 -1.01759325210560E-07 -8.84399479669428E-08
  4.16836359929551E-08  9.62997300932738E-08 -1.31682727805190E-07  1.05654353686717E-07  6.13587375606238E-08
  2.39082618986706E-07 -3.66425195465900E-07 -3.54758486764831E-07  9.91419438995758E-09 -1.16336685175309E-07
  4.76640091438931E-07  4.80781750807300E-07
* ORBITAL    1    2
 -1.39774318755049E-05 -1.70899788686164E-07 -6.89007976067369E-07 -8.50299430838572E-07  8.55301435856292E-08
  1.17852478811588E-08  1.18758744208517E-07  9.82244622526680E-08 -5.00618435553872E-08 -9.06151597788656E-09
 -6.17089023149055E-08  5.01544202373377E-07  3.18589837947567E-07  1.47732540300267E-08  1.28766791553537E-07
 -2.68603596152735E-07 -2.53055144676506E-07 -2.81883053738447E-07 -7.01064862758185E-07 -2.34282356173910E-07
 -4.30462410662636E-07  1.62738415079630E-07  4.04591545150514E-07  2.56041054944448E-07  4.38211563672721E-07
  1.69904543176971E-08  1.06093305420496E-08 -1.00000003495491E+00 -2.06387915555358E-05  8.40817904498341E-06
 -7.13423967903620E-06  4.82383461811082E-06 -2.10828207175349E-06  3.86034616341697E-07 -1.40977073129952E-06
  7.50550193942867E-07  3.87840290249171E-08 -1.08666871953772E-07 -7.95694147121387E-07 -2.94567078832571E-07
 -1.50593724750353E-06  3.36064580614781E-07 -4.87935670108097E-07  7.23192365250826E-07 -1.74593088022075E-07
 -4.29044828072701E-07 -5.72520621709505E-08 -2.42675133123805E-07  9.26953519122297E-08  2.19306129047774E-07
 -3.32716624430096E-07 -6.77840882268969E-07 -2.73828117023074E-07 -6.56373321420306E-07  1.27275403487943E-05
 -1.29262215796358E-07 -4.41943363260076E-07  3.11432621056590E-07  1.68460274038623E-07  5.76943838227312E-09
 -6.99881459636138E-10 -3.91528379329811E-07 -4.98272134964970E-08  4.52597942466094E-09 -2.67695110408428E-08
 -7.84957494293812E-07 -2.95637119770110E-07  7.35445024574914E-09 -2.21660615646817E-08 -8.03011338840404E-07
 -2.27361056501419E-07  3.36080141486644E-07  7.61739637486779E-07  3.85198608271331E-07  6.99450404267828E-07
  2.54909167132265E-07  5.38093154547455E-07  3.97321032799799E-07  6.71688625991587E-07  1.98311205980801E-08
  1.56977755028916E-08 -2.10958620170931E-05 -1.32237252935766E-07 -4.55407741240840E-07  2.55288999979716E-07
  1.61817321989776E-07  1.12022705695272E-08 -1.39183219307741E-08 -1.09383501628482E-06 -3.29664605184802E-07
 -1.57240109557252E-10  1.11331228470035E-09 -2.02615882566495E-08 -1.10294241154561E-08  7.36724833436648E-10
  1.73300496466083E-08  2.70788868779829E-07  1.70569960418272E-07 -5.68107680898602E-08 -9.18446040733343E-08
  6.67100749258229E-09  2.20397217352129E-08 -4.11265652275515E-07 -9.16668153981169E-07  1.31330967761680E-08
 -1.58786839305394E-08  5.40287410508988E-07  9.50713270894344E-07 -4.93015507369037E-08 -3.10283392752432E-07
 -2.90365704960166E-07 -9.80129348421669E-08 -5.59475582456564E-07  1.15889649879063E-07  9.29446253304107E-07
  1.46350886766695E-08  2.66459667924829E-07 -1.48053166581059E-08 -3.95323494980119E-08  4.23159155012481E-07
 -1.97850829326246E-07 -1.03169089632638E-06 -2.37814653606721E-07 -1.39078096794459E-06  2.98311949773236E-08
  2.61806394366751E-07  2.50781170412367E-08  1.88215346961801E-07  6.02246548574429E-07 -1.51720966905133E-08
 -8.84953561627089E-08 -4.69824507986917E-10  2.05228105193273E-08 -1.04945126099083E-08 -7.91791468320875E-08
 -4.79659815799729E-08 -2.99177572771250E-07 -2.60390868081475E-07  1.94365033618578E-08  3.65035496534206E-07
 -8.56336807471399E-10 -1.42036134222733E-09 -1.61325726882612E-07 -1.09805163288495E-06  4.79789645435395E-09
  3.64566011205053E-08  1.31022278195910E-07 -1.95469303589268E-08 -2.67245614991002E-07 -7.91490687420506E-09
 -8.59262092832994E-08 -1.83698640751255E-08 -2.71690231645360E-07  1.28601120703710E-08  9.84281181408827E-08
  3.57174230075204E-07 -1.15543386486300E-08 -1.62795124427835E-07  2.39507123324758E-08  2.41580458263945E-07
 -2.50274893896756E-08 -2.86742346641413E-07 -5.33286192839693E-09  3.19131736396419E-08  7.67562710018418E-07
  2.42938539392503E-07  1.57360139111783E-06  2.54147945737617E-08  7.53384847342143E-09  1.53069085412809E-07
  1.10280098566436E-06  4.19451712909673E-09  3.18003644335207E-08  1.13541104643606E-07 -2.54342914557444E-08
 -3.57476223123630E-07 -3.61285796569449E-10  2.11861855824424E-08 -8.88672102153606E-09 -1.34411249841678E-07
 -6.07342381353147E-08 -2.35390097209801E-07 -3.54477201708485E-07 -3.63971172444757E-07  7.09644233668160E-09
 -4.79978316930492E-07  1.16607781861761E-07 -4.76156614108000E-07  9.93564100171278E-10  2.89603660119459E-08
 -8.84990784105616E-08 -1.01372976760944E-07  4.17304046022135E-08 -1.04850284109118E-07 -9.59204278166665E-08
  1.32363571871921E-07  3.73293984492107E-08  1.74121885314670E-07 -2.89916113386254E-09 -1.36200909958010E-08
  7.45417690037639E-09 -1.99213868170062E-07  6.48426165043663E-09  5.84670162576028E-09  1.54988908007604E-09
  3.17626984053515E-08 -6.63924562107436E-08 -1.23708544874236E-07  1.04310893965311E-08 -9.62775761905594E-08
 -1.07277688064749E-07  1.35348222633995E-07
* ORBITAL    1    3
  1.42302042835714E-04  1.32976662755217E-07  4.45536539464125E-07 -2.85800310637306E-07 -1.69201841200147E-07
  5.88202676348108E-09  2.52247016667992E-09 -3.86570836907094E-07 -5.50473055809392E-08  4.97903014709092E-09
 -2.34098778393729E-08 -7.76364465532334E-07 -2.98677600949621E-07 -7.97076970664329E-09  1.59086453778260E-08
  7.87016693777164E-07  2.30975142026145E-07 -3.27947426959061E-07 -7.48658612697376E-07  3.78066472535554E-07
  6.88351767928995E-07 -2.61139422659031E-07 -5.49146346524949E-07  3.91223388312088E-07  6.63620060498968E-07
 -1.92924819301763E-08 -1.65315130664103E-08 -2.10602355533626E-05  1.28185187182123E-07  4.40843895218104E-07
 -3.09578435805650E-07 -1.74015414605953E-07  1.06948846264522E-08 -2.18168148616783E-08 -1.14073572487050E-06
 -3.41554425185999E-07 -1.10179994847823E-10  1.96394922543197E-09 -1.59157470520183E-08 -1.00318048504805E-08
 -9.21286974841830E-10 -1.81051104813128E-08 -2.70234109006739E-07 -1.70104674722699E-07  5.92181166681929E-08
  9.66274933323894E-08  6.56608569312252E-09  2.29467940079502E-08  4.14000669031902E-07  9.22571156385083E-07
  2.45165784200577E-08  7.58696289380997E-09 -5.43420251828473E-07 -9.55073895325653E-07 -5.91455447981622E-06
  1.72007033372150E-07  6.96214560213150E-07  8.77802709157659E-07 -7.60393741855370E-08  1.18277387823831E-08
  1.20434845175677E-07  1.16955172730022E-07 -4.28939418122372E-08 -9.28552685504743E-09 -6.60515572811454E-08
  4.77200695330578E-07  3.11835453053085E-07 -1.48252119751918E-08 -1.30225006948560E-07  2.66751529079705E-07
  2.55460785255067E-07  2.79941051038963E-07  6.96117874577166E-07 -2.35676955769269E-07 -4.33179577249271E-07
 -1.60339894618531E-07 -3.99974458830555E-07  2.53481496806548E-07  4.33522212490907E-07 -1.34839275809733E-08
 -2.06740080564071E-09  1.00000002503461E+00  2.06470456800088E-05 -8.41035459438355E-06  7.14750575856360E-06
 -4.81687861342989E-06 -2.08996700271635E-06  3.66875816313717E-07 -1.46751478332573E-06  7.29627421044656E-07
  7.91047128317105E-08 -1.25338485691101E-07 -8.00370777898503E-07 -3.08006533239548E-07  1.53238135455317E-06
 -3.49193318382193E-07  4.46899967116290E-07 -7.41523768976399E-07  1.74437247948777E-07  4.32250505855620E-07
 -5.40433474247620E-08 -2.38900949274044E-07 -1.07761209509073E-07 -2.76436233405793E-07 -3.27630899678033E-07
 -6.68450138183998E-07  2.70335576217906E-07  6.43715377321835E-07  1.23253029535131E-08  2.05101771975435E-08
 -4.67695568939660E-07 -2.03599185238071E-07 -1.05745207243402E-06 -2.46227399248216E-07 -1.42002736217720E-06
 -2.99011351326954E-08 -2.55982051845488E-07  4.83458134862022E-08  3.02277884198724E-07  2.68517363528931E-07
 -1.02625118101454E-07 -5.82629917670306E-07  1.21707911194530E-07  9.52350545333777E-07 -1.46354903229715E-08
 -2.65096647577696E-07  4.97540991736427E-08  3.13891686590600E-07  3.00799010344095E-07  1.86493127769499E-08
  3.69345614919752E-07 -1.18556194451596E-09 -3.74260604117853E-09  1.49324121149815E-07  1.04454569011252E-06
 -2.51449536991550E-08 -1.88719346433865E-07 -6.03757122432162E-07 -1.49707745173995E-08 -8.73459227107999E-08
 -1.89272645121459E-10  2.23300197376643E-08  1.05058476079296E-08  7.67708874093829E-08 -1.24530845085788E-08
 -9.53413889279690E-08 -3.46822784434164E-07 -1.16318211119820E-08 -1.65266967261041E-07  2.34013341365128E-08
  2.38925526255086E-07  2.45105757005181E-08  2.83023136289385E-07 -5.04081046158992E-09 -3.82934188108154E-08
 -1.37568879707658E-07 -1.95355088397473E-08 -2.65448536742589E-07 -8.22979748846716E-09 -8.70075640802908E-08
  1.87657573232690E-08  2.75589970706962E-07 -4.85403201010704E-09 -3.68394019274526E-08 -1.31567374076441E-07
 -2.67310771901938E-08 -3.67330730062477E-07 -6.02444526893930E-10  1.77054546132318E-08  8.35741763171738E-09
  1.29904594024566E-07  6.19380675050631E-09 -2.51938647926696E-08 -7.51096648161471E-07  2.40332987499720E-07
  1.56878921596053E-06  2.44638115647052E-08  2.47216639349480E-09 -1.49634224216118E-07 -1.08530007873456E-06
 -1.26216479609501E-09 -3.10050946161841E-08 -9.13480405243445E-08 -1.02492707348168E-07 -4.16307747591820E-08
  1.03980707110970E-07  9.52460020013773E-08 -1.32392878323951E-07  6.06266199437893E-08  2.35693514321913E-07
 -3.57142826458594E-07 -3.67702040746799E-07 -5.98021675599168E-09  4.75787480264821E-07 -1.14680754904232E-07
  4.79799855089249E-07 -1.35531227106848E-09 -3.09075381347600E-08 -6.76815931676369E-08 -1.26557306045380E-07
 -1.01421704090130E-08  9.51345683204622E-08  1.02724372780593E-07 -1.40108931887664E-07 -3.66589125222498E-08
 -1.71378334438634E-07  3.35943596240516E-10 -1.04636083909133E-08 -5.46404399564306E-09  1.97594543070001E-07
 -1.21834671061427E-08 -9.30427471371776E-09
* ORBITAL    1    4
 -1.00000002513322E+00 -2.06488785151927E-05  8.41162765102335E-06 -7.14498163199779E-06  4.81806871055286E-06
  7.84569047589997E-08 -1.25074047558255E-07 -8.00759870590257E-07 -3.08119399802007E-07 -2.09169532378578E-06
  3.67639084530959E-07 -1.46758240419520E-06  7.29925189246206E-07  1.53112033178167E-06 -3.48654157002770E-07
  4.46545101810457E-07 -7.41461761612112E-07 -1.74377072377996E-07 -4.32104072336349E-07  3.27792504989299E-07
  6.68752096414618E-07  1.07916084323882E-07  2.75740242315910E-07  5.40456670352871E-08  2.39198784634799E-07
  2.70196954414390E-07  6.43164947449622E-07  1.39258466728583E-05 -1.71787302560600E-07 -6.96131718583518E-07
 -8.76207243892840E-07  7.83413003339797E-08 -9.22814617800128E-09 -6.53091796895884E-08  4.80458277704677E-07
  3.12176815427341E-07  1.18490865714835E-08  1.20871628402458E-07  1.19765233070460E-07 -4.21749119671302E-08
 -1.47868281814207E-08 -1.29698274644167E-07  2.69425701651053E-07  2.55843828650923E-07 -2.80336471673837E-07
 -6.97083264143823E-07 -2.53784010150477E-07 -4.34077441503360E-07  1.60425517573686E-07  4.00364829040785E-07
  2.34848652892117E-07  4.31916853694461E-07 -1.38530957349991E-08 -2.93809338561065E-09  7.42434443049584E-06
 -1.28568379277605E-07 -4.41197730297976E-07  3.06321956159387E-07  1.72166876164168E-07 -9.54109548905474E-11
  2.24464376187825E-09 -1.41018948100742E-08 -9.45756428526987E-09  1.07527956405014E-08 -2.12128956227542E-08
 -1.13705768046815E-06 -3.40765531009460E-07 -8.68263362536641E-10 -1.73938706254984E-08 -2.65111065520989E-07
 -1.68698785627852E-07 -5.91067945573194E-08 -9.62085174937939E-08 -2.36871599683418E-08 -5.80222321580663E-09
 -4.13679247595025E-07 -9.21793834951354E-07 -6.26315046043904E-09 -2.22978279323371E-08 -5.43219733672732E-07
 -9.55400818629070E-07  1.42264730789619E-04 -1.27136292793332E-07 -4.48083181409266E-07  2.87592297152085E-07
  1.68102821003721E-07  4.38978871003736E-09 -2.31954881641292E-08 -7.75909982365853E-07 -2.98169876266869E-07
  5.90970873840960E-09  2.58516982870084E-09 -3.86001743641182E-07 -5.48166750382878E-08 -7.53024332557404E-09
  1.59024822478332E-08  7.87912331991291E-07  2.31074798458017E-07  3.27965537484946E-07  7.48895807808394E-07
 -3.90989476857108E-07 -6.63392746041483E-07  2.61241077467739E-07  5.49238032150164E-07 -3.78318558351693E-07
 -6.88643751394009E-07 -1.91957532351779E-08 -1.63241981209820E-08 -4.97565691924712E-08 -3.13930955855725E-07
 -3.01048111800089E-07 -1.23913602992737E-09 -4.27145618749215E-09  1.85956510422157E-08  3.68935362747936E-07
  1.49298178180744E-07  1.04419277762815E-06  2.51638856541641E-08  1.88848687834980E-07  6.04080218192781E-07
 -1.78902256033954E-10  2.25036809757039E-08 -1.49107888743377E-08 -8.69448351416409E-08  1.05751910471279E-08
  7.74791301082651E-08 -1.23268537262512E-08 -2.05393411201102E-08  4.67264979339645E-07 -2.46229273259880E-07
 -1.41992938879177E-06 -2.03609207144026E-07 -1.05760680243632E-06 -2.98582701630517E-08 -2.55858527143439E-07
 -4.83465677635184E-08 -3.02280364188039E-07 -2.68537887609470E-07  1.21754719900583E-07  9.52834665565548E-07
 -1.02582621398191E-07 -5.82256660958371E-07 -1.46183994006334E-08 -2.65134313354463E-07  4.61542301734693E-09
  3.50759752339049E-08  1.25854841604144E-07 -6.11453811437284E-10  1.78024456444250E-08 -2.63275649772640E-08
 -3.64683461583726E-07  8.26872550130491E-09  1.28636329568911E-07 -6.21700550274432E-09  2.50114932508804E-08
  7.50398122961928E-07  2.44860880787636E-08  2.51308678879986E-09  2.40336460557538E-07  1.56854640942108E-06
 -1.49596756908940E-07 -1.08526925836320E-06  1.26578016636897E-08  9.68539424237515E-08  3.51157694940465E-07
  2.34950714142103E-08  2.38273854098251E-07 -1.18303536724025E-08 -1.67043015949864E-07  2.47639283316087E-08
  2.83905448538010E-07  5.03389695707326E-09  3.82183408077329E-08  1.37103725168466E-07 -8.15768911689252E-09
 -8.64797025091008E-08 -1.95337496595858E-08 -2.65402765399225E-07  1.87073084802029E-08  2.75235751715712E-07
  3.67453183318476E-08  1.71710726678716E-07 -1.08845867013232E-08  5.37156833184871E-10 -5.17682343156411E-09
  9.08607146457112E-09 -1.97863900520713E-07  1.21312374207790E-08  1.51448359503952E-09  3.20244789285477E-08
 -1.26450994438028E-07 -6.85458230118927E-08 -8.95009689265319E-09  1.37467253896328E-07 -9.50677796128697E-08
 -1.02411960927951E-07 -6.04212911437882E-08 -2.34032402417617E-07 -3.65288654487772E-07 -3.57475750180215E-07
 -7.91231913198008E-09  1.14959265785230E-07 -4.79599815165961E-07 -4.80851135169331E-07  1.13787035697706E-09
  3.02742352132866E-08 -1.02272145155882E-07 -9.08392272081094E-08 -4.17330360656454E-08 -9.50629888171396E-08
  1.32466821145297E-07 -1.04029433615148E-07
* ORBITAL    1    5
 -3.51347658318965E-07 -2.45796167157529E-06 -9.54093458155024E-06 -2.84783423568120E-05 -1.09794238122910E-05
  2.57719715589147E-07  1.50143336122576E-06  5.60095762430633E-06  4.95089802693145E-06 -2.13462153770557E-07
 -1.40181487618618E-06 -3.10071421198364E-06 -1.94920623117135E-06 -2.20706387359352E-08  1.02766204187914E-07
  1.18796020920345E-06 -1.08997397405671E-07 -5.25148493585672E-06 -1.01222196375541E-05  1.25845253824110E-06
  2.59475177581450E-06 -2.97142141163232E-06 -5.21601895421094E-06  4.92068121675998E-07  3.31504264212991E-06
  5.72587304295440E-07 -8.24671239708449E-08 -3.43698774696270E-07 -2.40357836354710E-06 -9.30099993798982E-06
 -2.76474727573823E-05 -1.07696792152879E-05  3.99024390412471E-08 -4.05217086158872E-09  5.75583759243366E-07
  1.65332473279602E-06  8.22033997824594E-09  1.16139050442626E-07  2.11127701793421E-06  1.49257154119446E-06
 -3.30572569928519E-07 -1.98519798098742E-06 -5.94084613716282E-06 -4.89662351117000E-06 -1.47596979828853E-07
 -6.85193421370340E-07 -6.38492612068580E-09 -2.91661567150309E-07  6.13712460674761E-06  1.15033889878617E-05
 -7.45367694615027E-07  5.06262189674908E-07 -1.23043656934576E-06 -4.20330862712888E-06 -3.67586211447676E-07
 -2.51370990005138E-06 -8.53911493314943E-06 -2.25684820318864E-05 -8.60804114520650E-06  1.70973670794919E-07
 -1.99029890562700E-07  3.54648107143122E-06  6.18450977758503E-06  1.41872562469949E-07  3.94416514927263E-08
  3.31219113341691E-06  4.50375759564489E-06 -2.62051847909498E-08  1.49200189794763E-07 -2.70654143326374E-07
 -1.32476105987922E-06  7.33780862841632E-06  1.13167102940450E-05 -1.40008527063255E-06 -2.52706109537168E-06
 -4.30586782966050E-06 -6.68055948873007E-06 -1.05356945895045E-07  2.66590795960459E-06  9.64645059878807E-07
 -2.70284321429466E-07  2.93638985335415E-07  2.10355649260010E-06  9.89398227167172E-06  3.73254745280603E-05
  7.83222996439981E-06 -1.50380072178432E-07 -2.65319771446980E-06 -1.35164022682563E-05 -2.81469556656565E-06
 -5.65751595536305E-09 -1.49200375056412E-07 -8.20004201660898E-07 -1.14674618905225E-07  9.81507113985343E-08
  1.74929824523635E-06  8.93940886682856E-06  1.85973382419483E-06  9.89650507427393E-08  2.91950309111985E-07
  1.55553442829520E-08  2.78545138783398E-08  1.75835286924309E-08 -3.06212403305317E-08 -1.86682416950089E-07
 -1.76916902553518E-07  1.06568780898137E-07  3.98007815357508E-08 -6.10065461581236E-05  1.41350304048795E-06
  4.91122392484860E-06 -3.78495144533257E-07 -4.01840679738374E-06 -8.01514735596380E-08 -2.62053098774718E-06
  2.18003089542914E-07  1.07058733743624E-06 -1.22680531063240E-02  1.34460935665832E-06  8.85004773239061E-06
 -2.03005365509499E-07 -2.86571011061245E-06  8.44026761614644E-07  1.90804460500038E-06 -3.51316797414594E-07
  9.92963948500967E-07 -7.90349121775901E-05  1.38327027465336E-06  4.34575733530779E-06 -2.65786557559890E-07
 -9.69668808160167E-07  1.95702558521766E-08  2.67700650535960E-07  1.90896592057948E-07  3.47989961197503E-06
  9.99925089418111E-01  3.67906379696976E-06 -3.66771457486343E-04  6.83176557804309E-05 -1.46815769116112E-05
  4.57477197523041E-06 -2.74137587349970E-06 -4.56045531900718E-05  8.66819746066643E-06 -4.25527999959899E-08
  8.79132322181113E-07  3.90707301227377E-06 -2.77884618154291E-07 -3.38568605564512E-06 -1.02104276395455E-07
 -3.25507678205236E-07  1.28926072701516E-07  2.19337814342303E-06 -3.16555800229146E-07  1.78644924523150E-06
  6.47519951193325E-06 -1.34611923148219E-07 -4.41114051067583E-08  2.54653325812636E-07  7.26508370147657E-07
 -2.06349563538571E-08  1.15534367086608E-06 -3.33491115537340E-07  1.78682513249982E-06  6.44237100231896E-06
  7.73415059492862E-08 -4.60406444029855E-07  4.16853437069311E-08  1.11992208611126E-06  2.77302733144928E-07
  5.43925224359586E-07 -1.42590746052603E-07  1.61430042967424E-07  4.71554616499258E-07 -1.40668757113020E-07
 -1.41417860712255E-06 -1.87147152792417E-08  3.08766042801505E-08  8.70488980985961E-08  1.01950839254165E-06
  5.72209536154662E-07  3.22768806786128E-06 -1.35190113111097E-07  1.04243162618385E-06  1.39700703753313E-06
 -3.02594454718272E-06  1.41869791823806E-06  5.06196311840818E-06 -1.33980523286627E-08 -1.06850835130039E-07
  1.46678230880294E-07  2.03299867921884E-07  6.50757095679360E-08 -7.24701760071068E-07 -4.32520250653490E-07
 -6.40676108191461E-07  5.71234145195436E-07  3.19570660198034E-06 -5.36072892358541E-07  1.38000314832339E-06
  8.49782961642037E-07  1.40537100496578E-06 -2.91852252703543E-06  5.10240798738019E-06  1.51428363997478E-08
 -1.08661891974218E-07 -4.04879912477721E-07  1.05862680655241E-06  1.04717432760064E-06  4.88240806279600E-08
  3.66209285059250E-07  4.11485079831022E-07
* ORBITAL    1    6
 -2.85152355219704E-07 -2.04420894062618E-06 -9.66444897791620E-06 -3.66441951428625E-05 -7.56593244423696E-06
 -1.19998966211870E-08 -1.86389572935443E-07 -9.59379406911481E-07 -2.36484252284627E-07 -1.45253079280580E-07
 -2.62080861519515E-06 -1.34510727005590E-05 -2.76942299992155E-06  9.86897551717140E-08  1.74675734128024E-06
  8.90900064294402E-06  1.86141555947606E-06  2.94797296971704E-08 -4.44164599213976E-08  1.55008003925380E-07
  1.12390084581759E-07  5.55931632834687E-08  1.58766875423823E-07 -2.70519419765028E-08 -1.08386843964281E-07
  9.29596579685210E-08  4.42548572399290E-08  3.75984954801747E-07  2.57239579344109E-06  8.76504942660081E-06
  2.32367627891410E-05  8.87155115359421E-06  1.40940320682000E-07  3.96231909745773E-08  3.30081947321437E-06
  4.46521054337505E-06  1.70843550593584E-07 -2.01078696120246E-07  3.50119763771977E-06  6.15000248414612E-06
 -1.82410291635459E-08  1.94825400546239E-07 -1.51042812053912E-07 -1.21490587986669E-06 -7.33856397992488E-06
 -1.13069036943080E-05  1.02077724926078E-07 -2.66464377297275E-06  4.15976303195668E-06  6.40880607856147E-06
  1.41999331482936E-06  2.52276527348611E-06  9.94406222316454E-07 -1.68921195231720E-07  3.53017984939060E-07
  2.46738224872626E-06  9.51965827494606E-06  2.82423226454373E-05  1.10034662660897E-05  3.99700755298635E-09
  1.20429466101135E-07  2.02025309834290E-06  1.33986046728803E-06  3.62383446008985E-08 -9.40263382142484E-09
  4.67710303898698E-07  1.53833129817769E-06 -3.30149420365023E-07 -1.99188081332148E-06 -5.94956237054185E-06
 -4.86836809872459E-06 -3.31817311764695E-08  4.05272175594583E-07  7.77402542810075E-07 -4.49541202415931E-07
 -6.03232537925134E-06 -1.13426229690562E-05  8.82051332578547E-09  2.24966068213101E-07 -1.25174549246119E-06
 -4.19214062262914E-06  3.44147047682996E-07  2.40635785526268E-06  9.29750846595687E-06  2.75492830492464E-05
  1.07787672711280E-05 -2.09843535938760E-07 -1.33735785904181E-06 -2.77461778310064E-06 -1.88351843244062E-06
  2.57889705808145E-07  1.50469866191413E-06  5.61498843253499E-06  4.95208319764329E-06 -2.45478549841764E-08
  5.87341870154474E-08  9.60008103997585E-07 -1.58247464292795E-07  5.24871831325173E-06  1.01158404407499E-05
 -4.94151091615960E-07 -3.31863063866045E-06  2.97069048122915E-06  5.21712024454386E-06 -1.25377573871369E-06
 -2.59343358370943E-06  5.69275365893136E-07 -8.55892656590179E-08  7.06648429919643E-05 -1.41847044951231E-06
 -4.46440086618052E-06  2.86600282166852E-08  3.65293842242840E-07 -2.64662241061044E-07 -9.06130714947755E-07
  1.85170786568313E-07  3.45536740796542E-06 -9.99925094088992E-01 -3.69914322604723E-06  3.66654741179199E-04
  4.57555937854528E-06 -2.66800681188526E-06  6.83177132063479E-05 -1.47311223224358E-05 -4.56254076642131E-05
  8.65299783393766E-06  7.25358799759220E-05 -1.44732823395159E-06 -5.02093637210724E-06 -7.42138686577142E-08
 -2.59774392198751E-06 -3.79279762429007E-07 -4.02780356022872E-06  2.12711489257155E-07  9.83625434738651E-07
 -1.22684152090622E-02 -1.43520315306387E-06  1.48753286956147E-07 -8.32649148056607E-07  2.26620583905216E-06
 -3.15528608526117E-07 -2.80177435027300E-06  7.67581686979699E-07  7.75821423000669E-07  3.23156089651071E-07
 -1.80308672352526E-06 -6.53147108067152E-06  4.96228615071471E-08  1.21999653618078E-06  8.25931807034709E-08
 -4.14169998974312E-07  2.71449446742401E-07  4.78149966474049E-07  1.49840413135624E-07 -2.05217094154550E-07
 -6.30341213600268E-07 -1.54705392582961E-08  3.15703477217134E-08 -1.46988541675743E-07 -1.43267672045123E-06
  8.75935898128231E-08  9.92147286751080E-07  5.55682168103705E-08 -9.28302544512138E-07 -4.07389064551785E-06
 -1.04301067281507E-07 -2.96628556725709E-07 -2.81395052636390E-07 -3.41443426551585E-06  1.24516861492633E-07
  2.20872961470454E-06  3.21667213995810E-07 -1.78924625091126E-06 -6.48283761402708E-06  2.58289492391860E-07
  7.61207675487765E-07 -1.33843868762889E-07 -4.26910869735795E-08 -2.25851783246497E-08  1.12864754590804E-06
 -2.87746709924671E-08  3.06915600613453E-08  1.05708112550052E-06 -4.30222037689478E-07  1.00938112865891E-06
 -3.33857465098680E-07 -8.33294170319520E-08 -4.89154486580806E-07 -5.70844791554782E-07 -3.19499478232377E-06
  1.37483161141894E-06 -5.17913764356830E-07  8.46393878600617E-07 -5.07047071971315E-06 -1.39550680767079E-06
  2.93287313728587E-06 -5.24265233009188E-10  2.88112359523897E-08  2.13158113785378E-07  1.12901380910194E-07
  4.35582022523297E-08  3.98047722238946E-07  7.12621412375020E-07  6.00377233385682E-07 -5.73842210126625E-07
 -3.23245550239020E-06  1.05592047035797E-06 -1.57305071741127E-07  1.36804951282546E-06 -1.42221352288266E-06
 -5.06966644321899E-06  3.01628079196703E-06
* ORBITAL    1    7
 -3.77870584639258E-07 -2.58249411478431E-06 -8.76282319546937E-06 -2.35367429662676E-05 -9.05620505187297E-06
 -1.63927606145267E-07  3.18625412812446E-07 -3.53717828433624E-06 -6.35165106514469E-06 -1.36445452208056E-07
  2.43464036702240E-08 -3.44227529590181E-06 -4.61976037105756E-06 -1.92416363316995E-08  2.09220622628352E-07
 -2.72733254590959E-08 -1.19575753439953E-06  7.44216539236249E-06  1.13932692553161E-05  1.38130132099331E-06
  2.45976318163706E-06 -4.29756910033155E-06 -6.55964735822516E-06  8.52979766508588E-08 -2.70411168839805E-06
  1.05617933909893E-06 -1.38523659690989E-07  2.89098704658807E-07  2.07176254439274E-06  9.76950536758690E-06
  3.69664250400050E-05  7.71544029543251E-06  1.47931701074976E-07  2.63935025130934E-06  1.35108057435737E-05
  2.80106864661938E-06  8.73224581719906E-09  1.68132779044111E-07  8.85747669894212E-07  1.66510647579689E-07
  9.81957369700632E-08  1.74550117195505E-06  8.89839645661234E-06  1.84814828918479E-06  3.84402073746220E-08
  1.72103820538516E-07 -1.64325092979857E-08 -5.51049011391239E-08 -9.18432850334897E-09 -7.47740876986858E-08
  1.68192466817620E-07  1.32192051172001E-07  1.08189228028713E-07  6.08566066388928E-08 -3.43726444538206E-07
 -2.40634317980995E-06 -9.36847760555877E-06 -2.78494107582997E-05 -1.07646515170679E-05 -2.59674167817433E-07
 -1.57506219439115E-06 -5.64909334506376E-06 -4.82733529333334E-06  2.14164406151957E-07  1.42463203814970E-06
  2.91578550710983E-06  1.80983251499269E-06 -2.42913811631292E-08  7.48112924538496E-08  1.11586907990173E-06
 -1.16009331452889E-07 -5.14225971930011E-06 -1.00323847604773E-05 -1.27304194752800E-06 -2.64788782485038E-06
 -2.90107975470706E-06 -5.15828563181715E-06 -4.85022771609219E-07 -3.26749042953064E-06  4.92754116297850E-07
 -2.12958994008384E-07 -3.40518680602281E-07 -2.38422570774508E-06 -9.28496137497734E-06 -2.75183653374674E-05
 -1.06427709012860E-05 -4.14669924241954E-08 -5.20368774564930E-08 -7.35469077954761E-07 -1.62596968796158E-06
 -6.95574464409021E-09 -1.32598404428940E-07 -2.14252652758824E-06 -1.43312205091812E-06 -3.35860108640307E-07
 -2.14471242849076E-06 -6.05669133408338E-06 -4.64476625204793E-06 -5.21186352791843E-08 -5.30373084306535E-07
 -1.87676599226343E-09  2.40080792445325E-07  5.85804922095550E-06  1.12069848845480E-05  7.36483116120612E-07
 -4.61601391954742E-07 -1.23923582742714E-06 -4.18947162227385E-06 -5.36147609380436E-04  1.38697970611976E-06
  4.54363901995126E-06  2.52090436203264E-07  2.78561125567321E-06 -4.50283002420916E-08 -2.12762317080920E-06
  1.83241817866375E-07  8.90937122542007E-07  7.19055387922076E-05  1.44788977491789E-06  4.95774561596557E-06
  3.76453839284449E-07  4.00709521619147E-06  6.33577850165600E-08  2.58064735249566E-06  2.22287762734328E-07
  1.00483431524671E-06  1.00000020817122E+00  3.57565562008317E-06 -3.66553239520632E-04 -6.87769268391982E-05
  1.47422615623717E-05 -4.76752998707731E-06  2.78840285917824E-06 -4.49791815347649E-05  8.35065734605752E-06
  8.02588839692532E-05  1.38564791823885E-06  4.29300431068591E-06  2.74511759686742E-07  9.31232298156354E-07
 -1.88091549545696E-08 -2.34521857313241E-07  1.85335802621631E-07  3.49730180253804E-06 -3.28603370701232E-07
  1.77978673163834E-06  6.47327084039443E-06  1.32881921266977E-07  4.01992265605686E-08 -2.56905199019337E-07
 -7.75221951549335E-07 -2.33870518635919E-08  1.11153104322867E-06 -4.64034811304464E-08  8.90490037065368E-07
  3.93928005357742E-06  2.82226830668952E-07  3.44303674729487E-06  9.54302400823063E-08  2.28250806779062E-07
  1.29581433186830E-07  2.22741615309881E-06 -1.51803977730976E-07  1.86703886346689E-07  5.60216239334817E-07
  1.44071564831734E-07  1.42211306100154E-06  1.76689786193740E-08 -2.61577984134856E-08  8.92834867572425E-08
  1.02399556876901E-06 -3.40885438717628E-07  1.80610775566177E-06  6.50719765475580E-06 -8.79801074814170E-08
  3.45847399607903E-07 -4.64807909423711E-08 -1.16916811493359E-06  2.73387968468394E-07  4.59134942035025E-07
 -7.32175932141450E-09 -7.21989992433010E-08 -1.27870809067001E-07 -2.04512956089459E-07  5.55573933950101E-08
 -6.65651495565348E-07 -4.14674395573798E-07 -6.57458659314110E-07  5.74709405033270E-07  3.21854637467576E-06
  1.96202639765573E-07 -1.01403188753558E-06  1.34492512864422E-06 -3.10543382623953E-06  1.38828843007259E-06
  5.07543452400820E-06  2.50458943038041E-08 -5.21079772152729E-08  4.29497769236100E-07 -1.04932624505704E-06
  1.03921812354362E-06  7.61847565651505E-08  3.97683689271637E-07  4.31576318696904E-07  5.72645289899892E-07
  3.20261299514992E-06  5.34655853674199E-07 -1.35921401696894E-06  8.68132036113701E-07  1.38037402141239E-06
 -2.97151378865891E-06  5.07786054426017E-06
* ORBITAL    1    8
  3.40716282422219E-07  2.38549431244958E-06  9.28689865944866E-06  2.74957353486675E-05  1.06265269583291E-05
 -6.79549239725579E-09 -1.33186747297109E-07 -2.13540735114110E-06 -1.42244281088999E-06 -4.13806107682721E-08
 -5.29589536829196E-08 -7.30777805347608E-07 -1.61766879541380E-06 -3.35776484474414E-07 -2.14335514034663E-06
 -6.03829569631617E-06 -4.63464948845446E-06  4.35055372557910E-08  5.14572125600791E-07 -7.39320408748721E-07
  4.53827625269843E-07 -5.85515731363148E-06 -1.12047146968646E-05  2.09441179540970E-09 -2.37290109606636E-07
 -1.23808543464134E-06 -4.18301108603935E-06  3.43323891421991E-07  2.40347585284371E-06  9.35534336741276E-06
  2.77959870749715E-05  1.07421643857700E-05  2.13879508037190E-07  1.41867181362132E-06  2.87627226751559E-06
  1.79901630754076E-06 -2.59849349355740E-07 -1.57843732304722E-06 -5.66884077809082E-06 -4.83204255886038E-06
 -2.45699436111354E-08  6.89691711591224E-08  1.07456018186696E-06 -1.28619186568519E-07  5.13895863955594E-06
  1.00298933871397E-05  4.84362032608625E-07  3.26682553191206E-06  2.90121178616776E-06  5.16292574340198E-06
  1.27597617485194E-06  2.65930135540293E-06  4.94215737579903E-07 -2.09780724467982E-07 -2.88526145717728E-07
 -2.06772808000901E-06 -9.75284994535567E-06 -3.68979036739550E-05 -7.67996886797775E-06  8.89799953667300E-09
  1.67596886734490E-07  8.79559693159767E-07  1.69316500039494E-07  1.47369489807488E-07  2.63118133445512E-06
  1.34691101782077E-05  2.79069069905418E-06  9.79856302243177E-08  1.74073675705996E-06  8.87097432916190E-06
  1.84353137441285E-06 -3.30589420459809E-08 -1.62167087021180E-07 -1.70980582364287E-07 -1.38022170240492E-07
  1.26188200516324E-08  8.09581316248924E-08  1.67210387788414E-08  5.83891863014006E-08  1.11503883525951E-07
  6.88043659162127E-08  3.78336193736694E-07  2.58576637374677E-06  8.77599742744855E-06  2.35767460998209E-05
  9.06983333753236E-06 -1.36467455769882E-07  2.33097119274311E-08 -3.44542165798660E-06 -4.61812827073463E-06
 -1.63973715343134E-07  3.17971822768374E-07 -3.53908209968090E-06 -6.35196420715204E-06 -1.88965231904694E-08
  2.11197694337659E-07 -2.26073526752957E-08 -1.19113041557082E-06 -7.44170324177859E-06 -1.13943826657403E-05
 -8.55629331894483E-08  2.70166736018390E-06  4.29106652024386E-06  6.54805306481425E-06 -1.38156020364960E-06
 -2.45903764339308E-06  1.05839285428107E-06 -1.30861846619900E-07 -1.00000020928676E+00 -3.59809498062151E-06
  3.66571959059545E-04 -4.80954454316312E-06  2.79957782890014E-06 -6.87391031345462E-05  1.47330247512609E-05
 -4.50141480359935E-05  8.36604051930570E-06 -7.03230135929347E-05 -1.38652231378730E-06 -4.30009034102334E-06
 -1.95448316448652E-08 -2.40481725639271E-07  2.73414540288785E-07  9.25938737953508E-07  1.85443485127614E-07
  3.49648465082827E-06 -5.36509773409370E-04 -1.39187115279180E-06 -4.15417358949026E-06  2.89867652799460E-08
 -2.14152733251957E-06  2.57243111177471E-07  2.78251561710365E-06  2.31523449517710E-07  8.82209401644117E-07
 -6.22944713292599E-05 -1.44951640992366E-06 -4.96621188848541E-06  6.32116365917863E-08  2.57440604119515E-06
  3.76156986836411E-07  4.00320117879855E-06  2.21292982865860E-07  9.98072870230448E-07  1.50245485863912E-07
 -1.78488882044848E-07 -5.36798210054086E-07  1.67753191092582E-08 -3.28573047386902E-08  1.41922202797149E-07
  1.40744700769812E-06  8.73981200978957E-08  1.00881699429105E-06  3.39660439039132E-07 -1.80534784643622E-06
 -6.50496713228786E-06 -4.68865412624528E-08 -1.17132676162100E-06 -8.82317758763337E-08  3.44518184971422E-07
  2.72943039296771E-07  4.56224729446178E-07  3.44236275736656E-07 -1.79412385617506E-06 -6.49586701594635E-06
 -2.58329475309465E-07 -7.48098422592875E-07  1.33866365968081E-07  2.71823122003310E-08 -2.38937036228735E-08
  1.11982794945418E-06  4.77058947774269E-08 -8.92577063172624E-07 -3.94692114725872E-06  9.55456538320070E-08
  2.27614732318024E-07  2.82311342235066E-07  3.44416681560194E-06  1.29296173514978E-07  2.22676734715873E-06
 -5.73654251565905E-07 -3.20997096369143E-06 -1.35986935566101E-06  5.27470328991779E-07  8.70720742690379E-07
 -5.07457629421595E-06 -1.37996822086862E-06  2.97100140144398E-06 -2.58426123407434E-08  4.70784650539034E-08
 -1.05002784193455E-06  4.32958829751210E-07  1.03555566712885E-06 -4.24035910063267E-07 -7.81125551804099E-08
 -4.04738254968140E-07 -5.78978570314874E-07 -3.24929242761808E-06 -1.03091610322598E-06  2.03442503637055E-07
  1.37732521655572E-06 -1.38892568609517E-06 -5.07493687648361E-06  3.18395327213062E-06  7.24731104651739E-09
  7.18448077776219E-08 -2.06266997547715E-07 -1.27502025513167E-07  5.60817594591503E-08  4.12599418225675E-07
  6.59691951429603E-07  6.59983358071118E-07
* ORBITAL    1    9
 -1.16593456641368E-07 -8.36589328717094E-07 -3.99568826734538E-06 -1.76418997712653E-05 -4.70021038301484E-06
  9.09546307682840E-08  1.73364701703798E-06  1.21404983424300E-05  4.29310275956018E-06 -7.61413246069332E-09
 -1.34780723718794E-07 -5.38965828975453E-07  8.93113600589974E-08  6.86310612474720E-08  1.30121098847717E-06
  8.85806570637861E-06  2.94915449697860E-06  6.30923292588709E-07  9.96791215905070E-07 -1.02702624367593E-07
 -4.88825032203099E-07 -3.49591078583954E-07 -5.43008408144037E-07 -8.28953592231380E-07 -1.87187444737673E-06
 -6.55642383858434E-07 -1.66853219968488E-06  8.10596670091657E-07  5.72229755981864E-06  2.44389486471220E-05
  1.04141843597689E-04  4.41273503855106E-05 -1.46081080202114E-07  1.11531172661463E-06  6.90193272516722E-06
 -2.32623205557819E-06 -1.76341612618571E-08  2.67051379107476E-07  1.71607469042500E-06  1.63444050825649E-08
 -8.96847915961450E-08  6.10187392127369E-07  3.72107866554033E-06 -1.63238519384588E-06 -2.04835686236718E-06
 -4.52737850400281E-06 -1.00864104488128E-06 -2.24033620337547E-06  1.19378219021813E-06  2.62556726641228E-06
 -3.94644263744556E-06 -5.30515006829068E-06 -3.51992858413448E-06 -5.35079395616061E-06 -1.78427042414632E-07
 -1.28047146717777E-06 -6.11756790881932E-06 -3.01425346825103E-05 -1.20189065431119E-05  8.95261699224624E-08
  1.70697274905257E-06  1.25875478713722E-05  4.68874398553810E-06  3.12952133571819E-08  5.77940475926404E-07
  3.07047184859146E-06  4.93956632447164E-07  7.42391503345027E-08  1.43302736545046E-06  1.10798971138486E-05
  4.29721094469860E-06 -4.75004651118717E-07 -5.42119097053146E-07  6.20022034546107E-07  1.66808385914385E-06
 -2.55780113682919E-07 -1.36720709778312E-07 -6.03198247465512E-07 -1.72543617217306E-06 -7.77758116518744E-07
 -2.11020325364454E-06 -1.77333407400546E-07 -1.27265546206960E-06 -6.08128108736092E-06 -2.99598794162202E-05
 -1.19317040361792E-05  1.13209988466475E-07  2.16311412051729E-06  1.57136833688538E-05  5.63904554325160E-06
  8.06334061763075E-09  1.32540245746197E-07  6.52532199833333E-09 -4.49195222073493E-07  4.01862079943288E-08
  7.78861370834714E-07  6.58511233822059E-06  2.91749900291691E-06 -2.01054807003007E-08 -1.57327861101801E-07
  6.80598408533710E-08  2.21393757629002E-07  5.40711180054410E-07  5.50593460503554E-07 -1.15539861757519E-06
 -3.17814255301129E-06  2.02709015825742E-08 -2.70444292886879E-08 -6.98386933936078E-07 -8.73178194275851E-07
 -2.88803969652426E-06  5.12767402170845E-07  4.29928824777957E-06  4.69566854530053E-08  1.40380768602203E-06
  2.74460770601395E-07  3.33393554356216E-06 -2.48787507876590E-07 -5.78486155137045E-07 -2.19850808712367E-06
  5.50112128784097E-07  6.16783068111521E-06 -7.49943033300193E-08 -1.88176277377655E-06  4.42571187696384E-07
  5.70330219328194E-06 -2.46253348156120E-07 -5.63953142432415E-07 -2.18501416399259E-06  2.36768564507586E-07
  2.62379068293846E-06  5.88948871408402E-08  5.78564823130392E-07  1.24602435938653E-07  1.44142902012267E-06
 -6.92592741606334E-07 -8.98614455678734E-07 -2.94843590061275E-06  4.75724349304169E-07  5.22213786850309E-06
  7.70682952444481E-08  4.27225825244896E-07  3.30669968368024E-07  2.00679639414865E-06  1.33471680404755E-05
 -2.54712228621642E-08  1.47573401332987E-07 -3.46716173751051E-08 -8.04065715759815E-07  1.83502281168834E-07
  1.94652675701648E-06  6.39504901314376E-08  8.51005814749057E-07  9.07146652932327E-06 -3.59378634778097E-09
  9.86545496073407E-08 -3.14784056209298E-08 -3.19367788634539E-07 -5.25509350024261E-08 -5.86135473365121E-07
  1.38158460016264E-08  1.71661881148843E-07 -1.00000038642956E+00  5.70239405707677E-06  3.63160334100942E-04
 -3.28804999846743E-05  6.25293022879534E-07  6.19155439499228E-05 -1.69976538652635E-05 -6.63079219872980E-05
  1.22984833922897E-05  1.85065233273393E-05 -5.20659010311995E-08  4.91655623478622E-08  1.26829499696798E-07
  1.22970222723588E-06  2.98125396751915E-08 -2.61868074182709E-08 -1.54901832566219E-07 -1.94959924528501E-06
  2.30089709250957E-07 -5.70652039811863E-06 -4.99858304241321E-06 -8.48980465752519E-06  2.34817104401379E-06
  2.10619374600950E-06  6.77937932258140E-06  2.05597161650075E-06 -4.09679795171460E-08 -1.85725257069028E-07
 -9.33361986520593E-08 -3.96001262663725E-07 -2.75493181117860E-07  1.76651212551505E-06  6.95967411222105E-07
  1.88847450140210E-06  3.73525195107290E-07  2.03723979440137E-06  3.11875446662231E-07  2.06518278454130E-07
  9.48931568339822E-08 -1.50741267788529E-07 -3.15723126328800E-06 -3.12711192927306E-06 -3.79374301948727E-08
 -1.69334082528035E-07 -4.40319583888264E-07 -4.71283013258750E-08  2.07122448780812E-07  7.04277013860600E-07
  1.76922037903976E-06  1.89002075690322E-06
* ORBITAL    1   10
  1.76715918690873E-07  1.26820303579336E-06  6.05947759662327E-06  2.98604452748143E-05  1.18812264825491E-05
  8.95725899820381E-08  1.70858960975420E-06  1.25709146766846E-05  4.66355710714976E-06  3.10329843735019E-08
  5.73029852427434E-07  3.01100471510095E-06  4.60625563426737E-07 -7.40532305106771E-08 -1.42994982068029E-06
 -1.10720823493516E-05 -4.29807437920224E-06  4.81840385238049E-07  5.56777700105859E-07  6.11307227752090E-07
  1.65206941613604E-06  2.53837634444320E-07  1.36235133528759E-07 -6.15988150901245E-07 -1.75649008797286E-06
  7.69590767352815E-07  2.07908575506516E-06  1.73626615571927E-07  1.24601104737028E-06  5.95301749882667E-06
  2.95584225994987E-05  1.20115409203910E-05  1.09704413478838E-07  2.09728171300828E-06  1.53724932686595E-05
  5.58751340849232E-06  7.43585684940204E-09  1.20478042065346E-07 -7.80552998089942E-08 -4.79809338791895E-07
 -4.05124109313677E-08 -7.85902489325199E-07 -6.66004157814371E-06 -2.96005558885430E-06  1.40728435713294E-08
  1.50409574862250E-07  6.71507123707046E-08  2.24093915842585E-07 -5.14416411352218E-07 -4.85367331841337E-07
 -1.14548724284684E-06 -3.15506677700357E-06 -5.24996331989710E-08 -3.56837225260644E-08  1.17467049144863E-07
  8.42911578112030E-07  4.02748214805833E-06  1.77383618346560E-05  4.66772796846924E-06  9.01983742835996E-08
  1.71865498169413E-06  1.20456127451000E-05  4.26540602395203E-06 -8.43918034953955E-09 -1.50641486416799E-07
 -6.42827660948692E-07  5.92486661007229E-08 -6.99258073433547E-08 -1.32626114741944E-06 -8.98330767130954E-06
 -2.96639248824741E-06 -6.23834590936524E-07 -9.83578330002902E-07 -8.69574038851009E-08 -4.58125606783770E-07
  3.67220588516767E-07  5.84991700044039E-07 -8.29690316017367E-07 -1.87204470811545E-06  6.57026454345803E-07
  1.66729049216996E-06 -8.06310966873465E-07 -5.69326811304691E-06 -2.43357002967147E-05 -1.03647679821782E-04
 -4.39321761175221E-05 -1.53318101323481E-07  9.91033988984324E-07  6.31776729166848E-06 -2.48816881515421E-06
 -1.92110727390502E-08  2.36453892126778E-07  1.58157946146591E-06 -4.92992347183756E-09  8.90785299637834E-08
 -5.99861051316519E-07 -3.93268773222438E-06  1.45000180930595E-06  2.06606186701839E-06  4.58484754982952E-06
 -1.00303360121452E-06 -2.24451532235326E-06 -1.26439398746007E-06 -2.74805100699770E-06 -3.82956494945976E-06
 -5.10897723009207E-06  3.54184341905286E-06  5.43565578184402E-06  2.43811571808972E-07  5.84923412930704E-07
  2.21114121068260E-06  5.45629872795321E-07  6.14217768088663E-06 -8.36297183971387E-08 -1.99257773390396E-06
 -4.41000472238298E-07 -5.71959530302416E-06  6.73102805488489E-07  8.71124406635168E-07  2.87201861867416E-06
  5.06535830708425E-07  4.24059714305321E-06  4.22945715440900E-08  1.37158564022485E-06 -2.83090788280944E-07
 -3.42519772388777E-06  6.99542744039692E-07  8.93178323102635E-07  2.93708434447198E-06  4.70411584051616E-07
  5.13125751824896E-06  8.11580748816012E-08  4.52635633809914E-07 -3.33123015926819E-07 -2.04086084541064E-06
  2.40536917544573E-07  5.65674550101085E-07  2.19113990143214E-06  2.34860340470587E-07  2.61127396672647E-06
  5.53804079265700E-08  5.52358908529964E-07 -1.27307911560801E-07 -1.45869955219134E-06 -2.94501891265595E-05
  9.59114608617520E-09 -6.70369340275244E-08 -3.24821390507648E-08 -3.15651081244383E-07 -5.29247790988120E-08
 -5.92823840980148E-07 -1.36940314767440E-08 -1.81765320082658E-07 -7.34018721983973E-05  2.88894921509095E-08
 -1.14123494122390E-07 -3.09812308961048E-08 -8.00122376765926E-07  1.81337277406091E-07  1.93623380123098E-06
 -5.79587699368011E-08 -8.27237471559693E-07  1.85135774796665E-05  3.64026617403790E-08 -1.23375784602284E-07
  1.24271352613776E-07  1.20252137421503E-06  2.75279306244249E-08 -3.01162362374455E-08  1.58140756250095E-07
  1.95821747204967E-06  1.00000038055056E+00 -5.55571483504215E-06 -3.63373574101171E-04 -3.27411287657661E-05
  4.31997420575188E-07  6.25398292867794E-05 -1.73353432668760E-05  6.64830013793327E-05 -1.23761579266335E-05
  3.78345544012208E-08  1.65793544190724E-07 -1.05248307013315E-07 -3.93075013223493E-07  2.68693003344953E-07
 -1.76989425918878E-06 -7.08593310402632E-07 -1.87628740679880E-06 -1.02204408845142E-07  6.06589663405024E-06
 -5.10883722092757E-06 -8.72288145627853E-06 -2.58490681661385E-06 -2.08449709513216E-06 -6.91710771535550E-06
 -2.14411207640532E-06  3.81464899783343E-08  1.68926671602920E-07 -4.35096261341615E-07 -5.25869585702705E-08
 -2.03709806013358E-07 -6.99681363163320E-07 -1.76571560150610E-06 -1.86356392538503E-06 -3.68642960768022E-07
 -2.00856476077051E-06  3.30507322798340E-07  1.86487341424199E-07 -1.03906239839570E-07  1.51583297250431E-07
  3.08600088746804E-06  3.10869461827483E-06
* ORBITAL    1   11
 -8.06009018372632E-07 -5.69108916915552E-06 -2.43248764173720E-05 -1.03576166141769E-04 -4.38904065756596E-05
  1.92173837221448E-08 -2.36535884233336E-07 -1.59079698422165E-06 -2.83679783072016E-09  1.53379928370191E-07
 -9.90438560344822E-07 -6.32449057045942E-06  2.48168746660239E-06 -8.90788062619187E-08  5.99948764445880E-07
  3.92787803693772E-06 -1.45561271977078E-06  2.06679671040055E-06  4.59042344050894E-06 -3.83218692925102E-06
 -5.11340780195880E-06 -1.26294585265252E-06 -2.74592104133534E-06 -1.00365763436854E-06 -2.24481863719454E-06
 -3.54377571958104E-06 -5.44312587239546E-06  1.17512428426575E-07  8.43240148826153E-07  4.02914900822022E-06
  1.77555040552940E-05  4.68474697131776E-06  8.63647299660911E-09  1.54448060772894E-07  6.68531525627150E-07
 -5.15805333290835E-08 -9.00977265516142E-08 -1.71688110760467E-06 -1.20386857780690E-05 -4.26612818399634E-06
  7.00125985822992E-08  1.32793466363238E-06  8.99362219608419E-06  2.96894177513067E-06 -6.22982380987301E-07
 -9.81610668529055E-07 -8.28274580787075E-07 -1.86868402064630E-06  3.66652738721142E-07  5.83153744414971E-07
 -8.87378779533126E-08 -4.61815336503595E-07 -6.57673003002128E-07 -1.66927763413339E-06  1.73573323987861E-07
  1.24562501281205E-06  5.95105918194811E-06  2.95361144830350E-05  1.19914911338083E-05 -7.30879882423798E-09
 -1.18159478185483E-07  9.00285840377235E-08  4.81959669619653E-07 -1.09331844659169E-07 -2.09056433878544E-06
 -1.53334116960301E-05 -5.57772976402322E-06  4.06850119689779E-08  7.88866755917510E-07  6.67160831405054E-06
  2.95974480968979E-06  1.40089286898439E-08  1.49591002692859E-07 -1.14271398514354E-06 -3.15019314901236E-06
 -5.15610714831869E-07 -4.88316461839261E-07  6.69667790629447E-08  2.23232830020672E-07  4.99028996835842E-08
  2.88187906435055E-08  1.76403339816713E-07  1.26597672423541E-06  6.04936743436026E-06  2.98134131891298E-05
  1.18609508960886E-05 -3.09667014116946E-08 -5.71329250250025E-07 -3.00291765574586E-06 -4.60139432782546E-07
 -8.95184947002132E-08 -1.70756477904253E-06 -1.25641088291249E-05 -4.66090427484005E-06  7.40580342867932E-08
  1.42966626214921E-06  1.10682166221419E-05  4.29625991513822E-06  4.81782231413985E-07  5.56744151232536E-07
 -6.15984865593253E-07 -1.75664927328636E-06  2.53984983457197E-07  1.36735030870193E-07  6.10216665482674E-07
  1.64988480346641E-06 -7.69850974088676E-07 -2.07984413592233E-06  6.97760592664625E-07  8.90829973232456E-07
  2.92859319746775E-06 -8.07535902057781E-08 -4.50803827407808E-07 -4.70220132401610E-07 -5.13031649175853E-06
  3.32752232201851E-07  2.03829767046387E-06  2.39888437817252E-07  5.65241087245670E-07  2.18960192370088E-06
 -5.51838592762891E-08 -5.50893815479859E-07 -2.34689657651241E-07 -2.61002536949778E-06  1.27200822049739E-07
  1.45707644004442E-06  2.43106747154737E-07  5.86873035027240E-07  2.21803919158492E-06  8.33319798549555E-08
  1.98982354322658E-06 -5.45730059207605E-07 -6.14258793048310E-06  4.40791271326475E-07  5.71750757112773E-06
  6.71858009770147E-07  8.71481438980148E-07  2.87279594922508E-06 -4.17588760389163E-08 -1.36518141708784E-06
 -5.06030659346317E-07 -4.23389076417852E-06  2.83011616591736E-07  3.42326746875753E-06 -1.34497479716942E-04
  2.89379011854937E-08 -9.14100293402282E-08 -3.60112992748854E-08  4.18368880109430E-08 -1.17404158759154E-07
 -1.19254886513705E-06 -1.45105520700760E-07 -1.93826670176324E-06  1.00000037143441E+00 -5.49693547792935E-06
 -3.63419018108141E-04 -6.25678445133698E-05  1.73366478292560E-05  3.27736683403430E-05 -4.44914111907863E-07
 -6.63725072433588E-05  1.23575583909049E-05  9.07107816779614E-06  1.32790256824524E-08 -6.94242896411728E-08
  5.56949989526026E-08  6.03187203995374E-07  3.15969366720642E-08  3.30391176064119E-07  1.67871804088557E-08
  1.86663979095395E-07  7.34018672484799E-05  2.88104783671339E-08 -1.64696892652517E-07 -1.86000299321363E-07
 -1.93479685186717E-06  4.02693229326240E-08  7.97914553157247E-07  6.77039670721317E-08  8.23732087223118E-07
 -3.68351512714745E-07 -2.00611164246156E-06 -1.85626911410903E-07 -3.27232969791749E-07  1.02140257848782E-07
  3.10522698797349E-06  1.50708720204642E-07  3.08776965985911E-06  3.85106033060339E-08  1.71559314917902E-07
  5.14221335248302E-08  4.41759327435864E-07  2.04922642533786E-07 -1.86147466961971E-06 -6.99962709727104E-07
 -1.76498482283944E-06 -9.35163596308786E-08  6.13215751753982E-06  8.74161821884787E-06  5.09956695669912E-06
  2.51283946439809E-06 -6.91510271544225E-06 -2.14753749057215E-06 -2.23056446121174E-06  3.71930932855560E-08
  1.61430672725851E-07  3.94802804652109E-07  1.07033910264629E-07 -2.71058223476138E-07 -7.05818567994394E-07
 -1.87216328633406E-06 -1.76785701933646E-06
* ORBITAL    1   12
  1.76740110310006E-07  1.26840822892087E-06  6.06139436662230E-06  2.98927155620767E-05  1.19359523902447E-05
  8.11272503363490E-09  1.33454455573253E-07  1.21847286220851E-08 -4.47997512822321E-07  1.12861650305974E-07
  2.15592501708570E-06  1.56799820612862E-05  5.63821324704357E-06  3.99027418104984E-08  7.73624184950715E-07
  6.55127002147656E-06  2.90920664146023E-06  2.13623432485583E-08  1.60653051226422E-07  1.14889296743309E-06
  3.16765995371231E-06 -5.40637873607597E-07 -5.51760190239211E-07 -6.86753084131732E-08 -2.21968519128546E-07
  2.64797553941326E-08 -1.40450860326516E-08  1.78698819637295E-07  1.28241333139140E-06  6.12653223917102E-06
  3.01752343627101E-05  1.20201782485393E-05  3.18735998810811E-08  5.89095924356375E-07  3.13294652920633E-06
  5.06685779240978E-07  8.97846990764893E-08  1.71183205588006E-06  1.26145854819688E-05  4.69269233221048E-06
  7.47196688367606E-08  1.44225348754508E-06  1.11269500265252E-05  4.30317464145919E-06  4.75805933525172E-07
  5.44520504842448E-07  6.04843791016155E-07  1.72631563012824E-06  2.57379152457844E-07  1.41850759379793E-07
 -6.19862514647688E-07 -1.67043407968384E-06 -7.80566786174927E-07 -2.11679863437735E-06 -8.07143794918687E-07
 -5.70191293870865E-06 -2.44326667974100E-05 -1.04130059957276E-04 -4.40822176319094E-05 -1.87566839539334E-08
  2.43727378994610E-07  1.69896509455083E-06  4.90940733387350E-08 -1.54000772666954E-07  9.71802229861426E-07
  6.70102721760046E-06 -2.23715373442154E-06 -9.26787712515537E-08  5.46465358099519E-07  3.77032067669086E-06
 -1.50071250279292E-06  2.01459438254638E-06  4.49896481206884E-06  3.81316924507930E-06  5.17485877095874E-06
 -1.19400822873764E-06 -2.63511649590558E-06  9.80991876998545E-07  2.20292238683436E-06 -3.43676523480090E-06
 -5.28782142242906E-06  1.16548075953383E-07  8.36273303588900E-07  3.99455638405572E-06  1.76528868650785E-05
  4.71026185999687E-06 -7.70319815909886E-09 -1.36361816052906E-07 -5.50183820466697E-07  8.52332544372459E-08
  9.09695284382166E-08  1.73404048216369E-06  1.21519832827270E-05  4.30005236306745E-06  6.87124277647709E-08
  1.30294361957802E-06  8.87621123922197E-06  2.95667605194030E-06 -6.33145637311762E-07 -1.00107101819090E-06
  8.29343473434778E-07  1.87525389669916E-06  3.51301544791418E-07  5.46550918415320E-07  1.01014470665152E-07
  4.85821147136927E-07 -6.56407282223774E-07 -1.67201049265564E-06  2.42938325145357E-07  5.62795853105357E-07
  2.18132913959024E-06  5.90099143677912E-08  5.78144046675673E-07  2.36652833549916E-07  2.62305130951947E-06
  1.24166199591417E-07  1.43686172360799E-06  6.80359842492301E-07  8.99429622112289E-07  2.95995602156743E-06
  7.72405902354367E-08  4.30182966652226E-07  4.76556357076595E-07  5.23090225321672E-06  3.32953226096085E-07
  2.03471960116646E-06  6.79582661870406E-07  8.62925412480595E-07  2.87205573732304E-06  4.76495236162040E-08
  1.39993150957529E-06  5.13082838475446E-07  4.33290457083145E-06  2.75072466841709E-07  3.35227251363915E-06
  2.41751192675378E-07  5.67359721607067E-07  2.17003644817856E-06 -7.62649660151494E-08 -1.88585963991677E-06
  5.48660819885952E-07  6.17575064827278E-06  4.41815567563571E-07  5.70421793359072E-06  1.00000037718647E+00
 -5.77869665504188E-06 -3.63133570037191E-04  6.22132810820648E-05 -1.71105884986473E-05 -3.32867393627827E-05
  5.66733048720558E-07 -6.61702807478429E-05  1.21944499801188E-05  1.34502220474901E-04  5.14334831840443E-08
 -1.03789723806965E-07  2.03917933483907E-08 -2.27552367067048E-08  1.32171847208981E-07  1.23247480305543E-06
 -1.65076457332245E-07 -1.94980104810773E-06  1.33540231338550E-05  3.99295431050315E-08 -1.10253366454227E-07
  1.88518692377253E-07  1.97589573937287E-06 -3.60003069113500E-08 -8.00242726544732E-07  6.79918419451359E-08
  8.66267628162100E-07  2.94593674669982E-05  3.56009886773624E-09 -1.11976073331758E-07 -5.41990301327950E-08
 -5.89499252915458E-07 -2.94284446308148E-08 -3.24090592137673E-07  1.65328542333090E-08  1.73662952750443E-07
  3.87264218196029E-08  1.73637759146940E-07 -4.61522056815285E-08 -4.37323763998295E-07  2.04792610396090E-07
 -1.88687934828050E-06 -7.02824046982764E-07 -1.76756619683850E-06 -3.76316983034675E-07 -2.05476814505444E-06
  2.06179382595023E-07  2.99987348279973E-07  7.78514731415982E-08  3.15181642833375E-06  1.49156726431964E-07
  3.15842883498805E-06  4.04151889862678E-08  1.83641600577941E-07 -3.87551931783369E-07 -9.28127099798276E-08
 -2.72095679591433E-07 -6.97233537442146E-07 -1.88974369869084E-06 -1.76535477507023E-06 -1.85922514353264E-07
  5.84950670166257E-06 -8.59579163656078E-06 -4.88093851862029E-06  2.41948482765078E-06 -6.93872302971370E-06
 -2.00353476583306E-06 -2.15112872830494E-06
* ORBITAL    1   13
 -3.13053439430530E-07  2.03985414064351E-04 -8.27970356042807E-06 -2.20540733202723E-05 -9.22667406618924E-06
 -1.18316358677691E-08 -4.23043754550771E-07 -1.88931565715668E-06 -1.51692837609577E-07 -1.88654811659978E-08
 -3.11942001473752E-07  6.62102601881464E-06 -1.55970783896318E-08 -6.72434265529723E-08  1.43261087511641E-07
 -3.70229571338666E-06 -2.60811547936284E-06 -1.65895188345671E-06 -1.70766746119783E-06  8.56795521208394E-07
  1.13758272264405E-06 -6.84809409960627E-06 -7.91994785065182E-06  4.52519958524247E-08  4.99565923951222E-07
 -2.37815751797743E-05 -7.46410983767339E-06 -3.14193118088708E-07  3.35656693369573E-04 -8.04432603304416E-06
 -2.17414506702187E-05 -9.27853424485955E-06  9.71149024943351E-08 -3.87840585999320E-07  5.17247881741783E-06
  1.76372784995574E-06 -5.78398169559880E-08 -1.85852477933193E-07  3.15087750515098E-09 -1.91788901300380E-06
  4.32923581469066E-08  2.03780459432123E-07  6.49699335065374E-06  1.63991977584672E-07  5.20894750246232E-06
  6.08436828511608E-06  1.71264573729078E-05  5.89626271082204E-06  4.78708094392266E-06  5.44574231491862E-06
  1.61591412159545E-05  5.03496599494244E-06 -7.63787498573469E-07 -1.30661752140602E-06 -2.05503285309185E-05
  9.99997727446850E-01  1.15102367083613E-03 -9.46607519738205E-05  1.08579931419427E-04 -1.44137582859666E-05
 -1.22042466224985E-06  3.59123152291369E-06  9.90509053544143E-07 -4.80498799122695E-04 -3.63595454460702E-05
  1.10875793911907E-05 -2.94882880651634E-05 -3.31354789583831E-04 -2.48300119503810E-05  5.66988328269638E-06
 -2.16340344204757E-05 -1.19387464353289E-05 -4.04689028936998E-07 -8.46088766839990E-06  7.20427719263219E-07
  6.38857944328045E-06  6.05946368153251E-07 -8.06635778468240E-06  8.33461323010060E-06  1.25337830818056E-05
 -7.18536909213971E-06 -2.05008022046766E-07  1.77816582215784E-04 -5.13194933548452E-06 -3.57485495942885E-06
 -5.43342831691431E-08 -8.34197574578051E-08 -8.86030909247948E-07 -9.91850450134172E-06 -4.36836120750730E-06
 -9.71641424454614E-08 -6.78097319155305E-07 -7.25319083486187E-07 -3.70832378497382E-07 -9.95471577703461E-09
  1.49220220766855E-07  6.48725222071519E-06  2.82740638847511E-06  1.04365919677639E-06 -6.71114967489407E-06
 -1.11980896056087E-05  7.73207519464744E-06 -5.79160763225307E-07  3.92489985841392E-06  1.08566391501905E-05
 -5.82359432624060E-06  1.49085589747828E-07 -1.35635587778779E-06  1.79491249830137E-07  1.33044228793829E-06
  4.60538448538447E-06 -5.89182494867020E-08 -2.08486277269102E-06 -4.18937859215909E-08 -1.51842693934809E-06
  1.27005269310855E-08  4.13129190721094E-07 -2.80186015994345E-07 -1.47643580099009E-06 -6.02486134869103E-07
 -7.48058331276187E-08 -9.60385592719346E-07 -3.20291712545816E-07 -4.64721890297899E-06  2.10566352749546E-06
  9.85061522012161E-06 -2.85964815672130E-07 -1.52871700887685E-06 -5.56841278218461E-07 -1.62890777543344E-06
 -9.57992412937422E-06  1.24568831479466E-06  3.98271595860443E-06 -1.76506555414607E-07 -2.60140114142125E-06
  8.78426811083885E-08  1.38222194208498E-06  7.13799330767196E-06  2.61517224339036E-06  9.77198421900524E-06
  2.26663658200802E-06  7.28574210315318E-06 -2.70111358012319E-07 -1.87617320480586E-06  1.92105889366111E-08
  8.22397247137903E-07  4.22925184039815E-06 -3.48240022795741E-07  3.31101252847769E-07 -2.67567165922297E-06
 -1.68680704259674E-05 -1.62573974189328E-06 -1.20054265493673E-05  7.55560749399997E-08  5.61641012750551E-07
  1.46348902333363E-06  1.84710644046989E-08 -1.38099057339331E-06  1.70578823977052E-07  9.48049265620221E-08
  1.40065800295196E-07  5.98906600214086E-06  8.21765309060168E-08  6.12303588645115E-07  1.67623495753457E-06
  6.48104528020175E-09 -4.65900723614478E-06  1.97019480517882E-07  3.64143809961462E-06  1.14100202747517E-07
  1.16019431620769E-06  1.46892914981956E-07  1.12595529774276E-06  4.71537947116888E-06 -2.88361561043514E-07
 -4.25309265263728E-06  6.21146349670741E-08 -1.22351409189734E-07  2.44787174345064E-07  2.83198773027170E-06
  1.35350692577955E-08  3.34254264187489E-07  1.50494101825343E-06  1.07685954863917E-06 -2.96035327973294E-07
  2.14376458663972E-06 -6.65436905072752E-07  1.53928011065372E-06  5.34350334000677E-07  2.27433143145906E-06
  6.09324877646484E-07  9.24245579082121E-07  2.21727775710423E-07 -3.10038423190297E-06 -1.81479826859203E-06
 -3.11450136164212E-06  8.87676422938702E-09  3.22038793946733E-07  1.52301863381817E-06  1.10570431058063E-06
 -3.13206844251892E-07 -6.96090498334811E-07  2.13961407555422E-06  1.58227520476953E-06 -3.46966545561874E-07
 -3.39056882832414E-08  2.33407431180268E-06 -2.27395414098732E-07 -1.79132579966541E-06 -1.29848382435081E-06
 -8.48853309503621E-06 -8.55705503551696E-06
* ORBITAL    1   14
 -2.09533522591023E-07  4.41968217366065E-04 -4.79861903286799E-06 -3.49790962405458E-06  1.01292156687454E-08
  9.95217273700758E-08  6.72751223165307E-07  6.71736864915707E-07  3.46327866478265E-07  2.10255086178056E-07
  8.95926192691378E-07  9.89897802457407E-06  4.37389820989849E-06 -7.74640569764028E-08 -1.61775293776795E-07
 -6.53045814403742E-06 -2.84504365258840E-06  9.99013316039668E-07 -6.69342463292385E-06  1.07396133298308E-05
 -5.80332220034883E-06 -5.72555464195581E-07  3.93291645336776E-06 -1.11455644743839E-05  7.74091512569765E-06
 -5.14918905719774E-08  1.37218307122690E-06 -2.05463116671942E-05  9.99997479124375E-01  1.15078122824897E-03
 -9.47068158820586E-05  1.08589945517813E-04  4.74704367472562E-04  3.61760784774057E-05 -1.07119343573814E-05
  2.92341533302582E-05  1.44169412794184E-05  1.28516646514654E-06 -3.49462778217730E-06 -9.78243168165575E-07
  3.28332610800190E-04  2.47782663071732E-05 -5.44188192916223E-06  2.14883603043260E-05 -1.21927283765591E-05
 -5.64630378075877E-07 -8.22928906699163E-06  8.64530836168136E-06  6.29504830921858E-06  6.36574138582805E-07
 -8.63969286438391E-06  7.53753314815876E-07 -1.27082083872268E-05  7.34746361198626E-06 -3.01063628943514E-07
 -3.40165819643707E-04 -8.84763903046487E-06 -2.17867642490069E-05 -9.35547074411090E-06  6.79714849533088E-08
  1.94982373142873E-07  6.64512066291011E-08  1.93228832293799E-06  2.26127510903034E-07  4.21290998614886E-07
 -5.17994972116599E-06 -1.73291938873785E-06  1.80295119812688E-07 -1.75070213520758E-07 -6.47442738420744E-06
 -1.41925387003309E-07  5.28317727203485E-06  6.04595291556497E-06  1.62960039352393E-05  4.98958400276206E-06
  4.67510288826540E-06  5.46070307629470E-06  1.71818101642989E-05  5.84405242897398E-06  5.24695058470474E-07
  1.32200325204270E-06 -3.22050996604298E-07  6.08348584254964E-04 -7.84070281716629E-06 -2.21849900313910E-05
 -9.19622780642701E-06 -1.74284139576277E-07  3.08349571645427E-07 -6.47806622599359E-06  2.42713303299448E-08
  7.98972903386911E-09  4.25447050118569E-07  1.93233895109673E-06  1.67895947268704E-07  2.00796183139667E-07
 -1.29670191384743E-07  3.66253750816884E-06  2.60887954535583E-06 -1.70036351551899E-06 -1.71799223750171E-06
  7.75950187462055E-09  4.88692879121146E-07 -6.71661614747875E-06 -7.91738581615497E-06  9.15518570235110E-07
  1.13719404508361E-06  2.34831998051809E-05  7.45311779055586E-06 -2.86793658196069E-07 -1.53487066211967E-06
 -5.94309361039403E-07 -1.24202838470113E-06 -3.95655913872676E-06  1.62771553724700E-06  9.52707709122996E-06
  1.77788613365614E-07  2.64373013343894E-06  9.05283301931010E-08  1.40223723174109E-06  7.23098148670634E-06
 -2.27040470796862E-06 -7.39973406444334E-06 -2.61785248133169E-06 -9.84972091501166E-06  2.67066784956822E-07
  1.87300359013934E-06  1.79598907159977E-07  1.33126872638033E-06  4.60398877687571E-06  4.13604279899440E-08
  1.50108668783192E-06  5.68117043954053E-08  2.10810304113777E-06 -1.32081306237610E-08 -3.54441903787585E-07
 -2.80266336650944E-07 -1.47764103588517E-06 -6.01669997875521E-07  3.18867016951579E-07  4.59490789167066E-06
  7.15943116865466E-08  9.31049513131592E-07 -2.10406084767203E-06 -9.80916086171714E-06  8.23714511063344E-08
  6.13988848688978E-07  1.68293672626965E-06 -1.95195740405191E-07 -3.58443808230782E-06 -9.06143026797661E-09
  4.66717805866133E-06 -1.13245644526689E-07 -1.10639882720054E-06  1.46618516649109E-07  1.12405237495914E-06
  4.70347040977530E-06 -6.12515952247492E-08  1.28613625425727E-07  2.89311860131971E-07  4.25542816432413E-06
 -2.45200504217096E-07 -2.84290990512342E-06  3.64345114365296E-08  9.55974268217486E-07  4.43529018238614E-06
  2.73702314255831E-06  1.70296380076686E-05  3.61000871699798E-07 -3.07904457557370E-07  1.66957929604116E-06
  1.21159148363713E-05  7.51885887943528E-08  5.59175405596536E-07  1.46770373255836E-06 -1.70913336522422E-07
 -1.35647547847184E-07 -1.86421983732072E-08  1.35475689221262E-06 -1.39356618502268E-07 -5.89655139628643E-06
 -3.41097686488253E-07  1.15775949684002E-08  2.60827447387553E-07 -2.30035533647878E-06  1.77737360791037E-06
 -8.52919909234336E-06 -1.30250064403001E-06 -8.49013597390788E-06  7.76958350213094E-09  3.15069737856631E-07
 -1.10037275486384E-06 -1.52043282677490E-06  3.06585322011226E-07  1.56427745005134E-06 -6.86552056473970E-07
  2.13640337018139E-06  5.31852779965463E-07  2.26313250179995E-06 -9.08973294543936E-07 -6.07892140971108E-07
 -2.13438082410043E-07 -1.81970089766292E-06 -3.11713602966990E-06 -3.08723615406831E-06  1.43158500656647E-08
  3.34905320640347E-07 -1.08106708935181E-06 -1.50029871801522E-06  2.90505263508497E-07 -6.77294563617360E-07
  1.54393887345719E-06  2.16089511851419E-06
* ORBITAL    1   15
 -3.96457384426959E-07  4.36769956737599E-03 -3.41205180585873E-06 -2.21391917714624E-05 -8.76659700183062E-06
 -1.94781568676780E-08 -2.16870555171416E-07  4.46065896781241E-09 -1.84945795452738E-06  2.03282162765733E-06
 -2.51554350122331E-07  5.25280617726275E-06  1.99377165304687E-06 -1.36950744901192E-06 -2.36916556681147E-07
 -6.18056447691399E-06 -2.14867679044081E-07  4.99472955379925E-06  6.00240059373861E-06 -1.62652355853883E-05
 -4.96257646150320E-06  5.09455875894297E-06  5.50305059526428E-06 -1.71970269822018E-05 -5.78772458844455E-06
  8.47240670918161E-07  1.27010679082110E-06 -2.98895382222738E-07 -6.14692486597646E-04 -9.30956735550599E-06
 -2.22307040434675E-05 -9.36124275448122E-06 -4.08904583085400E-07 -3.34046879948603E-07  6.62538569523712E-06
  1.07017251962188E-08 -2.17153116587415E-08 -4.09675545937161E-07 -1.88117956120145E-06 -1.32639990694799E-07
 -2.00654897198733E-07 -1.50294895211246E-07  3.74756404470422E-06  2.61166933807558E-06 -1.68551987220337E-06
 -1.75580719189110E-06  2.57121892543368E-09 -5.47049768825926E-07 -6.71257390418459E-06 -7.86709572409517E-06
 -1.17817915519714E-06 -1.33026889066114E-06  2.33957257342804E-05  7.48782507776081E-06 -1.96954663704700E-07
 -1.81317341655334E-04 -5.51589728152197E-06 -3.37828450654000E-06 -1.41553488094171E-07 -9.15453393865174E-08
 -6.57361574542868E-07 -6.77208017924802E-07 -3.72768810517836E-07  8.96325372410024E-08 -8.76545332303152E-07
 -9.91512080057568E-06 -4.36974364578189E-06  1.27277722110752E-07 -1.57878155700124E-07 -6.55060255147834E-06
 -2.83544171737518E-06  1.05731588737704E-06 -6.80190461021088E-06 -1.09182519614774E-05  5.93073674537003E-06
 -4.89889933421913E-07  3.81747711708616E-06  1.10443971279790E-05 -7.70971170195961E-06 -2.14018770551996E-07
  1.25527960131866E-06 -2.05556220067979E-05  9.99988055754307E-01  1.15062628097330E-03 -9.48651530934910E-05
  1.08540587358964E-04 -4.79325974247662E-04 -3.62454888562396E-05  1.08359271668363E-05 -2.94824371878883E-05
 -9.94840222113017E-06 -7.58777666472156E-07  3.29636622781568E-06  1.12017130152046E-06  3.29913565531553E-04
  2.47905497010740E-05 -5.58725474777674E-06  2.14359810714855E-05 -1.24592923763149E-05 -6.50169979413686E-08
  8.26692884665029E-06 -8.64951147816318E-06  8.25931655013642E-06 -4.34226433377285E-07  8.42524252645269E-06
 -7.52119980364372E-07 -1.21399726209350E-05  6.97240193656041E-06  9.89507380827430E-08  1.46958520884121E-06
  7.17452798390219E-06  2.29604080026317E-06  7.49211578079353E-06  2.67441996557875E-06  1.00359033990014E-05
  2.73130549109721E-07  1.82708370031005E-06 -2.79295471479483E-07 -1.47272259149715E-06 -5.37036395934942E-07
  1.28019077294952E-06  4.24328375355904E-06 -1.67617562560442E-06 -9.75337906919737E-06  1.72902992167137E-07
  2.59056009856666E-06 -2.88357249090862E-07 -1.54578836803668E-06 -6.08614631401542E-07 -3.22485577195512E-07
 -4.61888133051140E-06 -8.35085425318032E-08 -1.02115771680117E-06 -2.02332857480634E-06 -9.50229302780767E-06
  1.79241458204325E-07  1.33026016426560E-06  4.60146508584445E-06 -3.58366312898818E-08 -1.47382503116140E-06
 -6.46408178948738E-08 -2.10771486474570E-06 -9.11939788043365E-09 -3.98730573454262E-07  1.43433821408389E-07
  1.09953166753759E-06  4.63068103157813E-06  6.36471971393099E-08 -1.08653222487675E-07 -2.82590930029253E-07
 -4.28025500104483E-06 -2.41097946277816E-07 -2.86707027115600E-06  8.40030599167370E-08  6.29245154219863E-07
  1.73115012893780E-06  1.97130545648814E-07  3.64029406093685E-06  2.29427166916488E-08 -4.56853855643309E-06
 -1.25610295640954E-07 -1.38159005103633E-06  8.20134015126847E-08  6.10523464090091E-07  1.67200654629404E-06
  1.79218613322934E-07  3.15177769916717E-07  1.88256943942576E-08 -1.33030076360635E-06 -1.35542455358577E-07
 -5.85251321117599E-06  3.02509484327777E-08  9.07938918587932E-07  4.36256568706213E-06 -2.72159817798595E-06
 -1.69769923575419E-05 -3.58957311716834E-07  2.28026797599972E-07  1.63329039936143E-06  1.20227107464108E-05
  1.64088567970162E-08  3.60018833983025E-07  1.11997905655314E-06  1.49455190899518E-06  3.10536656850251E-07
  1.57024638641563E-06 -6.56277299456091E-07  2.08891971609851E-06 -3.37340861504136E-07  2.51020708596446E-08
 -1.85111405419791E-07  2.33125818020959E-06  1.74716251366732E-06 -8.51816073483103E-06 -1.34171865941849E-06
 -8.53083012862594E-06  1.14165673695675E-08  3.49993564160248E-07  1.09623360688509E-06  1.54931337084613E-06
  2.92190129105845E-07 -6.70288772965388E-07  1.57592628530197E-06  2.10577086235086E-06  5.24143353459989E-07
  2.22650145802530E-06  8.77710147355960E-07  6.03470479600435E-07 -2.14653405585303E-07 -1.79027361099310E-06
 -3.01934527491126E-06 -3.06720653463168E-06
* ORBITAL    1   16
  2.05547770105008E-05 -9.99988159472507E-01 -1.15074907466074E-03  9.46906044461596E-05 -1.08605648060661E-04
 -1.00244339068481E-05 -7.69569240409888E-07  3.29762224639668E-06  1.10413380455280E-06 -4.79550943387440E-04
 -3.62717993954591E-05  1.09292164813899E-05 -2.94635852347800E-05  3.29798002910336E-04  2.47713125345918E-05
 -5.61603883389589E-06  2.14384834191580E-05  1.25236516705160E-05  1.09347718603245E-07 -8.57473378341130E-06
  7.23613714137196E-07 -8.14930989850875E-06  4.21971833645520E-07 -8.46401639963907E-06  8.59934505691111E-06
 -1.20839002610337E-05  7.02909799456327E-06  1.89132953420016E-07  4.42150278474026E-04  5.74946267063407E-06
  3.16626470077284E-06  6.64601762056732E-08  2.11014822149303E-07 -8.77571729590470E-07 -9.89850111023994E-06
 -4.36653862359175E-06 -8.79909463782948E-08 -6.63615419598703E-07 -7.31103890851616E-07 -3.80506083247752E-07
  2.12045125158948E-07 -1.59467797240161E-07 -6.56346221418834E-06 -2.81422880397424E-06 -1.07769006501198E-06
  6.78671293397587E-06 -1.10691179715996E-05  7.70356420228766E-06  4.13590501391694E-07 -3.88298549689988E-06
  1.08376191808914E-05 -5.91285555263428E-06  3.85626198659053E-08  1.32865238951572E-06  3.05477308321725E-07
  2.07385219739569E-04  8.79309236732986E-06  2.22596358621044E-05  9.30450269647369E-06 -1.67719161137279E-08
 -4.17836088521586E-07 -1.89997832087380E-06 -1.40762665499603E-07 -2.16775619745203E-07 -3.30595142709085E-07
  6.55869422189708E-06 -1.75933853185654E-08 -6.73982858583259E-08 -1.50938361495316E-07  3.66047834018212E-06
  2.58277638552086E-06  1.73739093684981E-06  1.69538415659041E-06  1.13735114003325E-06  1.36612566754222E-06
  6.82571998401664E-06  7.88121897078486E-06  1.20326258213785E-07  4.73742058141373E-07  2.38196525430345E-05
  7.45542897619558E-06  2.16964711040002E-07  4.37230376000321E-03  1.34744012731914E-05  2.13117984857601E-05
  9.70861978666847E-06 -2.15761465422254E-06 -5.69748839480404E-07  5.32668835004092E-06  1.73204304030157E-06
 -1.06691622549838E-07 -2.22534570914509E-07  2.05586175928931E-08 -1.84162743871289E-06  1.51341821977724E-06
 -2.21639471047528E-08 -6.23693809972209E-06 -3.31821715944977E-08 -5.12123686793557E-06 -5.99689257609220E-06
  1.72942203744807E-05  5.70198381146143E-06 -5.00640484513868E-06 -5.51192818717477E-06  1.62850976331606E-05
  4.95689936569755E-06  7.69646396402529E-07  1.33277093670314E-06  2.89511615823532E-07  1.56101759592385E-06
  6.78589305362525E-07 -6.36803478482167E-08 -9.49475359364852E-07 -2.98989295025619E-07 -4.53072334690839E-06
 -2.01960507409662E-06 -9.47456207209474E-06 -1.81454546855330E-07 -1.34155529216025E-06 -4.60859274939080E-06
 -5.44489429794310E-08 -2.07487814769295E-06 -5.13414744225833E-08 -1.54445412450125E-06 -9.27802267977594E-09
 -4.15516735705717E-07 -1.01785674254182E-07 -1.48579822662997E-06 -7.20008326723690E-06  2.67322999341064E-06
  9.96058386718924E-06  2.29607444081029E-06  7.45899927661085E-06  2.55489771217260E-07  1.74359452054161E-06
  2.80225703109476E-07  1.47926908848192E-06  5.45192241019505E-07 -1.67865105522315E-06 -9.70986232775398E-06
  1.27941897507154E-06  4.17087239239117E-06  1.72111628412454E-07  2.57327168930308E-06 -7.93797113220441E-08
 -5.91229200397612E-07 -1.59454232592741E-06  2.03591302389096E-08 -1.35850847351348E-06  1.76302173238875E-07
  2.23903315464663E-07 -1.34789263029748E-07 -5.91942649545959E-06 -2.87333206010745E-08 -8.96366158835645E-07
 -4.32308209216336E-06 -3.57396931454194E-07  2.74465818253023E-07 -2.72041763166170E-06 -1.70157001831598E-05
  1.63119574015288E-06  1.19891634622089E-05 -1.45445111980687E-07 -1.11439781797876E-06 -4.68191699448176E-06
 -2.82870294711972E-07 -4.24042503391628E-06  6.47402864220953E-08 -1.31268423250925E-07 -2.45139430763045E-07
 -2.94139461177183E-06 -8.36679697579580E-08 -6.20777092610089E-07 -1.69432587025213E-06 -6.57890290751543E-10
 -4.70602953347560E-06  1.94097621235136E-07  3.64491226956228E-06 -1.11269702198348E-07 -1.27545805838497E-06
 -5.24936526582088E-07 -2.22306429677206E-06  6.13453019483904E-07  8.99393175046523E-07 -2.16427609109211E-07
  3.07979757280602E-06  1.79149708164848E-06  3.02718394580618E-06 -1.52943593597776E-08 -3.54042120443312E-07
  1.54288320299146E-06  1.12373214198383E-06  3.00858944646436E-07 -2.15585804073695E-06  6.55376745614550E-07
 -1.64763629425432E-06  3.37550173864826E-07 -2.82582253869223E-08  2.29894556702555E-06 -1.72785468542661E-07
  1.75633616489903E-06  1.33546796704491E-06  8.53642647216024E-06  8.56090906829551E-06 -1.15942549954261E-08
 -3.41840925082419E-07  1.50722088284412E-06  1.13116753853660E-06  3.13695692232403E-07  6.57437534121210E-07
 -2.11201522631003E-06 -1.60599652740771E-06
* ORBITAL    1   17
 -9.50760230921123E-08 -7.11134284252796E-07 -2.99369684765444E-06 -7.60575680213250E-06  6.14230374856360E-06
  2.00880840522574E-05 -8.30413303845404E-07 -6.24071304470726E-06 -1.53980754899001E-06  2.47617323294284E-05
 -1.66675078140512E-06 -5.78155964046993E-06 -2.02121718850722E-07 -7.45244017493504E-05 -5.15781961991926E-07
 -3.51914195360079E-06 -1.15376639503795E-06  2.08034499143212E-05 -4.93675706976038E-06 -1.30967402796595E-06
  1.81384202708099E-06 -1.83965183014234E-06  1.50279355697607E-06 -4.89632967458638E-07 -1.60613726661327E-06
  1.99567137371254E-06  8.06737590512066E-07 -6.61192367609971E-08 -5.13117607844398E-07 -1.92429665787188E-06
 -1.93487169785287E-06  8.48769134288141E-06  9.31511944285917E-05 -6.03937379526836E-07 -2.29640330500920E-06
  1.86088559033956E-07 -7.02101819744839E-05 -1.39072755223736E-06 -7.20368565900328E-06 -1.32463947750870E-06
  1.48278685668891E-05 -2.18707740680985E-07  1.84055434276571E-06  1.36311584040283E-06  1.14034690695798E-05
 -3.59844647173363E-06 -3.04373366274174E-06  1.46138222006755E-06 -1.63568065707582E-05  3.38558524836527E-06
 -1.66814813467249E-06 -2.38530072338419E-06  1.29431020505477E-06 -5.48649395999808E-07 -2.13111138102186E-07
 -1.28973503810557E-04  2.88623892032268E-05  8.76504459298770E-05  4.28068546855363E-05  8.55115403180200E-01
  7.15367624711511E-05  1.80882978731180E-05  1.38511976621478E-04  5.42673666734980E-02 -1.80364263343063E-06
 -3.16519325301635E-05 -2.07038573515663E-06 -5.15590000346677E-01 -4.70906407956877E-05 -3.41552056954538E-05
 -9.06846921325143E-05  6.64109355967110E-05  1.08456933005385E-05  4.10261791894709E-05 -1.46334499591770E-05
 -3.75932034999524E-05 -5.88437906568446E-06 -5.65137625158352E-05  1.53569153367744E-05  6.28791963910326E-06
  6.90548377962205E-07 -5.56704135242305E-07 -3.95913743534681E-06 -2.04367610627192E-05 -9.98217674327711E-05
 -3.40882417420403E-05  9.17130109978874E-05  4.32069434963754E-06  1.75558084895170E-05  2.61167889806963E-06
 -1.63636499192362E-06 -5.40312532014673E-06 -3.09454667973335E-05 -8.37951937045497E-06 -7.47585809878572E-05
 -6.86939886393019E-06 -3.40998224643369E-05 -7.77209297505231E-06  1.10023613083763E-05  3.07456851248218E-06
 -1.99153773457882E-05 -6.50004745326749E-06 -6.74663295438323E-06 -1.83671230070690E-06  8.32463352817120E-06
  8.49403487048401E-08  8.28789248618826E-06  4.42964469183741E-06 -4.27484240570765E-08 -3.30139143329309E-07
 -2.88571254952005E-07 -3.18916663117104E-08  1.60056253884451E-06 -6.89063967360088E-08 -1.28376717807234E-06
 -2.16972289119601E-08 -1.86107718492563E-06 -4.81916377177526E-07 -3.58492068657452E-06 -5.92923412271980E-06
 -2.78556456452321E-07 -8.05290055801451E-06 -5.67184926621040E-07 -8.04028261357304E-06 -2.09471189840392E-06
  8.85905736761107E-06 -5.04483792094153E-07 -3.77255318353967E-06 -6.26361682102116E-06  1.17477397468646E-06
 -1.42763189931798E-05 -2.06182310395863E-06 -2.16364965381228E-06 -2.21758810876497E-07 -9.04012896312308E-07
  4.99094850359816E-07  3.35819204105477E-06 -6.76814834853769E-07  9.50898835832168E-07 -2.30746920166705E-05
  1.81773486925990E-06 -8.60968474565283E-06  5.80324261909097E-07  1.00549422001297E-05  2.36855178037170E-07
  1.78882179518086E-06  5.83228916592449E-06 -1.53138167692358E-06 -2.40833220156727E-05 -1.09012169295777E-06
  1.88914157986196E-06  2.37517468324914E-07  1.72396366941040E-05  1.57879253424663E-08  1.26782493390827E-07
  7.74880621426046E-07  1.76462433645298E-08  3.10978468471091E-06  4.83481293840386E-08 -3.36866933618848E-06
 -3.15119756159433E-08 -4.92659958258802E-07  1.79216239831789E-08  1.44987468384023E-07  7.53703171382256E-07
  8.68223829744594E-08  7.09195022208026E-07  7.81098127953229E-09 -6.91721639347997E-07  3.57381023731253E-08
 -4.38620685291778E-06 -1.82880535065745E-09 -3.79562390432991E-08  1.46147816607019E-06  2.91304899974397E-07
  2.50834064740510E-06  7.47289640404604E-08 -2.53395631741694E-07 -1.49886446453457E-07 -2.04127812295307E-06
 -5.75161417043844E-09 -1.11346957666647E-06 -1.11516251472822E-06 -1.37749601596305E-06 -2.69803025487842E-07
 -3.37151793041111E-07  6.55474916322771E-08 -1.20961267102087E-06  3.65483449185942E-07  2.15772733616858E-06
 -1.66584980133287E-06 -1.17993014670807E-06  3.30020384815925E-07 -1.84914074801073E-06  5.15685982910350E-07
 -1.70937106288477E-06 -2.08371118198378E-09 -1.11416262102857E-06 -1.04824042945148E-06 -1.43454031573149E-06
 -1.77492544325996E-07  1.22552746888238E-07 -1.47635953351962E-07 -1.06253291933754E-06  1.29990879176401E-06
  1.62164134009002E-06  6.77636154242579E-06  1.02195387283555E-05  2.33767310287627E-06 -7.54199280537178E-06
 -1.16795617738326E-05 -1.14324108570859E-05
* ORBITAL    1   18
 -5.58478089357509E-07 -3.94763952891435E-06 -2.05010387152115E-05 -1.00050386998474E-04 -3.41687495868645E-05
  3.11473076637147E-05  5.40712971528173E-06  3.09626939931874E-05  8.39592464625176E-06 -1.15461981564169E-04
 -4.34155226306525E-06 -1.76478668508274E-05 -2.64918682935197E-06  1.16768898841796E-04  6.88328535254169E-06
  3.41798983774425E-05  7.81260567845365E-06  1.09884131183402E-05  3.09286822487073E-06  8.26766600102616E-06
  1.05778895797322E-07 -6.64046009668139E-06 -1.82846978837911E-06 -1.98849972232312E-05 -6.52039113136979E-06
 -8.28748006380983E-06 -4.44274757900787E-06 -2.05002555412697E-07 -1.25620562893989E-04  2.83868362710793E-05
  8.68022698862498E-05  4.24685893248178E-05 -6.08180942868849E-02  1.34329738887027E-06  3.10744134656879E-05
  9.59215567222927E-07 -8.52947772644530E-01 -7.11416459698046E-05 -1.84978298629414E-05 -1.38274053043797E-04
  5.18441387058101E-01  4.72781567173748E-05  3.41641131046263E-05  9.11993439621683E-05  6.65212114039889E-05
  1.04304079281115E-05 -5.61813383705192E-05  1.51011587614681E-05 -3.78639186548227E-05 -5.80803246127133E-06
  4.02119490488745E-05 -1.43097380953296E-05 -7.22457407390753E-06 -4.97501584064670E-07 -6.46179240950683E-08
 -5.41757253642843E-07 -1.86358342244317E-06 -1.73616492226850E-06  8.42974315583373E-06  5.21377455221160E-05
  1.36862048114059E-06  7.12003817963896E-06  1.31317033466869E-06 -3.06131658303799E-04  5.77723977836794E-07
  2.27985133648733E-06 -2.09090959700417E-07  1.74074381538787E-04  2.10758189237173E-07 -1.97505026318009E-06
 -1.35010875969421E-06  1.14450747595770E-05 -3.59420246721010E-06 -1.68125020172587E-06 -2.36302737033180E-06
 -1.64273276023847E-05  3.44669551172323E-06 -3.03300269719091E-06  1.50032133174393E-06 -1.36831179691500E-06
  5.33399491712406E-07 -8.88638105957576E-08 -6.84730333110899E-07 -2.76444984974430E-06 -6.47392318000225E-06
  6.47725943489949E-06 -2.90854522559232E-05  1.54742953162841E-06  5.24567964326420E-06  8.63261539080232E-08
 -2.58011560535125E-06  8.45291731430429E-07  6.26532539595526E-06  1.56210662687006E-06  1.26687073628791E-04
  5.22781249327475E-07  3.45953385754216E-06  1.13700682202792E-06  2.03531905298759E-05 -4.92188765128952E-06
 -4.87832386108146E-07 -1.61738294422342E-06 -1.82497152694017E-06  1.45600080635785E-06 -1.27289650442526E-06
  1.88316210940597E-06 -2.15545106769852E-06 -7.41362024400509E-07 -5.02158701429043E-07 -3.75550166234440E-06
 -6.28099615246479E-06  2.04802063327382E-06  2.23424532985729E-06 -1.16526873162652E-06  1.43071751464165E-05
  2.19105134221349E-07  8.79440405657807E-07  5.08377083993016E-07  3.42711562312219E-06 -5.34898905480150E-07
 -1.83848447264968E-06  8.46219531980413E-06 -9.69714518164488E-07  2.29628899339454E-05 -5.83114733562644E-07
 -1.00452409483838E-05 -4.31618602895965E-08 -3.33232758503957E-07 -3.14139699320399E-07  6.94412005179641E-08
  1.26700278307643E-06  3.17040262854973E-08 -1.58538105408502E-06  2.28302954618871E-08  1.90431463924209E-06
 -4.84917590928297E-07 -3.60789346520896E-06 -5.98866504708582E-06  5.70088858042774E-07  8.17931777729771E-06
  2.76955338417180E-07  7.99507173897667E-06  2.11077065973119E-06 -8.84378887689491E-06  1.72038461715679E-08
  1.39377392121492E-07  7.22311762822124E-07 -6.92950896804219E-09  7.00715758897190E-07 -8.47081814682811E-08
 -6.72285581087656E-07 -3.52495786097231E-08  4.36805566644299E-06 -2.21966600212522E-09 -4.10561148887330E-08
  1.44552379961192E-06 -7.46833570563198E-08  2.53709790524509E-07 -2.93064759050664E-07 -2.54234492581279E-06
  1.50594662322560E-07  2.04113142780119E-06  2.36711620510557E-07  1.78419717234737E-06  5.85584331775861E-06
  1.08409416239170E-06 -1.68220294038958E-06  1.54692704573866E-06  2.42003949150630E-05 -2.61491614489436E-07
 -1.74432609345181E-05  1.62114560797395E-08  1.30282697097343E-07  7.75797142353399E-07 -5.24903757289353E-08
  3.26231664155537E-06 -1.82811522249920E-08 -3.08731926320516E-06  3.51697347952112E-08  5.82144686121210E-07
  1.29948799826558E-06  1.59012766452182E-06 -1.02270990155556E-05 -6.88098226757974E-06 -2.31685507756323E-06
 -1.14373083903864E-05 -7.53355259700453E-06 -1.16402584485360E-05 -1.81662677979674E-09 -1.10441696387513E-06
  1.43135002512714E-06  1.04187814589516E-06  1.72797318270970E-07 -1.09501583238756E-06  1.14314518374796E-07
 -1.82807042844030E-07  3.61701631692799E-07  2.13937982100897E-06  1.19894702262411E-06  1.67335443693257E-06
 -3.13254681334230E-07  5.13342273843994E-07 -1.69803354996370E-06 -1.77622298524431E-06 -5.73781323071387E-09
 -1.10961333023056E-06  1.36348838360315E-06  1.10799577358755E-06  2.78973316472843E-07  6.84455305808028E-08
 -1.22040438053711E-06 -3.37954823997272E-07
* ORBITAL    1   19
 -3.36636678553251E-07 -2.15894320356977E-06 -1.25561048298130E-05 -6.69765626276692E-05 -2.92430100958670E-05
  1.22900333461581E-03 -1.27747525655907E-07 -8.69802089649683E-07  3.01196717189672E-07  1.62583562124524E-04
 -6.09851577788125E-06 -2.65270255445721E-05 -6.95114066523645E-06  1.14078599600841E-03  7.43242387539153E-07
 -8.61498958153844E-07 -8.87051682836645E-07  9.85677358643385E-06 -2.20534147235394E-06  3.54866152445170E-06
 -6.60946201358965E-06 -1.45956010633468E-06  8.32323950615708E-07 -1.63045663822486E-06 -9.93396826089227E-07
 -1.57497342996587E-05  1.85237486902450E-06  3.69529008399256E-07  2.64408635606178E-06  1.36341512889624E-05
  7.13425552865054E-05  2.95778010731415E-05  3.02273183928861E-04  3.89978720599540E-06  1.39589840890727E-05
  2.70673304612608E-06  1.13878836449925E-04  3.14822091482246E-06  1.61282424975824E-05  4.54150513534181E-06
 -3.58831351217363E-04  4.51425560923615E-06  1.96593876313889E-05  5.09448670915496E-06 -7.06925513448581E-06
  2.14656609934805E-06 -1.32717566908512E-05  4.22084845877393E-06  9.14397225749581E-06 -1.55898962988661E-06
 -8.58320636302851E-06 -1.19836588677191E-06  1.33394820682945E-06 -5.46901444823299E-06  1.25477920748884E-08
  1.59948223488933E-05 -2.80812335699023E-06 -6.88071643328407E-06 -3.14275926488511E-06  4.73538480994694E-01
  4.41102258805926E-05  5.92426188529908E-06  7.53394147941170E-05 -4.86592648341741E-01 -4.48843903298818E-05
 -2.61048842984755E-06 -7.66887427675465E-05  7.34156809252539E-01  6.80121053159993E-05  1.13362859999946E-05
  1.16776169210460E-04  1.59754817739464E-05  5.95400666349301E-06 -4.22119199138053E-05  1.15212817280244E-05
  3.43562829145303E-05  1.11780312913140E-05 -3.72076093336623E-05  1.00108974921435E-05 -5.18276493600664E-05
  1.38615907855355E-05  2.75024681202264E-08  2.23256232768828E-07  1.00436540621153E-06  4.66129975303748E-06
  1.28778786315663E-06 -9.55695036687329E-05 -5.37061331117324E-07 -9.35535501452040E-07 -1.86268663406165E-07
 -5.76499291557696E-05  6.25820015149546E-07  1.51814059939915E-06  4.24742367680314E-07 -2.15568444578973E-04
 -1.23820854635550E-07  1.77443280800636E-06  2.02698527195669E-07 -7.38585423395345E-06 -1.15993134305969E-06
  1.14046481782593E-06 -5.59197454749867E-07 -1.14065505753660E-05 -1.48590381092973E-06 -7.12490584144188E-07
 -9.07402740414881E-07 -9.60499750267160E-08 -1.36682480948415E-06 -8.82815308852968E-11 -5.48518024780793E-10
 -1.02600627005401E-07  4.68291324503960E-08  1.51727521622465E-06 -4.56599839503895E-08 -1.48875362474780E-06
  6.21076179898139E-08  2.13381128483312E-06  4.55941085460538E-07  3.40357329831845E-06  1.54767317365997E-06
 -3.48661982700177E-08 -6.77146569241310E-06  6.48516894863436E-07  1.41286817171631E-05  2.71278752655052E-06
 -5.84448661104271E-06 -3.93855174179624E-07 -2.96507352920057E-06 -1.15757745085081E-06  1.50730057924362E-06
 -6.58744535897578E-06 -2.05728739318335E-06 -2.17810445362145E-07 -4.34750731485298E-07 -1.50394158003052E-05
 -2.22369157936442E-10  7.64349669871769E-09  2.03760492097841E-07 -1.86622874487487E-07 -3.18642865473239E-06
  1.54826187364234E-07  4.54186509258142E-06 -2.82171496436937E-07 -6.80479878654022E-06 -3.91678367525013E-08
 -2.91611054145147E-07 -6.64637613957722E-07 -7.42398222506676E-07 -1.34506558508472E-05  9.26732751660731E-07
  1.35938501827749E-05 -1.11629817915357E-06 -2.13328237005237E-05 -2.27833231657418E-08 -1.99941393658962E-07
  2.42373536027765E-07 -5.16795631041362E-08 -3.73265967364764E-07 -3.09835339225987E-07 -3.26829114150473E-06
  2.68606572021143E-07  6.78731845067079E-06  2.10506807678288E-08  1.86070224723018E-07 -3.87306859392359E-07
  3.75705658680152E-07  6.65310935842045E-06 -1.99880019241112E-08 -3.11300961326420E-06  1.79592993665887E-07
  2.27900499414942E-06  1.12036925621066E-10  1.47158136618455E-09 -1.00943826340944E-07 -2.59130102333791E-08
 -1.33143606122050E-06  1.20261544449614E-08  1.40400906382618E-06 -1.61527353625710E-08 -1.92190997024542E-06
 -3.67346248453579E-08  8.25496869786170E-08  3.86836581569053E-08  2.89770993644043E-08  6.57257886703877E-08
 -2.23361987201121E-06 -9.05727947303363E-07 -2.22265846698886E-06 -1.46378362240578E-08 -5.63138545224435E-08
 -4.80007136127113E-08  7.90367555255134E-08 -1.17445968309106E-07 -8.65871709786043E-07 -6.42520791448794E-08
  1.07607183342783E-06  3.62397452965177E-08 -1.27963107124816E-08  1.00616207041264E-07  1.65231875076744E-08
  3.21080310117400E-09  8.80175244017147E-07  2.15573744938287E-06  2.19684439190910E-06 -3.68969667099366E-08
 -1.35771198112392E-07  3.19022771446987E-07 -4.39192494507718E-07  5.10239317650842E-07  2.94978239158183E-07
 -3.61910375756520E-06  4.30293617138071E-06
* ORBITAL    1   20
 -1.10405839073636E-07 -9.08495128576011E-07 -3.50370489730592E-06 -9.60967710425364E-06  5.96102069920998E-06
 -4.57323534359840E-04 -1.82236392560804E-06 -9.22167018062453E-06 -1.87731856498072E-06  9.88992773815449E-05
 -9.84249510023688E-07 -3.77141531043432E-06 -4.02543133815758E-08 -2.55340464851942E-04  7.85439719646125E-07
  6.44575368820210E-07 -8.73297658018913E-07  1.18970411390062E-05 -3.87815495400105E-06  7.53215525896329E-07
  2.46970084654475E-06 -1.70540828399916E-05  3.27349407193995E-06  1.84517067398350E-06 -9.54629063321497E-07
 -1.20132161271977E-06  1.57187455280521E-07 -9.46155464145879E-08 -7.31157999372917E-07 -2.95808451226901E-06
 -6.79256292658854E-06  7.03546568442096E-06  1.09316602988571E-05 -1.71958513659046E-06 -5.87977248888819E-06
 -7.91423234498551E-08  1.75606697226985E-04 -7.97250449253867E-07 -5.83140654563145E-06 -1.45541656976650E-06
  1.60852252166972E-04  6.21470934768545E-07  3.94339160668243E-06  1.24608182248099E-06  1.98231722145885E-05
 -4.65474578887150E-06  2.80081044184189E-07  1.55772348495693E-06 -1.75109553377713E-06  1.66966654944976E-06
  1.57193715312548E-06 -1.97968612480282E-06 -2.45969717616162E-06 -1.01060049260666E-06 -5.70462465665588E-07
 -3.81392536529320E-06 -2.09982397824477E-05 -1.01924206123227E-04 -3.43821231026307E-05  2.34624549494136E-04
 -5.54485861932727E-06 -3.15349206374620E-05 -8.47595121632329E-06  4.12409025648788E-04  4.48331020197808E-06
  1.81918347105764E-05  2.74084006083628E-06  3.61071575594100E-04  7.09879021423159E-06  3.52148013687580E-05
  7.96207235814485E-06  1.16077706855025E-05  3.32033733835631E-06 -8.92452381553721E-06 -2.82276269155770E-07
 -6.50355973723247E-06 -1.87982197720783E-06  2.01716360064170E-05  6.61742761774355E-06 -7.95169422926431E-06
 -4.57016833676223E-06 -2.67681799490005E-07 -1.43782044856905E-04  3.20116075414270E-05  9.41155551961306E-05
  4.58667393870227E-05  6.18115510643736E-02 -1.36536821505941E-06 -3.48968329974409E-05 -1.48069722359898E-06
  8.24867842588681E-01  6.83757227582609E-05  1.76267100456336E-05  1.33216754221904E-04  5.61936002503701E-01
  5.15147461428898E-05  3.74730104404072E-05  9.91486577666290E-05  6.70359505174612E-05  1.03349940281076E-05
  5.36534843870487E-05 -1.45868855046005E-05 -3.89552220481617E-05 -6.06654357127299E-06 -4.61575267820461E-05
  1.61710030976802E-05 -6.99280338804949E-06 -6.16880354766604E-07  4.85142391757145E-07  3.23185125561706E-06
 -1.09508521412780E-06  1.73221434518646E-06 -9.12538476308789E-06  8.79436732853429E-07 -2.40481392859946E-05
 -6.14607351877928E-07 -1.03826461267692E-05 -4.99534441315338E-07 -3.71951559822568E-06 -6.02196632383828E-06
 -1.98241578091506E-06 -1.85968952295143E-06  1.13004641513317E-06 -1.44752116557658E-05  2.19342799808580E-07
  1.85694995818310E-07 -5.06601705838922E-07 -3.79119408876130E-06 -6.34396114728098E-06 -5.93103075529322E-07
 -8.47851863131376E-06 -2.73868156126165E-07 -7.79100323227159E-06  2.29054358986416E-06 -8.45268593850650E-06
 -4.07486173100462E-08 -3.15678154906606E-07 -1.94618714464133E-07 -6.19037685431990E-08 -1.11508275533158E-06
 -3.31321812671754E-08  1.30454119677752E-06  2.44612043569261E-08  1.89298527216584E-06 -3.29786080969089E-09
 -4.92034927424302E-08  1.47160457705671E-06  7.33937478855721E-08 -3.98625406531834E-07  2.98178373015651E-07
  2.46322374632318E-06  1.54052204619599E-07  1.88000990905237E-06  1.54903183720591E-08  1.24128629084678E-07
  7.17169056754187E-07  1.07728461231481E-08 -4.11672385842199E-07  5.29580724736065E-08 -5.15289148053174E-08
 -1.79098644198479E-08  4.57830391699837E-06  1.67054856178701E-08  1.34591816456601E-07  7.50788583673370E-07
  5.87220461139098E-08 -3.18900271196815E-06  1.89169213550415E-08  2.97969224546529E-06  4.04990978343702E-08
  6.01825198762432E-07  2.91361781496315E-07  2.19228463046698E-06  6.83600010752948E-06 -1.26449236520679E-06
  1.72081838590646E-06 -1.53127564368811E-06 -2.38760669745249E-05 -2.42855879198906E-07 -1.83378839558503E-05
 -6.41916952897843E-09 -1.11226121775137E-06 -1.41398713699289E-06 -1.03232748828425E-06  1.82676591435822E-07
 -1.05298713952052E-06  9.47463542564901E-08 -2.04204980446263E-07  1.32230022689934E-06  1.85848425469049E-06
  9.80371369316705E-06  6.58273816774461E-06 -2.28036136578148E-06 -1.15125979070157E-05 -7.58960644170710E-06
 -1.14350031092059E-05 -2.19869072602206E-09 -1.11396175998146E-06 -1.34678881659562E-06 -1.10491822775173E-06
  2.97428970947858E-07  1.20063947666073E-07 -9.72354007517486E-07 -1.41139924839987E-07  3.61169261215355E-07
  2.11275809708599E-06 -1.16352028686007E-06 -1.61864684143630E-06 -3.08319713488319E-07  5.81811534420000E-07
 -1.78582041224546E-06 -1.75873954559778E-06
* ORBITAL    1   21
  2.65974197743061E-07  1.43095554855176E-04 -3.18571780134032E-05 -9.37654830308773E-05 -4.57125774323954E-05
  8.26517973426614E-01  6.85553999951296E-05  1.76663112728183E-05  1.33415249118825E-04  6.13095765722764E-02
 -1.40268449467892E-06 -3.46832026707417E-05 -1.53608464468506E-06  5.59559062415955E-01  5.13241080886667E-05
  3.73587598081356E-05  9.87119809309540E-05 -6.71338589091543E-05 -1.03894327309481E-05  4.58682585169802E-05
 -1.60993088205912E-05  3.88647856603108E-05  6.04287254729801E-06 -5.37678222842826E-05  1.46142280483530E-05
 -6.96808673296996E-06 -6.15769622750485E-07  5.69388409861145E-07  3.98623744763494E-06  2.09135452682405E-05
  1.01656114011737E-04  3.43073123931226E-05  2.34891840464740E-04  4.46811163399260E-06  1.81624578657318E-05
  2.71624868056916E-06  1.21080252624162E-04 -5.54982245263683E-06 -3.15367681310190E-05 -8.49620067053968E-06
  6.73506633843521E-05  7.06635128124694E-06  3.51698231430636E-05  7.90729696510907E-06 -1.15454961602431E-05
 -3.31775884306954E-06 -2.01363786615309E-05 -6.61745993121883E-06  6.55279781833610E-06  1.89044282495893E-06
  8.82620831266652E-06  2.80466395215459E-07 -8.00532184229488E-06 -4.55818677686448E-06  9.46439766122195E-08
  8.09433309070272E-07  2.93823003696421E-06  6.77901179561671E-06 -7.00520024025174E-06 -7.04213373485966E-04
 -8.73946059065064E-07 -5.91215422135522E-06 -1.60283844819435E-06  1.07404008793855E-03 -1.62113012991554E-06
 -5.86661218333539E-06  7.55712012341943E-08 -1.10043233522421E-03  5.05903189827702E-07  3.95939307000208E-06
  1.05380470793282E-06 -2.02886549500006E-05  4.69065937720773E-06 -1.63105930617568E-06  1.96084581918559E-06
  1.70529652971072E-06 -1.68796533688655E-06 -2.18815831318211E-07 -1.56928833031848E-06 -2.35688817121118E-06
 -1.03765101061900E-06  1.08458391230750E-07  7.52413838432728E-07  3.47465003015329E-06  9.40186220744377E-06
 -6.01048524964734E-06  1.74022345562526E-04 -9.66194225320019E-07 -3.73852948286171E-06 -2.59866966124923E-08
  3.88102785756664E-04 -1.73516483829437E-06 -9.10741314513597E-06 -1.72022509921424E-06  3.27253562975121E-04
  8.17256150519613E-07  5.76946004497197E-07 -7.91207827162687E-07 -1.17950774402780E-05  3.87188375195840E-06
 -1.83282387951677E-06  9.62476040741621E-07  1.70167550034313E-05 -3.28263424397346E-06 -8.36775251679494E-07
 -2.44613250539383E-06 -1.20185889217833E-06  1.76621956479148E-07  5.05712720219390E-07  3.78416617040678E-06
  6.34345835849051E-06 -2.71644921354198E-07 -7.81803175794186E-06 -5.90114915863797E-07 -8.47496165891007E-06
  2.28120122457587E-06 -8.44761504588183E-06  3.96053671044441E-08  3.07050212473005E-07  1.82763833529320E-07
 -3.50481084944551E-08  1.35064016705193E-06 -6.25362527857157E-08 -1.17980864714458E-06  2.00395989534734E-08
  1.89717738274803E-06 -4.86011072846155E-07 -3.23816102663260E-06  1.05570660825668E-06  8.78365844061326E-07
 -2.39477819858131E-05  1.73833157586487E-06 -9.16587697946258E-06 -6.10334567434551E-07 -1.03323017901165E-05
  5.00252438868221E-07  3.72496561309015E-06  6.03356941719475E-06  1.13419220195720E-06 -1.44027973531488E-05
 -1.98602474162337E-06 -1.82698472883792E-06  2.20636945147150E-07  2.40494988636527E-07 -1.65266259720440E-08
 -1.33175020467755E-07 -7.45745365042103E-07  1.93868256770823E-08  2.99310510076492E-06  5.66903761931966E-08
 -3.24086953916346E-06  4.17524861267344E-08  6.39572747442974E-07 -2.88384308980660E-07 -2.16993325379487E-06
 -6.78311050659816E-06 -1.53302054331934E-06 -2.39187622269324E-05 -1.25592065684386E-06  1.74947824278691E-06
 -2.43998408264915E-07 -1.82889905720531E-05  5.29986282546038E-09  6.40234601086745E-08 -1.43087030496836E-06
  3.01293580875336E-07  2.52675252344694E-06  7.71431277402283E-08 -3.50726363117992E-07  1.56374669202221E-07
  1.94742052706181E-06 -1.54973448943850E-08 -1.24305486498612E-07 -7.17949617168176E-07  5.31900848474386E-08
 -1.59965771500492E-08  9.05976093636217E-09 -4.44932478481806E-07 -1.89357584446196E-08  4.54262440753357E-06
 -3.58812262139455E-07 -2.09593092268637E-06 -1.61871666943924E-06 -1.15041244555633E-06 -3.20513459853045E-07
  1.76206207675698E-06 -5.70687422069977E-07  1.78163252846928E-06  3.74502179149808E-09  1.11664068053205E-06
 -1.09472264642377E-06 -1.34289100920427E-06  2.98670161549304E-07  1.35183913789366E-07 -1.26939639701052E-07
  9.65686651313085E-07 -1.32441014566591E-06 -1.87556216150984E-06  6.53168175891951E-06  9.83083090153447E-06
 -2.24068314705263E-06  7.58292903431468E-06  1.14377807088433E-05  1.15687433382245E-05  6.97230761712965E-09
  1.12334434562198E-06 -1.03536576954578E-06 -1.42270765304293E-06  1.80401856672261E-07 -1.05804229271771E-07
  2.05791812687358E-07  1.04631122799746E-06
* ORBITAL    1   22
 -7.63823492807395E-07 -5.17757953058312E-06 -2.76560323029154E-05 -1.27582746556345E-04 -2.59522720357992E-05
  2.27541346298294E-04  2.40271590635562E-07  3.28085730539629E-06  6.61967827134513E-07 -5.77325327975668E-04
 -1.59518862940369E-05 -6.60814528141421E-05 -1.03823244973756E-05  2.66145602624139E-04 -1.36017622750153E-06
 -1.07116317368298E-05 -3.99980319971203E-06 -1.65948446895400E-06  2.83119039145442E-06 -2.58771707489972E-06
 -4.40986936461785E-06  3.66176366761218E-06  8.29940018867303E-06 -2.48783774064280E-07  6.15323668639706E-07
 -2.17291223605033E-05  1.06944028441759E-05 -7.60486731106093E-07 -4.96264234704985E-06 -2.75466831960670E-05
 -1.26029196156718E-04 -2.51069857325855E-05 -2.02383198974714E-04 -6.79907713688109E-06 -2.34024188829440E-05
 -1.82161918271258E-06 -6.13707883794817E-04 -8.90288490143297E-06 -3.89350710556900E-05 -7.65619923676717E-06
 -1.37881189264137E-03 -1.14432100131630E-05 -4.83650360079702E-05 -7.70301607492114E-06 -4.15335752872094E-06
 -5.69067366344639E-06  1.35821029709096E-05 -9.89267153138052E-06 -3.20457963034160E-07 -6.49224337745624E-06
  1.58213460588262E-05 -4.97224551434061E-06  1.97790300983150E-06  2.58909175310767E-06 -9.89099612218731E-07
 -5.57928285345040E-04  1.04546112541018E-04  2.27099796142172E-04  1.04848975523970E-04 -2.11041717859755E-01
 -1.50085226003602E-05 -1.73816757226807E-05 -2.73225294748570E-05 -8.71940393244937E-01 -7.84354907940339E-05
 -1.52924386973402E-04 -1.48589734853565E-04 -4.41791438947172E-01 -4.24948580667539E-05 -9.52300426897133E-05
 -8.16561634859766E-05  5.27348557309885E-07 -8.70422827602618E-06  1.75167823919709E-04 -4.82984787405944E-05
 -7.82019921630991E-07  5.47668254355057E-06  4.15829306042742E-05 -8.10270225864892E-06 -1.55291850077051E-04
  4.04056325385470E-05 -4.40273561235825E-07 -3.11643470842501E-06 -1.61593611241855E-05 -7.04512627493103E-05
 -7.29522749864112E-06  2.85037008393844E-04  3.20025821607465E-06  1.60633366655443E-05  5.46695035154572E-07
  5.46678512487932E-04 -6.93799867687404E-06 -3.11531041361338E-05 -5.89920428262855E-06  1.77612907750475E-04
 -7.15501887642221E-06 -3.30835653468405E-05 -4.51514593035155E-06  1.37669758438543E-05  5.54802163597060E-06
 -1.26373319112967E-05 -7.69679362015402E-06 -8.10404136022593E-06 -3.21298062547489E-06  1.36107602917293E-05
  5.16203194447827E-06 -8.30019655014836E-07  1.74898135415763E-06  9.04982226611685E-08  6.84325510369655E-07
  6.43412687221293E-06 -1.70386283886646E-07 -6.17152458658700E-06  1.26528915641670E-07 -1.90736148632484E-06
  2.14573927180387E-07  3.01206838382753E-06 -4.51038546451150E-07 -3.31424115758203E-06 -1.83719408564012E-07
 -1.42578400043251E-07  1.81309845362052E-06 -2.37612217842424E-07  1.42949179109416E-05 -1.77661470688551E-06
 -3.36241812570068E-06 -4.50495481921250E-07 -3.32221757548553E-06 -2.33815217490246E-07  1.08957757666533E-06
  1.03304937984900E-05 -1.53545109721048E-06  4.76567617667497E-06 -7.22434465890818E-08  8.43128559750519E-06
 -1.03838771037749E-06 -7.41547216537300E-06 -5.80075720254605E-06 -2.19057452983862E-06 -1.63562394858945E-05
 -2.49179423237122E-06  2.85219961442516E-06 -2.07735564267736E-07  1.34351344790440E-05  2.35644726434381E-06
  1.75158616545475E-05  4.07661119701882E-05 -1.24034432584603E-06 -8.70681316974528E-07 -5.82194076194164E-06
  2.39503261233376E-05 -3.23355961004540E-06  1.69586624502013E-05 -3.91376376979274E-08 -3.15091686232822E-07
 -7.72021643128079E-07 -3.11520472377393E-08 -2.67287130827686E-06 -2.77314030945278E-07 -4.05579274024501E-06
  2.81796741942299E-07  8.96689974761083E-06 -3.64197070855926E-08 -2.92473151624643E-07 -6.31611990783816E-07
 -3.41811230223284E-07 -9.38769444259910E-06  5.06793572954402E-08  3.00877875171479E-06 -1.60536578820141E-07
 -7.26926823819128E-07 -1.86631500415757E-08 -1.35799463191196E-07  1.03262980938221E-06  8.36949595098634E-08
 -8.68421979594046E-07  4.45676414710425E-08 -8.12104527857540E-07 -2.86617161565925E-08  3.82712551575496E-08
 -2.28646758014574E-10  5.96557608406169E-07  9.50691278623627E-07  8.55932100200276E-07  4.46229951408272E-07
  2.18694740507594E-06 -3.47198222286341E-07  3.80309766820103E-06  2.02260650726935E-07  2.95106685723184E-08
  1.06766844776730E-06  1.11689859475665E-06  1.75021729323025E-08 -3.31249613582665E-06  1.01075995585272E-06
 -3.26273534941616E-06  1.14463449469694E-09  6.20944203279442E-07  6.42441720804478E-07  1.24094983926249E-06
 -6.94254064005490E-08 -3.57895871091210E-07  2.24812809276637E-06  3.90705120444049E-06  1.61159136511173E-07
  8.21801159286583E-06 -1.26625204606491E-05 -1.56480739650136E-05 -2.04646612659064E-06 -3.19246848733629E-06
  1.92174468657689E-06  2.20077439398063E-06
* ORBITAL    1   23
  2.22764440399455E-08  1.61920547300014E-07  8.18908890977801E-07  3.80996649727831E-06  1.12296507244774E-06
 -2.35168293852678E-04 -5.62996772824236E-07 -1.11310884140354E-06 -3.77366701254840E-07  2.14525472985603E-04
  5.28334539082836E-07  8.65895951771891E-07  2.18898408049139E-07  3.05881715464918E-04  2.29210475175310E-07
 -1.29323354192118E-06 -1.00249822299986E-07 -7.20248998099925E-06 -1.10776546567120E-06 -5.49832699678386E-07
 -8.61232719301182E-07 -1.15689882131191E-05 -1.53115752837520E-06  9.84846976208980E-07 -6.71252542395607E-07
  6.57524101108520E-08  1.31652604947314E-06  1.09149971944785E-08  1.14313950195845E-05 -1.88397320322259E-06
 -4.30717294430912E-06 -2.02470585255192E-06  4.93117315546078E-01  4.55311866873376E-05  4.15429287652293E-06
  7.78506759785476E-05 -4.77266541894132E-01 -4.44548902370075E-05 -6.06784649134210E-06 -7.58936307051138E-05
 -7.27358212849750E-01 -6.73225844544576E-05 -1.06531440686072E-05 -1.15444277467934E-04  1.63605840342097E-05
  5.76331897119225E-06 -3.73595323772123E-05  9.97442442561197E-06  3.39664924527256E-05  1.09101635857928E-05
 -4.05721004788571E-05  1.08877300134573E-05  5.27200961900108E-05 -1.39406701430010E-05  3.64637481456861E-07
  3.29684623455648E-06  1.32840909183737E-05  7.00013474423428E-05  2.91776291232401E-05  2.48824202609241E-05
 -3.08423280151940E-06 -1.58866817896788E-05 -4.48525062523962E-06  1.21178841572686E-03 -3.69232364096724E-06
 -1.35142023852692E-05 -2.43504217041777E-06  3.01905405820236E-04 -4.42323464579741E-06 -1.91573882715827E-05
 -5.02797803416643E-06 -6.96169798803903E-06  2.12356128093862E-06 -8.70898655617214E-06 -1.14051393495531E-06
  9.01055549982549E-06 -1.60476081529607E-06 -1.31685523147826E-05  4.21774871012745E-06 -1.07900589412832E-06
  5.37013957305071E-06 -3.45100334682753E-07 -2.44470655114831E-06 -1.27884046702600E-05 -6.79916138641260E-05
 -2.93461371643734E-05 -2.55170982865575E-04  6.23631799424386E-06  2.72260650632068E-05  7.03822187790260E-06
  6.02568334497267E-04  2.99211371036627E-07  9.80986733620893E-07  1.39702672457039E-08 -5.09985784516384E-04
 -6.54875929979331E-07  1.08165107387227E-06  1.05584428819465E-06  9.89984980715216E-06 -2.19012441074815E-06
 -1.47091506394251E-06 -1.02394544686566E-06 -1.40020237273924E-06  9.26031122855070E-07  3.32646268310425E-06
 -6.62309793790669E-06  1.55415318294177E-05 -1.97046717929678E-06 -4.02004714182353E-07 -3.02746347447200E-06
 -1.30030840360350E-06  2.09370550426911E-06  2.92029259913388E-07 -1.52758215293410E-06  6.50196413174119E-06
  4.35640644716463E-07  1.49297834639825E-05 -6.32761221691877E-09 -3.76896186552677E-08  1.04499163836415E-07
 -1.51736208462277E-07 -4.53880954355655E-06  2.01562919995505E-07  3.38805468294035E-06  2.82064510012720E-07
  6.67895636825590E-06  5.98254500229722E-10  4.39444041063561E-09 -6.69475841186663E-08  4.17792020942374E-08
  1.49586533428833E-06 -4.25454853897273E-08 -1.49242400637440E-06 -5.98063755930652E-08 -2.13966941699600E-06
  4.52655159320853E-07  3.37996515956969E-06  1.57893251892634E-06 -6.39850575439528E-07 -1.41010997178576E-05
  4.22836975683283E-08  6.81704879281563E-06 -2.69283095191580E-06  5.65160185887542E-06  1.48428504908362E-08
  1.39425260508220E-07 -4.95334258035209E-07  2.20819607176702E-08  3.05752476652327E-06 -3.58585388399633E-07
 -6.52893100267265E-06 -1.68352197056967E-07 -2.19647620137936E-06  1.32773718507675E-10  1.59110499042793E-09
 -7.92176304744622E-08 -1.20843926359236E-08 -1.39008206025698E-06  2.44783967424339E-08  1.34020253749798E-06
  1.60273043580725E-08  1.92449218178842E-06 -2.50937415996110E-08 -1.86418890354067E-07 -4.45884423227889E-07
 -8.97938786311086E-07 -1.38084072633876E-05  7.69133939679538E-07  1.35506723601449E-05  1.14832610531501E-06
  2.10387533186816E-05 -2.32629126123295E-08 -2.03711285206352E-07  2.32613107589958E-07  3.11169061536314E-07
  3.31027640465020E-06  4.86660967389892E-08  3.16943377727091E-07 -2.71137007234100E-07 -6.80224207513656E-06
 -3.04186136632682E-08 -7.36903137535881E-08  4.89245493924220E-07 -2.59179116211795E-07 -4.98671152788676E-07
  4.23341766706911E-06  2.20010834452511E-07 -3.68524434287764E-06  3.81042494861371E-08 -1.16545506026258E-08
  2.93445057187732E-09 -1.01260683658640E-07 -1.82457634060998E-08  2.18456831450699E-06  8.67642459967551E-07
  2.15187014801051E-06 -1.03247099721152E-08 -4.07933512182206E-08 -7.80772403740965E-08  4.55625653878006E-08
  1.13727989276899E-07 -5.56593303185658E-08  1.02534427828948E-06 -9.14436551042591E-07 -3.70909516512727E-08
  6.58360515954129E-08  5.91632929500184E-09 -1.97621810931912E-08 -7.63837622099068E-08 -9.04433620832447E-07
 -2.19251973845461E-06 -2.22555622436385E-06
* ORBITAL    1   24
 -3.81220967500086E-07 -2.70909736337139E-06 -1.40794549828491E-05 -7.37296958566482E-05 -3.05132114870867E-05
  2.37816519697752E-03 -2.97740854582390E-06 -1.65274138658163E-05 -4.28147219125596E-06 -2.51501252230755E-03
 -4.17495212793834E-06 -1.42438420964395E-05 -3.10530980066567E-06 -3.43862883957905E-03  4.42232693785965E-06
  2.06799264614832E-05  4.84889599200593E-06  6.30174522724325E-06 -2.14016723587976E-06 -9.29154149208936E-06
 -1.12919292812377E-06 -8.16264065115325E-06  1.15956787224649E-06 -1.42129028878311E-05  4.64561242045399E-06
  1.59992614600258E-06 -5.57373117541498E-06  3.25722368096328E-07  2.10431809996352E-06  1.21286145990781E-05
  6.47168326397448E-05  2.83841712811781E-05  8.27816145601871E-04  5.91296235117656E-06  2.56316430012789E-05
  6.87074868839303E-06 -2.10732743766731E-04  2.53806987494057E-07  1.12703643686592E-06 -8.45261478938483E-08
 -3.99883645480998E-04  5.51905226843586E-07 -9.39233045980343E-07 -1.16545696982677E-06 -1.07106089811439E-05
  2.44895948012972E-06 -1.44613034962524E-06 -1.10648566982022E-06  1.64083193859762E-06 -6.37727372262063E-07
  3.60226879984174E-06 -6.40740477260960E-06 -1.44879179498167E-05  1.65197359866151E-06 -4.54953883447914E-09
 -4.37199484567992E-08 -1.51360470066097E-07 -4.20985466249629E-07  4.73104344242310E-07  8.32095520987155E-05
 -4.51925985793314E-07 -5.48602226104123E-07 -1.40617285843169E-07 -1.01633667097240E-04  3.23697690456322E-07
  4.72616120362908E-08 -1.65415639450054E-08  1.09911406239032E-04 -3.31466782368843E-07  5.12621310215286E-07
 -4.99790955926386E-08  7.19493907911315E-06  1.04163705329526E-06  1.92056043755313E-07 -1.10441362442075E-06
  1.16894130223031E-05  1.55835468783489E-06 -1.06595685766025E-07 -6.48007794786419E-07  2.68637035632189E-07
 -1.18437488390410E-06 -2.47343808116775E-08 -1.46526188424991E-05  2.76317190288545E-06  6.60612713319792E-06
  2.94619467902884E-06  4.70103390275149E-01  4.36378703550722E-05  1.78246394993349E-06  7.43495932655157E-05
 -5.20703560150357E-01 -4.78493061964160E-05 -6.90887096358119E-06 -8.24876278398075E-05  7.12633379834985E-01
  6.61284885218963E-05  1.11888614394845E-05  1.13867490544386E-04 -1.97047725230060E-05 -6.87179793986642E-06
 -4.00064702697033E-05  1.06118096314651E-05 -3.05628674850024E-05 -1.06500734259454E-05 -4.26457529868669E-05
  1.15225472135981E-05 -4.89514175154905E-05  1.32664682025682E-05 -4.69627804862720E-08 -3.31181100746366E-07
 -1.91241200281162E-07 -3.08959796939769E-07 -4.26095950234512E-06  1.13566538788834E-07  4.66838064623221E-06
 -2.78930866151812E-07 -6.43676968442091E-06  4.20050506798672E-07  3.14505367341681E-06  1.42025874850684E-06
  2.11659807061432E-06  4.92641135648228E-08 -1.54815017348653E-06  7.87493244627280E-06 -4.72980114441320E-07
 -1.51248189267360E-05 -4.22643082945524E-07 -3.18454392063350E-06 -1.43698529869664E-06 -6.07214398022239E-07
 -1.35471369500840E-05  2.91508695872515E-08  7.09492962641488E-06  2.65375128828019E-06 -4.14739529084458E-06
  5.11643909897100E-09  3.85049896886672E-08  1.95619345137045E-07  5.24524059308007E-08  1.34238701376334E-06
 -5.70525836965742E-08 -1.70319054071507E-06  5.39785660396411E-08  2.01899137111832E-06  6.79948872537142E-11
  1.09515847928436E-09 -8.03354658073631E-10 -1.55021974190783E-08 -1.36735138772706E-06  1.08924728648453E-08
  1.36112947035824E-06 -2.45716014323222E-08 -1.96128090127628E-06 -2.06779469270389E-08 -1.84282596582510E-07
  3.59535743610234E-07  1.84959623430830E-08  3.21789706355667E-06 -3.80346402503301E-07 -6.86530318082416E-06
  1.84633563805907E-07  1.96226312357988E-06  2.09083719894893E-08  1.84190017321615E-07 -3.62997918442906E-07
  2.95462170419857E-07  3.03724422810459E-06  5.05323050252371E-08  1.58739262314452E-07  2.67122923321266E-07
  6.50699430336580E-06  5.75548869173657E-08  4.27018476910102E-07  8.67194073265285E-07 -9.53453893790682E-07
 -1.33928215415403E-05  8.11952140895359E-07  1.46287379404598E-05 -1.07003546160249E-06 -2.01747144834420E-05
 -3.61325387572785E-08  8.58635554567903E-08  1.16298762576896E-07 -2.59654042311233E-08  3.49701459602736E-10
 -2.03137013299615E-06 -9.25108433395566E-07 -2.10934764354610E-06 -2.73923526311851E-08  1.84470419685297E-07
 -2.63367535837635E-07 -8.53813733160814E-07  5.68242720404632E-07 -3.74778595877424E-06 -5.37761129726436E-08
  4.13289777664554E-06  3.94493687469360E-08  1.58319778129648E-08  8.91242835496359E-08  6.49908236399017E-08
  6.80064773206040E-08  8.86984338035982E-07  2.37832082023372E-06  2.22874329317830E-06  3.53204575697922E-09
 -1.61165810375534E-08 -1.25968259490111E-08  1.15002173382235E-07 -8.90843705840004E-08  7.26190042960892E-09
 -1.07373414529970E-06  8.63550284899747E-07
* ORBITAL    1   25
  1.90783989068695E-08  1.46673573745991E-05 -2.95629021319715E-06 -7.70257874829252E-06 -3.37465620260562E-06
 -5.18321676839083E-01 -4.77085508129515E-05 -7.00142596958869E-06 -8.21107524510266E-05  4.70596963773551E-01
  4.36354238440079E-05  1.52417800134399E-06  7.43288578550489E-05  7.14043036212965E-01  6.63448735407574E-05
  1.14479368034532E-05  1.14094868554917E-04  1.96084277576698E-05  6.83336858169387E-06  4.26740590030051E-05
 -1.15937486957682E-05  3.06371810744793E-05  1.06942934921696E-05  3.96708864483279E-05 -1.05220006621636E-05
 -4.91440290838218E-05  1.32502850274628E-05  8.33816313952241E-09  1.73607356128686E-08  3.06543035188640E-07
  1.23294837357517E-06 -1.15988845976878E-07 -1.51690499431574E-04  3.81218741856060E-07  3.19293366226037E-07
  4.48968413947436E-08  2.35288640948714E-04 -4.54872649817929E-07 -6.39036291994927E-07 -1.43523767773977E-07
  3.43776563935782E-04 -2.91450726412268E-07  5.56245532382387E-07 -7.58629217913754E-09 -7.29870406627489E-06
 -1.03067769570902E-06  8.42163619042679E-08  6.09690250326717E-07 -1.16048897128322E-05 -1.57622365512028E-06
 -1.05795305251343E-07  1.02441564807929E-06  6.98774892003387E-08 -1.17747635298691E-06 -3.26280980520101E-07
 -2.47953863631588E-06 -1.20559619502148E-05 -6.45742829448072E-05 -2.82840469890950E-05 -1.17638776301216E-04
  2.51136599956290E-07  1.10022341231262E-06 -7.11777387818481E-08 -4.79889211129965E-05  5.82524303492541E-06
  2.54463927738027E-05  6.71055535078006E-06 -3.01043218855404E-04  5.56208323281930E-07 -1.01540840114463E-06
 -1.15543830686190E-06  1.09345933946798E-05 -2.44946895114868E-06 -3.62234702252876E-06  6.37138737240383E-06
 -1.57287156852785E-06  6.75745058108852E-07  1.47979223231690E-06  1.08726806566901E-06 -1.48904466556510E-05
  1.71155543695465E-06  3.80315871979440E-07  2.53415708101658E-06  1.40890709495430E-05  7.37089555028136E-05
  3.05095472271179E-05  2.02740272506778E-03 -3.75093155946782E-06 -1.42345753031562E-05 -2.38960909352945E-06
 -2.68468810915920E-03 -3.44973578578532E-06 -1.66233731413224E-05 -5.08968929797212E-06  3.53789905682763E-03
  5.05954439771489E-06  2.07454227596190E-05  5.95047008217782E-06 -6.50091508333516E-06  2.08248491099267E-06
  1.38192220764984E-05 -4.54162804951175E-06  7.89853359572689E-06 -1.27602780780926E-06  8.88501441102910E-06
  1.24164957943751E-06  1.14562497774733E-06 -5.44562234555568E-06  4.23432698172433E-07  3.19064645420084E-06
  1.45467692620169E-06  2.46651186542848E-08  7.02508192880098E-06 -6.07341312864148E-07 -1.35330623219545E-05
  2.65674251959336E-06 -4.22638553334042E-06 -1.21428838941291E-09 -9.18415687982811E-09 -1.81821996082204E-07
 -3.66172741343678E-08 -1.69792198850438E-06  3.75637936639211E-08  1.41309494821159E-06  4.95981383353445E-08
  1.88919510891689E-06  4.05804657940453E-08  2.84651254943401E-07  1.98986302454214E-07  1.12034978977368E-07
  4.46109188278390E-06 -3.05237255556266E-07 -4.19021012449121E-06 -2.54926298604540E-07 -6.51271336060374E-06
 -4.19469988423730E-07 -3.14050084291850E-06 -1.40407582237794E-06 -1.54650924610370E-06  7.75089319282607E-06
  2.10795977931961E-06  1.50449029244195E-08 -4.71141589450608E-07 -1.50890753509394E-05 -1.67102734750466E-08
 -1.52837241032795E-07  4.36179919168914E-07  4.72800440688489E-08  1.33219367196861E-07  2.87970679272045E-07
  3.07054431038533E-06  2.58240124456517E-07  6.46251655478519E-06 -5.75208381387115E-08 -4.27148418522221E-07
 -8.62099892967034E-07  8.07925787632469E-07  1.45878964397995E-05 -9.58996761695419E-07 -1.34754108063324E-05
 -1.06980320743693E-06 -2.01837190940819E-05  3.52130546677043E-10  2.34926566694132E-09 -2.47430944477363E-10
  1.52273926481831E-08  1.41667209805351E-06 -1.51367048411197E-08 -1.38333229093743E-06 -2.20797801681768E-08
 -1.90297039405814E-06  2.14700690754749E-08  1.90183302012654E-07 -3.44820131429133E-07 -3.89640693350582E-07
 -6.99460339629250E-06  2.64349428493944E-08  3.35699653710101E-06  1.74364383226981E-07  1.76402595110459E-06
 -4.97298607432788E-09  8.21473471777367E-09  1.09942060488619E-07 -1.85853966078769E-08 -9.05444595376084E-08
 -8.78463478354344E-07 -1.30514829533436E-08  1.05655734312830E-06 -3.96488483650167E-08 -1.14589572640236E-08
  6.02124165667462E-08  8.72234872652824E-08  7.56639483197747E-08 -2.25210435962658E-06 -8.88655293532024E-07
 -2.33885202350918E-06  2.08696383090697E-08 -2.12887844416520E-07 -8.54657952399892E-07 -2.24316156671976E-07
  5.89188063905164E-07  7.87519561805214E-08 -4.07570915315755E-06  3.86955244088782E-06  3.72403772059282E-08
 -7.34152746678918E-08 -3.85483143776210E-08  9.86674759433449E-08  3.74411843469075E-09  9.19314298393985E-07
  2.09616187771045E-06  2.05149741712921E-06
* ORBITAL    1   26
  4.41436223456656E-07  2.83301195291481E-06  1.62790926013180E-05  7.08864354371924E-05  7.42670695461254E-06
  3.43054157460617E-04 -6.99038081880267E-06 -3.12657425187361E-05 -5.95917415223143E-06  7.11759092876720E-04
  3.27559506414088E-06  1.63000935995857E-05  6.51174107177497E-07 -1.22054475656705E-04 -7.18779366791148E-06
 -3.31451908195975E-05 -4.56965394133383E-06 -1.38213274519890E-05 -5.59610124619571E-06 -1.37578515336129E-05
 -5.15666716673816E-06  7.99925090800981E-06  3.18669845118536E-06  1.27075432259451E-05  7.70048145473208E-06
 -8.67876073346280E-07  1.74550926065707E-06  9.91425238850246E-07  5.52146787850963E-04 -1.04568775912696E-04
 -2.27117441547626E-04 -1.05020335624836E-04 -8.67832906065185E-01 -7.80473344737787E-05 -1.53403576483479E-04
 -1.47601919961163E-04 -2.11415273505427E-01 -1.49501192013977E-05 -1.73946177187255E-05 -2.72643001187104E-05
 -4.49629212239670E-01 -4.32075953898315E-05 -9.55894656835713E-05 -8.26351851989816E-05 -1.18758222488104E-06
  8.68931315490563E-06 -4.21736186235168E-05  8.16837952362251E-06  1.09985675482155E-06 -5.18765852266673E-06
 -1.76079591295159E-04  4.80816870018655E-05 -1.54748107415727E-04  3.98320207562559E-05  7.64785524662146E-07
  6.03512430307544E-06  2.74383060627019E-05  1.26076163516437E-04  2.50093789015135E-05  3.15711860220894E-04
 -8.85859244462456E-06 -3.90403273698689E-05 -7.54254623570914E-06  7.48579602400021E-04 -6.72999012575758E-06
 -2.31812765442105E-05 -1.66127920987720E-06  4.61293097128970E-04 -1.12975660428800E-05 -4.82873231634450E-05
 -7.40620142137748E-06  4.15236133385837E-06  5.76696430446365E-06 -1.63705926910119E-05  5.12948946681116E-06
  6.09436943552686E-07  6.48779590264753E-06 -1.38555820216386E-05  9.95320985045397E-06  2.17230152050003E-06
  2.53548909450661E-06  7.61817685192647E-07  4.55357955670112E-06  2.77334103648967E-05  1.27505070118088E-04
  2.57852342229249E-05 -1.27227882274747E-03 -1.59900960801859E-05 -6.61700207447617E-05 -1.04426320035265E-05
 -5.37424933702352E-04  1.96674734827693E-07  3.32311514034066E-06  5.59713817451964E-07  1.13958125902482E-03
 -1.27299781014101E-06 -1.04575776827164E-05 -3.81311215258928E-06  1.45242092749610E-06 -2.86871647987861E-06
  2.35108557720282E-07 -5.79686449738678E-07 -3.88370099174887E-06 -8.29265731835898E-06  2.27536576108408E-06
  4.35508153882693E-06 -2.11543363558713E-05  1.06436330488875E-05  4.44766754498115E-07  3.27893965882436E-06
  7.52961342157104E-08 -1.52192710496853E-06  5.14512681211366E-06  1.07503740311782E-06  1.00950836908902E-05
 -6.89057619345753E-08  8.61029626330799E-06  1.03737296696697E-06  7.41006456025640E-06  5.76352240449096E-06
 -2.48352799019997E-06  2.85082589978182E-06 -2.18695822291258E-06 -1.65046090363296E-05 -1.93643583824672E-07
  1.36957846009159E-05 -9.18330693992110E-08 -6.94570875973220E-07 -6.46409716239365E-06  1.29107321050502E-07
 -1.89312985728957E-06 -1.69537522372745E-07 -6.15704944951206E-06  2.18441219463998E-07  2.91505313937517E-06
  4.55616399401174E-07  3.34749625366385E-06  1.13393832123405E-07 -2.40176227596693E-07  1.43493158437205E-05
 -1.37542006486780E-07  1.85851823284821E-06 -1.79996006793965E-06 -3.17722551494083E-06  2.87501631959203E-08
  2.35510050518347E-07  4.70555869867013E-07  5.23954986428557E-08  2.96620666406304E-06 -3.24446278161511E-07
 -9.35675935206718E-06 -1.53219539859098E-07 -7.77270280155986E-07  1.99872427490512E-08  1.45680887195160E-07
 -1.01674872340227E-06  4.51401434486347E-08 -8.23181333411038E-07  8.68889336043293E-08 -8.73189531820976E-07
 -3.05180722696594E-08  6.75734747499565E-08 -2.38813613529344E-06 -1.77101450895195E-05 -4.06867240531610E-05
 -5.81618112485715E-06  2.46044047087193E-05 -1.24139873969260E-06 -9.85222447077419E-07 -3.23834623346541E-06
  1.77442720270999E-05  4.15606784044379E-08  3.32587297171014E-07  7.90994922058365E-07 -2.81519603449071E-07
 -4.01992752864583E-06 -3.09982963231900E-08 -2.58042849864641E-06  2.81265507769114E-07  8.74374891494249E-06
 -1.70492939321279E-07 -8.28482848039158E-06 -1.56479235324463E-05 -1.26890952658340E-05 -2.04720640860256E-06
 -2.14797531404815E-06  3.29224034934816E-06 -1.90218881311731E-06  2.98898696892845E-11 -5.92597214870416E-07
  1.20769368138488E-06  6.13260893679789E-07 -5.83366680506214E-08 -3.85859136348564E-06  3.52709924065850E-07
 -2.21188442517596E-06 -2.01106968899904E-07 -1.95180280650549E-08  1.10352786351654E-06  1.06995321726586E-06
  1.22376377609924E-08 -1.01320114543423E-06  3.28465538030007E-06  3.30607061483220E-06 -1.75182049084550E-09
 -6.14745508046046E-07  8.78828761814450E-07  9.74513007506827E-07  4.52780281565417E-07  3.52784597338999E-07
 -3.81938086652621E-06 -2.19879157832964E-06
* ORBITAL    1   27
  7.35424199952153E-07 -1.17730591260362E-06  2.81887215281914E-05  1.26571177578779E-04  2.57548227131142E-05
  2.37743184813811E-03  8.79382843685220E-06  3.81212968878435E-05  7.70621654383546E-06  1.06009967216324E-02
  7.55196916373773E-06  2.44508810725214E-05  3.53604845942489E-06 -4.85341205908960E-03 -1.16731710700150E-05
 -4.93245898446751E-05 -8.37007398174975E-06  4.53163496083180E-06  5.41117554307506E-06  1.41890715739535E-05
 -4.49538197053145E-06 -2.57868855839820E-07  6.94002399848543E-06  1.32730846481323E-05 -9.79634063877036E-06
  2.20913812226620E-07  2.91430345579318E-06  7.62410071044818E-07  6.43724820362886E-06  2.73060535535987E-05
  1.27255159808412E-04  2.63016493410609E-05 -1.54583297739083E-03  1.57397223666297E-05  6.59018939710123E-05
  1.00737358695533E-05 -3.71738245786634E-04 -2.12355940804411E-07 -3.20526156018509E-06 -6.70113559926221E-07
 -6.36484747174633E-04 -1.59264361364480E-06 -1.17989292206846E-05 -4.31370145415150E-06  1.88894512805873E-06
 -2.86124236868935E-06 -2.90677250046642E-07  7.49243405590514E-07 -4.06257163092283E-06 -8.26497710528600E-06
 -2.98590310236146E-06 -4.72539452253586E-06 -2.21533937097403E-05  1.07495666241028E-05  4.19630578172259E-07
  3.22300250123454E-06  1.53443171381077E-05  6.64776875858572E-05  6.14614438427997E-06 -3.04778003244101E-05
  6.77654564537191E-06  2.98337006625064E-05  5.68402525789517E-06  2.43903816259172E-04 -2.91664847743880E-06
 -1.49611182762722E-05 -3.10860430872000E-07  1.91435034894121E-04 -7.02386030001636E-06 -3.25160246280736E-05
 -4.41551523511732E-06 -1.30753141373461E-05 -5.39874026268369E-06  1.36008538817259E-05  5.26822010709331E-06
  8.15265100025170E-06  3.28838800858172E-06 -1.20267416929474E-05 -7.44942805748045E-06 -1.19441044562885E-06
  1.67107447431672E-06  9.74417348137189E-07  5.52346245562739E-04 -1.03494561259292E-04 -2.25078248452789E-04
 -1.03563867686095E-04  8.80380620172311E-01  7.86106344597215E-05  1.51845672570059E-04  1.49002729249776E-04
  2.20102023758613E-01  1.54290322099430E-05  1.79007629685864E-05  2.83614748261852E-05 -4.19930896889074E-01
 -4.06664820604314E-05 -9.46397760264651E-05 -7.84822793969944E-05  1.32601771092336E-06  8.66291803888419E-06
  4.17837964243543E-05 -8.10169315473033E-06 -1.15842841729809E-06 -5.95846226651768E-06  1.72727583490581E-04
 -4.72463785967131E-05 -1.57234031924050E-04  4.08897629865910E-05  1.07233370951333E-06  7.63697151426889E-06
  6.01388382351441E-06  2.48847887135536E-06 -4.03431235336289E-06  2.22461376509621E-06  1.56128613954149E-05
 -2.28899654577523E-07  1.33676602924022E-05  4.57597856526255E-07  3.36655249445189E-06  1.90659130049596E-07
  1.50004731523312E-06 -5.44001765131059E-06 -1.12274808740773E-06 -1.07505255456202E-05 -8.81633140729423E-08
  7.94580372402569E-06  4.01615887731711E-07  2.96055506628408E-06 -1.95822661606570E-07  2.54256228235159E-07
 -1.41037447744046E-05  1.83834819751158E-07 -1.61125704754594E-06 -1.66186443604399E-06 -3.73264809736177E-06
 -9.57663247731434E-08 -7.24140725332500E-07 -6.45500176911146E-06 -1.48099446601132E-07  1.84228044775772E-06
  1.81656881354027E-07  6.06651422853059E-06  2.06814124198439E-07  3.27491390194624E-06  1.78333728605128E-08
  1.29323686887388E-07 -9.93266628330723E-07 -4.07061328305367E-08  7.58522321687570E-07 -7.23440039530941E-08
  1.06998937576735E-06 -2.14736557827905E-08  5.81974977946940E-08  6.19397139046359E-08  4.81881662803506E-07
  1.13651961849151E-06 -3.57080604149870E-08 -2.97389678850877E-06  3.96298030666419E-07  8.94542505211907E-06
 -1.91459134357065E-07 -1.75623514828117E-07  3.26544678312688E-08  2.66741978113203E-07  5.72857418528269E-07
  2.63410485693480E-07  3.77843825756772E-06  2.95220060729868E-08  2.76302482115258E-06  2.81623244933629E-07
  9.13648605118767E-06 -2.36342271797289E-06 -1.75417488812069E-05 -4.03515103240191E-05  5.79290137579171E-06
 -2.41959781272835E-05  1.22794394255765E-06  8.31966314777299E-07 -3.21064357688512E-06  1.63768985846570E-05
 -3.30983702974106E-09 -6.82533622712321E-07 -1.31703448248556E-06 -6.71114212420260E-07 -8.47528266119176E-08
 -3.99174488165680E-06  3.29615381223127E-07 -2.26526857124141E-06 -1.42316920970722E-07 -8.28784041157227E-06
  1.58830520576351E-05  1.28373230819925E-05 -2.00701770038160E-06 -2.32965309490985E-06  3.12784640904252E-06
 -2.16743570846858E-06 -1.35095432233968E-09 -5.91104646654259E-07 -7.73137184906826E-07 -8.48033267674251E-07
  4.21642652781732E-07  3.60127897962855E-07 -3.77946614604401E-06 -2.02037643383185E-06 -1.86202690530231E-07
  6.41712783783494E-08 -1.12638746521906E-06 -1.12652863470108E-06 -1.48051523840942E-08 -1.01069714262261E-06
  3.14990355865305E-06  3.28132499180560E-06
* ORBITAL    1   28
 -9.93794120800941E-07 -5.52779482479560E-04  1.02899064974414E-04  2.22111704981451E-04  1.03006117534778E-04
  2.19539878002758E-01  1.51830431533555E-05  1.70009454968040E-05  2.80751799911981E-05  8.80148386533100E-01
  7.84852890430933E-05  1.51316221835128E-04  1.48854355992089E-04 -4.20713754807273E-01 -4.04826823160663E-05
 -9.34688413470780E-05 -7.83819590975397E-05 -1.32932249533961E-06 -8.80166476532159E-06 -1.73167328532902E-04
  4.73850797315400E-05  1.08232471980609E-06  5.80274739366951E-06 -4.20967082805959E-05  8.32119437636973E-06
 -1.57383902833870E-04  4.08359345928767E-05 -4.37978153035777E-07 -3.62006503626663E-06 -1.59385734118104E-05
 -6.93780054840960E-05 -6.74096412284802E-06  6.58899994687070E-04 -3.25572754326968E-06 -1.64574307680800E-05
 -4.87943803424854E-07  4.51198122652901E-05  6.79649360654469E-06  2.99756881265828E-05  5.72204869267891E-06
  4.25494697994995E-04 -6.96148111379204E-06 -3.21726035116872E-05 -4.27473772647847E-06  1.30528058220762E-05
  5.47188102851139E-06  1.20683548613873E-05  7.44884393534568E-06 -8.07594862239791E-06 -3.08263168580347E-06
 -1.34336088971727E-05 -5.17335454688515E-06 -6.08121257328574E-07  1.40072222044700E-06 -7.71028703094932E-07
 -5.88894661184462E-06 -2.77821501782895E-05 -1.29083591292439E-04 -2.64974846387912E-05 -1.37766952946436E-04
 -3.49858124816410E-07 -3.90060563699780E-06 -7.70298129916487E-07 -5.34906636642865E-04  1.58917150155500E-05
  6.63034807345787E-05  1.02346386022344E-05 -1.75596614600890E-04 -1.37701998695996E-06 -1.09573136881276E-05
 -4.12060419885206E-06 -1.68757111766504E-06  3.00287661259312E-06  2.48905354662090E-06  4.63025614432505E-06
  3.71276481582187E-06  8.20248109143348E-06  5.47042558157393E-07 -5.66882344122582E-07 -2.24397337535824E-05
  1.07030046973634E-05 -7.58514991227843E-07 -1.19656041048236E-05 -2.57223461273232E-05 -1.21214614921782E-04
 -2.32921404297004E-05 -1.03618089020182E-02  5.68561959979105E-06  2.08664350740358E-05 -5.31041020448137E-09
 -2.82199966076275E-03  8.43715133920263E-06  3.77366020230264E-05  7.04393101028371E-06  5.11519517469261E-03
 -1.06992637972152E-05 -4.70344259066711E-05 -6.49845531060221E-06 -4.55955824542783E-06 -5.62504187826304E-06
 -1.42734270508823E-05  9.99761826966260E-06  2.69352214608007E-07 -6.78885159245316E-06 -1.82923665961408E-05
  5.61512820621235E-06  3.96121104368686E-06  1.93742568001588E-06 -4.27678745975873E-07 -3.14621463831816E-06
  5.97297589344190E-08  1.25765028093770E-07 -1.50543078813208E-06  2.01572808892726E-07 -1.44820395483577E-05
 -1.65918394453824E-06 -4.01552243120461E-06  8.48327593481692E-08  6.43863239056941E-07  6.46143099326212E-06
  1.47130284855110E-07  6.20243531560419E-06 -1.20467560257760E-07  2.08787706980546E-06  2.11110644708611E-07
  3.11874449672013E-06 -1.08037831681305E-06 -7.69641924478779E-06 -5.97957361920866E-06  2.21576213329355E-06
  1.60484115517223E-05  2.48395185722103E-06 -3.95508118633540E-06 -1.88653164829243E-07  1.34906666381165E-05
 -4.54330624906269E-07 -3.34206993735361E-06  5.22872452674270E-09 -1.11652008324054E-06 -1.08129948590459E-05
  1.49915287634333E-06 -5.53251002109638E-06 -9.23229993318540E-08  7.86942794399305E-06 -3.32130326429368E-08
 -2.70971202361807E-07 -5.65136112836419E-07  2.96140821367298E-08  2.74473140673148E-06  2.68089327168927E-07
  3.81062363301600E-06  2.80720278398765E-07  9.13791480953801E-06  2.36213814575451E-06  1.75315074275025E-05
  4.03223115920835E-05  1.23009699702547E-06  9.31560888839165E-07  5.78555266291466E-06 -2.43761842468343E-05
 -3.20638029872719E-06  1.64550543861164E-05 -1.78378401045980E-08 -1.29425033792984E-07  1.01671616778551E-06
 -7.60334978175070E-08  9.50299476211879E-07 -4.11201372848162E-08  6.97664768254349E-07 -2.67331026960382E-08
 -1.90171619481180E-07 -5.83280757844260E-09 -6.54912505257213E-08 -1.78789101380899E-07  2.58461206088207E-07
  9.52552709271154E-06 -6.52461774081633E-08 -2.99121489260280E-06 -1.15268210817099E-07 -5.75966813615424E-07
  1.86371445874707E-07 -5.12552266823349E-08 -1.09117630846962E-06 -1.12234724998293E-06 -1.41767119634418E-09
 -3.18123836960632E-06  9.97033447268965E-07 -3.09503735999848E-06  3.79136789920438E-09  7.79971653851921E-07
 -1.22564346165400E-06 -1.08511356272689E-06  4.60570891753596E-07  2.08108098876063E-06 -4.35186805098057E-07
  3.83001182049972E-06  1.39916725915401E-07  8.27834195968379E-06  1.28479688070627E-05  1.58989912233909E-05
 -1.98097413515682E-06 -3.14314266849504E-06  2.25741096414936E-06  2.43796778885451E-06  9.03525779846157E-09
  6.85160153629573E-07 -6.39576215580015E-07 -1.29395651032176E-06 -8.26166505922676E-08 -3.30312515878830E-07
  2.19613823140106E-06  3.92291748504301E-06
* ORBITAL    1   29
 -8.44951083823105E-07 -6.02863819685239E-06 -2.73001156409358E-05 -3.93865354043466E-05  9.20788817818691E-05
  1.57118355690080E-06  2.93503385234470E-05  1.68896285711494E-04  3.13640469037012E-05  6.01125659518405E-07
  1.20479501118860E-05  8.74509187192915E-05  2.46531569344817E-05  6.73251997200109E-07  1.19894795261283E-05
  5.59069130082909E-05  4.16135541904147E-06  9.06825728777793E-06  2.02420146821271E-05 -3.44999963603048E-06
 -9.24430337992723E-06 -5.04470073790414E-06 -1.12646183506409E-05 -1.39751585380491E-05 -2.54210454861766E-05
 -1.22326737785608E-05 -2.45217401780323E-05  5.46718414438608E-06  3.95183670037180E-05  1.99054887291531E-04
  1.28844344056487E-03  6.74915043659986E-04 -1.24537142487366E-06 -3.28547382907912E-05 -3.55200198016427E-04
 -1.45492417248205E-04 -1.65826695986616E-06 -3.86929004151403E-05 -4.43886028271304E-04 -2.02305552663329E-04
  2.88800454703585E-07  4.04336061972880E-06  6.04024982792156E-05  3.86623312763062E-05  3.24121373999052E-05
  1.27604574775757E-04 -3.31901346391744E-06 -9.40795797459561E-06 -1.92089567347901E-05 -7.48246760513191E-05
  4.45825316553164E-05  9.03502183001297E-05  2.88673852824134E-05  5.57501551115434E-05 -2.37750442109409E-06
 -1.70084952900511E-05 -7.99350450616154E-05 -3.96697749056074E-04 -1.91219901018484E-04  6.99531232641671E-07
  1.32424040271263E-05  1.09632893004053E-04  4.69668592501082E-05  8.91900279856559E-07  1.67215268809419E-05
  1.06823410805359E-04  2.73136585200586E-05  3.71374073433759E-08  8.25652364561771E-07  3.03551037624363E-05
  2.19550004491184E-05 -5.08272026787860E-06 -7.49122437282152E-06  8.88270199762909E-06  1.87588402320922E-05
  7.99773923815603E-06  2.07410479185321E-05  9.44756390506500E-06  1.68562576133920E-05  6.22829954492040E-07
 -4.17001427505485E-06 -2.37427696900161E-06 -1.69855943523606E-05 -7.98181223536013E-05 -3.95139187759322E-04
 -1.89777164849750E-04  8.38954516723786E-07  1.58575760308551E-05  1.30969115048133E-04  5.28011989428869E-05
  7.76187360027849E-07  1.45217036562831E-05  8.72513961188154E-05  2.15979291630865E-05 -1.33313326146883E-07
 -2.40493676669351E-06  2.25938065996897E-06  1.38778844114735E-05 -9.61516574573473E-06 -2.19289773293249E-05
  1.91985997150078E-07 -1.88296092599070E-06  3.56944538115251E-07 -3.94999350639075E-06  4.52097719445215E-07
 -4.59412765871172E-06  1.28983073168162E-05  2.50190690313744E-05 -2.30135610124570E-06 -1.67162468272239E-05
 -6.62126346685564E-05  9.19865620577400E-06  1.00958187480370E-04  3.53744176484566E-06  5.17241403139961E-05
  2.43772496127613E-06  4.66416463060160E-05  2.68741499382775E-06  2.06927616104354E-05  7.29776001991176E-05
 -4.21335556605297E-06 -2.46785731273692E-05 -6.09110459185554E-06 -5.27286561844159E-05  1.37060767541893E-06
  2.02713961716520E-05 -6.21904598234522E-07 -4.99077952982447E-06 -1.70265366119390E-05  2.68412455108558E-06
  2.94013048874441E-05  1.61273755231813E-06  1.49596903266734E-05  7.62761950955399E-07  1.03419622799067E-05
 -2.29258324889158E-06 -1.66191763014257E-05 -6.56237574694315E-05  8.15854457619425E-06  1.10608012634643E-04
  4.57196021709012E-06  4.30467862712298E-05  3.89335120974529E-06  3.34802280296335E-05  2.50520305893401E-07
  1.63465486988997E-06  9.56036333499396E-06 -4.74151644157130E-07 -1.01663870945573E-05  2.03955549712776E-06
  2.24264502626618E-05  1.29159650254639E-06  2.00953317696009E-05 -1.32098218790361E-08  1.80132183284977E-07
 -1.17589517711590E-06 -6.57434014027099E-07 -8.51797922096913E-06  8.40020007702864E-07  9.68414248184967E-06
 -1.03480305451195E-06 -1.25621978402631E-05  1.46322870036909E-05  8.10695113971594E-05  3.47134838379209E-04
 -3.33524984486710E-05 -3.22475417967217E-04 -5.95205153430563E-05 -4.58477062195908E-04  1.81301427001724E-05
  9.21487847128024E-05  2.18447635980406E-07  1.38608600117485E-06  8.69000685959255E-06  1.76371187853535E-06
  2.07811245766486E-05 -1.28732756202246E-07 -8.07310351158190E-06 -1.79104181158860E-06 -2.31804854020465E-05
 -1.00022444427111E+00 -9.66569499984298E-04 -1.94497045177809E-04 -1.60710556469010E-04 -1.68396331168982E-05
  6.12107569620723E-04  6.92354567360091E-04  6.19131107129038E-04  3.16974238729474E-04 -2.33908587377314E-06
 -1.43991392157468E-06 -7.33475200992091E-06 -4.54249959032150E-06  3.05499567165536E-05  1.17001632980357E-05
  3.17222442223008E-05  1.09897439201467E-03 -1.92133180043147E-05 -2.20836859625504E-05 -1.99213946907397E-06
 -1.44128711255248E-05 -3.59894668028322E-06  3.08678469227142E-06  2.62435188654787E-06  4.29209592850552E-04
 -2.07366655590582E-06 -7.55430584911431E-06 -1.14933313231195E-06  4.02129469333562E-06  1.17127677221951E-05
  3.05218922491784E-05  3.16474932451788E-05
* ORBITAL    1   30
  2.39075152904079E-06  1.71049243759801E-05  8.04261903260646E-05  3.99069714088275E-04  1.91686251037912E-04
  7.66761681113369E-07  1.43177147429117E-05  8.51618999859549E-05  2.06906077481713E-05  8.33378067730509E-07
  1.57145993622534E-05  1.29424130172550E-04  5.21776544989299E-05 -1.33459987795478E-07 -2.40295185191410E-06
  2.20388442749703E-06  1.38216625890937E-05  9.71637241766203E-06  2.23777178160505E-05 -6.20901096947879E-07
  4.25052772282472E-06 -4.20847126782386E-07  3.71260317721455E-06 -1.89710049187739E-07  1.90808348071753E-06
  1.27842173681802E-05  2.47878515115032E-05  2.36672127631850E-06  1.69309845979117E-05  7.95582050517383E-05
  3.94941924338658E-04  1.90749078710032E-04  8.97194366120619E-07  1.68366058070073E-05  1.07536123060420E-04
  2.74517513868108E-05  7.08337374333914E-07  1.34156935769544E-05  1.10837917372170E-04  4.73008269858170E-05
  3.87109483760717E-08  8.59386500621174E-07  3.05742234207252E-05  2.20272061863930E-05  5.04607994389464E-06
  7.36300399134024E-06 -9.38828861914069E-06 -1.67438768048322E-05 -7.97793666263519E-06 -2.06970100890869E-05
 -8.98082528140735E-06 -1.89303888187264E-05  6.02218079230317E-07 -4.20818334074775E-06 -5.47301611267843E-06
 -3.95594107470215E-05 -1.99229042959915E-04 -1.29027038603505E-03 -6.76428349499988E-04 -1.66327607410780E-06
 -3.87931523892524E-05 -4.44619701115218E-04 -2.02401265989910E-04 -1.22686608118723E-06 -3.25027357234687E-05
 -3.53784008304425E-04 -1.45375551697322E-04  3.11326479259835E-07  4.48779614145370E-06  6.25745570356571E-05
  3.88345836399048E-05 -3.26109512371771E-05 -1.27950784171210E-04 -4.40787564040923E-05 -8.95672546813629E-05
  1.95310238188207E-05  7.53960012642540E-05  3.21461165470329E-06  9.13986886829293E-06  2.85953592283220E-05
  5.52680214198580E-05  8.57831275539255E-07  6.12196682384258E-06  2.77773386601627E-05  4.26736983862870E-05
 -9.02899634977674E-05  6.06043184725987E-07  1.21636132188985E-05  8.85553956369324E-05  2.50702442235797E-05
  1.57961173397065E-06  2.95309166585292E-05  1.70800503488532E-04  3.22376712918090E-05  6.77105171436283E-07
  1.20608126683241E-05  5.64822168379671E-05  4.38176762672348E-06 -9.00639354633714E-06 -1.99176455012794E-05
  1.39830455531109E-05  2.54896543153456E-05  5.04341069647265E-06  1.11723831492538E-05  3.31753892610970E-06
  9.00216756016706E-06 -1.22033874702773E-05 -2.44629259625691E-05  6.23489675927331E-07  5.00653429499413E-06
  1.70729554695301E-05  1.63498074626119E-06  1.50984924830473E-05  2.73251688814562E-06  2.99563389432665E-05
  7.51532722952385E-07  1.02573772049038E-05  2.28245611653103E-06  1.65430349554111E-05  6.53589406215125E-05
  4.55913420234157E-06  4.28899909537653E-05  8.18159292493831E-06  1.10861608519744E-04  3.90954293301720E-06
  3.36958949663527E-05  2.30825136689124E-06  1.67710249484458E-05  6.63917350117425E-05  3.48587290519584E-06
  5.12143135480577E-05  9.18126458462318E-06  1.00892465464599E-04  2.45134291801849E-06  4.67190280802257E-05
 -2.69161208656008E-06 -2.07248255078201E-05 -7.31360557445696E-05 -6.08746482580604E-06 -5.27060017898114E-05
 -4.18601384289963E-06 -2.44163139541557E-05  1.35569887991498E-06  2.00117894056136E-05 -1.49335237648734E-05
 -8.30498806367033E-05 -3.53622171273583E-04 -5.99494602557607E-05 -4.60675781634417E-04 -3.30573077285654E-05
 -3.20542742681069E-04  1.84562769261534E-05  9.36527042072586E-05 -1.63326660049084E-07 -1.08194207116539E-06
 -7.38339605703676E-06 -3.46225637447374E-07 -9.72538902024937E-06  1.63400957715691E-06  1.95221318310564E-05
 -1.85476123489388E-06 -2.34753959792357E-05 -2.42115206258191E-07 -1.54489932541601E-06 -9.33857183690425E-06
  2.11458787522430E-06  2.30592513019194E-05 -4.24195764210128E-07 -9.77245874229403E-06  1.30731448937421E-06
  2.02811519213865E-05  4.85730113645724E-08  1.37314997309249E-08  1.99713500355486E-06  9.23449924115991E-07
  1.04894595367722E-05 -5.13446475804732E-07 -7.41516756532395E-06 -9.93468649399693E-07 -1.23671603168150E-05
  4.25069029900848E-04  2.85645106874818E-06 -9.86895684228466E-07 -7.47086219613768E-06  4.05359435071848E-06
 -3.20610767501833E-05 -1.22864172359129E-05 -3.09714758565666E-05 -3.51476313114232E-03  1.70943110588949E-05
 -1.41130913404924E-06 -2.17095668850611E-05 -1.39940564657244E-05 -1.93970457607707E-06  5.31722984775948E-06
 -1.34899150036023E-06 -3.97619192810142E-03 -1.32941176367812E-06 -7.78301758182475E-06 -2.19272691354664E-06
 -4.42478687810992E-06 -9.13436255004753E-06 -2.93520450640662E-05 -2.82051543859489E-05  1.00021162427373E+00
  9.76707633202652E-04 -1.64841925985373E-04 -1.90281582413530E-04 -1.46092026265592E-05 -6.94846284321252E-04
 -6.18995892518194E-04 -6.13163815546516E-04
* ORBITAL    1   31
 -5.42445987926454E-06 -3.92116703984374E-05 -1.97593277737462E-04 -1.28306095488262E-03 -6.73499636495130E-04
  1.66902713818733E-06  3.89144982407526E-05  4.44515086118144E-04  2.01876638669291E-04  1.28721892986209E-06
  3.37411025041184E-05  3.63074424770551E-04  1.48397064196734E-04  3.04667510308659E-07  4.41316437209141E-06
  6.46258505897938E-05  4.05777125302917E-05 -3.23784990425002E-05 -1.27487859264392E-04  4.42233868609875E-05
  8.93506002393582E-05  1.93194531236884E-05  7.49554621385110E-05 -3.56105725854349E-06 -1.03493746853332E-05
  2.97137984296088E-05  5.80446314027664E-05  8.45435381502633E-07  6.03146602737590E-06  2.72869528349564E-05
  3.74365955250363E-05 -9.42047752801874E-05 -5.90742315223187E-07 -1.18372102517845E-05 -8.60054104067604E-05
 -2.43301458813174E-05 -1.56049522418026E-06 -2.91130307029305E-05 -1.66351622855755E-04 -3.01516306511241E-05
  6.87007346131293E-07  1.22546676133016E-05  5.74213981472755E-05  4.54546708110008E-06 -9.13030728689027E-06
 -2.05818422916120E-05 -1.40101267608910E-05 -2.54478620380271E-05  5.33126240007777E-06  1.20211840881477E-05
 -3.39158407998069E-06 -9.23022707483292E-06 -1.23012668003653E-05 -2.44990198658168E-05  2.34457573456452E-06
  1.67706611567882E-05  7.87383415072590E-05  3.89008073629548E-04  1.87444189552559E-04 -7.80510738051356E-07
 -1.46364322909252E-05 -8.89640421569498E-05 -2.25102888640861E-05 -8.30620874455578E-07 -1.57393162878951E-05
 -1.30788850988033E-04 -5.29236693995092E-05 -1.30767990362697E-07 -2.36012972847334E-06  2.61602164073452E-06
  1.40768369296846E-05  9.51223428972080E-06  2.14552512516277E-05  5.84296265414085E-07 -4.09808230491444E-06
 -3.56650748959489E-07  4.08814396846896E-06  8.47231541535010E-08 -2.10291955822281E-06  1.29545087464807E-05
  2.52223989334676E-05  2.38423500563734E-06  1.70565360380794E-05  8.01448596391100E-05  3.97192438342338E-04
  1.90766186119153E-04 -8.89066832020386E-07 -1.66238068925991E-05 -1.05437853068691E-04 -2.67095029272112E-05
 -7.03925578259279E-07 -1.33056064064350E-05 -1.09503513638914E-04 -4.66933439328297E-05  4.08553022560883E-08
  8.68643082307578E-07  3.06809796238156E-05  2.21154191034185E-05  5.25281684928179E-06  7.86699623852625E-06
  9.38320861208070E-06  1.66214571309488E-05 -8.22675833007855E-06 -2.12429805256838E-05  8.83219307306138E-06
  1.87639814522354E-05  3.81877609996133E-07 -4.65431252212149E-06  2.33344254848223E-06  1.69544403099608E-05
  6.70718723784746E-05 -4.59125443253511E-06 -4.28349250504576E-05 -8.09260662865126E-06 -1.09429512750949E-04
  4.07231669307644E-06  3.53570778170419E-05  6.14607629282990E-07  4.93729124725382E-06  1.69812585383113E-05
 -1.55391673649677E-06 -1.45152683822474E-05 -2.61403034282539E-06 -2.88210480397382E-05  7.99615095100130E-07
  1.07300912098209E-05 -2.74566622787371E-06 -2.11300782675548E-05 -7.42707822770738E-05  6.24586503925745E-06
  5.41302831426460E-05  4.34828495167179E-06  2.57617592416157E-05  1.35632676480472E-06  2.01872915880702E-05
  2.30498869667562E-06  1.67210090057635E-05  6.60471337050660E-05 -3.59053142695906E-06 -5.28725806833780E-05
 -9.18763717093080E-06 -1.00980602042054E-04  2.55615808895193E-06  4.81227977632043E-05 -3.14563042595256E-07
 -1.98755264078215E-06 -1.10577236717435E-05 -1.17596579272982E-07  6.24781894081029E-06 -1.85355696182971E-06
 -2.18784796534739E-05 -1.67609787111307E-06 -2.23947295691047E-05 -1.52240204555073E-05 -8.46530971638744E-05
 -3.58424349506055E-04  6.04980469123481E-05  4.63364156791483E-04  3.38654450507900E-05  3.26271058452227E-04
  1.87863896296293E-05  9.54974086204371E-05 -7.19492664308752E-09 -2.63776670458720E-07  7.63897211557439E-07
 -7.57427338660834E-07 -8.92053050604534E-06  7.66464554720912E-07  9.33703321509402E-06 -1.07154082571702E-06
 -1.28060106738182E-05 -2.15037519130430E-07 -1.41009208260143E-06 -8.67032935715083E-06 -2.00881719242825E-06
 -2.20347464058770E-05  5.60346617794329E-07  1.08001295855703E-05  1.30972262976592E-06  2.00866015825815E-05
  1.10925610053665E-03  2.07683236769951E-05  2.11763987974787E-06  2.24507949035383E-05 -1.44323403144060E-05
 -3.48989401410266E-06  2.07416004095679E-06 -3.95569835809765E-06 -1.81428706928047E-03  8.47413819382540E-07
  1.45867349700884E-06  7.79143396520626E-06  3.98552644245532E-06 -3.05793962494537E-05 -1.07011560096765E-05
 -2.97612873080623E-05  1.00021694396632E+00  9.94046711407066E-04  1.69356627036548E-04  2.06491522051869E-04
 -1.58044813414364E-05 -6.91772589480712E-04 -6.23094501832308E-04 -6.16355343926412E-04  3.97073813214071E-03
  6.26732136626696E-06  6.51652767383842E-06  7.13349681802845E-07 -4.53439543557650E-06 -1.47564972381271E-05
 -3.40497820537225E-05 -3.32322046912817E-05
* ORBITAL    1   32
  2.36372496940797E-06  1.69082652866732E-05  7.94000539131150E-05  3.92856467559119E-04  1.89009794300880E-04
  7.17237538312562E-07  1.35804959904971E-05  1.11905541928304E-04  4.75933161374251E-05  8.95589256864635E-07
  1.67817851920583E-05  1.07067370356050E-04  2.73704209778035E-05 -3.68680486271918E-08 -8.00679036739542E-07
 -3.01692783728027E-05 -2.19132165242636E-05  5.17664489073006E-06  7.50040495971952E-06  8.97902111758687E-06
  1.90665463936452E-05 -8.17146521958871E-06 -2.09984966777507E-05  9.31616012086974E-06  1.64944335960149E-05
 -2.80035127214523E-07  4.85054128774590E-06  2.36852451817479E-06  1.69432048967736E-05  7.95878365800840E-05
  3.94214575613654E-04  1.90016807040391E-04  8.27394326039307E-07  1.56457516756921E-05  1.29564867955914E-04
  5.23718985622798E-05  7.70607420431401E-07  1.44260029712489E-05  8.70209263001921E-05  2.17671658063659E-05
  1.35987146971773E-07  2.45321885345095E-06 -1.96615816587335E-06 -1.38576155038452E-05  9.58469741351468E-06
  2.18214871181552E-05 -2.43100738332377E-08 -2.31014215057823E-06 -4.07149374883669E-07  3.85669470074333E-06
  6.61619885082622E-07 -3.91577419782331E-06 -1.29537879043069E-05 -2.52334378947464E-05  8.35272004830714E-07
  5.95783956841199E-06  2.69102318235835E-05  3.50099697630706E-05 -9.54000520918639E-05  1.55712801161207E-06
  2.90323670262112E-05  1.65567774990834E-04  2.98646953104847E-05  5.84130290141236E-07  1.16866647511930E-05
  8.46237256644938E-05  2.37999166569794E-05 -6.88405168402228E-07 -1.22870306883296E-05 -5.74282546067709E-05
 -4.40929427553752E-06 -9.21681468432689E-06 -2.08554734302092E-05 -3.49150323696323E-06 -9.44652999177473E-06
  5.41011926420824E-06  1.23033173616852E-05 -1.39995605351969E-05 -2.54510128495349E-05  1.24559982425321E-05
  2.47995365346421E-05 -5.42178101192208E-06 -3.91924276166255E-05 -1.97503204641539E-04 -1.28308426763972E-03
 -6.73787759918317E-04 -1.28566245236018E-06 -3.37179443755629E-05 -3.63260813256383E-04 -1.48543181631139E-04
 -1.66717189113267E-06 -3.88836147701858E-05 -4.44562471366034E-04 -2.01993575577925E-04 -3.06691511774118E-07
 -4.45905440050717E-06 -6.50666905374958E-05 -4.07314566523400E-05 -3.24658424958339E-05 -1.27796979738593E-04
 -3.53084608648478E-06 -1.03629505329709E-05  1.92510464480941E-05  7.48266102517398E-05  4.41786540862471E-05
  8.90901382598200E-05 -2.97232298248989E-05 -5.82481692044078E-05 -2.74887837653557E-06 -2.11539981059493E-05
 -7.43592568232853E-05 -4.33813758048223E-06 -2.56349796231349E-05 -6.26124387707231E-06 -5.43053623734196E-05
 -1.32986925301038E-06 -1.98296706096901E-05  2.31551235572645E-06  1.68004909776606E-05  6.63441210155502E-05
  9.17162585071918E-06  1.00936514004234E-04  3.58497197001288E-06  5.29003901201067E-05 -2.54136827900515E-06
 -4.79339535570187E-05  2.33560536892608E-06  1.69708149842071E-05  6.71478244420729E-05  8.13601294024707E-06
  1.09779265554988E-04  4.62788453437867E-06  4.31022326058142E-05 -4.08086042461748E-06 -3.52996095139552E-05
  6.07378687157692E-07  4.88215285980184E-06  1.67941526531965E-05  2.61719750977077E-06  2.89209598076052E-05
  1.52503195642693E-06  1.42271834455736E-05 -7.73214609610768E-07 -1.04053755600846E-05 -3.54515270012351E-08
 -4.04661340673271E-07  9.42995482527970E-08 -9.20688184954960E-07 -1.05538596614974E-05  6.58066539597013E-07
  7.98422568442183E-06  1.09573102276266E-06  1.28239981426562E-05 -2.72252350484020E-07 -1.73156424554446E-06
 -1.00318621205004E-05 -3.43533331792094E-07 -9.16996617998102E-06  2.13607605524591E-06  2.32712290848371E-05
 -1.24735548298864E-06 -1.98360386628067E-05 -2.44019450000659E-07 -1.56404352949313E-06 -9.38275376526940E-06
  1.76406559793834E-06  2.09570982755235E-05 -9.16663352839879E-08 -7.82743136786775E-06  1.77565255023265E-06
  2.29839831662643E-05 -1.51641387223876E-05 -8.41831146461791E-05 -3.56660697390855E-04 -3.37921141708143E-05
 -3.25563486391012E-04 -6.03337332630068E-05 -4.61975238087603E-04 -1.87038844069044E-05 -9.55144477663967E-05
  3.21897814456092E-04  2.82336150680773E-06 -1.39207553391262E-06 -7.04099311335801E-06  4.40408504521034E-06
 -3.10465532790159E-05 -1.22364087505203E-05 -3.18711287319674E-05  1.00021970115881E+00  9.98928195919466E-04
 -2.06231381279228E-04 -1.60956968418343E-04  2.15840874533561E-05 -6.20106478676603E-04 -6.92490850119444E-04
 -6.25183914141827E-04  1.80137313237099E-03  4.35064396647122E-06 -7.15421571203001E-06 -7.25925620651916E-07
 -4.08329058409442E-06 -1.32354038082609E-05 -3.20569040819422E-05 -3.28633929457565E-05  3.53097499508379E-03
  2.29845797288025E-05 -2.28782178829063E-05 -2.50036466191708E-06  1.43385798200674E-05  3.99008211724508E-07
 -5.01589602930362E-06 -4.93512602283660E-06
* ORBITAL    1   33
  2.74247813918017E-06  1.87960620941563E-05  6.37492038614662E-05  2.68335968428084E-04  2.10744251109054E-04
  9.70866305850944E-07  3.60306530208954E-05  1.38682052936018E-04 -2.00514065834905E-05  5.70162987891099E-08
 -1.36459970689971E-05 -7.52495406749709E-05 -9.99104057906190E-07 -7.32069969665739E-07 -1.64237914780056E-05
 -7.92125178147949E-05 -7.89239073411210E-06  7.59514175724862E-05  2.17953834988886E-04 -1.91459915250825E-05
 -4.76009454543641E-05  4.35499167456183E-05  1.15729425536051E-04 -4.36797553310815E-06 -2.88034868518876E-05
 -1.14224428192849E-05 -2.23907575969197E-05  1.76508039432149E-06  1.20779053699677E-05  3.81744713642745E-05
  1.54854241388151E-04  1.50540381795193E-04  1.14609487988240E-06  2.55331561946006E-05  8.22261400349721E-05
 -1.41679960895143E-05  6.46386440680885E-07  1.20978025059434E-05  1.37696819636978E-05 -2.07818611294703E-05
 -1.09902354426639E-06 -4.31604110156988E-05 -1.85250529456853E-04  1.03561173831063E-05  1.91249737449795E-05
  5.17678250541948E-05  5.66857265103349E-07  9.58845984551053E-06 -9.90257966653657E-05 -2.72648558298650E-04
  1.19915000553262E-05  1.68183798024357E-05  1.43899753082489E-05  5.20860807648523E-05  6.40245319327288E-07
  3.06377628286606E-06 -1.66817665913767E-05 -9.20057977602799E-07  1.44301069656711E-04  3.70590971871208E-06
  7.10990051932235E-05  2.10551243467548E-04 -3.03142582467631E-05  2.69524817041054E-06  5.33856946493841E-05
  1.61433062611428E-04 -1.72594559345166E-05 -1.00893251689295E-06 -2.26351085912518E-05 -7.86479799018115E-05
  1.05971349004967E-05 -1.04963561343265E-04 -2.44342850256041E-04  1.92580724835856E-05  5.06564606657683E-05
  7.62115687705156E-05  1.84437633599000E-04  3.03992877909164E-07 -2.09618506553184E-05 -1.13815773284875E-05
 -1.21392022313182E-05 -4.72742688735785E-06 -3.37186796739903E-05 -1.54572186738822E-04 -6.17481485740968E-04
 -1.90602530944753E-04  1.91465781862692E-06  3.19670056825726E-05  1.64536329362841E-04  3.56462916931568E-05
  2.48484650231120E-07  7.87436517075849E-06  2.91971754031482E-05 -4.35294712753514E-06 -1.42384839076358E-06
 -2.62133934308805E-05 -1.36822303228963E-04 -2.73759448868588E-05 -1.39819895626092E-05 -4.10440894701532E-05
  1.11441018664388E-06  4.47905779358116E-06 -7.44468001194697E-06 -1.91688824870349E-05 -4.85682758596526E-07
 -4.76477845308621E-06  5.34477258320769E-07  5.95788607307413E-06 -2.13995777615772E-06 -1.97398292547232E-03
 -7.55732402395739E-05  3.14931398578393E-06  5.20038451755859E-05 -2.26562080733992E-05  3.27583448267879E-05
 -1.90977151757028E-05 -2.43474460876496E-05 -5.20287390412118E-06 -1.77947428788396E-01 -1.41875222930221E-03
  1.46580100094744E-04  5.67569232412516E-05  2.17821341035074E-03  1.80789357506697E-04 -1.45840590839568E-03
 -1.48845877279294E-04 -2.23176692687084E-06 -2.43247688426474E-03 -7.34041394152520E-05  3.32641341588060E-05
  1.80854294268692E-05  2.76018003950787E-06  4.82507104587492E-06  1.64723321300593E-05 -4.91275358859986E-05
  1.45216908071906E-05  9.84010018100683E-01  7.48085626823576E-03  1.20465560449673E-02  1.16849873242890E-03
  7.92528094329469E-04  1.12364673155642E-04 -8.04981516292592E-03 -7.67058954999134E-04 -1.81635347787053E-06
 -2.42496580664208E-05 -6.17183264269213E-05  3.14077320271996E-06  3.40423188850461E-05  2.03269892313218E-06
  8.98238555107406E-06 -1.22050824790664E-06 -1.81934747017257E-05 -3.44340228439382E-06 -4.83482554922616E-05
 -9.87154165703656E-05  1.18395572627973E-06 -1.54145991506590E-05 -3.44226039811354E-06 -5.59963912885673E-06
  8.48535045826929E-07 -1.06799765630829E-05 -3.03783349575595E-06 -4.38581194840181E-05 -8.46842694935118E-05
 -1.75183751742608E-06 -5.44470710300451E-06  3.54589117809822E-08 -1.09623981866638E-05 -3.63255212930298E-06
  9.37670252074561E-07  4.98912264700930E-07  3.95771562496347E-06  1.66321225306616E-05  1.68470496706915E-06
  2.23800755664709E-05  4.14656477241543E-07 -4.62324404413053E-06 -1.28985751204097E-06 -1.93695962483001E-05
 -7.33309418536170E-06 -4.59916818883756E-05  3.14321985891563E-07 -1.24755309664575E-05 -1.79930076067370E-05
  4.52158506130765E-05 -1.51073705635713E-05 -6.03702315981893E-05  1.82381790591036E-06  1.27088642104491E-05
 -5.92111048594771E-06 -4.78051716882184E-06 -3.87211528908618E-06  2.29426983684086E-05  1.10281532720886E-05
  4.58585609950137E-06 -7.37547810849067E-06 -4.60821825640135E-05  3.86191410810972E-06 -1.72061176237717E-05
 -1.17783084302192E-05 -1.80790128542121E-05  3.86544831712443E-05 -6.60836940840832E-05  1.65223283709256E-06
  1.04339707498695E-05  7.79909599079729E-06 -8.17253543848879E-06 -1.60277805861024E-05 -6.38805660561027E-06
 -7.18516074149813E-06 -2.54419373041747E-05
* ORBITAL    1   34
 -4.02269011673799E-06 -2.89777375922221E-05 -1.41214492620746E-04 -5.59046825703661E-04 -1.24762326618811E-04
  9.87410874968659E-08  5.08240319271048E-06  2.07368800390222E-05 -2.85537703589550E-06 -2.02286670744083E-06
 -3.92282214724674E-05 -2.03813113039284E-04 -3.84448146587899E-05  1.24655156039071E-06  2.18538331552996E-05
  1.16485543772331E-04  2.62672394757011E-05  1.34828246646591E-05  3.77175564166291E-05 -7.68049032382825E-06
 -2.28870260404484E-05  8.30111407488011E-06  2.27077304428086E-05 -4.29690656532942E-07 -5.99168126231831E-06
 -4.82453946561590E-06 -1.46907653324316E-05  1.34270989588752E-06  7.78136471798102E-06 -3.57572217854802E-06
  5.68033582081624E-05  2.10378143200495E-04 -2.44866824287733E-06 -4.74895657170885E-05 -1.41654442476431E-04
  1.31372247219306E-05 -3.71390882251440E-06 -7.14005956583446E-05 -2.19657829161766E-04  2.45783579884826E-05
  6.63897098077002E-07  7.98309835370277E-06  1.43655505283449E-05 -7.56716017269166E-06 -1.05000142243138E-04
 -2.41488270448737E-04  4.79090425677486E-07 -1.88462130930075E-05  4.44486964850161E-05  9.51081033038920E-05
  2.50408232239158E-05  6.04798908283362E-05  1.75094157613200E-05  3.24073885028837E-05  2.12519012724664E-06
  1.40501738483625E-05  3.45820376942724E-05  1.65353448222216E-04  2.14867713756231E-04  6.94780850358831E-07
  1.36597221956928E-05  6.39473253616083E-05  1.08174783793692E-05 -2.19597571179797E-07 -7.37040257390596E-06
 -2.79085659401138E-05  8.57276761029019E-06  7.94499632569917E-07  3.75364268240512E-05  1.68024102461669E-04
 -7.15949009680035E-06 -1.88672317241561E-05 -3.61739125713852E-05  1.99453720442903E-05  3.67768044535567E-05
 -7.71680487495848E-05 -2.22151090574770E-04  7.15604563476817E-07  2.36285808074355E-06 -1.95959628471453E-05
 -6.00534109551727E-05  1.15879730255457E-06  7.44845613375371E-06  1.02135068666299E-05  5.53180986964693E-05
  1.53564359629507E-04  6.55444787833922E-07  2.65237879799342E-05  1.41794651705019E-04  1.43441437727333E-05
 -9.43323188608904E-07 -3.55133001848808E-05 -1.37199555809995E-04  1.97367898031390E-05  2.48611988440397E-07
  7.72640296690481E-06  3.33320470497783E-05 -1.86040546979120E-06  7.58093222482033E-05  2.17234831374860E-04
 -4.27570783974675E-06 -2.91128667889403E-05  4.37364149450106E-05  1.16464663188770E-04 -2.06093112002306E-05
 -5.26203243715528E-05  1.23789456012830E-05  2.60954858787968E-05 -3.17848669991677E-06 -3.10605939147425E-03
 -1.04870950550787E-04 -1.58609427607074E-06  1.43229682210900E-05 -4.11514413065448E-05 -6.80516411387973E-06
 -2.28910941151047E-05  4.35348737441481E-05  1.35708205079768E-05  9.84000055312934E-01  7.45566312493475E-03
 -7.90942125215345E-04 -9.87104840365959E-05 -1.20470890623983E-02 -1.17991735877308E-03  8.05073504852700E-03
  7.63434548419256E-04 -3.12319802167795E-06 -3.32053498389447E-03 -1.10419862175193E-04  4.03788082282510E-05
 -2.78524313660157E-05 -2.08191305324466E-06 -5.36889026263184E-05  2.89818739660566E-05  7.83825727383624E-06
 -1.23794778769956E-07  1.77893160501597E-01  1.28195514642914E-03  2.17821232447108E-03  2.43803536131368E-04
  1.39727853782070E-04 -1.86016403687990E-05 -1.45277708941999E-03 -1.27919139718314E-04 -3.90426408681309E-06
 -5.53571681875495E-05 -1.13160744494977E-04  1.15602594163860E-06  2.46373738332685E-05  2.64991266137085E-06
  9.57174778660556E-06  3.37227925304406E-06 -7.95828595110763E-06 -7.53778550460866E-07 -1.38419062473381E-05
 -1.91224023415982E-05 -7.20720056061322E-10 -8.28213515922183E-07 -3.08588538678969E-06 -2.59799682700318E-05
  1.69452889294173E-06  1.67029637337336E-05 -3.08887227186172E-06 -4.26278338049378E-05 -9.77309009163436E-05
 -2.83598886122423E-06 -1.13282370038178E-05 -3.36796690682627E-06 -4.03922328415279E-05 -2.92318809526452E-08
  2.01554903048470E-05 -3.48610747985107E-06 -5.01653151855131E-05 -9.90797015462481E-05  4.30603142828009E-06
  1.43284296994044E-05 -1.10464002706081E-06  1.47526008899128E-05 -1.38493545294059E-06  4.13513564220075E-06
 -9.77595606699761E-07 -6.06043623736016E-06  8.79159463983753E-06 -1.30218232610860E-05  1.03403887829155E-05
 -1.02366855459601E-05 -1.24676806006370E-05 -3.02294107419536E-05 -7.19052843620670E-06 -4.44710085402542E-05
  1.61262258306167E-05 -5.60054518301717E-06  1.10812689616749E-05 -6.17124363583123E-05 -1.51828487844473E-05
  4.29720664917677E-05 -8.13332686503232E-07 -3.69051419476775E-06  6.43882613983085E-06 -1.04818897633603E-07
 -2.42703785746129E-07  5.01082075351857E-06  1.93372788650382E-05 -8.82870074402076E-08 -7.22009599451015E-06
 -4.52490533193586E-05  1.62706162548083E-05 -3.35873398459289E-06  1.31844814222829E-05 -1.85321720973209E-05
 -6.71167364363626E-05  3.87822448400875E-05
* ORBITAL    1   35
  9.11876156806336E-07  4.78066479994189E-06 -1.36540098262511E-05  2.18389472581515E-05  1.79860165384350E-04
 -4.00883545910326E-06 -7.49243167395597E-05 -2.22513010098428E-04  2.93224495363523E-05 -2.79936339607480E-06
 -5.34523675005680E-05 -1.58365691465833E-04  1.64673447058618E-05 -8.84395223421175E-07 -1.64971618652797E-05
 -5.21023834371401E-05  8.80472112927095E-06 -1.07292504346442E-04 -2.47706343783324E-04 -2.16613881283205E-05
 -5.46868303820115E-05  6.44332561509454E-05  1.49422714433845E-04  1.15746340425287E-07  2.14347889697061E-05
 -1.52658978734632E-05 -2.32850926843989E-05 -4.46922059346220E-06 -3.20165358831707E-05 -1.50775254479717E-04
 -5.99585338649168E-04 -1.62477658484409E-04 -2.00550023787232E-06 -3.58914491455314E-05 -1.85044697557710E-04
 -3.73775279061287E-05 -1.21972376868168E-07 -2.74161295878805E-06 -9.17325829691869E-06  1.36861446107508E-06
 -1.36896038815717E-06 -2.48659094339537E-05 -1.30655857453212E-04 -2.71963609857967E-05 -2.74389975819460E-06
 -8.50595518640289E-06 -4.60158426395610E-07 -4.13570603889355E-08 -9.85785824031371E-07 -2.11658424378674E-06
  3.76190235255853E-06  1.30969682726795E-05  2.60170238671938E-06  1.03056714378783E-05  2.11620976085902E-06
  1.43218934660544E-05  4.26661272981730E-05  1.81667081886176E-04  1.88194323558305E-04 -8.39173788822663E-07
 -3.40793498946696E-05 -1.35634670725605E-04  1.86554192958872E-05  1.79882739600132E-07  1.83799443638963E-05
  1.04872484927048E-04  8.27741375421158E-06 -5.28901843036995E-07 -1.28162761718322E-05 -6.12270051762058E-05
 -4.36408196025005E-06  7.50398121077400E-05  2.18086875912637E-04  2.05187144580356E-05  5.22042956257458E-05
  4.28470287754812E-05  1.15645270767335E-04  4.12937383808653E-06  2.77589321313773E-05 -1.11839993386115E-05
 -2.26074453309453E-05  1.94930753640393E-06  1.31858903978350E-05  3.85000365304856E-05  1.61775612833007E-04
  1.76842868276152E-04 -7.00874932895648E-07 -1.70241395191081E-05 -5.60746178754854E-05  1.22321274570296E-05
 -7.20020416729576E-08 -1.08585242909163E-06  2.01836698655217E-05  1.70178604637408E-05 -7.33925905133738E-07
 -3.75073716584396E-05 -1.73095775101633E-04  6.63581978844235E-06  3.15669745861146E-06  1.52598908600582E-05
 -3.60564761720094E-07 -6.23674109023256E-06 -8.73432621540926E-05 -2.49373353480790E-04 -1.57726842235996E-05
 -2.70575838012583E-05  1.68792906416146E-05  5.60757089387443E-05 -3.08178231156417E-06 -2.50742953293158E-02
 -2.59933503995623E-04 -2.49542218831341E-05 -3.99259206454222E-05 -3.08063275044452E-04  2.52849284088864E-06
 -2.04510209319490E-04 -2.94694299514350E-05 -2.58890259987220E-06  2.72717440002030E-03 -5.29786348902877E-05
 -7.10771713652948E-06 -5.38119090399094E-05 -3.44850813875930E-05 -3.72799734388938E-05  1.94547157281120E-05
 -1.33197772860903E-05  1.43143023218309E-05  9.99645842714851E-01  7.57884326006232E-03 -1.23038145432029E-02
 -1.19610533799811E-03 -8.54633898626073E-04 -1.15731277347375E-04 -8.05236069118189E-03 -7.61527320343045E-04
 -2.58555972873788E-06  2.88194619174600E-03 -4.51299769676218E-05  3.20739109557681E-05 -6.60819439149916E-06
  2.36536172610668E-06  3.18410548752641E-06 -2.63563078210384E-05 -5.19510615627123E-05 -3.52493460719080E-06
 -5.04655599198951E-05 -1.01072911665133E-04 -1.14054386326020E-06  1.55048254459873E-05  3.89825564061813E-06
  9.97823749760153E-06  1.15029658379231E-06 -7.42688906171202E-06 -2.41221306343076E-06 -3.30212937951244E-05
 -7.86692660258651E-05 -3.30742450466874E-06 -3.77307243180782E-05 -2.38115800959863E-06 -9.60683760841063E-06
 -7.08179998161182E-07 -1.96265848003681E-05 -8.35587110365003E-08 -4.41771546628973E-06  4.61662868716799E-08
 -2.35542722473451E-06 -2.43954178678201E-05 -2.71142811583052E-07  1.89551583402807E-06 -1.53519032327200E-06
 -1.86196103467473E-05 -3.48458962038938E-06 -5.02426889775753E-05 -9.87629892313026E-05  2.29755462948730E-06
  8.56124198511080E-06  4.83432402708137E-07  1.70968244243830E-05 -3.56111707892999E-06  4.62893656480891E-06
  6.59180870336381E-07  5.46492652447715E-06  3.37178750959524E-06  5.38060349518844E-06 -2.15974172263093E-06
  1.34515629006086E-05  8.38122048544985E-06  1.04538638073041E-05 -7.47563285543474E-06 -4.65220056992019E-05
 -2.18787068194532E-06  1.37586413279620E-05 -1.57332283318175E-05  4.40970156782588E-05 -1.64041216224378E-05
 -6.39165650787092E-05  4.66868495423737E-07  2.96703551896489E-06 -1.03292923192978E-05  8.32648592358000E-06
 -1.39290372280371E-05 -9.42793312210821E-06 -1.68828442075693E-05 -2.02585397996598E-05 -7.46463376572029E-06
 -4.63859445594203E-05 -4.70299124835049E-06  1.67103191025448E-05 -1.18947129825072E-05 -1.69135870587571E-05
  4.15498738016430E-05 -6.49880057446280E-05
* ORBITAL    1   36
 -1.99471431327425E-06 -1.34223765472279E-05 -3.77723410120536E-05 -1.62392593005618E-04 -1.85659869149412E-04
  1.29561877562529E-07  2.68476407289889E-06  3.13686614753267E-05  1.55187677681282E-05 -5.61523601614468E-07
 -1.43785153731105E-05 -4.83583549104498E-05  1.13543743295039E-05 -6.92609993390111E-07 -3.67641459892176E-05
 -1.71114824192098E-04  6.04705552176784E-06  2.25667794826139E-06 -2.73796223748632E-06  1.69098907430930E-05
  2.99367224215296E-05  8.42816302534362E-05  2.42381260897156E-04  3.60761296289248E-07  5.15140204834073E-06
  1.76174117169517E-05  5.71977402305430E-05 -1.89371003738256E-06 -1.27277736850872E-05 -3.51423051323029E-05
 -1.51590845694001E-04 -1.79946770645612E-04  2.82031463649535E-07  2.02421827482534E-05  1.14609020757876E-04
  1.02576012058421E-05 -8.32272372455643E-07 -3.39798169808663E-05 -1.35289981542474E-04  1.86505969592120E-05
 -4.57939145870314E-07 -1.15502480013410E-05 -5.44248797447251E-05 -2.87303403685592E-06 -7.49759118119815E-05
 -2.17957418943269E-04 -4.02300484123115E-06 -2.77195487158833E-05 -4.28617147094005E-05 -1.15791779715809E-04
 -2.07296648179651E-05 -5.30489686818739E-05 -1.13876763233857E-05 -2.32138841731275E-05  4.36697519458998E-06
  3.13254130522739E-05  1.48749490002025E-04  5.90759227268220E-04  1.53001224570940E-04 -7.72081397504825E-08
 -9.80174798832053E-07 -2.14017857393778E-06  4.54280196929101E-07 -2.01098230232889E-06 -3.67399049100810E-05
 -1.89897695634374E-04 -3.77224094692215E-05 -1.34040662397354E-06 -2.41745456545975E-05 -1.27316456956892E-04
 -2.69504449675726E-05 -1.05225759854396E-06 -2.48278890004459E-06 -4.70022858750783E-06 -1.55713274378851E-05
 -1.18085565604349E-06 -3.72284749393845E-06  2.69760538272303E-07 -1.34788693475122E-06  3.07638130360606E-06
  1.13019490993746E-05 -1.01347552292718E-06 -5.46735571959647E-06  1.16432967816203E-05 -3.02503821845007E-05
 -1.88920573528557E-04 -2.76590091640276E-06 -5.26247700170512E-05 -1.55583746359791E-04  1.58977670973000E-05
 -4.00991224709105E-06 -7.49582098255733E-05 -2.23803131253244E-04  2.85241464726096E-05 -8.48529644270713E-07
 -1.46344562103396E-05 -4.34454021122395E-05  8.50219604353314E-06  1.07296042771216E-04  2.47353373641795E-04
 -9.15621106073214E-08 -2.11163249081177E-05 -6.01341724597263E-05 -1.37097390400030E-04  2.24719514130280E-05
  5.60798124720388E-05 -1.61313356391336E-05 -2.61749727005260E-05 -1.41682905761154E-05 -9.99646293713604E-01
 -7.57640094151752E-03 -8.59541158680752E-04 -1.14201657789667E-04 -1.22967826853814E-02 -1.19718022671613E-03
 -8.05679323002267E-03 -7.61483211117542E-04  2.72177272338134E-06 -2.73434105920498E-03  5.00158485594838E-05
  2.49616797043004E-06  5.88175168730570E-06  3.03213502738213E-05 -5.08994921119603E-06 -2.50137615799647E-05
 -5.11442929970696E-05  2.36873356149532E-06 -2.50188836097120E-02 -1.19769098832097E-04  3.08311362619422E-04
  6.24513964752355E-05  1.79932184705258E-05 -3.41733870018083E-05  1.99111943941675E-04  8.67565250742178E-06
  2.72706820406347E-06 -2.52817378512661E-03  5.79467787846674E-05 -3.18800776267191E-05 -3.65036623037476E-05
 -6.95348950661645E-06 -5.39570081252281E-05  1.79620174730778E-05 -1.09535544592974E-05  2.36573759317282E-07
  6.69534495928681E-06  4.45309179952635E-06 -1.97417801725847E-07  1.28061025538718E-06 -2.50668608277890E-06
 -2.45883320131300E-05 -1.55871884399846E-06 -1.80045178226208E-05  3.60561268334148E-06  5.19019467323617E-05
  1.02704990115578E-04  6.51877225053471E-07  1.89889889019128E-05  2.42121079521565E-06  9.08205910594663E-06
 -3.52433000447565E-06  5.65008506355630E-06  3.55759864040412E-06  5.15153618143921E-05  1.01442685949488E-04
  4.03598623350607E-06  1.06751664615221E-05 -1.13889284288249E-06  1.56477218650385E-05  1.24646676367129E-06
 -6.59629199250186E-06  2.58862647838573E-06  3.56274426104877E-05  8.36832531612163E-05 -2.49894809099103E-06
 -1.00365538779525E-05 -3.33663087720817E-06 -3.86227372291701E-05 -5.31155744117776E-07 -1.98862088959484E-05
  7.45085854180863E-06  4.62405414634661E-05  1.65798844874795E-05 -4.90200056800513E-06 -1.18346500564823E-05
  6.43592722863288E-05  1.64831323564095E-05 -4.21611395964600E-05 -8.74979328408356E-08 -5.85500379307036E-07
  8.46703844994819E-06 -1.11343868971796E-05 -1.30805528487396E-05  1.78774297342460E-05  1.02648513307641E-05
  2.01478364178649E-05  7.51063634557211E-06  4.68169129252138E-05  1.45249583218201E-05 -2.69352243910388E-06
 -1.54865428599691E-05  1.68933504209571E-05  6.48315092464566E-05 -4.41798754862660E-05 -2.95925324880280E-07
 -3.20439905733917E-06  5.65066576675244E-06  2.55341444434163E-06 -1.59949163218959E-06 -7.54917694923793E-06
 -1.25719050898689E-05 -1.02140044740826E-05
* ORBITAL    1   37
  1.49708489094832E-06  1.07436149021221E-05  5.11690153179418E-05  1.99829630708290E-04  3.14603554890090E-05
 -1.05650419370258E-06 -1.97547667836896E-05 -1.17135268646354E-04 -3.00142163611549E-05  2.98619636790816E-07
  5.49197466259981E-06  2.90521281893893E-05  3.51165256837664E-06 -9.47953405695119E-07 -1.76676099117266E-05
 -1.02370043242889E-04 -2.34845723066228E-05 -9.87180729574281E-06 -1.65375692112029E-05 -6.03440561442072E-06
 -8.37341758365444E-06  5.58925605827686E-06  9.30756676673634E-06  1.21205336647139E-05  2.01995357612052E-05
  4.29167746802156E-06  8.41159298986732E-06 -5.98114839126796E-06 -4.15725662760863E-05 -1.73710766179871E-04
 -8.69345156519944E-04 -4.79736809055676E-04 -5.18102420106892E-06 -9.33660414665016E-05 -5.78129676270741E-04
 -1.19203979160566E-04 -1.58175314891125E-06 -3.12831956497219E-05 -2.25004704655373E-04 -6.56310775048641E-05
 -2.54555267431001E-06 -4.39101691445229E-05 -2.49746085869159E-04 -3.80138016601223E-05  3.75095550193971E-05
  1.18689033978007E-04  1.55580837073732E-05  6.76940827315465E-05 -2.16314310724444E-05 -6.87688484925474E-05
  3.19506830294789E-05  1.35975316947167E-04  3.38379707806140E-05  1.44530078000496E-04  2.71865566839125E-06
  1.95174121139754E-05  9.32401709865512E-05  4.21692537335555E-04  1.30877437465776E-04 -1.33754362620632E-06
 -2.51709653827018E-05 -1.64024278961925E-04 -4.60537142741384E-05 -5.70683052756444E-07 -1.02484899130213E-05
 -5.03819874154350E-05 -6.66643885676920E-06 -1.42166892701786E-06 -2.69112150751539E-05 -1.75729339037954E-04
 -4.86720398577811E-05  9.15079987604332E-06  1.25169471533679E-05  1.93711283011894E-07 -5.50492250929470E-06
  8.67621098055752E-06  1.16753455205208E-05  1.63258524021974E-05  3.51532957101282E-05  9.49930927929219E-06
  2.19884463351653E-05  2.69434929734233E-06  1.93432483675913E-05  9.24273805610691E-05  4.18542639437515E-04
  1.30029966372812E-04 -1.95021608946288E-06 -3.66144684714723E-05 -2.31252791486498E-04 -6.08068394152639E-05
  5.47010849266133E-08  1.37812076127737E-06  1.73531719194614E-05  8.10801426249696E-06 -5.27955613465186E-07
 -1.02731590405075E-05 -7.84013620071344E-05 -2.73119059115351E-05 -3.02083442160637E-06 -4.03622633132593E-06
 -1.43050162628621E-06 -4.94674817037105E-06 -1.22502383782017E-05 -1.68047975562038E-05  1.45924921250698E-05
  3.55231213374787E-05  1.15596763463770E-05  2.07303058830033E-05  1.55773449110314E-06 -1.29158855885531E-05
  3.64979560078459E-05 -5.17198949348760E-06 -3.07431341879375E-05  6.45853819716260E-07 -3.46721753728020E-07
 -2.20173700164572E-06 -2.27247119199160E-05  2.94435934162726E-06  6.78896635208110E-06  7.81221324553171E-05
 -1.03234056330347E-05 -1.01872618192763E-04 -2.65164301540729E-06 -7.26973666166531E-06 -5.39902484298691E-06
 -6.66739803477005E-05  5.78313550601302E-07  5.64429782133010E-07  1.81965445663264E-05 -2.08014042285341E-06
 -2.45063534557594E-05 -3.95325967619045E-07 -4.84846798282212E-06 -1.17615305683581E-06 -1.38374576167262E-05
  1.60841205866849E-06 -1.22009435326935E-05  3.73977837937312E-05 -3.80609227103093E-06 -3.15301800043288E-05
 -6.04125384656063E-07  1.30125787852906E-06 -4.16072230118000E-06 -2.12190770426050E-05 -1.43913126152253E-08
  1.48801033789905E-04 -1.91474112744301E-06  1.70961779074470E-06  7.74176054092603E-06 -2.76865343034854E-06
 -2.02870593961049E-05 -2.21167656809285E-06 -8.50896946770483E-06  6.44838132735008E-08  9.32409752773434E-05
  1.85914050411953E-06 -7.29342182274724E-07  6.83643035753586E-07  9.78054068838694E-07  4.43307823529751E-06
 -1.18527096385410E-06 -2.51817808378450E-06 -1.71371931548051E-05 -9.99913500818969E-01 -7.11659059652152E-03
 -5.67501576875371E-03 -5.02069120575689E-04  9.40011018049257E-03  6.81439715007912E-04 -1.05545227414728E-02
 -8.29214676105740E-04  2.11912841965675E-08  2.42213978673015E-04 -3.10419318683494E-07 -2.70515151667635E-06
 -1.29090539391159E-05  1.95015482618121E-06 -2.31971463896135E-07  4.13556487306335E-06  1.98743447744747E-05
  1.04867568930101E-04  1.72663351321615E-04  7.63041520045091E-05  1.09751634009113E-04 -2.20048312021670E-05
  1.28852633302249E-05 -2.47564094246457E-05  1.33703021300549E-05  3.18438093901246E-07  4.02350229097674E-07
  1.22249209595280E-06  3.36010483962246E-06  2.59248273094354E-06 -1.89349215112901E-05 -7.20663092287491E-06
 -1.78854177710862E-05 -2.88284495488261E-06 -1.47663574147305E-05 -1.86511652452470E-06 -9.06005621661869E-07
 -8.06460120416143E-07  1.32565691288875E-06  2.65562884753786E-05  2.63382472066067E-05  2.99649909931254E-07
  2.48267765599445E-07  4.12732146884515E-06  4.37172407558455E-07 -1.44879966074955E-06 -7.28867974301569E-06
 -1.89548873479372E-05 -1.78911131461689E-05
* ORBITAL    1   38
 -2.68590397062936E-06 -1.92817955178883E-05 -9.21221468405408E-05 -4.17281529032481E-04 -1.29554841092469E-04
 -1.32467474625425E-06 -2.49558049779952E-05 -1.62705703712767E-04 -4.56164212537928E-05 -5.63051680005245E-07
 -1.01214921659807E-05 -4.96981625056851E-05 -6.44158297047693E-06  1.41829324880262E-06  2.68768182201398E-05
  1.75875593201982E-04  4.87410517475028E-05 -9.00597145968171E-06 -1.22841770633516E-05  2.12786722747603E-07
 -5.55684843583515E-06 -8.88652797682942E-06 -1.21246243686699E-05  1.63924459235426E-05  3.52814874352696E-05
 -9.34764373107509E-06 -2.15818121835727E-05 -2.65315169556857E-06 -1.90480452733633E-05 -9.10322910737312E-05
 -4.14560201865890E-04 -1.31137780458351E-04 -1.91220889889023E-06 -3.59109691387312E-05 -2.27951063993729E-04
 -6.04938420837679E-05  6.15180103073657E-08  1.51438692869893E-06  1.83971824386122E-05  8.47355212136167E-06
  5.40672632862697E-07  1.05178469466205E-05  8.02685705973489E-05  2.79463766851932E-05  3.12000219132549E-06
  4.12220590961804E-06 -1.49201906380836E-06 -5.14829564358325E-06  1.19597582254485E-05  1.60799519933368E-05
  1.47593867964967E-05  3.58345486937276E-05 -1.12129264165627E-05 -2.02141144219291E-05 -1.47799214948561E-06
 -1.06069596258010E-05 -5.05313875731088E-05 -1.96718065852940E-04 -3.03060246150845E-05 -1.03461849681634E-06
 -1.93351903279156E-05 -1.14331144324102E-04 -2.92641444910293E-05  3.01007585683722E-07  5.54284605528872E-06
  2.94005007298964E-05  3.59430266643695E-06  9.47970198220761E-07  1.76704607812419E-05  1.02103626497426E-04
  2.33187424361031E-05  9.69648667145768E-06  1.62275603362782E-05 -6.17835025059015E-06 -8.62820031886418E-06
 -5.64176613163008E-06 -9.47935693339414E-06  1.18710774456121E-05  1.96846543827908E-05 -4.11878870035846E-06
 -7.96881247053911E-06  5.95385626418832E-06  4.14015876891644E-05  1.73071808215952E-04  8.62634926786564E-04
  4.75169596042837E-04 -5.05785847448418E-06 -9.18110169003150E-05 -5.71501091502761E-04 -1.18060624993872E-04
 -1.56580018729602E-06 -3.11810520969497E-05 -2.25809455879954E-04 -6.63053586294469E-05  2.46076200968277E-06
  4.27326020625790E-05  2.45440280438862E-04  3.80529881504008E-05 -3.80224908481800E-05 -1.20011035994877E-04
  1.54630386133467E-05  6.74357968142470E-05  2.24867847047080E-05  7.08664837530523E-05  3.04847855097930E-05
  1.32095344858859E-04 -3.42128210540030E-05 -1.46088571083032E-04 -3.01467673608615E-06 -7.25926597056693E-06
 -7.96547097183785E-05 -1.03387547184776E-05 -1.02060830284907E-04 -2.64584952624774E-06 -6.64065341123026E-06
  5.40651813881846E-06  6.73365127755703E-05 -1.56234417764483E-06  1.20451908724216E-05 -3.64300591842394E-05
 -5.07932650686673E-06 -2.97209498228014E-05  7.38198789784617E-07  2.88735045593633E-07  2.26287690832515E-06
  2.34373145184865E-05 -1.53658400977883E-06  1.28742732754671E-05 -3.57107803931850E-05 -3.75124945490123E-06
 -3.05885370676123E-05 -6.63068805416771E-07  8.42712857222907E-07  4.03800565570352E-06  2.04818689182022E-05
 -5.79055246445312E-07 -7.06963524248571E-07 -1.82072469092724E-05 -2.05046507067700E-06 -2.42910606949831E-05
 -3.57302611634089E-07 -4.55471543600268E-06  1.21471928837018E-06  1.40567153997994E-05 -7.03054501028704E-08
 -1.84124333560712E-04 -2.66158959662417E-06 -1.59052576750862E-06  5.29286201347897E-07  1.49842564569279E-06
  4.42049626204515E-06  2.13862006042979E-06  2.61993296889532E-06 -7.87984134585706E-09 -1.11324699376261E-03
 -5.13248703713836E-06  1.09065915315145E-05  8.31557059487696E-06 -8.19798855744572E-06 -2.06216951266821E-05
  1.23866815180741E-05  9.02702576306600E-06  5.53282394381394E-09  2.41719974863296E-04  4.33688929000459E-06
  6.49181568279200E-08 -1.24016968921738E-05 -2.63088545265573E-06 -5.53277449734319E-07  9.57920862582089E-07
 -1.97190848722442E-05  1.69434431329915E-05  9.99911619201917E-01  7.12304747418774E-03 -5.63993342048467E-03
 -4.96218765976582E-04  9.52043146146026E-03  6.94875131736795E-04  1.05751621014266E-02  8.30167874322288E-04
 -3.40873203726816E-07 -2.84443144485880E-07  1.29814224826574E-06  3.29810783921660E-06 -2.53230502084632E-06
  1.90228968640216E-05  7.35498799138117E-06  1.77981836769279E-05 -1.09838459686550E-04 -1.79609414366805E-04
  7.80752028571049E-05  1.12064910242954E-04  2.50085629177570E-05 -1.32697618740976E-05  2.50613095204198E-05
 -1.26124657768357E-05 -1.92776087884413E-07 -6.84832683660252E-08  4.16232657284614E-06  5.62640934016347E-07
  1.41597743858269E-06  7.20307617316219E-06  1.89136394782281E-05  1.75439691722819E-05  2.84140267998856E-06
  1.44920853853366E-05 -1.94867674412354E-06 -7.27607860783003E-07  8.75901082911025E-07 -1.37048785514854E-06
 -2.59349448120528E-05 -2.61545351808605E-05
* ORBITAL    1   39
  5.94777510803320E-06  4.13575857845186E-05  1.72854008424912E-04  8.61538937396626E-04  4.74822212244748E-04
  1.56437211973391E-06  3.11526909838266E-05  2.25697671196735E-04  6.63081314724053E-05  5.06161808657058E-06
  9.18838532189573E-05  5.72112818432523E-04  1.18243339728548E-04 -2.45944558447085E-06 -4.27160796507780E-05
 -2.45331693659088E-04 -3.79896916613122E-05 -3.80376011922628E-05 -1.20094071999903E-04  3.06147479883737E-05
  1.32334804992844E-04  2.24398091670782E-05  7.08377798554788E-05  1.55224329987405E-05  6.75854481281546E-05
  3.42119852392443E-05  1.46163636780750E-04 -1.48121697449971E-06 -1.06304486424756E-05 -5.06494400897854E-05
 -1.97242056877333E-04 -3.04518219481645E-05 -3.04849192495065E-07 -5.61730550377433E-06 -2.98779917222205E-05
 -3.72720192711743E-06  1.03590493856681E-06  1.93606461215129E-05  1.14523501676178E-04  2.93280876774021E-05
 -9.46008922141593E-07 -1.76340502535760E-05 -1.01821895314707E-04 -2.32227490535745E-05  9.70024732368636E-06
  1.62175712619474E-05  1.18770451125529E-05  1.96764457821140E-05 -5.60269161063561E-06 -9.41219233705635E-06
 -6.14324735018378E-06 -8.57455100862267E-06  4.08416948940705E-06  7.88248801863715E-06 -2.66251624623727E-06
 -1.91142486348988E-05 -9.13301871963396E-05 -4.15739698882097E-04 -1.31430661547522E-04 -6.30663753043218E-08
 -1.54179476875677E-06 -1.85015744844791E-05 -8.48054003456542E-06  1.91516753368195E-06  3.59613304906677E-05
  2.28266241162153E-04  6.05494188362712E-05 -5.37743722604080E-07 -1.04663679686512E-05 -7.99095262460638E-05
 -2.78467114080950E-05  3.16645895074656E-06  4.25637775147519E-06  1.47423536619386E-05  3.58832599725812E-05
  1.19501012538879E-05  1.60451753664362E-05 -1.45849241725025E-06 -5.05701535743642E-06  1.12079793301210E-05
  2.01617283452118E-05 -2.67251738194109E-06 -1.91886896277816E-05 -9.17322044782438E-05 -4.15307742151319E-04
 -1.28446232888935E-04  5.51858497407732E-07  9.91863979338736E-06  4.84455934657468E-05  6.19000989826585E-06
  1.32213516140608E-06  2.49041598617559E-05  1.62294200270922E-04  4.54822924140399E-05 -1.41269081744678E-06
 -2.67783276747469E-05 -1.75280361555570E-04 -4.86310403000752E-05 -9.09752781448961E-06 -1.25626375612275E-05
  1.64460061173062E-05  3.54665888780835E-05 -8.83643023770666E-06 -1.19696879621095E-05  2.83670808067615E-07
 -5.26332147202598E-06  9.27307347315422E-06  2.12627211147867E-05 -1.54348165442215E-06  1.28413130745563E-05
 -3.58808547642105E-05  6.40210907548945E-07 -1.06836292063897E-06  3.74384862296755E-06  3.05572022687575E-05
 -4.02690945216216E-06 -2.03236504260107E-05 -5.81854973754396E-07 -7.03498272753292E-07 -1.82722961757116E-05
  3.48237813917272E-07  4.50756325706420E-06  2.05477172129128E-06  2.43087890910221E-05 -1.20484212997983E-06
 -1.39623884244748E-05 -3.02152323469002E-06 -7.34014986206150E-06 -7.98250295962456E-05  2.64522803654789E-06
  6.63476367138823E-06  1.03462093831095E-05  1.02115824386619E-04 -5.39476374971480E-06 -6.72681254298924E-05
 -1.56225427595159E-06  1.19886699303541E-05 -3.64189192290769E-05 -7.44041354955115E-07 -3.65238845727256E-07
  5.08285577318414E-06  2.97265491510438E-05 -2.25334415606247E-06 -2.33261903826093E-05  2.32892803406972E-09
 -6.03675599359070E-04 -1.44943724241319E-06 -5.36155711743360E-06 -1.21964630706370E-07  4.73347592899263E-06
  1.27477553059342E-05  7.91581875553619E-06  2.02122566081368E-05  1.69000293288305E-05  9.99911640898830E-01
  7.12534120218163E-03 -9.52705962746975E-03 -6.95383331986313E-04  5.64206600240485E-03  4.96472449949779E-04
 -1.05653982560795E-02 -8.30135856694165E-04 -6.97863973563677E-08  9.22991050273389E-05 -7.80155780023078E-07
  6.47078987289785E-08 -4.35040493105512E-06 -1.02831710289185E-06 -8.03022396720116E-07  7.65630872512701E-07
 -2.46660154487353E-06  2.91150078980102E-08  1.11303457434104E-03  1.07122717304373E-05 -4.36237976791214E-06
  1.95110054385768E-05  1.02968429014481E-05 -6.77336247727728E-06  1.11474665628196E-05 -7.16893987060789E-06
  2.80851529367274E-06  1.44216585466671E-05  7.06191150008380E-07  1.90080783382252E-06 -8.61629892613111E-07
 -2.61107747423022E-05 -1.35109041201959E-06 -2.59203966838054E-05 -4.43333871443945E-07 -4.99227130562150E-07
 -3.85759183574051E-07 -3.98408380945583E-06 -1.38223785461112E-06  1.75326016929068E-05  7.25702703704056E-06
  1.89021352146975E-05 -1.09926214018932E-04 -1.80393306056887E-04 -1.12529048505179E-04 -7.80404308486393E-05
 -2.41721343486213E-05  2.50128227996275E-05 -1.26220263938604E-05 -1.26133607723893E-05 -2.39027317420654E-07
 -7.56125391053667E-08 -3.39791199551955E-06 -1.37718553479931E-06  2.57440936928065E-06  7.31806327596206E-06
  1.77276733969417E-05  1.89748613761326E-05
* ORBITAL    1   40
  2.67008187609876E-06  1.91703373249668E-05  9.16286202683911E-05  4.15330627267412E-04  1.29241421065994E-04
 -5.62865365477299E-08 -1.40656344028263E-06 -1.75160010290771E-05 -8.14574770978270E-06  1.93196646408290E-06
  3.62793802976694E-05  2.29416072690879E-04  6.04640562270229E-05  5.25424435486994E-07  1.02202225252245E-05
  7.80446870679102E-05  2.71918716426627E-05 -2.96492452793940E-06 -3.92058118163755E-06  1.45052660695795E-05
  3.53152997587838E-05 -1.21926275926408E-05 -1.67645630010472E-05 -1.44051938235979E-06 -4.98192325957767E-06
 -1.14550359384037E-05 -2.06050225404099E-05  2.70275764075078E-06  1.94037634055335E-05  9.27064781724956E-05
  4.19349921256021E-04  1.30056975663187E-04  5.70034954362031E-07  1.02437801199879E-05  5.03661454147455E-05
  6.67123184899469E-06  1.33143789454136E-06  2.50586410595972E-05  1.63327995910833E-04  4.58357590174656E-05
  1.41812299807777E-06  2.68497890856469E-05  1.75284387424809E-04  4.85043417942050E-05  9.09922023581487E-06
  1.24676412136185E-05  1.62776926360137E-05  3.50389206044513E-05  8.63642074576090E-06  1.16600960339667E-05
  1.73293850083610E-07 -5.55717768268020E-06 -9.50524580568141E-06 -2.19827530674302E-05 -5.99403878744416E-06
 -4.17268290097138E-05 -1.75079025175457E-04 -8.69490762576516E-04 -4.75375757348652E-04  1.53536803034124E-06
  3.06911809172611E-05  2.23511362517787E-04  6.58334618756242E-05  4.94823524538332E-06  9.04775540404818E-05
  5.70687575278734E-04  1.19728123829095E-04  2.41368974677096E-06  4.22893652513594E-05  2.46203953212459E-04
  3.88287305451304E-05  3.72766144585364E-05  1.18124146745747E-04  3.05033259091196E-05  1.33851138916271E-04
 -2.15893276041147E-05 -6.87791648498209E-05  1.53919459980504E-05  6.71064988492133E-05 -3.30170417836132E-05
 -1.43712869459075E-04  1.49021328558710E-06  1.06949601871831E-05  5.09544961751509E-05  1.99280333677410E-04
  3.14831221571870E-05 -2.98281876687680E-07 -5.48869229266024E-06 -2.90685317191581E-05 -3.54441041699137E-06
  1.05070183691258E-06  1.96501449958506E-05  1.16654017389260E-04  2.99315705637781E-05  9.44616671189048E-07
  1.76140548351947E-05  1.02196247892019E-04  2.34829815020828E-05 -9.82088585824326E-06 -1.64528102639585E-05
  1.20762778233692E-05  2.01254646296072E-05  5.57821887120191E-06  9.28348264708101E-06 -6.02412036310556E-06
 -8.37395108697148E-06 -4.28580190061864E-06 -8.39289619590136E-06  5.77392226615541E-07  6.04586406521869E-07
  1.81668996394924E-05  3.94004653104669E-07  4.82644246746943E-06  2.07037556585339E-06  2.43869017430063E-05
  1.17043291287415E-06  1.37378964904447E-05  1.60380243691504E-06 -1.18141575631916E-05  3.74440621911141E-05
  5.96967268176826E-07 -1.34448505037354E-06  3.79219306248679E-06  3.14507544128277E-05  4.17544817771543E-06
  2.14913656529105E-05  1.54791191885531E-06 -1.23973682477490E-05  3.65087001791161E-05 -6.65592349020074E-07
  2.23465155663134E-08  5.16635645833518E-06  3.10202576800252E-05  2.19911649943230E-06  2.28406501304653E-05
  2.92471458589861E-06  6.92249034367334E-06  7.78234220583083E-05  2.64206958733696E-06  7.32288507829121E-06
  1.02954430011524E-05  1.01907809807272E-04  5.37928530912213E-06  6.65983620756458E-05 -1.70362010100721E-05
 -9.99911770880290E-01 -7.10998785164014E-03 -9.45521130440556E-03 -6.87127442091457E-04  5.70029873568420E-03
  4.98068080501051E-04  1.05168531825968E-02  8.23411555353042E-04  7.62335184130964E-09 -6.03171656228579E-04
 -6.30468713350791E-06  6.10375373251150E-06  8.36983443257969E-07 -2.06570529954913E-06  1.24567048901712E-05
  4.80376003764660E-06 -1.91486520612858E-05  8.18427370363549E-10 -1.48761918752989E-04 -3.54111381145297E-06
  1.10871804995898E-06  2.03508255619689E-05  1.10299508789452E-06 -7.46793525723971E-06 -9.06634013156878E-07
  8.35175438404663E-06  6.01374156577561E-08 -1.83667382193439E-04 -1.05412317283191E-07  5.79046687745685E-07
 -4.34123456399663E-06 -1.91055973175745E-06 -9.09575516414677E-07 -1.74050243153611E-06  2.31545888176753E-06
  3.36129170246734E-07  3.35003372772994E-07 -4.04697508949552E-07 -4.04705097065340E-06  1.41082425739451E-06
 -1.77557324828292E-05 -7.24445506929119E-06 -1.88210554214295E-05 -2.86153369205848E-06 -1.47951842385303E-05
  8.91503721927956E-07  1.74916505307213E-06  6.83436694403382E-07  2.63574379105103E-05  1.28653510483539E-06
  2.64105137720634E-05  4.04003767819660E-07  5.19406526529465E-07 -3.18446750759218E-06 -1.15513988127423E-06
 -2.53429182798869E-06 -7.20365075202112E-06 -1.78080297821297E-05 -1.88228170837398E-05  1.06528278141022E-04
  1.75316491579461E-04 -1.11260547039384E-04 -7.43975870335331E-05  2.35193599958490E-05 -2.56260168176279E-05
  1.38673154414612E-05  1.30694825958210E-05
* ORBITAL    1   41
 -6.41700669440551E-07 -5.33532030347939E-06 -1.50328313277990E-05 -1.58465627406317E-04  6.50460376044841E-06
  3.98081351952422E-06  5.13082483875364E-05  3.50337823766613E-04  8.04829895119469E-05 -3.06802675604267E-06
 -3.37162070563747E-05 -2.24635588826823E-04 -5.10127148694187E-05 -1.04839580430420E-06 -1.78003080515717E-05
 -1.10153963845678E-04 -2.10097247311817E-05  6.16347151783251E-05  1.70594017420998E-04 -1.27042091499317E-05
 -4.64163618391639E-05  4.13280104783448E-05  1.08618838513656E-04  1.68996808176127E-05  5.31062319041585E-05
 -2.28079175218436E-05 -7.04706932021924E-05 -7.07166585035905E-07 -5.78480165288264E-06 -1.79061061470839E-05
 -1.69292218840320E-04  1.23990499709866E-06  1.29446098300142E-06  2.12885958669185E-05  1.41803920588956E-04
  3.01089177691478E-05 -1.26895421755810E-07 -2.84891519943956E-06 -7.46977637254916E-06  1.75673762226304E-06
 -5.12788689844145E-06 -6.12015679066114E-05 -4.13108301761010E-04 -9.45144662612887E-05 -4.36947353691760E-06
 -5.73716675591250E-06  7.63238083143413E-07 -1.89183987881802E-06 -7.37552796593171E-05 -2.03767622896460E-04
  3.01775579711000E-05  9.80001453023198E-05 -3.73849626326541E-06 -7.01933458765918E-06 -6.58180557568862E-07
 -5.98370105772566E-06  2.53824259438749E-05  5.18080747369601E-05  8.26895678799809E-05  6.75652646650731E-06
  4.06212782955483E-05  3.08952450492241E-04  7.27372029387950E-05  4.51100235901374E-06  1.24028089811809E-05
  1.22246974626657E-04  3.09219662845867E-05 -1.79594681781373E-06 -2.23397396615857E-05 -1.48137023240843E-04
 -3.30688888919317E-05 -2.36806984963254E-05 -1.26472335910005E-04  1.51829129363999E-05  5.95298975157534E-05
  1.55478544003525E-05  7.78270856312069E-05  1.64585538146301E-05  6.78260896785108E-05 -2.26653401872004E-05
 -9.01258711671639E-05 -1.95424084223788E-06 -1.40234016893731E-05 -6.79653748463583E-05 -3.02444823368432E-04
 -9.48322502114914E-05  8.71598580424609E-07  1.75167064649439E-05  1.07295114617631E-04  2.40314749371425E-05
  4.22032254623661E-08  1.81361358312951E-07 -3.12328829075743E-06 -3.24402960559193E-06 -7.36772254059670E-07
 -1.41785728158366E-05 -9.08196668772705E-05 -2.21029761054021E-05 -7.82170939810053E-07 -2.41072799674007E-06
  7.47099788541194E-07 -1.13380886678156E-06 -1.41075709930167E-06 -3.62327928467270E-06  2.95157688562381E-06
 -3.62190627140343E-07 -3.20421409991599E-06 -7.50246749188479E-07 -9.83607440654272E-07 -1.16097392624808E-06
 -3.30421315370191E-05 -8.70394540747590E-05  6.69930899391326E-06 -3.83482607211177E-04 -6.85282071727550E-06
 -2.08963154903290E-04 -9.90527608845632E-06  7.68359842413759E-08  3.56963192178764E-04 -1.02421632415838E-04
  5.45005320096828E-03  4.90494518115639E-05  2.19542996521634E-02  1.57549114606182E-04 -1.20902034167542E-02
 -9.71070785982216E-05 -1.28859868160586E-06 -3.34582936696407E-06 -3.94920139384633E-05  3.63441853808065E-04
  1.21929061626888E-05 -1.03901642720609E-05  1.02284441737451E-06  2.38423263638588E-04 -7.72084646479297E-06
 -5.57188314499203E-05 -1.42691798127395E-02  2.43229048243520E-03  8.57426163182133E-01  6.21370904462931E-03
  2.20648550423233E-01  1.47206055039388E-03 -4.63980974636848E-01 -3.45128659585802E-03 -1.55566734606493E-06
 -1.14822329565012E-05 -4.20316892953214E-05 -3.93602486132063E-06 -2.75202189108912E-05  4.52934279404057E-06
 -8.37272196493980E-07  5.96663993405621E-06  2.05281596069482E-05 -9.01709198031195E-07 -6.83699273022778E-06
 -1.92379137200449E-05 -4.80046749776153E-06 -4.14288930152791E-05 -4.73626908662214E-06  8.61042688762276E-06
  1.88019469244693E-06  2.17413447823364E-05 -8.33342063650554E-07 -6.32100401553079E-06 -1.71514755698643E-05
 -6.08517823935319E-06 -3.19764556907057E-05 -3.64881372030644E-06 -1.23684374403159E-06  2.40480705059684E-07
  3.65390458185381E-05 -1.61534353731276E-07 -1.28826457140157E-06 -3.48022287234449E-06  1.12705094580758E-06
  1.41077567335643E-05  1.14846334618325E-07 -1.02262679682869E-06 -6.44140768339841E-07 -9.01160152771745E-06
 -2.76227474853483E-06 -9.58319017364061E-06  1.29795454999165E-05  4.00693060171709E-06  6.76024272661147E-06
  4.60348082718505E-05  7.82379174116755E-06  7.37748312405455E-06  5.77650627944600E-07  3.40845296845123E-06
 -5.11291317271753E-07 -2.75122519173538E-06 -1.56114856048082E-06  3.63058915397172E-06  2.89991379988463E-06
  2.74448216118454E-06 -2.83415279501238E-06 -9.96763461573667E-06  3.37961731344982E-06  1.30770286533844E-05
 -6.22790004790755E-06  7.32505968176614E-06  4.51419328324902E-05  6.81309787249226E-06  1.67984492507192E-06
  7.20599639720406E-06  3.61382483443794E-06  6.27540120956717E-06  1.67347468985114E-06 -1.10486240621922E-05
 -1.99961761982255E-05 -2.10809279002792E-05
* ORBITAL    1   42
  1.99080634482206E-06  1.43232947668615E-05  6.88661961609233E-05  3.11143822292140E-04  9.46483318779614E-05
 -1.62646279890142E-07 -2.45684460301737E-06 -2.11583518346736E-05 -7.39800417051270E-06  1.03111111236325E-06
  1.92901842804541E-05  1.19047232678036E-04  2.66844876220784E-05 -6.84185100183278E-07 -1.32872286678352E-05
 -8.53336564352500E-05 -2.10727020852610E-05 -2.39132071700849E-06 -6.35185678627524E-06 -2.29677449030400E-06
  2.74282939989479E-06 -7.04186033362421E-07 -1.95228418384805E-06 -1.62325422551181E-06 -1.60395588579126E-06
 -2.06586019297399E-06  2.82697768582333E-06  6.97165514810262E-07  6.30082951865923E-06 -2.43407236261229E-05
 -4.24850813094719E-05 -8.26679542193804E-05  4.45170090241043E-06  1.14432694468961E-05  1.15799167028473E-04
  2.95204760795104E-05  6.76985759220817E-06  4.09325754701784E-05  3.10304375459448E-04  7.28211171367411E-05
 -1.53015829766501E-06 -1.91912179310644E-05 -1.26831832013243E-04 -2.81863754460123E-05  2.40863411069349E-05
  1.27028467873256E-04 -1.65600121716851E-05 -6.78372863539711E-05 -1.18401456765083E-05 -6.75401740629344E-05
 -1.68092456882971E-05 -6.46716774846264E-05 -2.25243408054230E-05 -8.99310744522615E-05  7.39851611608882E-07
  6.08609647189760E-06  1.65140247446535E-05  1.66470649720890E-04 -5.58660120889890E-06 -4.71759271898190E-07
 -4.90849771935410E-06 -2.31156317183381E-05 -1.90924987346270E-06  1.07103752813672E-06  2.07719345131718E-05
  1.36424893980351E-04  2.87592718948554E-05 -5.04335674627793E-06 -6.00302573276241E-05 -4.05422115131662E-04
 -9.28409126202948E-05  5.61053754862148E-06  1.22751085180473E-05 -3.09015790990987E-05 -1.01128082157194E-04
  7.30576936657597E-05  2.00080469684871E-04 -1.59167230114651E-06 -1.60926104984075E-06 -2.61115510778066E-06
 -2.50796717084755E-06  7.41972249988553E-07  6.05618223514030E-06  1.84975971820076E-05  1.74086218200446E-04
 -1.59889027886777E-06 -3.11597577835311E-06 -3.46278451575592E-05 -2.30286020743110E-04 -5.22876809538803E-05
  3.98637055650613E-06  5.13842157689401E-05  3.51092716301797E-04  8.08125888659575E-05 -1.01102343386904E-06
 -1.70827674266962E-05 -1.05551321264548E-04 -1.98868273603991E-05 -6.17174244828509E-05 -1.70681234431840E-04
 -1.69189643387266E-05 -5.30901951144449E-05 -4.12957745858965E-05 -1.08596451709553E-04  1.25340985803575E-05
  4.64447609876566E-05 -2.26327693786359E-05 -7.06347019904871E-05  1.34433420389961E-06  3.98408427711303E-06
  4.11941143293322E-05 -9.03540971048595E-06  6.44884109216272E-07  3.50513181523769E-04  1.23451756654998E-05
  2.29617189052964E-04 -7.39628036052908E-06  5.58114980226038E-05  1.42757625155016E-02 -2.43121805935170E-03
  2.19536488984626E-01  1.46370932699125E-03  8.56909479099914E-01  6.20992605564965E-03 -4.65460325371663E-01
 -3.46102282256013E-03  1.04788988174349E-06  4.49164297805908E-07  3.52689743871089E-05 -4.56042203051370E-04
 -7.91195228088340E-06 -9.96535996265587E-05  6.53298398738311E-06 -2.49965698835382E-04 -9.76213004686953E-06
  2.78732542968465E-06  3.75408783780240E-04 -2.22887638759780E-05 -2.20314488356488E-02 -1.61185775912225E-04
 -5.85155074060036E-03 -2.63049851891317E-05  1.17508748462346E-02  8.01921495531484E-05  8.85699458901016E-07
  6.70217647540760E-06  1.86448079081894E-05 -3.38636384735404E-06  2.98649770883700E-07 -6.18134016544024E-06
 -3.15991998662655E-05 -2.51148788613846E-08  3.55819334091096E-05  2.07764717534559E-07  1.63881819744897E-06
  4.46462915244625E-06  3.62720212102966E-07  1.10793933217837E-06  1.37522598674566E-06  1.36879158807472E-05
 -7.41805661910854E-07 -1.01324959201176E-05  1.61475390401683E-06  1.19270140897858E-05  4.31850791212931E-05
  4.92126456868965E-06  6.38637586678666E-07 -3.82883005836275E-06 -2.77728091523705E-05  6.11032715962605E-06
  1.88268699840396E-05  9.10427212426650E-07  6.90616934608363E-06  1.94148216321637E-05 -4.80844909304999E-06
  7.90194430412084E-06 -4.81006233540881E-06 -4.14215658815007E-05  1.91646378558148E-06  2.22091919193384E-05
 -1.54075475458572E-06 -6.74780653471275E-06  5.51663814823719E-06  3.41654370232316E-06  1.35145523630566E-06
  1.87523097059726E-05  1.06443815354723E-05  1.96678463495226E-05  2.81873721909940E-06  9.87656673866460E-06
  1.31366970883375E-05  3.54819750026576E-06 -6.07768449357642E-06 -7.18848782331214E-06 -7.49552108931330E-06
 -4.53478196371805E-05 -4.29809030729472E-07 -2.87888753795980E-06 -2.91075086475905E-06 -1.18786693008750E-06
 -1.26595083511212E-06 -3.27991559465038E-06 -5.07128850301599E-06 -4.05037949327071E-06  2.66890220859315E-06
  9.15188207381766E-06  3.85594299893382E-06  1.27414833830926E-05  6.64311100215572E-06 -7.30854428771147E-06
 -6.39146338907822E-06 -4.50389808253216E-05
* ORBITAL    1   43
 -7.40166437029513E-07 -4.96167424163321E-06 -4.16923928438480E-05 -1.76063248312237E-04 -2.29759813239055E-05
 -1.97137284777335E-06 -1.84135704794992E-06 -9.17684629273329E-06 -1.00139422837527E-05  1.56849174445336E-08
 -2.02370842717126E-05 -1.29071143980172E-04 -2.55107654234782E-05  1.19046799325101E-07  1.30337561306662E-06
  1.92054402438640E-05  8.81129007866622E-06  2.34620647542965E-05  1.81697153224785E-05 -8.37048220481795E-06
 -5.52766256825244E-07  1.84550632714103E-05  1.77837620571217E-05  4.61753364527355E-06 -8.87039244777548E-06
  4.49011181489342E-06  3.43604552719214E-05 -7.48357642347427E-07 -5.02260856966342E-06 -4.16155338092231E-05
 -1.74913458703017E-04 -2.37518245504798E-05 -1.04529285566812E-06 -1.15160620894886E-05 -8.01095367287708E-05
 -2.34431555583432E-05 -9.00687099744372E-07 -9.55782352536725E-06 -5.24372614774607E-05 -1.10568797220652E-05
  1.39448073906647E-06 -1.33775952613509E-05 -8.55970911371872E-05 -1.09634093860919E-05 -3.25502374680023E-06
 -4.61407070739437E-06 -1.00629703538133E-05 -2.05761029173118E-05 -3.00664396986327E-05 -2.54392701507423E-05
  2.77249156831008E-06 -2.89151168577834E-05  2.54981248494553E-06  6.37834263396481E-06  1.61864278797160E-06
  1.13150675455357E-05  9.88120867582096E-05  4.06997358640346E-04  3.54040686278004E-06  6.02944520697144E-07
 -5.62650480213225E-05 -2.76123922571515E-04 -2.81488252406824E-05 -7.75699685482182E-07 -5.63696646590819E-05
 -3.08456689523531E-04 -4.93405603950509E-05 -1.00635546421068E-06  3.29368858002030E-07 -2.09772525179589E-05
 -1.48960749420707E-05  9.78360853630552E-05  1.47850201820762E-04 -1.78747804141557E-05 -2.12923872939362E-05
 -5.65024881805115E-05 -8.51233624146483E-05 -1.43781237004801E-05 -3.12457615847652E-06  2.17216123979778E-05
  1.52933201594997E-05  6.58594672551819E-07  4.73451932514247E-06  2.26134379559142E-05  9.89208287915195E-05
  2.74887266311451E-05 -3.36779129202940E-07 -6.18350108960390E-06 -3.76267449914627E-05 -8.12844104888397E-06
  4.54335600073752E-08  5.73525075735028E-07  5.17904769085767E-06  2.05281104494074E-06  2.42662424776997E-07
  4.73189032585273E-06  2.98357392582356E-05  6.98073354353868E-06 -3.57458580905765E-08 -6.54391839775398E-07
 -5.65042127869809E-07 -1.18307578700920E-06  1.90719849953889E-07  2.33818847908730E-07 -3.45540287576863E-06
 -3.41959454899592E-06  2.70647003281683E-06  2.62642750387602E-06 -1.29492618726501E-07 -3.53654007853832E-06
  3.74648219228778E-07 -1.39666351981870E-04 -2.60780743987302E-06  8.77787668682454E-05  7.10365486269796E-06
  1.65697607608356E-04  6.70746413676592E-06  7.50210046095590E-07  3.91973757902621E-05  1.04317702997334E-05
 -9.07272566307831E-03 -6.38715822594831E-05 -1.02773395006201E-03  1.03641906696324E-06 -6.69440475165162E-03
 -3.97634906291941E-05  5.45004382881844E-07 -1.83927756916283E-05  2.07492494318794E-05 -1.35457739670305E-03
 -1.27792395559590E-05 -6.47462554016067E-04  1.06824921991516E-07 -7.91834315409177E-04  1.20187210506393E-06
  9.01816542161072E-06  2.75792783095058E-03 -5.16716852933061E-04  7.26270535967991E-02  3.30711038072333E-04
  8.41888435348000E-01  5.50282455154261E-03  5.34550082272621E-01  3.59484761298594E-03  1.60596127075196E-06
  1.23562968975081E-05  4.53525619580428E-05  2.52317692223129E-06 -7.83311501530967E-06 -1.43666446983871E-06
 -1.74376510250674E-05 -2.75023083217322E-06 -6.61399889419875E-06 -6.30917674202693E-07 -5.04625415051737E-06
 -1.82308151200324E-05 -1.43544128037991E-06  4.09674974242555E-06 -2.55301966152332E-07 -1.06563472605043E-05
 -2.20054096286897E-06  3.93550412932880E-06 -6.12870695037104E-07 -4.90594078466044E-06 -1.76594451592066E-05
  7.67905125050376E-07 -6.10732368481566E-06 -2.59176006119472E-06 -3.46502923332609E-07  9.01168183386548E-07
 -1.03182234117834E-05  2.10401263099843E-08  1.73612575379606E-07  2.29424885632468E-07 -3.90288484283653E-07
 -3.33043497252719E-06 -2.80925753523846E-07 -6.92327194708273E-07  9.38022357033772E-08  2.02131313320962E-06
 -3.15461801784280E-08 -5.43240605839134E-07 -3.80922528028313E-06 -2.11528391123058E-06  3.63998874036577E-07
 -9.15677006182758E-06 -3.66997861192165E-06 -5.60286833077641E-06 -7.81989794153413E-08 -6.14948291723516E-07
  4.55326694557595E-07  7.95541332178178E-07  2.11228213562478E-07 -2.24655062604195E-06 -1.11199760808721E-06
 -2.41339891871623E-06 -5.27814090640510E-09 -4.57454843356598E-07 -3.30690438248258E-06 -2.74950312153954E-06
  1.09496659140032E-06 -3.75067996525964E-06 -9.47565968590996E-06 -5.84850874983382E-06 -1.67125408928451E-07
  9.07548567891564E-07 -5.41318897121973E-06 -1.09551230327213E-06  3.06082187790428E-06  3.95356534868792E-06
  6.57421461501891E-06  6.39065005681845E-06
* ORBITAL    1   44
  6.71536406589892E-07  4.81981040229442E-06  2.34270039893765E-05  1.02425511698371E-04  2.78743876238236E-05
 -7.70597088484825E-10 -5.22987867642221E-07 -4.92227671992236E-06 -1.81277974028737E-06  3.32976281638461E-07
  6.58607494663066E-06  4.02020990570762E-05  8.63196706144867E-06 -2.47604223128193E-07 -4.77838449831371E-06
 -3.04162155242755E-05 -7.21762194420999E-06 -5.69630068744862E-07 -1.06676415837601E-06 -3.26718963943093E-06
 -3.33398093065404E-06 -1.94370140050287E-07 -1.38556100943078E-08 -6.76128473270402E-07 -1.00033999353102E-06
 -2.78357041326436E-06 -3.42001899586842E-06  1.63692549921512E-06  1.14365448901840E-05  9.98733340516609E-05
  4.11467149591433E-04  4.40935282223174E-06  7.98482199092126E-07  5.67333652999478E-05  3.10834953534101E-04
  4.99589010921630E-05 -5.94177189931276E-07  5.64275297264179E-05  2.76761667653089E-04  2.82442333915082E-05
  9.80364865359232E-07  4.51265567832959E-08  2.34645060319356E-05  1.52686764076529E-05  9.78441422959222E-05
  1.47665137563760E-04 -1.41216901077105E-05 -2.52686798315901E-06 -5.58669218188626E-05 -8.45851550393950E-05
 -1.80061043826320E-05 -2.07514683867853E-05 -2.17726490621424E-05 -1.54342534052905E-05 -7.87011083714348E-07
 -5.29420228004111E-06 -4.39410569705702E-05 -1.84590294636870E-04 -2.37892570574353E-05  8.87182401926790E-07
  1.08337275927936E-05  5.87123682886468E-05  1.16980244280593E-05  1.06061157038733E-06  1.27231778712169E-05
  8.67197641613281E-05  2.44998913937025E-05 -1.36594792310415E-06  1.34882131577682E-05  8.68338131661405E-05
  1.14853692048072E-05 -5.48775247279462E-06 -7.98454826967690E-06  3.18496360090075E-06 -2.83322070835404E-05
 -2.89384033301326E-05 -2.39010034889353E-05 -9.77382177820383E-06 -2.05327070146812E-05 -2.96766673481465E-06
 -6.69428323462176E-06 -7.57580504660835E-07 -5.08744167048841E-06 -4.22970202752823E-05 -1.78802701171048E-04
 -2.37780985091852E-05 -4.65008859739910E-09  2.04292430731168E-05  1.30178762552467E-04  2.57585084334030E-05
  1.95702754210723E-06  1.71846936159692E-06  8.28942785284016E-06  9.74317378653231E-06 -1.23703142098981E-07
 -1.39572335101732E-06 -1.97779757649345E-05 -8.94695137918034E-06  2.35516593771338E-05  1.84859692647656E-05
  4.68441681316123E-06 -8.66187213805684E-06  1.84657890486001E-05  1.78643875670686E-05 -8.30700546492089E-06
 -5.35445797560418E-07 -4.56520442571072E-06 -3.43711957258098E-05  5.86010769185663E-07 -7.79086458767246E-06
  1.88593455100399E-05  4.54429457620268E-04 -1.37602296921219E-06  7.15791702605709E-04  7.95669312615011E-06
  4.54514665386285E-04 -3.84457993901065E-06  8.91156873598566E-06  2.73352947316072E-03 -5.13055782395073E-04
 -8.41800620535587E-01 -5.50168414880165E-03 -7.46532568277172E-02 -3.44764394200604E-04 -5.34410956468441E-01
 -3.59358158556681E-03 -1.50851558363474E-07 -5.03809642383159E-06  1.71094184315024E-07 -1.66267067334630E-04
 -7.56967093693666E-06  1.47518265080367E-04  2.51049418505298E-06 -2.20103416760674E-04 -7.22964907773414E-06
  5.43335050736173E-07 -2.29791940453890E-05  2.19777457604820E-05 -5.92265597523295E-04 -8.35875168966175E-06
 -9.97548150878262E-03 -6.06683866435555E-05 -5.33234017036798E-03 -4.11151808726063E-05 -6.42520690278939E-07
 -5.13610104236877E-06 -1.85586755443108E-05  2.48100649344016E-06  5.43967407663703E-07 -6.98486020268952E-07
  6.58118068243886E-06 -8.14601837459143E-07  1.03127929826830E-05  3.52180815285112E-08  2.86997841022584E-07
  6.34979414020094E-07  3.16098053347417E-07  6.01758692422781E-07  3.98272149004978E-07  3.57002393778144E-06
 -4.20749180425274E-08 -2.06347181007601E-06  1.64419792712435E-06  1.26469130771050E-05  4.61962261218309E-05
  1.38662018294403E-06  1.76147352958845E-05 -2.55528198032534E-06  7.94152662954808E-06  2.78442946837462E-06
  6.87781082396540E-06 -6.29986328372518E-07 -5.03986113183427E-06 -1.81844291125277E-05  2.64649857181893E-07
  1.07264702560219E-05  1.46233230439224E-06 -3.99397387697141E-06  2.20971519291865E-06 -4.00626517703251E-06
 -1.56727075441742E-07  9.74775102245541E-07  1.16730962606331E-06  5.49118279280569E-06 -3.08175734944231E-06
  6.56255461246072E-06  4.01441622328459E-06  6.64649821019857E-06 -8.04735955240658E-09 -4.66643110880970E-07
  2.71086394344848E-06  3.29945253151067E-06 -1.09706568084325E-06 -5.72656623491589E-06 -3.68931880723762E-06
 -9.33283185885932E-06 -7.45599940184143E-08 -5.89144088576000E-07 -7.07635066703554E-07 -4.02786630700334E-07
 -2.29059663050101E-07 -1.02940580412942E-06 -2.20965322753402E-06 -2.16174056903360E-06 -3.24272472187527E-08
 -5.88470724545842E-07  2.24027849299653E-06  3.83405809461383E-06 -4.51446692851135E-07 -3.74586611562121E-06
 -5.70953294823854E-06 -9.23271150311923E-06
* ORBITAL    1   45
 -6.91230379853606E-07 -6.27808750416383E-06  2.82911050859161E-05  5.86848652754018E-05  8.33384747637383E-05
 -6.96205483917343E-06 -3.89251569785052E-05 -3.05884842593889E-04 -7.31949564959897E-05 -4.57134053803553E-06
 -9.64936376550942E-06 -1.10842066454574E-04 -2.93505422543628E-05 -1.70228969245074E-06 -2.09356856897440E-05
 -1.39484614625964E-04 -3.13856779376374E-05 -1.99818345034161E-05 -1.22501884618003E-04 -1.54612517579454E-05
 -6.10805813509369E-05  1.17839382517108E-05  7.14916843978487E-05 -1.59716888175817E-05 -6.72215069578321E-05
 -2.22657622933972E-05 -9.15304416209529E-05 -1.92521574445765E-06 -1.38337845021899E-05 -6.67294933420678E-05
 -2.98970131302771E-04 -9.24407214840232E-05 -9.23303533163833E-07 -1.79011733255750E-05 -1.09823220885057E-04
 -2.45134307724878E-05  3.62611325134840E-08  8.31262784034654E-07  1.02769709924297E-05  4.95465183267725E-06
 -7.06635482840148E-07 -1.35422305629368E-05 -8.67632750741512E-05 -2.12498807494858E-05  5.06143656662514E-07
  1.07711742106875E-06 -1.02543779432518E-06  1.26713038885267E-07 -5.15877620343080E-07 -1.36425896921465E-06
 -2.48844326746547E-06  1.79362626680815E-06 -2.43789619338190E-06  1.22592591451151E-06 -6.78015674244591E-07
 -5.57747449024495E-06 -1.72727721454083E-05 -1.70692271984875E-04  7.84434610288691E-07 -3.83843333124131E-06
 -5.03038824355076E-05 -3.45969400902706E-04 -8.05577081487612E-05  3.04609676790954E-06  3.46540118125833E-05
  2.31435046367353E-04  5.31327061229997E-05 -1.04286525138874E-06 -1.76404512418428E-05 -1.08749364124680E-04
 -2.05825967125811E-05  6.15771202186590E-05  1.69843203862867E-04  1.31937821026170E-05  4.72533020514078E-05
  4.15643864520596E-05  1.08508388931729E-04 -1.72908233290311E-05 -5.37946455804270E-05 -2.18119245786734E-05
 -6.80314796065218E-05 -6.82657508853150E-07 -5.60399319966058E-06 -1.76568039491834E-05 -1.72752143752623E-04
 -8.34357626269669E-07 -1.14480157159036E-06 -2.03106729853266E-05 -1.35040652348539E-04 -2.85735111398822E-05
  2.88928714669259E-07  4.02493609328515E-06  1.54277305679099E-05 -1.00906880920955E-07 -4.85402895985511E-06
 -5.99979948740722E-05 -4.07978804916126E-04 -9.46541015043978E-05 -4.99957478223666E-06 -8.54658209450771E-06
 -5.76953258505174E-07  1.38625032228503E-06 -7.39443921723284E-05 -2.01337915384698E-04 -3.05958403607800E-05
 -9.81286484952942E-05 -3.42022542238337E-06 -5.66067922691108E-06 -1.13019467101416E-06  4.11681893119201E-05
 -4.77674142532451E-05 -6.62754552790802E-04 -1.62557839607634E-05 -3.02314052469206E-03 -2.10702181987870E-05
 -1.72326881263263E-03 -1.92695218650172E-05 -1.12272336998634E-06 -1.61393656176438E-05 -3.25696164448241E-05
  6.17840057566551E-05 -6.44598203566755E-06 -4.13982872833722E-04  1.38785754422010E-06  3.73068205733011E-04
 -5.61372535981209E-06 -5.58930198092439E-05 -1.42226475906296E-02  2.41331562415290E-03 -8.63330835268200E-01
 -6.24881072053532E-03 -2.35511376424499E-01 -1.56749576639062E-03 -4.46072311770429E-01 -3.32514660553847E-03
 -1.33155387442294E-06 -2.01815321867215E-05 -3.62715487049248E-05  1.33672519621197E-04 -8.30242968020902E-06
 -1.20661653008694E-03 -8.35513994925292E-06 -1.24648191742463E-03 -1.74209817478721E-05 -9.03560640858205E-07
 -6.85850632033347E-06 -1.93952233627396E-05  4.77943249252636E-06  4.07796746681609E-05  4.78760456166848E-06
 -7.87573975523426E-06  1.80317860288886E-06  2.25325627058030E-05 -1.55827461404078E-06 -1.14919579088896E-05
 -4.18984508223329E-05  3.94830155847866E-06  2.82213989822762E-05 -4.72860959795679E-06  2.84008039983297E-07
  6.09462223113148E-06  1.95700570209386E-05 -1.88304281102267E-07 -1.48814397907008E-06 -4.07663575019689E-06
 -1.21758441567063E-06 -1.37045883863409E-05 -2.06252272402487E-07  7.21712461408619E-08 -7.00727222376837E-07
 -9.44960747727563E-06 -8.39661172533460E-07 -6.37292940630769E-06 -1.72429722288263E-05  6.19661894363565E-06
  3.19765409384918E-05  3.68118801246493E-06  4.02711821412107E-07  2.54357319052542E-07  3.60202136180493E-05
  4.99968747902825E-07  3.08664754405044E-06  7.59044836412237E-07  2.78129395264772E-06 -1.41257369149227E-06
  3.73414840863585E-06  2.96670143524262E-06  3.62901575861883E-06 -2.72214486867109E-06 -9.27999197298419E-06
 -1.28603985158882E-05 -4.24365795300510E-06  6.85366807349292E-06  4.52253853324187E-05  7.79486163618893E-06
  7.79710189205437E-06  1.65502786765118E-06  7.20207569515211E-06 -3.36319189233344E-06 -5.91692365829565E-06
  1.67661916912533E-06 -1.08931276734800E-05 -1.99120784729976E-05 -2.00224433128145E-05 -2.73319374556107E-06
 -9.34975847661689E-06 -3.44477577910668E-06 -1.34211347930805E-05 -6.17678779988574E-06  7.54299660828670E-06
  4.47984033925943E-05  7.20044975715285E-06
* ORBITAL    1   46
 -6.89535604328173E-07 -5.66218405746201E-06 -1.75427926242484E-05 -1.72632835753885E-04 -2.25704859381346E-07
 -3.39625358498341E-07 -4.31057000119297E-06 -1.76584432724227E-05 -4.34680107557150E-07  1.11115683333850E-06
  2.02255568422618E-05  1.34165885306885E-04  2.83437984162404E-05  4.84083543257919E-06  5.98723754626970E-05
  4.07072711965410E-04  9.44042297985603E-05 -5.14117030337853E-06 -9.41799485072377E-06 -3.07140709781141E-05
 -9.85025750627514E-05 -7.39163832320642E-05 -2.00863991351343E-04 -6.81026535686085E-07  9.49672935201457E-07
  3.26258528259565E-06  5.03528423092657E-06 -6.91969527508384E-07 -5.67745911411907E-06 -1.77315652511032E-05
 -1.72707073616935E-04  1.33042166971742E-07 -3.05438332170158E-06 -3.47864354674939E-05 -2.32294248644969E-04
 -5.33111004385014E-05  3.83695489846084E-06  5.03505084812032E-05  3.46237333105897E-04  8.05690511027656E-05
  1.03787890635450E-06  1.75289077664472E-05  1.08097955471623E-04  2.04221882499405E-05  6.16198737987106E-05
  1.69862820557236E-04 -1.74051439689435E-05 -5.38598218132345E-05  4.14537593232352E-05  1.08377109143884E-04
  1.31624630387617E-05  4.72573044169966E-05  2.17919024146462E-05  6.80160789902537E-05 -1.92916988998291E-06
 -1.38669598415667E-05 -6.68325594706268E-05 -3.00010056106847E-04 -9.23173995531611E-05 -6.32375243315927E-08
 -1.19511073021877E-06 -1.27553710499494E-05 -5.51615739097040E-06  9.41772480713195E-07  1.80834462070672E-05
  1.11093955351488E-04  2.48275928468539E-05  6.95781176293070E-07  1.33721467423422E-05  8.57383369117962E-05
  2.10609062335515E-05  9.54462379553358E-07  2.28282985562789E-06 -2.41259611271479E-06  2.03054968491627E-06
 -2.20749424678611E-07 -5.89928244509377E-07 -1.15684203107343E-06 -2.83696231307604E-07  2.31629273704832E-06
 -1.65119909881656E-06 -6.97477440406617E-07 -6.32794720953127E-06  2.81562540418407E-05  5.75199581976737E-05
  8.33755357222421E-05  4.56365888008255E-06  9.47774387847489E-06  1.09687546347835E-04  2.90858152443320E-05
  6.96813651142093E-06  3.89060152582960E-05  3.05673227235848E-04  7.31241253550193E-05  1.66868864986196E-06
  2.04985852128025E-05  1.36484567010048E-04  3.06875107554387E-05 -1.99279930088518E-05 -1.22395919635011E-04
 -1.59401208304856E-05 -6.71938301473376E-05  1.12487380072036E-05  7.00060639985456E-05 -1.56510551748256E-05
 -6.17200685415889E-05  2.21513986973626E-05  9.14245751094089E-05 -5.58849069531582E-05 -1.42166337669533E-02
  2.41203732576145E-03  2.36315538610240E-01  1.57306959303664E-03  8.63494824460082E-01  6.25031008438226E-03
  4.45331237349217E-01  3.32051861101862E-03 -1.32967956038679E-06 -1.76289865467662E-05 -3.69753987299605E-05
  4.92750012681197E-04  3.65851082878679E-06 -5.39736888512057E-05  8.96091235084480E-06  9.71519140093465E-04
  1.54754498457439E-05 -1.52330379406348E-06 -5.91016408690624E-05 -3.07156158893834E-05 -3.08609485419564E-03
 -2.31538716318290E-05 -1.06171267746478E-03  4.75839770353978E-06 -1.38221967923013E-03 -3.94037629184300E-06
 -1.12805855043732E-06 -1.50477588165743E-05 -3.30532026413909E-05  3.58724219094378E-04 -1.84179824520389E-06
  3.07349744635728E-05  7.03577383603450E-06 -3.02468742571245E-04  6.03283442900843E-06 -1.80871421678112E-07
 -1.43370138068026E-06 -3.90583606359657E-06  2.35584661624236E-07  1.15858130638232E-07  1.22734483366137E-06
  1.34962455013475E-05  6.94837969398145E-07  9.47976024312686E-06 -8.50029124876582E-07 -6.44894479724224E-06
 -1.75318859012756E-05 -3.64676246927713E-06 -2.11611440401980E-07 -6.22641285615721E-06 -3.19602962056656E-05
 -2.14049665442820E-07 -3.58527166750536E-05 -9.11806170906030E-07 -6.91951190132548E-06 -1.93989975276945E-05
 -4.91280255044072E-06  8.08075592621423E-06 -4.93545049113796E-06 -4.11559442668860E-05 -1.86250803895622E-06
 -2.27192827828314E-05 -1.56220142856670E-06 -1.15212617065660E-05 -4.19673489240042E-05  4.78545011889407E-06
 -9.15455961028261E-08 -3.92518357019289E-06 -2.82154527176913E-05 -6.10831842376450E-06 -1.92818281085197E-05
 -2.73430610878402E-06 -9.38673663436982E-06  1.33371866342326E-05  3.43972263295023E-06  6.19809744255541E-06
  7.19773519382273E-06  7.56454493533542E-06  4.48303193622912E-05  1.62856564052939E-06  7.07887157825879E-06
  5.81566199955986E-06  3.42250674317417E-06 -1.68518320936483E-06 -1.95443068665850E-05 -1.08429681654707E-05
 -1.98723683601026E-05 -2.71819104794090E-06 -9.30292512319874E-06  4.00761157656439E-06  1.28247172424239E-05
 -6.76410713362663E-06  7.69020395844166E-06  7.61025483967371E-06  4.53331497633917E-05  4.85802116140722E-07
  3.05287919682157E-06 -2.82107557433843E-06 -8.64394751195355E-07  1.39315268137141E-06  3.01832287306439E-06
  3.95025576131339E-06  3.79418129624448E-06
* ORBITAL    1   47
  9.85775671300041E-07  6.75646126035291E-06  5.69586487860999E-05  2.72913594316871E-04  2.64494326644899E-05
  8.81744051045251E-07 -2.36214362805306E-05 -1.48944199462181E-04 -1.86672056073923E-05 -3.00692822546452E-07
  2.56382667629827E-05  1.81704969240171E-04  3.74390337028635E-05 -1.01583763368811E-06 -7.37765171039088E-06
 -5.04711917722289E-05 -1.61485736115818E-05 -6.31109589063201E-05 -8.69887534671840E-05  4.78028581372905E-06
  1.60185705868108E-07 -3.20756254386092E-05 -4.11059438361923E-05 -1.82026601174420E-06  1.18711723353425E-05
  1.41158114865423E-05  1.53563532047123E-06 -1.01319577543752E-06 -6.95533679128669E-06 -5.83172942556515E-05
 -2.79826987822165E-04 -2.76596175351458E-05 -1.01724605010271E-06 -6.39441112491813E-06 -5.31226839518409E-05
 -2.09765934133969E-05  4.06596285726308E-07  3.78026875810941E-06  1.69520992080883E-05  1.63984881038404E-06
  7.97624066473500E-07 -3.60227027156414E-05 -2.40749357270898E-04 -4.11123625243499E-05  3.36920180315984E-06
  7.13682841599278E-06  6.22144811595965E-06  6.05593184944438E-06 -7.21919161502811E-05 -9.85406250983373E-05
  1.33388229668125E-05 -4.19510679308717E-06  2.26033346245920E-06  8.60771026353513E-06  3.93998072933769E-08
  2.73640189672636E-07  1.95079886716276E-06  7.27030973944777E-06  6.48194127351312E-07 -5.67848875029759E-07
 -3.89024392229018E-06 -1.70027031699938E-05 -1.99340298324854E-06  5.74794402575087E-07  2.79457605779376E-06
  1.24788121902400E-05  1.56855270892435E-06 -8.40136906133167E-07 -5.26006982532106E-06 -2.45727754996962E-05
 -3.41351374314254E-06  4.20449810312969E-06  6.73613465501451E-06 -5.32862706077646E-07 -1.35301142437209E-06
  6.05171395176728E-06  1.07237284537503E-05 -4.37572771596669E-07 -1.25538585210192E-06 -8.00222451885300E-07
 -2.82724566899912E-06 -9.90954588080265E-09 -7.07841907939562E-08 -4.12659716822222E-07 -1.94988788580547E-06
 -3.06567618811746E-07 -6.67021878842752E-09  1.42401485322730E-08  1.34378481312686E-07 -2.07987746421266E-07
  1.06492249316226E-08  4.44811302654222E-08  3.26547304091703E-07  3.38024504403133E-07 -2.31545474147892E-08
 -3.27090839195358E-07 -2.11829702911046E-06 -8.10237100847151E-07 -8.51328104877981E-08 -2.77448829457384E-07
  8.72962926585830E-08 -3.76380960536787E-07 -4.38473399519167E-07 -9.59969413675138E-07  1.18701227101872E-07
 -2.66605482759510E-07  1.24295279775363E-07 -4.79143021806960E-07 -1.27128400372224E-08 -7.17246294441551E-07
 -1.86115842328313E-07 -1.53558453152080E-04  3.27181550197304E-06  1.98831344757894E-04 -2.95878590495118E-06
 -2.07043681451882E-04  4.51638716556460E-06 -2.20374613444423E-07 -3.53016360573907E-06 -2.72245259937173E-06
 -1.18503390673728E-03 -9.68205532350972E-06  2.05529381870534E-03  1.10222775824362E-05  3.16075464685362E-03
  2.90468838952743E-05  1.91809350565611E-07 -2.53515761695348E-06  3.44134512724202E-06 -1.31078888186146E-04
  7.48515653414174E-06  2.87569057865408E-04 -2.10481097064780E-06 -3.84556961568215E-04 -2.53532681414562E-06
 -2.00408196985059E-07 -5.54931040275482E-05  9.36547169535150E-06  5.08817499992142E-01  3.30345596637444E-03
 -4.92266139570964E-01 -3.19737528680156E-03  7.06185259617472E-01  4.58323544012791E-03  9.19766104637931E-09
  7.49831032964925E-08  2.51805300477818E-07 -1.71522477132099E-06  9.48234884092353E-07  1.71664152154061E-06
 -1.33823249190600E-06 -2.40641672958073E-06  1.64140669729911E-06  1.03699917236289E-06  8.23932544752477E-06
  2.76593560549515E-05 -1.34822638666540E-07  6.74234780037262E-06 -1.44150923083621E-06  1.21799752045718E-05
 -2.45196258777153E-06 -5.62026210029105E-06 -1.06643457190062E-06 -8.47043206664330E-06 -2.82745276624212E-05
 -1.00040293883693E-06 -1.41564796834500E-05  2.50143895789463E-06 -5.36162565370193E-06  1.03627870497400E-06
 -3.42689632664289E-06 -5.70632549649452E-09 -4.44021452373160E-08 -1.56535050852637E-07 -5.63465583676719E-08
 -3.52998231356340E-07  5.58285447248859E-08  4.85262223650918E-07 -1.03294401506763E-07 -6.75076202916158E-07
 -6.49461290344921E-07 -2.89766770447953E-06 -6.41958174854954E-07 -2.01956301280940E-06  2.88580791680531E-06
  1.71446404336537E-06 -1.54330336761889E-06 -3.01500777656447E-06 -1.03894324497039E-09 -4.95630620070397E-09
  2.06489150555342E-08 -1.29466141707300E-08  4.03012951513609E-08 -3.22289873053274E-07 -3.69985646159307E-09
  3.02963577869153E-07  6.24665605557894E-07  2.83463025579545E-06  3.31097537311494E-06 -5.68779514349465E-07
  9.30826377791488E-07  1.60469603643497E-06 -1.29119448420196E-06  3.18933569915705E-06  6.87563071649384E-09
  4.96991304033917E-08 -3.37404351057181E-08 -3.16194591792491E-08  3.38700532237961E-08  6.54697574263665E-09
  8.32677105836005E-07 -8.91596942409467E-07
* ORBITAL    1   48
 -5.02870402928390E-09 -3.83033487476743E-08 -6.93831753728213E-08 -2.67913315674883E-07 -1.88719283794833E-07
 -3.78968826006288E-09 -2.25397299268316E-07 -1.46046026662736E-06 -4.76526304591493E-07  2.90467924964393E-09
  1.54213837275089E-07  1.10225058772259E-06  4.63822762618155E-07  1.66084467600898E-08  2.91531539310200E-07
  1.87247244909768E-06  7.15651539097877E-07 -5.76506618228628E-07 -9.42379008959936E-07  1.61710885077775E-07
 -2.77157054276403E-07 -6.99736758148044E-07 -1.30916923548067E-06  6.40783913428976E-08 -2.80786117307527E-07
 -6.43552650719484E-09  5.14265255983333E-07  2.80402665382063E-08  1.93860808545634E-07  1.37389424976824E-06
  4.48294087579128E-06  3.58102763590010E-07 -5.87418035455404E-07 -2.91266223615056E-06 -1.33263607770009E-05
 -1.83106784979953E-06  5.67091005208041E-07  3.83994064419868E-06  1.66714725840813E-05  1.90373075833256E-06
  8.46349914899805E-07  4.98726483044568E-06  2.27796332902375E-05  3.10474667555174E-06  4.11187225323781E-06
  6.61202258951465E-06 -3.52879199774770E-07 -1.15660279938492E-06  5.54426362400439E-06  1.00937014357300E-05
 -3.78288447796475E-07 -1.31396592644237E-06  8.33662553183728E-07  3.00438245482262E-06 -1.01188975215577E-06
 -6.94708414898158E-06 -5.82559914966803E-05 -2.79528331327116E-04 -2.74819308171731E-05 -4.11894107633269E-07
 -3.82811524890659E-06 -1.71864627769400E-05 -1.67802707256027E-06  1.01713688859130E-06  6.32530408258323E-06
  5.26609502287386E-05  2.08812966901075E-05 -8.01990135814383E-07  3.59681805988399E-05  2.40418636380912E-04
  4.10844056190025E-05  3.38853464989565E-06  7.16825308626789E-06  1.32890064047090E-05 -4.23213837784605E-06
 -7.21323961767232E-05 -9.85615988489572E-05  6.22097194744197E-06  6.03707756907104E-06 -2.20438453398592E-06
 -8.53756163878519E-06  9.85688541527431E-07  6.75476877717917E-06  5.69929648430398E-05  2.72952160008759E-04
  2.64270093735868E-05  3.03385595480232E-07 -2.56459603675804E-05 -1.81708004673457E-04 -3.74245710731768E-05
 -8.84757155733955E-07  2.35975273210581E-05  1.48749245495126E-04  1.85985158276730E-05  1.01643724986701E-06
  7.38118616344426E-06  5.05318610151584E-05  1.61710212192863E-05 -6.31172362261087E-05 -8.69413069285344E-05
 -1.82200096308396E-06  1.19092461440417E-05 -3.20857937013489E-05 -4.10746716009135E-05  4.80153373033062E-06
  1.26012912587706E-07 -1.40995379900499E-05 -1.43557482341139E-06  1.79651681156173E-07 -5.16707847379650E-06
  3.82941883494558E-06 -1.93252126453433E-04  2.76556401531702E-06  3.08733152028838E-04 -6.27676828164432E-06
  4.32758718738129E-04  2.96234568351222E-06 -2.51027926288262E-07 -6.82535821456427E-05  1.14027046093409E-05
  4.92941593682761E-01  3.20159871016129E-03 -5.09396260759548E-01 -3.30751541243654E-03 -7.05296302027497E-01
 -4.57723805695645E-03 -1.15445780022996E-08 -4.44638371374471E-07 -2.56903600064640E-07 -2.02189685513604E-04
  3.03725644386157E-06  1.83222778123091E-04 -3.12309422211013E-06  2.43252662334041E-04 -4.24561914429978E-06
 -2.24798563737435E-07 -3.87057611271888E-06 -2.76215788949658E-06  1.88326100725251E-03  1.45197319335240E-05
 -2.55863243305568E-03 -1.46741182470582E-05  2.32569319753186E-03  6.59210364874020E-06 -1.04753584365634E-06
 -8.32883169068480E-06 -2.78850342739442E-05 -2.45124000696381E-06  5.32055026366574E-06  1.01322233381074E-06
  1.41160939371912E-05 -1.03916469339373E-06  3.28497238207321E-06  1.89803942422121E-09  1.61250665759934E-08
  4.76399035137841E-08 -5.82359492743555E-08 -4.35093008489691E-07  4.27217771133426E-08  4.29111131386015E-07
  8.44862695367219E-08  6.33285473531392E-07 -8.41166347595466E-10 -4.31727873845383E-09 -1.28251361367200E-08
 -1.79417784945742E-06  1.21644908655357E-06  1.79899725815158E-06 -9.79613410642306E-07  2.49055680171642E-06
 -1.71522964406451E-06  1.03722022318237E-06  8.24113210566711E-06  2.76762301136495E-05  1.45324634835383E-06
 -1.22116709040069E-05  1.40296673103293E-07 -6.71340171322326E-06  2.45117229285681E-06  5.59207275802085E-06
  3.30889947444742E-09  3.40748966043074E-08  2.24642715590688E-08  1.98254086775283E-08 -1.54487069662246E-08
 -8.84962508047003E-07 -1.19540361912242E-08  8.10333608808705E-07  6.27615908356018E-07  2.86274471728107E-06
  5.57853219478521E-07 -3.33125804323883E-06 -9.05650006305859E-07  3.15086652759237E-06  1.61444508873202E-06
 -1.26210787542171E-06  3.59029215884251E-09  1.75644313582299E-08  4.20496509228027E-08 -2.27294748168255E-08
 -3.51569554891183E-08  1.29373923464543E-08  2.99975225167645E-07 -2.84834525168629E-07 -6.47857149210709E-07
 -2.88640513872966E-06  2.00285808317584E-06  6.21580195695678E-07 -2.88046001432097E-06 -1.53383406274686E-06
 -2.98538258948889E-06  1.74674452545180E-06
* ORBITAL    1   49
 -1.63328706613148E-06 -1.14311614374422E-05 -1.00051484716077E-04 -4.07931000220717E-04  3.14576425150837E-08
  5.07168976837420E-07 -5.85892535786037E-05 -2.84031260129016E-04 -2.85099090863665E-05 -8.72153403436883E-07
 -5.74951241142218E-05 -3.11159083313751E-04 -4.89966983010010E-05  9.62615880591876E-07 -7.97966985617457E-07
  1.88429431157865E-05  1.43562730688198E-05 -9.93193343719260E-05 -1.50555669607468E-04 -1.82445020346596E-05
 -2.21382992867749E-05  5.74223211606439E-05  8.68436640739719E-05 -1.45591296619386E-05 -3.82771092232533E-06
 -2.35551478864606E-05 -1.87527087616855E-05 -7.29642917815712E-07 -5.24258713432446E-06 -2.52015733835039E-05
 -1.10109015700994E-04 -3.01879316155535E-05 -3.65697495513797E-07 -6.94388626390515E-06 -4.22349968706721E-05
 -9.10407801352849E-06  2.67305583190481E-08  5.51296650631979E-07  5.25392044206528E-06  2.07780020784510E-06
 -2.75910320640098E-07 -5.27257680800212E-06 -3.32900240994477E-05 -7.82081866137929E-06  2.81015558347943E-07
  8.90676403704075E-07 -6.23948551167204E-07 -1.08412368200812E-06 -1.29684726097352E-07 -4.23565593960316E-07
 -3.50740437449265E-06 -3.47021457313663E-06 -2.85652717620026E-06 -3.11921265027310E-06  7.63783805792475E-07
  5.12100709087249E-06  4.23422936338273E-05  1.79117241328366E-04  2.47209812667285E-05 -1.98442183141021E-06
 -2.62481796994093E-06 -1.21969991606559E-05 -1.04278160401645E-05  6.22380744927798E-08 -1.98022191287661E-05
 -1.27994101312614E-04 -2.55572164829959E-05 -1.56624595904593E-07 -1.72675711637624E-06 -2.15112344216883E-05
 -9.31429289781673E-06 -2.26106359174424E-05 -1.62824416412557E-05 -8.39909880637082E-06 -1.51114857273465E-07
 -1.78194949018551E-05 -1.63808879389703E-05  4.58574861400654E-06 -9.17575631607025E-06 -4.98298464136650E-06
 -3.59096874158089E-05  7.43177604763146E-07  4.98445924951587E-06  4.07604137951392E-05  1.71458898960541E-04
  2.40934342023020E-05 -1.04011559671672E-06 -1.22103842371020E-05 -8.35846366872145E-05 -2.39003975402619E-05
 -8.66213106509731E-07 -1.00142923386408E-05 -5.47939180742322E-05 -1.13563785722762E-05 -1.39978572389770E-06
  1.13178564659578E-05  7.63748359227541E-05  9.83812963324048E-06  4.05495698558941E-06  5.78437110070884E-06
 -1.01622140528506E-05 -2.12227418872571E-05  2.67190832365530E-05  2.01361103290347E-05  2.42223592508930E-06
 -2.97304411933763E-05 -2.67419097403150E-06 -6.33783146906871E-06 -7.09111569283552E-07 -1.36164313599236E-05
 -1.64734561061669E-05 -8.29832622371701E-04 -1.04421071564573E-05 -8.62346175264270E-05  5.88351922639659E-06
  1.27966339735362E-03  3.11336252967173E-06  9.98109951814984E-08  1.73324230581727E-07 -3.49360106586427E-07
  1.85224775922987E-04 -6.60343277775774E-07  2.25837636542541E-06  6.31521133957171E-06  1.42591997724354E-04
 -4.72437472969590E-06 -9.75225769625222E-06 -2.96586815632385E-03  5.55888236441349E-04  5.11571231787929E-02
  1.75771963557997E-04  8.38866313901552E-01  5.48111892251591E-03 -5.41856654126947E-01 -3.65077611659724E-03
 -6.68185723251119E-07 -6.27139601550344E-06 -1.74509266624708E-05 -1.09333334822416E-04 -4.05521006416919E-06
  4.01337395817449E-04  7.13826304334281E-06 -2.70673035594689E-04 -9.41510466418748E-06  6.10859120836278E-07
  4.89592641980139E-06  1.77916334228963E-05 -1.34536850631973E-06  4.45495470364327E-06 -1.52503943695745E-07
 -1.09454885539341E-05  2.20764821039199E-06 -3.84972206663721E-06 -1.65531592253477E-06 -1.27212922692935E-05
 -4.65600090971678E-05  2.67370049829079E-06 -7.63486294742759E-06 -1.49359727181922E-06 -1.73296364704620E-05
  2.88088388707762E-06  6.65187178372774E-06 -3.56640597625303E-08 -2.88064932690525E-07 -6.01321445075957E-07
 -4.38899365152073E-07 -3.85984893460703E-06 -3.12208864456196E-07 -6.48134999257749E-07 -9.72453440920011E-08
 -2.30407681274874E-06  5.99228613131749E-07  4.80436485612635E-06  1.73858223464168E-05  9.07028421137042E-07
 -5.88867695772789E-06 -2.55379430025340E-06 -3.40683905454207E-07 -9.12339962663266E-07  1.06145851185969E-05
  8.78010834251208E-08  6.77761554650165E-07  4.67660458836487E-07  8.22168306232133E-07 -2.38766513714993E-07
  2.35989809343558E-06  1.16693041858115E-06  2.38351481275396E-06 -3.34979914604143E-08  2.46983954036345E-07
 -3.92237975654727E-06 -2.21366987376109E-06 -3.50352913924382E-07  9.93449750603177E-06  3.75451443814767E-06
  5.72647676600633E-06  1.79477294980309E-07 -8.54109971938864E-07 -5.55450853377956E-06 -1.08274975780424E-06
 -3.16921289491684E-06 -4.19389118132717E-06 -6.95770428329999E-06 -6.99913458110001E-06 -3.51375953618239E-08
  2.76824294341833E-07 -3.38289843063473E-06 -2.92490963070744E-06 -1.25316735942290E-06  3.79573809223661E-06
  1.00077773226546E-05  5.71952623477475E-06
* ORBITAL    1   50
 -7.45352065510193E-07 -4.99756623814085E-06 -4.10157726793324E-05 -1.72474563819803E-04 -2.40638375299462E-05
 -8.63394202894147E-07 -1.01607534147808E-05 -5.55372043395575E-05 -1.14383230324670E-05 -1.04728784690848E-06
 -1.24172904484253E-05 -8.48109977360905E-05 -2.41446630594549E-05 -1.40912878103355E-06  1.12613641956726E-05
  7.61383241355320E-05  9.79240935918215E-06 -4.30080126625587E-06 -6.15875674010957E-06 -2.44037077322809E-06
  2.98404446233377E-05 -2.65840472178367E-05 -1.97982644010857E-05  1.01120194663216E-05  2.12010338715064E-05
 -2.74892718673366E-06 -6.45027734204177E-06 -7.61039402366815E-07 -5.10118906149995E-06 -4.21827313742113E-05
 -1.78301862005075E-04 -2.48601007549614E-05  6.31836736395510E-08 -1.97352271320263E-05 -1.27491584438528E-04
 -2.54549822965683E-05 -1.98745411273869E-06 -2.77296893463207E-06 -1.31991686510211E-05 -1.05902648116356E-05
 -1.57474540379852E-07 -1.77966112330466E-06 -2.18179194756202E-05 -9.34639764916455E-06  2.24077290577062E-05
  1.58893134060919E-05 -4.51180840315579E-06  9.23063979850841E-06  1.76746584534842E-05  1.60846013077880E-05
  8.44468857470091E-06  2.14932180646549E-07 -5.09560491782275E-06 -3.59990011079920E-05  7.35058015189435E-07
  5.28028268864799E-06  2.54440647210511E-05  1.11132843575171E-04  3.03664772316930E-05  2.03028497151063E-08
  5.47899642338704E-07  5.23430358140951E-06  2.04395787224345E-06 -3.65691763414790E-07 -7.01503182638389E-06
 -4.27041392331202E-05 -9.20278663974406E-06 -2.77351224878664E-07 -5.29388340728702E-06 -3.34654493592647E-05
 -7.88045646786779E-06 -3.83652837094708E-07 -9.61480657151743E-07  3.51728258280935E-06  3.48325037335155E-06
  5.75071964054202E-08  3.76912506017200E-07  6.53771547459002E-07  1.06810825040051E-06 -2.87900958979588E-06
 -3.23641730364366E-06  1.63152654999366E-06  1.14187938875037E-05  9.99635098055623E-05  4.07546637985477E-04
 -1.62104038406285E-07 -8.74756951898904E-07 -5.74664210606855E-05 -3.11046115982108E-04 -4.89797857469657E-05
  4.99911830623921E-07 -5.85929459231400E-05 -2.84051926013230E-04 -2.85127160888347E-05  9.59514746062261E-07
 -7.87639660747011E-07  1.89206158555893E-05  1.43602288071604E-05  9.93252909246123E-05  1.50577940036794E-04
  1.45172898247939E-05  3.75324396978572E-06 -5.73424981002122E-05 -8.68288930808556E-05  1.82483014669797E-05
  2.20586238396601E-05 -2.35212599045794E-05 -1.87946427078377E-05  9.79938793893485E-06  2.97977853516487E-03
 -5.58412928823042E-04  8.37278700716083E-01  5.47150296246878E-03  5.15815382240891E-02  1.78387210890687E-04
 -5.44266029784891E-01 -3.66782378179770E-03  6.71247167352171E-07  6.26056331377231E-06  1.75300858668397E-05
  3.54759912241129E-04  6.79807560721608E-06 -8.44384018760558E-05 -3.87201567747822E-06 -2.33445038728919E-04
 -9.22948210097029E-06  6.78417067086803E-07  4.28328462657174E-06  1.82304979415481E-05 -2.35556863251172E-04
  4.41860504365530E-06  1.71560923830476E-03  6.15175290582437E-06  5.88995330228496E-05 -5.22602141641211E-06
 -9.93486455186535E-08 -2.62191579463527E-07  3.88322661661767E-07 -6.60952560185391E-07  6.27633583690923E-06
  1.64700809275741E-04 -7.50060721970298E-07  1.24461145540906E-04 -4.88430042616471E-06  3.41197824946786E-08
  2.78150708438435E-07  5.81337784762545E-07 -3.08084260664763E-07 -5.99300553610398E-07 -4.30550407028144E-07
 -3.86992826540057E-06 -8.91857939500440E-08 -2.29390046222776E-06 -6.06528111159477E-07 -4.86091074982574E-06
 -1.75981653258106E-05 -2.53313299876413E-06 -3.62935945477418E-07  9.02552633258312E-07 -5.91384271614320E-06
 -9.05520912976150E-07  1.06977579245695E-05 -6.20983493893616E-07 -4.97361686092240E-06 -1.79837117044149E-05
 -1.37409959374036E-07 -1.10034984675831E-05 -1.41605667941119E-06  4.53498886086225E-06  2.33582705697600E-06
 -3.88411016699300E-06  1.65638392824789E-06  1.27294896902160E-05  4.66010349579027E-05 -1.47970450327816E-06
 -1.73083442937341E-05  2.67944745765538E-06 -7.63085802800034E-06  2.89511255510760E-06  6.64744770942698E-06
  3.62489742040000E-08 -2.81989668769604E-07 -2.93887530784160E-06 -3.38243587753487E-06 -1.26338378979785E-06
 -5.73467238201324E-06 -3.79771475567762E-06 -1.00760968310962E-05 -1.77005584079779E-07  8.74834957491434E-07
 -1.08313239626758E-06 -5.59199773214818E-06 -3.13640032701493E-06  6.96350935277632E-06  4.21517340495294E-06
  6.99551550833669E-06  2.91920811574222E-08 -2.70876656505464E-07 -2.19512994858925E-06 -3.94369584447633E-06
 -3.48852222969372E-07 -3.78693877246679E-06 -5.77872984324676E-06 -9.96283838526409E-06 -9.01741468712640E-08
 -6.90314201200953E-07  8.15943995384255E-07  4.62057709956773E-07 -2.48803565991972E-07 -1.15872587618725E-06
 -2.35824489859076E-06 -2.34965241943002E-06
* ORBITAL    1   51
  2.66583663817537E-08  1.84528638781718E-07  1.53413380103348E-06  5.74866144223987E-06  1.43485057428142E-07
  5.59793567771703E-07  3.68035356318899E-06  1.61929407183613E-05  1.79513043304735E-06 -5.74159336871675E-07
 -2.38451263611835E-06 -1.02268819032865E-05 -1.20975848476307E-06 -8.28360047067307E-07 -4.35882739329397E-06
 -1.95292258211477E-05 -2.46949901123331E-06  4.51417870718965E-06  7.42233951594114E-06  1.47420906749079E-06
  3.37101394886188E-06  5.55421459781093E-06  9.90601146647164E-06  1.41341754859716E-06  3.16175964588204E-06
 -1.59452320743529E-06 -4.55516552176665E-06  6.96384981226760E-09  4.98119769023148E-08  2.38512595153284E-07
  1.00797037390940E-06  2.91929226967518E-07  1.25727839708752E-08  2.14735827750892E-07  1.42081891142780E-06
  5.56187215246733E-07 -7.38981833673672E-09 -1.19550008349108E-07 -8.08424955058768E-07 -4.03826057067625E-07
 -1.15420192086870E-08 -1.74995141216442E-07 -1.21100608755330E-06 -5.96485720683143E-07 -3.12475478589088E-07
 -6.17485538751205E-07 -3.13764605665473E-08  4.22146623647555E-07 -5.90051929051149E-07 -1.16396683330713E-06
 -2.10241981846257E-08  4.82797322962241E-07  7.30203345047087E-08 -5.24024042036858E-07  9.75425588275484E-07
  6.69828412721261E-06  5.53728240216282E-05  2.67490567805900E-04  2.62569825405379E-05 -8.09184176997254E-07
  2.28449198145614E-05  1.46895728032248E-04  1.90935870003477E-05  2.71722510474462E-07 -2.47484514259274E-05
 -1.77890512967553E-04 -3.70215199794045E-05 -9.79373085621785E-07 -6.94844272287088E-06 -4.65031090595941E-05
 -1.49969461671864E-05 -6.13781212857566E-05 -8.50427843528205E-05 -4.98127829476793E-06 -1.05629303126315E-06
 -3.12046525492531E-05 -4.02328975291708E-05  2.37248403598617E-06 -1.01215521957210E-05  1.35797687568568E-05
  1.47041863516980E-06 -9.99497694925129E-07 -6.86770154418333E-06 -5.63964574199875E-05 -2.73433466158097E-04
 -2.77126836261895E-05  9.74331582694695E-07  6.12446349902240E-06  4.99461526084495E-05  1.99948665605293E-05
 -4.01144656195819E-07 -3.91147897001028E-06 -1.77349086253225E-05 -1.83440334459370E-06  7.63830270198671E-07
 -3.41378211812868E-05 -2.34449260654549E-04 -4.09546175558963E-05  3.41166357392473E-06  7.28408115446974E-06
 -6.31431051161728E-06 -6.22704405353991E-06 -6.97355544738320E-05 -9.57238679607687E-05 -1.35426161212515E-05
  3.48064056440232E-06  2.06068169013214E-06  8.17750046650011E-06 -2.05705386853472E-07 -4.15964709406348E-06
 -1.98206598178114E-06 -6.19559149641174E-04 -1.61595865761413E-06 -3.22871020148722E-04  2.34228383361526E-08
  8.59536944993729E-04  1.48214057375709E-05 -1.42719705252175E-09 -3.65829521886117E-09  7.09112299219522E-09
 -1.83594936662144E-04 -5.22175649197280E-06  1.84966028148583E-04  5.46661652967266E-06  2.57206503415304E-04
  7.75927976220935E-06 -1.50215942191604E-07 -2.02944568435534E-05  1.50952694786792E-06 -5.01865129127495E-01
 -3.25315180552790E-03  4.90675219937784E-01  3.18260291527099E-03  7.12252221099626E-01  4.61810084943487E-03
  1.97651631370440E-07  2.08959714236231E-06  2.25067556174578E-06  6.22769001292447E-05 -8.58758909940260E-06
  1.42532099078623E-04  4.83079651749719E-06  1.47113789157449E-04  6.97009937886148E-07  9.93244306690112E-07
  7.90423010081317E-06  2.64940333686575E-05  8.30755015832464E-08 -6.77419295223104E-06  1.49303674740727E-06
 -1.14726741540042E-05 -2.43061392456448E-06 -5.74161277687446E-06  1.13555068134622E-08  8.79969339800346E-08
  3.17643574989340E-07  1.76731029077434E-06 -9.61028754255903E-07 -1.76188622978105E-06  1.22570758081040E-06
 -2.53480949128098E-06  1.51610059373675E-06  2.23776734272562E-10  1.89967852054974E-09  5.61403128505246E-09
  6.61143392880136E-08  4.89837653434511E-07 -5.95068760904031E-08 -4.58002065711191E-07 -8.95061403952681E-08
 -6.03088955570025E-07 -1.02407816353620E-06 -8.15156094309559E-06 -2.70862230950117E-05  8.97218207533284E-07
  1.39419755097844E-05 -2.52693791474528E-06  5.12940174698606E-06  1.18949220376345E-06 -2.78176741301329E-06
 -8.68289380157666E-10 -5.02446540567266E-09 -2.57278474836066E-08  2.57365491553779E-08  4.77404391319836E-08
 -3.47708135577685E-07 -5.95156535912697E-09  3.10277992839115E-07 -6.16551147092694E-07 -2.64603412398717E-06
  4.85008243473707E-07  1.88630420833327E-06  2.93756603027940E-06  1.43622072654839E-06 -1.44854360115211E-06
 -2.92515448733866E-06  1.51434556276093E-11  1.21867192698461E-08  2.29012534471982E-08  1.37846662876685E-08
  7.02687759641391E-08  1.94290307572830E-08  8.99941179758903E-07 -8.42585136085151E-07  5.91755230576584E-07
  2.59746033037051E-06 -3.20258118378238E-06  7.15340931264889E-07  9.30084966583901E-07  1.47596627240267E-06
 -1.31963250955360E-06  3.06273199793116E-06
* ORBITAL    1   52
 -9.95340330469293E-07 -6.83845557054256E-06 -5.61809792542446E-05 -2.72380944435811E-04 -2.76323567620747E-05
  4.04132383304772E-07  3.97224109823876E-06  1.80438950383543E-05  1.87653072183765E-06 -9.73190721005418E-07
 -6.09396549479122E-06 -4.97450981351204E-05 -1.99291972411398E-05 -7.65825110015576E-07  3.40154647317617E-05
  2.33596704801093E-04  4.07921309439714E-05  3.46174600791726E-06  7.38444060401593E-06 -1.34568137496192E-05
  3.53108492004751E-06 -6.95252868868768E-05 -9.54088751732158E-05 -6.34653165074814E-06 -6.26614875455513E-06
 -2.03607410580324E-06 -8.16530448733397E-06  9.77281603664962E-07  6.71070526399119E-06  5.54664551910920E-05
  2.68002052222254E-04  2.64882700809562E-05 -2.68571632758290E-07  2.48707014295599E-05  1.78663995272525E-04
  3.71763172659103E-05  8.13515517625304E-07 -2.28428384235924E-05 -1.46920306399261E-04 -1.90925468661061E-05
  9.81277852050008E-07  6.99709643428804E-06  4.69008847299104E-05  1.50915447388804E-05 -6.14779072256926E-05
 -8.52044637889818E-05  2.33160372920558E-06 -1.02095342275080E-05 -3.13113080727870E-05 -4.03982195216462E-05
 -5.10472581784004E-06 -1.17938386107491E-06 -1.36029175788683E-05 -1.50179132943463E-06  5.86926340795491E-09
  4.18179449443543E-08  2.14434606436771E-07  9.39756401391772E-07  2.53905990377219E-07  8.16280480632359E-09
  1.53882966949705E-07  1.01723489637359E-06  4.43867563151999E-07 -1.17044850391373E-08 -2.16806015627164E-07
 -1.45112734818805E-06 -5.64085806113631E-07  1.16128231717533E-08  1.85591177458751E-07  1.27561654229591E-06
  6.08599236323242E-07 -3.96651596898798E-07 -6.92521324902097E-07 -2.95884720447288E-08  4.50958124696017E-07
 -6.43774544951850E-07 -1.18950141330208E-06 -4.07579014196903E-08  4.04876110154563E-07 -3.88530687162485E-08
  5.47629741976235E-07  1.91290373594357E-08  1.32233928187414E-07  1.12709272427660E-06  4.10875970990427E-06
 -3.50549795410665E-08  5.77021344409948E-07  2.54284297645160E-06  1.10632974427548E-05  1.35703133044619E-06
 -5.63329102353455E-07 -3.54952095755813E-06 -1.56294646623049E-05 -1.73702232522825E-06  8.26451990921858E-07
  4.31367024777077E-06  1.92016896688130E-05  2.39739268113034E-06  4.28470041069601E-06  7.16274443852314E-06
  1.37688838616200E-06  3.14465524753118E-06  5.59175602598646E-06  9.94020992951678E-06  1.41576302702693E-06
  3.34158166699537E-06  1.61317124202063E-06  4.56149691945315E-06 -1.17701662194401E-07 -1.61720430923116E-05
  1.12762217972475E-06 -4.92998135995280E-01 -3.19762393159542E-03  5.01541306636196E-01  3.25123867726890E-03
 -7.10875469355949E-01 -4.60981273126933E-03  1.95321130214681E-07  2.04036847043952E-06  2.20634875878786E-06
 -1.34375993321271E-04 -4.77566256507774E-06 -5.74182081668610E-05  8.63324202317072E-06 -1.35032931716905E-04
 -6.02633987400902E-07 -2.02076368933508E-07 -2.91888561980787E-06 -2.23536106052484E-06 -1.76802710136738E-04
 -3.19339984377826E-06  6.94631219711976E-04  2.08627194457522E-06  5.27642174872027E-05 -8.80327258179926E-06
 -9.25845143854062E-10 -3.17277574046789E-09  8.35689941294759E-09 -1.63224193058588E-04 -5.31778740438384E-06
  1.62043985334234E-04  5.10224829684020E-06 -2.27431262343594E-04 -7.51270360683492E-06  7.33018056830762E-10
  5.98192177207286E-09  1.67631808330482E-08  5.93759016820703E-08  4.52545402667522E-07 -6.17533759039633E-08
 -4.89777454720636E-07  8.39574966628905E-08  6.05393473629488E-07 -1.02053607033663E-06 -8.12348882199932E-06
 -2.69960485398779E-05  2.53087150747195E-06 -5.11358184306112E-06 -9.03348485115182E-07 -1.38680831392993E-05
 -1.18853871729812E-06  2.80193406301421E-06  1.01508206914116E-06  8.07187879660278E-06  2.69186114210911E-05
 -1.61393994858033E-06  1.15373125246906E-05 -8.25249769180198E-08  6.91006725178878E-06  2.49119456559145E-06
  5.83324624341703E-06  7.54609766288312E-09  5.79492240073414E-08  2.14111862964216E-07  1.76946390462676E-06
 -1.17243588301649E-06 -1.78414714655423E-06  9.86123050046235E-07  2.54322738943990E-06 -1.54458887917297E-06
  6.00581616112200E-07  2.65240237852835E-06 -6.97509721152358E-07  3.23919252664947E-06 -9.49064463391635E-07
  3.07197503447521E-06  1.48262750732984E-06 -1.30908707764640E-06 -1.66897679723404E-09 -2.27368265537669E-09
 -7.85916297389540E-09 -1.29961943329291E-08 -7.18293342904807E-08 -8.22410508018780E-07  1.51006228916376E-08
  8.99708240838074E-07 -6.16937318642463E-07 -2.64764456559548E-06 -1.87963912568500E-06 -4.82334804686247E-07
 -2.91710635831461E-06 -1.44729925329927E-06 -2.92315799947669E-06  1.47597034426397E-06 -5.01822864084007E-10
 -3.48890894346659E-09 -2.83905717671472E-08  2.86727657490340E-08 -4.58159766732672E-08 -5.99687479574819E-09
  3.11506234954621E-07 -3.38410256140604E-07
* ORBITAL    1   53
 -6.69168268267694E-08 -4.74059932647491E-07 -2.00438876202523E-06  1.30948571979876E-05  2.21880670327676E-05
  6.83155565657037E-08  1.03227952326720E-06 -3.96069483614738E-06 -4.95759375980113E-06 -5.29438827354184E-08
 -9.72234803934038E-07 -3.33640193484554E-06  2.90477579314840E-07  8.49719409689395E-08  1.40386469529610E-06
 -5.37980261789822E-07 -3.74688821492997E-06  9.13131043075896E-07  3.00241964993016E-06  2.47425856047244E-06
  4.40709629057758E-06 -5.29189460752489E-07 -1.73351608511598E-06 -1.02692537407617E-06  1.33549919328620E-06
  1.02762045398517E-06  4.04717935054512E-06  1.37372431360520E-06  1.03258422854152E-05  4.91245784242310E-06
  3.52633697925720E-05  7.51030914986065E-05 -1.39164695842311E-06  4.80906456110971E-05  2.65570117063057E-04
  4.65056865154401E-05  9.09898348955189E-07  2.23181617650429E-05  1.87625483316947E-04  5.99374382182819E-05
 -1.61297046901789E-06  1.82179106536125E-05  5.57281566851414E-05 -9.10915283055589E-06 -3.08058223771405E-05
 -7.50302932913139E-05 -2.60550502321736E-05 -5.95115069965752E-05  1.79253003377394E-05  4.31143092358952E-05
 -6.33682645484257E-05 -5.85386403552170E-05 -6.33988453843083E-05 -8.35082362596533E-05 -6.46943130453904E-07
 -4.64494637704245E-06 -2.21266883003380E-05 -9.91972987471368E-05 -3.01296871179702E-05  2.73277518779052E-07
  5.07407764755596E-06  3.33287676792561E-05  8.80949469484494E-06  6.63762127426634E-08  9.83531605550717E-07
  1.14853714208310E-06 -9.76895796929619E-07  3.86727549637611E-07  7.29344813379518E-06  4.69609829866689E-05
  1.25392471591113E-05 -1.05590578586861E-06 -3.53038557525771E-07  1.75905526942999E-06  4.35830036930928E-06
 -2.97916296795982E-06 -6.13005677679347E-06 -4.47009801687080E-06 -1.12128572457960E-05 -2.68100964772233E-06
 -6.27289022307234E-06 -6.40051032088826E-07 -4.59549155474512E-06 -2.18953040646886E-05 -9.82511396533186E-05
 -2.98642238025409E-05  4.39592930599420E-07  8.13283253331906E-06  5.01798467461616E-05  1.27065897830491E-05
 -1.05948274612812E-07 -2.17079551994285E-06 -1.61501130136053E-05 -4.96897588216203E-06  1.40520801067408E-07
  2.77890611973074E-06  2.19237457332501E-05  6.68558567252670E-06  2.08523900930586E-06  5.18994042947604E-06
  1.23352322876241E-06  3.38180517267018E-06  2.41499743460606E-06  3.44540261526117E-06 -4.89722296212919E-06
 -1.19476169733995E-05 -1.88261320867701E-06 -4.78951516252210E-06 -1.69083816029033E-07 -1.18017531373991E-06
 -9.61648748717295E-07 -6.04962188435491E-07 -1.14407505199750E-05 -5.78389592941308E-06 -4.12431855917033E-06
 -1.29165157630904E-07 -6.27397207352788E-06 -1.60463089741849E-06 -1.24181005426338E-05 -4.48332557581128E-05
  8.16741416537885E-06  5.07170206146323E-05  1.94540561746573E-06  8.99804714768778E-06  4.35398754525319E-06
  2.92241054420837E-05 -8.27344703851562E-08 -6.62081286417999E-07 -2.72773093109711E-06  1.10758876217462E-07
  2.75957698106321E-06 -2.94475772029116E-07 -3.15921189004096E-07  2.77051690556386E-07  2.11391860941829E-06
 -1.81519176138059E-07 -1.27627414246618E-06 -1.22969671235319E-06 -3.26799178606527E-06 -1.22846227533062E-05
 -3.13373786234793E-06 -3.41956542895268E-06  3.68342271797337E-06 -5.02784932635257E-06  2.87193200109797E-08
  1.40730242523929E-07  1.45117576243589E-06 -1.04508295118437E-06 -1.91598683917814E-06 -7.24285878336631E-06
  4.90356879231549E-06 -2.48804667812242E-06  4.91837175550856E-07 -7.19649934998201E-08 -3.48875921041994E-07
 -2.66292046481940E-06  1.89151622230050E-05  8.55863948651474E-07  1.05101357704684E-05  1.70046967668349E-06
  5.96170569573411E-06 -5.56787928284484E-07 -2.67187713754933E-05 -4.25820283980436E-03  4.96729531505218E-04
 -6.45887166985380E-01 -4.45278186178788E-03 -7.59515916479960E-01 -5.58479158956158E-03  7.67038257337593E-02
  7.71462272335454E-04  2.11229759736863E-08  9.06192819289098E-08  1.22933532920785E-06 -8.65836520986883E-06
  1.98715262409835E-06 -4.96109539960488E-06  1.16169958563270E-06  4.52309953153680E-06 -4.77876704029224E-06
 -1.14436256478617E-04 -1.94424267742185E-05  7.00637103223142E-05  7.36527746156099E-05 -2.35953214977009E-06
 -2.73523794880958E-05 -3.51548571730576E-05 -2.71975868165918E-05 -2.06161535295829E-08  3.94191003622919E-07
 -7.27974541989893E-07 -8.10847903989515E-07 -3.98747502270775E-07  4.40800493229759E-06  1.85181476451744E-06
  3.77833228837245E-06 -8.80817548117410E-07 -4.54858296901969E-06 -2.20809326671530E-06 -6.82605833573566E-07
 -1.13517191211448E-06 -5.70677154545597E-07  3.06951156668644E-06  2.99322468638099E-06 -1.20329987380768E-08
  4.47870740303063E-07 -1.06213092972354E-06 -4.87884798704360E-07  6.14164304576897E-08  1.87151704769935E-06
  4.40052735577945E-06  3.78493153290520E-06
* ORBITAL    1   54
 -6.43931366398614E-07 -4.62383665528736E-06 -2.20369736503426E-05 -9.82011761409511E-05 -2.88817908450824E-05
 -2.70953344825543E-07 -5.03232514179156E-06 -3.26273726011413E-05 -8.38112358056389E-06 -6.74502935487226E-08
 -1.01207161390786E-06 -1.30333179315876E-06  9.65998981867026E-07  3.96120426840804E-07  7.47594326689872E-06
  4.76507703711473E-05  1.24859778620606E-05 -1.09697337072851E-06 -4.65342318366933E-07 -1.52592025408608E-06
 -3.90157926216426E-06 -3.13384538372730E-06 -6.51007142044424E-06  4.69516948554016E-06  1.15810238051738E-05
 -2.56100783561696E-06 -5.89947203307018E-06 -6.36782675829168E-07 -4.57222132195673E-06 -2.17864045358557E-05
 -9.76633839652430E-05 -2.95905044853156E-05 -4.38959142816027E-07 -8.10958699597014E-06 -4.97340917336543E-05
 -1.24812729358518E-05  1.09694851233733E-07  2.24604157511536E-06  1.66594022619838E-05  5.11096461892767E-06
  1.44132854609618E-07  2.84996094450539E-06  2.22827490068791E-05  6.70206654905463E-06  2.14824955926541E-06
  5.35725633756603E-06 -1.27668175625836E-06 -3.51826820055354E-06  2.37547192695774E-06  3.36530187702580E-06
  4.95359028975695E-06  1.20241873781849E-05 -2.06003680776342E-06 -5.03338920239365E-06 -5.58026280453906E-08
 -3.94314010188725E-07 -1.62194714054278E-06  1.54908866868695E-05  2.34368976720537E-05 -5.90105960806418E-08
 -8.45926805439646E-07  5.74878594160969E-06  5.65448854437525E-06  5.67364724534334E-08  1.04733258812413E-06
  3.74014592844695E-06 -2.32169953245084E-07  8.21990446349384E-08  1.34384135684810E-06 -1.37372829196679E-06
 -4.14746064283695E-06  9.13451356971531E-07  3.02653496421446E-06 -2.67818016028761E-06 -4.80806490744569E-06
 -5.16318039574008E-07 -1.74597596318089E-06  9.82105166784095E-07 -1.54451377761592E-06  1.20781637219633E-06
  4.53169263192189E-06  1.32768397462385E-06  9.97954193432041E-06  4.29421467629533E-06  2.68083414545487E-05
  7.03508406246872E-05  1.30949961911547E-06 -4.84198453840844E-05 -2.73653803155444E-04 -4.96016009103435E-05
 -9.36108697135378E-07 -2.27296860600497E-05 -1.92089274714625E-04 -6.14242907200832E-05 -1.55741194966478E-06
  1.78505239603045E-05  5.65056645021694E-05 -8.36167985685061E-06 -3.13387939309675E-05 -7.67296127485809E-05
  2.60038167424801E-05  5.96453727468068E-05  1.88020886516897E-05  4.46775067151419E-05  6.24688788585832E-05
  5.84208664105858E-05 -6.41345719300781E-05 -8.61954813162221E-05 -1.68632418804499E-06 -1.30296988240969E-05
 -4.67927303086611E-05 -8.26345351964099E-06 -5.13071066921965E-05 -1.94988310151491E-06 -9.54968062989680E-06
  4.43664513638888E-06  2.94771704394980E-05 -1.81291452849526E-07 -1.27297292430160E-06 -1.12198590444998E-06
  6.60050349864459E-07  1.24392002357909E-05  5.70219903286035E-06  4.79476119916149E-06 -1.65207444808815E-07
 -7.02441698818865E-06 -1.55257811146364E-07 -1.07007771344215E-06 -3.91025139592479E-07  3.45464644153874E-06
  1.35938289734041E-05  3.19213637872363E-06  3.48423643323119E-06  3.61127905201200E-06 -5.81405871922202E-06
 -7.94922619569042E-08 -6.34644838517734E-07 -2.59185011785488E-06 -9.22022204215550E-08 -2.44925634933770E-06
  3.03203688494379E-07  4.09372271627821E-07  2.77889326519277E-07  1.98881859086954E-06 -7.43632061289860E-08
 -2.84574494059952E-07 -2.78359444725071E-06 -3.14991571077698E-05 -1.03162600582322E-06 -1.97412874772871E-05
 -1.88097282218197E-06  8.03105755271412E-06 -5.70978201895147E-07  2.71071629598049E-08  2.41591228779508E-07
  1.35432469315136E-06  2.41182920837888E-05  1.95808488864519E-06  2.85467237929926E-05 -4.60057369276611E-06
 -7.58029888770874E-07  3.68122996301692E-07  2.53927857604507E-08 -1.99291138013365E-08  1.40191126663674E-06
 -7.06249522312056E-07 -1.89329260512673E-06 -1.07990639811149E-05 -1.29588184723650E-06  9.78639834080688E-06
 -4.68932648011274E-06 -2.80555774291877E-05 -4.51650960639777E-03  5.30853566664614E-04  6.42802652652377E-01
  4.43686404195999E-03  7.60977489431157E-01  5.60228495469295E-03  8.73688493124123E-02  8.49135891691621E-04
 -8.75103302088892E-09  4.70548046875568E-07  7.44987289183070E-07  7.85811274680959E-07 -3.81427169196331E-07
  4.31569526663393E-06  1.83702137446855E-06  3.59779339875883E-06 -1.19774829953898E-04 -1.99537705462360E-05
 -7.27350883848910E-05 -7.68519616491210E-05 -3.52853004939744E-06 -2.65192859109150E-05 -3.64478319300188E-05
 -2.69691720494533E-05 -4.40955230438051E-09  4.54438857712458E-07  9.93107679176815E-07  4.77079491829683E-07
  2.10767820824784E-08  1.79583426606171E-06  4.27633050166708E-06  3.50594775867465E-06 -9.27633743896136E-07
 -4.79282146259788E-06  2.36866515614645E-06  6.84968577799847E-07 -1.18436677223839E-06 -5.87518898227160E-07
  3.32836203379795E-06  3.34805198982567E-06
* ORBITAL    1   55
 -1.32851078076742E-06 -9.98566483359812E-06 -4.33069226477350E-06 -2.67391241936889E-05 -7.00053704235957E-05
 -9.37382970639692E-07 -2.27550731797656E-05 -1.92351059431090E-04 -6.15168655298657E-05  1.31726936767184E-06
 -4.82710711611944E-05 -2.72767719286802E-04 -4.94149546377914E-05 -1.56042011621698E-06  1.77885598408229E-05
  5.63553222882488E-05 -8.28292466949275E-06  3.13609507232210E-05  7.67976693607683E-05 -6.23915310734453E-05
 -5.83706244842918E-05 -1.88117218100852E-05 -4.46271629286914E-05 -2.60438146226546E-05 -5.97939598659407E-05
 -6.40604538924826E-05 -8.60163558184163E-05  5.42616728282637E-08  3.83216242227442E-07  1.57155968973677E-06
 -1.57730911749898E-05 -2.35951025385952E-05  5.62289024394929E-08  1.03238996961731E-06  3.64501052043342E-06
 -2.56038181470295E-07 -5.85518053976304E-08 -8.37221613639888E-07  5.83070003344344E-06  5.69442446206384E-06
  8.11049308721488E-08  1.31972223672342E-06 -1.53398200633293E-06 -4.19223789558642E-06 -9.07637060465908E-07
 -3.01947563046188E-06 -9.73292663712553E-07  1.56077889222440E-06  5.08134252616353E-07  1.73555254951532E-06
  2.68714848104654E-06  4.82084771464088E-06  1.21974428098735E-06  4.55726219264141E-06  6.35226675216941E-07
  4.56106928022602E-06  2.17329091786467E-05  9.74161159660286E-05  2.95149854938593E-05  1.09662241699541E-07
  2.24550889426069E-06  1.66493796236293E-05  5.10302740821639E-06 -4.36936784572621E-07 -8.07318474330191E-06
 -4.95268870149308E-05 -1.24376377720323E-05  1.43609731009870E-07  2.83887900989855E-06  2.21857416912775E-05
  6.66798798405544E-06 -2.14482372568107E-06 -5.36191769569569E-06 -4.93509567924660E-06 -1.19867671459471E-05
 -2.37079293320065E-06 -3.35697616916452E-06  1.27982119747860E-06  3.51562634796742E-06 -2.04150015428332E-06
 -5.01845996020142E-06  6.43007106486444E-07  4.61715838570528E-06  2.20076397005967E-05  9.80950484345595E-05
  2.88585920526017E-05 -6.72911155302900E-08 -1.00306828385552E-06 -1.25386531378226E-06  9.74463831801123E-07
 -2.70388062875398E-07 -5.02137091988059E-06 -3.25818927015163E-05 -8.37483447255371E-06  3.95397431134736E-07
  7.45916223545797E-06  4.75613938195423E-05  1.24661891230242E-05  1.08598166749004E-06  4.52288892502862E-07
 -4.69681697432142E-06 -1.15846955231455E-05  3.12768193246672E-06  6.49688500019078E-06  1.52639680803375E-06
  3.91239237136902E-06 -2.55506143744334E-06 -5.90330946234837E-06  1.58564250391105E-07  1.09550476438080E-06
  4.93725440937565E-07  3.18902091984132E-06  3.50747481987887E-06  3.45140996023289E-06  1.36185031167006E-05
  3.60396525643108E-06 -5.76731375182029E-06  7.93743755191521E-08  6.33593116715048E-07  2.58395977949742E-06
  3.02640315969082E-07  4.08673779956526E-07 -9.35061964101033E-08 -2.43544757193674E-06  2.77088749429193E-07
  1.97130653152204E-06  1.68562760970454E-06  1.30247255859981E-05  4.67904810547838E-05 -1.94560653393917E-06
 -9.55016772740005E-06 -8.24667267118441E-06 -5.13163867719659E-05  4.42920897457775E-06  2.94680388817341E-05
  1.78639663513897E-07  1.25280468671191E-06  1.04503522401496E-06  5.68654197483944E-06  4.75678493981389E-06
  6.70621284985016E-07  1.25123759252059E-05 -1.72938179350018E-07 -7.07381206396974E-06 -2.84334418746190E-08
 -1.67280052790121E-07 -1.41785820772010E-06  1.07186027729540E-05 -1.11196154453369E-06  1.41153719102420E-05
 -1.77814111514717E-06  4.60879699302626E-06 -4.67729065212536E-06  2.80708902434536E-05  4.52211257259423E-03
 -5.31384895630504E-04  7.61107844982586E-01  5.60491861807503E-03  6.42641159297988E-01  4.43700367503356E-03
  8.74212604462481E-02  8.48092115865411E-04  7.43689461306928E-08  4.57952076945948E-07  2.73535792830754E-06
  2.08578230370503E-05 -1.66107159369491E-06  1.11467169749800E-05 -7.65023631128304E-07  6.86637865593616E-06
 -6.24353970688653E-07 -2.49923329212832E-08  1.04790919771858E-07 -1.39752129985099E-06 -1.82360863244961E-05
 -4.91936420193448E-06 -3.24268588021309E-05  1.54755697092064E-06 -7.76131237086590E-06  2.96443435802991E-07
  9.37418855620061E-07  4.80994824251730E-06  6.82872091848670E-07  2.35962527490021E-06 -1.18481236561258E-06
 -3.35008574068561E-06  5.91097487891685E-07 -3.36439758052369E-06  1.39170687590432E-08 -4.50100140408501E-07
  4.83102864025476E-07  1.01371740646882E-06  2.30517251629544E-08 -3.49963347066592E-06 -1.79470006344598E-06
 -4.26900941275320E-06  1.19798334926476E-04  1.98223819746980E-05 -7.67731511702848E-05 -7.27667196044569E-05
 -3.26739608990439E-06  3.65505990770774E-05  2.70657477903758E-05  2.75820368847994E-05  4.85719614961997E-09
 -4.73426866615668E-07  7.84790178095430E-07  7.52440386121260E-07 -3.82746390099209E-07 -1.83889224683846E-06
 -3.59078635157792E-06 -4.31343064437295E-06
* ORBITAL    1   56
 -6.46033526777538E-07 -4.63853306663696E-06 -2.20994118533916E-05 -9.82614752625493E-05 -2.89167727096931E-05
  1.09086818392871E-07  2.22815247230589E-06  1.64121246620361E-05  4.99544351166375E-06 -4.50038981122888E-07
 -8.31488863668461E-06 -5.06089254043731E-05 -1.25129874675604E-05 -1.39010273186846E-07 -2.74708807185785E-06
 -2.14403666935102E-05 -6.42717135385578E-06  2.13456447638901E-06  5.30563187805495E-06 -4.81925652394439E-06
 -1.16962553887821E-05  2.53737281436340E-06  3.71489698269349E-06  1.23770546374864E-06  3.39068994835370E-06
  2.20177802797665E-06  5.33857652774980E-06 -6.56470813832176E-07 -4.71349485394481E-06 -2.24517398767932E-05
 -9.96651523840361E-05 -2.91610852486594E-05 -7.31148958515192E-08 -1.10963261480124E-06 -1.79922067954507E-06
  8.64875103160463E-07 -2.78695769379002E-07 -5.16917958688832E-06 -3.34174398951802E-05 -8.58618706614788E-06
 -3.99289360484804E-07 -7.52013720219815E-06 -4.77668199506622E-05 -1.24722077785612E-05 -1.15285119560165E-06
 -5.67130707473068E-07 -4.71036223633284E-06 -1.15710736265416E-05 -3.08542545620555E-06 -6.38008459206124E-06
  1.48366428149199E-06  3.83612586553703E-06  2.65291223387916E-06  6.14686903092909E-06  1.31738725826578E-06
  9.89233949789290E-06  5.40440689706479E-06  3.12942583993784E-05  7.18923256228554E-05 -9.24666381538263E-07
 -2.22233901313361E-05 -1.88826148474072E-04 -6.06808436970386E-05  1.22777741935795E-06 -4.76029078085517E-05
 -2.72369943950907E-04 -4.99866212971504E-05  1.49389764417819E-06 -1.79178637912896E-05 -6.01284741626897E-05
  6.85691547045148E-06 -3.04960470175137E-05 -7.50731302773191E-05 -6.17414108610783E-05 -5.88918044633706E-05
  1.78941737640366E-05  4.30067684725330E-05 -2.55982078294533E-05 -5.92009209666799E-05  6.23081553286097E-05
  8.40362712298852E-05 -7.24133258618920E-08 -5.13564521094491E-07 -2.19632107908241E-06  1.27183506868720E-05
  2.25184745489713E-05  5.91824642447622E-08  1.08806596314544E-06  4.04707295335315E-06 -1.29751189961613E-07
 -6.83996045574295E-08 -1.02706035763980E-06  4.45601272676436E-06  5.28288520163469E-06 -8.96182986964703E-08
 -1.48441583421060E-06  3.85512979700636E-07  3.86821552628682E-06  9.73790553781663E-07  3.15105675636654E-06
 -1.12492720021332E-06  1.21363586871537E-06 -5.66124812246293E-07 -1.82152040676267E-06  2.67363157800951E-06
  4.79714829225133E-06 -1.09292040438996E-06 -4.23217081286995E-06 -7.75995869740781E-08 -6.21328262722851E-07
 -2.56485787096382E-06  2.97377312224045E-07  3.87776362029277E-07 -9.20541795929236E-08 -2.45265083456910E-06
 -2.63718675127347E-07 -1.92741074629506E-06 -1.86053820591696E-07 -1.30800598461136E-06 -1.24113251649586E-06
  3.10026917139487E-06  3.53958817997628E-06  3.26370595280546E-06  1.31515994736772E-05 -3.58526795330018E-06
  5.08355919295888E-06 -1.75087628479895E-07 -1.22331913406879E-06 -1.02522758591017E-06  5.60857097146519E-06
  4.58740549751200E-06  6.47186246647542E-07  1.20108235146114E-05  1.75082628605872E-07  6.85425454198398E-06
 -1.63132894540239E-06 -1.26147964333120E-05 -4.54322598836958E-05 -1.93124603975464E-06 -9.55634814984165E-06
 -8.08383188069028E-06 -5.05693017009891E-05 -4.29076200050190E-06 -2.86425331613751E-05 -2.78545267075019E-05
 -4.48609028147848E-03  5.26928629697812E-04  7.65908015788598E-01  5.62994025674574E-03  6.37128419251229E-01
  4.39043882917100E-03 -8.58395493278646E-02 -8.33737180554819E-04  1.86712098596237E-08 -7.33175667107344E-08
  1.18531100441053E-06 -1.58346679370173E-05 -1.34570567770751E-06 -6.91741102080594E-06 -2.01965943500772E-06
 -8.69763097411053E-06  4.56806878451489E-06  2.06753556663806E-08 -8.38683458812296E-08  1.27233687216191E-06
  5.59227720766595E-06 -4.85789854230503E-06 -1.13103230843653E-05  1.71527489603994E-06  8.78329730054873E-06
 -3.95571632296405E-07 -7.60120545025505E-08 -5.78469459910800E-07 -2.73138764415666E-06  2.95574181112479E-05
 -1.44755033627473E-06  2.42379112725364E-05 -5.91906652218341E-07 -3.51407912625511E-06  5.66671712190016E-07
 -1.08022949093043E-08  4.41770714708065E-07  4.53034908877635E-07  9.94048690688018E-07 -3.32587410438355E-08
  3.56394099886420E-06  1.78609181139262E-06  4.21755333458030E-06 -9.30923404315997E-07 -4.77872890672612E-06
  6.87522325176271E-07  2.23725255152665E-06  1.11181690043688E-06  3.36619565538259E-06 -5.60218249190952E-07
  3.36460867711087E-06 -1.75084504596273E-08  4.07118419009419E-07  7.40346595989659E-07  7.05260535684401E-07
  3.70824305560607E-07  1.77768033518182E-06  3.57067896978976E-06  4.23269798687254E-06 -1.16557751120387E-04
 -2.06908993869733E-05 -7.38821912836243E-05 -7.01471323266174E-05  2.15543227301356E-06 -3.63821319944965E-05
 -2.62942305280212E-05 -2.71642739768249E-05
* ORBITAL    1   57
 -3.28815834065443E-07 -2.36127078197134E-06 -1.11348053272483E-05 -1.99390049496989E-05  2.04781985696372E-05
 -5.65342578455535E-08 -1.47496114518314E-06 -3.29945404554328E-05 -1.91723012295251E-05 -3.32011241324124E-07
 -6.23501303615294E-06 -3.49167814207843E-05 -7.04197254681811E-06  2.00215151872037E-07  3.47400050724520E-06
  1.90613557309490E-06 -8.50911442717570E-06  1.96751096713663E-06  5.20803123906714E-06  8.35004481024828E-06
  1.67122577045137E-05 -1.25761389332195E-06 -3.25917157681333E-06 -4.91704197623091E-06 -6.30531298614213E-06
  2.38902161149911E-06  7.28194983243698E-06 -1.86511082978488E-06 -1.42965565872995E-05 -2.44975083180977E-05
 -3.09205614281520E-04 -1.80156239939586E-04  6.10595419373317E-06  3.97794788220493E-05  4.96197807553088E-04
  1.78369574751656E-04  1.41203385481989E-06  1.09157617807330E-05  1.23110580683354E-04  4.07533383563759E-05
  3.31098580875405E-06  2.04391548828654E-05  2.63277593919591E-04  9.69814000152760E-05 -7.25216991372032E-06
 -1.83621279041739E-05 -3.26095677315443E-06 -2.01193826699142E-05  4.33291844262785E-06  1.12445531362415E-05
 -1.78398567007029E-05 -1.39159049840217E-04 -1.50469485417824E-05 -1.13259270601165E-04 -3.43535981337857E-07
 -2.47146322319335E-06 -1.15213718502009E-05  1.36162562030442E-06  5.73059145567018E-05  1.91227947972393E-07
  3.19013025516722E-06 -4.96320871956762E-06 -1.39091953318969E-05  1.24589591420090E-07  2.00728320909249E-06
  3.77058382330613E-06 -1.28808550925191E-06  5.35923777310117E-07  9.41455629169026E-06  2.73005022150070E-05
 -6.34779850904539E-06 -2.72716926245550E-06 -6.36887466227377E-06 -1.12549688807120E-05 -1.94844985503437E-05
 -4.63748952644248E-06 -1.26434172159366E-05 -1.25587040764296E-05 -1.83056590809278E-05 -4.12530722658030E-07
  2.64054324168001E-06 -3.30321387939867E-07 -2.37645331649566E-06 -1.10776148909654E-05  2.26220635973169E-06
  5.68022420567068E-05  5.17933238368410E-07  8.92914043900518E-06  1.74027929907181E-05 -1.22040995958300E-05
 -2.29426921238122E-07 -4.21521525260838E-06 -2.05938682076340E-05 -3.17904383191456E-06  4.44665737362971E-08
  7.89448685602254E-07 -6.28667108622057E-06 -8.86448331018585E-06  2.85913912974416E-06  8.08589622678150E-06
  3.57924577574159E-07  1.25761498399117E-06  4.62795480659531E-06  1.17137566761566E-05 -7.61320509797337E-07
  2.78642622285881E-06 -1.67845290281054E-05 -2.65960158374688E-05 -6.86943874839979E-07 -4.96835219989831E-06
 -1.33377974992987E-05 -4.20773365379332E-06 -2.99059323852955E-05 -1.87974089031614E-06 -3.45072365378466E-05
 -3.17484837140049E-07 -3.46091196608691E-05 -2.67134448195123E-06 -2.01861197080471E-05 -6.61129900983497E-05
  3.49733910684072E-06  8.00932541101616E-06  2.00624231619121E-07  4.13815936932671E-05  2.30068599743500E-06
 -2.39628801494619E-05  1.60465549359154E-07  1.31794685645458E-06  5.65448780753968E-06 -1.04896051773427E-06
 -1.59091880535204E-05 -6.00856935850537E-07 -4.77046911533123E-06 -3.17514465631605E-07 -7.89741151143402E-06
 -7.04544946013553E-07 -5.09765934971260E-06 -1.37010942978393E-05 -3.31273449111915E-06 -5.69224097040958E-05
 -2.82048306565655E-06 -7.54269717445595E-06 -1.56783065268816E-06  3.88749400293740E-06 -8.20684721812194E-08
  2.08436028994644E-09 -3.25826534785574E-06 -2.72459380576044E-05  4.25175525079566E-06  1.30681271301960E-05
 -8.22241650665856E-06  2.53414801377577E-05 -5.44375768800960E-06 -1.21061129918425E-07 -3.30111973457727E-07
 -4.44766041182633E-06  9.13496308278916E-06  2.58636608705016E-06 -3.35908040861876E-05  1.18297945798647E-06
  2.95556342485845E-05  1.07487491440979E-06 -7.70431848124516E-05 -1.45018086600562E-02  1.83005263846772E-03
  5.77511124052539E-01  3.76470924068582E-03 -4.20366670251180E-01 -2.88473068284133E-03  6.99679244088418E-01
  4.66109499306185E-03 -6.33860385799785E-08  4.24696769607774E-07 -2.80836228024602E-06  2.49808716640227E-05
 -6.00266266167317E-06 -3.14204025022668E-05  1.81607211367064E-06 -4.27472291942670E-05  8.83400155606883E-06
 -7.45563331873277E-05 -1.36199448983978E-04  5.92458619391825E-05 -8.94076672466037E-05  1.03691887176398E-04
  2.41101046223918E-05  2.06718608404304E-05  2.37080492297124E-05  4.18618307877743E-07  1.23276302903300E-06
  1.13167788971335E-06  3.07687219547021E-06  1.23454190133002E-06 -1.03916914290524E-05 -4.18671694895071E-06
 -1.27425157333709E-05 -1.80285388683179E-06 -9.06457892813442E-06 -1.88805238497962E-06 -4.62505845765492E-07
 -1.07311740066067E-06  1.17379724556194E-06  1.53099850913756E-05  1.52410494485611E-05  4.03582434449492E-07
  1.15999216340037E-06  2.96612276978387E-06  1.21694767225308E-06 -1.34198130187183E-06 -4.23127260766762E-06
 -1.04084555495961E-05 -1.27751880162139E-05
* ORBITAL    1   58
 -3.27595171225473E-07 -2.35697131380099E-06 -1.10020691276416E-05  2.83050515220235E-06  5.70303973554542E-05
 -1.72511411169148E-07 -2.84855686888008E-06  6.58085797623555E-06  1.41242965131419E-05 -1.14111259534254E-07
 -1.81367348090367E-06 -3.25665826086669E-06  1.20590949966324E-06  5.33233836065966E-07  9.37676760086415E-06
  2.71906067045606E-05 -6.38666280405131E-06 -2.44732324278796E-06 -5.90017110868752E-06  1.11819239413840E-05
  1.93224936814539E-05 -4.90880311408951E-06 -1.31438413126655E-05  1.24139151113534E-05  1.80007208576855E-05
 -2.97037034224328E-07  2.86069394471959E-06 -3.50076757114997E-07 -2.51896094555031E-06 -1.17662322757181E-05
 -1.13456085191686E-06  5.57617077697395E-05 -5.31879276045117E-07 -9.20944570101297E-06 -1.95474278206547E-05
  1.15198304570894E-05  2.25042724709145E-07  4.13049440919241E-06  2.00889910484027E-05  3.06543776658581E-06
  5.26190241751433E-08  9.36852038487650E-07 -5.31198587448291E-06 -8.64423250616196E-06  2.82430989818260E-06
  8.03551672238811E-06 -3.97248843345716E-07 -1.34933491284132E-06  4.61377656777298E-06  1.17017301883991E-05
  1.18972080799350E-06 -1.78249700596232E-06 -1.67725732068401E-05 -2.66935519817950E-05 -3.09312775920446E-07
 -2.22096964264818E-06 -1.04614429128793E-05 -1.70247839782004E-05  2.11478056551417E-05  6.05218355323860E-08
  1.54947004871565E-06  3.36830503951390E-05  1.93956215280698E-05  3.28219008387475E-07  6.16132779430738E-06
  3.43261620441205E-05  6.83324596308221E-06  1.86900564645468E-07  3.21578685349569E-06  4.37459631309578E-07
 -8.81056504480120E-06  2.01620911791820E-06  5.28859242712105E-06 -8.33180487780234E-06 -1.66864503653718E-05
 -1.06859870453813E-06 -2.89255397600412E-06  4.76145788613674E-06  6.01871411167117E-06  2.58498113569102E-06
  7.71531004754447E-06 -1.83957269207716E-06 -1.41046667156228E-05 -2.42792741758150E-05 -3.07624269067042E-04
 -1.80428408048596E-04 -6.09228592813681E-06 -4.02594268991063E-05 -4.98743248476161E-04 -1.79393165660572E-04
 -1.39974492772461E-06 -1.10151613096099E-05 -1.22819268600092E-04 -4.04798742886620E-05  3.23299133441173E-06
  1.98565086533352E-05  2.56758003541832E-04  9.49395647203164E-05 -7.29451169570655E-06 -1.82533715563489E-05
  3.13589194065054E-06  1.96694118239472E-05  4.18567237037200E-06  1.18766847673025E-05  1.77303407892024E-05
  1.38133642284481E-04 -1.53304234594339E-05 -1.14231615995307E-04 -2.72924878881460E-06 -2.06175228198997E-05
 -6.74077884229492E-05 -3.53583994562402E-06 -8.46474077783274E-06 -2.38550633712340E-07 -4.24153743887026E-05
  2.32196096064899E-06 -2.36592964558198E-05 -7.16297359085896E-07 -5.19249880807146E-06 -1.41487040814830E-05
  4.00108075905793E-06  2.92178340631231E-05  1.91272301477690E-06  3.49898480915871E-05 -3.56226377482346E-07
 -3.48000775165927E-05 -6.37963262395231E-07 -4.59099308662090E-06 -1.19528072050686E-05  3.38432303424539E-06
  5.71700001610256E-05  2.83277676725266E-06  7.57688777188450E-06 -1.84855760322125E-06  2.09092524394099E-06
  1.60712783540300E-07  1.32063312752973E-06  5.69857370347398E-06  1.04613956999220E-06  1.58615432769413E-05
  5.79524879978167E-07  4.61776293707221E-06 -3.21767169863201E-07 -7.99799094202415E-06 -1.12150945949175E-07
  3.81024806419157E-07 -4.39235811467348E-06 -2.96278154331126E-05 -2.79133134109910E-06  5.89418924211691E-05
 -1.15504128544774E-06  6.16378908008188E-05  1.17530620264178E-06 -5.85772503024786E-08  3.58317164726560E-06
 -3.57233902286052E-06  1.25283888794626E-04 -3.61207071086609E-06 -1.61396167805891E-04  7.31001249245862E-06
  1.95643755078862E-04 -4.25333460943472E-06 -8.34031753159988E-08 -1.37045512007373E-06 -2.87648550767477E-06
  4.04868547749528E-05  6.22514149584358E-06 -2.16891145212083E-05 -2.18976190362010E-06  3.77545777633820E-05
  9.06436853740210E-06 -7.70667645258136E-05 -1.45029164959895E-02  1.83001570913106E-03 -5.85818056973000E-01
 -3.81795791747097E-03  4.14840307794881E-01  2.84628133799699E-03  6.96062425177866E-01  4.63681125799631E-03
  3.96258943669364E-07  1.14351632301656E-06 -1.17563369166272E-06 -3.00936583022644E-06  1.17218705627685E-06
 -1.03024120313618E-05 -4.17481074537652E-06 -1.25238412726046E-05 -7.62682237719866E-05 -1.37185761603736E-04
 -6.14434455231777E-05  8.93149026795200E-05  1.04931855030161E-04  2.33450882603273E-05  2.10985463887629E-05
  2.29017641079316E-05  4.22768325029201E-07  1.20508294718584E-06 -2.92451054544699E-06 -1.23597215800305E-06
 -1.33900231449642E-06 -4.20571110635721E-06 -1.03712989343807E-05 -1.26751776635781E-05 -1.77798804790816E-06
 -8.96614531141011E-06  1.99395040004436E-06  4.34744129151984E-07 -1.09182603831293E-06  1.12005766435472E-06
  1.49213521917108E-05  1.50609106926650E-05
* ORBITAL    1   59
  1.83956589788977E-06  1.41050995307096E-05  2.42716471535092E-05  3.07221736557991E-04  1.79812147087686E-04
 -1.40146950197846E-06 -1.10457044019765E-05 -1.23029111716871E-04 -4.05372127032166E-05 -6.10127265300745E-06
 -4.04022578455191E-05 -4.99456018410041E-04 -1.79472610779955E-04  3.23956134709385E-06  1.99782352703090E-05
  2.57566673736820E-04  9.51237708331909E-05  7.30983592054225E-06  1.82910911226357E-05 -1.78837414545923E-05
 -1.38387949351879E-04 -4.14382063586347E-06 -1.17482778463591E-05 -3.17414129947904E-06 -1.97353621545846E-05
 -1.53556988942086E-05 -1.14233187717982E-04  3.10946334764024E-07  2.23279645268204E-06  1.05117687026303E-05
  1.72132889562018E-05 -2.11402634358630E-05  3.27610855927148E-07  6.15904157278702E-06  3.42506487779085E-05
  6.79714144661793E-06  5.88989139786996E-08  1.52195153051867E-06  3.35305766713664E-05  1.93622761956838E-05
  1.86729602546467E-07  3.21768564892199E-06  4.34912133623345E-07 -8.80854593901115E-06 -2.03546894918699E-06
 -5.32860475158360E-06 -4.78127223964425E-06 -6.05407559340294E-06  1.06899702609791E-06  2.88529562906804E-06
  8.33840260075429E-06  1.67194620921791E-05  2.59457959701086E-06  7.74178716531699E-06  3.52742799091180E-07
  2.53785722666916E-06  1.18626247387737E-05  1.50691234604547E-06 -5.56523834390748E-05  2.24428222379743E-07
  4.12187096886843E-06  2.00280370229273E-05  3.05101856075746E-06 -5.36659189001705E-07 -9.28456813517781E-06
 -2.00101321949894E-05  1.14151479016821E-05  5.12143225166641E-08  9.18542097615753E-07 -5.41194021803598E-06
 -8.65498998604434E-06 -2.83055157738520E-06 -8.05230871045711E-06 -1.20190889752849E-06  1.74446563152936E-06
 -4.60640157836438E-06 -1.17027029875609E-05  3.95008819052609E-07  1.34622144345798E-06 -1.67856865047731E-05
 -2.66661385212598E-05  3.31905261765194E-07  2.38840853739455E-06  1.11272767824331E-05 -2.16643176249606E-06
 -5.67801819218105E-05 -1.11605205258929E-07 -1.80778464196850E-06 -3.04747800597214E-06  1.30181937342120E-06
 -1.73416279194628E-07 -2.87389125970046E-06  6.46192218001479E-06  1.41029386923506E-05  5.32665872027250E-07
  9.38874332149471E-06  2.71955565430804E-05 -6.39731998718390E-06  2.46879729208509E-06  5.93951754526664E-06
 -1.24354230751635E-05 -1.80458271722383E-05  4.90775522660029E-06  1.31352508116495E-05 -1.11943004705178E-05
 -1.93920475935634E-05 -2.94355720329977E-07  2.91522945521717E-06  6.42303430623676E-07  4.62387040946707E-06
  1.20706919216833E-05  2.82965621339176E-06  7.56956775504042E-06  3.37332278427439E-06  5.71148579613182E-05
 -1.84089302317451E-06  2.17546139893520E-06 -1.59720325582907E-07 -1.31304555101705E-06 -5.67175380908533E-06
  5.76967642906569E-07  4.59931615777302E-06  1.04593816241935E-06  1.58253724449494E-05 -3.22192773137798E-07
 -7.96323966786890E-06  2.73111476665626E-06  2.06306973501184E-05  6.74417209132300E-05 -2.65454533825284E-07
 -4.24260256058024E-05 -3.54253435090377E-06 -8.49427709421875E-06  2.30549596647019E-06 -2.36463501514587E-05
  7.15255990683004E-07  5.18407344724389E-06  1.41050933282871E-05  1.91080030422359E-06  3.49395121398261E-05
  3.98924877927318E-06  2.92220472693493E-05 -3.64758711352288E-07 -3.48063679024166E-05  7.16119484980916E-08
 -1.65968353034931E-06  3.37707477368541E-06  6.83387580190125E-05 -1.61327352562601E-06 -8.24192442432037E-05
  5.34465767168344E-06 -1.08452264729167E-04  7.97363648128396E-06  7.70032706468766E-05  1.44991654492827E-02
 -1.83049650291813E-03  4.14559967893123E-01  2.84453406128707E-03 -5.85799206618153E-01 -3.82003059094718E-03
  6.96245383281521E-01  4.63811840261362E-03  1.21667036501222E-07  1.52739716306350E-06  4.12738591242256E-06
 -2.16338467503891E-05 -1.73660116245834E-06  2.27464599474959E-05 -2.52135299247944E-06 -3.10598220998013E-05
  5.42531447866448E-07  1.01759888174767E-07  4.63929591620186E-06  2.51833372341866E-06  1.69965414400759E-04
  9.45387972311769E-06 -1.10349568182099E-04 -5.22887405031931E-06 -1.99459193948566E-04 -6.87008839817974E-06
  1.78498993383948E-06  8.96095329729115E-06  4.11339751112992E-07  1.99842546216601E-06 -1.09268183117942E-06
 -1.50530597287028E-05 -1.12307847574738E-06 -1.49145414472723E-05 -3.80366586768691E-07 -1.12694553820570E-06
 -1.20103521043950E-06 -3.02697336791727E-06 -1.39466510830827E-06  1.26183238613579E-05  4.19096570472400E-06
  1.03450582933930E-05  7.62191651461540E-05  1.37123112871186E-04  8.92410203363049E-05 -6.12611050636398E-05
  1.04639890162534E-04 -2.11216993700445E-05 -2.29607476011764E-05 -2.32215368156027E-05 -4.07138537366844E-07
 -1.14512120974409E-06 -2.99192595803704E-06 -1.19501429631261E-06  1.16213523026459E-06  4.17103163341169E-06
  1.24915859251375E-05  1.02827426804263E-05
* ORBITAL    1   60
  3.15139266637338E-07  2.26778690649313E-06  1.05560323104739E-05 -3.95082499802757E-06 -5.68349080384255E-05
 -2.28148373041480E-07 -4.18896788888183E-06 -2.04526516703751E-05 -3.14272839679573E-06  5.03705661457211E-07
  8.68804172715233E-06  1.63088968284093E-05 -1.23257770444368E-05  4.45695430685568E-08  7.85595508257712E-07
 -6.16366189037532E-06 -8.78347967845946E-06 -2.82941468888346E-06 -8.00567760841203E-06  7.74679348599207E-07
 -2.73348487047531E-06 -4.51926390748559E-06 -1.15264035305049E-05 -3.36580583772175E-07 -1.21539387449025E-06
 -1.66314890067567E-05 -2.63240779854332E-05  3.22427731750532E-07  2.32010418907558E-06  1.08035447662527E-05
 -4.06254354687692E-06 -5.76943700502886E-05  1.15682294702225E-07  1.84580684160693E-06  2.92850327353034E-06
 -1.42719162955682E-06  1.80945513048713E-07  3.00125821751019E-06 -5.94308810240824E-06 -1.40619749651786E-05
  5.21978254890825E-07  9.16185881969568E-06  2.60226434144241E-05 -6.55768844097633E-06  2.64006169906370E-06
  6.23183499120468E-06  1.23909237465423E-05  1.80166106047852E-05  4.57920622768262E-06  1.24958883295937E-05
  1.11653635288233E-05  1.93333032082471E-05 -3.72637730412822E-07  2.71820541952273E-06  1.83197436844529E-06
  1.40365404826991E-05  2.50299893880371E-05  3.08406224136687E-04  1.81728091824949E-04  1.36990461188645E-06
  1.08813946074247E-05  1.21165067263199E-04  4.00736126445338E-05  5.97149500115470E-06  3.95661114107872E-05
  4.89416226860438E-04  1.76679027242295E-04  3.22279046762580E-06  2.01079970616501E-05  2.57519561098594E-04
  9.54098640582562E-05  7.55808798381394E-06  1.86028321889027E-05  1.77631146696043E-05  1.37564261617154E-04
 -4.48433278869889E-06 -1.17305050876885E-05  3.37271202341949E-06  1.99023845920880E-05 -1.51622991849266E-05
 -1.12656828873711E-04  3.22170860823536E-07  2.31386481523106E-06  1.09091341281042E-05  1.93157802630543E-05
 -2.03852260977442E-05 -3.28959902361582E-07 -6.18806900366097E-06 -3.46226513980418E-05 -6.98125778014527E-06
 -6.07645247131643E-08 -1.55163299197716E-06 -3.32812541344252E-05 -1.91638937083343E-05  1.95786635088772E-07
  3.40175723275653E-06  1.61360246358288E-06 -8.51756644914829E-06 -1.91136015053173E-06 -5.08670849083095E-06
  4.83601468839554E-06  6.19784328448353E-06  1.24047667514213E-06  3.22890343439759E-06 -8.26031598417753E-06
 -1.65808027039928E-05  2.39763589287888E-06  7.29866440153212E-06 -1.59895718614140E-07 -1.31377934069210E-06
 -5.64349878601718E-06 -5.95686861574875E-07 -4.75103469005096E-06 -1.04669913316716E-06 -1.58680495592829E-05
 -3.17566922450633E-07 -7.86860573372323E-06  6.92714441711201E-07  5.00963695834949E-06  1.34224028119332E-05
 -2.74734775820315E-06 -7.58688938971634E-06 -3.31401218686496E-06 -5.68649352040573E-05 -1.57631276346175E-06
  3.66894557772714E-06  6.90689360156998E-07  5.00124266407000E-06  1.35215232392453E-05 -1.85889116117713E-06
 -3.45179327698096E-05 -4.04782429170317E-06 -2.96171929102853E-05 -3.75531585034166E-07 -3.43475256373678E-05
  2.64234598409859E-06  1.99647677177067E-05  6.54789731596047E-05  2.63469041889195E-07  4.11564744866197E-05
  3.41322690160932E-06  7.86013950913470E-06  2.18295378128628E-06 -2.38420992918779E-05  7.70806678288192E-05
  1.44529773241176E-02 -1.81662734358179E-03 -4.11395001460196E-01 -2.82514196812799E-03  5.88412575243309E-01
  3.83769733212774E-03  6.95919676018694E-01  4.63538194468296E-03  8.02132684578867E-08  2.65630860405180E-06
  2.42765504648047E-06  5.96043697737795E-05  2.42669856990978E-06 -9.67139203199738E-05 -6.81491814965024E-06
  1.03682484307806E-04  9.78534678474699E-06  7.99248508065428E-08  1.05512706054466E-06  2.90402066417363E-06
 -2.30973400397968E-05 -8.65875293341465E-06  8.44016385313911E-06  4.50539550784039E-06 -3.02609870802025E-05
 -5.94020066232209E-06  1.30705084506660E-07  2.24052383054059E-06  4.18278800841775E-06  4.80563104923401E-05
  1.70838897511178E-06 -4.23072134657534E-05  2.23454843662215E-06 -6.29866241353505E-05  4.36662592113204E-07
 -3.97617753192301E-07 -1.15089261074442E-06  1.20172666926572E-06  2.96651787551338E-06 -1.34380200153996E-06
  1.27610452534434E-05  4.23118726887391E-06  1.04260673668866E-05  1.81682897481678E-06  9.12143360454182E-06
 -4.53062623787212E-07 -1.82101419962294E-06 -1.00483976311435E-06 -1.53217186675883E-05 -1.17373787694842E-06
 -1.53161926457327E-05 -3.98132963080999E-07 -1.18414609770191E-06  3.03989707447344E-06  1.11754946858880E-06
  1.24411292383724E-06  4.17832096577709E-06  1.27177782459517E-05  1.03992643655239E-05  7.43769240172550E-05
  1.36304129624712E-04 -8.97354037800697E-05  6.03183636868615E-05  1.03878631878744E-04 -2.05108869137698E-05
 -2.35548692135811E-05 -2.37574897420310E-05
* ORBITAL    1   61
 -7.62444392583664E-09 -5.48566926393858E-08 -2.64345090449471E-07 -1.10094028294528E-06 -1.89132366541988E-07
  1.04902253764620E-07  2.02520734249456E-06  1.38284865047103E-05  3.56632175152037E-06 -1.04581209395327E-07
 -2.01997226927899E-06 -1.37738959204848E-05 -3.54948303846947E-06 -1.41190618130952E-07 -2.73093682177936E-06
 -1.87586519189171E-05 -4.87454931994342E-06  1.71127689811070E-06  3.67818614172619E-06  3.07660765052657E-07
  1.23021077819357E-06  2.88850931392458E-06  6.23600869443106E-06  3.21342158508176E-07  1.26037824432063E-06
 -4.89033726144372E-07 -1.86220358464115E-06  3.80582211751848E-09  2.76290516083334E-08  1.39978112651661E-07
  5.13132378769048E-07 -2.70146196911093E-07 -6.19631741904691E-07 -1.87693375144968E-05 -1.67098258983861E-04
 -5.83969059559181E-05  6.10854077050625E-07  1.85485828957408E-05  1.65284333203567E-04  5.78884925756617E-05
  8.85555123671693E-07  2.67827000584108E-05  2.38112318376335E-04  8.32108280460207E-05 -1.45839779194621E-05
 -5.14768076680519E-05 -2.15397323184528E-05 -6.34212021498672E-05 -2.53415333655958E-05 -8.97040191326576E-05
 -2.20393179519050E-05 -6.48324298907028E-05  3.06237716654950E-05  9.02515018799003E-05 -1.60838359624692E-07
 -1.15683181623803E-06 -5.43597563770097E-06 -3.09486923228018E-05 -8.85443397392533E-06  2.71096574911874E-07
  5.24120817326268E-06  4.23794731684241E-05  1.24687080908352E-05 -2.66888199652978E-08 -6.71898452967948E-07
 -6.00073791018666E-06 -1.75461821190474E-06 -9.19970295473744E-09 -2.67117502544643E-07  2.49035980515626E-06
  1.89388697866384E-06 -1.17643890178425E-06 -1.02704947155899E-06  2.08701736208980E-06  6.08008561806366E-06
  1.92090865010037E-06  3.99532075239342E-06 -4.02599602907731E-06 -8.23114834315800E-06 -4.81528027490774E-06
 -1.16670301914217E-05  1.65135078686067E-07  1.18760598341912E-06  5.58400695269897E-06  3.17053698541345E-05
  9.20874805121975E-06 -1.19133335747564E-07 -2.17087573239021E-06 -2.05370935791608E-05 -6.86710536829579E-06
 -1.27421589428535E-07 -2.44886816669493E-06 -1.61747519427416E-05 -3.91667132071982E-06 -2.09126897502263E-07
 -4.15308138680981E-06 -3.40064122866151E-05 -1.00105822260344E-05  2.18939511773751E-06  3.88006592912565E-06
  2.63923515630334E-07  8.96759522151842E-07 -1.35176035993717E-07  9.20215078173286E-07  6.46597112105972E-06
  1.54569986498070E-05  1.37003444626706E-06  1.49125641588813E-06  1.31447206528843E-06  9.98720422930008E-06
  4.42749769583677E-05 -3.29340212329620E-06 -4.55951523327058E-05 -2.25883016549754E-07  1.90595740592155E-05
  2.71162288858373E-07 -2.38174638288339E-05  1.36904342882861E-08  1.03037371233480E-07  4.38318257865511E-07
 -1.54460800265831E-06  6.74192963525798E-06  1.54883341717670E-06 -7.45977590498136E-06  2.13738719644665E-06
 -1.07435012780781E-05 -1.38570556791955E-10 -7.63024947094940E-10  5.19450520500901E-09  1.05121796803865E-07
  9.68712271218788E-07 -1.07113177948417E-07 -1.00029481336933E-06 -1.49222606119800E-07 -1.42138765604214E-06
 -1.35421148946444E-06 -1.02817487393091E-05 -4.52406486028623E-05  1.59549417728454E-06  3.07643162633759E-05
  1.86743962104552E-06 -4.02125136852799E-06  2.27356570719452E-06  4.61726847601513E-05 -2.86749194019865E-08
 -1.40729619205220E-07 -3.65311838375040E-07  3.12549750554638E-06 -3.09683353949470E-06  1.23178069049129E-06
  1.39844417466690E-06  9.77310962121231E-06  7.26678888277143E-08 -1.89734340295735E-09 -1.48157277606910E-08
 -4.77742875419734E-08  7.13460598845170E-06 -7.61042199986599E-07 -7.06030394653629E-06  6.70783643046463E-07
 -1.02227530555547E-05  1.05296434492091E-06  4.61549581058531E-08  2.07431690864232E-06  1.38073734335009E-07
 -4.99237713820654E-01 -2.77650905914404E-03  4.96274708697187E-01  2.76133619121576E-03  7.10229311257973E-01
  3.94952159936991E-03  3.48709909503181E-08  2.09583142184934E-07  5.33740172284205E-07 -1.05053711847422E-05
  6.24845885553768E-07  6.78396487941269E-06  8.75589223149601E-07 -6.22806751111261E-06  3.21736459333036E-06
 -1.71043040752103E-08 -1.90856153899741E-07 -8.58708933283973E-05  8.59073179870857E-05  1.21886871787414E-04
 -2.76708313714375E-05 -1.36691472132028E-08  2.84614816641841E-05 -3.88574943005988E-08 -9.98480269462726E-08
 -7.56341561110158E-07  1.81905803338957E-07  4.85045703603208E-07  4.64024808855488E-07  9.14654180528424E-08
 -2.73113725958770E-07  2.96672353880986E-09  1.45000722248514E-08 -2.79974189993776E-07  2.85824287737751E-07
  3.91113645866670E-07  7.39188935621768E-09 -1.91311208194951E-06  1.94004798379222E-06  3.98717299345266E-08
  1.00038818566757E-07 -5.44095461633763E-08  6.68017130518319E-07  6.78073111880061E-07 -1.18294102685131E-07
 -5.20114582111985E-07  2.59485956574456E-07
* ORBITAL    1   62
  1.69028675271655E-07  1.21525532984338E-06  5.70205000517323E-06  3.16625845378281E-05  8.63049562664624E-06
  2.72433590755469E-07  5.26377490056038E-06  4.23709958429636E-05  1.23698674633605E-05 -2.68810098028533E-08
 -6.82898904902410E-07 -6.25599362626872E-06 -1.88113558207054E-06  3.64489182967439E-09  1.63697373389460E-07
 -3.02288157111721E-06 -1.97855200892930E-06  1.14705563426752E-06  1.02896415221703E-06  2.07498783385022E-06
  6.12570016989659E-06 -1.82747810104020E-06 -3.83582257556217E-06 -4.14979300145552E-06 -8.44043725285463E-06
  4.78969730590136E-06  1.15616294037506E-05 -1.52854636884637E-07 -1.09948149812161E-06 -5.16996016914105E-06
 -3.04345194838817E-05 -9.69439302662786E-06 -1.08788508590596E-07 -1.97784188816507E-06 -1.94442868188430E-05
 -6.72588153777102E-06 -1.27175155302394E-07 -2.44664606399929E-06 -1.61818601924789E-05 -3.93871340628287E-06
  2.05777943908025E-07  4.08431270948601E-06  3.35963668079838E-05  9.98172300594093E-06 -2.20688866299047E-06
 -3.96637115045579E-06  3.13202105248126E-07  1.01592856143116E-06 -3.81849428436426E-09 -1.25742164833275E-06
  6.28287210985693E-06  1.50671662700937E-05 -1.22587995103062E-06 -1.28982653558543E-06  6.08063937595611E-09
  4.33095569454421E-08  1.94544033660382E-07  7.98101166222442E-07  2.52154093438260E-07  1.01230600879685E-07
  1.95253827219769E-06  1.33388779945346E-05  3.42132652148175E-06 -1.03647016380454E-07 -1.99452786106019E-06
 -1.35241606201542E-05 -3.46352362180619E-06  1.44201279822740E-07  2.78809571979286E-06  1.90559373186443E-05
  4.92056284016950E-06 -1.61686345225324E-06 -3.51377801269515E-06  3.32645873111838E-07  1.25931037030506E-06
 -2.89422824917744E-06 -6.27058433811090E-06  2.77919848840490E-07  1.17585977157222E-06  4.70613860827713E-07
  1.82057088961818E-06 -7.43441564405225E-09 -5.33641460179752E-08 -3.31520681407684E-07 -1.84390768994632E-06
 -2.71509674069908E-07 -6.11177774408598E-07 -1.85421866959045E-05 -1.64709120433001E-04 -5.75019279741989E-05
  6.19473992746106E-07  1.86618232598696E-05  1.66563114159418E-04  5.83392214340469E-05 -8.77735621818655E-07
 -2.64673063459019E-05 -2.36998773508281E-04 -8.32022431109214E-05  1.47594654917706E-05  5.19049279629676E-05
 -2.14063762623008E-05 -6.29538283662660E-05  2.50486876147295E-05  8.84063356268201E-05 -2.24176465648358E-05
 -6.61135432869539E-05 -3.06169981362757E-05 -8.98565209421626E-05  1.05846750749832E-08  7.87184713986158E-08
  2.69464483234073E-07 -1.51242308996278E-06  7.55816681103813E-06  1.51179795570457E-06 -7.43022466220053E-06
 -2.20207142874090E-06  1.04483743407112E-05 -1.32264188348306E-06 -1.00468970643439E-05 -4.43508985654729E-05
 -3.30240292121459E-06 -4.54336198739038E-05 -9.65608134094030E-08  1.91640302548655E-05 -1.40213939555994E-07
  2.44984657219261E-05  1.34611080299259E-06  1.02242947711491E-05  4.51962994995551E-05  1.49262735102584E-06
  2.94984172599557E-05  1.91863057970443E-06 -3.92669327587192E-06 -2.24830625826785E-06 -4.61100205067662E-05
  1.85209048965069E-09  1.33045882346992E-08  4.29673839141944E-08  1.06247674293006E-07  9.36700677991978E-07
 -1.19039422702040E-07 -1.09461499919793E-06  1.54320176554695E-07  1.43711941190230E-06 -1.08326569517501E-09
 -9.39824448507608E-09 -3.54397523272592E-08  1.42123410322593E-05 -6.67699323750660E-07 -1.43385086956453E-05
  6.73305003554930E-07  2.04231293043604E-05 -9.87843176028947E-07  2.79861873408976E-08  1.68993034797565E-07
  3.30646176713324E-07  3.09224394924510E-05 -2.92420926663676E-06 -2.74366491295539E-05  1.19211793639145E-06
 -4.67805827341914E-05 -2.15444156697951E-07 -2.70178068116064E-08 -1.71244359513456E-07 -2.92474180565827E-07
  3.89665370301565E-06  7.59181949558279E-07 -6.57404075633316E-06  8.60839990384987E-07 -1.13649303938386E-05
 -3.34612257698103E-06  3.15491530939189E-08  4.38863177814855E-06 -1.63381551280189E-07 -4.93507661534561E-01
 -2.74521851294384E-03  4.98677630570856E-01  2.77236572094556E-03 -7.12547093949335E-01 -3.96257651679972E-03
  3.45049316886948E-08  9.22516147808480E-08 -7.33885946476583E-07  2.25625084025424E-07 -5.01509892560456E-07
 -3.74642320777110E-07 -3.77065167482095E-08  4.31536637189873E-07  1.15355944652443E-07  5.28579090529613E-07
 -8.71202119742584E-05  8.76280174459303E-05 -1.25346671511724E-04  2.88668221016116E-05  2.29807569058141E-07
 -2.91428601930291E-05 -4.65603311398349E-08 -1.36895200931657E-07 -4.63343336192205E-08  6.33810332796965E-07
 -6.66693965923453E-07  1.20227739257055E-07  5.89858997240365E-07 -1.90278854573290E-07 -4.48710642974487E-09
 -1.72858551855201E-08 -2.52310638641823E-07  2.49280259944384E-07 -3.88429477591508E-07 -6.28608330243794E-09
  1.82900468346053E-06 -1.83636872266319E-06
* ORBITAL    1   63
 -5.73174275730751E-09 -4.14731516972453E-08 -2.61268575649659E-07 -1.54532895510603E-06 -4.88147714379039E-08
 -6.15232192879913E-07 -1.85782404163267E-05 -1.65870639245044E-04 -5.81204960313431E-05  6.13805414451390E-07
  1.85698658486815E-05  1.64979947481246E-04  5.75526190534708E-05  8.75187014347776E-07  2.64280695930319E-05
  2.36609034019528E-04  8.30606646099177E-05  1.46853742661687E-05  5.16817450833698E-05 -2.24012333139396E-05
 -6.60298025108227E-05  2.50402633005867E-05  8.83741500021025E-05 -2.13324561802645E-05 -6.27309509090899E-05
  3.06069180523643E-05  8.98449515920792E-05  6.02090289571572E-09  4.29143080970399E-08  1.93977376862737E-07
  8.75688576625038E-07  3.45479146041564E-07  1.03424621147658E-07  1.99006104684005E-06  1.34984252289523E-05
  3.46034168517251E-06 -1.00862508823277E-07 -1.94632736651614E-06 -1.33394943223765E-05 -3.43869167642919E-06
 -1.44217675653261E-07 -2.78754554057591E-06 -1.90189068182288E-05 -4.89882125002538E-06 -1.60977558601688E-06
 -3.49850891737754E-06  2.79846140804372E-07  1.17068388203729E-06 -2.89026934182824E-06 -6.27052910671179E-06
  3.26409609120154E-07  1.24770474087064E-06 -4.75296893832220E-07 -1.83189721308792E-06 -1.54530211961993E-07
 -1.11149305878261E-06 -5.22714470173234E-06 -3.06620041779482E-05 -9.75118337399666E-06  1.26819488637162E-07
  2.43911676040379E-06  1.61251365396306E-05  3.92396705396435E-06  1.09782697739657E-07  1.99616832760005E-06
  1.95437947746437E-05  6.74645232261262E-06 -2.05573995478001E-07 -4.08030543143973E-06 -3.35614879749113E-05
 -9.96954593102347E-06 -2.20361809272333E-06 -3.95892764477867E-06  6.28941261022705E-06  1.50594689793004E-05
  1.39859087629590E-10 -1.23709256357371E-06  3.02081873965495E-07  1.00427480381391E-06  1.23728014529001E-06
  1.30347410839054E-06  1.66693871687999E-07  1.19850601257781E-06  5.62271961030118E-06  3.13107735401213E-05
  8.53349718284802E-06  2.72551938992725E-08  6.88202874634572E-07  6.26635063635302E-06  1.87631895251137E-06
 -2.71204616805025E-07 -5.23990407769243E-06 -4.22023339463598E-05 -1.23232621272855E-05 -4.87342135047378E-09
 -1.87823594168417E-07  2.86757597946673E-06  1.93699555836993E-06  1.15410473104934E-06  1.02745484315697E-06
 -4.13479923934385E-06 -8.40803584519171E-06 -1.83876162487142E-06 -3.83491518112878E-06  2.07092619471451E-06
  6.11092789074194E-06 -4.78635169097742E-06 -1.15507456579490E-05  1.34386103905696E-06  1.02071596894718E-05
  4.51359598887905E-05 -1.91539780289760E-06  3.91666260757510E-06 -1.48610628525836E-06 -2.94901979637932E-05
  2.24541209621047E-06  4.60869383686379E-05  1.69153301356469E-09  1.21330374088691E-08  3.80842298159411E-08
  1.18096105336455E-07  1.08913030967112E-06 -1.06100186398959E-07 -9.30879739350255E-07 -1.53752574231205E-07
 -1.42982859503540E-06  7.24169117401800E-09  5.35037204651128E-08  1.79366978083527E-07 -1.50533726644590E-06
  7.44236176778778E-06  1.51416506206161E-06 -7.44747900516483E-06  2.18336527534386E-06 -1.04952493035258E-05
 -1.32074420994450E-06 -1.00318455748879E-05 -4.42820540397304E-05  9.14793950123283E-08 -1.91255711955783E-05
  3.29651890145923E-06  4.53411976394736E-05  1.43978096659268E-07 -2.44511453323699E-05 -2.65875504927380E-08
 -1.53287948196996E-07 -2.97579822353229E-07 -1.66069827561852E-05 -9.80522568793220E-07  2.01049344513501E-05
 -5.89221090424007E-07 -2.09410490637080E-05  3.14511665249719E-06 -8.47668020965950E-08 -1.04215213464401E-05
  1.15394914141431E-06 -4.98711710450865E-01 -2.77524792528494E-03  4.93740339196779E-01  2.74720358897741E-03
  7.12362031197722E-01  3.96181931222362E-03 -1.94039368646044E-09 -1.58015285062332E-08 -6.14379862642096E-08
 -7.23536085947910E-06 -8.00828553854022E-07  7.20834025838172E-06  7.91135296848846E-07  1.04331037174711E-05
  1.17024817586943E-06  2.81166480681403E-08  1.74907251620994E-07  3.35382406531981E-07 -3.38826073611067E-05
 -1.51890543180114E-06  3.12629012059844E-05  3.26120553991327E-06 -4.24623120572759E-05 -2.86426050905154E-07
 -8.79593073992209E-09 -4.23934688202713E-08 -2.61955124205172E-07  2.50783468856575E-07  4.02935411466489E-07
 -1.84410386796151E-06 -1.15573441711640E-08  1.85617286388970E-06 -4.64359402858297E-08 -1.35607963513683E-07
 -6.43259866487610E-07  5.81567557945003E-08  6.47262711598156E-07 -1.72966900317052E-07  1.22711233438536E-07
  5.95855985446180E-07  3.92634526684201E-08  3.24688251094359E-07 -8.81561300797318E-05  8.68715106265021E-05
  1.24631996662834E-04  1.30084338480274E-07 -2.92166165614461E-05  2.82279409099276E-05  3.44560116617305E-08
  9.29774760171924E-08 -2.26974207711715E-07  7.38885890163138E-07  4.94463339966635E-07 -3.69729645579421E-08
  4.40252875217487E-07 -3.64024558699327E-07
* ORBITAL    1   64
 -1.66840935226282E-07 -1.19992155384754E-06 -5.64500679931577E-06 -3.19536762989715E-05 -9.23569161293141E-06
 -1.27198483293585E-07 -2.44486790463640E-06 -1.61457967958914E-05 -3.91242266705443E-06 -1.21660251532992E-07
 -2.22054224834715E-06 -2.07956839687956E-05 -6.92117961024208E-06 -2.08935562485823E-07 -4.14772371910003E-06
 -3.39688987480104E-05 -1.00057883011728E-05 -2.16704985191986E-06 -3.86004387168490E-06 -6.44619529301912E-06
 -1.54339147452167E-05  1.57572479618428E-07 -8.72882649812163E-07 -2.61310031371761E-07 -8.87210490455295E-07
  1.37667922301330E-06  1.56808324399898E-06  1.63818418169348E-07  1.17815571842429E-06  5.53319890953059E-06
  3.10381479032835E-05  8.50227603067323E-06 -2.53527788604542E-08 -6.48431909119658E-07 -5.93708630074305E-06
 -1.76558598853565E-06  2.73528468870437E-07  5.28551324617412E-06  4.25514950982211E-05  1.24523791652534E-05
 -6.97702415974554E-09 -2.26223401075934E-07  2.59411451163303E-06  1.85691215404943E-06  1.17129745878667E-06
  1.05750658444578E-06  4.06375293057652E-06  8.31169406495984E-06 -1.89806731818727E-06 -3.95756105054166E-06
 -2.04102798407544E-06 -5.99671868701527E-06 -4.82394616616876E-06 -1.16904356945582E-05 -6.49169558910554E-09
 -4.72917200764707E-08 -2.47322045218523E-07 -1.13745656483287E-06  3.02280396927690E-07  6.07214588713252E-07
  1.82251585506664E-05  1.63729044129983E-04  5.76744729403153E-05 -6.22033038618456E-07 -1.85818388668793E-05
 -1.66482865541208E-04 -5.84007838322644E-05  8.90297762067843E-07  2.65890689690970E-05  2.38327458104931E-04
  8.37591846047278E-05  1.44077578912385E-05  5.08782046837979E-05  2.21216114961808E-05  6.51615912570938E-05
  2.50541396714566E-05  8.89003780653582E-05  2.11481878936674E-05  6.23714326901153E-05  3.02931878453050E-05
  8.94503144939065E-05  1.14408474058956E-08  8.22053096184855E-08  3.92230883954778E-07  1.65539579063680E-06
  3.22083452728619E-07 -1.05280118554894E-07 -2.02962804598410E-06 -1.37871564758017E-05 -3.54298406007053E-06
  1.05968528084071E-07  2.04436750576456E-06  1.39781674643281E-05  3.60636725397686E-06 -1.40111396730831E-07
 -2.71079869860484E-06 -1.86230134247414E-05 -4.84312820181119E-06 -1.70060098116408E-06 -3.66192881135026E-06
 -2.98292819515016E-07 -1.19640029195222E-06 -2.86975208068616E-06 -6.23832826382470E-06 -3.04554287890430E-07
 -1.20917087038773E-06 -5.12956474469344E-07 -1.92093489186063E-06  1.38136046588108E-09  9.92040880593974E-09
  2.65475873563836E-08 -1.10261357980840E-07 -1.02576490346754E-06  1.06502368273379E-07  9.61505437907240E-07
 -1.51917038313203E-07 -1.44438926637335E-06  1.36730576315449E-06  1.03810682978040E-05  4.55848356683511E-05
  1.81584230546844E-06 -4.00616604219796E-06  1.61914906809733E-06  3.06477237377784E-05  2.32438223979823E-06
  4.62627104077163E-05 -1.30640575240469E-06 -9.92795469805158E-06 -4.39848297532988E-05 -2.03022103272283E-07
  1.88462838442055E-05 -3.30981892652430E-06 -4.53273868347451E-05  1.84298581028225E-07 -2.37701610640714E-05
 -1.70831734837203E-08 -1.28980514497198E-07 -5.49199152455546E-07  1.48189232733030E-06 -7.49277846604970E-06
 -1.48826388343689E-06  6.55855041170553E-06  2.04820243636017E-06 -1.08336362229067E-05 -1.15790125033753E-07
 -1.06254827698530E-05  6.80384333786563E-07  4.93962727117968E-01  2.74730127932061E-03 -4.97760460235061E-01
 -2.76632614664725E-03  7.12873156277148E-01  3.96043795727589E-03 -3.54587275489045E-08 -2.35460185581932E-07
 -5.44503062417399E-07 -1.67456605195122E-05  7.39681635772978E-07  1.36207092330127E-05  7.38339540372130E-07
  2.57391318006577E-05  3.39963787280073E-06  3.11172614961956E-08  2.08835995645989E-07  4.12548923128310E-07
  6.40646835110730E-06  1.39937472014362E-06 -3.91124960305035E-06 -3.13230171393981E-06 -4.26144108181508E-06
 -1.72664658936147E-08  1.20956736017060E-09  8.80754185966517E-09  2.40430808773182E-08  1.42850043342610E-05
  7.90054268830093E-07 -1.44370846540176E-05 -8.91176044484750E-07  2.06822880564531E-05  1.23206743265407E-06
 -3.97053209973729E-08 -9.44008670557914E-08  6.72030659045197E-07 -3.62464421403395E-08  6.69982318048756E-07
 -2.08917474789379E-07  1.40634285394674E-07  5.72663021122808E-07 -8.14197236693597E-09 -4.25068195336714E-08
  2.87814192660723E-07 -2.64902451770969E-07  3.99518813764176E-07 -1.91521919466372E-06 -1.10082147398086E-08
  1.93251819739808E-06  3.73031460861965E-08  9.17915354789129E-08  1.76670041413853E-07 -7.50744372618906E-07
  4.84731342786401E-07 -8.71838324771069E-08  2.93165297960430E-07 -4.48685983085589E-07 -2.39438692044840E-08
  7.96157345552683E-08  8.68407224501992E-05 -8.65807278320459E-05  1.23501950293363E-04  1.39410965748743E-10
 -2.89105535531209E-05  2.77792551179475E-05
* ORBITAL    1   65
 -3.78158673126944E-06 -2.25450349360960E-04  1.60015768924851E-01 -6.77435192299888E-04  3.30718876702413E-04
 -1.23021973023277E-06  5.20127242179744E-05 -8.65302493828224E-05 -1.92637127516810E-05 -6.50544200774702E-06
  1.50630333261605E-03  7.00295837034479E-04 -4.94858636360221E-05  5.28817417712963E-06 -8.97847499393725E-04
 -2.25559919789606E-04  4.56831675985424E-06 -1.51413111875467E-04  1.85350351472112E-06  1.23466301540251E-04
 -4.04293340934554E-05 -3.90888453532975E-05 -1.41854291202711E-04  1.98257637204059E-05  1.12220063705361E-05
 -1.18538173168065E-04 -2.33388483243018E-04 -5.20114652814069E-06 -3.59761466432724E-04  2.60811925702138E-01
 -1.14071054797327E-03  7.16943661277694E-04 -1.30024368275969E-05  2.21830445953071E-03  4.20582198489952E-04
 -1.34447245366149E-04 -3.96492328371189E-07  2.12496835030865E-04  1.77597986917570E-04 -3.92119807740128E-05
 -7.34528199518708E-06  1.55982622440414E-03  5.10697591005663E-04 -8.32139102810726E-05 -8.37717967784148E-05
  1.54495735535862E-04  1.10501094915255E-04  1.68366625918244E-04  1.76667262972702E-04  5.06491238375727E-05
 -3.80647111511923E-05  2.12750494066679E-04 -1.83880213828299E-04  5.45177226739903E-05 -1.32830405883032E-05
 -1.25529907704446E-03  9.41174276920510E-01 -3.94717485509090E-03  3.62584822512248E-03  3.31613525890070E-06
 -5.19770779149407E-04 -9.69097414679982E-06  8.52038218049558E-05  4.81599560584668E-05 -7.76199037064788E-03
 -1.65266080037916E-04  7.73152124282465E-04  3.16997429289549E-05 -5.19500687390328E-03 -1.47283244865269E-04
  4.91238567791134E-04 -5.11105527293310E-04  2.19344116511404E-04 -6.64046679315681E-04  3.36838408608189E-04
  3.07695367412276E-04 -1.06107258268418E-04 -2.20076578045191E-04  9.30961474051882E-05  6.85894775955575E-04
 -2.83098238422017E-04 -1.46662062915560E-06 -1.78751031908025E-04  1.35856439256906E-01 -1.56385353446318E-04
  5.16549841325043E-04  4.67281463499079E-06 -1.25060047786510E-03 -6.03475543769682E-04 -6.31572913959577E-06
  1.49911146256972E-06 -8.45926867747918E-06  1.96706592748812E-04  1.87778327474851E-05 -2.35962094634232E-06
  8.53615075554676E-04  5.23687882687727E-04  2.00939818136569E-05 -1.21031196100586E-04 -5.29240888969550E-05
  5.85387242827679E-06  1.32411709775821E-04  5.94841269598724E-05  1.36024157505891E-05  1.07063812964286E-04
 -1.56714010964115E-04 -5.58320167171200E-05  4.39147317720302E-05  3.85042552038556E-08 -4.10367710370213E-05
  4.71490073092631E-04 -3.70691114372985E-06 -7.04291365743217E-05 -6.72356543627943E-05  3.66397463840254E-04
 -3.54626119736404E-05  2.06433920357840E-04  6.08614766762008E-06 -5.35151938698910E-05  1.27259995726131E-03
  2.64133607234385E-05 -1.80634224516974E-04  1.06032474343829E-04 -6.21456737728036E-04 -1.36504000069521E-04
  1.15406362591637E-03  5.09292148997292E-06 -4.76572733933086E-05  1.11037969147909E-03  1.37641120733115E-04
 -1.07132470095574E-03 -3.93979937002606E-05  5.01910688322149E-04  5.09903652706538E-05 -2.93387538889739E-04
  7.71326371754789E-06 -7.30547299512617E-05  1.59867748008579E-03 -2.23568546573572E-04  1.34267033996802E-03
 -1.22822739211095E-04  8.34152542251790E-04  8.33111965532132E-05 -4.73828956683419E-04  1.91548183965310E-06
 -6.28661650336435E-05  1.01511313987959E-03  2.10505229177843E-05 -1.11206501581045E-04  1.40707921201957E-04
 -1.37903185697396E-03  8.36027285288508E-05 -8.87917013560922E-04  3.13137966862031E-06  1.01071759142477E-05
  2.45342692501267E-04 -1.98567897858629E-06  3.40426391446831E-05 -2.38566584721229E-05  1.95897941172655E-04
  1.49233303938473E-05 -1.13679823418982E-04  3.14188494401048E-06  1.34511462940591E-06  3.53475340411096E-04
 -4.03131875062899E-05  3.47263903350324E-04 -5.08296952761021E-06  3.86022589112716E-05 -2.51498054607580E-05
  2.13457495111624E-04  1.98011573819361E-06  3.73783159374349E-06  1.92995134870868E-04  1.71653491112349E-05
 -2.12163561820032E-04  2.95754941311833E-07 -5.61974585901969E-05 -1.17085461761858E-05  1.07829670546780E-04
 -1.73975790200634E-06  1.56645155106981E-06  2.50713206710542E-05  1.66783825855767E-05  5.85591148278279E-06
 -3.48975460779749E-05  1.10992497865381E-05 -2.64134281811870E-05  7.07946095721776E-06  3.00829765838687E-05
  3.24219952754476E-06  2.68694812142931E-06 -6.67542136085741E-07 -1.98554228961776E-04 -1.03251843758220E-05
 -1.99417252275088E-04 -7.51340233812783E-07  5.13318757921713E-06  1.64532178417745E-05  1.61362617371465E-05
  5.90326421962736E-07  2.17902385966322E-05 -2.51537522829198E-05 -1.65879882814613E-05 -1.02450763039355E-06
  2.35453354647485E-06 -2.29093445711351E-06 -7.15651533933571E-05 -4.78917018215245E-05 -9.82369556336610E-05
 -2.77219974702563E-04 -2.76569156379547E-04
* ORBITAL    1   66
 -1.16502572056702E-06 -2.14660801648351E-04  1.67151587143174E-01 -2.60408706084029E-04  7.74090290579947E-04
 -1.04656190432117E-06  4.75973597211135E-05 -1.19143933837627E-04 -2.05886838357000E-05 -7.16176605815728E-06
  1.41131824632468E-03  2.73573866653153E-04 -5.00157258029063E-05  3.01293094544463E-06 -1.03833551331059E-03
 -5.22291523945913E-04  3.16334420025784E-05 -9.18258602984522E-05 -8.99990572582982E-06  9.16896253779531E-05
 -2.09130494779781E-04  1.57441444593625E-04  1.09242132686065E-04 -9.19300837823617E-06  9.53282826643763E-05
  2.31437507497431E-04  7.60684378097578E-05 -1.17438345256581E-05 -1.17844277235007E-03  8.88287385683381E-01
 -3.62701084950506E-03  3.55352184339306E-03 -4.46596946732113E-05  7.23583466016104E-03  9.84892076002380E-05
 -7.48452366028889E-04 -3.77590320444875E-06  4.37370802527372E-04 -1.37140562910298E-04 -7.19796750817054E-05
 -3.04322401098820E-05  4.79051412249099E-03 -8.51697398818230E-05 -4.72310078032253E-04 -5.44442063894025E-04
  1.30682820396509E-04 -3.25195669763713E-04 -2.07654738486269E-05  2.07730990980714E-04 -1.74600863717103E-04
 -7.22811089746095E-04  2.49528052283534E-04 -6.00393666518140E-04  3.26089798843005E-04  2.68431639948376E-06
  4.07325017683204E-04 -3.16002328888543E-01  1.33371580398602E-03 -1.55117902820729E-03 -1.37941118996368E-06
  1.13912430861751E-04 -1.37390752374280E-04 -9.75351195946740E-06 -1.69197067746958E-05  2.46906351513292E-03
 -5.08979823161699E-04 -3.72038467464677E-04 -1.24681033172476E-05  1.57840100481180E-03 -5.64039507000775E-04
 -2.44154192616958E-04  2.24316371538582E-04  6.42808376591553E-06  3.76735155440748E-04  3.16741760317288E-05
 -1.22507745003625E-05  1.17783401063617E-04  2.68946292345560E-04  9.07864666103128E-05 -2.68459543038878E-04
  1.07606469084767E-04 -6.19291879792046E-06 -3.96472727253551E-04  2.85075811298362E-01 -1.49179032669689E-03
  7.67405350000482E-04  1.43223484440766E-05 -2.47050123643019E-03 -4.12418969759353E-04  2.18356989772925E-04
  8.69783990173858E-07 -1.51458554077315E-04 -5.45716997356036E-05  2.57195057250203E-05 -1.07915928206311E-05
  1.51370955763106E-03 -3.79765524876698E-05 -1.19567900346567E-04 -1.95360921462082E-04  9.39654656448459E-05
  5.18956319663759E-05 -1.08615664872497E-04  5.71815953247999E-06 -1.81101132801215E-04  1.92515709702680E-04
 -2.03787934159906E-05  2.00910009908878E-05  2.80373084085005E-04  7.46257783891286E-06 -4.30782270493353E-05
  1.30038228070716E-03  1.83691808186446E-05 -3.15593494141332E-04 -1.57571162135022E-04  1.22769277789266E-03
 -5.76892770187499E-05  3.61889435325875E-04  5.16142336990568E-06 -5.66318272810590E-05  1.12956736292721E-03
  1.07671803788029E-04 -6.78823259954098E-04  2.04101768451529E-04 -1.27653003768869E-03 -1.10760129568939E-05
 -1.92280203336583E-04 -1.60094552940882E-06 -2.83826312709487E-05  1.33622767584562E-04  1.91453327999568E-05
  9.35044866972918E-05  4.68908562974667E-05 -3.68068012625633E-04  3.54850023334165E-05 -2.78888661791433E-04
  1.80852075540763E-06 -2.06813369078723E-05  4.82900647262205E-04  1.19478909309683E-05 -7.66692599440391E-05
  5.78516693412072E-05 -4.26299743243529E-04  1.03590852544474E-04 -9.94677593088404E-04  2.71336051649461E-06
  4.63729511978482E-05 -2.56586144751561E-04 -8.87831574038801E-06  2.14385080844348E-05 -4.87468555615287E-05
  5.08069849138468E-04 -2.74215517533844E-05  3.46058863017188E-04  7.72388393276266E-07 -7.95694053468058E-06
  1.95254823050255E-04 -1.71476206630681E-06  5.44893021306630E-05 -2.21362146567272E-05  2.78979202723842E-04
  1.44263841791258E-05 -1.54252737858940E-04  7.81242199995645E-07 -6.98563068125164E-05  9.56568938866830E-04
 -1.39406811823931E-04  1.33791449905697E-03 -2.11337131012617E-05  1.08327970118965E-04 -8.28438194728938E-05
  8.68430598427692E-04  2.69772356349630E-06 -3.82420568201169E-06  3.63785469108384E-04  4.56186130354435E-05
 -3.66834783073465E-04  6.57880430350456E-06 -2.36772803200546E-05 -2.68205898814640E-05  2.40842335754600E-04
  6.57525334380592E-07  5.40316608560257E-06  6.21305164775838E-05 -5.56304904514175E-06  4.60390431239398E-05
 -2.95005234996471E-04 -1.10481257346029E-04 -3.04242163881305E-04 -5.89803134885090E-06 -1.39203137233246E-05
 -3.48961342834500E-05 -2.13842490041300E-05  9.42197619907873E-06  5.94917954707105E-05  1.26763306423780E-05
  5.23721738950520E-05  7.65373390244744E-06  2.91724939599700E-05 -9.58797817221160E-06 -3.82678401671920E-06
 -4.24855887658646E-06 -3.20332394961880E-05 -2.26790332671512E-04 -2.33384332015466E-04  3.11215706682865E-08
  5.92278278937608E-06 -1.72111831410006E-05  2.03040902296292E-05  2.57055278760223E-05  7.80685099436070E-05
  1.18789472036765E-04  1.09982664091846E-04
* ORBITAL    1   67
 -9.98369416993199E-06 -8.50472851510832E-04  6.31997209770550E-01 -2.89802257507050E-03  2.28689459376924E-03
 -8.09185783341568E-07  3.75031701422429E-04  2.38145705737919E-04 -5.58287933736462E-05 -3.35312520161687E-05
  5.17386230439184E-03 -5.45433630560670E-05 -5.41333021349239E-04  2.12842542967780E-05 -3.45367444295775E-03
 -1.07850089399206E-04  3.52866495447081E-04 -2.94597428524362E-04  2.64279635465633E-04  3.33103188017118E-04
 -2.47000492755730E-04  3.16354863490104E-04 -2.53206799691089E-05  5.79913938196320E-05 -2.38021664505986E-04
  5.01632588487793E-04 -1.43957471441971E-04  4.67836096067606E-06  4.89341884818650E-04 -3.70755421127233E-01
  1.78148419141561E-03 -1.57242975717387E-03  2.11300901325038E-05 -2.83942837848587E-03  6.53253878841738E-04
  4.11956479602302E-04  9.90554656852837E-08 -2.63576179720345E-04 -2.03903013920498E-04  2.80323304522562E-05
  1.34569871238070E-05 -1.96461086423071E-03  2.91245163510464E-04  2.88592174630729E-04  1.29669199247847E-04
 -1.77365767004082E-04  9.26350821780639E-05 -1.62354866295087E-04 -1.95258996150014E-04 -3.16833665478451E-05
  2.18623715734832E-04 -1.02329897394959E-04  4.45150570495150E-04  1.39930836285418E-05  1.66327030046507E-06
  1.36690798149027E-04 -1.01750996694205E-01  7.20476623760464E-04 -4.06500102222508E-04  1.09286937534006E-06
  1.43306909712928E-04  2.75070762117470E-04 -9.64477814829099E-06 -7.52598341270768E-06  6.91819477295199E-04
 -5.55050490075711E-04 -1.66453520462032E-04 -4.12237357507689E-06  5.41300721760012E-04 -1.76807934085546E-04
 -1.30407951622941E-04 -4.24456103495990E-05 -1.54310351264476E-04 -2.71654405878208E-05 -3.99063807353607E-05
 -1.37515354811449E-04 -8.27103399136781E-05 -4.15547436704965E-05 -1.98107998443281E-04 -2.35667233348275E-04
 -9.47369611470707E-05 -9.63016785835388E-06 -8.96274990813963E-04  6.71414144505514E-01 -2.89053394650427E-03
  2.56943557198091E-03  3.52674863218117E-05 -5.46808171305297E-03  1.08409215840958E-04  5.64221897345894E-04
  1.07942473618194E-06 -3.75395255000812E-04 -1.83752358920404E-04  5.82458003939486E-05 -2.18845154941187E-05
  3.69451878737652E-03  2.00077324336418E-04 -3.72330151617497E-04 -3.13883901694650E-04  2.47961420150268E-04
  7.58300046498203E-05 -1.85322958838139E-04  3.67314998778220E-04  2.34444427971972E-05  3.69639459869723E-04
 -3.01909297240861E-04 -6.06592889001095E-04  8.63972167414673E-05  5.88940780901622E-06 -4.83629005003119E-05
  1.13001358788636E-03 -1.23352513430213E-04  9.58319836465689E-04 -1.30378589737112E-04  6.34661655740197E-04
 -9.68147422971908E-05  7.78376641021881E-04 -1.67817051500323E-06 -8.36717242206202E-06 -4.04838255959024E-05
 -9.90417327412444E-05  8.69138758873067E-04 -5.88297116632310E-06 -1.02420746805050E-04  9.83433431521711E-06
 -1.15283382592699E-04  7.75809340477591E-06 -4.94563666320203E-05  1.35700595592753E-03  1.49570374509107E-04
 -8.59349954486465E-04  9.88951803230883E-05 -7.40710180642221E-04  1.06446417892261E-04 -8.60856067516868E-04
 -1.42512033818705E-06 -1.58067550805534E-05  4.21231866113426E-05 -3.57340593664796E-05  3.37703320971011E-04
  5.73363367329777E-05 -5.77681825055393E-04 -3.22325748036958E-05  3.90666768035663E-04  1.13075355273652E-06
  1.70411248641512E-05 -7.48194149941267E-05 -4.53746953988573E-06 -1.89969054634995E-05 -1.78026466054374E-05
  1.44029016399590E-04 -9.73879621045616E-06  1.10171057904026E-04  1.71089981071943E-06 -4.03514729175307E-05
  7.00794509199960E-04 -1.57297781580622E-05  5.52880342734643E-05 -9.92930351150373E-05  9.08773119124118E-04
  5.82765192435565E-05 -5.92347420448784E-04  1.69000620644936E-06  4.44848036430661E-05 -3.47765124119822E-04
  6.08974418683124E-05 -5.64758337450941E-04  1.13555701150752E-05 -1.25594562260856E-05  3.51801936886074E-05
 -3.85011418492960E-04  1.17550559452008E-06 -4.75764516212314E-05  7.29054192896622E-04  1.04239222555297E-04
 -9.90201737107955E-04  1.62682058575556E-05 -6.95765720771160E-05 -6.14035002884973E-05  6.38777759278494E-04
  4.34911182278701E-06  1.87814246403608E-05 -3.38919934811278E-05  5.06631325111331E-06 -2.75896198184602E-05
  2.89588197902524E-05  6.06457397632120E-05  2.15049190593765E-05 -2.28231655334501E-06 -4.15443104845905E-06
 -5.21197249862111E-05 -3.14518214277584E-06  3.50855044942374E-05 -1.66494910793104E-04 -6.90762593844934E-05
 -1.53827063266150E-04 -5.45460145272078E-06 -1.42558471192696E-05  1.19433965559004E-05  5.65348165358548E-05
 -3.19257925069298E-05 -4.85616435429232E-05 -6.70550200580515E-05 -7.71688228461766E-05  5.26166519084042E-06
  2.11523330796942E-05  1.59280882103395E-06  1.74367458216010E-05  1.18411401939861E-05  1.51620335318089E-05
 -9.01801640171468E-05 -7.93055024593204E-05
* ORBITAL    1   68
  8.63290771503135E-06  9.70665875043648E-04 -7.38333644758227E-01  2.97175756959583E-03 -3.15255575322212E-03
  2.72698932712061E-06 -2.78048807645653E-04  1.73577034552109E-04  4.34133593434063E-05  3.78009004838333E-05
 -5.99716076432730E-03  2.42936373322783E-04  6.78051388061450E-04 -2.56843696326131E-05  3.89086470512810E-03
 -3.06955054807667E-04 -4.30188985590998E-04  4.79857461205563E-04 -7.99596126532995E-05 -6.53675009090516E-04
  1.61445872490891E-04 -1.95498953067294E-04  1.59233357742073E-04 -3.51629155691923E-04 -8.04675953992979E-05
 -5.51861703236600E-04  2.26513078065504E-04 -1.34838343619688E-06  6.35568617429095E-05 -5.97435831211865E-02
 -2.02280844030640E-04 -5.37725474323120E-04  2.25937281876135E-06 -4.30121527916083E-04  8.74248467219646E-05
  1.50399237170472E-05  6.91940426340945E-07  9.93992094649230E-06  1.37491275724568E-04  4.84998745437580E-06
 -7.24734268056653E-08 -4.06101296831121E-04 -2.89868008903021E-04  1.88924129045336E-05  2.51015875841126E-05
  5.22172198689466E-05  2.46791013662643E-05  1.36315087763711E-04 -1.14794188694389E-04 -1.34080717121698E-04
  5.59601682999702E-05 -1.42901284180431E-04  2.32952240240059E-04  1.57945432238122E-04  1.61577918699750E-06
 -4.41779503428903E-05  4.56580074345348E-02  2.37683703076137E-04  4.99738548734015E-04  5.27658255742549E-07
  1.31098437206327E-05  1.21198233563249E-04  2.87735236702639E-06  1.78935431879927E-06 -3.00904408929860E-04
  1.62429498205476E-04  1.53023093231076E-05 -4.13931896015343E-07 -3.23112606899064E-04 -2.47716026617968E-04
  2.13522434611119E-05 -1.05019951482670E-05 -4.80059525161511E-05 -4.46504462911611E-05  1.32981054759077E-04
  1.16628864864180E-04  1.41122106753630E-04 -2.33432073656398E-05 -1.27664292717601E-04  2.41025275612539E-04
  1.73236929201274E-04 -7.56007809673567E-06 -8.77459833285250E-04  6.69013704064274E-01 -2.67819552866311E-03
  2.90225630758092E-03  3.42406421846087E-05 -5.41796255577790E-03  2.73414307772910E-04  6.24683680475360E-04
  2.55039593630579E-06 -2.40394773903670E-04  1.84686806178370E-04  3.67824304947895E-05 -2.34698446070950E-05
  3.50888966451168E-03 -3.43270049499154E-04 -3.97324934595754E-04 -4.43114918686038E-04  5.73003516009430E-05
  3.44236334432325E-04  9.58198098665474E-05  1.64810160933135E-04 -1.55311349898546E-04  6.13503336645011E-04
 -1.30406946662160E-04 -5.02471011127540E-04  2.07621103038772E-04  7.94086483247386E-07 -2.00867652442850E-05
  2.26668502057134E-04 -1.04569584859249E-04  7.05521799724386E-04 -1.11508108226935E-04  6.33116582522479E-04
  5.73421125508208E-05 -7.36081386469879E-04  4.96605536283558E-06 -3.08145800178706E-06  5.94454894576355E-04
 -5.67016548409169E-05  5.08400635925749E-04  5.70625752706990E-05 -6.16359925522882E-04 -2.00362496121555E-05
  1.52688236004267E-04 -1.57226323168497E-06  2.73520951908808E-05 -3.89299458705483E-04 -1.30649174347238E-04
  7.45116184740897E-04 -1.13811014572219E-04  7.67169135975025E-04  4.53148488598348E-05 -6.44994430692168E-04
 -5.22476864311001E-06  8.07768023933109E-06 -6.80409538129962E-04  6.83518025720288E-05 -6.95170095883394E-04
 -5.94800577552897E-05  5.44811617498954E-04 -2.46884508405192E-05  1.77969730528404E-04 -1.46634592616153E-06
 -1.45323011498710E-05  1.20447992344824E-05  1.52674586591733E-07 -2.86699055944228E-05  4.07261497629505E-06
 -1.25366636053947E-04  3.10858373455208E-06 -6.49018519545677E-05  1.15949404267546E-06  7.06562872209576E-05
 -7.41352221048262E-04  1.80294636499645E-05 -8.28592024684253E-05  1.14355265822016E-04 -1.13627382392597E-03
 -6.63901897743154E-05  7.37217054679669E-04  1.15571111532449E-06  1.35239840174503E-05 -3.60611151174738E-05
  6.30147794724487E-06 -1.45468062559412E-04  2.67840790472078E-07 -3.37739063804865E-05  4.57849179838960E-06
 -7.58568425115095E-05 -1.43185161152611E-06 -6.68734911994420E-05  6.62169253790119E-04  1.03663200438791E-04
 -1.03585693224236E-03  1.64896012636845E-05 -7.45049942831090E-05 -6.00132873526494E-05  6.73496030084655E-04
 -8.16850323152299E-06 -2.58534576909627E-05  1.51958596674848E-05  1.96906811427138E-05 -3.10278546855838E-06
  2.19696513087444E-04  4.47245405854274E-05  2.11703211796166E-04  1.90423135668209E-06  4.35785642272031E-06
 -4.06295871088796E-05  1.75132286790693E-05  4.10011571466484E-05 -2.61868099233301E-04 -1.13850126442467E-04
 -2.68785309594878E-04 -1.64921550157903E-06 -4.01575884739164E-06  1.54242445739348E-05 -4.59728230594646E-05
  4.35399195984111E-05  1.18984827928284E-04  2.85762527347567E-04  2.79375718748256E-04  7.77101492744867E-06
  2.37458402733341E-05  2.03917575886133E-05  1.57832344224699E-05 -3.45555028916641E-06 -4.55065694751892E-05
 -1.99369959225056E-04 -2.08160425329840E-04
* ORBITAL    1   69
  1.78478177209172E-05  1.45769385147193E-04  5.31745093428947E-03 -9.31271629198434E-04  1.74248450143073E-04
  8.64204537847134E-06 -7.54725678504413E-02  3.72319819641601E-04 -4.99187647296707E-04  7.10688897093067E-05
 -3.82455250362766E-01  2.43272890378155E-03 -2.53150680927398E-03 -3.64482635317080E-05  1.86005753560032E-01
 -1.14751006002071E-03  1.20430835828270E-03 -4.12285932531380E-04 -1.71997443286353E-04  5.66413401051353E-03
  8.08983055183799E-05  3.24488340407161E-04  1.31031366410648E-04  1.51669691191720E-03 -7.50640182460359E-05
  5.52475743407911E-03  2.76976231280637E-05  1.68894076511913E-05  1.42061703790510E-04  6.10853008427282E-03
 -1.36841545016554E-03  3.12558352125640E-04  7.59445189539772E-05 -4.38598835667938E-01  2.63581460858599E-03
 -2.90549318439289E-03  2.15778560573543E-05 -1.50400124933430E-01  1.04590854657189E-03 -1.04092397340083E-03
  4.77150448783867E-05 -2.47369317584717E-01  1.54136307763388E-03 -1.64113655526807E-03 -5.66713351179659E-04
 -2.95665227002903E-04 -2.26062691848038E-03  6.19261032088592E-05  2.83369998481846E-04  1.04488017330063E-04
 -7.04703854154876E-03 -5.47826153147979E-05 -6.06336402812759E-03  5.22134917367320E-05  1.64394957144372E-05
  1.41089193639086E-04  6.74291228165025E-03 -1.60701461527203E-03  4.91210379169095E-04 -2.65178713649028E-05
  1.92435742867598E-01 -1.41462853367740E-03  1.34733478593682E-03 -8.42559103755972E-05  5.06866811620409E-01
 -3.13087478248631E-03  3.39695203470143E-03 -4.64631389550034E-05  2.52453588340560E-01 -1.49082414201801E-03
  1.67339390538560E-03 -5.83501750884844E-04 -3.78812740666920E-04 -7.70598912073480E-03 -1.56188471040588E-05
  3.39288835339797E-04  1.62147196036847E-04 -2.50470160193685E-03  7.62523774291697E-05  6.91436494513729E-03
 -7.69015303491129E-05  1.78180292216759E-05  1.44975772319731E-04  5.15643835023348E-03 -7.68999930260025E-04
  2.16601703717276E-04 -6.77341682924080E-05  3.63285359500715E-01 -2.36810254156132E-03  2.38781584735124E-03
 -8.87748855990141E-06  7.28305939779298E-02 -3.81220208487190E-04  4.82713446680831E-04  3.77224543990294E-05
 -1.90182157864089E-01  1.25747524419686E-03 -1.23203245536432E-03 -4.31334471529410E-04 -1.55367721800522E-04
  1.49183130153421E-03 -6.63122154288454E-05  3.03777868678029E-04  1.05989618110941E-04  5.52609314861083E-03
  8.75039790203105E-05 -5.20072933274156E-03 -2.27241111458340E-05  2.24590659141174E-05  3.79477564998876E-04
 -2.58835703440620E-03  1.21933309011167E-04 -5.29276245207045E-04  3.74286241246461E-04 -1.13348208828406E-03
  1.73853069354368E-04 -4.23240106896029E-04  2.91984652445674E-05  4.99982583119294E-04 -3.35782085410603E-03
 -1.77957659087964E-04  8.48782328868029E-04 -4.75095949325261E-04  1.58556804326051E-03  2.31839523482351E-04
 -6.45726966330162E-04  2.39205790468707E-05  4.02825379283508E-04 -2.71940856247282E-03 -3.97334191820579E-04
  1.19601603557897E-03 -1.29953313711559E-04  5.84434531760617E-04 -1.80981076262930E-04  4.39497538642473E-04
  3.25231293885782E-05  5.66538826140685E-04 -3.81383846996944E-03  5.41197139108643E-04 -1.94683058318718E-03
  2.15067091067579E-04 -1.10948940887063E-03 -2.48579761533233E-04  7.16011738292909E-04  1.88201762264934E-05
 -8.57373847441983E-05  3.77799241587299E-03  4.60997593236247E-05 -4.07059092137409E-04  3.17987045244388E-04
 -4.31612707491906E-03  1.89968972909128E-04 -2.66717160544176E-03  1.51993326263539E-05 -5.61335317191099E-05
  2.84258132015710E-03 -3.58296823909089E-05  4.07285064428756E-04 -2.40319393161188E-04  3.19169670640265E-03
  1.41833651105174E-04 -2.01007941298756E-03  1.69180316899016E-05 -8.14923241214521E-05  3.42514427449874E-03
 -2.95821214727987E-04  3.90639111304734E-03 -4.35908952995828E-05  3.74906692733657E-04 -1.77232303520001E-04
  2.37415666406207E-03  1.48884999180903E-05 -5.25982562917778E-05  2.74678797459409E-03  2.31190784481145E-04
 -3.10497562311678E-03  3.44482753921671E-05 -3.83062241282682E-04 -1.36406519460846E-04  1.91584642042820E-03
 -4.03727370094333E-05 -1.65403742696986E-04 -1.83208873664269E-04 -1.45085677795314E-04 -2.79898950358495E-05
 -2.75379912014738E-04  4.22450914252118E-04 -2.40527659840052E-04 -2.65206303964988E-05 -1.06960733422509E-04
  1.63796738943240E-04  1.16825086695960E-04 -3.20893170620034E-05 -2.33363379965044E-04  3.33844483767305E-04
 -2.46428742192100E-04 -2.89897505883135E-05 -1.20761596125930E-04 -1.21909165600805E-04 -1.70121656162197E-04
  3.30819208464700E-05  3.54148901176788E-04 -2.49217860063821E-04 -2.21382553227511E-04 -4.90083028505248E-05
 -1.94210379880022E-04  1.62403557473231E-04  1.82767495999334E-04  1.50931932498108E-05  4.68932661436405E-04
 -2.71977866391386E-04 -2.90964302913948E-04
* ORBITAL    1   70
  1.77486372977376E-07  6.23624157425399E-07 -2.05813863680427E-04 -1.50074945133874E-04 -1.98753386181509E-04
 -3.33421979462074E-05  1.75429589398304E-01 -1.60117946221881E-03  1.36058457638324E-03  4.27365060446870E-06
 -1.37568459269588E-02  1.52612657281101E-04 -1.33299777873041E-04  1.42266894511736E-05 -5.03208350190712E-02
  7.46143243946950E-04 -3.05567083889170E-04  4.76198611376723E-04  2.65538112995397E-04 -8.91758059173444E-04
 -1.77131287146818E-05  5.86210889796133E-05  2.20657051398411E-05 -1.21319485941888E-03 -8.90299823394155E-05
  3.83938631557513E-04  7.24124933578359E-05  6.92163444037763E-07  1.98412728602232E-06 -8.26629249461143E-04
  2.82576012321560E-04 -2.36603202634678E-04 -3.52085183165719E-05  1.98930961076838E-01 -1.73528656331159E-03
  1.41423993245654E-03 -1.42812843733935E-05  1.20689963980230E-01 -8.76349636419978E-04  9.38009956742466E-04
  2.89394005391150E-05 -1.51464318519040E-01  1.59491525041899E-03 -1.18999869550800E-03  1.80604966556720E-04
  2.58698607272676E-04  3.77432131405489E-04 -3.36392888977513E-05 -4.46070950934458E-04 -3.59274244268490E-04
  2.64562029298158E-04 -1.41315912867624E-04  2.46839850023079E-03  4.02339988638121E-05 -7.03324768665368E-06
 -4.71660958150744E-05  9.31850045883522E-04 -1.33764433670882E-03  1.89049532851081E-04 -9.62321899352989E-05
  7.43131999953928E-01 -6.69848370738918E-03  5.40761026142134E-03 -3.82850789309924E-05  3.20378987783377E-01
 -2.13381827780836E-03  2.31371341030134E-03  4.70339519083846E-05 -3.26588064618815E-01  3.51116251222503E-03
 -2.39564597208999E-03  5.82765688524903E-04 -1.60079508574980E-03 -7.36664197777803E-04  4.44540185258717E-04
 -2.91175185501758E-04  9.59445099685605E-04 -3.97472644271123E-03 -1.92764519991925E-04  3.55148992744900E-03
 -1.57352037254832E-04 -4.09761556559319E-06 -4.30108829005383E-05 -3.81800396101517E-03  2.19626200847541E-03
 -3.19714169666158E-05  3.98288582242918E-05 -2.79125799285619E-01  1.07507679279041E-03 -1.97550400233266E-03
 -1.01656316768728E-05  5.59484068022359E-02 -5.37292828570744E-04  4.65549559748003E-04 -2.93979256582395E-05
  2.09420047191498E-01 -8.60615734488471E-04  1.52286815076694E-03  3.78821700891023E-04 -2.09678853451972E-04
 -3.67033794362312E-04  3.07230652239201E-04 -2.85159493216393E-04  8.87940135441520E-05 -4.53930846342396E-03
 -6.64439814919880E-05  3.78525838959401E-03 -1.48863961494993E-04 -1.03783960067407E-05 -1.61271378123839E-04
  9.33128133165794E-04 -5.87296149667328E-05  1.81292953597238E-04 -1.58909934961670E-04  3.43774996023028E-04
 -6.59976118752927E-05  1.44572702389224E-04 -2.14691429555882E-05 -4.52914844105838E-04  3.48085348784409E-03
  2.94927539924998E-05 -1.34948624502269E-04  3.45691167109234E-04 -1.87340604860443E-03 -2.64095782578086E-04
  2.19341669289679E-03 -1.53733213027334E-05 -3.27951495208397E-04  2.59605208627133E-03  2.56496531710308E-04
 -1.91118210785422E-03 -4.71328133707001E-05  8.89256935758503E-04  1.81111337799827E-04 -1.05008833085328E-03
  3.52640595578099E-05  7.69035811972054E-04 -5.68315925356289E-03  7.33182037124056E-04 -4.54202382139907E-03
  4.41071072696893E-04 -3.17439286673780E-03 -2.22786540729127E-04  1.16444744793479E-03  4.54311870345766E-06
 -4.70815421231910E-05  1.31370328687997E-03 -1.36373578981155E-06  5.53777431572696E-04  1.14778218673840E-04
 -1.08915964057866E-03  8.16972254995468E-05 -1.21007154575657E-03 -2.05630733827513E-06 -1.06666356836278E-06
 -2.54052502814879E-04 -2.48840927336484E-06  2.69266595030921E-04  1.70461108933392E-05 -4.57804419424290E-04
 -1.16565712980658E-05  8.45587239807106E-06 -3.66855834464393E-06  1.62236693507234E-05 -7.18054242119562E-04
  5.80993401814751E-05 -5.78951357152587E-04  3.59742461595089E-06 -7.77455484192881E-05  4.10907551997597E-05
 -8.83388353948023E-04 -6.56239922414124E-06  8.45742335322263E-05 -2.09169950231627E-03 -1.98784063270046E-04
  2.42152238723353E-03 -3.38503894519243E-05  3.94278783268927E-04  1.14428576559458E-04 -1.46444687690411E-03
  2.49916061730526E-05  5.87618203568201E-05 -4.72428090343490E-05  1.91066711093659E-05 -4.39398420974491E-05
 -8.38211968945475E-05 -9.19369433234070E-05  7.80741988061957E-05  2.86661505235628E-05  1.32085238626606E-04
 -1.19386395164924E-04 -5.85834440059327E-05  4.13141423808385E-05  4.33079765165833E-05 -2.52864938303864E-04
  6.13910289765195E-05  1.30585300463186E-05  1.56227551295656E-05 -3.75240051100792E-06 -4.18427566867132E-05
  2.74635415266101E-05 -2.24699480048603E-05 -8.88114677688834E-05  6.93415984305610E-05 -6.82112036643455E-05
 -2.12643344929777E-04  1.14540868366129E-04 -1.83628172992156E-04 -2.03741552464042E-04  2.92451190218365E-04
 -2.54716748245421E-06  1.99857689822241E-05
* ORBITAL    1   71
  1.52221798213754E-06  2.74504682488263E-05  4.58794664260560E-03 -2.69241871334054E-03  2.72175525332682E-04
  2.88648614800331E-05 -1.98221737983726E-01  1.71729359618165E-03 -1.40399368407861E-03  4.76735994267891E-05
 -3.70839045667788E-01  1.49791039260761E-03 -2.60656999888499E-03 -3.24367615754055E-05  2.11574310070785E-01
 -8.10844678365101E-04  1.52057169014311E-03 -4.28317332212925E-04 -3.00811119254499E-04  5.89950879417776E-03
 -5.82836258836609E-05  1.43619688616991E-04  9.38572030607403E-05  2.04363135857359E-03 -1.98223383168010E-04
  4.79656835422681E-03 -2.38972629545436E-04  6.31112200592354E-06  3.66585108580026E-05 -2.31861873208914E-03
  2.06464050567366E-03 -2.93432444276619E-04 -3.72687147087216E-05  3.34993359502607E-01 -1.67735084380196E-03
  2.39054939215352E-03 -9.03407804383444E-05  6.65463348793493E-01 -5.98414783903173E-03  4.82079205746010E-03
  1.28172161950560E-05 -1.03711234339418E-01  1.70924890656171E-03 -7.66025993203822E-04 -2.09679669336110E-04
  1.35904122682064E-03  4.10693784914227E-03  1.29696925027554E-04  2.72259639685779E-04 -6.32767975614890E-04
  3.15891497552447E-03 -3.46187686989562E-04  3.83104981036416E-03 -2.65526828119471E-04  1.67016030823117E-06
  9.02098639460094E-06 -7.92149372583750E-04  8.12212020769561E-04 -1.18942994747936E-05  3.17359015387470E-05
 -2.08225833077491E-01  2.07527169153083E-03 -1.47955984263427E-03 -1.62278081320805E-05  4.33095439513165E-02
 -1.06486914123247E-03  3.27382219582832E-04  3.46536898875805E-05 -1.93491903505454E-01  1.61386195016144E-03
 -1.47106533825268E-03 -2.14581170008634E-05  3.60439015041031E-04  2.13816498208974E-03  2.02991820527010E-05
  4.44359356420896E-04  2.18106595253335E-04  1.75861504955160E-03  6.76480353944200E-05  5.88691106214926E-04
  1.98276434887693E-04 -1.86377987339956E-07  5.49808501704087E-06  1.92061810500642E-03 -9.97703357508130E-04
  2.57549195789738E-04 -1.07997956148796E-05  1.21007704756481E-01 -2.75801552348746E-04  8.10339910536989E-04
 -5.05188614348076E-05  3.06696996995162E-01 -2.79192918997858E-03  2.27413190927884E-03  2.77373582801272E-05
 -1.33942017436157E-01  1.02371362445378E-03 -9.37994100318071E-04 -4.15902846880101E-04 -5.18796925648695E-04
  2.36049979997168E-03  4.10982907787883E-05 -1.27742072675476E-04  3.39186048659115E-05  3.22868225458090E-03
 -3.25924509983829E-05 -1.36536152327002E-03  1.89507688334841E-04  2.23704271533164E-05  4.53241184053678E-04
 -3.33894143726976E-03  9.50477333081235E-05 -9.67690176234344E-05  3.94968157473905E-04 -2.46149493882307E-03
  1.99633356846002E-04 -8.82951874348211E-04 -3.52432318231063E-05 -7.44457439287397E-04  5.41375471334571E-03
  4.02741156892904E-04 -2.66786936920003E-03  6.92582408349072E-04 -4.13880572679257E-03 -2.45591853344788E-04
  1.16486116989710E-03  2.48359453636076E-05  4.65883369747166E-04 -3.17980294494221E-03 -4.43522799651165E-04
  2.17592021126271E-03 -1.71279255212763E-04  7.04300735468841E-04 -1.64594411705660E-04  5.17988394971170E-04
  1.62203945656283E-08  9.12199669072502E-06 -2.27319080875424E-04 -2.61434394987588E-05  2.61180134105593E-04
 -1.29607040191761E-04  8.04623141674500E-04 -5.60716039015513E-05  9.07101898611832E-04 -6.94200450145209E-07
  2.94003056092173E-05 -5.27755681167324E-04 -5.62588015183828E-06 -2.78137888676856E-04 -5.44967847945883E-05
  8.44588037271441E-04 -2.91209034193015E-05 -3.25165844940078E-05  9.25498249288389E-06 -1.09372905915170E-04
  2.81971727551126E-03 -3.76735866031606E-05  1.75656266354804E-04 -2.62594708869296E-04  3.27446999300012E-03
  1.54522879256200E-04 -1.91180937886932E-03 -6.11226645929605E-06  8.42695462415491E-05 -2.04509789964087E-03
  1.89358388504778E-04 -2.14351509964794E-03  1.23461388037024E-05  4.47747138656416E-04  1.22934741529094E-04
 -1.51087664361814E-03  5.32903178822982E-06 -4.39282075590589E-05  1.34922508628180E-03  1.20686123635254E-04
 -1.71443145176607E-03  1.15389366590968E-05  2.60058760500398E-04 -7.22875034887691E-05  7.03649837263278E-04
  7.15519223805536E-05  2.49698830606076E-04 -9.08469349369656E-05  1.31256378535028E-04 -1.55604287114153E-04
  6.40409805869211E-05 -3.51055213428134E-04 -9.08296293556905E-06 -3.49506335248030E-05 -1.15439728295263E-04
 -2.37751041222127E-06  5.28969214811934E-05  4.61579931198549E-05 -1.25333332576010E-04  1.82596633905701E-04
  6.61890882263665E-05 -5.30696191585251E-05 -2.17658047025299E-04 -1.08666956423773E-04 -9.96031342065821E-05
 -1.00109190064066E-05  3.66202252471984E-04 -4.75556604227017E-05 -1.22091354679795E-04  1.27451040446575E-05
  6.51152728855051E-05 -3.48253224994437E-05 -1.73549340258467E-05  2.47788260350250E-05 -9.12542255616944E-05
 -8.08877969375397E-05  1.19481545118597E-04
* ORBITAL    1   72
 -4.43374302087887E-06 -2.81317589177876E-05  1.02698145780263E-03 -1.08339052500234E-03  1.66843217365281E-04
  3.97758868668111E-05 -3.13028218817553E-01  2.57632014972479E-03 -2.31885722836866E-03  4.21009368996936E-05
 -2.81390009974650E-01  1.96986567093502E-03 -2.05095801681005E-03  4.14207288861563E-05 -2.34505757524819E-01
  2.62023570890693E-03 -1.75783566575513E-03  6.32185397807798E-05 -7.05467438655071E-04  4.67089435819130E-04
 -2.81215916430986E-04  2.50690072099038E-04  6.32523322829066E-04  1.43719137146365E-03  2.53444704831670E-05
  3.54236066581594E-03 -6.13543727180070E-06 -1.11570779599477E-06 -1.89472624698053E-05 -2.95235715268905E-03
  1.53562848380128E-03 -2.57694945160129E-04 -4.51608143102153E-05  3.14394948225501E-01 -1.91363929713014E-03
  2.21733902332525E-03  1.86860128255869E-05 -8.09616196417964E-02  8.56264928574898E-04 -6.83501023042365E-04
 -2.08888302917861E-07  4.88135418588607E-02  4.34128179989028E-04  3.44299471871771E-04 -3.98143945740797E-05
 -1.37322492339475E-04 -1.93658990595184E-04 -2.15707224939778E-04 -2.53165645307102E-04 -1.66551650318788E-04
  2.91726266768709E-03 -9.72681570887615E-05  4.13466951112300E-03 -6.21568603492728E-05 -3.99276255550521E-07
  1.12219188664817E-05  3.74784277372870E-03 -2.05732047656244E-03  4.34265924771800E-04  2.27987669175186E-05
 -1.38804443903246E-01  1.40089389989407E-03 -1.07889137680386E-03 -4.71983424323185E-05  3.51511390352776E-01
 -1.95812363833925E-03  2.49766364060136E-03 -1.33518518526552E-05  1.49401346715994E-01 -3.26370392570968E-04
  1.06902255850046E-03 -3.06492916062391E-04  3.30597394293269E-04 -4.20694392672924E-03  5.79370984110853E-05
  4.19003370990869E-04  2.15142032750948E-05  3.26101792642578E-04  3.00434228032721E-04  4.53199096482837E-03
 -1.30741874096548E-04  4.50415613981939E-06  2.47332702651744E-05 -2.13043893727059E-03  1.58339997428479E-03
 -3.22626594531208E-04  5.60872132334585E-05 -3.99697200667585E-01  2.64128507626712E-03 -2.85546145387667E-03
  6.82577623115072E-05 -5.26299213426328E-01  4.45858327282463E-03 -3.83567613427649E-03  3.87344894139376E-05
 -2.34332968904724E-01  2.80240235840361E-03 -1.76678986490772E-03 -2.54946974040207E-04  1.18353112650875E-03
 -2.92812893891465E-03 -1.09221901280355E-04 -7.34615236890534E-05 -8.22744735916806E-04 -1.96613390202326E-03
  3.86180545809197E-04  4.98223693764245E-03 -8.44339743180497E-05 -3.86899049838959E-05 -7.95902375018126E-04
  5.74840153366043E-03 -3.32194221235865E-04  2.15883850031801E-03 -7.39272577778421E-04  4.15830332778672E-03
 -2.69910047987780E-04  1.56194524366809E-03 -1.95544735173724E-06 -6.01678914146023E-06 -2.24244941583430E-04
  1.33308962552811E-04 -1.08382522804082E-03  6.35192880743684E-05  2.18490945158313E-04  6.39831758098339E-05
 -6.45509132065707E-04  3.00759936995699E-05  6.31365864156336E-04 -4.69995528149051E-03 -5.59632565002997E-04
  3.30356436540629E-03 -1.50413494441916E-04  8.23502447771076E-04 -2.45701863585290E-04  1.73800427315357E-03
  5.77457959405732E-06  7.54497946908647E-05 -2.65895469733535E-04  9.30886925603656E-05  3.57999209434773E-05
  7.11189585938875E-05 -4.46224789331492E-04 -5.92470297772446E-06 -1.08329004452318E-04  6.70290464061706E-06
 -8.86473124505017E-05  2.19065078131396E-03  3.63778850918640E-05 -5.69030263641303E-04  2.00846021162037E-04
 -2.44801456243234E-03  1.17729881725928E-04 -1.74456904076749E-03  3.83637302609238E-06 -3.68649594106922E-05
  1.05538442687771E-03 -4.54823456165979E-06 -6.99053787227489E-05 -9.27998598783154E-05  8.63050608404561E-04
  6.36409123728830E-05 -1.17709821455505E-03 -5.35568076560947E-06  7.35263842695181E-05 -1.77493180532380E-03
  1.66125655052886E-04 -1.83507204195065E-03  2.95502738740036E-05 -4.80422825668953E-04  9.94929026419907E-05
 -1.50050798119387E-03 -7.38167657604493E-06  6.17044804414045E-05 -1.90160259274022E-03 -1.66311022805131E-04
  1.77730787241460E-03 -1.14445396797860E-05 -1.81905927071878E-04  1.09126456887993E-04 -1.72934429197126E-03
  2.22987993821093E-05  1.19311296005793E-04  1.06461743468837E-04  8.39925561085022E-05  2.63859347986281E-05
  3.44064545149028E-05 -2.09130428631562E-04  1.74690694347304E-04  6.58657132270040E-05  2.27170771547366E-04
  7.38344497300317E-05 -1.26950467576346E-04 -1.35991281007317E-04 -1.28450605170432E-05 -3.24795551108041E-04
  8.37173053125271E-05 -4.53956487912069E-05 -1.42147789172619E-04 -6.07445581680437E-05  8.09460875222816E-05
 -9.17353344216457E-05  1.87552833359665E-04 -4.32092254367446E-05  9.53141841310109E-05 -2.88542691739929E-05
 -1.43979942123500E-04  7.87430339133660E-05  1.35059079781472E-04  4.87204756627777E-05  2.36666778024882E-04
 -1.47483710558347E-04 -4.26341564137396E-05
* ORBITAL    1   73
  3.62825319818440E-06  2.52376057617917E-05 -2.99714003976176E-04  4.00397850147981E-04 -1.42843799849912E-04
 -7.92836846907394E-05  6.07066580072504E-01 -5.43191973346703E-03  4.34981362070179E-03 -1.63515636729893E-05
  1.65606764134228E-01 -1.13901808399709E-03  1.14390355196480E-03 -2.63448253852589E-05  2.16371500708139E-01
 -2.07436687642509E-03  1.55321139989036E-03 -8.95482781793115E-04  1.41648693489397E-03 -3.88163467173635E-04
  3.64828618050257E-04  5.92505144467733E-04 -6.99762818818405E-04 -3.49140251090450E-03 -3.31227324232438E-04
 -1.87094338964925E-03  8.75599320013989E-05  1.62697261624580E-06  2.05416165952991E-05  2.32315047309672E-03
 -1.15534586420762E-03  2.26866550590412E-04  4.21565605901626E-06 -2.51931114486207E-02 -5.31096999470405E-04
 -1.72402168435170E-04 -4.10332825923173E-05  3.65610438323390E-01 -3.35736735912561E-03  2.59482473141876E-03
  5.30723688982272E-05 -3.93317286036641E-01  3.15677387383787E-03 -2.82068822235020E-03 -1.16951237927135E-03
  9.68099815965615E-04  1.39520870807600E-03  3.18007062983895E-04  5.94428174624288E-04 -7.16763063594844E-04
 -3.66013145559285E-03 -2.75409003172148E-04 -5.38269896287868E-04  1.23531772126080E-04 -7.35460797024185E-07
  2.24499107682799E-06  1.94952032251177E-03 -9.57276510700306E-04  3.71709565677381E-04  1.08049758141655E-05
 -1.51130390250846E-01  1.44920579515642E-03 -9.97116158646031E-04 -7.65596729377677E-06  5.40671264420711E-02
  1.30907753600834E-04  3.77968638872018E-04 -3.74087773854374E-05  2.86887656346358E-01 -2.36402479620992E-03
  2.02104628667890E-03 -1.12000908721137E-03  5.20475533458275E-04 -3.18461026433479E-03 -1.56285530422706E-04
  5.46196637501829E-04 -4.81503579402649E-04  3.91929255127920E-04  2.02115612962351E-04  7.55652419261930E-04
 -1.26837626547185E-04  1.40217692922012E-06  7.65973487446940E-06 -7.00091396274639E-04  4.86511365458357E-04
 -7.16883758778686E-05  1.00052292309060E-05 -1.20031820721615E-01  6.48025272202782E-04 -8.12193117566661E-04
  4.64272443476394E-05 -3.70552290019501E-01  3.34882437189186E-03 -2.59244761276128E-03  6.55827808607404E-06
 -7.84961444977919E-02  8.97954364882090E-04 -5.25144796628536E-04 -7.93072845716209E-04  9.00847090386527E-04
 -2.36755682740309E-03 -2.15508559018743E-04  5.45177187621292E-04 -4.08098054967093E-04 -9.87381314520465E-04
  2.33863930517174E-04  1.45508815115740E-03 -8.02153563830544E-05 -3.74811541628872E-06 -7.03352848164135E-05
  2.07375637070638E-04 -3.61670557923969E-04  2.91041864522906E-03 -1.67791502786612E-04  7.51096096469688E-04
  1.18489217288342E-04 -1.48609052822184E-03  2.65372864242738E-06  1.30641900875547E-05 -8.40996132008101E-05
  2.81349035653516E-04 -2.54221702068660E-03  1.01629893258422E-04 -8.76071340506759E-04  1.72770899203183E-04
 -1.50602113592136E-03 -1.71214383576766E-05 -3.69921472831071E-04  2.53661210054684E-03  4.26343987610332E-04
 -2.47740271291613E-03  4.46705737127352E-04 -3.41885089932183E-03  4.46325130348773E-06  5.96251688823004E-04
  1.45150881636839E-05  2.76942301419721E-04 -2.12395972871628E-03  1.23859798301987E-04 -6.85498173657128E-04
 -2.23593566166328E-04  2.21597380749899E-03 -2.83365127218279E-04  2.24864669493349E-03  3.40184484666209E-06
 -4.06941556885527E-05  1.03007391218802E-03  1.83531434491882E-05 -2.33465708271907E-04  9.45368671965366E-05
 -1.51013533276019E-03  5.12037476219477E-05 -6.06242086630114E-04 -3.35511414964284E-06  2.02693485903672E-05
 -7.76474123664954E-04 -4.89283543978183E-06  5.24535040029568E-04  6.40711181054559E-05 -6.02481697818107E-04
 -4.65184382951311E-05  5.83546463683483E-04  2.55467855376012E-06 -4.99608792568513E-05  1.03338160043772E-03
 -1.03320780192350E-04  1.58412216352320E-03 -2.70797922288596E-05  4.71813698825497E-04 -5.18817579341585E-05
  5.35666483169604E-04 -2.78719874912986E-06  2.39606213563650E-05 -7.50101992868829E-04 -6.57734752390065E-05
  6.92650273265046E-04 -2.65608533961561E-06 -2.78826820203844E-04  4.23682541021091E-05 -4.57177575924990E-04
  2.06993603266369E-06 -4.35502459014117E-06 -1.50005261678658E-04  4.55031459712728E-05 -1.29723653130469E-04
 -1.71069065688138E-05  2.27707018323294E-05  3.28403247901118E-05  2.34502855792506E-05  1.17692480790093E-04
  8.17476846639132E-06 -1.11927263449083E-04 -8.79901255001492E-05  1.26236806951660E-04 -1.74822328892576E-04
  6.99097723363641E-05  4.03546389247338E-05  1.53749310526669E-04  1.27316953209354E-04 -9.06033430803968E-05
  1.56741616541118E-04 -2.09965405980243E-04  5.23311103099107E-05  1.03215297760457E-04 -1.24140107127939E-05
 -3.31435534902832E-05 -3.15045385723809E-05  7.73236387799894E-05  6.72436393675560E-05  4.64697497539097E-05
  4.95408446164944E-05 -7.05207874867138E-06
* ORBITAL    1   74
 -3.59702757656029E-07  2.66817030781965E-06  1.36421764690388E-03 -3.26060719158188E-04  4.59286443902022E-04
  4.66282462739813E-06 -2.40869470827195E-02  1.24403902981124E-04 -2.15560107911097E-04  7.89683228357215E-06
 -5.86140493467499E-02  3.97955703927982E-04 -3.35152119101316E-04 -2.02236913634242E-05  1.68294069108626E-01
 -1.29010587896112E-03  1.21171802573789E-03 -2.32158026726712E-04  2.75829683082448E-05  2.24419037850646E-03
 -1.54616361612750E-06  4.10799863894283E-04 -2.42923400404214E-04  5.15181732507972E-04 -4.99042192883476E-05
  5.62285652237313E-04 -1.01407845796738E-04 -6.54194810560204E-07 -3.50179159673396E-07  1.13069227364004E-03
 -2.38303475908515E-04  4.24565524752543E-04  3.29475448136882E-05 -2.64689480142656E-01  2.28169001026751E-03
 -1.86837861880193E-03 -1.41116395165513E-05  1.10237541726788E-01 -9.34052226041234E-04  8.22722606817421E-04
 -2.03032548426951E-05  1.62641614226834E-01 -1.54938318229301E-03  1.25632235268651E-03 -2.17774783213540E-04
  2.81689276905072E-04  9.53132729194220E-04  1.93746059607833E-04  3.75790826294662E-05  5.22088169469865E-04
 -2.13149506480884E-04  1.62551175934035E-04 -2.97230283018006E-03 -6.09661356620173E-05  7.81618825774842E-06
  3.75648047352455E-05 -4.41053344647568E-03  1.01537073963871E-03 -1.80317587201910E-03 -1.57602961288390E-05
  1.96236492774192E-01 -2.26035121051348E-03  1.38610681588346E-03  2.80324627281865E-05 -2.45379356804537E-01
  1.45561666649562E-03 -1.58883803415750E-03  5.84067960596062E-05 -5.37557558619677E-01  4.77557601343642E-03
 -3.74787617720037E-03  1.15230394280577E-03 -4.89284756824277E-04  6.93391182240269E-03 -1.09247743017151E-04
 -5.93588402118698E-04  6.44353116043713E-04 -5.35942148964632E-05  2.45496879806078E-05 -3.35532687873415E-03
  2.11904292193990E-04 -3.27621344006962E-06 -8.96551079791434E-06  3.39037239489084E-03 -8.53703286333466E-04
  1.02707791017458E-03 -2.59689225647259E-05  1.87994303915488E-01 -9.78950102261290E-04  1.25516581035672E-03
  5.59109892546163E-05 -5.20681152773153E-01  5.33660143612285E-03 -3.69802450275249E-03  4.56934438637185E-05
 -4.04570959352258E-01  3.55563786558260E-03 -2.82712590541282E-03 -1.19490757522556E-03  1.12125794273320E-03
 -1.95752426673983E-03 -8.59208031041976E-05  8.25947305394143E-04 -4.68051628193234E-04  4.85918614088360E-03
  3.87615323363340E-05 -2.82579076408836E-03 -6.94166951315764E-05  4.26371296697594E-06 -1.15313636970328E-05
  4.14414457609437E-04 -3.05990683205185E-04  2.79516692407691E-03 -7.60799463817048E-05  1.08910433647441E-03
  9.43587753760911E-05 -5.81841777162611E-04  3.32667427023578E-06  6.66192085662247E-05 -4.47376610788894E-04
  1.13549157766021E-04 -1.43534427349919E-03 -2.25672583965798E-04  2.16622712781642E-03 -2.05890030104558E-04
  2.40442146577528E-03  4.09786098374663E-06  8.55201910157298E-05 -6.73689252053340E-04  1.51075164375549E-05
 -6.45469351137571E-04 -6.76672792309214E-05  7.94837542539781E-04 -1.65840607550398E-04  1.87964710859332E-03
 -7.58895810543230E-06 -8.79071128693637E-05  2.79304185516846E-04  5.47470412158918E-06 -7.23692161543351E-04
  4.55877132031992E-05 -6.10283079019028E-04  1.49065996223598E-04 -1.07539653859063E-03 -1.09595874724390E-05
  9.32031262595159E-05 -2.85662879620091E-03 -4.65550306581026E-05  6.11010544832168E-04 -2.41905006941286E-04
  3.73518606493970E-03 -1.32211687668750E-04  1.86358537847134E-03  3.09842552536961E-06 -3.11755596836098E-05
  8.57085946088214E-04 -1.15495632619822E-05  8.37687746597047E-05 -7.69062895142221E-05  1.10939741876614E-03
  4.20023058532795E-05 -5.18803079675404E-04  3.34271551079123E-06 -2.65223785105858E-05  8.21340884282126E-04
 -6.80922090152896E-05  7.03403595237778E-04 -1.28963449378317E-05  3.05951803116162E-04 -4.73716324293798E-05
  9.19512880832438E-04  7.41852330171857E-06 -6.00498003224768E-05  1.88251807043246E-03  1.61810725395520E-04
 -2.53935373963468E-03  4.20078619168216E-05 -8.43952885363276E-04 -8.39009147222381E-05  1.31830992539218E-03
 -1.30258479526743E-05 -3.63722996032753E-05  9.20400665932073E-06 -4.51967106403216E-05 -1.33143822273194E-05
 -7.45270647009379E-05  6.35260197375408E-05 -3.14381541542234E-05  2.09635795142757E-06 -7.42308819600957E-05
  3.23259731047073E-04  4.89888683371255E-05 -1.91130375714437E-04 -1.60534344278549E-04  9.74754326440221E-05
 -1.84564540851912E-04 -9.90865408811191E-06 -3.15054325915866E-05 -9.79491591436408E-06 -5.46083441428478E-05
 -5.92426294950222E-06  5.51329789714568E-05 -1.01018445295739E-04 -3.60254729740498E-05  2.24230039961853E-05
  1.49368360044722E-04 -1.12080994507494E-04 -2.96045730895840E-04 -1.11031708227490E-04 -1.87202066720436E-04
  2.74776501632989E-04  2.83772384243013E-04
* ORBITAL    1   75
 -2.55013171259723E-06 -7.78209775943971E-06  2.40817247540735E-03 -6.00546291384214E-04  7.51636116594245E-04
 -5.65734389330946E-05  5.20590087208055E-01 -5.24601120185096E-03  3.69715087267299E-03  2.53447399915744E-05
 -1.83672008293066E-01  1.09656580840794E-03 -1.27206840942735E-03 -2.26390017025277E-05  2.23551705804576E-01
 -1.95137551145196E-03  1.54865020068513E-03 -9.78852186853005E-04  1.10357772809106E-03  2.92094146754863E-03
 -3.45490353112547E-05  7.31710222954725E-04 -1.56751626542478E-04 -2.32258488804213E-03 -9.73871472796053E-05
  2.67767913314542E-03  1.94502467537786E-04  4.86581253100486E-06  2.04803131339641E-05 -3.42801364002084E-03
  8.08181884397492E-04 -1.29974737663927E-03 -1.62195916137481E-05  1.30705022938134E-01 -4.68312388729226E-04
  8.28916335699205E-04  2.01028997066617E-05 -2.35991500568762E-01  2.56012969032374E-03 -1.67067849506826E-03
 -5.68783699583938E-05  5.04096878768369E-01 -4.50046280355504E-03  3.50874793140702E-03  1.18737926964397E-03
 -5.50399323069933E-04 -3.03130252158990E-04  6.63031638616841E-05 -4.95690684633265E-04  7.35815885081159E-04
  5.65563333109635E-03  2.18719995026112E-05  2.02038574297167E-03 -1.83565092008707E-04 -1.95551988331691E-06
 -8.41849182961964E-06  1.35740167046729E-03 -2.94014681395884E-04  5.52141025264261E-04  3.45384522435300E-05
 -2.98309837500284E-01  2.86785913430735E-03 -2.19058916619018E-03 -4.57751648423170E-05  3.82864276893320E-01
 -3.39018916647984E-03  2.73898708181072E-03  3.39253384207159E-05 -2.71909724102321E-01  2.65211744534308E-03
 -2.06931967456818E-03 -2.45452503347982E-04  6.00122715367433E-04 -3.01357210048794E-05  2.16556015434571E-04
  2.42317605841428E-04  7.86038461763101E-04  1.87367648744098E-03  2.01551766782038E-04  4.04700447394313E-03
  1.43059998479310E-04  3.50848387957847E-07  2.24429758741146E-06  1.50247143277902E-06 -1.17365704429317E-05
  2.31839062756499E-05 -2.12174367300660E-06  1.91769507135363E-02 -2.86637063684031E-04  9.58716450859630E-05
 -8.85208057213881E-06  7.76709610803220E-02 -7.32238155556904E-04  5.91343041517920E-04 -4.00549075776824E-06
  3.49843119263364E-02 -4.88536990852214E-04  2.02682614147866E-04  2.25896921201765E-04 -1.25206611252245E-04
  3.75164712311784E-04 -5.63864204048027E-05  2.49421306837011E-04  7.54663575815920E-05 -7.32318352118341E-05
 -5.34713503897579E-05 -2.46276609261723E-05 -4.35130184025410E-06  1.01681921962158E-06  4.12697082471051E-05
 -3.94698620302916E-04  8.65693283882199E-05 -9.86797712854438E-04  5.27772745422265E-06  2.12309905962270E-04
  6.08247793826512E-05 -9.47525022497588E-04 -6.11623609471917E-06 -8.03930017090858E-05  4.63834458913979E-04
 -1.02177808489641E-04  1.10378096572272E-03 -5.80417120242440E-05  9.65933347385685E-04 -2.13935700824980E-04
  1.75963763370620E-03  2.59269776779506E-06 -4.68166357188924E-06  1.13590123026527E-04 -4.63134015005943E-06
 -9.53087701315799E-06  3.65149168895710E-04 -3.47067386967686E-03  1.09526087665665E-05 -3.86673539468142E-04
  2.77150231331471E-06  4.26748984383463E-05 -2.15373177174495E-04  2.11378314702832E-04 -1.98269358650114E-03
 -1.65430806346841E-04  1.85012550169347E-03  2.27275646622893E-04 -2.52796520285066E-03  3.90848611328090E-06
 -2.86738745938586E-05  9.45148849730216E-04  1.91374983902143E-05 -5.54690545497209E-04  7.37259211028364E-05
 -7.65713808018557E-04  5.33085229914244E-05 -1.20777415806711E-03  4.41830798718908E-06 -4.54220251234876E-05
  1.26003480813987E-03 -3.26297457789791E-05  7.82419874518184E-04 -1.09423592956186E-04  1.67508468290012E-03
  5.68803460276744E-05 -1.04553206162497E-03 -7.35103388788519E-06  7.88984588677735E-05 -2.12595930136312E-03
  1.88907927620018E-04 -2.90781087195322E-03  3.97743347981246E-05 -5.21980225131623E-04  1.00697101695720E-04
 -1.29668855741718E-03 -2.27208874496489E-08 -3.93479451351472E-06  4.53257851933013E-05  5.72402756782678E-06
  1.98648480553504E-05 -2.32141810027071E-06  5.25514494302934E-05 -3.94088626717346E-06  8.57388223483220E-05
  9.21052691269605E-06  9.14134464758570E-05  2.65786723652020E-04  6.80908549501144E-05  1.29944088778915E-04
  2.33109387082836E-04 -1.14129603296869E-04  2.05845252331741E-04 -4.81840745656399E-06  3.78443933956458E-07
 -3.05146158531010E-05 -9.83935945053249E-06  4.43412933265961E-05  4.71211469876849E-05  6.08791157341558E-06
 -4.62230110191518E-05  7.46694053944301E-06 -3.89455696439831E-05 -3.12496224083391E-05 -2.59167372347141E-04
  1.73324905945508E-04  4.43192883761968E-05 -1.49351711181974E-04 -1.35763943776598E-04 -1.04173937607042E-05
 -4.54243747310645E-05  6.25912572961333E-05  3.23951930915538E-05  5.56016279939471E-05  6.63466644834869E-05
 -5.96381476163511E-05 -9.62255167958357E-05
* ORBITAL    1   76
  3.25668135433181E-06  1.44912603412375E-05 -2.04968971476428E-03  4.89405969679783E-04 -7.19400951338681E-04
 -3.79205250683090E-06 -6.37626822595468E-03  3.27975377792719E-04 -3.10886499122134E-05  8.50695481616988E-06
 -6.74572193957331E-02  1.05151924110586E-03 -5.64525796020673E-04  6.13918301333923E-05 -5.11229531436545E-01
  4.72232834987327E-03 -3.60940983760959E-03  7.29702952498196E-04 -3.66745151678094E-05 -4.66104058882918E-03
 -1.76207866693541E-04 -1.04883640327132E-04  9.21431290685135E-04 -9.25105644656241E-04 -1.60888684814768E-04
  3.59256867629372E-04  2.93461363406660E-04 -5.58109782065185E-06 -2.71037156151121E-05  3.06235320999471E-03
 -7.03649500264100E-04  1.24389152662831E-03  5.07331105083945E-05 -4.26256402884214E-01  3.53673230327879E-03
 -2.90733335523619E-03 -3.51904426490667E-05  3.13685645683055E-01 -3.23654271691281E-03  2.25337340065203E-03
 -1.20912016266396E-06 -1.95055547652128E-02 -1.05754890022886E-04 -4.92118070717648E-05 -4.67671286467733E-04
  6.81879707698718E-04  1.43479823436081E-03  2.26718806811166E-04  6.55145749455715E-04  3.97874876439671E-04
 -3.22171612165891E-03  2.85566264898935E-04 -4.82802482849356E-03 -8.00413908417497E-05 -1.22623863329153E-06
 -7.42301546030879E-06  2.39067885634188E-04 -7.43219740445899E-05  8.50691847976201E-05  3.12288854039764E-05
 -2.76056031633982E-01  2.85143129579672E-03 -1.98296619714140E-03 -2.69481663631124E-05  2.25316172745028E-01
 -2.15511707730296E-03  1.61932428184910E-03  3.15223113121103E-05 -2.58361021456831E-01  2.57796883829697E-03
 -1.87137239953099E-03  1.26056326073684E-04  4.78134499161085E-04  7.96029402169223E-04  1.44502496492829E-04
  4.53669834663946E-04  6.26059915662952E-04  1.51701978220340E-03  1.04096183839154E-04  2.14909527905247E-03
  2.19844035362152E-04  1.95972205432310E-06  6.62646884521320E-06 -1.82586249505983E-03  4.38813636183790E-04
 -6.63812369717247E-04 -1.09075616144559E-05  8.36744018080228E-02 -1.08891341028156E-03  6.89789805219460E-04
  2.17326784320618E-05 -1.61902862210757E-01  1.41344050901606E-03 -1.17023818391873E-03 -5.72644118599721E-05
  4.74289714761705E-01 -4.26893548217580E-03  3.36557266209729E-03  5.17350178997675E-04  2.64389648804129E-04
 -1.71956944507279E-03 -1.33102890724100E-04  7.97760199917419E-06  8.95494047903971E-04 -4.32642734174614E-03
 -1.51587772126980E-04 -8.11609290920831E-04 -3.73204226447494E-04 -3.01377798148962E-06 -3.49472358355056E-05
  8.73055342525996E-05 -1.80648392194742E-04  1.82006739135294E-03  1.52671063246269E-04 -1.91757930916536E-03
 -2.74929709365859E-04  2.74890125717790E-03  4.04329868639345E-06  2.06377453951736E-05  2.67490630683696E-04
  1.13658778262714E-04 -1.16501428322002E-03 -1.35170372514150E-04  7.71011038667299E-04 -1.57706985180762E-04
  1.71899895387853E-03 -3.95070170029824E-06 -5.94561953975209E-06 -3.48676387561769E-04 -1.85333711428147E-04
  2.26664173204396E-03  7.22537531061700E-05 -8.28495133292408E-04  2.72272602972258E-04 -2.46525497544744E-03
  1.42914345669702E-06  3.52882296488685E-06  1.06394987070637E-04  5.74775858663710E-05 -2.45197472047300E-04
 -9.52645718786384E-05  7.41655616013462E-04  7.62287206257287E-05 -6.13510881187785E-04  1.09749794334989E-06
 -1.44447112845663E-06  1.80447387673061E-04  8.63841679781569E-06 -4.06352639477381E-04  8.83092616387094E-06
  5.96329682044041E-05  1.23207584452282E-05 -5.61506126475611E-04 -5.62542632204983E-06  3.54559958194976E-05
 -1.28974286162509E-03  2.10277505085476E-05 -8.91128143266353E-05  1.10595443215448E-04 -1.98324827239997E-03
 -5.30843711380879E-05  4.15575126340581E-04  8.61170484061802E-06 -6.79624901040166E-05  2.14617003095142E-03
 -1.80068004580965E-04  2.33492940914937E-03 -3.83360239770945E-05  7.48387345515804E-04 -1.09294527132076E-04
  1.89923551594471E-03 -4.60719875338766E-06  3.94448472305740E-05 -1.19270108641167E-03 -1.06544727447619E-04
  1.82013177369514E-03 -1.50581814363547E-05 -1.18949714819947E-04  5.27045075589918E-05 -3.05502497738081E-04
 -1.99038764459582E-05 -1.15568131375509E-04 -1.71264690076258E-04 -1.00287455012068E-04 -7.45407445652851E-05
 -1.62812229452070E-04  1.55305523222157E-04 -1.98336044539079E-04  1.20378469156831E-05  5.97784668617422E-05
 -1.05111146976638E-04 -2.88920670392298E-05  4.87294021986436E-06  1.13393713578567E-04 -8.61539568602814E-05
  7.98548723636412E-05  6.60966334531246E-06  7.21438435521838E-05  3.75189477515564E-05  1.82007951977526E-04
 -6.54977192853678E-05 -9.15283055550212E-05  8.35833677595420E-05  1.17018003158704E-04  6.56863627089852E-07
 -1.85792420010470E-05  2.29648653830725E-05  4.03658351135760E-05  4.33972212323876E-05  1.71114221138097E-05
 -4.07751525687636E-05  1.58796500500584E-05
* ORBITAL    1   77
  4.63427423532156E-06  1.37314272115721E-05 -4.99446731432158E-03  1.22542226641699E-03 -1.91041397067975E-03
  1.30386283037809E-06 -1.07021100037810E-02  5.47044511119606E-05 -1.32197293329307E-04 -5.60748270599034E-05
  4.77247296719465E-01 -3.67408888124096E-03  3.21162595735848E-03  2.86228918218812E-05 -2.68253556506677E-01
  1.90516851337223E-03 -1.76761763634021E-03  7.34152811275878E-04 -2.22569854520748E-04 -6.18809017757822E-03
  2.38996391091658E-04 -4.23552685515220E-04  4.67051171071485E-05 -4.28167318883900E-04  2.42188629838601E-04
 -5.27799856137158E-03  3.48397625563208E-04  3.96059029112115E-06  1.46693420081243E-05 -3.55219078336837E-03
  6.78506023451652E-04 -1.58312692170031E-03 -2.62420718598013E-05  2.56624197709053E-01 -2.05059936606359E-03
  1.59871099674853E-03 -2.68955068257658E-05  2.46793704800267E-01 -2.59006516668141E-03  1.73222723039355E-03
 -3.88006650910883E-05  3.16282335753952E-01 -2.61413170461969E-03  2.18784449110389E-03  3.26910576153330E-04
  2.55068593393679E-04  1.64750981580216E-03 -1.95082544783554E-04 -1.03917678023760E-04  2.87251494950595E-04
  5.14338100951273E-03 -1.89451249026100E-04  2.69775404889433E-03 -4.20192237381559E-04 -4.32508853374481E-06
 -1.82822080340773E-05  3.28939778044938E-03 -5.35849334394329E-04  1.58977436686899E-03 -1.49319023669845E-05
  1.56088893184100E-01 -1.74606167303645E-03  1.07924565884190E-03 -3.20166934052021E-05  3.13113990615092E-01
 -2.74560310779576E-03  2.02494849477428E-03 -2.27320741629242E-05  1.93951960181553E-01 -1.51385605103199E-03
  1.31361646416137E-03 -2.22701459477866E-04 -8.99938256562085E-05 -4.24262689259771E-03  2.40244964818298E-04
  1.84658551737352E-04 -4.16672758939086E-05 -9.31239258052331E-04  2.54007377525641E-04  3.16891357855152E-03
 -3.34899859769743E-04 -5.13246994925910E-06 -1.75129845396213E-05  4.92809870195589E-03 -1.29739291052404E-03
  1.88990093265055E-03 -6.01304715251357E-05  5.15758163209866E-01 -3.99975446375888E-03  3.49736161881198E-03
  6.86498916309117E-06 -6.21229572556305E-02  5.39563199547966E-04 -4.92553903782863E-04  2.05951360279714E-05
 -2.05636112356974E-01  1.28466500598572E-03 -1.32940372295228E-03 -7.13032890338404E-04  3.34132759710098E-04
  5.01143797749318E-05 -2.87341996007135E-04  5.12504225449001E-04  1.05099937458646E-04  5.79332632453770E-03
 -2.86841841430199E-04 -5.67762672560045E-03  2.83105514057836E-04  5.49424399709052E-06  1.27873564109523E-04
 -8.87510931701951E-04  8.97989769674824E-05 -3.76169604872581E-04  1.95128450323996E-04 -1.33809659440976E-03
 -5.80859014678353E-05  6.98207113101629E-04  1.51658724667031E-06  8.36407713016597E-06 -1.73000268225546E-04
  2.70447607234420E-04 -2.30252614421974E-03  2.75193743151567E-05 -1.41802699936447E-04  5.00003149796507E-05
 -3.63793492112298E-04 -5.19855136959718E-06 -1.15194125124337E-04  7.45638694041465E-04  1.53898842301890E-04
 -9.03939130404215E-04  1.39147644632186E-04 -8.69626500586566E-04 -1.92649966685035E-05  3.24471943931375E-04
 -3.77443925299339E-06 -5.41952237758677E-05  5.29993710438734E-04  3.34027479665369E-05 -3.73663518024027E-04
  2.20855371080428E-04 -1.90545005300288E-03  1.36176307527173E-04 -1.08861261422311E-03  9.13398801744552E-06
 -8.08416028611571E-05  2.38929327156920E-03  2.78654482212476E-05 -1.96428565049964E-04  2.03290569315910E-04
 -2.74609990089183E-03  1.20222809617325E-04 -1.67081463802082E-03 -1.20020400745041E-05  1.24021250953728E-04
 -3.38259366340840E-03  4.84789961997400E-05 -5.28840728364441E-04  2.97182652408237E-04 -3.93447339562952E-03
 -1.74416214439996E-04  2.46061596608417E-03 -9.44768274557563E-06  9.43780898399377E-05 -2.60002868819941E-03
  2.30525472897228E-04 -3.09090072428698E-03  2.98189115182629E-05 -8.59070884115244E-05  1.33909653624737E-04
 -1.64876100002862E-03  1.15264043275558E-05 -1.25544923552828E-04  3.33946402566104E-03  2.94222766675462E-04
 -3.82585084821713E-03  4.89887755746644E-05 -5.99055376510225E-04 -1.73895312674238E-04  2.53407029942946E-03
  3.78521435241882E-05  1.11561606387375E-04  4.16448748018051E-05  9.71769072199949E-05 -6.83163777744114E-05
  2.36188660317853E-04 -1.86108827746285E-04  2.26384176244699E-04 -4.21843010688573E-05 -1.52567737011576E-04
  1.32719685729551E-04  1.34849680291401E-04 -1.59811813754377E-05 -2.95316693072051E-04  2.38915199615400E-04
 -2.96012131249700E-04  4.25031339044854E-05  1.53884658481443E-04  1.36450696775399E-04  1.35223237464000E-04
 -1.08601481465104E-05 -2.44430061274166E-04  2.98083925043433E-04  3.06352194335089E-04 -3.51648181609022E-05
 -9.89555463618575E-05  9.37738292114928E-05  2.36636335940338E-05 -6.37021249948319E-05  1.63192327972708E-04
 -2.22285933205448E-04 -2.15709552047173E-04
* ORBITAL    1   78
 -7.97932827821747E-06 -4.34299607978032E-05  3.26666423104885E-03 -4.20936461784794E-04  1.62054181659330E-03
 -7.31132241300204E-06  4.58796765623560E-02 -5.13030558242398E-04  3.89247298350747E-04  4.06847105671650E-05
 -3.89043407580327E-01  3.56049954531874E-03 -2.53812658165106E-03 -1.61212196482739E-05  1.24059686469050E-01
 -1.13815333481440E-03  7.58847151902129E-04 -9.19001592020480E-05  1.64474887863869E-04  4.26062505268336E-03
 -2.33233244559167E-04  2.88265259841050E-04  1.75572931553818E-04 -3.13126666479864E-05 -2.05345029469627E-04
  4.27739617394930E-03 -2.40187462722839E-04  7.09942920953732E-06  4.20194390362783E-05 -2.00922961517700E-03
  1.57696274224667E-04 -1.12831429578295E-03  7.00991215778108E-06 -3.98288941353139E-02  4.65973301999597E-04
 -5.21368625583650E-04 -2.51635741881655E-05  2.50542766829711E-01 -2.37616393222730E-03  1.80248097808728E-03
 -5.66430798006619E-05  4.94200879200039E-01 -4.97267063578495E-03  3.51374325659384E-03  2.25437112645490E-04
  3.65034175877833E-04  1.57545784521958E-03 -5.52058057587308E-05  2.42391623079269E-04  6.87194939463961E-04
  4.44962408711397E-03 -9.82761815447745E-05  4.85413806978446E-04 -2.46501535032308E-04 -1.88599565157511E-06
 -1.15459226337224E-05  4.50816961987402E-04  3.34371194245995E-05  2.73397372256442E-04 -3.16875196424728E-05
  2.93884689879819E-01 -2.94069086062771E-03  2.19361303687590E-03  2.88512843206238E-05 -2.49823266562427E-01
  2.52014344846317E-03 -1.93881155880759E-03 -5.13143345746116E-05  4.51498038530935E-01 -4.67529296296172E-03
  3.34795932316748E-03 -1.24753744187680E-04 -4.12063465411766E-04 -2.04031176538258E-03  4.99510988543782E-05
 -2.73974446644246E-04 -7.11529786191122E-04 -1.38239670626669E-03  3.37023242888748E-05 -1.32135960665465E-03
 -8.07075623219996E-06  3.50939453487572E-06  1.89331034838649E-05 -1.48376469018739E-03  1.97836069392771E-04
 -7.53499791669306E-04 -8.12090781876527E-06  3.53017846495851E-02 -5.15294097387160E-04  4.08524598895713E-04
  2.36498164231788E-05 -1.95174495908099E-01  1.95096988075812E-03 -1.41711324429649E-03 -4.46551278786292E-05
  3.60184791084790E-01 -3.52445485189775E-03  2.59080038205784E-03  1.74349093672974E-04  2.68576147464629E-04
 -1.16717744589569E-03  1.64685250332972E-05  6.33203216662853E-05  5.23670248795667E-04 -3.12908559242398E-03
  1.82614732366354E-05  2.18350076326020E-04 -2.36416254294955E-04  4.05024007215904E-07  5.63468590182519E-05
 -8.67117893222429E-04 -1.56055079126390E-04  1.40752106924162E-03  8.29502845398952E-05 -8.95876899309804E-04
 -2.25540052415162E-05 -3.67511976998683E-05  1.54038061982063E-06  1.67219862921513E-04 -2.32956094156313E-03
  1.28424939619613E-04 -1.21092025528123E-03 -6.72823611197777E-05  8.31287665251073E-04  1.88924391356180E-04
 -2.34270613984128E-03 -3.23979232387325E-07 -1.37703726670414E-04  2.17585548318039E-03  5.19222245334238E-05
 -1.05531772922605E-03 -2.07025556941271E-04  2.04326867139182E-03  1.56050881198646E-04 -1.86996065184753E-03
 -6.62676883954142E-07 -6.55090372798739E-05  8.78546502040963E-04  5.31689002807576E-05 -6.52111485180218E-04
 -5.03486334589273E-05  6.59036717024731E-04  1.84824616263757E-04 -2.25983702344907E-03  2.70665950196038E-06
 -7.02331101573820E-08  3.85495993850670E-04 -4.48252007450969E-06  2.93106632142498E-04  3.47018722031925E-05
 -7.95216044760664E-04  1.74640817923159E-06  2.47250098711840E-04  1.30579602978314E-05 -5.49356083761600E-05
  2.58690767460782E-03 -3.51447769848015E-05  4.86698925808622E-04 -2.04424895869283E-04  2.85167758719714E-03
  1.20720708362071E-04 -1.93229428484481E-03 -9.61268838649220E-06  2.71858871529655E-05 -1.72175407504056E-03
  1.38711307825832E-04 -2.29236425381515E-03  1.54441767642319E-05  7.13512280774802E-05  6.68342823034514E-05
 -7.06154465421189E-04 -5.45808227343532E-06  2.83830805441788E-05 -1.15786806655555E-03 -9.87376521533710E-05
  1.56468523659475E-03 -1.01330642209911E-05 -6.98941602722538E-05  4.68446572327304E-05 -4.64404050186978E-04
  2.30171336478137E-05  1.21268949476600E-04  1.18621859096273E-04  7.57229463209770E-05 -3.82377245882247E-05
  1.10697352894456E-04 -1.58091571799136E-04  8.52265523627740E-05  1.55465869824591E-05  6.92098413112350E-05
 -6.95970073798191E-05 -4.08094349962455E-05 -3.22233028769496E-05  5.57663710499381E-05 -9.45161229997618E-05
  1.08178959981935E-04 -3.42284793669372E-05 -1.59997879289748E-04 -1.39166747828061E-04 -1.21034696923160E-04
 -2.00483002435731E-06  2.22715704926401E-04 -1.96927025855467E-04 -1.48492187008173E-04 -5.58405561056896E-06
 -3.48270051458071E-05 -6.21008566894795E-06  6.04695441810574E-05 -4.99861406630140E-05  4.33104836335735E-05
 -2.40876840848807E-05 -8.35625750721082E-06
* ORBITAL    1   79
  2.47443255411110E-06  1.39722542487663E-05 -8.72747232363604E-04  3.43664846266371E-05 -4.51098891394007E-04
  3.60965779726959E-05 -2.80488284386619E-01  2.87540208163658E-03 -2.10815695055080E-03 -4.51379755900763E-05
  3.79684241483872E-01 -3.81138394375782E-03  2.71304131250867E-03 -4.35001793803052E-05  3.59015452840431E-01
 -3.56837688501236E-03  2.72724545851143E-03 -1.58269621485857E-04 -4.33094660285937E-04  2.74519073367169E-04
  1.34831102714092E-04 -2.53855028022493E-04 -7.77150539967242E-04  1.38691473521657E-03  1.11728254796354E-04
 -3.23448092474330E-03 -2.45798662519913E-05 -4.13843921194941E-06 -2.44409818852636E-05  1.16688810153895E-03
 -1.08512479933465E-04  6.98516914469948E-04  4.55121268109235E-05 -4.05354834272695E-01  4.04559128588388E-03
 -2.88478392967921E-03 -3.28410358275270E-05  2.62699649396048E-01 -2.68619422547690E-03  1.99885687733664E-03
 -3.72502243781754E-05  3.09642926625324E-01 -3.17573280995546E-03  2.39815892351120E-03  6.36282311599350E-05
  3.96107764042349E-04  1.19082997802805E-03  9.34387432437255E-05  2.31894389660361E-04  6.74733073609742E-04
 -5.11576200710542E-04  1.10279382790249E-04 -3.26500076223156E-03  1.11214992589036E-04 -7.70512041220050E-06
 -4.66587097941601E-05  1.89998560014264E-03 -2.22685641784947E-06  1.22815167253549E-03  8.40169649686515E-06
 -2.93831210426137E-02  3.97375875042956E-04 -2.93531294663941E-04 -2.66929353904604E-05  2.65100591649314E-01
 -2.76717508550219E-03  1.73058010308493E-03 -5.64798318594577E-06  5.52605169718321E-02 -6.38191057356454E-04
  2.55871290650117E-04  3.39207348826115E-05  4.40049967696192E-05 -2.82277146631654E-03  1.53545690134781E-04
 -3.82182678361344E-06  1.17189905575469E-04 -4.30466259474145E-05  1.14471787185417E-04  2.58324843896291E-03
 -2.22962294728922E-04  7.52446580344334E-06  4.18810913884940E-05 -2.83481730150375E-03  1.91065695857775E-04
 -1.51252291936979E-03  5.13428953885218E-05 -4.68930294544407E-01  4.59829450891849E-03 -3.14992257656819E-03
 -2.08083308659416E-05  1.37580148843280E-01 -1.44615759345237E-03  1.09313762862871E-03  7.99225451912900E-06
 -7.09938475362331E-02  7.19888443548305E-04 -6.95900687332302E-04 -5.97288055355323E-05 -2.66454583643420E-04
  5.25721067000939E-04  2.12878071161686E-04 -2.47012777319292E-04 -4.78246482375994E-04 -3.15489456873959E-03
  2.43719045145076E-04  4.60758839797387E-03 -2.04881916738697E-04  2.17699580397822E-06  1.83391566706307E-04
 -2.59093312068657E-03 -2.02414951766822E-04  2.15120179301817E-03  6.22590844730226E-05 -1.13745232802780E-03
  2.17185236348895E-04 -2.32376239981969E-03 -1.60932072736333E-06 -8.90859893488226E-05  1.16296677170431E-03
 -1.26444520962557E-04  1.45063203595362E-03  7.48248498612738E-05 -1.01227904399186E-03 -4.66798719716083E-05
  2.46432793197220E-04  4.33144906263081E-07  6.87492841985655E-05 -1.00324791082849E-03  5.82707350245775E-06
  3.16587023926950E-04  3.48066812420781E-05 -5.61889150757389E-04 -1.22017653049476E-04  1.12146061329374E-03
 -4.13246842104531E-06 -2.24758684752896E-04  2.84357219101786E-03 -1.30705978809852E-04  1.48708571561426E-03
  1.91087038075938E-04 -2.06328650167922E-03  1.96773991127899E-04 -2.04816078688582E-03  1.01608294488700E-05
 -1.97359856444707E-05  1.70573201003313E-03  2.25691940827103E-05 -3.00783270235126E-04  1.21887227776665E-04
 -1.86791311251030E-03  7.51693651807669E-05 -1.24561949138592E-03 -4.57767664519815E-06  7.85090909978642E-06
 -7.46046822044071E-04  1.74831794428905E-05 -4.87817569840292E-04  4.72503563761134E-05 -4.53837278523259E-04
 -4.41311041847360E-05  1.04568601949923E-03  5.28514556059887E-06 -2.16771578728670E-05  1.03673639913578E-03
 -7.28990548589912E-05  8.22880869338127E-04 -2.24484329291570E-05  4.93983434524365E-04 -6.10226220207022E-05
  1.21062565980538E-03 -1.27392836712746E-05  4.07969118071772E-05 -2.34233117824520E-03 -1.76521771861634E-04
  2.40565901920655E-03 -3.42301804590077E-05  5.61425867018939E-04  1.12349579124262E-04 -1.93613879951791E-03
 -1.38212274379381E-05 -6.35604468481891E-05 -1.16070179893694E-05 -8.76201473001793E-05 -3.79628812318923E-05
 -8.39294689925141E-05  8.43653158042135E-05 -5.01184947120692E-05  3.14932690926144E-05  1.46361630309200E-04
 -8.54141457102325E-05 -1.46181097501121E-04  6.82281227182146E-06  1.51847661469423E-04 -2.05766742350904E-04
  1.48836374173651E-04  9.84854082611267E-06  5.04208869735039E-05  7.40269630756394E-05  7.89208239874716E-06
 -4.05908840885708E-05 -7.25113019504996E-05  2.36961206860078E-05  5.94615467673743E-05 -2.36588662517213E-05
 -1.18179294544584E-04  1.10367674075197E-04  6.94426163066698E-05 -6.65572416849067E-06  1.53584539639532E-04
 -8.48232044919173E-05 -1.13111717984657E-04
* ORBITAL    1   80
  3.01593546301879E-06  1.73218766107793E-05 -9.75619265777247E-04 -2.20482802817512E-05 -5.95738492196948E-04
 -3.30703204125087E-05  3.21344744664791E-01 -3.21543267810968E-03  2.34832914159593E-03  2.31419230630585E-05
 -2.04468807445795E-01  2.02858806059420E-03 -1.64037098246466E-03  5.58853201228939E-05 -5.08455936202471E-01
  5.15438357619345E-03 -3.69973867546963E-03  2.35615398324489E-04  4.55456033120805E-04 -3.06657619851640E-03
  6.49686457288128E-05  3.93532294752965E-04  7.80250393790371E-04 -1.65380353086001E-03  6.03895691226448E-05
  1.06777920981153E-03  1.08985759346064E-04 -2.92389387002988E-06 -1.76211426686291E-05  7.17959176592276E-04
  4.99566896383368E-05  4.84476229903890E-04  2.20487895304811E-05 -2.30563087567437E-01  2.37613982657326E-03
 -1.59257801722190E-03 -1.46686120217635E-05  1.37578127002996E-01 -1.41312229256774E-03  1.03615215033618E-03
 -1.34520980118103E-05  1.58171231788971E-01 -1.50315227517311E-03  1.21784653988340E-03  1.62929349112822E-04
  2.01504565974814E-04  6.29222987764041E-04  2.90692431406595E-05  2.45528818954802E-04  3.78556339936241E-04
 -4.59374546402495E-04  5.32169640198408E-05 -1.91910913188512E-03  1.04344641036384E-04  1.85351927937884E-06
  1.13041313387850E-05 -4.18651297560305E-04 -5.73618710339604E-05 -3.02456442159759E-04 -8.28682484934855E-06
  8.98624509410129E-02 -9.27984643224402E-04  6.76772006806888E-04  1.23575732744961E-05 -1.45659590822515E-01
  1.53101887165100E-03 -1.00810059325173E-03 -7.25441330963775E-06  1.07080202151777E-01 -1.00412637270822E-03
  8.21637442285825E-04 -1.44988831369259E-04 -1.21682011886322E-04  2.61233342128691E-04 -1.16816554572523E-05
 -1.95149074118031E-04 -2.37760158696479E-04 -3.80828508650936E-04  7.62521879914248E-06 -1.14287371981132E-03
  9.55762136636012E-05 -2.02483654533378E-06 -1.15958750347817E-05  6.57908850594648E-04  2.99186714800173E-05
  4.11947813322578E-04  2.94258631753407E-05 -2.62378302868186E-01  2.62229245590596E-03 -2.03517875741763E-03
 -3.61472443682049E-05  3.42107364820649E-01 -3.44453749436659E-03  2.51610054265831E-03  5.74333496049114E-05
 -5.21704921905924E-01  5.29181771625488E-03 -3.82581979252952E-03 -2.39774034039317E-04 -4.84095265885669E-04
  1.70489579689019E-03 -4.74214381520948E-05 -4.12358978376720E-04 -8.30376559460325E-04  2.68054134606707E-03
 -4.57173733713085E-05  1.56931448971926E-03  6.86120123388836E-05 -1.19048255351249E-06 -6.25012155083331E-05
  8.07982614314696E-04 -3.78868145306630E-05  6.08271839140007E-04  6.21519442463276E-05 -8.28917064134898E-04
 -1.93111781828603E-04  2.34959267216916E-03 -1.74485102393799E-06 -9.34216905718315E-05  1.17841405123454E-03
 -1.68812796102021E-04  1.81535821037882E-03  1.45915995187246E-04 -1.59023249607941E-03  4.73642734040337E-05
 -5.23822575847653E-04  1.57612280706717E-06  8.90579596790359E-05 -1.16847232037350E-03  4.13241285395502E-05
 -5.56090361982217E-04 -3.83284222331214E-06  2.32407682751140E-04 -2.08404637276008E-04  2.50149350311870E-03
  1.31344739335808E-06  6.53870224285870E-05 -8.09628658566941E-04  1.41145777717779E-04 -1.48117311464083E-03
 -1.51510308637026E-04  1.60630858769260E-03  8.81671578854553E-05 -9.12813627906577E-04 -2.71476785084586E-06
  1.97007290439983E-06 -4.07800612412601E-04 -7.40066608716074E-06  1.93266160736361E-04 -2.55034538312608E-05
  3.17702950579060E-04 -2.04114068227251E-05  4.63575015932393E-04 -4.74701193239834E-06  1.24113389639703E-05
 -8.36829698716316E-04  1.28631528577539E-06  2.99523104423947E-04  7.20445326012270E-05 -1.35734568823068E-03
 -2.33992875425616E-05 -2.93522861672896E-05  4.22659949408743E-06 -7.26815156032544E-06  6.88652539371545E-04
 -4.62111934152173E-05  5.55558839215739E-04 -1.28032503296482E-05  3.05452713768610E-04 -3.60835925955867E-05
  7.58779430626415E-04  3.19203767300944E-06 -8.33258527349467E-06  5.63102900474745E-04  5.21640913508664E-05
 -1.07691091591882E-03 -3.00667669307014E-06  3.66016708441848E-04 -1.00969573330799E-05 -2.53810516641862E-04
 -8.95123572713496E-06 -4.52924942357451E-05 -1.54790548018232E-05 -5.72261845332384E-05 -1.57389088181271E-05
 -6.38987174782423E-06  6.01491027635343E-05 -7.20833630926626E-05 -7.44849526223758E-06 -3.61188436990935E-05
  6.21215834976500E-05 -3.87111340373096E-06  6.00695142696046E-05 -6.04623099624737E-05  4.73173479391953E-05
 -1.53909471072681E-05  1.10725232230070E-05  5.35408719191089E-05  1.46354777887481E-05  7.14088679942188E-05
  5.75640506742505E-05 -7.13237892430443E-05  2.87144358112756E-05  8.14342292167224E-05  5.31676583968134E-06
  2.73714361142660E-05 -3.61136562497284E-05 -7.74588599614756E-06 -1.02904857031120E-05 -3.63992169768417E-05
  5.65063365895387E-05 -1.13598575247768E-05
* ORBITAL    1   81
 -1.72647228126119E-03 -1.26176493945730E-02 -7.18080562189231E-02  5.46543913287280E-02 -1.94913485689681E-02
 -8.87647734789221E-05 -2.09061354996769E-03  5.84690127019459E-03  9.46471569731555E-04 -1.21473678759647E-03
 -2.99416476513602E-02  3.85830841934238E-02  1.89092320390849E-03  7.61646757083799E-04  1.88099843262454E-02
 -2.23289904482694E-02 -7.17140845175909E-04  6.65984941680860E-03  1.48846534303956E-03 -4.66004758527656E-03
 -4.63522378801767E-03 -5.04764384995119E-03 -1.13753939162460E-03  1.43195537321928E-03  4.30153916910875E-04
 -2.13074405538449E-03 -2.94240967344323E-03 -1.74107099587224E-03 -1.27240750090263E-02 -7.24068703913044E-02
  5.54423614883700E-02 -1.96857497051728E-02 -1.20742484177374E-03 -2.97577037084254E-02  3.87120069274189E-02
  1.95505410034538E-03 -1.30411667470835E-04 -3.14712454341318E-03  6.57495556351144E-03  8.56167526322656E-04
 -7.92403227581027E-04 -1.95987976086090E-02  2.34703362073396E-02  7.27554123198455E-04  8.05887180716465E-03
  1.85780926974104E-03 -1.44983727971750E-03 -4.11266837765733E-04 -3.42010178359170E-03 -7.75625967799090E-04
  4.55746681305203E-03  4.69376304069270E-03  2.55864814975372E-03  3.06503149734995E-03 -1.73668946758770E-03
 -1.26920884050336E-02 -7.22265959163154E-02  5.57578397684938E-02 -1.95315347585467E-02  1.31411392156490E-04
  3.17379463014772E-03 -6.58006933308345E-03 -8.45746145953251E-04  1.21322656834848E-03  2.99039211681282E-02
 -3.88982746377686E-02 -1.93845748941813E-03  7.94464327266640E-04  1.96501329925238E-02 -2.35708152984194E-02
 -7.25884453233333E-04  7.99638663361361E-03  1.85101162551119E-03  4.39613032710862E-03  4.67788098112417E-03
 -3.44200063565654E-03 -7.88983891421216E-04 -1.48973470399899E-03 -4.09012853841708E-04 -2.42148610301592E-03
 -3.05976356443060E-03 -1.72496872851124E-03 -1.26067314751367E-02 -7.17490398867476E-02  5.47444650503169E-02
 -1.93930071522390E-02  1.21372030913660E-03  2.99186381958270E-02 -3.85941279378107E-02 -1.89521392407554E-03
  8.82375833340600E-05  2.08043291603246E-03 -5.86347886550898E-03 -9.47687220848633E-04 -7.63082417536135E-04
 -1.88446979202339E-02  2.23298201854916E-02  7.11928485740250E-04  6.63932821729896E-03  1.48903300456999E-03
  1.43332561597848E-03  4.27446763797067E-04 -4.99314267664993E-03 -1.12624325023232E-03 -4.64911970260089E-03
 -4.63065231780619E-03  2.13122511052926E-03  2.93899235444363E-03 -1.58538950754164E-03 -1.70655794499962E-02
  3.50620112316686E-01 -3.72202898208911E-04  2.56586991960992E-03 -5.18633998560491E-03  7.51674411515267E-02
 -3.38281486077342E-03  5.12252486458850E-02 -1.62966550658280E-03 -1.75528402571666E-02  3.62509379927123E-01
  3.81067080152702E-04 -2.43049105007074E-03  5.26951162990431E-03 -7.74446625073190E-02 -3.50739492461772E-03
  5.35247683015630E-02 -1.58736479227964E-03 -1.70847861359571E-02  3.50996106926505E-01  5.19139170874685E-03
 -7.52903926904698E-02  3.71624477176695E-04 -2.58914770164722E-03  3.38391817771814E-03 -5.12732540365944E-02
 -1.63006227154454E-03 -1.75600524161338E-02  3.62846888749881E-01 -5.27281293832036E-03  7.74893786714004E-02
 -3.81876637314128E-04  2.40834647097234E-03  3.50720228579310E-03 -5.35762328147535E-02 -1.83905508832325E-04
 -2.63562121339184E-03  7.36592100120233E-02 -1.20020723709829E-03  6.74346566507951E-03  2.22099651725173E-04
 -1.20338222048887E-02  9.92871906078110E-04 -1.30263657502575E-02 -2.00098435531169E-04 -2.79806792016330E-03
  7.56591930348651E-02  1.25759766964289E-03 -7.10731111771566E-03 -2.10486321100911E-04  1.20462815962892E-02
  1.02956947538504E-03 -1.34302020184743E-02 -1.87996074543163E-04 -2.69004694807821E-03  7.51498705973833E-02
 -2.30722728487180E-04  1.22175290643026E-02  1.20787226331215E-03 -6.85051551920133E-03 -1.00989357091529E-03
  1.33113751896562E-02 -1.98475477376860E-04 -2.78023767941612E-03  7.53778061035817E-02  2.11829883600215E-04
 -1.20355025428114E-02 -1.24913737378506E-03  7.05940895531277E-03 -1.02375350317500E-03  1.33750897284258E-02
 -3.90117008171384E-03  5.13452353922135E-02  5.68704909984116E-03  8.27941522047124E-03 -1.80043290844436E-03
  1.16196325829312E-02  9.03932237913784E-03  1.16800005728541E-02 -3.98592532688911E-03  5.21731363021888E-02
 -5.87326477086865E-03 -8.37146908861501E-03 -1.86722096916721E-03  1.16796747068014E-02  9.13133708844372E-03
  1.18277225858381E-02 -4.00562443730292E-03  5.24601625683582E-02  8.46965034641105E-03  5.90524507295511E-03
  1.89102650003646E-03  9.18498146136901E-03  1.19005542300351E-02  1.17716620121566E-02 -3.84873396396062E-03
  5.05797772200917E-02 -8.22017323142036E-03 -5.55026837392257E-03  1.79982713561986E-03  8.90398806740222E-03
  1.15050530953038E-02  1.14476408512564E-02
* ORBITAL    1   82
  8.78884508801106E-04  6.39625014197948E-03  3.49824587982450E-02  4.92981396932675E-02  5.74904501444156E-02
 -6.29962979782017E-04 -1.67201620073999E-02  1.00504106922662E-02 -4.03722198112785E-03 -3.28776355017371E-04
 -9.34906355006118E-03  8.64334133247587E-03 -1.85711116791522E-03  5.96898738967678E-05  1.77191876762648E-03
 -7.07481772612254E-03 -1.42549175051226E-03  1.47332939020197E-02  7.17511026889714E-03  1.67003695796088E-02
  4.29042139106983E-03  9.09343969462871E-04 -2.01022517118275E-03  3.88973712282698E-03 -1.21878684618821E-03
  1.40692458790855E-02  2.04761310577335E-03  4.72405563553382E-04  3.42990286363451E-03  1.83642627480464E-02
  4.52505943299974E-02  4.02892156767220E-02 -5.01899464374050E-04 -1.35872997559208E-02  2.11914906200258E-02
 -2.35063147576838E-04 -5.69743794901596E-04 -1.52874329453877E-02  1.82032472013193E-02 -2.13313220286754E-03
  3.30802934160570E-04  8.44381468292858E-03 -6.13316008535577E-03  1.49729948320314E-03  1.91525002276923E-02
  7.25030715046362E-03 -2.58307049154109E-03  1.21389118175780E-03 -2.03076156956253E-02 -6.30025744598057E-03
 -9.25972239104160E-03 -2.30045976681128E-03 -8.93506956717321E-03 -8.78954244390337E-04 -4.80439251601178E-04
 -3.48720472446689E-03 -1.86314936178792E-02 -4.51869393018203E-02 -3.98676684216479E-02 -5.66200974700421E-04
 -1.51986649565140E-02  1.84888060353866E-02 -2.03222525531116E-03 -4.75559661731232E-04 -1.29341019694592E-02
  2.07001199853748E-02 -1.70501070375890E-04  3.44367945276341E-04  8.77809195754029E-03 -6.63346097171311E-03
  1.46825799339915E-03 -1.94061692537958E-02 -7.24480531367650E-03  8.78243882096850E-03  2.27647198425356E-03
  2.03138961497513E-02  6.26278887883045E-03  2.47893751423048E-03 -1.19410215167847E-03 -8.57169246770697E-03
 -8.77462040059684E-04 -8.90938901406492E-04 -6.48307808522621E-03 -3.54223626683037E-02 -4.89359222852901E-02
 -5.70744904998473E-02 -3.05836284187459E-04 -8.77715745098117E-03  8.19106454297899E-03 -1.79226147058074E-03
 -6.21582868335772E-04 -1.65089615570057E-02  1.02865419056527E-02 -3.90650181280183E-03  4.64569456380638E-05
  1.44222631050429E-03 -6.50437312857488E-03 -1.38033153372514E-03 -1.46902585086740E-02 -7.08921059712343E-03
 -3.81007625750184E-03  1.19107645425896E-03 -8.19187537127728E-04  1.98942422393416E-03 -1.63588979877516E-02
 -4.29900460910472E-03  1.37674790421864E-02  2.07681928840678E-03  5.50675680223788E-06  1.25479594002994E-03
 -1.03014096974437E-01 -2.59776669742598E-04  6.41475093726613E-03  4.26148389656499E-04 -1.31499478717916E-02
  6.61275581447723E-04 -1.62785653474758E-02 -4.78892684695156E-04 -6.49024657763488E-03  2.32020812312243E-01
 -3.94056838238183E-05  6.33318244533272E-03  1.94345135661841E-03 -3.98934531720345E-02 -1.25144105545089E-03
  3.04995725753892E-02 -2.55509571359304E-05 -1.45563856046965E-03  1.06860683623992E-01  4.66206446338631E-04
 -1.40429096516391E-02 -2.61360364554693E-04  6.29043069622902E-03  6.93655501848527E-04 -1.68091922778531E-02
  4.63161829287119E-04  6.34046990732942E-03 -2.29685414972743E-01  1.91604317042127E-03 -3.93172604389953E-02
 -3.24582114962157E-05  6.42986557812621E-03 -1.22927779758699E-03  3.01567642041541E-02 -6.40506649136499E-04
 -7.60937968469477E-03  1.66698371232159E-01 -3.54951368940411E-03  2.56270343249348E-02 -3.30054355658350E-04
 -6.83831964896560E-03  2.26098126144941E-03 -2.19326086661316E-02  1.21420909015134E-03  1.41934569640531E-02
 -3.01262555856550E-01 -6.40224140256574E-03  4.63435674782152E-02 -6.92491978051810E-04 -1.44783860565856E-02
 -3.97622034398568E-03  4.32000873322049E-02  6.63841147513161E-04  7.87385448642237E-03 -1.72416328092932E-01
 -3.41977191050412E-04 -7.09516176431463E-03 -3.62733607044313E-03  2.64173457772821E-02  2.32405670820814E-03
 -2.28248583701407E-02 -1.18058975295956E-03 -1.38315778770370E-02  2.95103789607959E-01 -6.63525422933312E-04
 -1.42451232650879E-02 -6.25375961901036E-03  4.52293495928733E-02 -3.88904206893173E-03  4.22154736038188E-02
  1.15597530853064E-02 -1.68730469365528E-01 -1.45549880245195E-02 -1.94757112236588E-02  3.22470055035359E-03
 -3.86565577671295E-02 -3.12339389615343E-02 -3.84365388976695E-02 -1.97382675481710E-02  2.82285475320223E-01
 -2.48667219103340E-02 -3.37962034443117E-02 -7.12427013965558E-03  6.21825220792371E-02  5.18208438307080E-02
  6.36452208212419E-02  2.01715795919612E-02 -2.88591878729022E-01 -3.48867665468208E-02 -2.54066417410745E-02
 -7.39262203233006E-03 -5.29626232140915E-02 -6.49898334803250E-02 -6.35146959852262E-02 -1.12164200554351E-02
  1.63573163656707E-01 -1.91230094883270E-02 -1.39640489122457E-02  3.22596368346956E-03  3.02906491029108E-02
  3.72976127457554E-02  3.75368335994287E-02
* ORBITAL    1   83
 -8.02960357291175E-04 -5.86751394703234E-03 -3.32020542523192E-02 -4.06368344091318E-03 -3.64663728556460E-02
 -5.87611923395662E-04 -1.53138268075346E-02  3.99322809796696E-02  3.98264614663907E-03  3.49783077511021E-04
  9.23817881359642E-03  7.54767909362889E-03  4.09302767245450E-03  4.60360052545070E-05  7.95668241194443E-04
  2.39440741824412E-03  3.88922511846721E-04  3.92500253986133E-02  6.91997022128585E-03 -1.54777433918795E-02
 -3.92421858310485E-03  3.98443130012412E-04  1.32384567643053E-03 -1.37456844740813E-03  2.98024862243759E-04
 -1.40887166978084E-02 -2.95904399963381E-03  9.79606297623041E-04  7.14098309016624E-03  3.96611644184071E-02
  1.08289783441106E-02  3.90573104359760E-02 -2.18659847264408E-04 -6.12588018953492E-03 -8.08594825586061E-03
 -3.48081140237278E-03  5.41376837241180E-04  1.40180814301351E-02 -3.42163095928700E-02 -3.12507770124945E-03
  1.67893392393157E-04  3.80747387897955E-03 -2.01601327867924E-03  1.80477053847085E-04 -3.56383290657395E-02
 -6.35726810453813E-03 -1.16548157826096E-03  1.73303908297627E-04 -2.83789390003080E-03 -1.69725649374762E-03
 -1.41270854815740E-02 -4.30859827113274E-03 -1.28924046373133E-02 -3.36244964741805E-03  5.10693529823678E-04
  3.72203498397140E-03  2.06577276931587E-02 -6.59625410838332E-05  1.59811500254932E-02 -6.71359416352711E-04
 -1.73576218843066E-02  2.92205079524758E-02  1.05673745035851E-03  3.01520299962118E-04  7.95800768085823E-03
 -2.28269046481375E-04  1.96368689444603E-03 -4.94952307245777E-04 -1.23763350526625E-02  1.36448395010035E-02
 -7.77236299411948E-05 -3.37699005640743E-02 -7.23554754378823E-03 -5.18347535186038E-03 -1.99140281919926E-03
 -1.97140180049420E-02 -4.82425043632806E-03  6.90847231693329E-04  4.35347632678102E-05  6.44380252889687E-03
  2.03086438440709E-03 -5.43037628071650E-04 -3.96771247925279E-03 -2.24178370276732E-02 -8.52160132137210E-03
 -2.85755969073464E-02 -5.63692323301488E-04 -1.46846164531704E-02  5.88923690438408E-03 -2.83631112753217E-03
  5.41920655677053E-04  1.39540099890575E-02 -3.05052185316593E-02 -2.80821118972454E-03 -3.98632139037295E-04
 -9.98357931351121E-03  8.56562562634275E-03 -7.08914543683558E-04  3.25354674222716E-02  5.68295292093633E-03
 -5.72231101883855E-04  5.49144589606972E-04  2.00259776264495E-02  5.64322963763330E-03 -1.07305171622418E-02
 -2.60225936269134E-03  1.14147550522061E-02  2.11510525086841E-03 -4.99194990495808E-04 -5.58040085526575E-03
  1.40277227257670E-01 -7.76542945515865E-04  6.09674028447228E-03 -1.30263976888558E-03  2.32328461938871E-02
 -1.13210090647075E-03  2.25990666687676E-02  1.03221777681758E-03  1.12801909007381E-02 -2.71096049108655E-01
 -9.01237408255675E-04  7.34091230435438E-03 -2.76812278054033E-03  5.13364683510468E-02  1.80331216993351E-03
 -3.77966802167060E-02 -9.28114607165980E-04 -1.05292947931635E-02  2.74665031375549E-01  2.78104620814561E-03
 -4.99035610932069E-02  9.65868727272390E-04 -5.29053144406756E-03  1.72912507589177E-03 -3.76798995375981E-02
  6.69874277613326E-04  7.42990360823088E-03 -1.85595847989106E-01  1.64780641377262E-03 -3.23042658490776E-02
  6.77738413278681E-04 -6.23740878982063E-03 -1.46903610322613E-03  2.93728097889225E-02  4.29105213234166E-04
  5.06308395459056E-03 -1.10699639718799E-01  2.17510677503031E-03 -1.74925735857564E-02  2.74324556440241E-04
  8.80668020870320E-03 -1.43854860494449E-03  1.55912680559918E-02 -1.21398880316091E-03 -1.39667271996306E-02
  2.88343028265749E-01  5.96780935595890E-03 -4.57828492363188E-02  7.86048628149037E-04  1.83333459469590E-02
  3.70719429645690E-03 -4.32210926683363E-02  1.02315163235047E-03  1.20072085136876E-02 -2.59791830120540E-01
 -5.83130232775795E-04 -1.72607761392197E-02 -5.19988696304170E-03  3.97589191990592E-02  3.29802678506957E-03
 -3.83492278453494E-02 -8.94952631585485E-04 -1.02986305209438E-02  2.12606437818497E-01 -5.99359736470441E-04
 -1.33615336850549E-02 -4.39882584763627E-03  3.43843939467150E-02 -2.78588306587185E-03  3.06656919913812E-02
  1.68887583027055E-02 -2.38162501115718E-01 -1.96105201689799E-02 -3.01000939974851E-02  6.68847210829960E-03
 -5.24479532825813E-02 -4.40017114477107E-02 -5.15897008859578E-02 -1.41771272519853E-02  2.00069862451433E-01
 -1.66356667914352E-02 -2.52134032429654E-02 -5.10616452801995E-03  4.38544325168907E-02  3.65087272567584E-02
  4.23451192815159E-02 -1.91251061680653E-02  2.68736378263685E-01  3.42668848890698E-02  2.25928269507853E-02
  7.80109003737819E-03  4.90610602353471E-02  5.74110418171333E-02  5.78001738404509E-02  7.12910761438001E-03
 -9.93868284219858E-02  1.34076262449380E-02  7.68754466330642E-03 -2.64596024327319E-03 -1.84028833041838E-02
 -2.06139966990924E-02 -2.26021535305677E-02
* ORBITAL    1   84
 -3.31396284846128E-04 -2.42155959399761E-03 -1.37331901715652E-02  1.05303824220958E-02 -6.43788764978092E-03
  7.07244720691461E-05  1.50547689025997E-03  7.98137758479623E-03  1.26549318968667E-03 -5.59171133850885E-04
 -1.43103691940005E-02  2.60228342760011E-02  1.38225337407161E-03 -7.32023669669258E-04 -1.89598177394526E-02
  2.12669301578505E-02 -8.49899660411254E-04  2.66382904527685E-03  5.80140243302269E-04 -5.32027809237893E-03
 -1.69914568302424E-03 -4.06446971129214E-02 -9.32919030823562E-03 -1.23204113644745E-03 -6.05489282674577E-04
 -1.40727436334609E-03 -9.75055634143153E-04  6.75636208186379E-04  4.92738892945748E-03  2.74317944497141E-02
  1.83651580970286E-02  3.61297554257547E-02  2.47344661418622E-04  5.88872315525689E-03 -1.53439018995307E-02
 -2.11821604440332E-03 -3.97216574821962E-04 -1.02373422592864E-02 -1.55640943633630E-03 -3.38582973431052E-03
 -7.31568059658957E-04 -1.89846909614585E-02  2.45376591792226E-02  1.03223880878926E-04  5.40520960295300E-03
  3.39661696936705E-03 -3.29565018337582E-03  2.24643427828717E-04  3.62427796375152E-02  7.10394565107968E-03
 -1.41143821956291E-02 -3.50726679985574E-03 -9.46383907966041E-03 -1.76785780112332E-03 -1.07584858729499E-03
 -7.84292899439127E-03 -4.35561233788444E-02 -2.06587573143866E-02 -4.99034145088802E-02 -5.73695207251684E-05
 -1.46272047237404E-03 -1.80894749235907E-02 -4.27840564630013E-03  1.49381129751085E-04  3.14931247404199E-03
 -1.82821004746922E-02 -3.45889472937354E-03 -5.29591469330498E-04 -1.40345931283816E-02  1.94410739235327E-02
  1.34234581262721E-04  1.30235856738695E-02  3.31231197683269E-04  1.83393732539009E-02  5.12247942549575E-03
 -3.00397215320864E-02 -5.38501516705410E-03  3.19577144038352E-03 -2.55457444363395E-04 -1.38660383432219E-02
 -3.19207624672053E-03  6.73794375876801E-04  4.92520727727021E-03  2.79659340361642E-02 -7.44805838082308E-03
  2.40301522320042E-02 -2.94026522322141E-04 -7.40398501861760E-03  2.61126561780193E-02  3.29226333418899E-03
 -2.31708145406894E-04 -6.32518862130043E-03  2.70421659264071E-02  3.15630594501099E-03 -6.22531328413484E-04
 -1.63025017487303E-02  1.99912115445865E-02 -5.06711483830027E-04 -2.20290808312577E-02 -3.93954936785790E-03
  1.78255753511600E-03  3.50227380306358E-04  3.51075539750707E-02  7.40957693838735E-03  1.25532852228080E-02
  3.42218622089175E-03 -8.42688292990470E-03 -2.29605899570640E-03  1.00574781497147E-03  1.15709622978176E-02
 -3.12209385728057E-01  6.02397783777487E-04 -2.19123679803844E-05  3.36199460400323E-03 -6.06584625050608E-02
  1.50729396220818E-03 -3.68641639520863E-02  4.74758362626105E-04  5.00335682027587E-03 -1.08364654710554E-01
 -2.16908181835692E-04  2.39389131898063E-04 -1.59460065116040E-03  2.61510931497482E-02  2.20868624769916E-04
 -7.99991353186216E-03 -6.42006775589738E-04 -7.42910207782278E-03  2.03495854123725E-01  2.30216991870660E-03
 -4.16882881204796E-02  1.31473670605750E-04  2.85121664118942E-03  7.66835306854979E-04 -2.11004989972779E-02
 -9.53143087984690E-04 -1.02402173318610E-02  2.35205945270113E-01 -2.81454287961330E-03  4.95964972596673E-02
 -6.32557314765030E-04  3.96699534045427E-03  1.12888789213748E-03 -2.65701453502181E-02 -1.28323249879264E-03
 -1.49938512664512E-02  3.20450358522690E-01 -6.61758973359450E-03  4.85680944120200E-02 -6.88209390931164E-04
 -1.87379140010348E-02  4.04143258643841E-03 -4.84409064795757E-02 -2.97129988179879E-04 -3.44866298230883E-03
  7.30580606306525E-02  1.48957026075880E-03 -1.01198256928663E-02  1.41450692357473E-04  5.07108200520416E-03
  8.20220457815436E-04 -1.33267327238945E-02  9.39944933531532E-04  1.09485195099465E-02 -2.32871920831950E-01
 -4.81627468034727E-04 -1.23706167071567E-02 -4.80990827178287E-03  3.47934573764014E-02  2.90141968388629E-03
 -3.58762049610201E-02  8.80624091511587E-04  1.01525345604716E-02 -2.11109754946741E-01  5.25658278311364E-04
  1.37047510522102E-02  4.34798029006164E-03 -3.22810846871319E-02  2.60583854535905E-03 -3.36611249702238E-02
  1.53704978300513E-02 -2.18900357744527E-01 -1.88047427648708E-02 -2.61887170019351E-02  6.59662746684982E-03
 -4.66468435552088E-02 -4.03380889189949E-02 -4.92203083416003E-02  1.38642950977294E-02 -1.93253767794262E-01
  1.65825104298889E-02  2.44650652754998E-02  6.67043071151386E-03 -4.00751142041521E-02 -3.52877767752179E-02
 -4.19744207800869E-02 -4.66358534392938E-03  6.36109710529163E-02  8.24428075178712E-03  5.74291804291890E-03
  3.17084736903064E-03  1.16497312231739E-02  1.44335447042036E-02  1.20167258449395E-02 -2.11113751508075E-02
  2.99039898530319E-01 -3.70208704533615E-02 -2.49668147309802E-02  9.01660770161658E-03  5.51766876843809E-02
  6.63064186650427E-02  6.45443818191002E-02
* ORBITAL    1   85
  4.49311957277440E-04  3.23087133079349E-03  1.61105311992498E-02 -6.31647141547874E-03 -1.37753716420493E-02
  3.44385916543322E-04  8.72504151936757E-03  6.45535401368054E-03  4.81039178690254E-03  7.62964853512605E-04
  1.89466669869836E-02 -1.55921799595525E-02  2.21629205311903E-03 -5.03517754540257E-04 -1.25183922099160E-02
  2.11925670993618E-02  1.58929974373105E-03 -3.66044587867311E-03 -3.52945975706104E-03 -1.26202611685437E-02
  2.78110288053516E-04 -4.99765113813077E-03  3.53118565628420E-04 -2.84037313542326E-03  1.11755565679261E-03
 -1.06442012929041E-02  1.04022482896690E-03  2.33626430835381E-04  1.65618196446576E-03  7.24243732115039E-03
 -3.52135952087640E-03 -2.14632871576315E-02  8.47734099928090E-04  2.11685858655085E-02 -1.37706425412950E-02
  3.06601441302333E-03  4.82690351007308E-05  1.16424351257166E-03  1.76077066001208E-02  5.01067858947711E-03
  3.49940758789143E-04  8.65666011495285E-03 -1.64406109927092E-02 -1.63673909497877E-03  1.07275299109624E-02
 -4.05832968101410E-04  2.50564324176978E-03 -1.19026392503470E-03  7.12230834866119E-04  1.88395470314263E-03
  1.50423814717179E-02  7.23660652479648E-04  1.29453861493787E-02 -2.07844499941435E-04  2.01925223128408E-04
  1.42562294155087E-03  5.98275257151651E-03 -5.12708434767009E-03 -2.34736835335211E-02 -7.71694182196783E-05
 -1.91898350457262E-03 -1.72476992205427E-02 -5.19516893121007E-03 -8.49900099955971E-04 -2.12663945165456E-02
  1.37191800170956E-02 -3.15927579585754E-03 -3.45411690085791E-04 -8.56033972304676E-03  1.65926220797616E-02
  1.70276208533335E-03  9.80711005691547E-03 -7.46682851230189E-04  1.54012106728589E-02  8.66271931885602E-04
  6.40115190640822E-04  1.94521490888253E-03  2.58687431077135E-03 -1.24124070940220E-03 -1.33068360278855E-02
  1.44508081128067E-04  4.42209139813228E-04  3.17954269489637E-03  1.58446228772619E-02 -7.26517713688908E-03
 -1.45172755658968E-02 -7.78994664493478E-04 -1.93726419303800E-02  1.63786269223419E-02 -2.18813856285965E-03
 -3.70710843460555E-04 -9.41844685946138E-03 -5.38418499658075E-03 -4.83949846210701E-03  4.80732383223492E-04
  1.19312448885205E-02 -2.04773542552842E-02 -1.62523439500405E-03 -4.81279512016568E-03 -3.85511214588903E-03
 -2.88881231935486E-03  1.16335677104827E-03 -3.79890672722055E-03  6.61722585013392E-04 -1.26551617675547E-02
  2.42088887803480E-04  1.07433747544713E-02 -1.03304391278548E-03  7.79839679727110E-04  7.80710346506672E-03
 -1.50441449199253E-01 -5.79363798336629E-05 -5.72190503860566E-03  1.44686807670464E-03 -3.41054680072053E-02
  1.18664763538925E-03 -2.11066880439176E-02  4.42576106780313E-04  3.95043475692139E-03 -4.63192132173516E-02
[truncated: 611,761 more chars]
