# Supplementary material for: Spin-Pure Stochastic-CASSCF via GUGA-FCIQMC Applied to Iron–Sulfur Clusters
Source: J Chem Theory Comput. 2021 Sep 1;17(9):5684–703. doi: 10.1021/acs.jctc.1c00589 (PMC8444347; doi:10.1021/acs.jctc.1c00589)
Supplement: Supplementary file 1 — ct1c00589_si_001.zip [file ct1c00589_si_001.zip › fe4s4cas20in20_s4.RasOrb]

#INPORB 2.2
#INFO
* RASSCF average (pseudo-natural) orbitals (Not final)
       0       1       0
     212
     212
*BC:HOST pcal008 PID 6486 DATE Wed Sep 30 15:52:44 2020
#ORB
* ORBITAL    1    1
  7.46287312334755E-06  1.30552585141644E-07  4.48864013379642E-07 -2.81699931628533E-07 -1.67368342077722E-07
 -1.51691727833017E-10  1.20409722348988E-09 -1.95888920852240E-08 -1.07252931432103E-08  1.10284077673551E-08
 -1.65611325333394E-08 -1.10893181358739E-06 -3.33021084609317E-07  7.29099100734869E-10  1.67812195069141E-08
  2.66964796049506E-07  1.69249068327309E-07  5.65311944076090E-08  9.21827882080755E-08 -1.37515895516265E-08
  1.42872533472000E-08  4.11677656607040E-07  9.18369831730514E-07 -6.47349158339700E-09 -2.18143156812906E-08
  5.43276452301604E-07  9.52997175626418E-07  1.27646318465140E-05  1.28308682675583E-07  4.34727323878956E-07
 -3.40513441261528E-07 -1.76712007972639E-07  4.51538647969361E-09 -2.79139056224373E-08 -7.90159504671529E-07
 -2.96043303305262E-07  5.67988970777338E-09 -2.30113366490795E-09 -4.00670522581835E-07 -5.21193245686221E-08
  7.28210365920883E-09 -2.41727096177709E-08 -8.14203680870744E-07 -2.29946813200079E-07 -3.37162328201679E-07
 -7.63395864899099E-07 -3.99759117041406E-07 -6.74792675372584E-07 -2.54512392275153E-07 -5.39178266307230E-07
 -3.87108514595838E-07 -6.99445354648689E-07  1.96445250013511E-08  1.74857820805986E-08  1.00000003538649E+00
  2.06445841926174E-05 -8.40506657422027E-06  7.17119695470063E-06 -4.79366190030966E-06  4.55815968677779E-08
 -1.13200246539997E-07 -8.04209783367396E-07 -2.98085187170722E-07 -2.11016637187533E-06  3.73760549951060E-07
 -1.46721738290714E-06  7.34918793807040E-07 -1.50231624393912E-06  3.26373684940530E-07 -5.26211359344069E-07
  7.11014986607052E-07  1.71338965033182E-07  4.24987956574501E-07  3.23849908545828E-07  6.61830008202607E-07
 -9.10852667397327E-08 -2.18169685795818E-07  5.72714844256676E-08  2.38995925763401E-07 -2.68665592369220E-07
 -6.45749007170565E-07  5.96231726684230E-06  1.69760343890041E-07  6.84461526539015E-07  8.33070237643230E-07
 -8.78399367898418E-08 -9.01157824791951E-09 -6.11045949428432E-08  5.04339744999817E-07  3.18936561232579E-07
  1.17020125276757E-08  1.17222712212351E-07  8.93839442327964E-08 -5.23232825147922E-08  1.46819685798578E-08
  1.27314665234358E-07 -2.76693235996509E-07 -2.54956186112024E-07  2.82820607482165E-07  7.02618520188517E-07
 -2.57076167940945E-07 -4.40333235523974E-07 -1.63075931850754E-07 -4.05268931732733E-07  2.35034561968338E-07
  4.31442576326573E-07  1.75331483785546E-08  1.13366709819517E-08 -2.51117336335103E-08 -1.88483190813878E-07
 -6.03339345874785E-07 -5.19636396674618E-10  2.01027301699076E-08 -1.52834163874210E-08 -8.95317582273150E-08
 -1.05624677407982E-08 -7.97093663247902E-08  4.78150909214306E-08  2.98046009586423E-07  2.56401048469037E-07
 -8.84107928262328E-10 -1.22752552144017E-09  1.92884383803424E-08  3.62749481023925E-07 -1.61736578090556E-07
 -1.10083962937416E-06  4.91895526263224E-08  3.09456156031502E-07  2.87533823461763E-07  1.16035094888214E-07
  9.30177826347466E-07 -9.83033292326631E-08 -5.61394918327851E-07  1.45951091180797E-08  2.65753388403395E-07
  1.45970403673722E-08  3.79780785623296E-08 -4.28266347629894E-07 -2.38090826589603E-07 -1.39104186162513E-06
 -1.98334905866048E-07 -1.03537656870136E-06  2.96871696783472E-08  2.59498079410412E-07  7.51573692987614E-09
 -1.47654591909937E-08 -7.24482286023072E-07  2.37622576795526E-08 -1.00025239138790E-09  2.34705651184437E-07
  1.54443673511845E-06  1.47515431782530E-07  1.08152976783242E-06 -4.19729668883690E-09 -3.18249833099504E-08
 -1.13501993281893E-07 -3.84424421584655E-10  2.11289723074358E-08 -2.55008397312274E-08 -3.57798432631723E-07
 -8.82682529191334E-09 -1.33830026985456E-07 -4.84881598575788E-09 -3.67899539708609E-08 -1.31218657975279E-07
 -7.79292629812861E-09 -8.36871589022738E-08 -1.97307424301271E-08 -2.68742834241548E-07 -1.84731274973497E-08
 -2.71759490508024E-07 -1.28666952081523E-08 -9.84800060985120E-08 -3.57326295855321E-07  2.39861720985619E-08
  2.41973869414499E-07 -1.15421921518765E-08 -1.62695694767119E-07 -2.50378523550448E-08 -2.86923627643050E-07
 -1.60648985292159E-09 -3.22254371423619E-08 -1.24352655662663E-07 -6.62646368649287E-08  1.02502621191391E-08
 -1.34451261432133E-07  9.71187626927784E-08  1.08438806823427E-07 -3.73328907630389E-08 -1.74255059173465E-07
 -1.38178133562371E-08 -2.81306774330845E-09  6.85210902833692E-09 -5.34285664632056E-09  1.99213608861008E-07
 -7.46417482810230E-09 -9.92179052513887E-10 -2.90056885646200E-08 -1.01771206695513E-07 -8.84611001321461E-08
  4.16841363290717E-08  9.63661461174444E-08 -1.31739783937748E-07  1.05598911276490E-07  6.13723720085853E-08
  2.39210375016983E-07 -3.66679761515638E-07 -3.54922803208640E-07  9.97033529035622E-09 -1.16214527611839E-07
  4.76706165689053E-07  4.80840628330575E-07
* ORBITAL    1    2
 -1.39774190935447E-05 -1.70808105616503E-07 -6.88573875476480E-07 -8.48924866123498E-07  8.58184348109808E-08
  1.17759710025930E-08  1.18589543051394E-07  9.74597702083807E-08 -5.02194181184699E-08 -9.05856269971976E-09
 -6.16600778852698E-08  5.01794358826869E-07  3.18656577192256E-07  1.47647155085706E-08  1.28615912826162E-07
 -2.69363457086086E-07 -2.53215155119974E-07 -2.81994573289165E-07 -7.01270930981786E-07 -2.34678076299955E-07
 -4.30608886817949E-07  1.62965250925213E-07  4.04700168539835E-07  2.55972589544855E-07  4.38456834396065E-07
  1.72481253170609E-08  1.06061117201963E-08 -1.00000003500369E+00 -2.06391431311287E-05  8.40644650271225E-06
 -7.14345418595667E-06  4.82232119010608E-06 -2.10831426487131E-06  3.85382988166212E-07 -1.41435152159282E-06
  7.46984411800062E-07  3.87818730545278E-08 -1.08706319587828E-07 -7.96378661929945E-07 -2.94393086725266E-07
 -1.50595937886899E-06  3.35612038280353E-07 -4.90720056881944E-07  7.20521474689223E-07 -1.72756684195523E-07
 -4.29200472998898E-07 -5.83835141134500E-08 -2.43649252056264E-07  9.13685647160361E-08  2.19300821356537E-07
 -3.30933043914608E-07 -6.78365937611584E-07 -2.73792388392411E-07 -6.57293843317364E-07  1.27275722579339E-05
 -1.29032875738536E-07 -4.40838728356727E-07  3.15524754872377E-07  1.69075829551638E-07  5.75510667457853E-09
 -9.57638438390100E-10 -3.93091165754203E-07 -5.00702323232818E-08  4.51494028728263E-09 -2.69544994660808E-08
 -7.86478542124186E-07 -2.95815937466013E-07  7.33795371180697E-09 -2.24572675799152E-08 -8.05004045820941E-07
 -2.27660945343433E-07  3.36673452033314E-07  7.62051580489660E-07  3.86561846952946E-07  6.99799640433638E-07
  2.54407415712874E-07  5.38251019879456E-07  3.99082593644739E-07  6.72085078490852E-07  1.88483034969229E-08
  1.58484144483437E-08 -2.10958318968150E-05 -1.32020801970123E-07 -4.54366389690472E-07  2.59205567905425E-07
  1.62402471053396E-07  1.11787287530141E-08 -1.43353893535236E-08 -1.09672758905935E-06 -3.30119122027198E-07
 -1.58159919996089E-10  1.09820982400003E-09 -2.03496368603698E-08 -1.10453116264296E-08  7.35343956310123E-10
  1.73008479897027E-08  2.70682778222633E-07  1.70535196206079E-07 -5.62904322629690E-08 -9.18255772400218E-08
  6.33938666804356E-09  2.20645378798821E-08 -4.10888646441408E-07 -9.17096696467456E-07  1.30727295163862E-08
 -1.57955452443288E-08  5.42534844443697E-07  9.51218818475109E-07 -4.92885438519553E-08 -3.10184256384970E-07
 -2.89779752594422E-07 -9.80645594501453E-08 -5.59923946950304E-07  1.15914299584413E-07  9.29707027243962E-07
  1.46296255635673E-08  2.65918756131242E-07 -1.47911388437576E-08 -3.94281134765743E-08  4.23545137126024E-07
 -1.97882947183488E-07 -1.03122518690597E-06 -2.37848553576883E-07 -1.39040759773159E-06  2.98329822125336E-08
  2.61754361188916E-07  2.50804275887673E-08  1.88234062756768E-07  6.02381844445229E-07 -1.51782591180338E-08
 -8.84456962871617E-08 -4.73590456095723E-10  2.06636316117330E-08 -1.04952362561288E-08 -7.89617689363953E-08
 -4.79502251653597E-08 -2.99057578937417E-07 -2.59711367897067E-07  1.94196089639938E-08  3.64435597347025E-07
 -8.65920804547298E-10 -1.06571688603914E-09 -1.61386070945875E-07 -1.09872372991115E-06  4.79924046324168E-09
  3.64665493587237E-08  1.30937876925276E-07 -1.95502986714179E-08 -2.67259995702997E-07 -7.92415859214334E-09
 -8.54388621248034E-08 -1.83733300840991E-08 -2.71360187397905E-07  1.28606586071404E-08  9.84323997921925E-08
  3.57199062335988E-07 -1.15542337159917E-08 -1.62757081168614E-07  2.39544105750094E-08  2.41644565946024E-07
 -2.50298881184516E-08 -2.86874636187648E-07 -5.36427305851796E-09  3.16767961061334E-08  7.66885384735862E-07
  2.42886938621417E-07  1.57325651555885E-06  2.53927733549165E-08  7.36054399994337E-09  1.53046148335434E-07
  1.10262526790807E-06  4.19673979955127E-09  3.18171043761946E-08  1.13507633645995E-07 -2.54441216477088E-08
 -3.57130630393740E-07 -3.64710306190036E-10  2.11777784350509E-08 -8.88148583432472E-09 -1.34585983637681E-07
 -6.07453215245459E-08 -2.35492411450462E-07 -3.54609233093136E-07 -3.64198547830845E-07  7.15739858409752E-09
 -4.80015631718634E-07  1.16512863515633E-07 -4.76199006689614E-07  1.00491834659541E-09  2.90571608307897E-08
 -8.85055199644259E-08 -1.01387571871226E-07  4.17439876608461E-08 -1.04900185631661E-07 -9.60849908584075E-08
  1.32330157119500E-07  3.73324476118931E-08  1.74175246816896E-07 -2.89867451608612E-09 -1.36506886582726E-08
  7.45942386772681E-09 -1.99280851329797E-07  6.54280578668996E-09  5.85034520016010E-09  1.56481549994169E-09
  3.18833172454278E-08 -6.63985359245778E-08 -1.23716246664285E-07  1.04036585890843E-08 -9.64741648182314E-08
 -1.07296798257764E-07  1.35277595135538E-07
* ORBITAL    1    3
  1.42302013971926E-04  1.32769296542863E-07  4.44541206066656E-07 -2.89493494460330E-07 -1.69728577912749E-07
  5.86900295958237E-09  2.28459687886085E-09 -3.88078599738590E-07 -5.53023543705608E-08  4.96808320068308E-09
 -2.36024411819104E-08 -7.77596813068263E-07 -2.98838632194188E-07 -7.95518306602076E-09  1.61870268397996E-08
  7.88852988063540E-07  2.31257317536369E-07 -3.28129024647785E-07 -7.48998038702824E-07  3.79268700589045E-07
  6.88684238163045E-07 -2.60497707178055E-07 -5.49365390084650E-07  3.92210700747127E-07  6.64071309141513E-07
 -1.92234292589601E-08 -1.65823220577971E-08 -2.10602664350502E-05  1.27963308331044E-07  4.39778546524790E-07
 -3.13572877063590E-07 -1.74648156385735E-07  1.06708292820295E-08 -2.22480970474472E-08 -1.14359583773266E-06
 -3.42006504221535E-07 -1.11128358373460E-10  1.94639588084611E-09 -1.59771102312305E-08 -1.00326387467274E-08
 -9.20440417133740E-10 -1.80852175809569E-08 -2.70128120222361E-07 -1.70066470992765E-07  5.85211260062254E-08
  9.66465269052674E-08  6.54539622520182E-09  2.29238510506265E-08  4.13697577341563E-07  9.23003735267139E-07
  2.43524790597995E-08  7.68905531091135E-09 -5.45116874904960E-07 -9.55631045146687E-07 -5.91456592302976E-06
  1.71924975943772E-07  6.95827012104558E-07  8.76565414487201E-07 -7.62288217013071E-08  1.18191951500031E-08
  1.20279107088340E-07  1.16168733056669E-07 -4.30505768292473E-08 -9.28265654721325E-09 -6.60024262920000E-08
  4.77379512787750E-07  3.11870622592820E-07 -1.48175400232048E-08 -1.30087995179718E-07  2.67372573769704E-07
  2.55580215498363E-07  2.80063018011834E-07  6.96347425656641E-07 -2.35673654236088E-07 -4.33365099851893E-07
 -1.60398205676513E-07 -4.00083607730428E-07  2.53548564649004E-07  4.33742315661997E-07 -1.35167144839196E-08
 -2.08078576840833E-09  1.00000002508117E+00  2.06473813048405E-05 -8.40870089593739E-06  7.15624068319083E-06
 -4.81544365371827E-06 -2.08999823950248E-06  3.66244302060623E-07 -1.47187502476320E-06  7.26127422795972E-07
  7.91031194023785E-08 -1.25365289163989E-07 -8.00955280333445E-07 -3.07923068381551E-07  1.53240151556440E-06
 -3.48782296329372E-07  4.49433610979776E-07 -7.39022270983870E-07  1.72597440961987E-07  4.32301728938658E-07
 -5.51353710817988E-08 -2.39874051922194E-07 -1.06681404185533E-07 -2.76530162894802E-07 -3.26054436857657E-07
 -6.68866293517870E-07  2.69987723506248E-07  6.44709311682147E-07  1.23119055695774E-08  2.04121737130357E-08
 -4.68043068572381E-07 -2.03630303137866E-07 -1.05717994738160E-06 -2.46259542255821E-07 -1.41973022774694E-06
 -2.99030662083701E-08 -2.55953260391334E-07  4.83312046689813E-08  3.02166633839561E-07  2.67918040628476E-07
 -1.02677726337555E-07 -5.83218786065562E-07  1.21735391313338E-07  9.52714074126372E-07 -1.46300823190631E-08
 -2.64607836488548E-07  4.97415604430894E-08  3.13796380035961E-07  3.00275477990536E-07  1.86325364443716E-08
  3.68881812651886E-07 -1.19347669368409E-09 -3.52288186899777E-09  1.49375969368672E-07  1.04520677737677E-06
 -2.51501678734299E-08 -1.88760083062031E-07 -6.03949807758100E-07 -1.49793227938964E-08 -8.72618375896086E-08
 -1.93041072804336E-10  2.22395423061998E-08  1.05084108325205E-08  7.66156224947294E-08 -1.24528269116790E-08
 -9.53395085090272E-08 -3.46829120641988E-07 -1.16325463622238E-08 -1.65274917300007E-07  2.34025185060525E-08
  2.39001391600872E-07  2.45118223185463E-08  2.83079796141842E-07 -5.04203680340258E-09 -3.83026457885849E-08
 -1.37531901283516E-07 -1.95376957364844E-08 -2.65423438478886E-07 -8.23869824498612E-09 -8.68235650647891E-08
  1.87694525818385E-08  2.75410731180967E-07 -4.85618687904856E-09 -3.68557503096528E-08 -1.31555339516317E-07
 -2.67414804323863E-08 -3.67079986196045E-07 -6.05890839217707E-10  1.76596748604080E-08  8.35162381634302E-09
  1.29998374657017E-07  6.22351420158653E-09 -2.49704755007958E-08 -7.50463417285592E-07  2.40282795262956E-07
  1.56838945735190E-06  2.44429728820816E-08  2.28571662640393E-09 -1.49614575977627E-07 -1.08515819882201E-06
 -1.27263875470799E-09 -3.10951168319694E-08 -9.13621468284525E-08 -1.02518211493250E-07 -4.16786545693023E-08
  1.04075331949676E-07  9.53574131522992E-08 -1.32364896620810E-07  6.06521185311772E-08  2.35920875133742E-07
 -3.57254731654229E-07 -3.67927010563722E-07 -6.01777486914121E-09  4.75758867062097E-07 -1.14637927410875E-07
  4.79815448653805E-07 -1.35656396773370E-09 -3.09223162341120E-08 -6.77054060218507E-08 -1.26550673348231E-07
 -1.01841057944732E-08  9.52621857148217E-08  1.02716499528773E-07 -1.40128666080459E-07 -3.66604952288470E-08
 -1.71406044054624E-07  3.23617368791420E-10 -1.04995917381872E-08 -5.46600028055028E-09  1.97638539552874E-07
 -1.22114227702538E-08 -9.32086197317411E-09
* ORBITAL    1    4
 -1.00000002517915E+00 -2.06492096398289E-05  8.40999499578935E-06 -7.15367522873412E-06  4.81663831856188E-06
  7.84547836068084E-08 -1.25115874074689E-07 -8.01521602073607E-07 -3.07982958309548E-07 -2.09172657898760E-06
  3.67002919815293E-07 -1.47202162041192E-06  7.26442382101809E-07  1.53114107489485E-06 -3.48231608589271E-07
  4.49108119938779E-07 -7.38933858780921E-07 -1.72575830456172E-07 -4.32269284762663E-07  3.26205055191237E-07
  6.69167523307090E-07  1.06721771027238E-07  2.75859817386278E-07  5.49813133073211E-08  2.40177006559738E-07
  2.69752887387600E-07  6.44112028780384E-07  1.39258582979199E-05 -1.71703861534808E-07 -6.95735131301126E-07
 -8.74810853154532E-07  7.86031126346618E-08 -9.22483270694957E-09 -6.52471870960943E-08  4.80798169860038E-07
  3.12260051786303E-07  1.18413779286355E-08  1.20734494938803E-07  1.19147535079233E-07 -4.22898076241615E-08
 -1.47787748814750E-08 -1.29552857326400E-07  2.70168514832264E-07  2.55999316901047E-07 -2.80397160393352E-07
 -6.97234617439941E-07 -2.53815959522447E-07 -4.34305647344573E-07  1.60470631182869E-07  4.00466270181484E-07
  2.34955334902411E-07  4.32059806394050E-07 -1.40582971233720E-08 -2.96282283977909E-09  7.42437382639742E-06
 -1.28357177599543E-07 -4.40183571191899E-07  3.10110834054983E-07  1.72694288704576E-07 -9.61453277069897E-11
  2.22780648338265E-09 -1.42384428441987E-08 -9.49579958459345E-09  1.07291902937799E-08 -2.16349718555330E-08
 -1.13976675178035E-06 -3.41192874720787E-07 -8.66856271868340E-10 -1.73682369681817E-08 -2.64956986020579E-07
 -1.68663012907110E-07 -5.84984676421685E-08 -9.61520951229072E-08 -2.39863877442877E-08 -5.87414974683138E-09
 -4.13419181865357E-07 -9.22138619436835E-07 -6.33682013617460E-09 -2.23070873458333E-08 -5.45181432095019E-07
 -9.55940737094976E-07  1.42264760150014E-04 -1.26925333555404E-07 -4.47069645393411E-07  2.91390060406222E-07
  1.68623267119112E-07  4.37857315300981E-09 -2.33965988449425E-08 -7.77285929831103E-07 -2.98359457256913E-07
  5.89652244574082E-09  2.34585544307899E-09 -3.87501492364382E-07 -5.50556105239059E-08 -7.51420230086545E-09
  1.61872660993233E-08  7.89697795879414E-07  2.31332171052764E-07  3.28113923845774E-07  7.49243836234170E-07
 -3.92172585241123E-07 -6.63847734139122E-07  2.60584341887291E-07  5.49333449528039E-07 -3.79460189491564E-07
 -6.88998816027000E-07 -1.91112558860989E-08 -1.64189828851375E-08 -4.97456862200453E-08 -3.13848267265290E-07
 -3.00575111313591E-07 -1.25079698914118E-09 -4.07778792950489E-09  1.85766916611301E-08  3.68459385265516E-07
  1.49349180037409E-07  1.04485731969729E-06  2.51618111027039E-08  1.88833349908352E-07  6.03998867796925E-07
 -1.80266418927385E-10  2.24669139461594E-08 -1.49098309845901E-08 -8.68007563358756E-08  1.05737458040984E-08
  7.72663822215763E-08 -1.23051008306164E-08 -2.03771079307790E-08  4.67899787500190E-07 -2.46270195728703E-07
 -1.41968374973578E-06 -2.03641420308813E-07 -1.05733542865656E-06 -2.98656872040501E-08 -2.55891588731289E-07
 -4.83347650483533E-08 -3.02190781914426E-07 -2.68046737058579E-07  1.21778182560914E-07  9.53085566983694E-07
 -1.02634038790354E-07 -5.82806869372450E-07 -1.46117165150585E-08 -2.64705162466308E-07  4.61757706569481E-09
  3.50923350120576E-08  1.25855641700478E-07 -6.13775864982841E-10  1.78201756827311E-08 -2.63367278074152E-08
 -3.64522581856551E-07  8.26344701053544E-09  1.28779351298457E-07 -6.24808402921627E-09  2.47774531604283E-08
  7.49709465935186E-07  2.44642393285084E-08  2.31119800316086E-09  2.40283962273075E-07  1.56810642309948E-06
 -1.49575450227388E-07 -1.08506047579673E-06  1.26597528384292E-08  9.68691352527106E-08  3.51239034051506E-07
  2.35003561523668E-08  2.38367348551108E-07 -1.18309004671217E-08 -1.67059667284795E-07  2.47677443307991E-08
  2.84001541103958E-07  5.03589219383290E-09  3.82334982260548E-08  1.37095020839357E-07 -8.16689891777490E-09
 -8.62782054253416E-08 -1.95364186219181E-08 -2.65392933371283E-07  1.87118501712470E-08  2.75079528616225E-07
  3.67389612034157E-08  1.71668426914717E-07 -1.08942638728268E-08  5.17156400521182E-10 -5.17878216804530E-09
  9.12922248207107E-09 -1.97855296855420E-07  1.21743633676971E-08  1.51848277151408E-09  3.20594409697490E-08
 -1.26472868945189E-07 -6.85554553036394E-08 -8.93965705295527E-09  1.37455938161142E-07 -9.51588653881452E-08
 -1.02441298333039E-07 -6.04349593855583E-08 -2.34165678150056E-07 -3.65541561414198E-07 -3.57650876511632E-07
 -7.94294671756090E-09  1.14804098808107E-07 -4.79637138548955E-07 -4.80852870929917E-07  1.15179704423737E-09
  3.03916974696152E-08 -1.02243483448919E-07 -9.08384663639009E-08 -4.17169446955281E-08 -9.52258509100995E-08
  1.32396666499164E-07 -1.04052392022305E-07
* ORBITAL    1    5
 -3.51425141772386E-07 -2.45851007093955E-06 -9.54325409510707E-06 -2.84765242010141E-05 -1.09725455386470E-05
  2.57705339864044E-07  1.50072100285915E-06  5.58018960355141E-06  4.94547954348732E-06 -2.13479984250698E-07
 -1.40188466072467E-06 -3.09222343946036E-06 -1.94480397440062E-06 -2.20399510095388E-08  1.03449275484730E-07
  1.19319690733835E-06 -1.08314525143474E-07 -5.24743439110374E-06 -1.01326705957760E-05  1.25271544199883E-06
  2.59792320264508E-06 -2.97202206331410E-06 -5.22335092544849E-06  4.93171598966491E-07  3.31005189347542E-06
  5.76187573791907E-07 -7.62516607384780E-08 -3.43768584313907E-07 -2.40407157470910E-06 -9.30305194950873E-06
 -2.76445955195760E-05 -1.07625975438304E-05  3.98669526622324E-08 -4.89199649972045E-09  5.66019368310988E-07
  1.65233370394700E-06  8.22508173567441E-09  1.16208916338123E-07  2.10842834446994E-06  1.49247606461187E-06
 -3.30571564573074E-07 -1.98467296755658E-06 -5.91939411117110E-06 -4.88958264037231E-06 -1.44859561287002E-07
 -6.84257630648921E-07 -1.27983277438415E-08 -2.91874955897804E-07  6.13378686680977E-06  1.15163569021089E-05
 -7.44211467474454E-07  4.97821412941068E-07 -1.22677229011916E-06 -4.20200172008750E-06 -3.67688418072694E-07
 -2.51443317592672E-06 -8.54220378086699E-06 -2.25703956675090E-05 -8.60705888322915E-06  1.70963310819798E-07
 -1.99661034314863E-07  3.52532801580804E-06  6.18113570304837E-06  1.41877065149625E-07  3.91533135099186E-08
  3.30093757596321E-06  4.49943201130921E-06 -2.61927335434251E-08  1.49493477826896E-07 -2.62983821290223E-07
 -1.32525949463550E-06  7.32519346814957E-06  1.13277481791452E-05 -1.39983798802504E-06 -2.53019671006702E-06
 -4.29857981733390E-06 -6.68716200234094E-06 -1.01729878728888E-07  2.66093825190331E-06  9.61990886827202E-07
 -2.64491901489712E-07  2.93713417440540E-07  2.10409373316646E-06  9.89664334330713E-06  3.73347978674462E-05
  7.83429021170580E-06 -1.50427482264310E-07 -2.65399665438662E-06 -1.35214105162147E-05 -2.81557405740698E-06
 -5.64985685228159E-09 -1.49036296390636E-07 -8.19451085604378E-07 -1.14389135251245E-07  9.81919341652170E-08
  1.75003398486701E-06  8.94395305959122E-06  1.86076178513661E-06  9.99313526342502E-08  2.91924695798496E-07
  1.53831807630722E-08  2.76027266396497E-08  1.72834835936329E-08 -3.03571919631084E-08 -1.93139644079791E-07
 -1.75969843769674E-07  1.11141537384077E-07  3.94493230651960E-08 -6.10064334741918E-05  1.41439123910595E-06
  4.91561365729884E-06 -3.78595301416717E-07 -4.01612312335231E-06 -7.99551719545673E-08 -2.61973146522558E-06
  2.18216500799032E-07  1.06935988993908E-06 -1.22680529335887E-02  1.34594628935322E-06  8.85569328269415E-06
 -2.03191982243359E-07 -2.86345896560263E-06  8.43831667679347E-07  1.90831009114293E-06 -3.51104401254406E-07
  9.90942363487686E-07 -7.90347673440062E-05  1.38439224964847E-06  4.35039919829939E-06 -2.66102626866959E-07
 -9.66752579653690E-07  1.95178340764790E-08  2.67375954482991E-07  1.90909880172944E-07  3.47869933180280E-06
  9.99925087984120E-01  3.66806881690386E-06 -3.66820467966374E-04  6.83164707819107E-05 -1.46903872030289E-05
  4.57478371167569E-06 -2.73691544284668E-06 -4.56036816941401E-05  8.67766929821458E-06 -4.24417043774565E-08
  8.79978545554926E-07  3.90894892465114E-06 -2.77886477610444E-07 -3.38298528774816E-06 -1.02324271430162E-07
 -3.26123237602520E-07  1.28769217176357E-07  2.19083153200966E-06 -3.16510562240454E-07  1.78680037376118E-06
  6.47581211133315E-06 -1.34441657175507E-07 -3.95214093613745E-08  2.54782207749684E-07  7.22778603696581E-07
 -2.07828470127938E-08  1.15253311495472E-06 -3.33445924003399E-07  1.78717601377962E-06  6.44295513495924E-06
  7.76001505336799E-08 -4.58112153841983E-07  4.17289702382545E-08  1.11833143894835E-06  2.77269049795711E-07
  5.37789843917136E-07 -1.42582918006889E-07  1.61488777084541E-07  4.71011879353220E-07 -1.40712613990497E-07
 -1.41180869386833E-06 -1.87372493572636E-08  3.10452646879305E-08  8.70594678619492E-08  1.01795452595479E-06
  5.72342831293727E-07  3.22765037840371E-06 -1.36447439924818E-07  1.04137268471480E-06  1.39585809026443E-06
 -3.02916532932589E-06  1.41762024699504E-06  5.06027805307188E-06 -1.33969788461303E-08 -1.06788397358252E-07
  1.46463250374633E-07  2.03082381300934E-07  6.50308061468307E-08 -7.24682093862991E-07 -4.33039212271255E-07
 -6.40609027471422E-07  5.71388477106772E-07  3.19584770777586E-06 -5.36319152893548E-07  1.37796847513127E-06
  8.49799847101596E-07  1.40424805578664E-06 -2.92163453931136E-06  5.10050140626918E-06  1.51221140605055E-08
 -1.07795935376091E-07 -4.06826987876708E-07  1.05741208809167E-06  1.04762771477834E-06  4.83931975315504E-08
  3.66935736152560E-07  4.12176822376735E-07
* ORBITAL    1    6
 -2.85229106530668E-07 -2.04476303874111E-06 -9.66719790766493E-06 -3.66541985798059E-05 -7.56818601634903E-06
 -1.19921081841169E-08 -1.86211358489203E-07 -9.58326738016965E-07 -2.36088699186288E-07 -1.45302805826334E-07
 -2.62166218565649E-06 -1.34565891670727E-05 -2.77050704081440E-06  9.87311874955390E-08  1.74749310241044E-06
  8.91336552932766E-06  1.86240870462528E-06  2.86316901920870E-08 -4.40987626192621E-08  1.61406057222704E-07
  1.11460040942375E-07  5.60173706449667E-08  1.58786808289379E-07 -2.70237511802168E-08 -1.08029308014629E-07
  9.73749304092705E-08  4.37856451598802E-08  3.76088177037837E-07  2.57312614833859E-06  8.76816506187440E-06
  2.32385464607483E-05  8.87061181975402E-06  1.40942654017896E-07  3.92891701637928E-08  3.28927079953459E-06
  4.46076198607625E-06  1.70831737695681E-07 -2.01745103684441E-07  3.47959699167395E-06  6.14652192917033E-06
 -1.82299999544001E-08  1.95072179828146E-07 -1.44147627241763E-07 -1.21563748488843E-06 -7.32567831139277E-06
 -1.13181799730936E-05  9.85781106789446E-08 -2.65965810157040E-06  4.15229549311233E-06  6.41507629565367E-06
  1.41981339166392E-06  2.52624486060051E-06  9.91707824331176E-07 -1.63088381356177E-07  3.53092603832383E-07
  2.46790960644033E-06  9.52185970733221E-06  2.82395908823116E-05  1.09965547859380E-05  4.00241364060676E-09
  1.20527635210896E-07  2.01814837666432E-06  1.33989744213768E-06  3.62008564832793E-08 -1.02678755771452E-08
  4.58015727564201E-07  1.53733015144241E-06 -3.30148947001499E-07 -1.99135977262367E-06 -5.92819175477267E-06
 -4.86126152499844E-06 -3.55549870777204E-08  4.03964026527962E-07  7.76494048629682E-07 -4.40917563561087E-07
 -6.02943623070444E-06 -1.13555469493562E-05  1.51021376688650E-08  2.25398512371660E-07 -1.24841946986416E-06
 -4.19095449951487E-06  3.44223731686254E-07  2.40690051960247E-06  9.29980062771781E-06  2.75473539325242E-05
  1.07718429513020E-05 -2.09861964667133E-07 -1.33744118512236E-06 -2.76630537101710E-06 -1.87918725775222E-06
  2.57874957202901E-07  1.50397507946472E-06  5.59398062304172E-06  4.94663025208342E-06 -2.45176603837374E-08
  5.94112397512446E-08  9.65287895719244E-07 -1.57515926118157E-07  5.24455396466867E-06  1.01264651008807E-05
 -4.95490160323346E-07 -3.31361337078478E-06  2.97133775420463E-06  5.22439897702531E-06 -1.24780703785038E-06
 -2.59658262126098E-06  5.73035118592223E-07 -7.93151067529212E-08  7.06646854223822E-05 -1.41969034924377E-06
 -4.46943539075938E-06  2.86103393576535E-08  3.64980892992882E-07 -2.64991961130120E-07 -9.03271586767873E-07
  1.85174392524279E-07  3.45412650713388E-06 -9.99925092643487E-01 -3.68805969521789E-06  3.66704186919627E-04
  4.57556629900454E-06 -2.66365532858463E-06  6.83165173980889E-05 -1.47399546384851E-05 -4.56245252195621E-05
  8.66289777178621E-06  7.25357609086070E-05 -1.44826558002429E-06 -5.02550935840391E-06 -7.40079983951789E-08
 -2.59697585679793E-06 -3.79387791067177E-07 -4.02552868280187E-06  2.12927079582932E-07  9.82543029698299E-07
 -1.22684153397851E-02 -1.43621699916837E-06  1.44629105244153E-07 -8.32802573513008E-07  2.26691484702118E-06
 -3.15713421544807E-07 -2.79950549967575E-06  7.67764819539886E-07  7.73404441952796E-07  3.23110586257171E-07
 -1.80343990969100E-06 -6.53203201713447E-06  4.96649961043981E-08  1.21837080136945E-06  8.28525386466938E-08
 -4.11850232137370E-07  2.71415806838855E-07  4.72132540115154E-07  1.49831319861490E-07 -2.05285759332330E-07
 -6.29828782855945E-07 -1.54948345327090E-08  3.17122663688617E-08 -1.47034663236643E-07 -1.43024750822808E-06
  8.76096679333538E-08  9.90708755946574E-07  5.54443880577279E-08 -9.29245962288839E-07 -4.07614122190658E-06
 -1.04543260943544E-07 -2.97527778867942E-07 -2.81398208838291E-07 -3.41160855668591E-06  1.24349738578724E-07
  2.20615090970093E-06  3.21624914794743E-07 -1.78957494156464E-06 -6.48333537616278E-06  2.58412792788587E-07
  7.57329714656478E-07 -1.33675305609473E-07 -3.81034490009239E-08 -2.27324324572851E-08  1.12584278051559E-06
 -2.87309625566868E-08  3.00329891236435E-08  1.05599787330526E-06 -4.32248631882189E-07  1.00997533095134E-06
 -3.34700769653179E-07 -8.28757643577560E-08 -4.90119386929832E-07 -5.71008494796171E-07 -3.19520747232019E-06
  1.37285682975253E-06 -5.18249615588907E-07  8.46398110526311E-07 -5.06853986490317E-06 -1.39437590194697E-06
  2.93614068040280E-06 -5.15359022166256E-10  2.88605551484538E-08  2.12990826756051E-07  1.12742514328960E-07
  4.34468919400504E-08  3.98587697156014E-07  7.12634200167077E-07  6.00249829022312E-07 -5.73987495017711E-07
 -3.23254933221465E-06  1.05481313739328E-06 -1.58422425038342E-07  1.36674192361378E-06 -1.42111073106633E-06
 -5.06779990758035E-06  3.01940522558662E-06
* ORBITAL    1    7
 -3.77959104081770E-07 -2.58311854831381E-06 -8.76542111870185E-06 -2.35363761211765E-05 -9.05531211614761E-06
 -1.63906113273532E-07  3.19481361287522E-07 -3.51458866169287E-06 -6.34797812654297E-06 -1.36440605044605E-07
  2.48171768813795E-08 -3.42997833259458E-06 -4.61523990045825E-06 -1.92300993470003E-08  2.09490726372250E-07
 -1.98857799203921E-08 -1.19630786697562E-06  7.43010860793863E-06  1.14048226210447E-05  1.38125325690147E-06
  2.46301415411511E-06 -4.29058411031000E-06 -6.56637918214149E-06  8.19165977214343E-08 -2.69921825145759E-06
  1.05357939529719E-06 -1.32675701440178E-07  2.89177838061247E-07  2.07233347581153E-06  9.77232552339527E-06
  3.69764699622907E-05  7.71783050213375E-06  1.47981739355321E-07  2.64020039805849E-06  1.35162530190765E-05
  2.80206670892170E-06  8.72414618391979E-09  1.67954438450093E-07  8.84893208567911E-07  1.66131535150375E-07
  9.82366770192968E-08  1.74622778155542E-06  8.90295151049393E-06  1.84916202910677E-06  3.92623379079215E-08
  1.71976150497266E-07 -1.64013771308686E-08 -5.47950029876111E-08 -9.80308022243020E-09 -7.45942619329444E-08
  1.74651019767585E-07  1.31266315214342E-07  1.12943154286461E-07  6.04262962896161E-08 -3.43804275089715E-07
 -2.40689436781169E-06 -9.37082109205727E-06 -2.78479548688279E-05 -1.07580860307436E-05 -2.59659405842566E-07
 -1.57435259181894E-06 -5.62864417700128E-06 -4.82201505936752E-06  2.14185797548381E-07  1.42477402022367E-06
  2.90785838522095E-06  1.80557475380740E-06 -2.42632133097287E-08  7.54496358846854E-08  1.12090034569830E-06
 -1.15318558453261E-07 -5.13845303576813E-06 -1.00426740801946E-05 -1.26713361740786E-06 -2.65097788527393E-06
 -2.90168447978442E-06 -5.16533121626100E-06 -4.86163505011812E-07 -3.26259376604339E-06  4.96711895844952E-07
 -2.06873532331820E-07 -3.40598404334145E-07 -2.38479057145326E-06 -9.28737290625306E-06 -2.75173852169031E-05
 -1.06363806896213E-05 -4.14279067201199E-08 -5.11323661587320E-08 -7.25500771332957E-07 -1.62489009768186E-06
 -6.95874901476986E-09 -1.32642162640979E-07 -2.13990783236710E-06 -1.43310603156054E-06 -3.35868635551045E-07
 -2.14439285660545E-06 -6.03725906125042E-06 -4.63815832939759E-06 -4.96719386925675E-08 -5.29380746061499E-07
  4.37824367299413E-09  2.40413304518232E-07  5.85497194303894E-06  1.12192408967046E-05  7.35527037176793E-07
 -4.53464963296165E-07 -1.23578112880605E-06 -4.18809891722492E-06 -5.36147452071785E-04  1.38819724253683E-06
  4.54869179288704E-06  2.52277704294280E-07  2.78343914713289E-06 -4.48477968893966E-08 -2.12802216410847E-06
  1.83441637805517E-07  8.88800729183266E-07  7.19056564960019E-05  1.44881535545870E-06  4.96225249823506E-06
  3.76555732211695E-07  4.00478122600417E-06  6.31598074369613E-08  2.57996507784035E-06  2.22499807866703E-07
  1.00368241235997E-06  1.00000020675058E+00  3.56476176415939E-06 -3.66601929040952E-04 -6.87756985502017E-05
  1.47518435679158E-05 -4.76747593366498E-06  2.78479396447519E-06 -4.49783685311733E-05  8.35967099502983E-06
  8.02590340314735E-05  1.38681029912816E-06  4.29782408886860E-06  2.74829949800076E-07  9.28357651106161E-07
 -1.87647322802570E-08 -2.34307883729480E-07  1.85344563165252E-07  3.49599768915962E-06 -3.28560812828093E-07
  1.78011746168624E-06  6.47383346098556E-06  1.32718538141787E-07  3.57896671782193E-08 -2.57023963396162E-07
 -7.71440586503583E-07 -2.35299584726616E-08  1.10879184859979E-06 -4.62847514569955E-08  8.91394832334750E-07
  3.94140372470543E-06  2.82221180017634E-07  3.44003595221478E-06  9.56577784747263E-08  2.28869744027300E-07
  1.29418909329611E-07  2.22488084022276E-06 -1.51796087231683E-07  1.86763104160038E-07  5.59653566224309E-07
  1.44121153226272E-07  1.41984830092707E-06  1.76969337360778E-08 -2.62566848395408E-08  8.92983313122932E-08
  1.02237759563843E-06 -3.40850344745197E-07  1.80638095500601E-06  6.50748172938794E-06 -8.82088159217647E-08
  3.43926366429473E-07 -4.65148538699049E-08 -1.16744952167938E-06  2.73343837672841E-07  4.53184556556279E-07
 -7.33134939619410E-09 -7.22189466076408E-08 -1.27718872012479E-07 -2.04187237703053E-07  5.53947965552868E-08
 -6.65495245346957E-07 -4.15228250183217E-07 -6.57355068350747E-07  5.74796855183266E-07  3.21816511897815E-06
  1.97291246458163E-07 -1.01296172986345E-06  1.34364762357272E-06 -3.10820915287199E-06  1.38740184505279E-06
  5.07382532108142E-06  2.49979065525627E-08 -5.15159495091284E-08  4.31227306002801E-07 -1.04822798542733E-06
  1.03966172616730E-06  7.57503982561207E-08  3.98479969944108E-07  4.32382778956684E-07  5.72753210736878E-07
  3.20239277327335E-06  5.34838608605550E-07 -1.35749710016707E-06  8.68015840547375E-07  1.37976365861893E-06
 -2.97455062266643E-06  5.07606774631298E-06
* ORBITAL    1    8
  3.40799889293289E-07  2.38608696690219E-06  9.28944006958044E-06  2.74950601697577E-05  1.06201755487677E-05
 -6.79662070273538E-09 -1.33194527075216E-07 -2.13260916610630E-06 -1.42235161661185E-06 -4.13392894417965E-08
 -5.20168829764865E-08 -7.20492379637762E-07 -1.61649926874293E-06 -3.35783240072206E-07 -2.14298816197882E-06
 -6.01833573844580E-06 -4.62795001567959E-06  4.12275791573260E-08  5.13610058612543E-07 -7.38663442565011E-07
  4.45546512139216E-07 -5.85234867647812E-06 -1.12172914701552E-05 -4.10349147692554E-09 -2.37681257517875E-07
 -1.23490280673045E-06 -4.18170319467734E-06  3.43407062076631E-07  2.40406544228286E-06  9.35787206872020E-06
  2.77954074326661E-05  1.07358506146882E-05  2.13903242556749E-07  1.41885769061838E-06  2.86850733401622E-06
  1.79488228490468E-06 -2.59834547724711E-07 -1.57772101020325E-06 -5.64818145659756E-06 -4.82674071630368E-06
 -2.45401637511947E-08  6.96385266358944E-08  1.07972381814840E-06 -1.27863108593194E-07  5.13510074837867E-06
  1.00404041427140E-05  4.85682704227382E-07  3.26192105382112E-06  2.90186667543638E-06  5.16998547539175E-06
  1.26989876961533E-06  2.66249605105675E-06  4.98134514249058E-07 -2.03686200985089E-07 -2.88611667605321E-07
 -2.06834489180235E-06 -9.75588948148563E-06 -3.69090239630558E-05 -7.68274920862728E-06  8.89016487876670E-09
  1.67422305491868E-07  8.78526363483445E-07  1.68879217894518E-07  1.47424125998362E-07  2.63212645787739E-06
  1.34749779986746E-05  2.79183115003853E-06  9.80292298006081E-08  1.74151330920147E-06  8.87563826672008E-06
  1.84458499465319E-06 -3.42135306428819E-08 -1.61929468431172E-07 -1.77157202578572E-07 -1.37158689043808E-07
  1.32112156381214E-08  8.09318646805963E-08  1.66503256209182E-08  5.80824353846093E-08  1.15791882386131E-07
  6.83704810709433E-08  3.78423894251838E-07  2.58638469907572E-06  8.77855767164348E-06  2.35760101512765E-05
  9.06888894865836E-06 -1.36461239473542E-07  2.38087603207040E-08 -3.43291371549753E-06 -4.61367768492749E-06
 -1.63949640960660E-07  3.18888086993036E-07 -3.51576432215280E-06 -6.34827359336917E-06 -1.88837622540858E-08
  2.11492286478506E-07 -1.51340068590655E-08 -1.19166563586106E-06 -7.42951804325416E-06 -1.14063838586357E-05
 -8.20821884658389E-08  2.69682492402658E-06  4.28418778600373E-06  6.55492847135234E-06 -1.38126884823473E-06
 -2.46224855547847E-06  1.05589880471429E-06 -1.25037765618233E-07 -1.00000020784168E+00 -3.58701263802905E-06
  3.66621537806119E-04 -4.80947328818126E-06  2.79628454409350E-06 -6.87378495533739E-05  1.47428387926824E-05
 -4.50133074349553E-05  8.37563853384103E-06 -7.03231745547957E-05 -1.38776850335147E-06 -4.30525145408496E-06
 -1.94995702895451E-08 -2.40196177500420E-07  2.73749801700052E-07  9.23212504525872E-07  1.85448215506506E-07
  3.49518987960845E-06 -5.36509930287623E-04 -1.39308568033708E-06 -4.15919477086285E-06  2.91702905303103E-08
 -2.14178094886105E-06  2.57444466533937E-07  2.78044243335357E-06  2.31726791491239E-07  8.80170623001710E-07
 -6.22945892021872E-05 -1.45044337725799E-06 -4.97069220312635E-06  6.30138680591776E-08  2.57377974475581E-06
  3.76263522061790E-07  4.00093953075016E-06  2.21508141362354E-07  9.97035844929784E-07  1.50237362169598E-07
 -1.78550746691633E-07 -5.36288595334618E-07  1.68034159268580E-08 -3.28799108807164E-08  1.41975668461537E-07
  1.40527163223266E-06  8.74171803039060E-08  1.00740402893391E-06  3.39621997683997E-07 -1.80564671674721E-06
 -6.50537166371778E-06 -4.69242245441337E-08 -1.16970989665894E-06 -8.84693938332475E-08  3.42372085164843E-07
  2.72899944441374E-07  4.50319365872096E-07  3.44191086483452E-07 -1.79447438125109E-06 -6.49649425690458E-06
 -2.58450638452237E-07 -7.44247338756812E-07  1.33700988535996E-07  2.27138417888188E-08 -2.40390917981934E-08
  1.11709423312028E-06  4.75917140031697E-08 -8.93446507942802E-07 -3.94882944118217E-06  9.57718291809608E-08
  2.28222949081465E-07  2.82310698530057E-07  3.44126851999288E-06  1.29138820243972E-07  2.22435858101190E-06
 -5.73757745517916E-07 -3.20970594322115E-06 -1.35781781868879E-06  5.27624563143467E-07  8.70795791287381E-07
 -5.07299105505734E-06 -1.37901218011736E-06  2.97375979359219E-06 -2.58120448839884E-08  4.62983261729717E-08
 -1.04881137622375E-06  4.34832934506785E-07  1.03602487634841E-06 -4.24746861590200E-07 -7.76925312274604E-08
 -4.05434149295153E-07 -5.79083365385009E-07 -3.24904551119932E-06 -1.02994964024282E-06  2.04518807377084E-07
  1.37616284263044E-06 -1.38812767997385E-06 -5.07334348187843E-06  3.18698813756961E-06  7.24525049964522E-09
  7.17890519963585E-08 -2.06052351657165E-07 -1.27302489739869E-07  5.60082136874558E-08  4.13097429619079E-07
  6.59784115762123E-07  6.59992112834995E-07
* ORBITAL    1    9
 -1.16574724230843E-07 -8.36455407636964E-07 -3.99506451392221E-06 -1.76395924336288E-05 -4.70008611403130E-06
  9.09316129301981E-08  1.73321341613726E-06  1.21377708260228E-05  4.29212042874064E-06 -7.61724874037696E-09
 -1.34841894684293E-07 -5.39349080031508E-07  8.91282730725226E-08  6.86193988897709E-08  1.30099213091578E-06
  8.85666748484330E-06  2.94866273595190E-06  6.31109666979127E-07  9.96504530272970E-07 -1.02694943702250E-07
 -4.88821713825560E-07 -3.49679256931467E-07 -5.42893783094636E-07 -8.28709608712758E-07 -1.87143150796597E-06
 -6.55509993245580E-07 -1.66826879447739E-06  8.10519404306979E-07  5.72174377606532E-06  2.44363359953616E-05
  1.04127331891841E-04  4.41140946951409E-05 -1.46133285168792E-07  1.11431340735325E-06  6.89459638852272E-06
 -2.32601093333854E-06 -1.76350579547289E-08  2.67053218698672E-07  1.71476510230260E-06  1.67971152835566E-08
 -8.97197195676208E-08  6.09503506792522E-07  3.71685816342465E-06 -1.63255929943745E-06 -2.04613121341718E-06
 -4.52636400063420E-06 -1.01066422501526E-06 -2.23966906789508E-06  1.19247715177418E-06  2.62505065919512E-06
 -3.94641466792566E-06 -5.30429812048908E-06 -3.52133852072600E-06 -5.34984798599859E-06 -1.78379411258947E-07
 -1.28013019646771E-06 -6.11595963316219E-06 -3.01341664859850E-05 -1.20158633113193E-05  8.94987490210135E-08
  1.70641921057763E-06  1.25845929760114E-05  4.68762296904297E-06  3.12778972436282E-08  5.77572464955896E-07
  3.06925487249214E-06  4.93735711609045E-07  7.42154913058473E-08  1.43252868761223E-06  1.10780212284039E-05
  4.29630401066386E-06 -4.72567534747084E-07 -5.41795676293814E-07  6.14809766221233E-07  1.66807891026339E-06
 -2.53730201271885E-07 -1.36760665897939E-07 -6.08274072165982E-07 -1.72477079241087E-06 -7.77635503419348E-07
 -2.11002230707865E-06 -1.77278109598930E-07 -1.27225899416382E-06 -6.07940324726504E-06 -2.99502100425446E-05
 -1.19282353950466E-05  1.13166736232753E-07  2.16221908824872E-06  1.57096059829088E-05  5.63755455423368E-06
  8.05863335886098E-09  1.32448505197737E-07  5.92099966412647E-09 -4.49163505720939E-07  4.01835460059897E-08
  7.78818071697658E-07  6.58457678569607E-06  2.91712133190134E-06 -2.04837116047231E-08 -1.57163432983136E-07
  6.81115496108188E-08  2.21269932118166E-07  5.37696599406030E-07  5.50375727073248E-07 -1.15529723193086E-06
 -3.17765224477470E-06  1.32284966481291E-08 -2.66644697261042E-08 -6.98392326152544E-07 -8.73229630488864E-07
 -2.88881475501716E-06  5.12664841835034E-07  4.29745261073185E-06  4.68866496041614E-08  1.40345727108526E-06
  2.74407846971685E-07  3.33292027825796E-06 -2.48809009739678E-07 -5.78663212040167E-07 -2.20013877486535E-06
  5.50036484963825E-07  6.16544000018384E-06 -7.49222822611929E-08 -1.88095791640113E-06  4.42471726528285E-07
  5.70103850937865E-06 -2.46233322743998E-07 -5.63794818381728E-07 -2.18425851849149E-06  2.36704012584367E-07
  2.62225732479307E-06  5.88883727861845E-08  5.78943319662786E-07  1.24571726184438E-07  1.44018710158853E-06
 -6.92593911791444E-07 -8.98634148713901E-07 -2.94907633819120E-06  4.75601893663079E-07  5.22034526369520E-06
  7.70271712254303E-08  4.26933963186061E-07  3.30645555443977E-07  2.00566599667870E-06  1.33471679257766E-05
 -2.54683788160009E-08  1.47765314272566E-07 -3.46675489638538E-08 -8.04164125860617E-07  1.83452996197255E-07
  1.94455881751358E-06  6.39276420137724E-08  8.50039564979034E-07  9.07146751765083E-06 -3.58586048715496E-09
  9.87245027355702E-08 -3.14736793653664E-08 -3.19265891385360E-07 -5.25503314040253E-08 -5.86059284853576E-07
  1.38189143948088E-08  1.71685997777740E-07 -1.00000038637731E+00  5.70279236145416E-06  3.63163101916293E-04
 -3.28807658727136E-05  6.19427579770916E-07  6.19153750737552E-05 -1.70025986254547E-05 -6.63079884309422E-05
  1.22978677287456E-05  1.85065291502017E-05 -5.20172102588864E-08  4.95357346894211E-08  1.26775836032456E-07
  1.22789590143995E-06  2.98040252311167E-08 -2.65358109590614E-08 -1.54856429504099E-07 -1.94823069829675E-06
  2.29774364439719E-07 -5.71027933716140E-06 -4.99923551169500E-06 -8.49466369310965E-06  2.35116378435530E-06
  2.10689641016305E-06  6.78080802778991E-06  2.05672126572966E-06 -4.09113267278730E-08 -1.85300956909258E-07
 -9.30012545270232E-08 -3.95713772848614E-07 -2.75609840951117E-07  1.76584032515911E-06  6.95681501550355E-07
  1.88769193004622E-06  3.73481549294059E-07  2.03692122837396E-06  3.11909225488337E-07  2.06424332027394E-07
  9.48904634014108E-08 -1.50619771984813E-07 -3.15663560022672E-06 -3.12663397153840E-06 -3.78935196282552E-08
 -1.69002422845634E-07 -4.40137978611391E-07 -4.68319871951211E-08  2.07191949764808E-07  7.04119588850230E-07
  1.76856327763628E-06  1.88932326629146E-06
* ORBITAL    1   10
  1.76662843393900E-07  1.26782258341865E-06  6.05767921038284E-06  2.98512348274618E-05  1.18779391951727E-05
  8.95440994612981E-08  1.70801799233728E-06  1.25679063676366E-05  4.66245693589444E-06  3.10133215383880E-08
  5.72619355048755E-07  3.00946677355161E-06  4.60348572418408E-07 -7.40267802715939E-08 -1.42940005097494E-06
 -1.10697435125406E-05 -4.29705190815959E-06  4.79457435509860E-07  5.56446222553641E-07  6.06387293250571E-07
  1.65201889437990E-06  2.51904237356544E-07  1.36210110109884E-07 -6.20791675926133E-07 -1.75583978028189E-06
  7.69539556310788E-07  2.07885856210235E-06  1.73570677549871E-07  1.24560996051486E-06  5.95111717855589E-06
  2.95485780245844E-05  1.20080472453327E-05  1.09660477457447E-07  2.09637685391195E-06  1.53684323841324E-05
  5.58606169998725E-06  7.43157436748770E-09  1.20396620028108E-07 -7.85485565463423E-08 -4.79732635371216E-07
 -4.05080610789394E-08 -7.85825790195582E-07 -6.65927874692494E-06 -2.95962118262600E-06  1.46285840814895E-08
  1.50265560813397E-07  6.72484248834640E-08  2.23966391920469E-07 -5.11283396018519E-07 -4.85086681469156E-07
 -1.14539201884392E-06 -3.15458145989417E-06 -4.54700117387578E-08 -3.61003037028896E-08  1.17448518656194E-07
  8.42779155563128E-07  4.02686725655623E-06  1.77361156837588E-05  4.66757726679158E-06  9.01749270692644E-08
  1.71821259897262E-06  1.20428183363956E-05  4.26440080158168E-06 -8.44319605286025E-09 -1.50720837897333E-07
 -6.43379910389081E-07  5.90089582845597E-08 -6.99125044254256E-08 -1.32601052942434E-06 -8.98173397644470E-06
 -2.96585382308338E-06 -6.23948106998715E-07 -9.83293903378658E-07 -8.69533408431963E-08 -4.58147690890320E-07
  3.67262458916963E-07  5.84794632778588E-07 -8.29418216435220E-07 -1.87158308342480E-06  6.56855189324844E-07
  1.66702233714801E-06 -8.06228285808850E-07 -5.69267522519330E-06 -2.43328929708599E-05 -1.03632115985936E-04
 -4.39187191959019E-05 -1.53373456217239E-07  9.89970481616530E-07  6.30987300141214E-06 -2.48812110857921E-06
 -1.92140811504392E-08  2.36411445950430E-07  1.57989539513205E-06 -4.55013764185071E-09  8.91153014054506E-08
 -5.99142484918106E-07 -3.92824933693129E-06  1.45028654968752E-06  2.06396571670231E-06  4.58401218291162E-06
 -1.00501081825174E-06 -2.24386639580544E-06 -1.26315734477701E-06 -2.74751413867114E-06 -3.82963191804195E-06
 -5.10815087373166E-06  3.54313642655503E-06  5.43457549276464E-06  2.43826915877822E-07  5.85053577151795E-07
  2.21256864701464E-06  5.45534044506237E-07  6.13945345928530E-06 -8.35710791882933E-08 -1.99185426819030E-06
 -4.40895336726383E-07 -5.71726874272065E-06  6.73107073990128E-07  8.71167532726578E-07  2.87274919021412E-06
  5.06435376712047E-07  4.23878869564043E-06  4.22288647313037E-08  1.37131427994434E-06 -2.83033360094024E-07
 -3.42414660253443E-06  6.99543460632035E-07  8.93194113080523E-07  2.93767831665475E-06  4.70291269078661E-07
  5.12953651125597E-06  8.11133932265235E-08  4.52341236300803E-07 -3.33095302681129E-07 -2.03974218266036E-06
  2.40515477444206E-07  5.65504987285046E-07  2.19033599599970E-06  2.34792041852259E-07  2.60967436819904E-06
  5.53669741408039E-08  5.52605316987257E-07 -1.27273538498104E-07 -1.45743955535442E-06 -2.94501897669330E-05
  9.58587773611797E-09 -6.70958447487478E-08 -3.24777539295472E-08 -3.15544086296812E-07 -5.29246841782267E-08
 -5.92721407005161E-07 -1.36978476068014E-08 -1.81788721287339E-07 -7.34018744799967E-05  2.88679464472024E-08
 -1.14387240142001E-07 -3.09771896791320E-08 -8.00158798112453E-07  1.81281961898728E-07  1.93431594021204E-06
 -5.79326765931039E-08 -8.26302826837263E-07  1.85135749941081E-05  3.63794039558864E-08 -1.23635697511237E-07
  1.24222648554381E-07  1.20077668734914E-06  2.75211666382036E-08 -3.03857747569770E-08  1.58098602249739E-07
  1.95690856491337E-06  1.00000038049740E+00 -5.55612102020299E-06 -3.63376450608565E-04 -3.27414034007046E-05
  4.26060839680754E-07  6.25396492138101E-05 -1.73404976163750E-05  6.64830661349741E-05 -1.23756189909360E-05
  3.78049040908665E-08  1.65593329616292E-07 -1.04898968312635E-07 -3.92948491859804E-07  2.68605518038779E-07
 -1.76904991565854E-06 -7.08506221430536E-07 -1.87571554211474E-06 -1.01873975884527E-07  6.06979773157429E-06
 -5.10963790493934E-06 -8.72792192555399E-06 -2.58797173359412E-06 -2.08518767692666E-06 -6.91843103482359E-06
 -2.14490731164160E-06  3.81122924651244E-08  1.68691213501176E-07 -4.34869136956759E-07 -5.23684979167202E-08
 -2.03733518988448E-07 -6.99618098735783E-07 -1.76499240789998E-06 -1.86285827740784E-06 -3.68632435212301E-07
 -2.00851716303712E-06  3.30455914619652E-07  1.86413156620806E-07 -1.03823908984793E-07  1.51548182101361E-07
  3.08559101997800E-06  3.10841104803948E-06
* ORBITAL    1   11
 -8.05927151253752E-07 -5.69050229058331E-06 -2.43221034332200E-05 -1.03560842925963E-04 -4.38769387121109E-05
  1.92176436070260E-08 -2.36551688611231E-07 -1.58963567731674E-06 -3.33377922737859E-09  1.53433102849637E-07
 -9.89417098836324E-07 -6.31686438140815E-06  2.48158186419885E-06 -8.91176108894865E-08  5.99192392415513E-07
  3.92321212232969E-06 -1.45595316392406E-06  2.06457935100842E-06  4.58940003592032E-06 -3.83230524216129E-06
 -5.11263632990340E-06 -1.26164850994704E-06 -2.74531169419245E-06 -1.00564316360019E-06 -2.24418220244677E-06
 -3.54504978173218E-06 -5.44202465570537E-06  1.17489400825169E-07  8.43075311100268E-07  4.02837488383206E-06
  1.77523909980344E-05  4.68427011384169E-06  8.63800080440219E-09  1.54475439729366E-07  6.68678420376666E-07
 -5.15047052754628E-08 -9.00744402292162E-08 -1.71643959182049E-06 -1.20358101984917E-05 -4.26505474562699E-06
  6.99965407025971E-08  1.32763124647371E-06  8.99170654680713E-06  2.96826663640884E-06 -6.23114064968487E-07
 -9.81265141335602E-07 -8.28008793948729E-07 -1.86823627952181E-06  3.66714992129494E-07  5.83003383281522E-07
 -8.86989847170481E-08 -4.61856927412954E-07 -6.57462845055188E-07 -1.66897075866438E-06  1.73523616803331E-07
  1.24526876998573E-06  5.94937724012691E-06  2.95273135405432E-05  1.19881836732363E-05 -7.30459739385636E-09
 -1.18079077399129E-07  9.05550725326634E-08  4.81896810560948E-07 -1.09292371419211E-07 -2.08974961433170E-06
 -1.53299689130234E-05 -5.57644552489490E-06  4.06783446584765E-08  7.88745255692803E-07  6.67052210752533E-06
  2.95919362879772E-06  1.44889946918902E-08  1.49415227624958E-07 -1.14258084086185E-06 -3.14975371003169E-06
 -5.12616927949070E-07 -4.88092202652897E-07  6.70735750142139E-08  2.23087930947415E-07  4.30281305760355E-08
  2.92792789549389E-08  1.76351120561295E-07  1.26560232927598E-06  6.04759482276817E-06  2.98042013249090E-05
  1.18575907355034E-05 -3.09476063834268E-08 -5.70926072650236E-07 -3.00131262212994E-06 -4.59795597346950E-07
 -8.94908632108358E-08 -1.70700718332246E-06 -1.25611316251403E-05 -4.65982278061647E-06  7.40313332998646E-08
  1.42911264107666E-06  1.10658399168411E-05  4.29520413637643E-06  4.79344903492399E-07  5.56376541454604E-07
 -6.20793378508242E-07 -1.75603418114333E-06  2.52059821147526E-07  1.36747287141643E-07  6.05379601848327E-07
  1.64990183370073E-06 -7.69762316420357E-07 -2.07957643463780E-06  6.97768059868394E-07  8.90897199982475E-07
  2.92942355423249E-06 -8.07120324807051E-08 -4.50537985808367E-07 -4.70090866928241E-07 -5.12849300686145E-06
  3.32723120801609E-07  2.03718015179671E-06  2.39867833036210E-07  5.65077609806518E-07  2.18881709506874E-06
 -5.51727768808301E-08 -5.51199338474971E-07 -2.34623293371085E-07 -2.60843498679974E-06  1.27162880240806E-07
  1.45577469590904E-06  2.43125566150369E-07  5.87029714150870E-07  2.21956266970261E-06  8.32657872226481E-08
  1.98900217255269E-06 -5.45657178139506E-07 -6.14028244785338E-06  4.40689605010647E-07  5.71527531865923E-06
  6.71857368366935E-07  8.71486724167042E-07  2.87335900416072E-06 -4.17045117270726E-08 -1.36504601634106E-06
 -5.05932230990448E-07 -4.23213986684034E-06  2.82952370738266E-07  3.42220886055578E-06 -1.34497477924492E-04
  2.89474925754606E-08 -9.15415272657377E-08 -3.60078128324111E-08  4.20729939850722E-08 -1.17367030789184E-07
 -1.19093779605936E-06 -1.45068467415864E-07 -1.93700381533307E-06  1.00000037138278E+00 -5.49732933937410E-06
 -3.63421789933647E-04 -6.25676679575697E-05  1.73417008613091E-05  3.27739418817715E-05 -4.38995957019981E-07
 -6.63725741656374E-05  1.23569249542723E-05  9.07107554147514E-06  1.32582756822407E-08 -6.95425615768429E-08
  5.56869942345358E-08  6.03007662123412E-07  3.15901734556725E-08  3.30260695187177E-07  1.67864502040254E-08
  1.86622668827217E-07  7.34018641840529E-05  2.87829493151312E-08 -1.64977227191014E-07 -1.85945409473982E-07
 -1.93292762893054E-06  4.02650905007368E-08  7.97956682105549E-07  6.76765547370724E-08  8.22782574026779E-07
 -3.68318627984148E-07 -2.00587564737471E-06 -1.85472359160606E-07 -3.27206254726426E-07  1.02191055852208E-07
  3.10476279110264E-06  1.50710584282269E-07  3.08727678621363E-06  3.84503709571504E-08  1.71111630875443E-07
  5.12949350297375E-08  4.41424088575669E-07  2.04851543482845E-07 -1.86062249227627E-06 -6.99893449074553E-07
 -1.76405777746487E-06 -9.31796411883314E-08  6.13608116581777E-06  8.74647778942058E-06  5.10010204317228E-06
  2.51593981150163E-06 -6.91672523964760E-06 -2.14827829077506E-06 -2.23122998099878E-06  3.71384554074960E-08
  1.61024921162526E-07  3.94478218090631E-07  1.06816055527868E-07 -2.71012547975791E-07 -7.05679653854502E-07
 -1.87127814628684E-06 -1.76702381122979E-06
* ORBITAL    1   12
  1.76694490944478E-07  1.26808132789373E-06  6.05985251007124E-06  2.98847454634066E-05  1.19331159537530E-05
  8.10955425005645E-09  1.33390038677902E-07  1.17123571243870E-08 -4.47945687783167E-07  1.12823139694054E-07
  2.15512531654943E-06  1.56765247384629E-05  5.63694635296088E-06  3.98950324221689E-08  7.73482856505891E-07
  6.55004136404631E-06  2.90859974010157E-06  2.17208277847902E-08  1.60499114397804E-07  1.14872619508796E-06
  3.16712973256618E-06 -5.37690150126790E-07 -5.51477614712866E-07 -6.87573330146304E-08 -2.21877098898879E-07
  1.96965668936961E-08 -1.36558627033099E-08  1.78650808850432E-07  1.28206923447917E-06  6.12490683685574E-06
  3.01667862051141E-05  1.20171934974352E-05  3.18571392949618E-08  5.88741452633252E-07  3.13171819894426E-06
  5.06436804971191E-07  8.97576370288448E-08  1.71128243010362E-06  1.26115921508875E-05  4.69155645249144E-06
  7.46929441331725E-08  1.44169779143760E-06  1.11246515818258E-05  4.30215800517996E-06  4.73323458287156E-07
  5.44168230215485E-07  6.09871921759364E-07  1.72572257675669E-06  2.55407669062417E-07  1.41795958484575E-07
 -6.14820686412417E-07 -1.67046758617870E-06 -7.80449195898529E-07 -2.11650578748418E-06 -8.07063376425335E-07
 -5.70133646316096E-06 -2.44299437319272E-05 -1.04115142468569E-04 -4.40690056532077E-05 -1.87559587673037E-08
  2.43760466696076E-07  1.69793610355352E-06  4.96057536084077E-08 -1.54052451480067E-07  9.70810295205420E-07
  6.69362878958732E-06 -2.23703059145591E-06 -9.27169312551277E-08  5.45721688160908E-07  3.76569395541124E-06
 -1.50105800747168E-06  2.01240166847838E-06  4.49797487380048E-06  3.81321585485318E-06  5.17407740163362E-06
 -1.19272140518374E-06 -2.63454430765266E-06  9.83009556484948E-07  2.20223632806587E-06 -3.43812092934372E-06
 -5.28677335152827E-06  1.16518483121818E-07  8.36061266613292E-07  3.99355372437441E-06  1.76486139745921E-05
  4.70932768822456E-06 -7.70086009508571E-09 -1.36314289791064E-07 -5.49800884826467E-07  8.53230233352206E-08
  9.09476395063303E-08  1.73362565624989E-06  1.21492871442204E-05  4.29902619775883E-06  6.86952367334315E-08
  1.30261677897098E-06  8.87404432149541E-06  2.95590039162647E-06 -6.33280714672063E-07 -1.00078864220241E-06
  8.29082660822370E-07  1.87481760565832E-06  3.51393982803854E-07  5.46424907040316E-07  1.01012492481128E-07
  4.85878228336353E-07 -6.56215183162442E-07 -1.67172834899684E-06  2.42917149519520E-07  5.62628241281315E-07
  2.18052107636880E-06  5.90105188313809E-08  5.78596985289705E-07  2.36593028757586E-07  2.62156196413491E-06
  1.24127108560192E-07  1.43555693817009E-06  6.80367576897372E-07  8.99499008387533E-07  2.96081583936102E-06
  7.72029955332771E-08  4.29914240622517E-07  4.76427426092079E-07  5.22902081943627E-06  3.32924767000067E-07
  2.03359976276167E-06  6.79587631673089E-07  8.62973602763795E-07  2.87280772253898E-06  4.75889213351600E-08
  1.39965755166848E-06  5.12983423961880E-07  4.33112784161434E-06  2.75011084985858E-07  3.35118270496792E-06
  2.41770918800743E-07  5.67523668682421E-07  2.17160723702913E-06 -7.61953916626486E-08 -1.88505549842581E-06
  5.48591521333663E-07  6.17349675927214E-06  4.41711904214798E-07  5.70194686839412E-06  1.00000037713613E+00
 -5.77908021862627E-06 -3.63136241506725E-04  6.22131119935082E-05 -1.71154920428827E-05 -3.32870012243113E-05
  5.61012047596177E-07 -6.61703460104411E-05  1.21938298087147E-05  1.34502217105750E-04  5.14039023259957E-08
 -1.04100190329258E-07  2.03862167501292E-08 -2.30387503845495E-08  1.32130836325111E-07  1.23085048108188E-06
 -1.65038096790752E-07 -1.94853355478874E-06  1.33540196877019E-05  3.98993304940237E-08 -1.10561679109563E-07
  1.88465552290383E-07  1.97397105031554E-06 -3.59955673143851E-08 -8.00274829191042E-07  6.79655968069429E-08
  8.65291291527346E-07  2.94593635511172E-05  3.52914067026936E-09 -1.12127841913178E-07 -5.41849628738649E-08
 -5.89263653596695E-07 -2.94218627664839E-08 -3.23982488166808E-07  1.65281330397249E-08  1.73589612582597E-07
  3.87152084207190E-08  1.73581335023494E-07 -4.59532870026176E-08 -4.37138357572345E-07  2.04910563870171E-07
 -1.88640456995611E-06 -7.02838554072622E-07 -1.76699642259840E-06 -3.76307861233258E-07 -2.05472301553569E-06
  2.06078684077612E-07  2.99875639590343E-07  7.77924732544637E-08  3.15157508763103E-06  1.49181950905621E-07
  3.15813573385521E-06  4.03883201584868E-08  1.83465546693741E-07 -3.87363301887105E-07 -9.25909285892562E-08
 -2.72093577057933E-07 -6.97231082222906E-07 -1.88913410626549E-06 -1.76473414417490E-06 -1.85627425049772E-07
  5.85306853399667E-06 -8.60056804065834E-06 -4.88174593633541E-06  2.42233052811096E-06 -6.93985834208927E-06
 -2.00432003442422E-06 -2.15181741731477E-06
* ORBITAL    1   13
 -3.16045505097331E-07  2.03963872221497E-04 -8.38701357682230E-06 -2.22333232948763E-05 -9.45356540660728E-06
 -1.17451359494103E-08 -4.18706982981114E-07 -1.94225603660466E-06 -1.57297894209998E-07 -1.86643156790333E-08
 -2.84154534459795E-07  6.23863016405239E-06 -5.71274170286187E-08 -6.92348240792058E-08  1.01020207038900E-07
 -3.65716455389766E-06 -2.63341299692023E-06 -1.56853787418030E-06 -1.75211728478912E-06  7.01384664423933E-07
  1.12884793486409E-06 -6.31315783323978E-06 -7.99485439855331E-06  3.31708642899868E-08  4.96126644370471E-07
 -2.09464089240313E-05 -7.74968680468000E-06 -3.17262579888605E-07  3.35634592931990E-04 -8.15455834436963E-06
 -2.19222201807969E-05 -9.51379419845506E-06  9.88298867412591E-08 -3.37704992052382E-07  4.90801072300883E-06
  1.75915459718062E-06 -5.90879250178705E-08 -1.99087337978024E-07 -1.79675923366973E-07 -1.95872741958177E-06
  4.34524227425583E-08  2.22821027686595E-07  6.25521975853981E-06  1.39759950376530E-07  4.75195499653140E-06
  6.13268074006277E-06  1.49801784822656E-05  6.10396203885047E-06  4.41546295056226E-06  5.52483814092945E-06
  1.40929938852811E-05  5.25373077159579E-06 -6.70513036118856E-07 -1.29606320774257E-06 -2.05513187479091E-05
  9.99997720316390E-01  1.15098494000307E-03 -9.42193620812508E-05  1.08824678625379E-04 -1.44136303459679E-05
 -1.21986127286822E-06  3.44460088564032E-06  9.30270946543842E-07 -4.80500810640767E-04 -3.64158494782310E-05
  1.08852168604113E-05 -2.96047498725198E-05 -3.31356282050836E-04 -2.48699426119461E-05  5.63261225795862E-06
 -2.16739639523016E-05 -1.23389647440130E-05 -4.62121296387950E-07 -9.21819058874750E-06  4.78396655789640E-07
  6.60361176908740E-06  6.39770225034741E-07 -7.92748052919281E-06  8.58413547210407E-06  1.29757346781331E-05
 -7.20549137796785E-06 -2.03320084137519E-07  1.77828689799326E-04 -5.07422572084289E-06 -3.21501760494900E-06
 -1.68661636378620E-08 -8.51044060873431E-08 -9.22284779422134E-07 -9.99927251125347E-06 -4.39615178122550E-06
 -9.75848580031837E-08 -6.85565822122329E-07 -6.18960349073793E-07 -3.61452289664285E-07 -9.05795416223231E-09
  1.69592003386171E-07  6.62187669801907E-06  2.85434920268955E-06  9.71557621099509E-07 -6.74223517252467E-06
 -1.09061434488657E-05  7.81028083905771E-06 -5.35677903572755E-07  3.94252227144964E-06  1.09070253034056E-05
 -5.88447768263482E-06 -9.81429791366138E-08 -1.37027458305606E-06  1.78269407097974E-07  1.32037765198981E-06
  4.43386845568190E-06 -5.74767715157824E-08 -1.96561313325283E-06 -4.48805915050487E-08 -1.66428196736487E-06
  9.64055399470973E-09  2.48400108869083E-07 -2.83996698084399E-07 -1.50611783647849E-06 -8.94062656442102E-07
 -7.43925052387160E-08 -8.31167859715676E-07 -3.19080950745127E-07 -4.76356761777066E-06  2.10061243530441E-06
  1.01944198651186E-05 -2.89775296453827E-07 -1.55839855908537E-06 -8.47419634839217E-07 -1.62446887845414E-06
 -9.79758599593718E-06  1.24284842747395E-06  4.21061320142331E-06 -1.75676206127504E-07 -2.76082703428729E-06
  8.75017017227147E-08  1.37964753140374E-06  6.98526586083744E-06  2.61662056934470E-06  1.05387852099172E-05
  2.27008274046717E-06  7.87964596826477E-06 -2.68788917928089E-07 -1.99665370730385E-06  2.30768122168227E-08
  8.52507084418916E-07  4.36301402890665E-06 -3.50438165454700E-07  3.03042381494218E-07 -2.68715905103701E-06
 -1.71641212222452E-05 -1.63201531017663E-06 -1.21827087726352E-05  7.52944298390265E-08  5.59933280013961E-07
  1.55002608050388E-06  1.69421612868364E-08 -1.13449980212500E-06  1.68052671173986E-07  3.44016067560729E-07
  1.40169271778695E-07  5.38522404265460E-06  8.19165585968713E-08  6.10640059966611E-07  1.76895919338349E-06
  4.39221957568501E-09 -3.93625882279657E-06  1.95002853205952E-07  3.44745314056910E-06  1.13381925614817E-07
  1.15287010036077E-06  1.47006030173062E-07  1.12689336828830E-06  4.72231266645127E-06 -2.89336048256571E-07
 -4.33942986857510E-06  6.22154389797471E-08 -1.24920601737450E-07  2.45546643813234E-07  2.88746734558688E-06
  1.21265540348410E-08  3.18951194036336E-07  1.43265904837480E-06  1.06823918807197E-06 -2.74826213887732E-07
  2.18462293942317E-06 -5.68457186603654E-07  1.45372442243286E-06  5.35302502370810E-07  2.27701569080197E-06
  6.23902545696594E-07  9.23813439150550E-07  2.11521136186243E-07 -3.13564685868071E-06 -1.79946368069028E-06
 -3.15068241378469E-06  7.48037451602799E-09  3.07923582302145E-07  1.47023275963447E-06  1.08122936399669E-06
 -2.70032371360877E-07 -6.04698392428018E-07  2.18100837381525E-06  1.50061231589727E-06 -3.44986545116888E-07
 -2.61375464852213E-08  2.32114264556382E-06 -2.23553887188273E-07 -1.77831946011763E-06 -1.24311131219826E-06
 -8.53983432108663E-06 -8.60765835850746E-06
* ORBITAL    1   14
 -2.07711839568509E-07  4.41981291120929E-04 -4.73616798855762E-06 -3.09046082240939E-06  4.51601725496410E-08
  1.00026582637309E-07  6.82104059807563E-07  5.57321684840175E-07  3.36431586321061E-07  2.12164007418319E-07
  9.37196337616896E-07  9.99979722831735E-06  4.40339569436253E-06 -7.83523836298155E-08 -1.82863775779070E-07
 -6.65757609766938E-06 -2.87133476701037E-06  9.19621469207325E-07 -6.72476818824455E-06  1.09173779493012E-05
 -5.87317795134477E-06 -5.89891383190241E-07  3.95191939802317E-06 -1.08043205975968E-05  7.81747846381207E-06
  1.07671100183462E-07  1.39723439519386E-06 -2.05470445099347E-05  9.99997473870121E-01  1.15075229436091E-03
 -9.41793517593304E-05  1.08812611989693E-04  4.74706450121436E-04  3.62342536957287E-05 -1.04801522400547E-05
  2.93480799543885E-05  1.44170268637167E-05  1.28890860153922E-06 -3.32024248502295E-06 -9.10398351773619E-07
  3.28334488775980E-04  2.48266185674355E-05 -5.37516186408404E-06  2.15375141924016E-05 -1.25824101200303E-05
 -5.90866356537988E-07 -8.07417133790216E-06  8.90779134316440E-06  6.61402525059683E-06  6.87063235954005E-07
 -9.48383467855377E-06  5.47268876940922E-07 -1.30496664028868E-05  7.32408544305013E-06 -3.04671487322595E-07
 -3.40191811650708E-04 -8.97745278292301E-06 -2.20391611777602E-05 -9.60752331266957E-06  6.95440296805293E-08
  2.13378060259544E-07  2.64216094313947E-07  1.97576204169625E-06  2.24485481982295E-07  3.70563984993016E-07
 -4.84767075932770E-06 -1.72277974769714E-06  1.80347572621171E-07 -1.90429098638714E-07 -6.19394322095735E-06
 -1.12588808680479E-07  4.69350824696921E-06  6.10165188547426E-06  1.42566990081193E-05  5.20266327598445E-06
  4.28173138236553E-06  5.54305037239079E-06  1.47867360521306E-05  6.06675620352333E-06  6.82002971846510E-07
  1.28704247136318E-06 -3.24899419486288E-07  6.08328063485811E-04 -7.94373931534899E-06 -2.23493771593553E-05
 -9.42547916867109E-06 -1.74795281421148E-07  2.72654812955019E-07 -6.07305754260579E-06  6.12623755977368E-08
  7.86623788950985E-09  4.19439056477911E-07  1.98242109797437E-06  1.72020112693809E-07  2.02846117755587E-07
 -8.63762293084235E-08  3.61321283795153E-06  2.63350904456180E-06 -1.56791056733076E-06 -1.76405902890407E-06
  1.10363312672420E-07  4.73165538269794E-07 -6.24537651365752E-06 -7.98480196656275E-06  7.06099653890374E-07
  1.13545807500509E-06  2.03585719896515E-05  7.77256103766749E-06 -2.90551987520164E-07 -1.56425001401017E-06
 -9.01086821597028E-07 -1.23986186280575E-06 -4.25174709988098E-06  1.62334699268100E-06  9.77525300504291E-06
  1.76830720618952E-07  2.82083048370902E-06  8.99279395703040E-08  1.39765309941543E-06  7.06591130582588E-06
 -2.27292715619741E-06 -8.06466559862151E-06 -2.61860906175298E-06 -1.06269587018689E-05  2.65824572452120E-07
  1.99639185534556E-06  1.78353268857814E-07  1.32097281715159E-06  4.42325482521597E-06  4.46658621695527E-08
  1.67202455193625E-06  5.55651454409984E-08  1.92436706439034E-06 -1.04004499423148E-08 -2.04136912618435E-07
 -2.84547760559479E-07 -1.51105193878672E-06 -9.31431217346558E-07  3.17370852647107E-07  4.73961346416384E-06
  7.17583410866498E-08  7.67736458830230E-07 -2.09751309715566E-06 -1.01322963373876E-05  8.18978910330559E-08
  6.10679640907512E-07  1.77553065751992E-06 -1.92843234197332E-07 -3.38204394805633E-06 -6.52189041000994E-09
  3.88513417117254E-06 -1.12373292995321E-07 -1.13284306184642E-06  1.46744378547723E-07  1.12509686890008E-06
  4.71091863523638E-06 -6.13595817653746E-08  1.18926027066521E-07  2.90378646209760E-07  4.35594349615353E-06
 -2.45967753538474E-07 -2.87464828757813E-06  4.03672485881408E-08  9.86556234787273E-07  4.56437885431829E-06
  2.74817137787203E-06  1.72970615760939E-05  3.63694798584530E-07 -2.71461933956467E-07  1.67633649832246E-06
  1.22994466722003E-05  7.49455797563072E-08  5.57653102549554E-07  1.56544033263773E-06 -1.68368677080792E-07
 -4.25115765740813E-07 -1.69025799152709E-08  1.09740363816785E-06 -1.39337544165652E-07 -5.25636546322719E-06
 -3.39102520969907E-07  1.92123552852315E-08  2.56108911430421E-07 -2.28221643371902E-06  1.76252109858574E-06
 -8.57891143604742E-06 -1.24871572472975E-06 -8.53849091743798E-06  6.32790428812493E-09  2.99681122150361E-07
 -1.07230373613539E-06 -1.46019437369145E-06  2.61762886028114E-07  1.47861936986624E-06 -5.87057937053204E-07
  2.17595693589126E-06  5.32735624218439E-07  2.26290174720939E-06 -9.09260695092330E-07 -6.26532859516744E-07
 -2.03160371716039E-07 -1.80233265209659E-06 -3.15862731852737E-06 -3.11916576583501E-06  1.27957428161859E-08
  3.22801555485955E-07 -1.07634064639724E-06 -1.42596288677678E-06  2.72492073744361E-07 -5.73574337583389E-07
  1.45252114237771E-06  2.19862480861223E-06
* ORBITAL    1   15
 -3.99247459304472E-07  4.36767947837151E-03 -3.51230086238782E-06 -2.23040552180585E-05 -8.97932913287813E-06
 -2.07092124168047E-08 -2.30367594683065E-07 -1.74069573747575E-07 -1.88947461226706E-06  2.03438049207785E-06
 -2.06168613792059E-07  5.01939276663621E-06  1.99023805713689E-06 -1.36955692744880E-06 -2.52297161212259E-07
 -5.95909315031465E-06 -1.90872395262507E-07  4.58003538155133E-06  6.04513050212870E-06 -1.43531750109871E-05
 -5.16349419983262E-06  4.72185287847541E-06  5.58103465020589E-06 -1.51492515841169E-05 -5.98372757870059E-06
  6.98612694324236E-07  1.26412760482579E-06 -3.01817667077974E-07 -6.14713533724397E-04 -9.41473092763178E-06
 -2.24016816413221E-05 -9.58574111809661E-06 -4.08578437297243E-07 -3.03714487320825E-07  6.24441549284007E-06
 -2.82267286287387E-08 -2.15985891494213E-08 -4.04861629441033E-07 -1.93387802957505E-06 -1.38331549882470E-07
 -1.98664693678770E-07 -1.08115353341569E-07  3.70130452729392E-06  2.63660124724753E-06 -1.59198640709069E-06
 -1.80001182916363E-06 -3.79723022438688E-09 -5.42529302128634E-07 -6.20554544479630E-06 -7.93975497237437E-06
 -9.92237919487321E-07 -1.32392649691365E-06  2.04766791395136E-05  7.77934851491929E-06 -1.95317768749853E-07
 -1.81305604714819E-04 -5.46004944539894E-06 -3.03264690311503E-06 -1.06516347550126E-07 -9.19282243728857E-08
 -6.64084279791120E-07 -5.72470352952320E-07 -3.63010130479599E-07  8.80081042806922E-08 -9.11533561725277E-07
 -9.99287725318733E-06 -4.39704318277298E-06  1.26402375644024E-07 -1.77715438795205E-07 -6.67893147318612E-06
 -2.86120828640227E-06  9.86502863156530E-07 -6.83256890720744E-06 -1.09587559213336E-05  5.99023168525691E-06
 -4.47130973565026E-07  3.83348893514019E-06  1.07606190581819E-05 -7.78607232615790E-06  3.89129498886109E-08
  1.26538558781021E-06 -2.05566586762264E-05  9.99988048297132E-01  1.15058630298521E-03 -9.44347090924970E-05
  1.08756081951960E-04 -4.79327923442209E-04 -3.63005028593154E-05  1.06444103154800E-05 -2.95970536589343E-05
 -9.94821449730230E-06 -7.56967373856710E-07  3.15882426924790E-06  1.06563729319477E-06  3.29915053140239E-04
  2.48301403745969E-05 -5.55711770963597E-06  2.14750644732306E-05 -1.28557871568871E-05 -1.27318578981983E-07
  8.12961576578870E-06 -8.90752209183957E-06  8.49724170971918E-06 -4.07266355965489E-07  9.19807274446036E-06
 -5.16925179031527E-07 -1.25756639363340E-05  6.97560828605521E-06  9.86323148460987E-08  1.46720448437799E-06
  7.02755082209198E-06  2.29923856428402E-06  8.06355059853665E-06  2.67578966760927E-06  1.07775584517291E-05
  2.71791341636798E-07  1.95440710490942E-06 -2.83159875109595E-07 -1.50283528635826E-06 -8.28577202407772E-07
  1.27703436465077E-06  4.47522543695698E-06 -1.67146173090555E-06 -9.97553739605295E-06  1.72348660725728E-07
  2.75400512686631E-06 -2.92033377825883E-07 -1.57444924723561E-06 -8.92125225167474E-07 -3.21189016849156E-07
 -4.72960575755279E-06 -8.31936776267351E-08 -9.10026509622771E-07 -2.01819515614304E-06 -9.80679527356335E-06
  1.78012264940274E-07  1.32017145410569E-06  4.43731941045286E-06 -3.87730472233601E-08 -1.61055419649033E-06
 -6.31962950106343E-08 -2.00425921091282E-06 -6.09543191413329E-09 -2.27258727147046E-07  1.43536432095762E-07
  1.10038537611512E-06  4.63751050806545E-06  6.37725768019445E-08 -1.14215697325467E-07 -2.83460916006713E-07
 -4.36327438190573E-06 -2.41817372852098E-07 -2.92829529943947E-06  8.38036595633681E-08  6.28000743253951E-07
  1.81528340999300E-06  1.95293995733865E-07  3.45165696361929E-06  2.10415285341692E-08 -3.90912056650151E-06
 -1.24965611139440E-07 -1.34851487042115E-06  8.17592907998774E-08  6.08890163111417E-07  1.75975718522459E-06
  1.76761935436076E-07  5.59315399378981E-07  1.73334181907513E-08 -1.07649154781829E-06 -1.35599391303440E-07
 -5.23334739518259E-06  3.41796046924308E-08  9.38493602610270E-07  4.49734946118028E-06 -2.73284561407610E-06
 -1.72669379911539E-05 -3.61258491893072E-07  1.97140763445598E-07  1.63941764056481E-06  1.21976758498292E-05
  1.49557725165669E-08  3.44171330543677E-07  1.09461247046015E-06  1.44151335474761E-06  2.65836255043815E-07
  1.48704704381003E-06 -5.64637438472336E-07  2.12873182760811E-06 -3.35251084296962E-07  3.33021995227169E-08
 -1.79915067073449E-07  2.31747247727417E-06  1.73502824730208E-06 -8.56545130587582E-06 -1.28564342845809E-06
 -8.57963107950883E-06  1.02248341330605E-08  3.37002400888688E-07  1.08972552189351E-06  1.48251349337110E-06
  2.69099186859257E-07 -5.82382475986304E-07  1.49422751895806E-06  2.14934027739985E-06  5.24996254908523E-07
  2.22905774058000E-06  8.77351161462953E-07  6.17578639635392E-07 -2.04400500026324E-07 -1.77531500528935E-06
 -3.05160734650901E-06 -3.10204352649713E-06
* ORBITAL    1   16
  2.05557842469885E-05 -9.99988152233684E-01 -1.15071032405294E-03  9.42486449761595E-05 -1.08814974650940E-04
 -1.00242704879332E-05 -7.68305169449115E-07  3.15581564283023E-06  1.04432459320417E-06 -4.79552850100040E-04
 -3.63262062749269E-05  1.07383493368832E-05 -2.95767001634273E-05  3.29799633277135E-04  2.48136098898720E-05
 -5.57926281306687E-06  2.14798222520509E-05  1.29171316092795E-05  1.68419912683132E-07 -9.32396140856118E-06
  5.00848380362692E-07 -8.43416632505905E-06  3.92217794031523E-07 -8.35255509622169E-06  8.86419306848380E-06
 -1.25524955359052E-05  7.03973662802290E-06  1.87521607883438E-07  4.42138729258064E-04  5.69465483351732E-06
  2.83812825478289E-06  2.95041465697502E-08  2.09422409896922E-07 -9.11394506850063E-07 -9.97296440817373E-06
 -4.39293402686279E-06 -8.83299557087143E-08 -6.69442577375622E-07 -6.23220171603272E-07 -3.70009180388739E-07
  2.11231593318480E-07 -1.78076470208201E-07 -6.67634486432422E-06 -2.83880485138898E-06 -9.97273809782351E-07
  6.81620118072120E-06 -1.07756244089606E-05  7.77825741344268E-06  3.70041801343257E-07 -3.89728840577903E-06
  1.09201315079779E-05 -5.97575878486136E-06  2.17198979098430E-07  1.34647198061165E-06  3.08199452956862E-07
  2.07404818003747E-04  8.89098255801788E-06  2.24125987138511E-05  9.51822582471103E-06 -1.66402082818322E-08
 -4.12900686133371E-07 -1.94369206839037E-06 -1.45820712718745E-07 -2.16526680362633E-07 -3.02364132292131E-07
  6.20021969311995E-06 -5.46696775019349E-08 -6.54346005241905E-08 -1.10349154930543E-07  3.62879376035608E-06
  2.60783407109017E-06  1.62344181942533E-06  1.74122843884911E-06  8.00594943857745E-07  1.37606762609414E-06
  6.30578442222987E-06  7.95469768489062E-06  9.14293578653607E-08  4.72256840268549E-07  2.08698873940674E-05
  7.75028596138087E-06  2.19832331142680E-07  4.37232440809053E-03  1.35774252278245E-05  2.15001657225822E-05
  9.92235128751530E-06 -2.15609347566635E-06 -5.25319974854964E-07  5.07941146506664E-06  1.72604521984386E-06
 -1.07919372806379E-07 -2.35682445848938E-07 -1.62893854483048E-07 -1.88220341614504E-06  1.51348652881686E-06
 -3.50881971592317E-08 -6.00831155329937E-06 -7.64696209708972E-09 -4.71710996731791E-06 -6.03811463887457E-06
  1.51782393859974E-05  5.89941306188565E-06 -4.62969002193048E-06 -5.59037229863590E-06  1.44025923446544E-05
  5.15539731369188E-06  6.40708128005351E-07  1.32501628617724E-06  2.93129447004180E-07  1.58925765579798E-06
  9.61466790556562E-07 -6.33127651699808E-08 -8.26537345161167E-07 -2.97770409424788E-07 -4.62893570096389E-06
 -2.01433890135301E-06 -9.77036978332244E-06 -1.80380248957840E-07 -1.33269204886752E-06 -4.45873338041441E-06
 -5.29751464150803E-08 -1.96241403123450E-06 -5.39833776128504E-08 -1.70128548339584E-06 -6.39661587035136E-09
 -2.48373413001854E-07 -1.01527657100083E-07 -1.48391058421538E-06 -7.05973513975296E-06  2.67468019665424E-06
  1.07104204792753E-05  2.29926027320009E-06  8.03361117715958E-06  2.54215422367575E-07  1.86691168540452E-06
  2.83987481847743E-07  1.50857742181291E-06  8.30241447471800E-07 -1.67403516224989E-06 -9.94716112623517E-06
  1.27660735108377E-06  4.40470698496572E-06  1.71661470137856E-07  2.70918241200182E-06 -7.91712324173114E-08
 -5.89891696938731E-07 -1.67615443460916E-06  1.89583867965902E-08 -1.10074777043327E-06  1.73941580615619E-07
  4.35251489039525E-07 -1.34802560245328E-07 -5.30565809031035E-06 -3.24755231851737E-08 -9.25478714671809E-07
 -4.45080851578066E-06 -3.59647010464249E-07  2.39136435568089E-07 -2.73122397455657E-06 -1.72941286020783E-05
  1.63725565126994E-06  1.21773712334831E-05 -1.45507300421799E-07 -1.11494118275272E-06 -4.68745849918179E-06
 -2.83688171358793E-07 -4.32836545372569E-06  6.48681549506520E-08 -1.31648208143828E-07 -2.45840058329282E-07
 -2.99704174088987E-06 -8.34047315283754E-08 -6.19044665405628E-07 -1.77716508013439E-06 -2.68376198535838E-09
 -4.04494003033615E-06  1.92181641270958E-07  3.45426511638786E-06 -1.10552617230988E-07 -1.24400421425211E-06
 -5.25648971738543E-07 -2.22530416446077E-06  6.27349460659635E-07  8.97300810735085E-07 -2.07187996506643E-07
  3.11147275904380E-06  1.77685783337855E-06  3.05957795145820E-06 -1.40801854600179E-08 -3.41048850163871E-07
  1.47502907285684E-06  1.11741755432278E-06  2.78191658193915E-07 -2.19858327575431E-06  5.68254574084486E-07
 -1.56542650237987E-06  3.35722968047333E-07 -3.53003112961868E-08  2.28372717836410E-06 -1.69011959768170E-07
  1.74176776032551E-06  1.27957695840153E-06  8.58200024435068E-06  8.60879021220528E-06 -1.03740039600791E-08
 -3.29619529197566E-07  1.45669894814138E-06  1.11010412879632E-06  2.68066717865392E-07  5.71675269181333E-07
 -2.15480181699928E-06 -1.52241197306812E-06
* ORBITAL    1   17
 -9.68603273378572E-08 -7.24030949494596E-07 -3.05949062622530E-06 -7.60645284174614E-06  6.09866330082974E-06
  2.00826672426381E-05 -9.39781461002778E-07 -6.17848364439429E-06 -1.58750209616760E-06  2.47616989729431E-05
 -1.66333202509507E-06 -5.93641198285821E-06 -2.04141804843955E-07 -7.45251462640328E-05 -5.36302195626800E-07
 -3.34289611605248E-06 -1.14145918846464E-06  1.77282653725879E-05 -4.71023893562569E-06 -8.33545687876787E-07
  1.79687504965462E-06 -1.48720499997522E-06  1.50074491802010E-06 -4.16196481409968E-07 -1.65105340251280E-06
  1.86244661707421E-06  8.37047778317705E-07 -6.78322775271471E-08 -5.25506404162822E-07 -1.98775044422218E-06
 -1.95654170159284E-06  8.45756732003656E-06  9.31489504540843E-05 -6.43607909114578E-07 -2.47206231102559E-06
  1.51743817240973E-07 -7.02133400076941E-05 -1.45720636123740E-06 -7.11445957674808E-06 -1.33771782312317E-06
  1.48315986938317E-05 -1.41437363181703E-07  1.67772901487999E-06  1.39493926661057E-06  9.59745061186111E-06
 -3.48836056402053E-06 -2.51941101485792E-06  1.43423740634047E-06 -1.38680119589158E-05  3.18631750075910E-06
 -1.68120735207775E-06 -2.42711999160732E-06  8.48334277288896E-07 -4.98770231516223E-07 -2.10656341909862E-07
 -1.28955861994141E-04  2.89476071561122E-05  8.81712712588871E-05  4.30563801047869E-05  8.55115401565532E-01
  7.14985785640546E-05  1.78950492658844E-05  1.39650968332094E-04  5.42673646185567E-02 -1.84555389270658E-06
 -3.18525595425017E-05 -1.96866108897586E-06 -5.15590000647631E-01 -4.70927508094427E-05 -3.41542706495327E-05
 -9.13850345302950E-05  6.58175413406532E-05  1.09034142274358E-05  4.09832539366432E-05 -1.46109386861949E-05
 -3.72644028621936E-05 -5.92184101142768E-06 -5.63632215202358E-05  1.52828130901333E-05  6.26027181782261E-06
  7.37456900931568E-07 -5.59703201718561E-07 -3.98054156063318E-06 -2.05356131888960E-05 -1.00038987553320E-04
 -3.43099110640608E-05  9.17126040952794E-05  4.30779580873858E-06  1.73601249004375E-05  2.58633130197359E-06
 -1.63863306494347E-06 -5.44463740030633E-06 -3.11033015176384E-05 -8.45223727731064E-06 -7.47599293774049E-05
 -6.89037281574044E-06 -3.40797788353732E-05 -7.80660976470239E-06  1.06583515474365E-05  3.03283683440299E-06
 -1.99813396973095E-05 -6.52857779424501E-06 -6.54659627237935E-06 -1.81360015455351E-06  8.35448094435211E-06
  1.58258021101697E-08  8.30899364419363E-06  4.49889927134361E-06 -4.30322817275483E-08 -3.32585399030680E-07
 -3.74984444844243E-07 -3.38272286864153E-08  1.53580302256931E-06 -7.17741644904405E-08 -1.36743335280630E-06
 -2.24393639115953E-08 -1.87133475538799E-06 -4.82819194859397E-07 -3.58999256788361E-06 -5.81317108477727E-06
 -2.89187950113536E-07 -8.44890348949476E-06 -5.77286610180768E-07 -8.65918488081323E-06 -2.09675860185796E-06
  9.03123854084576E-06 -5.05649115345098E-07 -3.77964660659832E-06 -6.16084947723986E-06  1.16613744157044E-06
 -1.49318217533652E-05 -2.07410781639052E-06 -2.52797867608450E-06 -2.21650293721975E-07 -1.06025313858307E-06
  4.95868859956663E-07  3.33047595899351E-06 -1.15057656108745E-06  9.39758459691857E-07 -2.39483376919785E-05
  1.82233257998674E-06 -8.44940720485713E-06  5.91094710216132E-07  1.07993384694430E-05  2.37001053435185E-07
  1.79014058710761E-06  5.81839275587395E-06 -1.53622026482600E-06 -2.40870558845603E-05 -1.09426306830018E-06
  1.79828460635674E-06  2.37702991661805E-07  1.71635200270713E-05  1.37963532912072E-08  1.11482284619922E-07
  6.74093721890667E-07  1.66378174642441E-08  2.79659292516776E-06  4.81846301327938E-08 -2.95055054439337E-06
 -3.12171666139065E-08 -5.35519171178793E-07  1.58695375079681E-08  1.29232821073316E-07  6.50848488857916E-07
  8.58521243646898E-08  7.60271251484963E-07  7.37454940620118E-09 -6.53126429387849E-07  3.64248787222382E-08
 -3.84677137641368E-06  2.27691080979998E-10 -2.25011431433813E-08  1.52572376947792E-06  2.90397612195111E-07
  2.47736497442716E-06  7.52418087439318E-08 -2.39707929596692E-07 -1.48846856864882E-07 -2.00585215816125E-06
 -5.12624919465284E-09 -1.03670749000956E-06 -1.03718025875758E-06 -1.26772186176506E-06 -3.33337093350147E-07
 -4.09630970824061E-07  4.59681881034043E-08 -1.18238307911401E-06  3.72737773548394E-07  2.22957756433639E-06
 -1.69826718348653E-06 -1.20256764981483E-06  3.37632656594989E-07 -1.86014322160467E-06  5.07459551231855E-07
 -1.71979623001861E-06 -1.35827086967253E-09 -1.03683561310929E-06 -9.09438937467518E-07 -1.38638114520377E-06
 -1.51931135985086E-07  1.06486694043485E-07 -2.18830441085866E-07 -1.04042859471324E-06  1.30496832657445E-06
  1.68741752421270E-06  6.75787558249606E-06  1.02063773736899E-05  2.34047137165847E-06 -7.60135394371716E-06
 -1.17810945662220E-05 -1.15318716404759E-05
* ORBITAL    1   18
 -5.61203286178481E-07 -3.96707750894289E-06 -2.05905391043081E-05 -1.00225199391550E-04 -3.43814623042031E-05
  3.11494854460936E-05  5.44704341789566E-06  3.11091746342044E-05  8.46551495893418E-06 -1.15461475102923E-04
 -4.32672065485299E-06 -1.74422372034008E-05 -2.62184560008004E-06  1.16770095524423E-04  6.90128301657954E-06
  3.41452478665744E-05  7.84309513752785E-06  1.06447583508928E-05  3.04900299452517E-06  8.31233188841944E-06
  3.39340784392887E-08 -6.41765999853585E-06 -1.80621697307730E-06 -1.99400044768405E-05 -6.54804934886177E-06
 -8.31539147721925E-06 -4.51032084816521E-06 -2.02665102344444E-07 -1.25603770052035E-04  2.84677572759894E-05
  8.72925743054947E-05  4.27079358223369E-05 -6.08180922753107E-02  1.38418167296248E-06  3.12651761542081E-05
  8.55605192716242E-07 -8.52947770909265E-01 -7.11013553129715E-05 -1.82932313877833E-05 -1.39367125821959E-04
  5.18441387268522E-01  4.72785407243652E-05  3.41544190188351E-05  9.18693288305932E-05  6.59250534244770E-05
  1.04949907644068E-05 -5.60234543864768E-05  1.50298597329977E-05 -3.75381509551620E-05 -5.84841284092500E-06
  4.01756768912910E-05 -1.42878999178553E-05 -7.19979169508395E-06 -5.39484454415686E-07 -6.63393116776039E-08
 -5.54207995917067E-07 -1.92742668042184E-06 -1.76329563312854E-06  8.39535399223044E-06  5.21409264762244E-05
  1.43562307699740E-06  7.02842614419269E-06  1.32665378844223E-06 -3.06129379247066E-04  6.17997722548497E-07
  2.46062265035012E-06 -1.73487502758449E-07  1.74070654942333E-04  1.33654443101689E-07 -1.80628145752081E-06
 -1.38039628988363E-06  9.61836532202542E-06 -3.48036093933046E-06 -1.68282197686859E-06 -2.40583541212167E-06
 -1.39272936211959E-05  3.24421618531355E-06 -2.49561817729108E-06  1.47251547701106E-06 -8.96496716735528E-07
  4.81419651025435E-07 -9.06472526388585E-08 -6.97623492291787E-07 -2.83032484151342E-06 -6.47453295196618E-06
  6.42983390333159E-06 -2.90854039696316E-05  1.54469666917812E-06  5.39357322514328E-06  8.83033937254783E-08
 -2.57459140382824E-06  9.56848813048084E-07  6.19429598146245E-06  1.60940862486052E-06  1.26687839539293E-04
  5.43847467256648E-07  3.27936046005788E-06  1.12419370431240E-06  1.71959844504877E-05 -4.68616318558116E-06
 -4.13111146864266E-07 -1.66164497335569E-06 -1.44955487821103E-06  1.45167522193659E-06 -7.81729806549565E-07
  1.86499552346990E-06 -1.95796424445979E-06 -7.76618359248130E-07 -5.03118289395481E-07 -3.76101720502911E-06
 -6.17034720519518E-06  2.05997593006467E-06  2.61955092933671E-06 -1.15624804670782E-06  1.49742303280240E-05
  2.18778501632293E-07  1.02861960690704E-06  5.04985195446577E-07  3.39816694879597E-06 -1.01180435147639E-06
 -1.84272506096934E-06  8.30446692688499E-06 -9.58318993537737E-07  2.38558696000192E-05 -5.93666178981801E-07
 -1.07899730593325E-05 -4.34184491511017E-08 -3.35480462446939E-07 -4.02454232819907E-07  7.23240377974218E-08
  1.35381276841607E-06  3.36446158859689E-08 -1.52253899246639E-06  2.35705151433069E-08  1.91585796831532E-06
 -4.85624022543228E-07 -3.61148416442253E-06 -5.86645770427359E-06  5.80081050530363E-07  8.80344132362851E-06
  2.87567252174575E-07  8.38797451837498E-06  2.11238559874634E-06 -9.01790891479370E-06  1.51287590768857E-08
  1.23433757701894E-07  6.19737742824056E-07 -6.52286896934280E-09  6.61846010008424E-07 -8.36082447662015E-08
 -7.24722358933935E-07 -3.58154914310571E-08  3.82997260000237E-06 -1.50442523346488E-10 -2.54926373216238E-08
  1.51032842184849E-06 -7.51606715358109E-08  2.41049204427987E-07 -2.92022729421382E-07 -2.50866623511628E-06
  1.49481424903673E-07  2.00181467736253E-06  2.36799304665103E-07  1.78506117180579E-06  5.84077970641164E-06
  1.08803757258784E-06 -1.58959056326773E-06  1.55151567129762E-06  2.41997863204711E-05 -2.61696027078636E-07
 -1.73646625988503E-05  1.42127240566360E-08  1.14912363770267E-07  6.71657273357303E-07 -5.23611155109468E-08
  2.84061159376599E-06 -1.72458333111557E-08 -2.76050631434964E-06  3.48413203555883E-08  6.16231733177299E-07
  1.30442261790855E-06  1.65638456253012E-06 -1.02118514306877E-05 -6.86203520817065E-06 -2.31880593061935E-06
 -1.15337530091953E-05 -7.59155997382908E-06 -1.17374717892436E-05 -1.14022833036164E-09 -1.02462995041800E-06
  1.38035829875858E-06  8.97311566059934E-07  1.47892220665133E-07 -1.06978174792268E-06  9.62450491286492E-08
 -2.54027351128906E-07  3.68821838930368E-07  2.21115763489179E-06  1.22157603831876E-06  1.70617688282298E-06
 -3.21869021447663E-07  5.05067697262155E-07 -1.70776854772700E-06 -1.78657779600175E-06 -5.21848067775536E-09
 -1.03374907044702E-06  1.25516514272742E-06  1.03022475292139E-06  3.41572296491025E-07  4.92039605704383E-08
 -1.19205431611570E-06 -4.09940501964801E-07
* ORBITAL    1   19
 -3.38075988079059E-07 -2.16924220646233E-06 -1.26046885171462E-05 -6.68671619447412E-05 -2.94422690705894E-05
  1.22900119800885E-03 -1.72290934445432E-07 -9.41119737809736E-07  2.81451364291290E-07  1.62584391537460E-04
 -6.06670488444903E-06 -2.65073791477658E-05 -6.95450647853714E-06  1.14078454925804E-03  7.16467748122801E-07
 -9.09319285101950E-07 -9.09233700578395E-07  8.40217335244939E-06 -2.14824613576829E-06  2.42678724438390E-06
 -6.51183784337845E-06 -9.96765385498446E-07  7.48158495734258E-07 -1.46051343578590E-06 -9.99224464987560E-07
 -1.35338044697726E-05  1.67119430744308E-06  3.71313295370162E-07  2.65686601684347E-06  1.36948459274566E-05
  7.12590876883036E-05  2.97862463024046E-05  3.02272992734185E-04  3.89018183898950E-06  1.39709463349914E-05
  2.70601127264939E-06  1.13880925066118E-04  3.18130278054291E-06  1.61884194929739E-05  4.57403617324747E-06
 -3.58833643100993E-04  4.45539979556718E-06  1.96307805164120E-05  5.08265243557415E-06 -5.71627500300746E-06
  2.02776781400839E-06 -1.09823463871070E-05  4.03973388974835E-06  7.91225140705910E-06 -1.53566876573357E-06
 -7.59504748851581E-06 -1.27082642491369E-06  6.32866698516832E-07 -5.40082409206903E-06  1.23172847205021E-08
  1.59931608381662E-05 -2.81630714061893E-06 -6.93583442118076E-06 -3.15777321358895E-06  4.73538480776002E-01
  4.41075400184739E-05  5.94806404213316E-06  7.56493452328718E-05 -4.86592647821446E-01 -4.48749411415935E-05
 -2.60115091706476E-06 -7.70211398933482E-05  7.34156808925499E-01  6.80075403075578E-05  1.13660990555369E-05
  1.17304312897770E-04  1.58000607912302E-05  5.90673517664921E-06 -4.18193732635155E-05  1.15964370319963E-05
  3.39842009311676E-05  1.11020401687259E-05 -3.68274088944742E-05  1.00945203777050E-05 -5.13037478096711E-05
  1.39719139647628E-05  2.76723007885587E-08  2.24473359254267E-07  1.01011550400416E-06  4.68020493434278E-06
  1.29611240813346E-06 -9.55698713233903E-05 -5.45097290939147E-07 -9.86631832728133E-07 -1.96361235059137E-07
 -5.76494273786416E-05  6.36383772951986E-07  1.58390526777203E-06  4.38968886552585E-07 -2.15568867524738E-04
 -1.33684377811246E-07  1.69863157230387E-06  1.89146358175856E-07 -7.32891531132673E-06 -1.17022409361102E-06
  1.08168646839636E-06 -5.63436616379340E-07 -1.13690999449075E-05 -1.50599342656135E-06 -7.73184985776821E-07
 -9.10325906454055E-07 -1.84525596426881E-07 -1.37718368618945E-06 -8.02030662438151E-11 -4.69011069624512E-10
 -9.83497066764965E-08  4.60999880444710E-08  1.45294082438983E-06 -4.48081953064287E-08 -1.40938126928463E-06
  6.11097919081014E-08  2.05008006290034E-06  4.58421750642121E-07  3.42181370141899E-06  1.58459129466907E-06
 -3.29795364287249E-08 -6.47641910468439E-06  6.54952420257002E-07  1.44072970676082E-05  2.71783622643887E-06
 -6.35028096370335E-06 -3.96094463029948E-07 -2.98163010961618E-06 -1.19766227165133E-06  1.50717333697152E-06
 -7.16236162247235E-06 -2.06393555938546E-06 -1.17019389088744E-07 -4.37923269316366E-07 -1.50179405652986E-05
  3.94865112809618E-11  9.75647224404557E-09  2.28274735145491E-07 -1.92008787203638E-07 -3.33709829770031E-06
  1.60796992799767E-07  4.69409856828493E-06 -2.91028924616869E-07 -7.07034119688251E-06 -3.93221155062694E-08
 -2.92782376714882E-07 -6.67308254163171E-07 -7.44796850430735E-07 -1.35331192626747E-05  9.29749919209930E-07
  1.36836064120006E-05 -1.11990399034538E-06 -2.14462384510119E-05 -2.22262925377187E-08 -1.95796316967223E-07
  2.55008813999565E-07 -5.10615260786262E-08 -2.94839888986470E-07 -3.08973643519309E-07 -3.15834177112637E-06
  2.67501375872248E-07  6.34631170187805E-06  2.06947142244204E-08  1.83478474412337E-07 -3.87960788488767E-07
  3.74289682164364E-07  6.22472084766201E-06 -1.98531520168654E-08 -2.87897479419909E-06  1.79439186781852E-07
  2.22926640061112E-06  4.46227662090260E-11  9.66885828334851E-10 -1.02956665277615E-07 -2.52565201905378E-08
 -1.25679835091323E-06  1.13290373162893E-08  1.32982611592370E-06 -1.52864323658696E-08 -1.82265911720526E-06
 -3.78767373535934E-08  3.34757246566576E-08  2.00344837016231E-08 -7.74229397262705E-08  1.10696919827922E-07
 -2.22934625671473E-06 -9.32007888209144E-07 -2.16829850087855E-06 -1.48349793268690E-08 -5.90718500949111E-08
 -3.48963740267117E-08  6.93921834433355E-08 -1.01355168483866E-07 -8.78142751738303E-07 -6.39065202080989E-08
  1.08795930403262E-06  3.71766256623499E-08  2.61808382811691E-08  1.78929313737259E-07  3.86343561018721E-08
  5.99922808709912E-08  9.08336128016476E-07  2.15587497685589E-06  2.14301618204048E-06 -3.71069737260390E-08
 -1.38836551693897E-07  3.20172565928051E-07 -4.37001725921707E-07  5.08366585423325E-07  2.96189076890116E-07
 -3.64666190473238E-06  4.33669685102684E-06
* ORBITAL    1   20
 -1.12319157789219E-07 -9.22322364881867E-07 -3.57415922426046E-06 -9.62040028685504E-06  5.90746392647359E-06
 -4.57326830858813E-04 -1.89048396311082E-06 -9.14452216918281E-06 -1.89418307648001E-06  9.88971873307791E-05
 -1.02013934634125E-06 -3.94505785603387E-06 -7.27702214190009E-08 -2.55344090053998E-04  7.08954641120789E-07
  8.12120849988691E-07 -9.02832843065949E-07  1.00488195668546E-05 -3.75988899833421E-06  8.89050751319497E-07
  2.50234006541379E-06 -1.46087442510873E-05  3.08213331080937E-06  1.56138077290319E-06 -9.43859599288594E-07
 -8.15862451183605E-07  1.13744985705192E-07 -9.65631883546025E-08 -7.45231461806853E-07 -3.02971168125327E-06
 -6.82805438214379E-06  6.98747618767411E-06  1.09314769058468E-05 -1.71907979406335E-06 -6.05599265624830E-06
 -8.48379470728274E-08  1.75601476886316E-04 -9.02543702023596E-07 -5.75681379305415E-06 -1.49931368335155E-06
  1.60853032299152E-04  6.43174616055406E-07  3.75537616928489E-06  1.23279492383705E-06  1.67758816911638E-05
 -4.42758935192969E-06  2.20648013217973E-07  1.59887742843344E-06 -1.36585659887769E-06  1.66311197144775E-06
  9.99519169703560E-07 -1.95146434276061E-06 -2.22864777857817E-06 -1.05320491731203E-06 -5.73178682477653E-07
 -3.83330266933479E-06 -2.10875504323895E-05 -1.02100734664961E-04 -3.45914665384421E-05  2.34622345023109E-04
 -5.58536876049844E-06 -3.16877050116982E-05 -8.54537905692866E-06  4.12408543923719E-04  4.46887636615799E-06
  1.79999463286652E-05  2.71553100780060E-06  3.61072762420068E-04  7.11654002137102E-06  3.51778295337827E-05
  7.99208629732515E-06  1.12527991199662E-05  3.27984251320871E-06 -8.96551016111670E-06 -2.12723649507647E-07
 -6.29849228337895E-06 -1.85408843347006E-06  2.02276319148992E-05  6.64366670017606E-06 -7.96402439407843E-06
 -4.63724180837583E-06 -2.65215144270964E-07 -1.43764317760489E-04  3.20971049903732E-05  9.46493521518505E-05
  4.61103081990543E-05  6.18115488653338E-02 -1.41053805611849E-06 -3.50971605025214E-05 -1.38686131693755E-06
  8.24867840845613E-01  6.83350113109824E-05  1.74233147247947E-05  1.34265477603757E-04  5.61936002817478E-01
  5.15179031759630E-05  3.74752985738876E-05  9.98372033766625E-05  6.64865990625672E-05  1.04015860047612E-05
  5.35604675394360E-05 -1.45139552944422E-05 -3.86230925104354E-05 -6.10070880130654E-06 -4.60586603145536E-05
  1.61580613958955E-05 -6.97661478467312E-06 -6.50045697970568E-07  4.81535184837179E-07  3.20132447408565E-06
 -1.57792153222967E-06  1.73565199203428E-06 -8.95753244529958E-06  8.68125953826129E-07 -2.49025285098549E-05
 -6.25231005311448E-07 -1.10998049424379E-05 -5.00442696225715E-07 -3.72469900718509E-06 -5.91497378126282E-06
 -1.99382955050993E-06 -2.24043099773093E-06  1.12132224609642E-06 -1.51153185126597E-05  2.18888833191202E-07
  3.50737892605677E-07 -5.07681265719385E-07 -3.79770291921247E-06 -6.24681060031563E-06 -6.03018531322237E-07
 -9.09508066495103E-06 -2.84154442060637E-07 -8.18971585871570E-06  2.29285477540191E-06 -8.65450229136488E-06
 -4.10409313770084E-08 -3.18259863207883E-07 -2.90301405335345E-07 -6.48930313084654E-08 -1.20417579118450E-06
 -3.49463602240300E-08  1.24708359084773E-06  2.52857736500190E-08  1.92285095653998E-06 -1.29569735249991E-09
 -3.41431239697882E-08  1.53451487625849E-06  7.39196875571429E-08 -3.81378945838633E-07  2.97171946591885E-07
  2.42360572643244E-06  1.53010217192111E-07  1.84467840568812E-06  1.35433820487103E-08  1.09180547167765E-07
  6.21181391909435E-07  1.03058834860849E-08 -3.99807871641372E-07  5.21118299209628E-08  5.46623869652654E-08
 -1.85383062531325E-08  4.06725074448768E-06  1.46715777147475E-08  1.18976645457936E-07  6.50584798035983E-07
  5.84055189304674E-08 -2.76165261346540E-06  1.77247737240371E-08  2.66023030034148E-06  4.01162029808734E-08
  6.40187163210492E-07  2.91678965564623E-07  2.19490827712983E-06  6.82931087025170E-06 -1.26894522137265E-06
  1.61024294720698E-06 -1.53568410402964E-06 -2.38715590648562E-05 -2.43045502429998E-07 -1.82663601062433E-05
 -5.76903211790496E-09 -1.03508042766599E-06 -1.36531600098566E-06 -8.93054884755572E-07  1.57855750830297E-07
 -1.02893209755892E-06  7.94374612953850E-08 -2.74057101455500E-07  1.32716120401225E-06  1.92160257209042E-06
  9.79101546019272E-06  6.56662200177879E-06 -2.28271997861503E-06 -1.16085554943073E-05 -7.64231105004784E-06
 -1.15305384862900E-05 -1.67886575942076E-09 -1.03869688680546E-06 -1.23719331362704E-06 -1.03180186258656E-06
  3.60714195037941E-07  1.07317133864333E-07 -9.52028136004837E-07 -2.09686304051612E-07  3.68042640640352E-07
  2.18268517354364E-06 -1.18645030595815E-06 -1.65099918311040E-06 -3.15348304748639E-07  5.74169071522793E-07
 -1.79528441024811E-06 -1.76769396524529E-06
* ORBITAL    1   21
  2.63584619847769E-07  1.43078381600519E-04 -3.19400015789600E-05 -9.42893593362859E-05 -4.59497029896000E-05
  8.26517971749182E-01  6.85160840349344E-05  1.74694901293562E-05  1.34453290683460E-04  6.13095744204716E-02
 -1.44703447493017E-06 -3.48793050653727E-05 -1.43993235028226E-06  5.59559062730298E-01  5.13273019052458E-05
  3.73565540300331E-05  9.93940629365880E-05 -6.65853415947351E-05 -1.04540342855682E-05  4.57653836215695E-05
 -1.60859591155181E-05  3.85253033349033E-05  6.07916895653375E-06 -5.36738593784697E-05  1.45386803928435E-05
 -6.95065938975911E-06 -6.56971580084139E-07  5.72109459769869E-07  4.00565391708974E-06  2.10031430281495E-05
  1.01840194871401E-04  3.45144278028035E-05  2.34891387461808E-04  4.45435687033998E-06  1.79725862760422E-05
  2.69102696402427E-06  1.21078064215128E-04 -5.59001138843255E-06 -3.16873427536647E-05 -8.56532795628034E-06
  6.73518520902013E-05  7.08430315732964E-06  3.51382573729633E-05  7.93763436967333E-06 -1.12007506982773E-05
 -3.27687298087986E-06 -2.01969906970842E-05 -6.64292844728758E-06  6.34715945909517E-06  1.86693767348557E-06
  8.85940378305697E-06  2.11909096848365E-07 -8.01606777709172E-06 -4.62583353543945E-06  9.64737121289885E-08
  8.22658398749439E-07  3.00570615915606E-06  6.80638880022122E-06 -6.96299798227240E-06 -7.04218486646914E-04
 -9.77124241309994E-07 -5.83884988049893E-06 -1.64672181449627E-06  1.07403993295972E-03 -1.62004260341749E-06
 -6.03994233155788E-06  7.18858879665409E-08 -1.10043160416581E-03  5.26296284454231E-07  3.78001045618713E-06
  1.04011470649330E-06 -1.73171238271067E-05  4.46984191507214E-06 -1.09904185015776E-06  1.93674340488008E-06
  1.34154581904122E-06 -1.68422747184168E-06 -1.82810132745636E-07 -1.60898287146805E-06 -2.18358611082635E-06
 -1.07459885608301E-06  1.10335424277606E-07  7.65979285375674E-07  3.54379672558079E-06  9.40971242956035E-06
 -5.95766778276127E-06  1.74020263111546E-04 -1.00210087431736E-06 -3.90585457865748E-06 -5.78632717656291E-08
  3.88099528271473E-04 -1.80255293524765E-06 -9.02905964813982E-06 -1.73562541600437E-06  3.27249943957881E-04
  7.40973797493450E-07  7.41777079494213E-07 -8.20078702073494E-07 -9.96137213704590E-06  3.75462448414513E-06
 -1.55247322501968E-06  9.52132627299568E-07  1.45690957329379E-05 -3.09071393053827E-06 -9.67666973408876E-07
 -2.47720150205960E-06 -8.32733512466729E-07  1.34184552655003E-07  5.06732993114965E-07  3.79022757844824E-06
  6.24428516076265E-06 -2.81863069526307E-07 -8.21610094911661E-06 -5.99962063070565E-07 -9.08992507286287E-06
  2.28342378411250E-06 -8.64567567039934E-06  3.99151562223631E-08  3.09747721325486E-07  2.75115707836213E-07
 -3.68541135440353E-08  1.28918721094202E-06 -6.54851690660197E-08 -1.27120422221101E-06  2.08368135207527E-08
  1.92086959241408E-06 -4.82471082866024E-07 -3.20817958633867E-06  1.53243744229898E-06  8.67341749514197E-07
 -2.47794030855688E-05  1.74168034292696E-06 -8.99899719306286E-06 -6.20878855069603E-07 -1.10494857715647E-05
  5.01182070067742E-07  3.73035426060877E-06  5.93101101121893E-06  1.12572313612466E-06 -1.50305107924070E-05
 -1.99731950730449E-06 -2.19170974218846E-06  2.20234046174733E-07  3.95885186584482E-07 -1.45540878925564E-08
 -1.18021897957372E-07 -6.49028922556993E-07  1.83165701165172E-08  2.69194983400409E-06  5.63524113463984E-08
 -2.83239306729245E-06  4.13861475219101E-08  6.81555882400477E-07 -2.88715716262439E-07 -2.17266398624251E-06
 -6.77659709492856E-06 -1.53740427442195E-06 -2.39158202310245E-05 -1.26032560629031E-06  1.64298495729628E-06
 -2.44130011988140E-07 -1.82148347285671E-05  3.30751634591244E-09  4.90400163041635E-08 -1.49354458017817E-06
  3.00347206049068E-07  2.48949340157200E-06  7.77099494838507E-08 -3.34806030762485E-07  1.55321283853532E-07
  1.90908132235495E-06 -1.35677486814053E-08 -1.09485479142456E-07 -6.22094436810263E-07  5.23568402377532E-08
  8.55960118934989E-08  8.61101575147242E-09 -4.31922346667738E-07 -1.95781801447348E-08  4.03386408101401E-06
 -3.65740515653966E-07 -2.16616040707867E-06 -1.65120441976739E-06 -1.17240820029048E-06 -3.27492634606564E-07
  1.77193654501722E-06 -5.62984772873650E-07  1.79120509863932E-06  3.16863299844562E-09  1.04076091800515E-06
 -1.02111950531199E-06 -1.23300035780651E-06  3.60717652074915E-07  2.03118021577653E-07 -1.13889518655754E-07
  9.45474245979804E-07 -1.32912963796311E-06 -1.93729587505474E-06  6.51478105245620E-06  9.81859220999866E-06
 -2.24359044882917E-06  7.63501698753443E-06  1.15320695900850E-05  1.16631955917151E-05  6.34916456045496E-09
  1.04869125372358E-06 -9.02567619476820E-07 -1.37553463604393E-06  1.56724096333619E-07 -9.00730194349635E-08
  2.72178489825173E-07  1.02424553852149E-06
* ORBITAL    1   22
 -7.70641223413369E-07 -5.22660827562311E-06 -2.78963260974977E-05 -1.28064791910116E-04 -2.63006738162386E-05
  2.27542565123960E-04  2.67572742069972E-07  3.22890021871547E-06  6.81740398750657E-07 -5.77326966486967E-04
 -1.59418565523047E-05 -6.68802318474449E-05 -1.04606883060512E-05  2.66142220567508E-04 -1.43430587056734E-06
 -1.06090864884578E-05 -4.02846225513466E-06 -1.07983371926445E-06  2.74116595211880E-06 -2.18012778723603E-06
 -4.43422745433824E-06  4.57473173582575E-06  8.16842384878600E-06 -2.70633949266222E-07  6.47673636774170E-07
 -1.78577048067566E-05  1.05610344775910E-05 -7.67408143956477E-07 -5.01241707247679E-06 -2.77906476993348E-05
 -1.26522412199496E-04 -2.54590432957108E-05 -2.02380925907083E-04 -6.72569172522220E-06 -2.39104595651133E-05
 -1.83052345078350E-06 -6.13710461171547E-04 -8.93600698012685E-06 -3.92855657086308E-05 -7.70537413592160E-06
 -1.37881396681525E-03 -1.14559666913606E-05 -4.89094463266449E-05 -7.77422297805901E-06 -4.65654375693738E-06
 -5.62022464024606E-06  1.10070178777615E-05 -9.82573451654183E-06 -1.32875146230933E-06 -6.34286401386711E-06
  1.27747752736129E-05 -4.84287092188264E-06  1.70919322408778E-06  2.58357504137620E-06 -9.82278655335081E-07
 -5.57879031041948E-04  1.04786805472149E-04  2.29052303508075E-04  1.05144474725615E-04 -2.11041718327227E-01
 -1.50238544762689E-05 -1.73517885710673E-05 -2.75668274961071E-05 -8.71940400649606E-01 -7.86066998427232E-05
 -1.53652501029893E-04 -1.49502814035670E-04 -4.41791443890784E-01 -4.26059412581996E-05 -9.57625261617008E-05
 -8.21133904450581E-05  8.17945835814894E-07 -8.76167995176451E-06  1.74174111176749E-04 -4.84181856417443E-05
 -9.46555670773254E-07  5.50303912463403E-06  4.09710159847823E-05 -8.16688882572840E-06 -1.54148375578366E-04
  4.05351851017833E-05 -4.42161626496302E-07 -3.13005381266941E-06 -1.62273297822632E-05 -7.05641080295090E-05
 -7.34673212555025E-06  2.85036137252483E-04  3.17561770581930E-06  1.61645843564493E-05  5.56788377512963E-07
  5.46675807261508E-04 -6.99041973901229E-06 -3.13221702532701E-05 -5.93853086077968E-06  1.77611597058371E-04
 -7.17502261474355E-06 -3.32714781544866E-05 -4.55023476454671E-06  1.36783616110067E-05  5.57139840534359E-06
 -1.22437609254651E-05 -7.70202751603606E-06 -8.05003008521657E-06 -3.22621327195151E-06  1.37832114426712E-05
  5.16287522075198E-06 -1.23894756655588E-06  1.75250336211416E-06  8.81309356792783E-08  6.64830325648878E-07
  6.10030237348956E-06 -1.69121061227092E-07 -5.89811885276222E-06  1.22078086679356E-07 -1.97075479737830E-06
  2.10505798813041E-07  2.78446960846530E-06 -4.57767565996202E-07 -3.36661690869748E-06 -6.46318308534100E-07
 -1.41573907265235E-07  1.89380127494220E-06 -2.33605848726513E-07  1.41324949457869E-05 -1.78752624567288E-06
 -2.85005195427709E-06 -4.57216122342606E-07 -3.37452611929969E-06 -6.92566195009775E-07  1.09963594505022E-06
  9.92415253607493E-06 -1.54094670427428E-06  5.07684719008025E-06 -7.00032771812055E-08  8.25845088046232E-06
 -1.04761916209416E-06 -7.48589264512169E-06 -6.30156310347204E-06 -2.19970531619432E-06 -1.53341620920468E-05
 -2.50040895444255E-06  3.24073121258581E-06 -2.07547226498000E-07  1.29761908590937E-05  2.36872273992374E-06
  1.76093839865086E-05  4.11115772884043E-05 -1.24428032263353E-06 -9.61435756981492E-07 -5.84255230753904E-06
  2.36680848084702E-05 -3.24515723600195E-06  1.68264434230281E-05 -3.84046907399866E-08 -3.08921276896851E-07
 -6.00494799008396E-07 -3.27624312692720E-08 -2.27634854870989E-06 -2.79318604176756E-07 -3.66869039387760E-06
  2.80249501269246E-07  8.09477549521332E-06 -3.57472759621306E-08 -2.86745372523728E-07 -4.60151056202268E-07
 -3.42581255051302E-07 -8.34976735061199E-06  4.77385067348947E-08  2.76713780110310E-06 -1.60912343838448E-07
 -7.60433497972944E-07 -1.91023612159134E-08 -1.39113633811950E-07  1.02973155804518E-06  8.43955372864789E-08
 -9.89362841204111E-07  4.55774788652994E-08 -8.01474411125578E-07 -2.84169419170655E-08  1.28033583729621E-07
 -1.49045362134414E-09  5.58187145637701E-07  8.29086197450969E-07  8.11583399866896E-07  4.64735066420255E-07
  2.21482468625228E-06 -1.89398127825368E-07  3.67855715554795E-06  2.03349876889499E-07  3.59699969241861E-08
  1.08464941708930E-06  1.10461408641790E-06 -2.70464014691696E-09 -3.34499981303815E-06  1.04007375844081E-06
 -3.29564092796739E-06 -2.63308278710384E-10  5.82165204473461E-07  5.48496009530946E-07  1.17026348084338E-06
 -1.55784702252672E-08 -2.01930469346707E-07  2.27584384458894E-06  3.78456328280493E-06  1.64063575234115E-07
  8.19309547634940E-06 -1.26613298701147E-05 -1.55941203989796E-05 -2.00860517550099E-06 -3.09791086810518E-06
  1.90530122563663E-06  2.18370979619666E-06
* ORBITAL    1   23
  2.23710123569126E-08  1.62595446111734E-07  8.22062281661696E-07  3.81340605016215E-06  1.13096625285371E-06
 -2.35168718448568E-04 -5.72225356085465E-07 -1.17423078057481E-06 -3.90350457094984E-07  2.14525814534337E-04
  5.35672738537084E-07  9.16878748381080E-07  2.29512403160382E-07  3.05882209573667E-04  2.40541248247089E-07
 -1.21225084230125E-06 -8.54415293912791E-08 -7.14480121400639E-06 -1.11864437566119E-06 -6.22330877334373E-07
 -8.63209798382397E-07 -1.15335452108610E-05 -1.55009983484505E-06  9.16827914849276E-07 -6.75611751581977E-07
  1.48997356869638E-07  1.32580283608531E-06  1.08711193301864E-08  1.14310792001145E-05 -1.88552796360336E-06
 -4.31989602762503E-06 -2.02808174206956E-06  4.93117315146559E-01  4.55245423029808E-05  4.16760676141029E-06
  7.81727173853368E-05 -4.77266541609305E-01 -4.44510272965752E-05 -6.08103626581971E-06 -7.61843332076074E-05
 -7.27358212355899E-01 -6.73149683202216E-05 -1.06694538123130E-05 -1.15916985459798E-04  1.61626559639213E-05
  5.72195684874544E-06 -3.69730925409565E-05  1.00581140305676E-05  3.36065146920277E-05  1.08368923496357E-05
 -4.01853430409853E-05  1.09609362331701E-05  5.21872688624346E-05 -1.40571381009416E-05  3.66076074970082E-07
  3.30714507253344E-06  1.33329283058567E-05  6.98701847384330E-05  2.93721253540975E-05  2.48804870952085E-05
 -3.11439018433625E-06 -1.59384082038598E-05 -4.51404904811346E-06  1.21178871002373E-03 -3.68070353077366E-06
 -1.35164641366752E-05 -2.43086657433153E-06  3.01907820253659E-04 -4.36215697966274E-06 -1.91085664481996E-05
 -5.01177546347332E-06 -5.63769854522135E-06  2.00735970545720E-06 -7.71151495923597E-06 -1.21548195663338E-06
  7.79872150967526E-06 -1.58306958572894E-06 -1.08788441062005E-05  4.03328626474506E-06 -3.91296827946114E-07
  5.30228204123666E-06 -3.46458935804900E-07 -2.45442656193489E-06 -1.28342212031879E-05 -6.78679518771932E-05
 -2.95376959590881E-05 -2.55171821287196E-04  6.20434762486759E-06  2.72034260204068E-05  7.03962507424163E-06
  6.02570525431680E-04  3.44973605668041E-07  1.04943589453654E-06  3.61822064328827E-08 -5.09984311267753E-04
 -6.28082481848917E-07  1.13470454480949E-06  1.07919418430257E-06  8.40445778281781E-06 -2.12901848283795E-06
 -1.31005512392506E-06 -1.02842583257762E-06 -9.26282977752479E-07  8.40500602647139E-07  2.11738404131594E-06
 -6.51603899657283E-06  1.32510672274698E-05 -1.78598072358009E-06 -4.04179294425741E-07 -3.04352121321625E-06
 -1.33903694220991E-06  2.10021644701571E-06  1.89368519329404E-07 -1.52733576622591E-06  7.08666827060101E-06
  4.38740648360271E-07  1.49003825460868E-05 -6.27924935338714E-09 -3.72086225158770E-08  1.20514945468696E-07
 -1.57466306153485E-07 -4.69862312486107E-06  2.07318740344316E-07  3.54134417133796E-06  2.90943988982809E-07
  6.93675921185912E-06  6.37986142471015E-10  4.71922632550020E-09 -5.97689497650201E-08  4.09312591245148E-08
  1.43437212343034E-06 -4.18201209561394E-08 -1.42847139300427E-06 -5.88580071986186E-08 -2.05444014275915E-06
  4.54921566082671E-07  3.39662582154292E-06  1.61484571457712E-06 -6.45860939599835E-07 -1.43665740877870E-05
  4.05096793606578E-08  6.52641226695985E-06 -2.69733925195369E-06  6.15973191941830E-06  1.44546049534125E-08
  1.36583180050004E-07 -4.98399249930284E-07  2.20022775277451E-08  2.83124701579578E-06 -3.57012718563235E-07
 -6.10289897975983E-06 -1.68167267248733E-07 -2.14970960171007E-06  7.91608218558059E-11  1.18775963647917E-09
 -8.10099687526158E-08 -1.14049640849752E-08 -1.31562611138388E-06  2.38036320388507E-08  1.26341352838664E-06
  1.51453953264370E-08  1.82414364548776E-06 -2.49836415287841E-08 -1.85572753824325E-07 -4.42041677464164E-07
 -9.00335049300849E-07 -1.38931804864949E-05  7.71619954692380E-07  1.36344343726958E-05  1.15208363726902E-06
  2.11573591295316E-05 -2.27296655781571E-08 -1.99752029391317E-07  2.41587977093931E-07  3.10226697347659E-07
  3.20812509964569E-06  4.79814306770240E-08  2.35400365683439E-07 -2.69939863821663E-07 -6.35036169636525E-06
 -3.05287224260738E-08 -7.54045523313204E-08  4.88487872446584E-07 -2.58567064415610E-07 -4.97477008583400E-07
  4.26415921794198E-06  2.21766044354694E-07 -3.71156535076580E-06  3.91970667327690E-08  3.05534318230242E-08
 -2.19765796078475E-08 -1.82119221617105E-07 -7.63136721423902E-08  2.12864577336395E-06  8.93708005707270E-07
  2.15180702795074E-06 -1.04889572356510E-08 -4.29654729150604E-08 -6.81935572786943E-08  3.28233229362403E-08
  9.73938410552431E-08 -5.61062019619294E-08  1.03721069416752E-06 -9.25997269635593E-07 -3.81789121571758E-08
  1.86164515205879E-08  1.08087793765959E-07 -2.05913595359497E-09 -1.20402013930571E-07 -9.30983251443479E-07
 -2.13844280219269E-06 -2.22038978754074E-06
* ORBITAL    1   24
 -3.82690752380398E-07 -2.71961855467291E-06 -1.41292499778246E-05 -7.36024694402738E-05 -3.07104938054848E-05
  2.37816337710757E-03 -3.00521408845045E-06 -1.65893255387251E-05 -4.30892295745408E-06 -2.51501205469267E-03
 -4.15985239805592E-06 -1.42448416352331E-05 -3.10177407302194E-06 -3.43863090080622E-03  4.36840272530698E-06
  2.06208494073766E-05  4.83422483230440E-06  5.10157167484970E-06 -2.03141233044850E-06 -8.28103904795907E-06
 -1.20560215146638E-06 -7.16770360517222E-06  1.15875595150967E-06 -1.19197569428474E-05  4.46324959749751E-06
  9.27467918805371E-07 -5.50677120696470E-06  3.26814946941319E-07  2.11213127537663E-06  1.21652957491528E-05
  6.45691664241678E-05  2.85575735347141E-05  8.27815272303295E-04  5.88213181604332E-06  2.55802341664345E-05
  6.86931259859974E-06 -2.10730328521280E-04  3.04313079215152E-07  1.18728782986380E-06 -6.07491693194415E-08
 -3.99885022577386E-04  5.27205054120886E-07 -9.87235726501294E-07 -1.18671182725835E-06 -9.08200501037847E-06
  2.37748062819138E-06 -1.28404491646026E-06 -1.11563473181058E-06  1.17371362209011E-06 -5.55647696942081E-07
  2.38354586047219E-06 -6.29554226214393E-06 -1.23656187551682E-05  1.47807206301073E-06 -4.56236997006343E-09
 -4.38139409878021E-08 -1.51919743579107E-07 -4.18005245837782E-07  4.74903667957250E-07  8.32091218029078E-05
 -4.61456281867484E-07 -6.06239546610260E-07 -1.51385767540260E-07 -1.01633337782601E-04  3.30810024933187E-07
  1.07618666101179E-07 -5.31373537526738E-09  1.09910909066246E-04 -3.42734992585932E-07  4.42606944633757E-07
 -6.39906198749504E-08  7.17835436352623E-06  1.05316480600250E-06  1.08846173061668E-07 -1.11021853774154E-06
  1.16347400150961E-05  1.57596073224306E-06 -1.88998097403525E-07 -6.53571425678429E-07  1.85989664551356E-07
 -1.18883710247051E-06 -2.45805610544635E-08 -1.46515074012598E-05  2.76858659395882E-06  6.65475442325923E-06
  2.95175021450481E-06  4.70103389735703E-01  4.36278416051000E-05  1.77575054792732E-06  7.46294733906359E-05
 -5.20703559740266E-01 -4.78426913041365E-05 -6.90487567169251E-06 -8.28227723464291E-05  7.12633379458964E-01
  6.61235291530665E-05  1.12173484417503E-05  1.14308349582142E-04 -1.94937857701174E-05 -6.84016132408338E-06
 -3.95980747220106E-05  1.06877343734402E-05 -3.02275065531101E-05 -1.05814016198019E-05 -4.22460317881410E-05
  1.16067054522085E-05 -4.84729803997570E-05  1.33761685439016E-05 -4.71236555452457E-08 -3.32346965907071E-07
 -1.96292470223206E-07 -3.14908486933373E-07 -4.41605499163938E-06  1.19389339438579E-07  4.87178296544567E-06
 -2.86925180330652E-07 -6.61928433652324E-06  4.21909031558391E-07  3.15858108704508E-06  1.43356945500253E-06
  2.12306073765754E-06 -1.84813684601304E-08 -1.54706748784666E-06  8.46526106248419E-06 -4.76041943062228E-07
 -1.50968115372443E-05 -4.24978020318883E-07 -3.20185903183828E-06 -1.48983177951675E-06 -6.12496384879684E-07
 -1.37800843760148E-05  2.79996929503667E-08  6.83980149406417E-06  2.65837844758546E-06 -4.63569947373830E-06
  4.97534926653761E-09  3.73571088108750E-08  1.79135712894219E-07  5.14887548752025E-08  1.28415670205337E-06
 -5.62523313844089E-08 -1.62841925026040E-06  5.32086741061943E-08  1.94508695975088E-06  2.08093453950036E-11
  7.43094460186659E-10 -1.92924973105217E-09 -1.48433721723484E-08 -1.29705888056756E-06  1.03032545724295E-08
  1.28797748417339E-06 -2.36861840376188E-08 -1.86140385525447E-06 -2.01418789790302E-08 -1.80283417158152E-07
  3.71949066343386E-07  1.83255069828172E-08  2.98203662520567E-06 -3.78680110490705E-07 -6.43202816614930E-06
  1.84529365653929E-07  1.96002282674995E-06  2.04858317308058E-08  1.81104136431510E-07 -3.58119441631641E-07
  2.94451277242324E-07  2.95092554586703E-06  4.98405129522192E-08  1.04914128568260E-07  2.65910642984135E-07
  6.08654973074676E-06  5.78912789536562E-08  4.29585812273485E-07  8.77902388137238E-07 -9.56435682427822E-07
 -1.34836199530156E-05  8.14388333691314E-07  1.47077479984516E-05 -1.07322357255803E-06 -2.02883307356792E-05
 -3.73287340535601E-08  3.81048611912597E-08  8.46250525367262E-08 -1.18039406247739E-07  5.76534661838307E-08
 -1.98150527886730E-06 -9.40842833190993E-07 -2.10761956216663E-06 -2.75593024268236E-08  1.80976086499097E-07
 -2.60985937537878E-07 -8.52216391445066E-07  5.65793738843899E-07 -3.77298231382863E-06 -4.95808900536780E-08
  4.16057651370957E-06  4.04330884377406E-08  5.56599072334660E-08  1.80253672261817E-07  7.39679930207407E-08
  1.05668208957076E-07  9.17226956463509E-07  2.32030261082926E-06  2.23013720243791E-06  3.32794851378362E-09
 -1.86086616708710E-08 -1.18758288096551E-09  1.05999628216207E-07 -7.23203827391727E-08  8.73743416584771E-09
 -1.08504421023377E-06  8.73963238461627E-07
* ORBITAL    1   25
  1.89123505780657E-08  1.46661561959878E-05 -2.96219811927056E-06 -7.75459717689033E-06 -3.38018110942594E-06
 -5.18321676471284E-01 -4.77028195490902E-05 -7.00202299125913E-06 -8.24350264961948E-05  4.70596963230126E-01
  4.36252321305977E-05  1.51673283288371E-06  7.46095747275188E-05  7.14043035833323E-01  6.63397540038572E-05
  1.14709912616781E-05  1.14533191313578E-04  1.93817417628998E-05  6.79729214956589E-06  4.22720960712726E-05
 -1.16777205265793E-05  3.03110449759242E-05  1.06258082629739E-05  3.92911275286998E-05 -1.06046887661814E-05
 -4.86717471343406E-05  1.33613049364263E-05  8.40637896987047E-09  1.78565467982378E-08  3.09148769310311E-07
  1.23532110645397E-06 -1.13060459584081E-07 -1.51690180809973E-04  3.87842875831904E-07  3.84443519149880E-07
  5.64229832577350E-08  2.35288257934006E-04 -4.63384040261748E-07 -6.95440258768633E-07 -1.54081938877536E-07
  3.43776035346194E-04 -3.03413308039724E-07  4.90453370713909E-07 -2.16944670622015E-08 -7.24900162753957E-06
 -1.04431197300714E-06  1.70173336031218E-07  6.14453685586844E-07 -1.15703690078861E-05 -1.59132737651054E-06
 -1.99800065408419E-08  1.02853736571911E-06  1.95354990041878E-08 -1.18488848190789E-06 -3.27380952518883E-07
 -2.48740436602729E-06 -1.20929167387876E-05 -6.44298541062986E-05 -2.84580900695443E-05 -1.17636395785976E-04
  3.00796754674973E-07  1.16015799845563E-06 -4.78761427184417E-08 -4.79897786213022E-05  5.79465862501486E-06
  2.53978851801740E-05  6.70853875294433E-06 -3.01044606483161E-04  5.30899599182913E-07 -1.05677584977761E-06
 -1.17685345621235E-06  9.33221073471329E-06 -2.37929903508630E-06 -2.48484630798990E-06  6.26698826749321E-06
 -1.10064798357440E-06  5.92568552469793E-07  1.32386826160714E-06  1.09598548556643E-06 -1.28218323910810E-05
  1.54151769556651E-06  3.81742032282895E-07  2.54436404684088E-06  1.41373884440497E-05  7.35795439561719E-05
  3.07029778953221E-05  2.02740320080228E-03 -3.73572613258296E-06 -1.42343366659736E-05 -2.38317387232086E-06
 -2.68468987938312E-03 -3.47653226327074E-06 -1.66833900742315E-05 -5.11949912841712E-06  3.53789699008863E-03
  5.00557703187132E-06  2.06879402285386E-05  5.93964729030411E-06 -5.31796017639943E-06  1.97637904879526E-06
  1.15317828625812E-05 -4.35872154931027E-06  6.91157616470048E-06 -1.27407311428930E-06  7.87093145146078E-06
  1.31931153979372E-06  4.71072854207535E-07 -5.37602944887906E-06  4.25771569251991E-07  3.20800639421416E-06
  1.50977341042171E-06  2.34416991766613E-08  6.76657243095860E-06 -6.12510103115599E-07 -1.37596076917113E-05
  2.66124458369938E-06 -4.71614495577090E-06 -1.11306567280135E-09 -8.37128160694419E-09 -1.71053433286170E-07
 -3.57134427974777E-08 -1.62560992316169E-06  3.67519414660208E-08  1.36023947311687E-06  4.87203193315878E-08
  1.80544210877750E-06  4.08449103813206E-08  2.86644235171756E-07  2.10327020171258E-07  1.17481449274252E-07
  4.65684029832110E-06 -3.11251311668166E-07 -4.34158414157491E-06 -2.62849805672242E-07 -6.70685686481483E-06
 -4.21398710036646E-07 -3.15457668909864E-06 -1.41976906319371E-06 -1.54565432689159E-06  8.32544680219783E-06
  2.11447041024456E-06 -4.55586468191786E-08 -4.74243774515677E-07 -1.50737687634693E-05 -1.62698129882299E-08
 -1.49609580896301E-07  4.35370908655054E-07  4.66091279550526E-08  8.04614051285076E-08  2.86975437472862E-07
  2.97250071700062E-06  2.57105120894970E-07  6.05056878398983E-06 -5.77853681199811E-08 -4.29170486187381E-07
 -8.70475285895045E-07  8.10323215346792E-07  1.46633975381307E-05 -9.61837312779882E-07 -1.35598316288524E-05
 -1.07302570459491E-06 -2.02963419311340E-05  4.08184560293895E-10  2.76838534773711E-09 -1.12621616061470E-10
  1.46610083857760E-08  1.33436469436881E-06 -1.44645455770036E-08 -1.31391874069485E-06 -2.11940817370286E-08
 -1.81454946560907E-06  2.09313319266033E-08  1.86160096104380E-07 -3.57737965588940E-07 -3.87942703627783E-07
 -6.56200225241248E-06  2.62912207091665E-08  3.12358690447078E-06  1.74202247525843E-07  1.76162558101332E-06
 -4.90264217396371E-09  8.89646667606252E-09  1.00629245521181E-07 -8.42188382281825E-09 -7.30967235067980E-08
 -8.87353723543315E-07 -1.58184565980262E-08  1.06935791634651E-06 -4.06954468749851E-08 -5.16823439680090E-08
  6.86542523541778E-08  1.78011421864988E-07  1.13049323439796E-07 -2.25408749947822E-06 -9.18365069977372E-07
 -2.28032828628188E-06  2.10657345062018E-08 -2.08667976552995E-07 -8.51688030010771E-07 -2.21422611239116E-07
  5.86931246024808E-07  7.49468617180480E-08 -4.10316578806191E-06  3.89573734710546E-06  3.83839553885953E-08
 -2.76108197255079E-08 -1.26521148275719E-07  6.94550785040615E-08  5.90886537056492E-08  9.36788894501383E-07
  2.09386973090646E-06  2.00300548228164E-06
* ORBITAL    1   26
  4.43136870913753E-07  2.84528712502728E-06  1.63407293200148E-05  7.09742662998486E-05  7.47895878577332E-06
  3.43051471049435E-04 -7.04265357125993E-06 -3.14263396353171E-05 -5.99806776501912E-06  7.11758153048490E-04
  3.24967446614959E-06  1.63918213072749E-05  6.60956348341050E-07 -1.22055641073131E-04 -7.20494192734429E-06
 -3.33241555942740E-05 -4.60326178487380E-06 -1.37498073340669E-05 -5.61538784014874E-06 -1.39572197500980E-05
 -5.15297945865263E-06  7.93162477682563E-06  3.20061215678746E-06  1.22930919710215E-05  7.70587245528167E-06
 -1.24495512008959E-06  1.74680706144349E-06  9.85021626938935E-07  5.52100540481888E-04 -1.04794629492884E-04
 -2.29001861776490E-04 -1.05286367302223E-04 -8.67832913360230E-01 -7.82166766792851E-05 -1.54108713469355E-04
 -1.48455510879809E-04 -2.11415273887336E-01 -1.49639502620849E-05 -1.73495630749973E-05 -2.74884720674112E-05
 -4.49629217004975E-01 -4.33155069243859E-05 -9.60909684682177E-05 -8.30601329004804E-05 -1.46309885107987E-06
  8.74867939689781E-06 -4.15313809885657E-05  8.23584523801285E-06  1.27030763000182E-06 -5.21113255662605E-06
 -1.75045825893847E-04  4.82042512197083E-05 -1.53641930665859E-04  3.99672478590900E-05  7.71272467447629E-07
  6.08178439795359E-06  2.76675971742027E-05  1.26513736463366E-04  2.53520691359071E-05  3.15709366454316E-04
 -8.89031423557182E-06 -3.93690832334147E-05 -7.58758268335080E-06  7.48581947966878E-04 -6.65522276339555E-06
 -2.36773352806434E-05 -1.66716619169342E-06  4.61291295872906E-04 -1.13051831917633E-05 -4.88078479345075E-05
 -7.47083877725433E-06  4.67067434542760E-06  5.69279546467216E-06 -1.33212340673942E-05  5.00047343696663E-06
  1.55303723053207E-06  6.33980571400697E-06 -1.12905270692641E-05  9.88354480771106E-06  1.88267682816073E-06
  2.53084740508582E-06  7.68466695007010E-07  4.60140949490714E-06  2.79684674410555E-05  1.27966688117831E-04
  2.61329775938087E-05 -1.27228024936819E-03 -1.59757466680067E-05 -6.69748873845897E-05 -1.05203384794776E-05
 -5.37423697782679E-04  2.24538043187659E-07  3.26762293126086E-06  5.78308046306188E-07  1.13957785687443E-03
 -1.34781822337056E-06 -1.03449062186778E-05 -3.83973690191599E-06  8.52188480663758E-07 -2.77435909033266E-06
  2.26188840694400E-07 -6.08289562810280E-07 -4.83419562421242E-06 -8.15566118708905E-06  1.84408547983515E-06
  4.38001121885905E-06 -1.72131859211013E-05  1.05066770825705E-05  4.51438344311237E-07  3.33094598183798E-06
  5.40708091676242E-07 -1.52741403013130E-06  5.46473571849885E-06  1.08504293218998E-06  9.69002694615761E-06
 -6.65990528749698E-08  8.43427669785900E-06  1.04639366237899E-06  7.47899604925215E-06  6.26718166458787E-06
 -2.49169539453608E-06  3.24601685352453E-06 -2.19568914681234E-06 -1.54774149354315E-05 -1.93034846269064E-07
  1.32485427334216E-05 -8.94962803157432E-08 -6.75299512038978E-07 -6.12794274755596E-06  1.24683581387872E-07
 -1.95535367134671E-06 -1.68359961736465E-07 -5.88021748567516E-06  2.14350756703932E-07  2.68577914303434E-06
  4.62253164588356E-07  3.39917673185487E-06  5.73483951352090E-07 -2.36089148861341E-07  1.41707663982179E-05
 -1.36518146622858E-07  1.93756148548803E-06 -1.81044146367343E-06 -2.65990164942127E-06  2.80097813449936E-08
  2.29315365088896E-07  2.99573998777156E-07  4.94783742371212E-08  2.73621572965759E-06 -3.25090026919110E-07
 -8.32315486278240E-06 -1.53478060252124E-07 -7.95602902964288E-07  2.03979269672506E-08  1.48778621689884E-07
 -1.01472133868484E-06  4.61400188597600E-08 -8.12302852759380E-07  8.75540839762609E-08 -9.94521858848331E-07
 -3.02613350025884E-08  1.54963193950462E-07 -2.40014717613918E-06 -1.78016654807699E-05 -4.10273452073885E-05
 -5.83631328988863E-06  2.43131119553076E-05 -1.24525147563284E-06 -1.07118841562396E-06 -3.24978698189988E-06
  1.76127250546874E-05  4.08717945677575E-08  3.26733818010421E-07  6.17292757240076E-07 -2.83555644863664E-07
 -3.62013920410086E-06 -3.26495323237923E-08 -2.17477216579710E-06  2.79649406438998E-07  7.85144112092893E-06
 -1.73234350074248E-07 -8.25829689139027E-06 -1.55904565016810E-05 -1.26859735698496E-05 -2.00912277165942E-06
 -2.13085516840630E-06  3.19867266481770E-06 -1.88287714225367E-06  1.39185455845908E-09 -5.53559881427517E-07
  1.13499841808858E-06  5.17184943075063E-07 -3.63324968424784E-09 -3.73137442898134E-06  1.93462357098207E-07
 -2.23893867176793E-06 -2.02216366634393E-07 -2.58895153345596E-08  1.09162397816546E-06  1.08721870662240E-06
 -8.32134105622380E-09 -1.04261694420351E-06  3.31679736863301E-06  3.33815934749124E-06 -6.24648849830564E-10
 -5.79427128878490E-07  8.35643612999016E-07  8.55799785306818E-07  4.69236492517046E-07  1.95431014350342E-07
 -3.69556230880094E-06 -2.22384605309938E-06
* ORBITAL    1   27
  7.41761703458924E-07 -1.13172483817969E-06  2.84124127508722E-05  1.27035123440668E-04  2.60835372490892E-05
  2.37743417543293E-03  8.82303337718539E-06  3.84585772144728E-05  7.75393841676336E-06  1.06009944912189E-02
  7.48125323304413E-06  2.49363871739236E-05  3.55300114851970E-06 -4.85341414699286E-03 -1.16883337333683E-05
 -4.98321998739008E-05 -8.44182884346445E-06  4.93363214809516E-06  5.34857227381761E-06  1.12944959036287E-05
 -4.37365631803634E-06  8.06774458353472E-07  6.78670581769042E-06  1.08520468935012E-05 -9.73690778561878E-06
 -4.45777832894738E-08  2.90927464005483E-06  7.68912237174084E-07  6.48401919635483E-06  2.75358595378586E-05
  1.27695726353668E-04  2.66506111550353E-05 -1.54583168266195E-03  1.57230532853722E-05  6.66820692492495E-05
  1.01468792621666E-05 -3.71739507900537E-04 -2.40333858192233E-07 -3.15106720121062E-06 -6.90249327301735E-07
 -6.36488220762250E-04 -1.66845872377163E-06 -1.16933947707127E-05 -4.34306308230206E-06  1.25587327700982E-06
 -2.76235915059389E-06 -3.06468278583283E-07  7.82221113901795E-07 -5.00960357191969E-06 -8.11990927285956E-06
 -2.63886670109218E-06 -4.74342555070967E-06 -1.81287517048344E-05  1.06067490817237E-05  4.21116804923348E-07
  3.23373990766633E-06  1.53986178455169E-05  6.65497330677278E-05  6.18678141001923E-06 -3.04752969978035E-05
  6.82515989401544E-06  2.99859348178081E-05  5.71947373933148E-06  2.43904788684143E-04 -2.89073515966776E-06
 -1.50440873150983E-05 -3.18256302807853E-07  1.91433860688190E-04 -7.04158665418437E-06 -3.26948147311537E-05
 -4.44786873597186E-06 -1.29858811857908E-05 -5.42096432424921E-06  1.37717454767801E-05  5.26780043889371E-06
  8.11610811145651E-06  3.29934121669386E-06 -1.16257732807107E-05 -7.45164033835461E-06 -1.55005327068997E-06
  1.67094601000022E-06  9.68163185216308E-07  5.52301070132859E-04 -1.03715366932550E-04 -2.26913032221220E-04
 -1.03824166405866E-04  8.80380627149556E-01  7.87732730431410E-05  1.52527923889482E-04  1.49850913570283E-04
  2.20102024143188E-01  1.54424209233910E-05  1.78593922741468E-05  2.86052700182797E-05 -4.19930901638146E-01
 -4.07731495722148E-05 -9.51504204502408E-05 -7.88827955428958E-05  1.03692969234930E-06  8.71458763961682E-06
  4.12198516102196E-05 -8.15944859280718E-06 -9.92601381584730E-07 -5.98616744154875E-06  1.71783137464777E-04
 -4.73684050131720E-05 -1.56092800206603E-04  4.10296772596158E-05  1.08125327433726E-06  7.70496963941416E-06
  6.49155868323247E-06  2.49664459292450E-06 -4.40132747578641E-06  2.23343225639124E-06  1.45904502954646E-05
 -2.28904939957453E-07  1.28969360193648E-05  4.64148722004871E-07  3.41758606374360E-06  6.45293234819481E-07
  1.50509585676000E-06 -5.76725024395856E-06 -1.13263246703074E-06 -1.03318495012255E-05 -8.61959731320921E-08
  7.77477885824204E-06  4.07851310373573E-07  3.00925651676467E-06  2.49743124114511E-07  2.49991068186349E-07
 -1.39749792708220E-05  1.82851669883781E-07 -1.70723190636116E-06 -1.67202247874742E-06 -3.25441954635329E-06
 -9.34650807997954E-08 -7.05159203500110E-07 -6.12798153811782E-06 -1.43904442667126E-07  1.89400908195690E-06
  1.80279546814540E-07  5.79562224977260E-06  2.02684959798083E-07  3.02599102815560E-06  1.82903605488209E-08
  1.32782736173187E-07 -9.87440227749525E-07 -4.16432366216181E-08  7.47291661827413E-07 -7.30150702010299E-08
  1.18232201714178E-06 -2.12234816788776E-08  1.42628612421102E-07  6.12879360097519E-08  4.76339228095430E-07
  9.70632249352511E-07 -3.28607090489305E-08 -2.74543558633243E-06  3.97129514050946E-07  7.97177446496421E-06
 -1.91885586653801E-07 -2.35519443299761E-07  3.18545302702286E-08  2.60040777796282E-07  3.98443022854608E-07
  2.65282238126088E-07  3.41155592120226E-06  3.10294610453990E-08  2.34013986305596E-06  2.79939457582411E-07
  8.22049859154816E-06 -2.37526358189522E-06 -1.76319837980848E-05 -4.06883895970518E-05  5.81269077680713E-06
 -2.39293103132080E-05  1.23186212416765E-06  9.27735193556868E-07 -3.22184248183143E-06  1.62456334883635E-05
 -2.01212064407885E-09 -6.43208898728524E-07 -1.24595811293272E-06 -5.75669293954339E-07 -2.81636684139494E-08
 -3.86224251589737E-06  1.73327833785595E-07 -2.29526767404808E-06 -1.44856769761736E-07 -8.25933934652438E-06
  1.58272321930483E-05  1.28329436709387E-05 -1.97037167957576E-06 -2.31502532539948E-06  3.03522728158001E-06
 -2.15293997348352E-06 -1.18104702133378E-10 -5.50737597112645E-07 -7.24060582915727E-07 -7.28049919746695E-07
  4.44267561156662E-07  2.09629574573898E-07 -3.65842045396637E-06 -2.05217077785858E-06 -1.87132679901047E-07
  5.84027645677728E-08 -1.11283109011231E-06 -1.14319508843314E-06 -3.44165126768997E-08 -1.03764934621404E-06
  3.18073270720163E-06  3.31185400876961E-06
* ORBITAL    1   28
 -9.87817150569996E-07 -5.52736302183220E-04  1.03110034432569E-04  2.23905220708919E-04  1.03253739416240E-04
  2.19539878299381E-01  1.51950901669156E-05  1.69485468016466E-05  2.83110622244608E-05  8.80148393479275E-01
  7.86477029168873E-05  1.51971914820307E-04  1.49693137946058E-04 -4.20713759424139E-01 -4.05873048057134E-05
 -9.39555392175602E-05 -7.87740704749150E-05 -1.05375207423006E-06 -8.85888429485919E-06 -1.72153011111961E-04
  4.75026231169942E-05  8.92672100138701E-07  5.83328392371347E-06 -4.14759193749850E-05  8.38026934047518E-06
 -1.56246947966992E-04  4.09722619231816E-05 -4.39614160697731E-07 -3.63187708153211E-06 -1.59980922940373E-05
 -6.94590409098852E-05 -6.79070325818823E-06  6.58900922799314E-04 -3.22978597833788E-06 -1.65578483087001E-05
 -4.97376947889233E-07  4.51223152104291E-05  6.84515015770043E-06  3.01264270454421E-05  5.75749122042405E-06
  4.25493631568661E-04 -6.97699722147046E-06 -3.23506084475064E-05 -4.30603060226752E-06  1.29783378388736E-05
  5.49101400043454E-06  1.16808158838937E-05  7.44976055308902E-06 -8.00850671507294E-06 -3.09839687087736E-06
 -1.36016784275629E-05 -5.17347481953415E-06 -1.05840735918541E-06  1.40376604882201E-06 -7.77443041218173E-07
 -5.93508308346794E-06 -2.80088710906218E-05 -1.29521051800720E-04 -2.68425397142632E-05 -1.37768229494046E-04
 -3.78148315772522E-07 -3.84934013815383E-06 -7.90377454580504E-07 -5.34905330653450E-04  1.58757048599573E-05
  6.70743088780564E-05  1.03079313407403E-05 -1.75599974522920E-04 -1.45060068576919E-06 -1.08467099201042E-05
 -4.14803105908401E-06 -1.08011216630920E-06  2.90736030360047E-06  2.14525975831638E-06  4.64778321034480E-06
  4.63411375490269E-06  8.06270256076477E-06  5.29606740854871E-07 -5.98158632157192E-07 -1.84794086813464E-05
  1.05632699038528E-05 -7.64571701055289E-07 -1.20091620536820E-05 -2.59362383504852E-05 -1.21619933565893E-04
 -2.36092411299596E-05 -1.03618113088250E-02  5.61107353767509E-06  2.13300400899491E-05 -9.23169463142473E-09
 -2.82199740271625E-03  8.46490787249957E-06  3.80692067016724E-05  7.08502026922597E-06  5.11519327713819E-03
 -1.07106501064013E-05 -4.75211542478321E-05 -6.55886920551006E-06 -4.95279588967336E-06 -5.56154482089104E-06
 -1.18287840727665E-05  9.93722303855569E-06 -7.89712865132598E-07 -6.63511592560540E-06 -1.54021220231150E-05
  5.49888473561444E-06  3.66913611243319E-06  1.92932962902976E-06 -4.34048099126025E-07 -3.19592756431307E-06
 -3.92911807397728E-07  1.24542842379828E-07 -1.59257786095323E-06  1.97075634381709E-07 -1.43287643036533E-05
 -1.66906837383410E-06 -3.52334574649811E-06  8.24422518163380E-08  6.24203192469533E-07  6.13044714247237E-06
  1.45659691741288E-07  5.93785286713793E-06 -1.16146486564114E-07  2.12756779738010E-06  2.07029219400919E-07
  2.87921824840404E-06 -1.08926018494169E-06 -7.76416293066818E-06 -6.46101720889848E-06  2.22436442809853E-06
  1.50373126942229E-05  2.49183864824167E-06 -4.32191356900433E-06 -1.88419689932600E-07  1.30139062544828E-05
 -4.60889815559564E-07 -3.39318746468743E-06 -4.52284343472856E-07 -1.12645254956190E-06 -1.04033736992402E-05
  1.50430071894941E-06 -5.84488597618469E-06 -9.02915759964153E-08  7.70540426349430E-06 -3.24612458274025E-08
 -2.64697924488433E-07 -3.95770841688516E-07  3.12119409436169E-08  2.33819802828959E-06  2.70069267449011E-07
  3.43577621996766E-06  2.79167377365241E-07  8.24756106653829E-06  2.37382583952819E-06  1.76205884192083E-05
  4.06586108907375E-05  1.23380277552236E-06  1.01809549770843E-06  5.80505230676397E-06 -2.40862158370966E-05
 -3.21740717671643E-06  1.63268777281449E-05 -1.82786670513466E-08 -1.32742740228283E-07  1.01419262644678E-06
 -7.67336299385298E-08  1.06774812080188E-06 -4.20933465156735E-08  6.96680448580959E-07 -2.64489138322661E-08
 -8.30994268272924E-08 -4.89768147913951E-09 -5.77895585527952E-08 -6.05049943786089E-09  2.58755720316094E-07
  8.54986944808385E-06 -6.25155830182051E-08 -2.76452702040655E-06 -1.15404509210455E-07 -6.32917702611390E-07
  1.87297619818508E-07 -4.58424989897575E-08 -1.10873479785021E-06 -1.11042779752295E-06 -2.28690699311299E-08
 -3.21445357520732E-06  1.02681657340436E-06 -3.12432813391938E-06  2.54687510143021E-09  7.38588953714151E-07
 -1.10518543421440E-06 -1.03635319078239E-06  4.81464745806292E-07  2.11229145950523E-06 -2.83554133434704E-07
  3.70868501334544E-06  1.42225787707873E-07  8.24790922233299E-06  1.28428168872936E-05  1.58405637406977E-05
 -1.94440334017582E-06 -3.04769501316719E-06  2.24074090276093E-06  2.42566244253531E-06  7.71057823050064E-09
  6.46599493506688E-07 -5.47565570987722E-07 -1.22238516493610E-06 -2.71259470664200E-08 -1.75115949075808E-07
  2.22316173021762E-06  3.79625390792873E-06
* ORBITAL    1   29
 -8.45094915645351E-07 -6.02967061912364E-06 -2.73050528690810E-05 -3.94067374023801E-05  9.20752638902328E-05
  1.57129051384048E-06  2.93524149115710E-05  1.68914064011487E-04  3.13679401991157E-05  6.01130103473572E-07
  1.20480702088956E-05  8.74558826018687E-05  2.46538515263061E-05  6.73324405943038E-07  1.19908581120306E-05
  5.59159723944742E-05  4.16360531814955E-06  9.06306605986232E-06  2.02433164132541E-05 -3.45364236351773E-06
 -9.24662359137739E-06 -5.04144570287512E-06 -1.12653185503684E-05 -1.39757575578607E-05 -2.54232242086561E-05
 -1.22357677647409E-05 -2.45249957416849E-05  5.46717037627046E-06  3.95182604151460E-05  1.99053998287513E-04
  1.28846738447255E-03  6.74957159667377E-04 -1.24527368577199E-06 -3.28520749244929E-05 -3.55205686613046E-04
 -1.45513228506250E-04 -1.65835782495490E-06 -3.86948890579647E-05 -4.43919290739098E-04 -2.02328643363777E-04
  2.88934776872912E-07  4.04666005323271E-06  6.04219766173750E-05  3.86638163289273E-05  3.23949368879098E-05
  1.27622637418578E-04 -3.34138112612883E-06 -9.41497111914115E-06 -1.91994161472416E-05 -7.48351446579750E-05
  4.45495727228778E-05  9.03514248775682E-05  2.88281299852719E-05  5.57454876962208E-05 -2.37755991551347E-06
 -1.70088873853259E-05 -7.99367579173320E-05 -3.96703157779608E-04 -1.91229330897098E-04  6.99526376706493E-07
  1.32422126609380E-05  1.09632854787003E-04  4.69693360181619E-05  8.91907982741911E-07  1.67215550105571E-05
  1.06823729155018E-04  2.73148335550764E-05  3.70753409423105E-08  8.24233926659290E-07  3.03437320295807E-05
  2.19548769402547E-05 -5.07846895664705E-06 -7.48939109603482E-06  8.87501089898799E-06  1.87627877772892E-05
  7.99725309662438E-06  2.07432881866367E-05  9.43966680384479E-06  1.68612220589422E-05  6.24191669340242E-07
 -4.17027344811810E-06 -2.37432378979494E-06 -1.69859241153623E-05 -7.98195329743044E-05 -3.95143165435606E-04
 -1.89785758393187E-04  8.38909469775368E-07  1.58564461525776E-05  1.30960597286807E-04  5.28028320524201E-05
  7.76235113100751E-07  1.45226725666944E-05  8.72601069538587E-05  2.16000306528594E-05 -1.33318336395865E-07
 -2.40501769649631E-06  2.25977738902678E-06  1.38789706683213E-05 -9.61249953166203E-06 -2.19301080220757E-05
  1.92971088184122E-07 -1.88360561044126E-06  3.54045262084026E-07 -3.95283971456216E-06  4.52810926424379E-07
 -4.59384872507338E-06  1.28884719660954E-05  2.50253639577281E-05 -2.30150096220485E-06 -1.67173397084675E-05
 -6.62205838560497E-05  9.19918362641755E-06  1.00971194906762E-04  3.53750608194117E-06  5.17256143182584E-05
  2.43788635674712E-06  4.66451613745600E-05  2.68737930748871E-06  2.06924621915339E-05  7.29747894583875E-05
 -4.21383779512704E-06 -2.46880629362420E-05 -6.09118937468532E-06 -5.27365946234367E-05  1.37033027152550E-06
  2.02701987592471E-05 -6.21935803385745E-07 -4.99102407791080E-06 -1.70274992008286E-05  2.68435893895309E-06
  2.94037590697010E-05  1.61286207491033E-06  1.49581411924376E-05  7.62845705336925E-07  1.03448518580266E-05
 -2.29272029808409E-06 -1.66202092972991E-05 -6.56316228789259E-05  8.15896093976785E-06  1.10618147326353E-04
  4.57213511146013E-06  4.30515279732196E-05  3.89366106643243E-06  3.34879759234957E-05  2.50581317931198E-07
  1.63511816165644E-06  9.56315801371146E-06 -4.74191444461823E-07 -1.01667161714709E-05  2.03953870931166E-06
  2.24238453368319E-05  1.29164732894949E-06  2.00971765620561E-05 -1.32070835586363E-08  1.80141393801314E-07
 -1.17574324989712E-06 -6.57433240568396E-07 -8.51986711163593E-06  8.40043256186154E-07  9.68492347560752E-06
 -1.03482000674467E-06 -1.25640895908605E-05  1.46333750810170E-05  8.10783037382595E-05  3.47207674898999E-04
 -3.33516753863088E-05 -3.22452586247685E-04 -5.95237188354947E-05 -4.58583263945804E-04  1.81329820142328E-05
  9.22393630584970E-05  2.18508497356306E-07  1.38654870372570E-06  8.69277261927325E-06  1.76371203623823E-06
  2.07810103317282E-05 -1.28801561206188E-07 -8.07592672340074E-06 -1.79105463471242E-06 -2.31789216886558E-05
 -1.00022444770254E+00 -9.66617595640154E-04 -1.94831376583886E-04 -1.60839892993245E-04 -1.69875835173855E-05
  6.12250258253463E-04  6.91988809216180E-04  6.19266047529705E-04  3.16974249901515E-04 -2.33933291254388E-06
 -1.43934689601934E-06 -7.33338333171279E-06 -4.54533296078715E-06  3.05536535268323E-05  1.16992485917395E-05
  3.17225052994769E-05  1.09897452608313E-03 -1.92146398233415E-05 -2.20798435317512E-05 -1.99137259717413E-06
 -1.44105006255357E-05 -3.59641040154494E-06  3.08242318777178E-06  2.62045533953019E-06  4.29209529164787E-04
 -2.07451694447152E-06 -7.55532132842041E-06 -1.14647901464032E-06  4.02118379363241E-06  1.17120475865330E-05
  3.05257070361462E-05  3.16485869633080E-05
* ORBITAL    1   30
  2.39082043960470E-06  1.71054127071861E-05  8.04283561975950E-05  3.99077093124726E-04  1.91696118693919E-04
  7.66808030525198E-07  1.43186489459536E-05  8.51698814173312E-05  2.06923994023474E-05  8.33343036684543E-07
  1.57136503462771E-05  1.29416143413720E-04  5.21791944486965E-05 -1.33469721171776E-07 -2.40311587890494E-06
  2.20381368817839E-06  1.38226393094249E-05  9.71401332606955E-06  2.23787979077817E-05 -6.21976710429935E-07
  4.25003937005329E-06 -4.18283716601550E-07  3.71524814779654E-06 -1.89961293832430E-07  1.90864150625903E-06
  1.27749066107336E-05  2.47938321285861E-05  2.36677518525485E-06  1.69313650555966E-05  7.95598516410997E-05
  3.94946408840567E-04  1.90757715316132E-04  8.97203287192299E-07  1.68366563166564E-05  1.07536584946258E-04
  2.74529663537824E-05  7.08338087438041E-07  1.34156160750707E-05  1.10838729516977E-04  4.73036337344537E-05
  3.86489708802832E-08  8.57969245110336E-07  3.05625975399859E-05  2.20269464185206E-05  5.04212909040393E-06
  7.36134815427031E-06 -9.38107771997966E-06 -1.67487605088583E-05 -7.97694069307167E-06 -2.06992488636342E-05
 -8.97314907014612E-06 -1.89344447572870E-05  6.03497005499989E-07 -4.20838792950864E-06 -5.47300616286033E-06
 -3.95593319089633E-05 -1.99228299502972E-04 -1.29029466420553E-03 -6.76470577313697E-04 -1.66336980833765E-06
 -3.87952097162947E-05 -4.44653251073422E-04 -2.02424457539638E-04 -1.22675986695407E-06 -3.24999014537539E-05
 -3.53787031971698E-04 -1.45395339201067E-04  3.11465268437668E-07  4.49119001570950E-06  6.25949831842649E-05
  3.88364535413468E-05 -3.25940143476626E-05 -1.27968753327202E-04 -4.40461232447719E-05 -8.95678322707886E-05
  1.95212041123705E-05  7.54067624317092E-05  3.23711849722129E-06  9.14664200366291E-06  2.85566503305334E-05
  5.52629190543570E-05  8.57973446476917E-07  6.12298710025107E-06  2.77822089415647E-05  4.26930382670291E-05
 -9.02872845389072E-05  6.06048814982274E-07  1.21637589332392E-05  8.85606444153240E-05  2.50709880546777E-05
  1.57972129361674E-06  2.95330436651401E-05  1.70818735547290E-04  3.22416466903979E-05  6.77176712297411E-07
  1.20621672882693E-05  5.64906655215834E-05  4.38372167072598E-06 -9.00091894185541E-06 -1.99190929255553E-05
  1.39836916290986E-05  2.54918742612857E-05  5.04029300011063E-06  1.11730000002951E-05  3.32139486590043E-06
  9.00436959363272E-06 -1.22065459242683E-05 -2.44661817306841E-05  6.23533900089054E-07  5.00687818893686E-06
  1.70743734373141E-05  1.63510074555751E-06  1.50969243159083E-05  2.73276866199306E-06  2.99590523692101E-05
  7.51614281401521E-07  1.02603437978435E-05  2.28259185676693E-06  1.65440562050370E-05  6.53666851541521E-05
  4.55931748842675E-06  4.28948543954799E-05  8.18202138260770E-06  1.10871577415663E-04  3.90985782787356E-06
  3.37038193270274E-05  2.30842319957313E-06  1.67723239701610E-05  6.64004786540650E-05  3.48590801112841E-06
  5.12155522618839E-05  9.18180887601080E-06  1.00905663583346E-04  2.45148739800690E-06  4.67222814292938E-05
 -2.69157168564745E-06 -2.07244910456658E-05 -7.31331680996824E-05 -6.08753675994297E-06 -5.27136652642942E-05
 -4.18647078630737E-06 -2.44254674258578E-05  1.35541085428990E-06  2.00106882315327E-05 -1.49345950461891E-05
 -8.30585282466809E-05 -3.53693277277750E-04 -5.99525116588765E-05 -4.60777484240490E-04 -3.30563472254415E-05
 -3.20516775528275E-04  1.84590636725016E-05  9.37411888591664E-05 -1.63400056574991E-07 -1.08249933890677E-06
 -7.38653996514350E-06 -3.46299104709163E-07 -9.72828210958727E-06  1.63400438574848E-06  1.95220481192144E-05
 -1.85477565480496E-06 -2.34740297940785E-05 -2.42167135449958E-07 -1.54529356870086E-06 -9.34101248789205E-06
  2.11458129210233E-06  2.30568615294896E-05 -4.24242480396297E-07 -9.77291350794468E-06  1.30736706410049E-06
  2.02831367521810E-05  4.85739161857393E-08  1.37508159055706E-08  1.99724882065716E-06  9.23488015909274E-07
  1.04905086319804E-05 -5.13432264688396E-07 -7.41668032090803E-06 -9.93480847836247E-07 -1.23687750864956E-05
  4.25069046629707E-04  2.85692257501108E-06 -9.85251744689780E-07 -7.47120764755147E-06  4.05381215707676E-06
 -3.20624736713565E-05 -1.22862511052043E-05 -3.09735832235719E-05 -3.51476336335591E-03  1.70947727604087E-05
 -1.40954436150596E-06 -2.17054243103492E-05 -1.39923636476261E-05 -1.93455529119494E-06  5.31381740944205E-06
 -1.34384507481594E-06 -3.97619180534711E-03 -1.32809343241979E-06 -7.78238560235671E-06 -2.19336649731187E-06
 -4.42701067033438E-06 -9.13544286538301E-06 -2.93527298726072E-05 -2.82089663356874E-05  1.00021162786933E+00
  9.76756178604656E-04 -1.64964102363353E-04 -1.90615946134055E-04 -1.47571795925915E-05 -6.94482480643251E-04
 -6.19136105855742E-04 -6.13305586593460E-04
* ORBITAL    1   31
 -5.42443534487477E-06 -3.92114860461582E-05 -1.97592001921453E-04 -1.28308182889978E-03 -6.73539614277523E-04
  1.66911823936129E-06  3.89164847780103E-05  4.44546734141873E-04  2.01898929955343E-04  1.28710478007519E-06
  3.37381103275427E-05  3.63076927655885E-04  1.48416683494570E-04  3.04808747849182E-07  4.41660886935211E-06
  6.46463582906413E-05  4.05797673103258E-05 -3.23613722046565E-05 -1.27505562041529E-04  4.41901595735863E-05
  8.93507537300775E-05  1.93092456199108E-05  7.49657728482199E-05 -3.58338647567429E-06 -1.03564961980344E-05
  2.96746810952812E-05  5.80399905471185E-05  8.45574003517925E-07  6.03246137447579E-06  2.72917254399168E-05
  3.74559625489912E-05 -9.42020695650876E-05 -5.90751315103988E-07 -1.18374406747226E-05 -8.60114084064145E-05
 -2.43309158843030E-05 -1.56060076371912E-06 -2.91150792514321E-05 -1.66369291536663E-04 -3.01552782641307E-05
  6.87072467422352E-07  1.22558951576017E-05  5.74293733354256E-05  4.54745004085085E-06 -9.12462354978757E-06
 -2.05833878659203E-05 -1.40108492825105E-05 -2.54499818022121E-05  5.32772630264157E-06  1.20220645470246E-05
 -3.39496989766945E-06 -9.23212148715739E-06 -1.23038318222686E-05 -2.45018516993629E-05  2.34463481230093E-06
  1.67710791425549E-05  7.87401816752435E-05  3.89013485475559E-04  1.87452970820543E-04 -7.80557634307012E-07
 -1.46373871611108E-05 -8.89725937208994E-05 -2.25123761611801E-05 -8.30587603565034E-07 -1.57384187497294E-05
 -1.30782019242280E-04 -5.29256923093402E-05 -1.30778393616037E-07 -2.36031166864491E-06  2.61555915518693E-06
  1.40776088369030E-05  9.50991216282391E-06  2.14560751373069E-05  5.85205699516278E-07 -4.09788380486840E-06
 -3.53784554032241E-07  4.09075895265153E-06  8.54646796711129E-08 -2.10344014556714E-06  1.29440832183237E-05
  2.52286957028820E-05  2.38428826604691E-06  1.70569121754256E-05  8.01464954697677E-05  3.97197111007628E-04
  1.90774851156713E-04 -8.89076272487065E-07 -1.66238671589395E-05 -1.05437884060876E-04 -2.67106437648037E-05
 -7.03924730961651E-07 -1.33054933853343E-05 -1.09503773068467E-04 -4.66958250017056E-05  4.07953699788886E-08
  8.67274318553536E-07  3.06696520606920E-05  2.21152411476730E-05  5.24928305426380E-06  7.86546831926286E-06
  9.37590836074298E-06  1.66263220565262E-05 -8.22662365753240E-06 -2.12451780509486E-05  8.82520583857827E-06
  1.87680586030514E-05  3.82771944900614E-07 -4.65463633694386E-06  2.33358429868773E-06  1.69555097110924E-05
  6.70797580346873E-05 -4.59143170676314E-06 -4.28397892276753E-05 -8.09299858353945E-06 -1.09439131850520E-04
  4.07264750327095E-06  3.53652322617598E-05  6.14651301226819E-07  4.93763100106057E-06  1.69826807504633E-05
 -1.55403723646270E-06 -1.45135440321554E-05 -2.61427180768321E-06 -2.88234106796695E-05  7.99696117380601E-07
  1.07330798219313E-05 -2.74563101030528E-06 -2.11297810773360E-05 -7.42678975110751E-05  6.24592915637510E-06
  5.41378916449086E-05  4.34872773927021E-06  2.57706285197058E-05  1.35605595221533E-06  2.01864255460009E-05
  2.30512512858614E-06  1.67220378802931E-05  6.60548704635910E-05 -3.59059360083140E-06 -5.28742034480856E-05
 -9.18815782524148E-06 -1.00993542488183E-04  2.55630929268487E-06  4.81260816850612E-05 -3.14612990777042E-07
 -1.98793379552470E-06 -1.10602891334020E-05 -1.17553550320687E-07  6.24988821301781E-06 -1.85358114296274E-06
 -2.18786400287375E-05 -1.67611147353645E-06 -2.23928889188034E-05 -1.52250670903431E-05 -8.46615413943866E-05
 -3.58492996729633E-04  6.05009526888315E-05  4.63459397718200E-04  3.38643669662249E-05  3.26242100566900E-04
  1.87891432743375E-05  9.55835941005780E-05 -7.21944911233120E-09 -2.63954835766906E-07  7.62881609887288E-07
 -7.57504666020285E-07 -8.92233129389398E-06  7.66454301784836E-07  9.33874039975747E-06 -1.07158840694199E-06
 -1.28086410907823E-05 -2.15086767888027E-07 -1.41046558951953E-06 -8.67263977572069E-06 -2.00881020481328E-06
 -2.20326449274959E-05  5.60392679447626E-07  1.08005298891230E-05  1.30978346799669E-06  2.00887251471523E-05
  1.10925594795533E-03  2.07695262840677E-05  2.11835692351762E-06  2.24469397965864E-05 -1.44291780139746E-05
 -3.48626564371739E-06  2.07314971412428E-06 -3.95241759433641E-06 -1.81428678322520E-03  8.50055024748575E-07
  1.45828041232776E-06  7.79349322227577E-06  3.98415011361065E-06 -3.05799570476978E-05 -1.07040539157680E-05
 -2.97649185062659E-05  1.00021694804585E+00  9.94097297654467E-04  1.69467186700164E-04  2.06828290565765E-04
 -1.59558588385378E-05 -6.91409729361304E-04 -6.23244756631782E-04 -6.16498913923763E-04  3.97073825447245E-03
  6.26877312235122E-06  6.51490237613357E-06  7.10931713348444E-07 -4.53802279129699E-06 -1.47540585659677E-05
 -3.40514605137418E-05 -3.32369122321346E-05
* ORBITAL    1   32
  2.36378036752045E-06  1.69086565651443E-05  7.94017560524881E-05  3.92861323827742E-04  1.89018476216669E-04
  7.17234819416507E-07  1.35803361315241E-05  1.11905275416741E-04  4.75957319538110E-05  8.95594380343992E-07
  1.67817398483387E-05  1.07066486794961E-04  2.73712990629757E-05 -3.68051554817184E-08 -7.99241052935637E-07
 -3.01572952350827E-05 -2.19128441972629E-05  5.17289952113489E-06  7.49845907071433E-06  8.97145433134240E-06
  1.90702710152873E-05 -8.17104305212434E-06 -2.10006150890952E-05  9.30947075353023E-06  1.64991688720440E-05
 -2.81182560368692E-07  4.85047778113622E-06  2.36858142587284E-06  1.69436071153456E-05  7.95895950785238E-05
  3.94219662552199E-04  1.90025643881706E-04  8.27356039163467E-07  1.56447514060440E-05  1.29557021722328E-04
  5.23736634959991E-05  7.70654617935181E-07  1.44269629534557E-05  8.70294412251612E-05  2.17692526855539E-05
  1.35996692321435E-07  2.45338523206988E-06 -1.96579853841467E-06 -1.38584744773242E-05  9.58250153428066E-06
  2.18225088548684E-05 -2.36060636849392E-08 -2.31078740551987E-06 -4.04160256137549E-07  3.85942812129692E-06
  6.62522423663591E-07 -3.91539349975302E-06 -1.29436257137704E-05 -2.52397558977124E-05  8.35413395026732E-07
  5.95885436283347E-06  2.69150811603757E-05  3.50290530614892E-05 -9.53977376937445E-05  1.55723298326673E-06
  2.90343914823582E-05  1.65584856835670E-04  2.98680959370901E-05  5.84135164867635E-07  1.16868120168391E-05
  8.46292301347544E-05  2.38006339341823E-05 -6.88472943521952E-07 -1.22883119225138E-05 -5.74365195960626E-05
 -4.41126948855031E-06 -9.21107377520568E-06 -2.08568178085453E-05 -3.49496720352190E-06 -9.44867219661063E-06
  5.40676164756509E-06  1.23042120242378E-05 -1.40002381876817E-05 -2.54531940747324E-05  1.24589204428265E-05
  2.48024798893372E-05 -5.42174840883462E-06 -3.91921854882547E-05 -1.97501659298079E-04 -1.28310482593328E-03
 -6.73828489159198E-04 -1.28555491071183E-06 -3.37150852646120E-05 -3.63264546747364E-04 -1.48563340200842E-04
 -1.66726529430720E-06 -3.88856531631653E-05 -4.44594821334887E-04 -2.02016227204578E-04 -3.06831654954534E-07
 -4.46249366828896E-06 -6.50876829914967E-05 -4.07337309368507E-05 -3.24483563002444E-05 -1.27814975461127E-04
 -3.55352226060503E-06 -1.03701165075304E-05  1.92407858013513E-05  7.48367589428939E-05  4.41455254506741E-05
  8.90902892709684E-05 -2.96839413618839E-05 -5.82438419064735E-05 -2.74884647841824E-06 -2.11537264584721E-05
 -7.43565060865968E-05 -4.33861253858612E-06 -2.56441450763069E-05 -6.26131634346502E-06 -5.43130990755410E-05
 -1.32959049060208E-06 -1.98287193548508E-05  2.31565351764238E-06  1.68015546688235E-05  6.63520266136588E-05
  9.17214213759089E-06  1.00949583364793E-04  3.58504212198977E-06  5.29020921284471E-05 -2.54152009514730E-06
 -4.79371940978936E-05  2.33578749517823E-06  1.69721932229785E-05  6.71571057794331E-05  8.13638095803797E-06
  1.09788698138153E-04  4.62805672197106E-06  4.31071857412252E-05 -4.08121616633251E-06 -3.53081862527743E-05
  6.07411214393458E-07  4.88240660678297E-06  1.67951618381705E-05  2.61742624868658E-06  2.89233691554016E-05
  1.52514307175865E-06  1.42253992151219E-05 -7.73292480376779E-07 -1.04082034627165E-05 -3.54656582562385E-08
 -4.04760882297134E-07  9.35900008014645E-08 -9.20690934264217E-07 -1.05560290203052E-05  6.58116717109749E-07
  7.98546283324709E-06  1.09577283187963E-06  1.28265641718868E-05 -2.72332265304299E-07 -1.73217481264216E-06
 -1.00353936294626E-05 -3.43570071615618E-07 -9.16999655781901E-06  2.13603350840368E-06  2.32686223565463E-05
 -1.24738112895802E-06 -1.98375338047063E-05 -2.44071610065486E-07 -1.56443899364618E-06 -9.38516391131331E-06
  1.76407510598505E-06  2.09570686385669E-05 -9.17369299714084E-08 -7.83033289186191E-06  1.77567913022893E-06
  2.29826785544211E-05 -1.51651766730592E-05 -8.41914967021674E-05 -3.56729448865216E-04 -3.37910514476116E-05
 -3.25534841752216E-04 -6.03366550326796E-05 -4.62071516269504E-04 -1.87066532035081E-05 -9.56015179770434E-05
  3.21897853758884E-04  2.82399627041539E-06 -1.39176751524316E-06 -7.04045703474610E-06  4.40608294105877E-06
 -3.10494369952843E-05 -1.22364595252364E-05 -3.18720266380568E-05  1.00021970547780E+00  9.98980906800831E-04
 -2.06569130212838E-04 -1.61069011981002E-04  2.17386155363351E-05 -6.20253619012804E-04 -6.92126187313974E-04
 -6.25333487320169E-04  1.80137330361811E-03  4.35244928395574E-06 -7.15491108032684E-06 -7.24159817225207E-07
 -4.08284612999458E-06 -1.32360695412412E-05 -3.20602102239293E-05 -3.28647152994817E-05  3.53097474404970E-03
  2.29851481484450E-05 -2.28751885212294E-05 -2.50102062955607E-06  1.43357902081222E-05  3.98278329241951E-07
 -5.01134991973498E-06 -4.93077807094440E-06
* ORBITAL    1   33
  2.74631184370454E-06  1.88231735405683E-05  6.38633767635379E-05  2.68245613239533E-04  2.10712406843808E-04
  9.72409836684816E-07  3.60822471243468E-05  1.39617200920634E-04 -1.99235170156334E-05  5.79937792487182E-08
 -1.36457613875731E-05 -7.56324592980183E-05 -1.12744129170617E-06 -7.33702069665546E-07 -1.64577587034912E-05
 -7.94653722371503E-05 -7.92560287432133E-06  7.62404051655688E-05  2.18365103856615E-04 -1.90850293187945E-05
 -4.77040583424079E-05  4.38045890476923E-05  1.16022491281016E-04 -4.25441163130254E-06 -2.86485199481676E-05
 -1.17760618331156E-05 -2.25841935009861E-05  1.76776581292808E-06  1.20968807618736E-05  3.82535227062802E-05
  1.54713158040818E-04  1.50449702007882E-04  1.14848339167165E-06  2.55874776659029E-05  8.27811972391618E-05
 -1.41258026598643E-05  6.47225651809019E-07  1.21186985732583E-05  1.40987036077855E-05 -2.07861919900110E-05
 -1.10007189518619E-06 -4.32096528470439E-05 -1.86294857455561E-04  1.01715616750083E-05  1.90952406100197E-05
  5.18017556868743E-05  8.02697510335690E-07  9.56325826222001E-06 -9.94444827754614E-05 -2.73202918736438E-04
  1.22108735642470E-05  1.70672766008824E-05  1.42201846991023E-05  5.20173026998694E-05  6.41363518981685E-07
  3.07118896022612E-06 -1.66677025485162E-05 -1.33059205324791E-06  1.44443566248023E-04  3.70949813363630E-06
  7.11948202590236E-05  2.11796667179320E-04 -3.02163378144367E-05  2.69747216911678E-06  5.34532551195117E-05
  1.62261320476614E-04 -1.71038287667501E-05 -1.01036048871718E-06 -2.26698691235209E-05 -7.91695269033686E-05
  1.05993858407079E-05 -1.05199227729262E-04 -2.44797092757320E-04  1.94226009293373E-05  5.07304787099493E-05
  7.64274536046520E-05  1.84794781206125E-04  2.85352573596589E-07 -2.07997243497791E-05 -1.15694770042496E-05
 -1.23433130248397E-05 -4.73201962567144E-06 -3.37516084425780E-05 -1.54727774235536E-04 -6.18020858627341E-04
 -1.90763947042337E-04  1.91682195811637E-06  3.20027154388579E-05  1.64630699779486E-04  3.56651222751664E-05
  2.48487113516769E-07  7.87748670855731E-06  2.93198076392726E-05 -4.34382032386114E-06 -1.42577337321693E-06
 -2.62496391235123E-05 -1.37016382607337E-04 -2.74213589638224E-05 -1.40312981083721E-05 -4.11149355904149E-05
  1.07456402174493E-06  4.46024267515133E-06 -7.49968372643831E-06 -1.92221743854283E-05 -4.29908075549000E-07
 -4.77758362925622E-06  4.46592009840908E-07  5.93861132301527E-06 -2.14394465972752E-06 -1.97401404508787E-03
 -7.57059626763982E-05  3.15325275109108E-06  5.19497495804305E-05 -2.26609199254052E-05  3.27093661883278E-05
 -1.91049291587692E-05 -2.43263562538597E-05 -5.22142912879654E-06 -1.77947571785368E-01 -1.41940077415730E-03
  1.46588027449919E-04  5.67192154893301E-05  2.17823202328548E-03  1.80989624416868E-04 -1.45842064113455E-03
 -1.48959012746931E-04 -2.23648264179347E-06 -2.43251318508763E-03 -7.35334249828008E-05  3.32723787584047E-05
  1.80195910110986E-05  2.76208222389844E-06  4.81076293228437E-06  1.64703075702934E-05 -4.90983914339129E-05
  1.45946654728958E-05  9.84010580173477E-01  7.48360109812960E-03  1.20466347487954E-02  1.16967629110901E-03
  7.92540467481820E-04  1.12416106730679E-04 -8.04986456668932E-03 -7.67865132794416E-04 -1.82136107968332E-06
 -2.42876841207695E-05 -6.18195080969490E-05  3.13993721584420E-06  3.39659772773313E-05  2.03968945384108E-06
  8.95752216070738E-06 -1.21376597710063E-06 -1.81071205803422E-05 -3.44573565665019E-06 -4.83661376865849E-05
 -9.87606860975346E-05  1.17798921812241E-06 -1.55614601329392E-05 -3.44552333351531E-06 -5.48466486711690E-06
  8.53222231960934E-07 -1.05962060345402E-05 -3.03911508917923E-06 -4.38680227814292E-05 -8.47029532492003E-05
 -1.75870376139869E-06 -5.51539969146084E-06  3.39497485407315E-08 -1.09333166346177E-05 -3.62944881896447E-06
  1.13931804286090E-06  4.99502534249052E-07  3.96209524514945E-06  1.66595540302045E-05  1.68609221728670E-06
  2.23843888186303E-05  4.14058130655470E-07 -4.65559240825121E-06 -1.29004178150894E-06 -1.93510407574251E-05
 -7.33924917492130E-06 -4.59871807564312E-05  3.65491648286902E-07 -1.24219005661499E-05 -1.79474133690955E-05
  4.53648239370627E-05 -1.50904696187943E-05 -6.03253028266405E-05  1.82672277648460E-06  1.27212495947036E-05
 -5.91120417488096E-06 -4.78243182464078E-06 -3.87201243506942E-06  2.29419598526056E-05  1.10378988607368E-05
  4.56591075650708E-06 -7.38132364829590E-06 -4.60788270673215E-05  3.87117813248837E-06 -1.71300334063093E-05
 -1.17812972360678E-05 -1.80668621759977E-05  3.87899017177799E-05 -6.60530408414106E-05  1.65493511338764E-06
  1.04204162396605E-05  7.86740354577824E-06 -8.13065106458972E-06 -1.60362275527806E-05 -6.39110563534787E-06
 -7.24816193145325E-06 -2.55213344623531E-05
* ORBITAL    1   34
 -4.02617776786205E-06 -2.90028859240609E-05 -1.41338585984795E-04 -5.59665288608381E-04 -1.24947062753718E-04
  9.93130103847179E-08  5.09833706467703E-06  2.09568132262250E-05 -2.81738881559739E-06 -2.02486580303156E-06
 -3.92675194168468E-05 -2.04061368917794E-04 -3.85142375215219E-05  1.24800942764133E-06  2.18802176758985E-05
  1.16598470578066E-04  2.63039027477717E-05  1.35481971451159E-05  3.77958720382041E-05 -7.60859132195951E-06
 -2.29395348505540E-05  8.34032983650687E-06  2.27610482084099E-05 -4.37702192674486E-07 -5.95255013950003E-06
 -4.86973685484869E-06 -1.47421017295099E-05  1.34489770357138E-06  7.79629206972133E-06 -3.53184025588820E-06
  5.62962814824043E-05  2.10494546758925E-04 -2.45021701980452E-06 -4.75431316679594E-05 -1.42345603918527E-04
  1.29827625151115E-05 -3.71747267141939E-06 -7.14962799872553E-05 -2.20877321022059E-04  2.44727750694568E-05
  6.64994739673912E-07  8.00094840027246E-06  1.45278586927083E-05 -7.64057730883769E-06 -1.05260992793075E-04
 -2.41965114238406E-04  5.52043358117762E-07 -1.86792511067998E-05  4.45190385264481E-05  9.52841880462738E-05
  2.53081264958374E-05  6.06554231400003E-05  1.76513899873081E-05  3.26025198307763E-05  2.12856217047599E-06
  1.40738219871879E-05  3.46744329072369E-05  1.65048808409636E-04  2.14826499764286E-04  6.95219297649671E-07
  1.36731939655287E-05  6.40628383118446E-05  1.08579539429679E-05 -2.21344950081512E-07 -7.40349209597271E-06
 -2.82009838519476E-05  8.58528048708236E-06  7.95096203963586E-07  3.75766557349992E-05  1.68950767581355E-04
 -6.95966384773522E-06 -1.89806122592162E-05 -3.63095163536531E-05  2.02535309380192E-05  3.70734745583828E-05
 -7.75464419412059E-05 -2.22615197891476E-04  9.65550256584165E-07  2.39840142576410E-06 -1.94999720492716E-05
 -6.00551164482046E-05  1.16122951537240E-06  7.46548858464001E-06  1.02789288012858E-05  5.50158094686450E-05
  1.53470341941909E-04  6.55204884963811E-07  2.65371909015425E-05  1.42240235589904E-04  1.44896138848030E-05
 -9.44996059539592E-07 -3.55679132606024E-05 -1.38163578038520E-04  1.96026623676775E-05  2.49639267730036E-07
  7.74916541584484E-06  3.35319120196586E-05 -1.84184410252677E-06  7.61071991328354E-05  2.17651453690582E-04
 -4.17662998119568E-06 -2.89521022212673E-05  4.39937953135529E-05  1.16760308973243E-04 -2.05267095198972E-05
 -5.27355282986800E-05  1.27414881463074E-05  2.62947990678745E-05 -3.18498836542795E-06 -3.10610960255821E-03
 -1.05055760228029E-04 -1.58673568960635E-06  1.43186033043568E-05 -4.11619972643389E-05 -6.75372775461814E-06
 -2.28915737747374E-05  4.35109271345888E-05  1.36426571076738E-05  9.84000608594840E-01  7.45838570840190E-03
 -7.90952481534125E-04 -9.87767957026889E-05 -1.20471670643717E-02 -1.18111191921274E-03  8.05078288357374E-03
  7.64265029939358E-04 -3.12926262074701E-06 -3.32058212690549E-03 -1.10609728741019E-04  4.03869744972111E-05
 -2.78224193859415E-05 -2.08548001881497E-06 -5.36338195819779E-05  2.89888802182811E-05  7.83017752655064E-06
 -1.16161275875165E-07  1.77893219219748E-01  1.28229772526811E-03  2.17822202276484E-03  2.44031460884919E-04
  1.39723891757604E-04 -1.85436291417427E-05 -1.45277998591059E-03 -1.28102536254915E-04 -3.90746739274134E-06
 -5.53816777015784E-05 -1.13217729669093E-04  1.15727032849593E-06  2.45770677799491E-05  2.65981787981297E-06
  9.64138026357653E-06  3.37145334130592E-06 -8.13872434935131E-06 -7.54050825957087E-07 -1.38441501343814E-05
 -1.91113349373717E-05 -2.31813986157594E-09 -8.47717829886461E-07 -3.08867203358853E-06 -2.59465063342580E-05
  1.69651300301168E-06  1.67153173312985E-05 -3.09492635055281E-06 -4.26738731665667E-05 -9.78517424744317E-05
 -2.84635296648740E-06 -1.13322303711603E-05 -3.36754674129710E-06 -4.02959983595871E-05 -3.55899361729554E-08
  2.01339969462266E-05 -3.48837812429796E-06 -5.01827722122793E-05 -9.91178263324143E-05  4.31002033560648E-06
  1.42089304707616E-05 -1.09847482556290E-06  1.48981327018909E-05 -1.39003219216589E-06  4.05067828751786E-06
 -9.77368255077761E-07 -6.07601210083923E-06  8.77024714417326E-06 -1.30721378721702E-05  1.03686618134516E-05
 -1.02661991981084E-05 -1.24588585363874E-05 -3.02787950325015E-05 -7.19608204241556E-06 -4.44654084459838E-05
  1.60457054880835E-05 -5.61189723848448E-06  1.10827933737546E-05 -6.16761906173440E-05 -1.51645732184519E-05
  4.31108615713403E-05 -8.12468969695418E-07 -3.67630551402122E-06  6.44333536021478E-06 -8.58252354883813E-08
 -2.42463120100869E-07  5.02488412713370E-06  1.93663747079220E-05 -7.52037330207063E-08 -7.22571170358451E-06
 -4.52495790166342E-05  1.62388546927245E-05 -3.39932488069740E-06  1.31307725068172E-05 -1.85143625633538E-05
 -6.70923608073117E-05  3.89129654180370E-05
* ORBITAL    1   35
  9.13041115733708E-07  4.78831266460103E-06 -1.36424189040155E-05  2.13133245760114E-05  1.79990660041358E-04
 -4.01277583329159E-06 -7.50273394952749E-05 -2.23789202873307E-04  2.92169588584912E-05 -2.80161317431612E-06
 -5.35203317166658E-05 -1.59175459123724E-04  1.63066829516448E-05 -8.85616964556101E-07 -1.65233106556967E-05
 -5.24605131317627E-05  8.83808562652157E-06 -1.07546442674885E-04 -2.48183156635678E-04 -2.18687266746497E-05
 -5.48024028669248E-05  6.45897256924620E-05  1.49712070332452E-04  1.04486462487944E-07  2.12738733612416E-05
 -1.54400682179398E-05 -2.34904230930741E-05 -4.47339141822292E-06 -3.20465083793993E-05 -1.50919402733100E-04
 -6.00174454772417E-04 -1.62654046092460E-04 -2.00764956656816E-06 -3.59298580353129E-05 -1.85214442323125E-04
 -3.74203291559064E-05 -1.21751525716646E-07 -2.73708033840827E-06 -9.15284323226958E-06  1.37968220358079E-06
 -1.37067440007271E-06 -2.48978663754829E-05 -1.30821899815637E-04 -2.72402198576149E-05 -2.74278988618697E-06
 -8.51592513295517E-06 -4.31404179504013E-07 -4.61463160722626E-08 -9.91203814123737E-07 -2.12614178925009E-06
  3.70425364899465E-06  1.31291351045603E-05  2.56132131853877E-06  1.03193864957770E-05  2.11959699382069E-06
  1.43457953556493E-05  4.27648206040506E-05  1.81500885228286E-04  1.88139033272706E-04 -8.40719892796650E-07
 -3.41308321563087E-05 -1.36567317098523E-04  1.85258726984638E-05  1.79086983296062E-07  1.83831602748921E-05
  1.05269575780346E-04  8.41319650091853E-06 -5.30232431461851E-07 -1.28445991240823E-05 -6.14506499946125E-05
 -4.39044130104636E-06  7.53379767001331E-05  2.18492709437961E-04  2.04460095312930E-05  5.23157850352065E-05
  4.31041471325212E-05  1.15933560264719E-04  4.01846086441392E-06  2.76027124329290E-05 -1.15593758240880E-05
 -2.28022672563547E-05  1.95259521693782E-06  1.32091018807119E-05  3.85962684292446E-05  1.61617229204787E-04
  1.76778024876997E-04 -7.03008466895792E-07 -1.70694947243574E-05 -5.65197068578537E-05  1.22123106805470E-05
 -7.23635379433381E-08 -1.09345269092145E-06  2.00329772185158E-05  1.70354016752739E-05 -7.34458996386591E-07
 -3.75459484618814E-05 -1.74038442651924E-04  6.44984804927187E-06  3.09506512719854E-06  1.52266893966672E-05
 -6.08332236169971E-07 -6.23823680063257E-06 -8.77401793979907E-05 -2.49872316623606E-04 -1.60436167434781E-05
 -2.73254454941958E-05  1.67495722950760E-05  5.60367877571113E-05 -3.08911067128465E-06 -2.50743518376485E-02
 -2.60155065105039E-04 -2.49605903601956E-05 -3.98794006673289E-05 -3.08069938736015E-04  2.51397001171007E-06
 -2.04517154208524E-04 -2.94533776067642E-05 -2.59347082691951E-06  2.72713881039126E-03 -5.31226962744424E-05
 -7.11146390787363E-06 -5.37558939312835E-05 -3.44793271759943E-05 -3.72487842684577E-05  1.94477083817720E-05
 -1.33019561616873E-05  1.43866707887485E-05  9.99646400099057E-01  7.58157643744272E-03 -1.23038944354365E-02
 -1.19731335842481E-03 -8.54647470942452E-04 -1.15804627418313E-04 -8.05240749999952E-03 -7.62325981193429E-04
 -2.59064986100669E-06  2.88190692127035E-03 -4.52686430746768E-05  3.20650722852594E-05 -6.54457569294009E-06
  2.36426105349172E-06  3.19456273795727E-06 -2.63575594081675E-05 -5.19270783596757E-05 -3.52725628679427E-06
 -5.04833770421582E-05 -1.01115838122409E-04 -1.13454947742346E-06  1.56496870606288E-05  3.90187153040912E-06
  9.86433823464776E-06  1.15514097489714E-06 -7.34335737500372E-06 -2.41777868124576E-06 -3.30635808995582E-05
 -7.87802934474303E-05 -3.30682897360656E-06 -3.76461943866875E-05 -2.38988478256677E-06 -9.59347053417308E-06
 -7.01527194001155E-07 -1.95690210162428E-05 -8.34389577910875E-08 -4.41695040713072E-06  6.38417697322223E-08
 -2.35762334077128E-06 -2.43852889581613E-05 -2.71498902640843E-07  1.90874257776149E-06 -1.53628650519628E-06
 -1.86111863035499E-05 -3.48660331894355E-06 -5.02581547208284E-05 -9.87965062130658E-05  2.30546339198055E-06
  8.63273482310561E-06  4.84768582992494E-07  1.70554286265319E-05 -3.55889476842103E-06  4.81657308917661E-06
  6.60916564484224E-07  5.47625792015252E-06  3.37588958460754E-06  5.38605415498113E-06 -2.15987070080288E-06
  1.34578534433462E-05  8.39565530897793E-06  1.04574736440055E-05 -7.48149596263961E-06 -4.65189478893495E-05
 -2.23563409773242E-06  1.37134154059621E-05 -1.56826016669418E-05  4.42344197926408E-05 -1.63865776293361E-05
 -6.38791185646878E-05  4.68158684543869E-07  2.94949497259992E-06 -1.03892290665573E-05  8.29334895177031E-06
 -1.39462462465729E-05 -9.42409169865202E-06 -1.69376778991335E-05 -2.03153777315276E-05 -7.47053240819477E-06
 -4.63834726229984E-05 -4.71232577964025E-06  1.66291991472216E-05 -1.18976220667408E-05 -1.68966149684030E-05
  4.16843878616758E-05 -6.49533627313461E-05
* ORBITAL    1   36
 -1.99809772396067E-06 -1.34462298760632E-05 -3.78700409491428E-05 -1.62196639728381E-04 -1.85601712263336E-04
  1.29391376008570E-07  2.68225438828305E-06  3.12854733461974E-05  1.55419776454948E-05 -5.63545638503557E-07
 -1.44203681583166E-05 -4.87660050740401E-05  1.13436743371570E-05 -6.93117047104511E-07 -3.68027991965625E-05
 -1.72063821969251E-04  5.85536666025749E-06  2.32569872325790E-06 -2.67910983716709E-06  1.71979561525631E-05
  3.02157670714236E-05  8.46787697948446E-05  2.42879442187697E-04  6.05273242923567E-07  5.16200878451327E-06
  1.75078010215395E-05  5.71685257506647E-05 -1.89697035934656E-06 -1.27507565081006E-05 -3.52363010097109E-05
 -1.51394012013972E-04 -1.79883003488776E-04  2.81321366756134E-07  2.02473568644968E-05  1.15025028367578E-04
  1.03982737355787E-05 -8.33848666270215E-07 -3.40323296166840E-05 -1.36239378392868E-04  1.85198607179446E-05
 -4.59197783931765E-07 -1.15772285886520E-05 -5.46432122105313E-05 -2.89696921469180E-06 -7.52880799064233E-05
 -2.18370999255271E-04 -3.91865319154234E-06 -2.75604792879544E-05 -4.31255397467119E-05 -1.16084778450514E-04
 -2.06580971626754E-05 -5.31651315647189E-05 -1.17630246967571E-05 -2.34133174771827E-05  4.37103918085183E-06
  3.13546390749476E-05  1.48890819085046E-04  5.91367327669416E-04  1.53181069040841E-04 -7.69261758704833E-08
 -9.73400496655600E-07 -2.06951681735554E-06  4.72037724941391E-07 -2.01313300683188E-06 -3.67794409994663E-05
 -1.90084979664161E-04 -3.77718386406191E-05 -1.34209298095550E-06 -2.42059051872842E-05 -1.27471312963431E-04
 -2.69932859765375E-05 -1.05218112938998E-06 -2.49565400914461E-06 -4.65258354037293E-06 -1.56082161507997E-05
 -1.18407945617791E-06 -3.72819601213316E-06  2.45926486565782E-07 -1.33467269695056E-06  3.07101426933894E-06
  1.13245404445707E-05 -1.01480771449618E-06 -5.47616731009246E-06  1.16275308747097E-05 -2.97008983665488E-05
 -1.89052920564389E-04 -2.76810443761172E-06 -5.26921383744528E-05 -1.56392867915514E-04  1.57340182833274E-05
 -4.01393645912543E-06 -7.50634886584583E-05 -2.25102403168100E-04  2.84158494866714E-05 -8.49776003531836E-07
 -1.46597047640312E-05 -4.37622632960901E-05  8.54457996884046E-06  1.07559909436596E-04  2.47845056472179E-04
 -6.29643876180361E-08 -2.09516542028838E-05 -6.02790824387462E-05 -1.37369897803860E-04  2.26941151871519E-05
  5.62121928524402E-05 -1.62984015927064E-05 -2.63822551875778E-05 -1.42419924090985E-05 -9.99646861372588E-01
 -7.57918757870463E-03 -8.59554996766997E-04 -1.14285463639067E-04 -1.22968642948022E-02 -1.19842192142220E-03
 -8.05684092985755E-03 -7.62305230798348E-04  2.72719797502376E-06 -2.73429919154976E-03  5.01636984847701E-05
  2.49527417736406E-06  5.88811773484416E-06  3.03120901680936E-05 -5.02769592451266E-06 -2.50147088709456E-05
 -5.11231085930439E-05  2.37250053850883E-06 -2.50188545344903E-02 -1.19683671162524E-04  3.08308718597904E-04
  6.24933944292954E-05  1.79875304220216E-05 -3.41197847795972E-05  1.99107231787453E-04  8.73146149952815E-06
  2.73202326007418E-06 -2.52813522314859E-03  5.80994272060845E-05 -3.18737884174222E-05 -3.64781655560319E-05
 -6.95728285450009E-06 -5.39019104056592E-05  1.79549648947526E-05 -1.09389016770921E-05  2.36516129712167E-07
  6.69506928832316E-06  4.43704870474724E-06 -1.98073148840530E-07  1.28300591207211E-06 -2.50900614416240E-06
 -2.45738891540470E-05 -1.56002363638321E-06 -1.80039629344433E-05  3.60804351843292E-06  5.19205953587066E-05
  1.02748601022533E-04  6.53192947876019E-07  1.89417884797473E-05  2.42985938622522E-06  9.15741701965530E-06
 -3.52250678059659E-06  5.83489226066263E-06  3.56005427075611E-06  5.15342053196330E-05  1.01487838668460E-04
  4.03986958999244E-06  1.05602639537420E-05 -1.13267933658481E-06  1.57945168157552E-05  1.25157300954794E-06
 -6.51190886209904E-06  2.59442318961842E-06  3.56714884029343E-05  8.37983030277432E-05 -2.50827599593743E-06
 -1.00260036086272E-05 -3.33613163931108E-06 -3.85343059778294E-05 -5.24519923407589E-07 -1.98396606631046E-05
  7.45687995223078E-06  4.62382913028348E-05  1.64991396838028E-05 -4.91272485783122E-06 -1.18379969089966E-05
  6.43248896155858E-05  1.64663151335196E-05 -4.23006264326982E-05 -8.87600185950344E-08 -5.69529737983802E-07
  8.43412661402874E-06 -1.11947675749212E-05 -1.31012272038035E-05  1.79305401928547E-05  1.02620354863131E-05
  2.02026558382504E-05  7.51602887833284E-06  4.68103220380823E-05  1.44856159898976E-05 -2.74024193142336E-06
 -1.54379929149781E-05  1.68806519706692E-05  6.48014614043432E-05 -4.43202955655362E-05 -2.97729645900511E-07
 -3.21928386904606E-06  5.65616003359759E-06  2.56162825106056E-06 -1.59937650278327E-06 -7.56115914787761E-06
 -1.25808561593793E-05 -1.02219064331662E-05
* ORBITAL    1   37
  1.49722140809118E-06  1.07446049493175E-05  5.11739054360404E-05  1.99841344715602E-04  3.14621084362588E-05
 -1.05623972328315E-06 -1.97496149033917E-05 -1.17098152042661E-04 -2.99982732371122E-05  2.98921989836402E-07
  5.49763858836521E-06  2.90772893798784E-05  3.51794407085646E-06 -9.47991733638806E-07 -1.76681982539369E-05
 -1.02362484442004E-04 -2.34781058878045E-05 -9.87268612569918E-06 -1.65389789474541E-05 -6.03608561194547E-06
 -8.37709166207753E-06  5.58888208335688E-06  9.30857905326409E-06  1.21189827061114E-05  2.01952408125206E-05
  4.28660914323518E-06  8.40617975090008E-06 -5.97935142987778E-06 -4.15595711704409E-05 -1.73645012903518E-04
 -8.68944369601787E-04 -4.79534391255144E-04 -5.18189475414510E-06 -9.33912003574420E-05 -5.78307632136724E-04
 -1.19289311941672E-04 -1.58215061061409E-06 -3.12929223936803E-05 -2.25013591758862E-04 -6.56571874407043E-05
 -2.54586894798728E-06 -4.39206635563850E-05 -2.49861042081750E-04 -3.80527845992850E-05  3.74272178569129E-05
  1.18673744297825E-04  1.57140853508850E-05  6.76660752383029E-05 -2.15815808561730E-05 -6.87619623799994E-05
  3.21628254365400E-05  1.35976579974277E-04  3.40993251560418E-05  1.44514103112584E-04  2.71835529182182E-06
  1.95152524304634E-05  9.32297936949585E-05  4.21579750061072E-04  1.30815717480964E-04 -1.33727649332104E-06
 -2.51646717778241E-05 -1.63972399980649E-04 -4.60380461726084E-05 -5.70471385616567E-07 -1.02428736410760E-05
 -5.03487147929117E-05 -6.66380494654208E-06 -1.42157250180437E-06 -2.69073281292734E-05 -1.75700388902843E-04
 -4.86593971796607E-05  9.11648234579728E-06  1.25092602266911E-05  3.02556439829760E-07 -5.49786670304636E-06
  8.64487795941664E-06  1.16731955341784E-05  1.64213209024480E-05  3.51475371818457E-05  9.49095225412224E-06
  2.19838741202232E-05  2.69403308163431E-06  1.93409738638172E-05  9.24164101497137E-05  4.18429283914541E-04
  1.29968287157686E-04 -1.94990870677255E-06 -3.66059111709646E-05 -2.31188102745121E-04 -6.07888174957910E-05
  5.48826704077229E-08  1.38153816210424E-06  1.73753851752601E-05  8.10819372765989E-06 -5.27916787353537E-07
 -1.02726341142853E-05 -7.83901617236761E-05 -2.73032263310674E-05 -3.01668786318306E-06 -4.03853737710416E-06
 -1.42908480516229E-06 -4.94344305272844E-06 -1.22052354526810E-05 -1.67971013577544E-05  1.45841468486425E-05
  3.55138095684348E-05  1.16928270785099E-05  2.07319816177907E-05  1.55815307377985E-06 -1.29125747223530E-05
  3.65165636558876E-05 -5.16970439603973E-06 -3.07070722697140E-05  6.48467407771924E-07 -3.49606765075389E-07
 -2.20009799943069E-06 -2.26934062572830E-05  2.94615971656385E-06  6.80286602809321E-06  7.81935344756323E-05
 -1.03231302593802E-05 -1.01856247531790E-04 -2.65575209460176E-06 -7.30353771975853E-06 -5.39584568169552E-06
 -6.66351044595986E-05  5.77875869434210E-07  5.60968681240919E-07  1.81822576365869E-05 -2.07901679940514E-06
 -2.44808777455336E-05 -3.95296258388612E-07 -4.85368277224348E-06 -1.17538776386350E-06 -1.38151797128219E-05
  1.60875936920786E-06 -1.21981808561805E-05  3.74138749370900E-05 -3.80245922770577E-06 -3.14924163498256E-05
 -6.02868072242477E-07  1.29520205253736E-06 -4.16085155469119E-06 -2.11868714069373E-05 -1.46447735803343E-08
  1.48798989830060E-04 -1.92840968938422E-06  1.70960795792572E-06  7.74231730850974E-06 -2.76716407054999E-06
 -2.02409141260144E-05 -2.21092053599354E-06 -8.48785819378635E-06  6.45017242589698E-08  9.32411098046890E-05
  1.85835400726369E-06 -7.29468740768397E-07  6.81140656123154E-07  9.78135962297116E-07  4.42818957374541E-06
 -1.18541216017606E-06 -2.51615423729700E-06 -1.71461164504499E-05 -9.99913569843682E-01 -7.11699141199530E-03
 -5.67502122936214E-03 -5.02203253075580E-04  9.40011474172161E-03  6.81584048540269E-04 -1.05545298749803E-02
 -8.29411254036170E-04  2.09333008581008E-08  2.42211901820613E-04 -3.23640513095625E-07 -2.70386498670133E-06
 -1.28740083281865E-05  1.95035629628669E-06 -2.24377033355996E-07  4.13452319945715E-06  1.98447532102430E-05
  1.04881880028590E-04  1.72831508126376E-04  7.63730046650443E-05  1.09953377187546E-04 -2.20950786293931E-05
  1.28353295852664E-05 -2.48108302668927E-05  1.33242241089000E-05  3.17874829242820E-07  3.98776721050425E-07
  1.22152596620738E-06  3.35633855291234E-06  2.59236438460917E-06 -1.89234035256340E-05 -7.20941592512731E-06
 -1.78689782896618E-05 -2.88203654454922E-06 -1.47610795659811E-05 -1.86672872176682E-06 -9.06527577907455E-07
 -8.06869463016155E-07  1.32197428906033E-06  2.65454303250195E-05  2.63278861572022E-05  2.98948354333708E-07
  2.43446274294304E-07  4.12496583109625E-06  4.34822045097318E-07 -1.44657552817634E-06 -7.29173991973966E-06
 -1.89426206640172E-05 -1.78732741082831E-05
* ORBITAL    1   38
 -2.68558740784444E-06 -1.92795190122791E-05 -9.21111937511172E-05 -4.17168256484529E-04 -1.29492256040558E-04
 -1.32439679504531E-06 -2.49493339371445E-05 -1.62653007828893E-04 -4.56007215016157E-05 -5.62839355317238E-07
 -1.01160029257534E-05 -4.96633944856024E-05 -6.43916352770800E-06  1.41821018735789E-06  2.68733024752673E-05
  1.75845596453439E-04  4.87280490711694E-05 -8.97043784564208E-06 -1.22764067228410E-05  3.12413902166505E-07
 -5.54875264396608E-06 -8.85865432639379E-06 -1.21229032231207E-05  1.64813097195390E-05  3.52763100049144E-05
 -9.34570400927358E-06 -2.15764395754179E-05 -2.65285800743706E-06 -1.90459334956235E-05 -9.10221333930209E-05
 -4.14448683274652E-04 -1.31075174973252E-04 -1.91191849190188E-06 -3.59027294235391E-05 -2.27888493147990E-04
 -6.04759989398830E-05  6.16930523107247E-08  1.51766957643849E-06  1.84195226644597E-05  8.47357788509828E-06
  5.40633561504912E-07  1.05172964305687E-05  8.02569612535943E-05  2.79375357309148E-05  3.11083184781971E-06
  4.12492167843702E-06 -1.49185794646950E-06 -5.14521268844636E-06  1.19135508084087E-05  1.60717318105236E-05
  1.47537099192861E-05  3.58254152855109E-05 -1.13496053418067E-05 -2.02158059860989E-05 -1.47812053453705E-06
 -1.06078913563637E-05 -5.05359973640058E-05 -1.96728470408461E-04 -3.03072429237463E-05 -1.03434745652376E-06
 -1.93298992430094E-05 -1.14292813104408E-04 -2.92477773060503E-05  3.01307895344520E-07  5.54847314905994E-06
  2.94258325959039E-05  3.60064199061968E-06  9.47991966894168E-07  1.76707008761981E-05  1.02094245337240E-04
  2.33116468952282E-05  9.69590806138433E-06  1.62290277538254E-05 -6.18197361046397E-06 -8.63185617492844E-06
 -5.64071532329944E-06 -9.47968586224068E-06  1.18680999156066E-05  1.96803639895904E-05 -4.11432370373547E-06
 -7.96303887421651E-06  5.95205964238310E-06  4.13885953560816E-05  1.73006070783927E-04  8.62230700216813E-04
  4.74965024699478E-04 -5.05874694522526E-06 -9.18366316277352E-05 -5.71684176506342E-04 -1.18147595198346E-04
 -1.56621387547900E-06 -3.11911132120742E-05 -2.25819633609282E-04 -6.63327546508269E-05  2.46107083751017E-06
  4.27429921979558E-05  2.45555184620266E-04  3.80922646079093E-05 -3.79401389203330E-05 -1.19997118037705E-04
  1.56176890863993E-05  6.74088530060678E-05  2.24423469881515E-05  7.08582502068394E-05  3.07027944421720E-05
  1.32099871139374E-04 -3.44716876088609E-05 -1.46073044424682E-04 -3.01649357749619E-06 -7.27328577882302E-06
 -7.97256651060282E-05 -1.03385132601197E-05 -1.02043948919729E-04 -2.65006535605623E-06 -6.67766584591123E-06
  5.40340180778274E-06  6.73007339411324E-05 -1.56278037222704E-06  1.20417447012051E-05 -3.64489040014675E-05
 -5.07708310983522E-06 -2.96852277457102E-05  7.40829238001516E-07  2.84356007331523E-07  2.26116095106099E-06
  2.34050888497869E-05 -1.53695194942063E-06  1.28713507277046E-05 -3.57275021316298E-05 -3.74760264844746E-06
 -3.05495962262486E-05 -6.61807425462252E-07  8.35657359378643E-07  4.03813041347713E-06  2.04535305139713E-05
 -5.78588367155126E-07 -7.03272597719005E-07 -1.81915553949264E-05 -2.04929355449065E-06 -2.42651594387516E-05
 -3.57265023854249E-07 -4.56044967407340E-06  1.21389841713936E-06  1.40338780116679E-05 -7.03166061384253E-08
 -1.84124416406087E-04 -2.66059614973773E-06 -1.59066647111047E-06  5.26473780115639E-07  1.49848304738997E-06
  4.41462698146711E-06  2.13875302732399E-06  2.61749485875666E-06 -7.62799213812622E-09 -1.11324496515346E-03
 -5.11970552919819E-06  1.09065992000640E-05  8.31570059495813E-06 -8.19647365090687E-06 -2.05792283585819E-05
  1.23859472870337E-05  9.00931078940424E-06  5.77689879727488E-09  2.41721947008426E-04  4.34968055020983E-06
  6.61918269725349E-08 -1.23663626889837E-05 -2.63070098505398E-06 -5.46549613783337E-07  9.58963110252149E-07
 -1.96890693313898E-05  1.69526037912056E-05  9.99911690084885E-01  7.12345878767776E-03 -5.63993895810989E-03
 -4.96354359584267E-04  9.52043639756575E-03  6.95026665900673E-04  1.05751694504614E-02  8.30368372393961E-04
 -3.40331490069406E-07 -2.80967099038078E-07  1.29685861766976E-06  3.29438760092997E-06 -2.53214494090685E-06
  1.90109538339363E-05  7.35740586722248E-06  1.77816809033553E-05 -1.09853533257639E-04 -1.79784714161113E-04
  7.81466729331003E-05  1.12272878956744E-04  2.51027740435705E-05 -1.32207025269357E-05  2.51171540295342E-05
 -1.25653102922042E-05 -1.92074324425380E-07 -6.36484576750267E-08  4.16051551435036E-06  5.60400099447399E-07
  1.41371515454050E-06  7.20537920433520E-06  1.89018639808609E-05  1.75264942947559E-05  2.84073565581843E-06
  1.44879433407109E-05 -1.94996950039938E-06 -7.28275210429330E-07  8.76404429226000E-07 -1.36716670213093E-06
 -2.59252153213315E-05 -2.61446782665639E-05
* ORBITAL    1   39
  5.94598439525722E-06  4.13446380993452E-05  1.72788574538580E-04  8.61136926405181E-04  4.74615397082724E-04
  1.56477774095341E-06  3.11626030109754E-05  2.25708247326835E-04  6.63353622726688E-05  5.06246953607206E-06
  9.19086065276417E-05  5.72288422824417E-04  1.18328381417184E-04 -2.45973510043035E-06 -4.27260238959341E-05
 -2.45442694107488E-04 -3.80283048463785E-05 -3.79554599818137E-05 -1.20078961610600E-04  3.08310419881715E-05
  1.32337628091968E-04  2.23945625190100E-05  7.08290330170611E-05  1.56764451281380E-05  6.75585727123786E-05
  3.44675155250563E-05  1.46147504515701E-04 -1.48135196836754E-06 -1.06314287087194E-05 -5.06543179663869E-05
 -1.97254520844683E-04 -3.04545128996938E-05 -3.05144236001505E-07 -5.62277160574411E-06 -2.99030408122841E-05
 -3.73352208987969E-06  1.03563093503254E-06  1.93553256386434E-05  1.14485479842218E-04  2.93120966483619E-05
 -9.46024517776232E-07 -1.76341613898371E-05 -1.01813156691602E-04 -2.32159163139882E-05  9.69990664476905E-06
  1.62188883487548E-05  1.18736214394129E-05  1.96720588274472E-05 -5.60168067250428E-06 -9.41297506774513E-06
 -6.15009598305095E-06 -8.57874578258391E-06  4.07775764139258E-06  7.87646499059525E-06 -2.66218902230242E-06
 -1.91118957940157E-05 -9.13188721322770E-05 -4.15623663161051E-04 -1.31367249437193E-04 -6.32448107216716E-08
 -1.54513298765438E-06 -1.85234200574436E-05 -8.48052885186908E-06  1.91486681265670E-06  3.59529257304104E-05
  2.28202865211223E-04  6.05310808180567E-05 -5.37707274407863E-07 -1.04658827553671E-05 -7.98985444664936E-05
 -2.78381349834211E-05  3.15959269200777E-06  4.25852490706379E-06  1.47357751242822E-05  3.58740722724306E-05
  1.19060234608786E-05  1.60375785933259E-05 -1.45893695893652E-06 -5.05398549085260E-06  1.13432851658973E-05
  2.01635316639849E-05 -2.67218529215623E-06 -1.91863015546161E-05 -9.17207153336243E-05 -4.15192564044679E-04
 -1.28383597325771E-04  5.51638727072859E-07  9.91300381196863E-06  4.84089696905205E-05  6.18711090212902E-06
  1.32184594360121E-06  2.48974851095245E-05  1.62240565482393E-04  4.54663572646780E-05 -1.41260269038248E-06
 -2.67747287942370E-05 -1.75249019219667E-04 -4.86178770519006E-05 -9.06073410271448E-06 -1.25545421888920E-05
  1.65339890293625E-05  3.54610321190945E-05 -8.80795903841527E-06 -1.19680763167409E-05  3.80432798142410E-07
 -5.25524285802525E-06  9.27008882888995E-06  2.12574869213694E-05 -1.54384805531827E-06  1.28383978042719E-05
 -3.58978195122393E-05  6.38921768948567E-07 -1.06160151150245E-06  3.74017928757168E-06  3.05182075327356E-05
 -4.02703419141556E-06 -2.02960577860853E-05 -5.81422381532829E-07 -7.00072728750039E-07 -1.82579773925718E-05
  3.48222066245493E-07  4.51383473391943E-06  2.05363309842936E-06  2.42829711312027E-05 -1.20407531158957E-06
 -1.39405830891372E-05 -3.02334781894475E-06 -7.35423399382304E-06 -7.98964750457987E-05  2.64945384239063E-06
  6.67241592300848E-06  1.03459808954095E-05  1.02100156622250E-04 -5.39163824959024E-06 -6.72322098307303E-05
 -1.56263547366159E-06  1.19856416051213E-05 -3.64362907541058E-05 -7.46610131120019E-07 -3.60774336609072E-07
  5.08058484404924E-06  2.96908187780305E-05 -2.25166980029290E-06 -2.32946420338492E-05  2.55761937640407E-09
 -6.03673747157324E-04 -1.43732498416506E-06 -5.36174843424596E-06 -1.29337452772714E-07  4.73221977161529E-06
  1.27128938787353E-05  7.91479330278940E-06  2.01825637209536E-05  1.69089975609629E-05  9.99911710287481E-01
  7.12574421662695E-03 -9.52706449755740E-03 -6.95532522936059E-04  5.64207130796164E-03  4.96604497143776E-04
 -1.05654053724958E-02 -8.30330787403186E-04 -6.97699020059696E-08  9.22992343077521E-05 -7.78011241436529E-07
  6.47006140660674E-08 -4.34284291039248E-06 -1.02816115517403E-06 -7.99658645800266E-07  7.65510557515835E-07
 -2.46357549759143E-06  2.93871800455398E-08  1.11303676002962E-03  1.07258090758623E-05 -4.36390739529876E-06
  1.94693881330160E-05  1.02968375247702E-05 -6.77351595184216E-06  1.11482239228309E-05 -7.15066227355631E-06
  2.80777918605954E-06  1.44170025480625E-05  7.06012693303772E-07  1.90311124370143E-06 -8.62195958657884E-07
 -2.61005820476912E-05 -1.34766557463795E-06 -2.59088551302311E-05 -4.42775942977479E-07 -4.95706460223873E-07
 -3.83895567927222E-07 -3.98168221039618E-06 -1.38046225131872E-06  1.75163202573496E-05  7.25981782908839E-06
  1.88904053509175E-05 -1.09941180296330E-04 -1.80566673129900E-04 -1.12732444660916E-04 -7.81104187382553E-05
 -2.42663136152548E-05  2.50694842720921E-05 -1.25740092916165E-05 -1.25649631927749E-05 -2.38372704421826E-07
 -7.11955447107093E-08 -3.39407317292694E-06 -1.37648328108899E-06  2.57439266397374E-06  7.32052600642265E-06
  1.77100899291303E-05  1.89625236331757E-05
* ORBITAL    1   40
  2.66975904750081E-06  1.91680156157606E-05  9.16174412757412E-05  4.15217780042607E-04  1.29180816341807E-04
 -5.64683787960638E-08 -1.40999867901453E-06 -1.75376057103412E-05 -8.14605087202053E-06  1.93166073910842E-06
  3.62708932557846E-05  2.29352446935056E-04  6.04461650050366E-05  5.25392326636635E-07  1.02198340007991E-05
  7.80344713152522E-05  2.71834860662632E-05 -2.96207664622158E-06 -3.92277413520290E-06  1.44963484520217E-05
  3.53064640092660E-05 -1.21489102722712E-05 -1.67575819320990E-05 -1.44065779435867E-06 -4.97864438710894E-06
 -1.15867628855731E-05 -2.06062958402193E-05  2.70244779664396E-06  1.94015354078833E-05  9.26957570909325E-05
  4.19237480228079E-04  1.29996147954339E-04  5.69816105389724E-07  1.02380889741993E-05  5.03310251831356E-05
  6.66830649732400E-06  1.33116198389973E-06  2.50521637289422E-05  1.63276097136446E-04  4.58200942909474E-05
  1.41803617721068E-06  2.68461656647459E-05  1.75256093783879E-04  4.84922542013668E-05  9.06038701243501E-06
  1.24597138856287E-05  1.63732611178816E-05  3.50331168935259E-05  8.60899548069404E-06  1.16585137543920E-05
  2.77601916331572E-07 -5.55052969228417E-06 -9.50168586996011E-06 -2.19781324783553E-05 -5.99227660075135E-06
 -4.17140858520971E-05 -1.75014554070385E-04 -8.69095861095485E-04 -4.75175107234281E-04  1.53575868464826E-06
  3.07007799042446E-05  2.23522054362355E-04  6.58596674730953E-05  4.94908315289533E-06  9.05021737084056E-05
  5.70863128364348E-04  1.19811980725042E-04  2.41400006126641E-06  4.22997168282115E-05  2.46318053158672E-04
  3.88678730955654E-05  3.71951079644316E-05  1.18111782018786E-04  3.07141012989970E-05  1.33853548687185E-04
 -2.15424444714211E-05 -6.87725117983361E-05  1.55482981822494E-05  6.70796337784274E-05 -3.32749218837515E-05
 -1.43697473154320E-04  1.49036327134666E-06  1.06960475801347E-05  5.09598754918863E-05  1.99294084884931E-04
  3.14854059875628E-05 -2.98586979979004E-07 -5.49437331971801E-06 -2.90951237452705E-05 -3.55103195545678E-06
  1.05043836472703E-06  1.96450139803947E-05  1.16617176793321E-04  2.99157539300817E-05  9.44654384010867E-07
  1.76146031878815E-05  1.02189453336943E-04  2.34766691301344E-05 -9.82027894629020E-06 -1.64543207585708E-05
  1.20726247005044E-05  2.01213890155316E-05  5.57781158333938E-06  9.28469566199099E-06 -6.02965355790595E-06
 -8.37763610763270E-06 -4.27946489093022E-06 -8.38758960379044E-06  5.76954184988649E-07  6.01124873853150E-07
  1.81524615272404E-05  3.93973077720413E-07  4.83237656581227E-06  2.06925073382880E-06  2.43609378111485E-05
  1.16970355799933E-06  1.37160805667374E-05  1.60420229713080E-06 -1.18109876739847E-05  3.74623220673483E-05
  5.95670089173204E-07 -1.33845140366803E-06  3.78853436373604E-06  3.14108962253369E-05  4.17565132901023E-06
  2.14616859117965E-05  1.54830713419702E-06 -1.23942360697963E-05  3.65264364026802E-05 -6.68173390944130E-07
  2.58543703921312E-08  5.16410887301753E-06  3.09842120322750E-05  2.19749351300291E-06  2.28095751164471E-05
  2.92645491320985E-06  6.93592865443916E-06  7.78925816655889E-05  2.64610928401634E-06  7.35639651798311E-06
  1.02952014433464E-05  1.01892167484648E-04  5.37621803981226E-06  6.65624137859196E-05 -1.70450322670365E-05
 -9.99911839208952E-01 -7.11038529690266E-03 -9.45521602433128E-03 -6.87274347521139E-04  5.70030414077987E-03
  4.98203427039986E-04  1.05168602500837E-02  8.23606784689778E-04  7.36532862066053E-09 -6.03173732102116E-04
 -6.31800744078190E-06  6.10356205597091E-06  8.29552386128877E-07 -2.06696624147039E-06  1.24221014994423E-05
  4.80478856549027E-06 -1.91193069278763E-05  5.57991108074156E-10 -1.48764014919417E-04 -3.55471943246764E-06
  1.10724394942997E-06  2.03072081479711E-05  1.10300816212481E-06 -7.46778912866698E-06 -9.07397921357959E-07
  8.33222111418481E-06  6.01553100880311E-08 -1.83667248131498E-04 -1.06436185677571E-07  5.78972149554505E-07
 -4.33461140714252E-06 -1.91043126171931E-06 -9.06998865168296E-07 -1.74035270213599E-06  2.31316095446788E-06
  3.35590782258981E-07  3.31635542642987E-07 -4.02244341069738E-07 -4.04433776673411E-06  1.40925739576280E-06
 -1.77398468975579E-05 -7.24718118286952E-06 -1.88094690924423E-05 -2.86082192585637E-06 -1.47906735977047E-05
  8.91835050332537E-07  1.75096298154960E-06  6.83540035205135E-07  2.63479704699949E-05  1.28276359217943E-06
  2.64000351743832E-05  4.03377757512105E-07  5.15384466966542E-07 -3.18026118967560E-06 -1.15429215261990E-06
 -2.53404042505878E-06 -7.20630701260514E-06 -1.77912256132951E-05 -1.88111171831577E-05  1.06542855546704E-04
  1.75486183226294E-04 -1.11460952731718E-04 -7.44657835897352E-05  2.36112678347331E-05 -2.56813806044452E-05
  1.38196802469454E-05  1.30213411810755E-05
* ORBITAL    1   41
 -6.41628584767743E-07 -5.33505352508322E-06 -1.50420507862390E-05 -1.58360082950475E-04  7.30337059169664E-06
  3.98257680409600E-06  5.13485893648263E-05  3.50391762215009E-04  8.02369753385652E-05 -3.06673645611199E-06
 -3.36989962761954E-05 -2.25079880277728E-04 -5.09299697570256E-05 -1.04920010276914E-06 -1.78163438300157E-05
 -1.10060906055290E-04 -2.09926444769986E-05  6.25016973992803E-05  1.70761421519062E-04 -1.26273988602815E-05
 -4.64138929551816E-05  4.15813444689514E-05  1.08675588175790E-04  1.68685581866152E-05  5.29179919689855E-05
 -2.24004271834757E-05 -7.02732638006915E-05 -7.07254527567985E-07 -5.78566954587209E-06 -1.79202726855599E-05
 -1.69216992733638E-04  2.00107058397893E-06  1.29666384434303E-06  2.13312832940110E-05  1.41565424492278E-04
  3.00129990673470E-05 -1.25657292199109E-07 -2.82572942457728E-06 -7.57022225970164E-06  1.68542805860574E-06
 -5.12847489002960E-06 -6.12232093196369E-05 -4.13494817307115E-04 -9.42868861951156E-05 -4.11647627433199E-06
 -5.69356968515842E-06  5.24091769088703E-07 -1.93357909060020E-06 -7.46776199456838E-05 -2.03948565416276E-04
  2.98255836629293E-05  9.77729341074823E-05 -3.77647364646337E-06 -6.88363373571773E-06 -6.66284403044784E-07
 -6.04263462645226E-06  2.50714602413224E-05  5.04587520682192E-05  8.32917657380516E-05  6.76319474386718E-06
  4.07642640935136E-05  3.09933204221325E-04  7.26214957487642E-05  4.51449135496292E-06  1.24775505697065E-05
  1.23378174301496E-04  3.08533763336736E-05 -1.79831928286029E-06 -2.23907925224388E-05 -1.48042143724104E-04
 -3.30277995572532E-05 -2.47431841738586E-05 -1.26745752413128E-04  1.49260978632124E-05  5.95114704868870E-05
  1.61818594731338E-05  7.79907773421682E-05  1.60982296739553E-05  6.76790899751026E-05 -2.22368530014084E-05
 -8.99978526805884E-05 -1.95958269941392E-06 -1.40614664555512E-05 -6.81390428689686E-05 -3.03238647898221E-04
 -9.53281511972206E-05  8.71839668210243E-07  1.75190613787294E-05  1.07235098399612E-04  2.40751977146501E-05
  4.27468599977218E-08  1.91337716765195E-07 -3.10981660793350E-06 -3.24679719392398E-06 -7.36605646390983E-07
 -1.41744142056011E-05 -9.07764811812841E-05 -2.21307171207797E-05 -7.26574337723816E-07 -2.43688147995330E-06
  6.73960900537857E-07 -1.12831763620147E-06 -1.46561280842635E-06 -3.61165972241048E-06  2.78405096176729E-06
 -4.41130043778787E-07 -3.03240226023337E-06 -6.89337543345670E-07 -9.85018424449133E-07 -1.17053603207534E-06
 -3.30631610538208E-05 -8.70379823943713E-05  6.74840404161700E-06 -3.83474283129564E-04 -6.54090262601089E-06
 -2.08958196697122E-04 -9.71407758633676E-06  7.82196677888536E-08  3.56974547752807E-04 -1.02375822176143E-04
  5.45004671319476E-03  4.89573620901225E-05  2.19542914751141E-02  1.57280931558956E-04 -1.20901944022856E-02
 -9.68086170379345E-05 -1.28630670935132E-06 -3.32737568621117E-06 -3.94048637456891E-05  3.63426015759573E-04
  1.17511223001417E-05 -1.03920764559906E-05  1.04041262913943E-06  2.38421097982658E-04 -7.87635915830704E-06
 -5.56873123552704E-05 -1.42689324406463E-02  2.43371857299418E-03  8.57426249732411E-01  6.21610048835076E-03
  2.20648584483591E-01  1.47263554829368E-03 -4.63981013479859E-01 -3.45261554526669E-03 -1.55875327825728E-06
 -1.15049252965705E-05 -4.20796504431898E-05 -3.93324757080514E-06 -2.74612556471485E-05  4.52734224079088E-06
 -1.20706332720737E-06  5.96310000725274E-06  2.02200728909678E-05 -9.07526474666988E-07 -6.88046938325825E-06
 -1.93911092996538E-05 -4.79691386800381E-06 -4.12704557069402E-05 -4.73751298866029E-06  8.61856865022440E-06
  1.87682408691848E-06  2.14925342590116E-05 -8.39119027304517E-07 -6.36421569446390E-06 -1.73033165660359E-05
 -6.08206576771701E-06 -3.17232611556597E-05 -3.64994038172166E-06 -1.32662003961339E-06  2.36863823492766E-07
  3.64192444063731E-05 -1.59255913618314E-07 -1.27143062005266E-06 -3.41583782227494E-06  1.12974452533822E-06
  1.42088391136244E-05  1.14316612899319E-07 -1.04212962587201E-06 -6.46553009517605E-07 -9.10589052585507E-06
 -2.77340544132643E-06 -9.70181143754142E-06  1.29067641670828E-05  3.91112905919626E-06  6.69439116240037E-06
  4.60223597061063E-05  7.79358142536483E-06  7.17358151149254E-06  5.82621900274881E-07  3.44361918958258E-06
 -5.26712349359775E-07 -2.77317960592438E-06 -1.56444751875211E-06  3.66832034010129E-06  2.91012202116701E-06
  2.78160949411818E-06 -2.84556052902119E-06 -1.00872652482382E-05  3.34059319665799E-06  1.29473448422449E-05
 -6.24440719663410E-06  7.29362199175417E-06  4.51228936537922E-05  6.60590738581420E-06  1.67557074144622E-06
  7.18081429032654E-06  3.64012833692922E-06  6.30487777567352E-06  1.67602331551065E-06 -1.10219923370426E-05
 -2.00890580426154E-05 -2.11763159180541E-05
* ORBITAL    1   42
  1.99631680396586E-06  1.43625817772586E-05  6.90462511390241E-05  3.11954801853715E-04  9.51139946649487E-05
 -1.62211610097932E-07 -2.44934413085294E-06 -2.11512535845000E-05 -7.38901294448356E-06  1.03133970649443E-06
  1.92925368261389E-05  1.19021121688312E-04  2.67273640989152E-05 -6.83976838407919E-07 -1.32820424761933E-05
 -8.52995891836374E-05 -2.11028369756886E-05 -2.48557354328742E-06 -6.33496679467804E-06 -2.14920793376652E-06
  2.82412106263596E-06 -6.76150039419220E-07 -1.96701914321519E-06 -1.56173859164766E-06 -1.59666173735698E-06
 -1.91485086837437E-06  2.87908452843288E-06  7.05308335306089E-07  6.36006718400938E-06 -2.40273583109179E-05
 -4.11380261035222E-05 -8.33254839640127E-05  4.45501214303414E-06  1.15145247581902E-05  1.16948783507149E-04
  2.94530159783433E-05  6.77655565596404E-06  4.10763869922127E-05  3.11308229531460E-04  7.27090904138756E-05
 -1.53258040550668E-06 -1.92428426034949E-05 -1.26719523616415E-04 -2.81574792760805E-05  2.51406434958989E-05
  1.27306376798449E-04 -1.61851575797415E-05 -6.76853816634452E-05 -1.24372975274000E-05 -6.76972283727762E-05
 -1.65286415404786E-05 -6.46407875834580E-05 -2.20747631060239E-05 -8.98093388184711E-05  7.40278527218711E-07
  6.08944210589188E-06  1.65417597213061E-05  1.66455203142858E-04 -6.39285140971911E-06 -4.70877303031778E-07
 -4.89291240313301E-06 -2.32705378065868E-05 -1.97566401745594E-06  1.07315376483113E-06  2.08126357164744E-05
  1.36135453637333E-04  2.86683253230257E-05 -5.04383221701581E-06 -6.00496077727902E-05 -4.05819101919650E-04
 -9.26118450565217E-05  5.40704412155846E-06  1.22456731523648E-05 -3.05253568200052E-05 -1.00899837818510E-04
  7.39618564583295E-05  2.00256804273312E-04 -1.33680540554808E-06 -1.55887611578556E-06 -2.66811622973330E-06
 -2.37719176024504E-06  7.42268815960580E-07  6.05855082594949E-06  1.85191489745400E-05  1.74032904958699E-04
 -2.37318867982937E-06 -3.11474389008352E-06 -3.46116849053320E-05 -2.30742967859999E-04 -5.22093796480461E-05
  3.98815849350291E-06  5.14252896406317E-05  3.51151087115504E-04  8.05649570901263E-05 -1.01184354126137E-06
 -1.70992604158126E-05 -1.05452553655552E-04 -1.98663296238177E-05 -6.26025438820515E-05 -1.70852259996900E-04
 -1.69017404282401E-05 -5.28980748219349E-05 -4.15659715602802E-05 -1.08652221897543E-04  1.24471464859994E-05
  4.64488717696803E-05 -2.22392536159055E-05 -7.04391158019386E-05  1.34218620855607E-06  3.96667148196730E-06
  4.11124453364030E-05 -9.03752040765907E-06  6.55557700513083E-07  3.50496873954425E-04  1.18799761137984E-05
  2.29614751113039E-04 -7.56571417663550E-06  5.57793384351640E-05  1.42755101095803E-02 -2.43267258773865E-03
  2.19536523626689E-01  1.46428789239881E-03  8.56909567318564E-01  6.21236492590908E-03 -4.65460365355258E-01
 -3.46238942074812E-03  1.04912478859475E-06  4.57328245063971E-07  3.52851718491098E-05 -4.56032922278233E-04
 -7.56832136550448E-06 -9.96518711984590E-05  6.58426072831853E-06 -2.49960512672961E-04 -9.55882704910751E-06
  2.78433295978347E-06  3.75384778857588E-04 -2.24075498664831E-05 -2.20314616216236E-02 -1.61581241003448E-04
 -5.85155895180086E-03 -2.64282545169868E-05  1.17508859221872E-02  8.05628434401994E-05  8.91676523709438E-07
  6.74686346916020E-06  1.87998932173518E-05 -3.38770950615699E-06  2.05185667431773E-07 -6.17818692190021E-06
 -3.13252608934272E-05 -2.84785737088679E-08  3.54791042659335E-05  2.05812497568997E-07  1.62443248708125E-06
  4.40824853029261E-06  3.62066609331160E-07  1.08131309599779E-06  1.37815590769749E-06  1.37859255664727E-05
 -7.44134791797962E-07 -1.02127306936001E-05  1.61809728505041E-06  1.19515728665216E-05  4.32373848751146E-05
  4.91877743640575E-06  2.46132067142530E-07 -3.82600538342172E-06 -2.77105113927432E-05  6.10666158342795E-06
  1.85117128586700E-05  9.16295212903762E-07  6.95006047265645E-06  1.95697474666869E-05 -4.81009600167574E-06
  7.90432232108733E-06 -4.80648938814484E-06 -4.12603507822486E-05  1.91333262486458E-06  2.19633972494438E-05
 -1.53620782515979E-06 -6.71866882107338E-06  5.54913864196938E-06  3.45103983694813E-06  1.35875246655075E-06
  1.88505901600133E-05  1.06194268824117E-05  1.97768649637388E-05  2.82996473378963E-06  9.99522711178262E-06
  1.30072052856629E-05  3.50895961049206E-06 -6.09354499353596E-06 -6.98170788893264E-06 -7.46501061040231E-06
 -4.53296732856794E-05 -4.34483256367039E-07 -2.91026255562964E-06 -2.92924865976300E-06 -1.19733601878699E-06
 -1.26860949928128E-06 -3.28878974275760E-06 -5.10474666955948E-06 -4.07704547378745E-06  2.68047612974152E-06
  9.27364072549746E-06  3.75730553690370E-06  1.26678187360236E-05  6.57845670735812E-06 -7.28155587223614E-06
 -6.18006553449538E-06 -4.50199502073043E-05
* ORBITAL    1   43
 -7.32575397792503E-07 -4.90667515374214E-06 -4.14121422488777E-05 -1.74448429540603E-04 -2.29035602193475E-05
 -1.97493474031973E-06 -1.92506951827994E-06 -1.02567949814746E-05 -1.01584003059922E-05  2.18598275487196E-08
 -2.01114370637001E-05 -1.28263177668853E-04 -2.54356344876151E-05  1.20632010170963E-07  1.33222551189946E-06
  1.92593647935446E-05  8.81389673272593E-06  2.32938256475709E-05  1.79633295655356E-05 -8.42495312053414E-06
 -5.91798484836652E-07  1.81197261732023E-05  1.75061716549735E-05  4.66591053430585E-06 -8.86105291982674E-06
  4.97540887829266E-06  3.45289956062871E-05 -7.41337649559231E-07 -4.97173722994361E-06 -4.13560420917442E-05
 -1.73417606263459E-04 -2.37033816504048E-05 -1.04520247423013E-06 -1.15169519804977E-05 -8.02844630784025E-05
 -2.34800974035810E-05 -8.98221909037435E-07 -9.51596272271468E-06 -5.25464825807500E-05 -1.10915615415770E-05
  1.40099680578432E-06 -1.32372038982276E-05 -8.43364930181777E-05 -1.08244672199605E-05 -3.04335361571159E-06
 -4.47682248014284E-06 -1.04673991728847E-05 -2.07171993806412E-05 -2.97729907587936E-05 -2.51398851761878E-05
  2.46556096374310E-06 -2.89924560659040E-05  2.55606676952144E-06  6.39971905315459E-06  1.60502274531600E-06
  1.12166722749897E-05  9.83206977671307E-05  4.04371442633034E-04  3.20862154647873E-06  6.11245528609024E-07
 -5.60891799569769E-05 -2.74401110801489E-04 -2.78361336738529E-05 -7.65960891044134E-07 -5.61741763045354E-05
 -3.07193056449911E-04 -4.91231945936656E-05 -1.00560375873298E-06  3.38028268662991E-07 -2.13349834868422E-05
 -1.49684398083128E-05  9.79542165762950E-05  1.47540969128045E-04 -1.76892849502132E-05 -2.11813802350459E-05
 -5.65643260492405E-05 -8.49372956409877E-05 -1.41443508645886E-05 -2.89630860012770E-06  2.14306352933717E-05
  1.50490302620767E-05  6.58508206768395E-07  4.73386585014378E-06  2.26092325006022E-05  9.89204808706063E-05
  2.75059970943519E-05 -3.36594204902983E-07 -6.18120787626997E-06 -3.75645032111402E-05 -8.12573928259127E-06
  4.56630480989395E-08  5.77256233763893E-07  5.18570299386868E-06  2.05907420210386E-06  2.42601397338531E-07
  4.73096703160442E-06  2.97859669063919E-05  6.98304789028566E-06 -5.57431310223793E-08 -6.72415332806489E-07
 -5.08898502889261E-07 -1.18761826301864E-06  1.96191037911423E-07  2.39945292038843E-07 -3.36319285632573E-06
 -3.40784323515097E-06  2.58536944897430E-06  2.61944731404488E-06 -1.30927860199983E-07 -3.54761904118785E-06
  2.56686690159457E-07 -1.39658330507189E-04 -2.32830279096503E-06  8.77796223390426E-05  7.05766509426362E-06
  1.65692533193574E-04  6.47246157066620E-06  7.50216138535938E-07  3.91970719791627E-05  1.04351286191722E-05
 -9.07273018781134E-03 -6.39635954081634E-05 -1.02773317400214E-03  1.14195875629811E-06 -6.69440775759866E-03
 -3.96266734537247E-05  5.45203880987704E-07 -1.83915657386664E-05  2.07587201488430E-05 -1.35457719571936E-03
 -1.28631089334825E-05 -6.47465620988382E-04  2.24318012306631E-07 -7.91831138126389E-04  1.32672978027182E-06
  9.01479863879171E-06  2.75790013093760E-03 -5.16987258573160E-04  7.26270735443108E-02  3.30862448760072E-04
  8.41888533363896E-01  5.50478274422380E-03  5.34550134311980E-01  3.59606504818293E-03  1.60497949357443E-06
  1.23488904895600E-05  4.54192032001786E-05  2.51544811377216E-06 -8.03816429346887E-06 -1.42927016494519E-06
 -1.73764622716584E-05 -2.73949712652368E-06 -6.42442677460903E-06 -6.31574298309587E-07 -5.05118680955483E-06
 -1.82674280262024E-05 -1.42935484009039E-06  4.22085220952688E-06 -2.55832535768334E-07 -1.07321009412779E-05
 -2.20232704303213E-06  3.90120251462362E-06 -6.13541936369837E-07 -4.91099578133739E-06 -1.76919578684134E-05
  7.71351544258272E-07 -6.05770738281358E-06 -2.59014090425166E-06 -3.39654799193360E-07  8.96463146223386E-07
 -1.04540710624419E-05  2.07665415504271E-08  1.71564256734425E-07  2.25588020983903E-07 -3.90423132902375E-07
 -3.37745155002489E-06 -2.80630392695341E-07 -6.86366323382922E-07  9.41197382644468E-08  2.05926817572469E-06
 -3.88814865376916E-08 -6.43380223491120E-07 -3.85286683269932E-06 -2.16767674389378E-06  2.70597967697949E-07
 -9.15819262876464E-06 -3.65835235033872E-06 -5.69499173078988E-06 -7.95240350476475E-08 -6.26835442507410E-07
  4.65800440264382E-07  7.84942426070628E-07  1.99337423688620E-07 -2.24636608837441E-06 -1.10458444514942E-06
 -2.40973393681774E-06 -1.29036058058806E-08 -5.59302279196304E-07 -3.28768259974609E-06 -2.86402656172903E-06
  1.08916956157864E-06 -3.74263609687713E-06 -9.47834134929162E-06 -5.94115094536887E-06 -1.67446889675051E-07
  8.47831796323737E-07 -5.35451564232370E-06 -1.02843422512752E-06  3.07112433764734E-06  3.97861226071206E-06
  6.58582687548941E-06  6.40565651154576E-06
* ORBITAL    1   44
  6.71271048239737E-07  4.81785870051638E-06  2.34161329301176E-05  1.02385949510242E-04  2.78917964984076E-05
 -9.10919898111760E-10 -5.24766945670575E-07 -4.90632222831086E-06 -1.81663172736759E-06  3.32635521007788E-07
  6.58050561910306E-06  4.01209847281629E-05  8.62733678106493E-06 -2.47591376011683E-07 -4.77848987092474E-06
 -3.03659673533581E-05 -7.21997934754451E-06 -5.83616484641037E-07 -1.08185391453880E-06 -3.15153547276191E-06
 -3.32201819660352E-06 -1.65818433080401E-07 -1.75138795465955E-09 -6.28170992855729E-07 -1.00542467982283E-06
 -2.69524666712402E-06 -3.41708283525096E-06  1.62304024049800E-06  1.13362261113230E-05  9.93720942837040E-05
  4.08784477346010E-04  4.07744305908106E-06  7.88747325235937E-07  5.65381157900448E-05  3.09574330899618E-04
  4.97451449343989E-05 -6.02646641648875E-07  5.62484520052132E-05  2.75019870862099E-04  2.79304341765008E-05
  9.79445711815122E-07  3.32510483734909E-08  2.38038211954016E-05  1.53403964054179E-05  9.79648182874048E-05
  1.47344065134082E-04 -1.38771520116179E-05 -2.29011498373518E-06 -5.59491883433705E-05 -8.44047186119253E-05
 -1.78312767487177E-05 -2.06364714404513E-05 -2.14768716914158E-05 -1.51914305458726E-05 -7.79426534763575E-07
 -5.23924762156984E-06 -4.36609558762431E-05 -1.82984931508351E-04 -2.37238923706868E-05  8.84564976256567E-07
  1.07886559322259E-05  5.87880280591802E-05  1.17277401929178E-05  1.06035912696102E-06  1.27214207533601E-05
  8.68719462381541E-05  2.45348569862390E-05 -1.37266806177567E-06  1.33437447989340E-05  8.55355293963822E-05
  1.13399834635175E-05 -5.26908609284502E-06 -7.84000579164253E-06  2.88719159947869E-06 -2.84182299233809E-05
 -2.86373219954868E-05 -2.35933340095222E-05 -1.01745283898132E-05 -2.06823269377828E-05 -3.00361045692864E-06
 -6.70939222043716E-06 -7.50157736465236E-07 -5.03365274862737E-06 -4.20226516706512E-05 -1.77215930881113E-04
 -2.37154741105360E-05 -1.07488347606892E-08  2.03050316855875E-05  1.29389647021952E-04  2.56886347330379E-05
  1.96051303048993E-06  1.80073511046320E-06  9.35844460026520E-06  9.88522260419741E-06 -1.25336799277777E-07
 -1.42541252910713E-06 -1.98324653398309E-05 -8.95029519432366E-06  2.33797464167946E-05  1.82865949427540E-05
  4.72138620214969E-06 -8.64846764921067E-06  1.81307151609518E-05  1.75859894026396E-05 -8.36521169385703E-06
 -5.78057771645021E-07 -5.07123321254138E-06 -3.45379316712676E-05  5.86187536220397E-07 -7.78983982500888E-06
  1.88694491913244E-05  4.54432452921928E-04 -1.50393716574494E-06  7.15791470415593E-04  8.05066211914303E-06
  4.54511410890849E-04 -3.97219344751241E-06  8.90811719584474E-06  2.73350111636992E-03 -5.13331144073900E-04
 -8.41800718763150E-01 -5.50364847548058E-03 -7.46532777680957E-02 -3.44928954465063E-04 -5.34411010123572E-01
 -3.59483093254239E-03 -1.52169904517317E-07 -5.04826231902195E-06  5.81251919963838E-08 -1.66268186518411E-04
 -7.52218896457291E-06  1.47510170648618E-04  2.22712120254756E-06 -2.20098370086244E-04 -6.99631576585608E-06
  5.43436867935600E-07 -2.29787061563519E-05  2.19894635121031E-05 -5.92266697393005E-04 -8.46860280079983E-06
 -9.97547905079535E-03 -6.06180216134591E-05 -5.33233823510489E-03 -4.12796182179701E-05 -6.43288988163745E-07
 -5.14190384826668E-06 -1.85998388328376E-05  2.47956377818057E-06  5.44700294287744E-07 -7.02099706163782E-07
  6.54169122468833E-06 -8.09925272971452E-07  1.04586489170787E-05  3.49751411878928E-08  2.85188129129038E-07
  6.33450763377532E-07  3.15645457023161E-07  5.93066122621459E-07  3.98432057175038E-07  3.62115416663760E-06
 -4.23801525284159E-08 -2.10277093069452E-06  1.64339351708868E-06  1.26408980553024E-05  4.62732196248892E-05
  1.37942224740184E-06  1.75608402791541E-05 -2.54732439255003E-06  8.15111830441980E-06  2.77372457526088E-06
  6.68817154040659E-06 -6.30716687804772E-07 -5.04536178182513E-06 -1.82223519345207E-05  2.65393037364058E-07
  1.08020201273623E-05  1.45631302511312E-06 -4.11887203737779E-06  2.21130614347896E-06 -3.97212846873274E-06
 -1.57319399503487E-07  9.12436500660149E-07  1.10059577136790E-06  5.43277264786113E-06 -3.08989703872630E-06
  6.58101863483180E-06  4.04286222503657E-06  6.66223669373702E-06 -1.55867882886135E-08 -5.68292795996923E-07
  2.82369121193310E-06  3.28215787052548E-06 -1.09243864023270E-06 -5.81915679949433E-06 -3.67935451140781E-06
 -9.33860561594143E-06 -7.53484092589536E-08 -5.95982031682660E-07 -6.99352863917532E-07 -4.11113304933734E-07
 -2.18655213077158E-07 -1.02318814441976E-06 -2.20796708271733E-06 -2.16223660142634E-06 -4.00995733314451E-08
 -6.90402024992673E-07  2.29111082102924E-06  3.87410528442980E-06 -3.57368477692255E-07 -3.73471714589330E-06
 -5.80309178476946E-06 -9.23429342001331E-06
* ORBITAL    1   45
 -6.99896868870159E-07 -6.34110596277665E-06  2.79590516146944E-05  5.72298207003800E-05  8.39570573898112E-05
 -6.96916656314733E-06 -3.90773306871676E-05 -3.06944268361766E-04 -7.30942692815128E-05 -4.57526664421933E-06
 -9.73294441732517E-06 -1.12034603549629E-04 -2.92937678442013E-05 -1.70461697440089E-06 -2.09856508120631E-05
 -1.39397940831670E-04 -3.13560074078107E-05 -2.10195863907037E-05 -1.22791548668052E-04 -1.52082346048153E-05
 -6.10611040961909E-05  1.23952233783845E-05  7.16585083970706E-05 -1.56105995949391E-05 -6.70860120294221E-05
 -2.18425288866371E-05 -9.14169655335805E-05 -1.93064227507825E-06 -1.38724711392468E-05 -6.69066580902719E-05
 -2.99779276890932E-04 -9.29195754452879E-05 -9.23578406087580E-07 -1.79044155993454E-05 -1.09784242775529E-04
 -2.45567944077304E-05  3.57445492624976E-08  8.21988972785842E-07  1.02713911699391E-05  4.95343288613047E-06
 -7.06541807342480E-07 -1.35396444346887E-05 -8.67365121736874E-05 -2.12796673911879E-05  5.61845101177840E-07
  1.05694815955590E-06 -9.61994317053337E-07  1.27626367364996E-07 -5.57877669986560E-07 -1.35306974075847E-06
 -2.30418529742859E-06  1.86804363716543E-06 -2.29782301768310E-06  1.28456521968086E-06 -6.77688950377959E-07
 -5.57535125764729E-06 -1.72722338295825E-05 -1.70543771912772E-04  1.56288160617826E-06 -3.84009449977679E-06
 -5.03419004770320E-05 -3.46003591062446E-04 -8.03166681208160E-05  3.04452169124802E-06  3.46313314570399E-05
  2.31843212134894E-04  5.30513396778008E-05 -1.04358823637668E-06 -1.76551834727703E-05 -1.08663055988920E-04
 -2.05672438486485E-05  6.24375358876658E-05  1.70005683528935E-04  1.31245376008202E-05  4.72608927588928E-05
  4.18116924139901E-05  1.08553021776876E-04 -1.72819873529914E-05 -5.36166162612420E-05 -2.14111769402789E-05
 -6.78330302181591E-05 -6.82464946996364E-07 -5.60282552347607E-06 -1.76605472490315E-05 -1.72629971100845E-04
 -7.34046575076290E-08 -1.14684269775526E-06 -2.03497271394474E-05 -1.34782435941299E-04 -2.84776636624430E-05
  2.87804018283617E-07  4.00447939716706E-06  1.55523708902604E-05 -3.09513380379028E-08 -4.85412825829841E-06
 -6.00095806980985E-05 -4.08294206349995E-04 -9.44290846268338E-05 -4.77192444105303E-06 -8.50487856101117E-06
 -3.41778752850957E-07  1.43631823766718E-06 -7.48307266934196E-05 -2.01498027193204E-04 -3.02647689139321E-05
 -9.79045819769298E-05 -3.45778395534628E-06 -5.52865919118200E-06 -1.12805812513440E-06  4.11854288211457E-05
 -4.76860751188959E-05 -6.62747418216796E-04 -1.61480682070876E-05 -3.02313032122209E-03 -2.07567047891124E-05
 -1.72325927898946E-03 -1.89478122219235E-05 -1.12410076808420E-06 -1.61486705878039E-05 -3.25919118708525E-05
  6.17821453268684E-05 -6.50780868115376E-06 -4.13991577748962E-04  1.06485472590762E-06  3.73073004175262E-04
 -5.43629968342581E-06 -5.58610773898429E-05 -1.42223971234630E-02  2.41474965989144E-03 -8.63330923587391E-01
 -6.25120926538832E-03 -2.35511414280463E-01 -1.56811951048284E-03 -4.46072347213013E-01 -3.32640294680500E-03
 -1.32933237996456E-06 -2.01635765364957E-05 -3.61823939574371E-05  1.33688320214062E-04 -7.85339339656332E-06
 -1.20661473371605E-03 -8.37502965581487E-06 -1.24648433997278E-03 -1.75770207504312E-05 -9.09335473405246E-07
 -6.90170129463319E-06 -1.95491816894815E-05  4.77591755648891E-06  4.06229037465309E-05  4.78898053940738E-06
 -7.87920465192007E-06  1.80003943782954E-06  2.22908578489766E-05 -1.56148423908158E-06 -1.15155264459810E-05
 -4.19426322393421E-05  3.94576955689514E-06  2.81681692263160E-05 -4.72660707178448E-06  6.63646203648802E-07
  6.09146481372722E-06  1.92705739106346E-05 -1.86237824068229E-07 -1.47291202711306E-06 -4.01888151535166E-06
 -1.22043737307211E-06 -1.38052356389162E-05 -2.05730631328509E-07  9.39769111441555E-08 -7.03129721209534E-07
 -9.53276397783639E-06 -8.45544008944401E-07 -6.41695589081160E-06 -1.74001207107423E-05  6.19372407749407E-06
  3.17357362666369E-05  3.68236300644443E-06  4.94420074148295E-07  2.50597402918140E-07  3.58968092397705E-05
  5.04662688639932E-07  3.12017907515677E-06  7.71362013581617E-07  2.80561043610683E-06 -1.41463072339477E-06
  3.76522658507643E-06  2.97610040373026E-06  3.66804439074099E-06 -2.73356939113601E-06 -9.40124620266786E-06
 -1.27883431837855E-05 -4.14806228894766E-06  6.78555930037380E-06  4.52160792307873E-05  7.76363158938503E-06
  7.59018869216974E-06  1.65043989127701E-06  7.17083684981837E-06 -3.39584888072458E-06 -5.95287645975891E-06
  1.67916224105462E-06 -1.08659957478953E-05 -2.00088175648748E-05 -2.01188799759226E-05 -2.74463589768185E-06
 -9.46977826662552E-06 -3.40755872341753E-06 -1.32904045187021E-05 -6.19256831286714E-06  7.51182404972836E-06
  4.47813710136313E-05  6.99429362519614E-06
* ORBITAL    1   46
 -6.89256525207270E-07 -5.66040794264314E-06 -1.75441344539644E-05 -1.72500617533812E-04  5.62013807712473E-07
 -3.38524887869153E-07 -4.29065762966876E-06 -1.77943680808670E-05 -5.04673478766525E-07  1.11332547867961E-06
  2.02671527969838E-05  1.33914408016951E-04  2.82518362764810E-05  4.84088569263503E-06  5.98833635020137E-05
  4.07399999823293E-04  9.41745948708851E-05 -4.91234420362810E-06 -9.37710778880982E-06 -3.03683180041509E-05
 -9.82794716962595E-05 -7.48095860921427E-05 -2.01035221327430E-04 -4.34728859342010E-07  1.00204091058793E-06
  3.29780985696755E-06  4.90252037655192E-06 -6.91715685673801E-07 -5.67586209138574E-06 -1.77337019303892E-05
 -1.72571004439400E-04  9.14945270410583E-07 -3.05280516760081E-06 -3.47639383027791E-05 -2.32719205433407E-04
 -5.32323970565076E-05  3.83866101786929E-06  5.03896193770521E-05  3.46275147984938E-04  8.03243628959294E-05
  1.03860033699803E-06  1.75436115479916E-05  1.08007787212947E-04  2.04042495888276E-05  6.25097638151949E-05
  1.70031745193749E-04 -1.73885465943401E-05 -5.36786603083247E-05  4.17168985795379E-05  1.08422764178501E-04
  1.30939708662753E-05  4.72657828149598E-05  2.13795491051343E-05  6.78162014410108E-05 -1.93486994580541E-06
 -1.39076100789190E-05 -6.70191462629695E-05 -3.00853985941378E-04 -9.28050008484010E-05 -6.27382098158675E-08
 -1.18622164802374E-06 -1.27513492558888E-05 -5.51386255917606E-06  9.42117294366630E-07  1.80878290204789E-05
  1.11071993785926E-04  2.48741133923274E-05  6.95674882111101E-07  1.33690742891213E-05  8.57177307550222E-05
  2.10922180279034E-05  9.97405198002334E-07  2.26446020216173E-06 -2.25187869745770E-06  2.10888284096202E-06
 -2.56590557836759E-07 -5.77729300531297E-07 -1.11201295005717E-06 -2.79254766310574E-07  2.17765955686063E-06
 -1.70826386791124E-06 -7.06281348625592E-07 -6.39197453761934E-06  2.78185363827440E-05  5.60407657980559E-05
  8.40175073134632E-05  4.56764082559818E-06  9.56273188770654E-06  1.10909441232927E-04  2.90286450075795E-05
  6.97550318612365E-06  3.90637973219217E-05  3.06777401370359E-04  7.30267962088072E-05  1.67105655083550E-06
  2.05494559171247E-05  1.36397702187528E-04  3.06592921899777E-05 -2.09975726869492E-05 -1.22697484839140E-04
 -1.55847094763118E-05 -6.70558350691444E-05  1.18531549446339E-05  7.01811518800214E-05 -1.53893330738437E-05
 -6.17008477821427E-05  2.17202861617721E-05  9.13148301141454E-05 -5.58515800183950E-05 -1.42163725445056E-02
  2.41352682428039E-03  2.36315577756863E-01  1.57371410647473E-03  8.63494915390767E-01  6.25277248741648E-03
  4.45331274031675E-01  3.32180615336403E-03 -1.32754957709217E-06 -1.76117293605830E-05 -3.68916843920693E-05
  4.92747903231038E-04  3.67061710532247E-06 -5.39896127704754E-05  8.50304061775721E-06  9.71521615953730E-04
  1.56322271461853E-05 -1.52111756165323E-06 -5.90839508899105E-05 -3.06294148003483E-05 -3.08610568310161E-03
 -2.34860995153960E-05 -1.06172005056134E-03  4.64168686804831E-06 -1.38222956389404E-03 -4.28416696612145E-06
 -1.12944483310710E-06 -1.50571064266137E-05 -3.30757130880915E-05  3.58733223504399E-04 -1.50500047636536E-06
  3.07371484470700E-05  7.09878966985774E-06 -3.02473668359384E-04  5.84556598837354E-06 -1.78817495315686E-07
 -1.41856042989263E-06 -3.84693325790603E-06  2.35079577481555E-07  9.61783496077078E-08  1.23027739247984E-06
  1.35884167075843E-05  6.97254088491352E-07  9.56041457925573E-06 -8.55979418079754E-07 -6.49344844562904E-06
 -1.76889389680731E-05 -3.64796394062181E-06 -3.04767935506039E-07 -6.22333767325926E-06 -3.17103359577767E-05
 -2.10423097407702E-07 -3.57348439800317E-05 -9.17759025560273E-07 -6.96404819632704E-06 -1.95573936844056E-05
 -4.91440374025316E-06  8.07643428876123E-06 -4.93175938087446E-06 -4.09908181458340E-05 -1.85941804018614E-06
 -2.24714491503190E-05 -1.56561996954106E-06 -1.15464001035418E-05 -4.20167265946887E-05  4.78351125841092E-06
 -4.81046058942944E-07 -3.92266057363596E-06 -2.81617923658505E-05 -6.10519416732847E-06 -1.89813584858426E-05
 -2.74610604994793E-06 -9.51035670164623E-06  1.32034776915418E-05  3.40246064340723E-06  6.21538409750634E-06
  6.98602181211637E-06  7.53312461565524E-06  4.48183658679071E-05  1.62438647182196E-06  7.05064861484005E-06
  5.85035744886632E-06  3.45983923444373E-06 -1.68885867419415E-06 -1.96435547004936E-05 -1.08162901381920E-05
 -1.99799776388188E-05 -2.73052019735247E-06 -9.43181011533302E-06  3.90917346631250E-06  1.27535740592343E-05
 -6.69415776352368E-06  7.66230302940557E-06  7.39827171285592E-06  4.53275482296036E-05  4.90671022731124E-07
  3.08748238990500E-06 -2.84507638398906E-06 -8.75916281693378E-07  1.39380301883011E-06  3.02924848239944E-06
  3.98714437752879E-06  3.82244847541117E-06
* ORBITAL    1   47
  9.72992525203425E-07  6.66390749108262E-06  5.64885194253211E-05  2.70161403679635E-04  2.61199438069248E-05
  8.91443103345699E-07 -2.34137252658257E-05 -1.47034304377078E-04 -1.83043420352896E-05 -3.08029278415448E-07
  2.54830921539657E-05  1.80317464881833E-04  3.72069589530443E-05 -1.01480610315437E-06 -7.36675330032327E-06
 -5.07758077772048E-05 -1.62312254715531E-05 -6.24324076742874E-05 -8.64900978809636E-05  4.69406530919797E-06
 -1.78538698241172E-08 -3.17829027695693E-05 -4.08871925616257E-05 -1.52994315061852E-06  1.21730980663664E-05
  1.39174555313487E-05  1.39090066312434E-06 -1.00058363422889E-06 -6.86401444416142E-06 -5.78531735894947E-05
 -2.77102154230354E-04 -2.73291098638407E-05 -1.01772279136683E-06 -6.41334685741774E-06 -5.36085220099140E-05
 -2.11037026998162E-05  4.04648595661978E-07  3.74558537907127E-06  1.69042269590067E-05  1.63150217047567E-06
  8.09608692136562E-07 -3.57674003660765E-05 -2.38434799561313E-04 -4.06925296258796E-05  3.28343867662074E-06
  7.07843501235429E-06  6.27818278997556E-06  6.19327158895243E-06 -7.14676870230757E-05 -9.80018178552679E-05
  1.30072347208988E-05 -4.53734752828807E-06  2.39289673421134E-06  8.69756002630489E-06  3.93725303693694E-08
  2.73445546671915E-07  1.94993745534982E-06  7.26823655910221E-06  6.53477142439271E-07 -5.66109445330688E-07
 -3.86170956693029E-06 -1.71459654569231E-05 -2.02674894351682E-06  5.72998863765554E-07  2.76490553984154E-06
  1.25900366895317E-05  1.59211955536640E-06 -8.37498619750352E-07 -5.21569967690230E-06 -2.47344299405567E-05
 -3.44914859379589E-06  4.02915113765054E-06  6.65527922906301E-06 -8.60007620773334E-08 -1.20476737908168E-06
  5.73460872676118E-06  1.05644336772812E-05 -4.05043475146433E-09 -1.11160515332248E-06 -2.16002807592447E-07
 -2.60722487234623E-06 -9.78407022469236E-09 -6.98779180561345E-08 -4.08177670321222E-07 -1.92457331618115E-06
 -3.01890064118269E-07 -6.84567948936157E-09  1.06142815418599E-08  1.00317280267107E-07 -2.08207419693379E-07
  1.07679580822434E-08  4.69656646549088E-08  3.59113485915450E-07  3.38159432102947E-07 -2.32037774132507E-08
 -3.28148827645878E-07 -2.14594603858141E-06 -8.04894237602224E-07 -9.57369363707147E-08 -2.74511606971005E-07
  5.33794997391136E-08 -3.57212665657054E-07 -4.48971213600562E-07 -9.52022294639917E-07  9.48577936831503E-08
 -2.47963897389531E-07  7.72562170892050E-08 -4.50268499216893E-07 -1.26408134753587E-08 -7.16687189691550E-07
 -1.84151703289939E-07 -1.53562160046234E-04  3.25027313505678E-06  1.98835120135930E-04 -2.93311136265239E-06
 -2.07048693052583E-04  4.49187177934686E-06 -2.20182108860741E-07 -3.52848540769008E-06 -2.76433510281872E-06
 -1.18503182787175E-03 -9.44079888565895E-06  2.05528819804751E-03  1.10483501128772E-05  3.16074765542761E-03
  2.89120646522762E-05  1.91809120706469E-07 -2.53531971576829E-06  3.49172222719325E-06 -1.31083079100389E-04
  7.23928245208798E-06  2.87576588262591E-04 -2.12093432580524E-06 -3.84550913091822E-04 -2.37223175870093E-06
 -2.00680305325100E-07 -5.54951450075479E-05  9.36048262766807E-06  5.08817567138473E-01  3.30493463196453E-03
 -4.92266206926254E-01 -3.19884445365974E-03  7.06185354075269E-01  4.58530358764618E-03  9.22889242961283E-09
  7.52168987199700E-08  2.50159431264981E-07 -1.71417849309622E-06  9.73063189602323E-07  1.71561986984917E-06
 -1.35084349967052E-06 -2.40519942642278E-06  1.67416718426087E-06  1.03877677045890E-06  8.25279180407923E-06
  2.77848705376713E-05 -1.45696308568140E-07  6.58798844486443E-06 -1.43934990656420E-06  1.23725365464295E-05
 -2.44397493626935E-06 -5.50678983994587E-06 -1.06842810838397E-06 -8.48555231124151E-06 -2.84063909202420E-05
 -9.90653603082754E-07 -1.40938344301020E-05  2.50000243343202E-06 -5.46192473888420E-06  1.02664796009947E-06
 -3.67454363496675E-06 -5.69302506324283E-09 -4.42946464887708E-08 -1.55813032875907E-07 -5.62122046085648E-08
 -3.31391010746301E-07  5.55753894929612E-08  4.60764186161335E-07 -1.02953659313060E-07 -6.39863091659361E-07
 -6.56349736319531E-07 -2.96818162230965E-06 -6.77954711453800E-07 -2.07020514455470E-06  2.83713920053803E-06
  1.66579324320660E-06 -1.58167860456533E-06 -3.05287546392326E-06 -1.12653737701802E-09 -6.01774058062069E-09
  2.58456198419211E-08 -1.77159910641905E-08  4.81842820164983E-08 -3.19784185082630E-07 -2.44871035096657E-09
  2.98262423076665E-07  6.31396357186707E-07  2.90358677267946E-06  3.31783501954386E-06 -4.93810184474669E-07
  9.41133204699309E-07  1.64270560070714E-06 -1.24415646097474E-06  3.22530449860007E-06  7.10510831636228E-09
  5.22958074043182E-08 -3.67360067535091E-08 -3.00418775633092E-08  2.91767646591057E-08  3.85929150699275E-09
  8.26931308279045E-07 -8.87164713176719E-07
* ORBITAL    1   48
 -5.04858305721379E-09 -3.84464364806812E-08 -7.01087617136217E-08 -2.71891589234628E-07 -1.90678893329070E-07
 -3.84033085079541E-09 -2.26342751367046E-07 -1.47590812408887E-06 -4.72903980304915E-07  2.97597597768060E-09
  1.55648947728134E-07  1.12328241954287E-06  4.60577664594836E-07  1.66892034803018E-08  2.93275191610002E-07
  1.90342299890648E-06  7.11503291636288E-07 -5.80894233772143E-07 -9.34888504772314E-07  1.21797345018776E-07
 -2.59157763100024E-07 -6.99908094215863E-07 -1.30146730896822E-06  3.79188583225341E-08 -2.59786053021596E-07
  3.84069099352955E-08  4.83785723613426E-07  2.78935229398590E-08  1.92803509679046E-07  1.36869007854873E-06
  4.46653167019360E-06  3.58834935289901E-07 -5.85703046575848E-07 -2.88430350998387E-06 -1.34718795594397E-05
 -1.86016451688624E-06  5.65182789405344E-07  3.80812692371177E-06  1.67892445415996E-05  1.93184022744927E-06
  8.43806205882971E-07  4.94531409273947E-06  2.29596644674809E-05  3.14475970809775E-06  3.92161309946681E-06
  6.52606338737938E-06  6.70107150880721E-08 -1.00644207247368E-06  5.23226938910897E-06  9.94034221604979E-06
  4.01092877849883E-08 -1.16190160743091E-06  2.11170906037387E-07  2.78928104052373E-06 -9.99027263615470E-07
 -6.85395018517189E-06 -5.77827445617940E-05 -2.76747854583235E-04 -2.71443584134852E-05 -4.09957690541325E-07
 -3.79365879926382E-06 -1.71412627498335E-05 -1.66957373993283E-06  1.01756524721320E-06  6.34335850075283E-06
  5.31534550723583E-05  2.10095547367774E-05 -8.14177085364047E-07  3.57084560901912E-05  2.38063061695628E-04
  4.06573397174537E-05  3.29578092028696E-06  7.11026851450443E-06  1.29530500313033E-05 -4.57868789630403E-06
 -7.14042612992205E-05 -9.80133910978653E-05  6.28173797361748E-06  6.17476358916681E-06 -2.32254242578098E-06
 -8.62854588125289E-06  9.72909273873166E-07  6.66224008322676E-06  5.65228419740284E-05  2.70198687095926E-04
  2.60987832825256E-05  3.10688306680402E-07 -2.54913275278308E-05 -1.80319592009264E-04 -3.71923681716744E-05
 -8.94520496715101E-07  2.33885308173620E-05  1.46829084377157E-04  1.82336145107433E-05  1.01538007570816E-06
  7.36987490218013E-06  5.08421370995945E-05  1.62552106787683E-05 -6.24444981495089E-05 -8.64400172211174E-05
 -1.52709497981750E-06  1.22131295205969E-05 -3.18007342112908E-05 -4.08553565005467E-05  4.70270521733836E-06
 -5.36588362741025E-08 -1.39058733542835E-05 -1.29145108183352E-06  1.79704550056295E-07 -5.16684191233778E-06
  3.88072359816498E-06 -1.93259680499507E-04  2.78870336103971E-06  3.08737425971333E-04 -6.02705844068285E-06
  4.32752638860128E-04  2.79619566526914E-06 -2.51249975938989E-07 -6.82552593284141E-05  1.13955779670645E-05
  4.92941660498289E-01  3.20306734495726E-03 -5.09396329123573E-01 -3.30901800087153E-03 -7.05296398084815E-01
 -4.57933471403213E-03 -1.15719649665970E-08 -4.44841333646332E-07 -2.58931002602399E-07 -2.02193440419211E-04
  3.01295634348730E-06  1.83226531602548E-04 -3.10788954682546E-06  2.43257858434957E-04 -4.21871228466306E-06
 -2.24585263921443E-07 -3.86874424702749E-06 -2.80498788857207E-06  1.88326730913500E-03  1.45138412582087E-05
 -2.55863510987349E-03 -1.49303885108026E-05  2.32570107301807E-03  6.74866616655474E-06 -1.04961741674244E-06
 -8.34460800850176E-06 -2.80196728363348E-05 -2.44971844344659E-06  5.42381333561110E-06  1.00349014091733E-06
  1.40520404155753E-05 -1.02942923218510E-06  3.53611643176351E-06  1.85961870795337E-09  1.58243733831959E-08
  4.58590980856928E-08 -5.80716453728169E-08 -4.11170068596100E-07  4.24534761386398E-08  4.02681713811856E-07
  8.42764269229584E-08  5.98802155714156E-07 -8.88728797789793E-10 -4.66937611227343E-09 -1.30704033574308E-08
 -1.79326789136692E-06  1.24287718108427E-06  1.79793938639798E-06 -1.00272143229213E-06  2.48908707415058E-06
 -1.74315299571187E-06  1.03900283387380E-06  8.25463502747092E-06  2.78013962099075E-05  1.45100662905544E-06
 -1.24045784398179E-05  1.51196684331296E-07 -6.55725319786483E-06  2.44314280245798E-06  5.47577156527660E-06
  3.66711628978379E-09  3.66124148683133E-08  1.93018894192033E-08  1.87856842122740E-08 -1.09455240303563E-08
 -8.83006916660414E-07 -1.22972610884963E-08  8.00238207829883E-07  6.34154246703535E-07  2.93024945540010E-06
  4.81849496286610E-07 -3.34092450382888E-06 -9.15077985861201E-07  3.18574132789542E-06  1.65464850953103E-06
 -1.21424606864753E-06  3.45206243414986E-09  1.70045477953367E-08  4.82147334843654E-08 -2.56691934721534E-08
 -4.17567909355031E-08  1.42128638936757E-08  2.96502197436099E-07 -2.79733591016921E-07 -6.54687234474131E-07
 -2.95692509253877E-06  2.05461572362204E-06  6.59994743917651E-07 -2.83126687095649E-06 -1.57436884552056E-06
 -3.02519750719381E-06  1.69505356574307E-06
* ORBITAL    1   49
 -1.61961275438492E-06 -1.13323787767328E-05 -9.95583661786885E-05 -4.05294997719130E-04  3.61974116039989E-07
  5.15501073382495E-07 -5.84127293496629E-05 -2.82306533237977E-04 -2.81958634254282E-05 -8.62394796450363E-07
 -5.72992619414235E-05 -3.09919839143299E-04 -4.87813039323381E-05  9.61756478123838E-07 -8.09014026990615E-07
  1.91841473713047E-05  1.44255413420196E-05 -9.94599360401338E-05 -1.50243837851524E-04 -1.80539850826800E-05
 -2.20285171727776E-05  5.74889769149887E-05  8.66585523049191E-05 -1.43051161954891E-05 -3.60205336041515E-06
 -2.32278329811065E-05 -1.85053212229354E-05 -7.29331235297129E-07 -5.24031131064006E-06 -2.51894258831168E-05
 -1.10073472018824E-04 -3.01975115582409E-05 -3.65407367278960E-07 -6.93971761046756E-06 -4.21605558496195E-05
 -9.10058656557835E-06  2.69087042374517E-08  5.53966080356946E-07  5.24939981396342E-06  2.08230660508251E-06
 -2.75830396186152E-07 -5.27150732994396E-06 -3.32374833928069E-05 -7.82238434235765E-06  3.12405702232224E-07
  9.05363821404011E-07 -5.72356878164033E-07 -1.08988024419540E-06 -1.36308135454170E-07 -4.33580204704701E-07
 -3.39155920072244E-06 -3.45894826467011E-06 -2.73992193800491E-06 -3.11308280025326E-06  7.56138512718821E-07
  5.06561362806728E-06  4.20599594465635E-05  1.77482561132130E-04  2.46437002983821E-05 -1.98800785863903E-06
 -2.70908030174350E-06 -1.32738700232058E-05 -1.05739125765759E-05  6.84271703471780E-08 -1.96760878270599E-05
 -1.27168131570777E-04 -2.54783735845995E-05 -1.58232703575653E-07 -1.75619705836015E-06 -2.15745751349602E-05
 -9.31907896808594E-06 -2.24107809445102E-05 -1.60758620215853E-05 -8.45329169587594E-06 -1.85415314153813E-07
 -1.74754318740046E-05 -1.61044455241855E-05  4.61807148987748E-06 -9.17143364328675E-06 -5.46572664512942E-06
 -3.60699670933430E-05  7.36168906933305E-07  4.93367304151428E-06  4.05014227812156E-05  1.69961285810950E-04
  2.40330114952418E-05 -1.03994081893094E-06 -1.22095797649277E-05 -8.37410916406012E-05 -2.39334131062235E-05
 -8.63695237272072E-07 -9.97115834758249E-06 -5.48786983694918E-05 -1.13858127551506E-05 -1.40610782508915E-06
  1.11815806964593E-05  7.51388626122421E-05  9.69970333606062E-06  3.85227350625023E-06  5.64649732518782E-06
 -1.05512152183145E-05 -2.13607535559782E-05  2.64221414243904E-05  1.98446227883552E-05  2.12808904421733E-06
 -2.98080598940225E-05 -2.67988001371013E-06 -6.35686906141207E-06 -7.09098853545231E-07 -1.36160047289685E-05
 -1.64780534680214E-05 -8.29836068349938E-04 -1.05176465712066E-05 -8.62334429373191E-05  5.99603998125136E-06
  1.27966590408650E-03  2.96511400243025E-06  1.01195006232143E-07  1.83988372439017E-07 -2.34366905591239E-07
  1.85232879539480E-04 -3.83083439077319E-07  2.25918475857619E-06  6.26702305906364E-06  1.42596895471144E-04
 -4.49604726366942E-06 -9.74985228466964E-06 -2.96584774583404E-03  5.56134970022531E-04  5.11571434085291E-02
  1.75890240730890E-04  8.38866411770483E-01  5.48307664530367E-03 -5.41856705055647E-01 -3.65199159794112E-03
 -6.68175809293752E-07 -6.27103029074666E-06 -1.74563371405550E-05 -1.09332708757078E-04 -4.13943385289889E-06
  4.01334325602263E-04  7.26287655506677E-06 -2.70676095982244E-04 -9.53861079746713E-06  6.11536216305768E-07
  4.90101415988920E-06  1.78297230017786E-05 -1.33931275702325E-06  4.57564954266879E-06 -1.53020486382752E-07
 -1.10194954417383E-05  2.20949707769882E-06 -3.81744525120403E-06 -1.65436156669904E-06 -1.27141038891195E-05
 -4.66273894680056E-05  2.66591328954736E-06 -7.84154669833584E-06 -1.48605161945733E-06 -1.72539288789255E-05
  2.87026705402080E-06  6.45894540591859E-06 -3.54719782109296E-08 -2.86640055584807E-07 -6.01603238315469E-07
 -4.39108691097856E-07 -3.91548173451182E-06 -3.11898051889622E-07 -6.41569319065112E-07 -9.75636335327724E-08
 -2.34278707888909E-06  5.99950302237734E-07  4.80980321581877E-06  1.74213351555374E-05  9.10461197313152E-07
 -5.84325826226058E-06 -2.55226531302692E-06 -3.35324652063013E-07 -9.07783990946666E-07  1.07465656244723E-05
  8.89957129196848E-08  6.88223372595395E-07  4.75526660055314E-07  8.09764996574452E-07 -2.29280287809726E-07
  2.36082773415121E-06  1.15543755956635E-06  2.37897411510740E-06 -2.63592306870837E-08  3.43813343206645E-07
 -3.96146416735347E-06 -2.26187308497732E-06 -2.61905940638289E-07  9.93813199914598E-06  3.74092074703654E-06
  5.81947013022487E-06  1.79533117374923E-07 -7.96500404807136E-07 -5.49647361817444E-06 -1.01644960277828E-06
 -3.17575774986529E-06 -4.21610209961747E-06 -6.97319462703304E-06 -7.01435295413870E-06 -2.77391680374224E-08
  3.75710534244184E-07 -3.36492579495266E-06 -3.03413554676410E-06 -1.24635187621271E-06  3.78572813198825E-06
  1.00158834001948E-05  5.81288337891945E-06
* ORBITAL    1   50
 -7.38091051829478E-07 -4.94495386107554E-06 -4.07475356375998E-05 -1.70925338527287E-04 -2.39995039899490E-05
 -8.60905608423656E-07 -1.01181693764336E-05 -5.56264680287831E-05 -1.14698736774074E-05 -1.04710409934944E-06
 -1.24165543636939E-05 -8.49696116698768E-05 -2.41795918430800E-05 -1.41565137815242E-06  1.11208704276616E-05
  7.48622337692482E-05  9.64822858667967E-06 -4.09753877739437E-06 -6.01952600323562E-06 -2.15275675968482E-06
  2.99245297776537E-05 -2.62687102754591E-05 -1.94986517538343E-05  1.05193009248718E-05  2.13416846688436E-05
 -2.75987076447951E-06 -6.46934724476930E-06 -7.53510676485489E-07 -5.04663487961053E-06 -4.19045333418100E-05
 -1.76690638631117E-04 -2.47921786038607E-05  6.93089846833656E-08 -1.96103645788222E-05 -1.26681070307214E-04
 -2.53814492965630E-05 -1.99097193607574E-06 -2.85588753162018E-06 -1.42681503197950E-05 -1.07333781108740E-05
 -1.59112976797947E-07 -1.80954875827986E-06 -2.18811664306404E-05 -9.35134464915514E-06  2.22145192881267E-05
  1.56877319961498E-05 -4.53847951860682E-06  9.22260502945596E-06  1.73354940485677E-05  1.58075950801011E-05
  8.49269726185084E-06  2.52154840316909E-07 -5.58406355796844E-06 -3.61612383928537E-05  7.34700572844549E-07
  5.27767466460183E-06  2.54301923499183E-05  1.11088967425202E-04  3.03766416207483E-05  2.04363103260177E-08
  5.49649397635638E-07  5.22915520867042E-06  2.04852008705951E-06 -3.65343264062126E-07 -7.00970644107752E-06
 -4.26199175854199E-05 -9.19708981583439E-06 -2.77280627270104E-07 -5.29311293154899E-06 -3.34060382609824E-05
 -7.88097121665020E-06 -3.96044144210910E-07 -9.78273490377493E-07  3.37841642503265E-06  3.47441956478667E-06
  8.76696131894207E-08  3.85587530709745E-07  5.93449817158204E-07  1.07496240407642E-06 -2.77185661797098E-06
 -3.23249650277958E-06  1.61776555487239E-06  1.13193768330344E-05  9.94669452546140E-05  4.04887854181010E-04
 -4.89298964056929E-07 -8.65002089277015E-07 -5.72705104026258E-05 -3.09804257973489E-04 -4.87657433095776E-05
  5.08399594655475E-07 -5.84132354594464E-05 -2.82303062337735E-04 -2.81951544987225E-05  9.58637091575242E-07
 -7.98840850535044E-07  1.92726722219793E-05  1.44315861889078E-05  9.94570380308225E-05  1.50259064920484E-04
  1.42654098220695E-05  3.52083764965234E-06 -5.74230215438603E-05 -8.66415072774261E-05  1.80573281050757E-05
  2.19455713165386E-05 -2.31855586859831E-05 -1.85450924396239E-05  9.79707304108966E-06  2.97975880387905E-03
 -5.58658122463760E-04  8.37278799179609E-01  5.47347554709382E-03  5.15815595506124E-02  1.78522389943289E-04
 -5.44266082295478E-01 -3.66907313337994E-03  6.71203668056001E-07  6.25992300969620E-06  1.75333576431141E-05
  3.54756740783618E-04  6.92041329160931E-06 -8.44377508259582E-05 -3.95940882270205E-06 -2.33448218928169E-04
 -9.36330943914010E-06  6.78476523145406E-07  4.28343044027403E-06  1.82399446020484E-05 -2.35555862525740E-04
  4.52419989047570E-06  1.71560597327511E-03  6.08409485617026E-06  5.89020047135039E-05 -5.38383032450187E-06
 -1.00677920361271E-07 -2.72447614286199E-07  2.73668153406462E-07 -6.60024339683411E-07  6.22677844558436E-06
  1.64709125040974E-04 -4.68867813449516E-07  1.24466151293414E-04 -4.65366636105316E-06  3.38341818395910E-08
  2.76011142860605E-07  5.79688361106697E-07 -3.07695530863513E-07 -5.94398533951406E-07 -4.30590099882907E-07
 -3.92601320278134E-06 -8.94296587673885E-08 -2.33659626066652E-06 -6.07255784489814E-07 -4.86639153989734E-06
 -1.76352618349407E-05 -2.53160603150903E-06 -3.59953767158217E-07  9.06152543900938E-07 -5.87023128544913E-06
 -9.00861307893080E-07  1.08333267323760E-05 -6.21680032447846E-07 -4.97885946396126E-06 -1.80214326624946E-05
 -1.38069387732373E-07 -1.10777189113453E-05 -1.40995876648990E-06  4.65700353883384E-06  2.33755971361074E-06
 -3.85195524326512E-06  1.65550232409976E-06  1.27228605868468E-05  4.66719189538109E-05 -1.47238647175108E-06
 -1.72402334459721E-05  2.67142570556489E-06 -7.84136333291427E-06  2.88447944119762E-06  6.45073371403799E-06
  2.85853362778978E-08 -3.83581906915825E-07 -3.05098433616068E-06 -3.36399959003301E-06 -1.25645874256881E-06
 -5.82851609328345E-06 -3.78771482090687E-06 -1.00798548118244E-05 -1.77108971310495E-07  8.16718550291308E-07
 -1.01686579603299E-06 -5.53637358526697E-06 -3.14618110310823E-06  6.98234885336042E-06  4.23797781443034E-06
  7.01137046484390E-06  2.15283748981293E-08 -3.72480384657009E-07 -2.24543526479200E-06 -3.98433386270767E-06
 -2.54493446404721E-07 -3.77606461476074E-06 -5.87246914501567E-06 -9.96139222508696E-06 -9.10343701721734E-08
 -6.98276652258235E-07  8.05674696157117E-07  4.73103050990284E-07 -2.39534157153532E-07 -1.15063017552577E-06
 -2.35400052025473E-06 -2.35333004006540E-06
* ORBITAL    1   51
  2.66600872387513E-08  1.84538421635516E-07  1.53406614957590E-06  5.74598083283815E-06  1.48300013442875E-07
  5.58142219789666E-07  3.65331247509596E-06  1.63291542946016E-05  1.82748423416166E-06 -5.72419512325337E-07
 -2.35579874338367E-06 -1.03588848528839E-05 -1.23612671611987E-06 -8.25941097222078E-07 -4.31891112354136E-06
 -1.97169312134743E-05 -2.51026367604075E-06  4.34697993749518E-06  7.33546735365819E-06  1.04051739708878E-06
  3.21904751364793E-06  5.23905978482500E-06  9.75501412883702E-06  9.87138273098701E-07  3.00943687817108E-06
 -9.87217416112668E-07 -4.34009157586352E-06  7.07846746764523E-09  5.06395168326374E-08  2.42628040078496E-07
  1.02696152223089E-06  2.98432371344633E-07  1.26817782049308E-08  2.16817499557717E-07  1.45216232565255E-06
  5.55198467465352E-07 -7.47124768698228E-09 -1.21234577727586E-07 -8.32462329586814E-07 -4.02260652472324E-07
 -1.16042162639399E-08 -1.76449567619094E-07 -1.23399162997009E-06 -5.90725936689330E-07 -3.08688810918713E-07
 -6.14159018363806E-07 -1.72366147077506E-09  4.02483097340081E-07 -6.02240517732357E-07 -1.15413463141612E-06
  2.63504308230608E-08  4.62802688054749E-07  3.41198710600904E-08 -4.94776561884983E-07  9.63175681185491E-07
  6.60958881266434E-06  5.49221563709398E-05  2.64833290889729E-04  2.59318368065916E-05 -8.18435539439211E-07
  2.26464022877262E-05  1.45056062325337E-04  1.87414160791998E-05  2.78750848266481E-07 -2.45993950226272E-05
 -1.76551064698169E-04 -3.67949551709800E-05 -9.78357772471146E-07 -6.93767219443639E-06 -4.68066016571920E-05
 -1.50795473015654E-05 -6.07157373176612E-05 -8.45628619857117E-05 -4.88563193629551E-06 -8.81266508466800E-07
 -3.09197968750676E-05 -4.00242934073844E-05  2.07370468305203E-06 -1.04170506316612E-05  1.33838279000629E-05
  1.33346009370013E-06 -9.87426667410874E-07 -6.78029265603305E-06 -5.59520553786760E-05 -2.70800888846064E-04
 -2.73882525891661E-05  9.74849582512668E-07  6.14393999459333E-06  5.04341777356795E-05  2.01237408904762E-05
 -3.99205036064082E-07 -3.87684335392618E-06 -1.76776712807368E-05 -1.82482588674174E-06  7.75266785911938E-07
 -3.38935903993074E-05 -2.32213192740364E-04 -4.05460079290270E-05  3.33464407892455E-06  7.22656508111847E-06
 -6.35672535728199E-06 -6.35805792663164E-06 -6.90260541167296E-05 -9.52043911438452E-05 -1.32012410847394E-05
  3.81244719430052E-06  2.19004981146592E-06  8.26724475354499E-06 -2.05591785064463E-07 -4.15859744659454E-06
 -2.02610003968521E-06 -6.19561413837474E-04 -1.85878789518709E-06 -3.22865015437849E-04  9.11281662109560E-09
  8.59529269569166E-04  1.46783247900524E-05 -1.44506794942036E-09 -3.78942424128385E-09  6.28782301666811E-09
 -1.83591339030914E-04 -5.20538383291517E-06  1.84962345533689E-04  5.44606031411831E-06  2.57201395898338E-04
  7.72920895138639E-06 -1.50053150655167E-07 -2.02932025847157E-05  1.51546374128121E-06 -5.01865193685342E-01
 -3.25458741970969E-03  4.90675284680955E-01  3.18404028448076E-03  7.12252311704372E-01  4.62011858878325E-03
  1.97795198834948E-07  2.09051989670164E-06  2.30395905997221E-06  6.22812526354571E-05 -8.34729771632798E-06
  1.42525188578741E-04  4.85834728965262E-06  1.47119884115869E-04  8.57050925613208E-07  9.95040267210129E-07
  7.91782273982341E-06  2.66168165637362E-05  9.34835260778789E-08 -6.62587273793379E-06  1.49082946680028E-06
 -1.16586521678886E-05 -2.42284616359943E-06 -5.62897938557648E-06  1.13560605801424E-08  8.80030458641025E-08
  3.17602826184802E-07  1.76626925143063E-06 -9.82131125192358E-07 -1.76087186363270E-06  1.24714451436051E-06
 -2.53348450506101E-06  1.54370884946873E-06  2.10455564027230E-10  1.79675076590899E-09  4.04990519087497E-09
  6.59687777998207E-08  4.61293628368088E-07 -5.92879103412357E-08 -4.34551151613034E-07 -8.92162531192078E-08
 -5.72179544602798E-07 -1.02630357250188E-06 -8.16844211143240E-06 -2.72219812467791E-05  8.88210173129519E-07
  1.38821092689445E-05 -2.52538902086195E-06  5.22837588467598E-06  1.17978823870133E-06 -3.02334200705617E-06
 -9.27640024711450E-10 -5.50022479823140E-09 -3.06490361055486E-08  3.08028406830603E-08  5.45480343577302E-08
 -3.43860023082663E-07 -7.33275134165829E-09  3.06652234238835E-07 -6.23712557784788E-07 -2.71818615556369E-06
  5.21807512278618E-07  1.93683157074463E-06  2.88778643143041E-06  1.39378869816301E-06 -1.48674091366414E-06
 -2.96360857512227E-06  1.72366237661916E-10  1.33265541287638E-08  2.44955990539422E-08  1.09183448409546E-08
  6.68523195676137E-08  1.84961594829974E-08  8.93915023554493E-07 -8.38957795145035E-07  5.98514203308539E-07
  2.66648584031104E-06 -3.21147150394772E-06  6.40833347780072E-07  9.40705897275891E-07  1.51281847702335E-06
 -1.27314482689644E-06  3.09869523659754E-06
* ORBITAL    1   52
 -9.82993805510403E-07 -6.74905486273102E-06 -5.57265548495865E-05 -2.69693555390268E-04 -2.72989857562373E-05
  4.02196341479729E-07  3.93768847322334E-06  1.79891986538567E-05  1.86734572533668E-06 -9.73685004727210E-07
 -6.11321475507424E-06 -5.02336951044497E-05 -2.00576453693133E-05 -7.77491575940955E-07  3.37662773347751E-05
  2.31313188874657E-04  4.03754094785959E-05  3.38821441431058E-06  7.32707041834534E-06 -1.31059272772261E-05
  3.86868358771812E-06 -6.87970890188626E-05 -9.48783857695158E-05 -6.39396771813158E-06 -6.39820071046884E-06
 -2.17735614025116E-06 -8.25592525624848E-06  9.64946678553907E-07  6.62139399826988E-06  5.50126567815736E-05
  2.65323492738374E-04  2.61584412236021E-05 -2.75635604085116E-07  2.47207371571266E-05  1.77318120776850E-04
  3.69485916574388E-05  8.22899473710695E-07 -2.26416432401038E-05 -1.45062050688316E-04 -1.87358347440028E-05
  9.80233294697404E-07  6.98579425282631E-06  4.72088647954533E-05  1.51752585594768E-05 -6.08053578705015E-05
 -8.47229136189696E-05  2.02714982639214E-06 -1.05085742716192E-05 -3.10235771693978E-05 -4.01899400965736E-05
 -4.99694493452097E-06 -1.00339555834980E-06 -1.33986542379380E-05 -1.36300932466451E-06  5.93092307962653E-09
  4.22632065386581E-08  2.16675209530610E-07  9.46484592175750E-07  2.57942203756453E-07  8.20624212961025E-09
  1.54861250589400E-07  1.03819534892554E-06  4.41010065560215E-07 -1.17328830403024E-08 -2.17127536208796E-07
 -1.47942125761196E-06 -5.61307121029557E-07  1.16626619463155E-08  1.86794019537191E-07  1.30339548072342E-06
  6.03715591496402E-07 -3.68215292872025E-07 -6.90650495642332E-07  8.08160021363404E-09  4.31314495663449E-07
 -6.15782864276849E-07 -1.18420421002414E-06  4.82928534217562E-09  3.83814020736351E-07 -2.58101128300602E-08
  5.20639163653890E-07  1.90084559340848E-08  1.31363403813756E-07  1.12274368758250E-06  4.09143773699238E-06
 -3.48350042210642E-08  5.75332054537826E-07  2.51498516931173E-06  1.12126331694231E-05  1.38798529541094E-06
 -5.61550406549215E-07 -3.51998337117801E-06 -1.57538700916195E-05 -1.76446924303128E-06  8.24010236457652E-07
  4.27359621229015E-06  1.93950307729951E-05  2.43963471295727E-06  4.10221915720581E-06  7.07469728863885E-06
  9.36081630862272E-07  2.99080390186080E-06  5.28291695928907E-06  9.78965480256063E-06  9.84216329545847E-07
  3.18733749589665E-06  9.77744839198687E-07  4.34719102717208E-06 -1.17670471610116E-07 -1.61718179242101E-05
  1.12739373890927E-06 -4.92998200943548E-01 -3.19907384829602E-03  5.01541372131655E-01  3.25269677861090E-03
 -7.10875561753657E-01 -4.61187033074788E-03  1.95465753844424E-07  2.04127568868164E-06  2.25693869461582E-06
 -1.34369059712984E-04 -4.80753665680483E-06 -5.74225314291996E-05  8.39454884100181E-06 -1.35039159818460E-04
 -7.75356120577912E-07 -2.01996387386910E-07 -2.91808324171046E-06 -2.27929926019429E-06 -1.76808937915752E-04
 -3.18662241141889E-06  6.94633710447443E-04  2.34434072681526E-06  5.27722330908294E-05 -8.65508269019809E-06
 -9.22894044279064E-10 -3.13716252492946E-09  9.58486018112885E-09 -1.63220467332541E-04 -5.30265217854016E-06
  1.62040362492923E-04  5.09082705841190E-06 -2.27426084701995E-04 -7.48253494701954E-06  7.15088070703251E-10
  5.84231226761472E-09  1.49115188575471E-08  5.91713023434222E-08  4.25056019578619E-07 -6.15312706885602E-08
 -4.52894757387349E-07  8.36834792809978E-08  5.69896386595433E-07 -1.02268762411447E-06 -8.13979590327850E-06
 -2.71298517845559E-05  2.52930994212041E-06 -5.21408300087748E-06 -8.93992067199221E-07 -1.38052905278620E-05
 -1.17878242419423E-06  3.04598113431795E-06  1.01693222304169E-06  8.08588989724656E-06  2.70433602621908E-05
 -1.61158003455486E-06  1.17204854124899E-05 -9.32214328423274E-08  6.75866626746098E-06  2.48323283906286E-06
  5.71576587322029E-06  7.49223896032479E-09  5.75444002505671E-08  2.13713100692370E-07  1.76856657862468E-06
 -1.19692008761295E-06 -1.78313152699618E-06  1.00451187999025E-06  2.54176984102903E-06 -1.56800544990685E-06
  6.07398469063560E-07  2.72189795900818E-06 -6.20228795302969E-07  3.24937038579480E-06 -9.59273699323653E-07
  3.10818378001080E-06  1.52123794509946E-06 -1.26246191475972E-06 -1.13261526915562E-09  1.57096378930125E-09
 -6.58454156462940E-09 -1.21498058403921E-08 -6.79943926351276E-08 -8.22229322790188E-07  1.58358085011375E-08
  8.89107726255595E-07 -6.24190958085620E-07 -2.72116650358800E-06 -1.93143672117146E-06 -5.20545683250899E-07
 -2.86755791007771E-06 -1.48624525078837E-06 -2.96120075908007E-06  1.43096063911848E-06 -6.90147033652937E-10
 -5.05827195874850E-09 -3.26776066285098E-08  3.16780795414217E-08 -5.29458166292959E-08 -6.12064140100673E-09
  3.08916193120861E-07 -3.34189137591945E-07
* ORBITAL    1   53
 -6.82605068304140E-08 -4.83670096014234E-07 -2.04915520943848E-06  1.29440285211693E-05  2.21742367537152E-05
  6.93591804726369E-08  1.05160907785597E-06 -3.86303550904546E-06 -4.93140822282731E-06 -5.31113825979275E-08
 -9.75205604651361E-07 -3.34518909818682E-06  2.90211951599297E-07  8.57933897257794E-08  1.41895980785937E-06
 -4.65741497133946E-07 -3.72910056952055E-06  9.34738600098160E-07  3.01848216265845E-06  2.47144354900843E-06
  4.40977360766521E-06 -5.40416565222229E-07 -1.74202381537726E-06 -1.02054082457603E-06  1.32686096875095E-06
  1.02811026506458E-06  4.04338900410779E-06  1.37725845959080E-06  1.03510890034513E-05  5.02752608631927E-06
  3.58843027954559E-05  7.57562785730871E-05 -1.38683076841119E-06  4.81951911695130E-05  2.66411631078075E-04
  4.66115073053361E-05  9.11432056452312E-07  2.23521789554583E-05  1.87962497621716E-04  6.00195326209551E-05
 -1.61062723113591E-06  1.82683538229957E-05  5.60967102283380E-05 -9.08799392149759E-06 -3.09218452935933E-05
 -7.51432881075771E-05 -2.60923358290940E-05 -5.96066718822948E-05  1.79875987170706E-05  4.31755403617041E-05
 -6.34984866015949E-05 -5.86761856915747E-05 -6.35150874134120E-05 -8.36680666347464E-05 -6.50278812157253E-07
 -4.66886762356744E-06 -2.22402513026909E-05 -9.96853051345162E-05 -3.02835438119546E-05  2.74663856489687E-07
  5.09972653078765E-06  3.35132500995107E-05  8.85484472640963E-06  6.70481802035693E-08  9.95194341325931E-07
  1.22265438463117E-06 -9.69329361236717E-07  3.88304464723372E-07  7.32226403376412E-06  4.71372512093314E-05
  1.25869396907315E-05 -1.03335688447449E-06 -3.70429487619698E-07  1.68305210193557E-06  4.37446456094917E-06
 -2.97195798463979E-06 -6.14710249991505E-06 -4.56343564980375E-06 -1.12361152086374E-05 -2.69931170611517E-06
 -6.28873912730250E-06 -6.43407252886008E-07 -4.61956182008069E-06 -2.20096500919606E-05 -9.87438703011995E-05
 -3.00207348074948E-05  4.41737841220570E-07  8.17190648219993E-06  5.04352735459934E-05  1.27671208689950E-05
 -1.06066695135080E-07 -2.17315616435150E-06 -1.61490989538166E-05 -4.97770025578896E-06  1.40975760970836E-07
  2.78784371594454E-06  2.19930710743961E-05  6.71009779391647E-06  2.09114241279983E-06  5.19707208480073E-06
  1.22889095039712E-06  3.39045202448391E-06  2.39503241207127E-06  3.46812601729687E-06 -4.91283910714095E-06
 -1.19774079641782E-05 -2.00240919666354E-06 -4.79346408026053E-06 -1.69638744916134E-07 -1.18394642738277E-06
 -9.61920012302438E-07 -6.02492275090909E-07 -1.14690256245081E-05 -5.78299616681472E-06 -4.09052076976457E-06
 -1.28385307215725E-07 -6.26010937718339E-06 -1.60816221367859E-06 -1.24444907043782E-05 -4.49301477566679E-05
  8.17696577547622E-06  5.07711012571572E-05  1.94804365646279E-06  8.94549509186590E-06  4.35874818178281E-06
  2.92983697852592E-05 -8.32615340276452E-08 -6.66321219856930E-07 -2.74295096002226E-06  1.12975602311702E-07
  2.78080657633106E-06 -2.94179228449429E-07 -3.11492574431973E-07  2.78315115225346E-07  2.12566273213257E-06
 -1.82169824485431E-07 -1.28076477914059E-06 -1.23280701263513E-06 -3.26559129554704E-06 -1.22685131385887E-05
 -3.13268525238615E-06 -3.42753101470844E-06  3.68473972227890E-06 -5.06987330799186E-06  2.88541082128594E-08
  1.41649963987193E-07  1.46248458858878E-06 -1.04529061835082E-06 -1.92307496197278E-06 -7.24086328260420E-06
  4.90764767741292E-06 -2.48721522014330E-06  5.03294562112287E-07 -7.20306413751952E-08 -3.49394433226295E-07
 -2.66297116631940E-06  1.89151498987449E-05  8.52520250447718E-07  1.05099587502444E-05  1.69759774577320E-06
  5.96180550358894E-06 -5.57512389608313E-07 -2.67029378634681E-05 -4.25807863915579E-03  4.97446156670555E-04
 -6.45887146083352E-01 -4.45250751776687E-03 -7.59515932939453E-01 -5.58534431296545E-03  7.67038516619201E-02
  7.72032489541843E-04  2.12315564409657E-08  9.13410127483226E-08  1.24049703772391E-06 -8.65677818849928E-06
  1.99340767811609E-06 -4.96075843536987E-06  1.15244421659084E-06  4.52152545331463E-06 -4.78584478479149E-06
 -1.14477555749151E-04 -1.98666414519671E-05  6.98755243138374E-05  7.31620553928777E-05 -2.14391884587915E-06
 -2.73350173775726E-05 -3.51777926887219E-05 -2.71762173782179E-05 -2.08436414084313E-08  3.90515753764800E-07
 -7.26927215283972E-07 -8.09645518929202E-07 -4.00632161559957E-07  4.42595227439568E-06  1.86364708714609E-06
  3.79909403144346E-06 -8.79975646112523E-07 -4.55052834615235E-06 -2.20634153963399E-06 -6.86967068846459E-07
 -1.12853745958313E-06 -5.71347825825544E-07  3.04559826646411E-06  2.97207121755292E-06 -1.20629330498317E-08
  4.45814605030209E-07 -1.06304592244704E-06 -4.85002351949342E-07  5.93884015892317E-08  1.88297444117431E-06
  4.41887841818016E-06  3.80263407071790E-06
* ORBITAL    1   54
 -6.47210126205794E-07 -4.64734994515807E-06 -2.21486233777358E-05 -9.86802538496723E-05 -2.90323968780912E-05
 -2.72305906326994E-07 -5.05739729776282E-06 -3.28084848034471E-05 -8.42566266016591E-06 -6.80977318616996E-08
 -1.02320009280233E-06 -1.37465833607081E-06  9.59579909980490E-07  3.97658885670259E-07  7.50402870790727E-06
  4.78207343046317E-05  1.25321874190934E-05 -1.07638762247971E-06 -4.82316721744797E-07 -1.44889640534679E-06
 -3.91783869370122E-06 -3.12808046298399E-06 -6.52648699714107E-06  4.78315731048207E-06  1.16041667759482E-05
 -2.57339701603789E-06 -5.91415238342148E-06 -6.40172581617522E-07 -4.59653421928667E-06 -2.19019467668175E-05
 -9.81642338266672E-05 -2.97520072867433E-05 -4.41093528927285E-07 -8.14850253577141E-06 -4.99890782627726E-05
 -1.25424806118851E-05  1.09803335862985E-07  2.24818750289273E-06  1.66568297213045E-05  5.11956139873190E-06
  1.44580694754447E-07  2.85882385737741E-06  2.23531680215974E-05  6.72703896536926E-06  2.15300183823680E-06
  5.36336862861932E-06 -1.27206100554836E-06 -3.52671050958008E-06  2.35402974606268E-06  3.38815298454431E-06
  4.96784027663248E-06  1.20542294895322E-05 -2.17637319299584E-06 -5.03727245104296E-06 -5.70408686332853E-08
 -4.03166033097691E-07 -1.66305890634067E-06  1.53586037573937E-05  2.34302272047378E-05 -6.00201850116077E-08
 -8.64607587986706E-07  5.65484062277640E-06  5.62947436720952E-06  5.68638430681476E-08  1.04948252287289E-06
  3.74317014243402E-06 -2.33573327476894E-07  8.29763003555303E-08  1.35809644516433E-06 -1.30776155973280E-06
 -4.13169529441855E-06  9.34573147105803E-07  3.04268510865782E-06 -2.67490563567353E-06 -4.81067730651626E-06
 -5.28678875787005E-07 -1.75529507866997E-06  9.76546334535150E-07 -1.53715622157877E-06  1.20978451417530E-06
  4.52883362677148E-06  1.33114847050132E-06  1.00042911011405E-05  4.40699144838712E-06  2.74183331410814E-05
  7.09975481647651E-05  1.30477950724712E-06 -4.85224979008820E-05 -2.74484912645135E-04 -4.97059883086595E-05
 -9.37644836504218E-07 -2.27638110363557E-05 -1.92427950452865E-04 -6.15073411139816E-05 -1.55519907355313E-06
  1.78981651887836E-05  5.68490554497042E-05 -8.34614955326902E-06 -3.14540567775907E-05 -7.68425787690774E-05
  2.60417030859997E-05  5.97391802576934E-05  1.88695609871691E-05  4.47438590569144E-05  6.25929033779967E-05
  5.85495241940798E-05 -6.42533010012109E-05 -8.63564023535687E-05 -1.68998885627771E-06 -1.30570864260358E-05
 -4.68933269023670E-05 -8.27306489413943E-06 -5.13642326781204E-05 -1.95254137967455E-06 -9.49674743050277E-06
  4.44139227408690E-06  2.95528089959104E-05 -1.81797646932848E-07 -1.27636413458678E-06 -1.12040599098944E-06
  6.57588080497366E-07  1.24662005584814E-05  5.70120376415097E-06  4.75935597407786E-06 -1.64369942803751E-07
 -7.00899381838440E-06 -1.55772963501427E-07 -1.07353537947864E-06 -3.90091679504285E-07  3.45236625461915E-06
  1.35797918501146E-05  3.19099407035642E-06  3.49151993234320E-06  3.61222846917203E-06 -5.85910861144389E-06
 -8.00893027434158E-08 -6.39415423511440E-07 -2.60947664656695E-06 -9.44731539690385E-08 -2.47115020068680E-06
  3.02900528274346E-07  4.05788619951224E-07  2.79219257541120E-07  2.00136960922826E-06 -7.44153714232763E-08
 -2.84982966450336E-07 -2.78323918732758E-06 -3.14991727668445E-05 -1.02829991447298E-06 -1.97412233205959E-05
 -1.87931017982792E-06  8.03111695454375E-06 -5.72163958253110E-07  2.72913857090683E-08  2.42894518255125E-07
  1.36755488866801E-06  2.41185272735495E-05  1.96611405201480E-06  2.85448442200418E-05 -4.60223634486419E-06
 -7.57262082088133E-07  3.78818390293273E-07  2.55377746474740E-08 -1.89331341544579E-08  1.41415251713292E-06
 -7.07803385638592E-07 -1.89932448760207E-06 -1.07993680487293E-05 -1.28578401395536E-06  9.78477852523998E-06
 -4.69790988243328E-06 -2.80397350134407E-05 -4.51638524269209E-03  5.31575579353413E-04  6.42802632748614E-01
  4.43660683834768E-03  7.60977507038668E-01  5.60285938244008E-03  8.73688754519938E-02  8.49716723322313E-04
 -8.89746988687201E-09  4.67510178814525E-07  7.46253935470738E-07  7.85495359982351E-07 -3.82149156109027E-07
  4.33312168783831E-06  1.85156244707717E-06  3.61777544145103E-06 -1.19818639645346E-04 -2.03997562348276E-05
 -7.25386496562161E-05 -7.63412562778804E-05 -3.30887929514542E-06 -2.64967941412634E-05 -3.64741614390249E-05
 -2.69474535318288E-05 -4.09350780567442E-09  4.55157229874278E-07  9.93726649504698E-07  4.75342313057143E-07
  1.71929127898932E-08  1.80819669689661E-06  4.29286430002803E-06  3.52054889824029E-06 -9.26950635014190E-07
 -4.79615439777692E-06  2.36584257554941E-06  6.89241384647841E-07 -1.17945125844011E-06 -5.86479197984647E-07
  3.30544438110508E-06  3.32479681959935E-06
* ORBITAL    1   55
 -1.33201166336487E-06 -1.00106769664658E-05 -4.44479042532849E-06 -2.73555485608356E-05 -7.06521578859346E-05
 -9.38903342007283E-07 -2.27888085831965E-05 -1.92684782335726E-04 -6.15984964963124E-05  1.31257109821396E-06
 -4.83732318768224E-05 -2.73594710535370E-04 -4.95187768014068E-05 -1.55818045743645E-06  1.78366558568675E-05
  5.67010526720708E-05 -8.26627224524393E-06  3.14752591062433E-05  7.69101421414338E-05 -6.25135159341736E-05
 -5.84970051420162E-05 -1.88799767739734E-05 -4.46936836093283E-05 -2.60805855846208E-05 -5.98864764872481E-05
 -6.41796856553411E-05 -8.61760920589143E-05  5.55477604849420E-08  3.92412215070010E-07  1.61432550609155E-06
 -1.56320584293824E-05 -2.35850405719697E-05  5.63826203237297E-08  1.03512852454623E-06  3.65194691368832E-06
 -2.56172751732765E-07 -5.95494713561946E-08 -8.55684164168634E-07  5.73741048909081E-06  5.66961396991405E-06
  8.19272991322776E-08  1.33486648342494E-06 -1.46265328758959E-06 -4.17460280738890E-06 -9.28727198576893E-07
 -3.03593677635740E-06 -9.68168827740713E-07  1.55336980678660E-06  5.20924508191431E-07  1.74513625113276E-06
  2.68169710320665E-06  4.82359799325995E-06  1.21975246128915E-06  4.55376577160863E-06  6.38525162732029E-07
  4.58472447840839E-06  2.18452608014012E-05  9.79018418457836E-05  2.96715851673512E-05  1.09770614991208E-07
  2.24766013087837E-06  1.66470383780896E-05  5.11134153386419E-06 -4.39025673717925E-07 -8.11121970925631E-06
 -4.97751625919496E-05 -1.24970341810071E-05  1.44099924469946E-07  2.84856383819200E-06  2.22623909255891E-05
  6.69462895196884E-06 -2.15048431494460E-06 -5.36851077223583E-06 -4.94904144239441E-06 -1.20170769929616E-05
 -2.34875471526331E-06 -3.37999585888780E-06  1.27454708112362E-06  3.52408502089864E-06 -2.15565045866357E-06
 -5.02317685716334E-06  6.46326127363442E-07  4.64096226061127E-06  2.21207362781835E-05  9.85826312697772E-05
  2.90124448704737E-05 -6.79572763983154E-08 -1.01461469745956E-06 -1.32824070318802E-06  9.66781331328046E-07
 -2.71735463296691E-07 -5.04636815749064E-06 -3.27624169604871E-05 -8.41924706647475E-06  3.96965582126646E-07
  7.48783402983610E-06  4.77364035883582E-05  1.25143993933096E-05  1.06727132422359E-06  4.69385512606152E-07
 -4.78485175153168E-06 -1.16074414970357E-05  3.12086167209848E-06  6.51422070171389E-06  1.44800782116120E-06
  3.92804335385026E-06 -2.57056641609470E-06 -5.91815396664211E-06  1.59032697757686E-07  1.09861064968425E-06
  4.91164192383964E-07  3.18785799830520E-06  3.51375580474851E-06  3.44905326789796E-06  1.36037342961080E-05
  3.60494860098274E-06 -5.81162768410912E-06  7.99718482106184E-08  6.38370878594913E-07  2.60160878497982E-06
  3.02352274430877E-07  4.05051483847672E-07 -9.57375933056763E-08 -2.45754870562430E-06  2.78498121522224E-07
  1.98502267998260E-06  1.68922220754078E-06  1.30515768930196E-05  4.68888856316248E-05 -1.94822016592535E-06
 -9.49712464136264E-06 -8.25614136284190E-06 -5.13722711080293E-05  4.43401547466485E-06  2.95436640867420E-05
  1.79195968180636E-07  1.25657943962770E-06  1.04525708975911E-06  5.68564799113048E-06  4.72328153636850E-06
  6.68169440629802E-07  1.25386815620226E-05 -1.72037034745304E-07 -7.05771232978049E-06 -2.86260421316389E-08
 -1.68640336929970E-07 -1.43136613256062E-06  1.07183233574509E-05 -1.10199297564388E-06  1.41139512978992E-05
 -1.78284326823189E-06  4.60727757065527E-06 -4.68534855710236E-06  2.80551840609156E-05  4.52198926929362E-03
 -5.32100965846835E-04  7.61107862463890E-01  5.60548872952844E-03  6.42641139530341E-01  4.43674834270451E-03
  8.74212864081163E-02  8.48669003173436E-04  7.44656429229456E-08  4.58705500554725E-07  2.73663910754219E-06
  2.08580099388327E-05 -1.65721705866672E-06  1.11467185761278E-05 -7.61429747180864E-07  6.86649192083202E-06
 -6.24408432903306E-07 -2.51540403620705E-08  1.03661601259241E-07 -1.41012800101090E-06 -1.82380198000042E-05
 -4.92135738900488E-06 -3.24266251039661E-05  1.55532838182042E-06 -7.76052360167468E-06  3.07216921142922E-07
  9.36650535188285E-07  4.81250115066381E-06  6.86920627962558E-07  2.35804316551888E-06 -1.17796858243083E-06
 -3.32887721251807E-06  5.91626371832798E-07 -3.34019595731514E-06  1.39186136530376E-08 -4.48296908461597E-07
  4.79902210255726E-07  1.01439656133979E-06  2.31407423026216E-08 -3.51938993642241E-06 -1.80509568725508E-06
 -4.28699758847907E-06  1.19841676911325E-04  2.02635358821390E-05 -7.62660608535682E-05 -7.25708388416643E-05
 -3.04647985994747E-06  3.65774072600807E-05  2.70448168173055E-05  2.75621677020103E-05  4.71179114618029E-09
 -4.72683441640052E-07  7.83104923702466E-07  7.50518071317292E-07 -3.85260475910122E-07 -1.84842981337805E-06
 -3.61036547159949E-06 -4.33131556012427E-06
* ORBITAL    1   56
 -6.49361884609038E-07 -4.66240370340603E-06 -2.22128145694469E-05 -9.87501930978104E-05 -2.90715252377971E-05
  1.09183086272613E-07  2.23003830120633E-06  1.64082107722154E-05  5.00321650072162E-06 -4.52158581555390E-07
 -8.35348268847824E-06 -5.08595744579059E-05 -1.25723489981678E-05 -1.39467448498075E-07 -2.75610789650819E-06
 -2.15113368550165E-05 -6.45189481506374E-06  2.13837284312571E-06  5.31141878189218E-06 -4.83359539187900E-06
 -1.17253906285787E-05  2.51653061206230E-06  3.73821865918483E-06  1.23044493531464E-06  3.39911209699984E-06
  2.31777178559697E-06  5.34345726857483E-06 -6.59829997346922E-07 -4.73758541434688E-06 -2.25661361570093E-05
 -1.00156551683091E-04 -2.93160526879251E-05 -7.38046442297444E-08 -1.12157957875356E-06 -1.87578774502889E-06
  8.56895139023210E-07 -2.80062833041678E-07 -5.19447730052498E-06 -3.35986897419829E-05 -8.63036547693394E-06
 -4.00860019295811E-07 -7.54878501409510E-06 -4.79407447928584E-05 -1.25191103187642E-05 -1.13281446310399E-06
 -5.84077262317490E-07 -4.79929304050716E-06 -1.15942527649321E-05 -3.08065350658594E-06 -6.39644977249490E-06
  1.40523321826518E-06  3.85125694313004E-06  2.66788188688120E-06  6.16213474387080E-06  1.32090941637219E-06
  9.91750540958769E-06  5.51927498927753E-06  3.19114288991162E-05  7.25378918283374E-05 -9.26176559551067E-07
 -2.22568739907898E-05 -1.89157569100157E-04 -6.07622107450399E-05  1.22305683623618E-06 -4.77054733172223E-05
 -2.73200282337183E-04 -5.00927704020021E-05  1.49161408703885E-06 -1.79670376502910E-05 -6.04881531572862E-05
  6.83612735243585E-06 -3.06079153077179E-05 -7.51812064449301E-05 -6.18693733216700E-05 -5.90235158393493E-05
  1.79568455899065E-05  4.30679443163756E-05 -2.56348543934283E-05 -5.92925547994888E-05  6.24242452585670E-05
  8.41929379507796E-05 -7.37006359553661E-08 -5.22769679913090E-07 -2.23913838837419E-06  1.25764487292420E-05
  2.25085807887308E-05  5.93245213791702E-08  1.09056156292464E-06  4.05168970591053E-06 -1.30513731181321E-07
 -6.94290110907532E-08 -1.04612396590055E-06  4.35949301424565E-06  5.25733108888139E-06 -9.04332249046882E-08
 -1.49943142526584E-06  3.14399166471807E-07  3.85065943676434E-06  9.95565395212783E-07  3.16749730995764E-06
 -1.12078721557526E-06  1.20528733228590E-06 -5.79015175218395E-07 -1.83117451621505E-06  2.66822718273074E-06
  4.80006342304722E-06 -1.09201631363093E-06 -4.22858330950604E-06 -7.81630115577771E-08 -6.25843858780984E-07
 -2.58136816708892E-06  2.97004661816044E-07  3.83356103653909E-07 -9.42988598526734E-08 -2.47498505424902E-06
 -2.65022932409199E-07 -1.93980666250745E-06 -1.86675786998862E-07 -1.31228002299955E-06 -1.24326386355092E-06
  3.09917770867754E-06  3.54731167161633E-06  3.26136589056022E-06  1.31359361082720E-05 -3.58649837074461E-06
  5.12585972442340E-06 -1.75581202173766E-07 -1.22661963510847E-06 -1.02326390381589E-06  5.60757150235464E-06
  4.55235275614651E-06  6.44674365962586E-07  1.20376028252929E-05  1.74247026503431E-07  6.83915715447084E-06
 -1.63487402932521E-06 -1.26413022137967E-05 -4.55298658263398E-05 -1.93396285000632E-06 -9.50589017405895E-06
 -8.09323647122468E-06 -5.06228278198446E-05 -4.29541127674266E-06 -2.87160121442205E-05 -2.78390518840232E-05
 -4.48596883041529E-03  5.27633879252996E-04  7.65908032321602E-01  5.63049041035203E-03  6.37128399033333E-01
  4.39016780371452E-03 -8.58395747499782E-02 -8.34302156632584E-04  1.88182542733268E-08 -7.23025899715279E-08
  1.19746485417269E-06 -1.58349373765874E-05 -1.33517840490111E-06 -6.91888543324165E-06 -2.02424320446811E-06
 -8.69610400705203E-06  4.57564931661201E-06  2.08330725891451E-08 -8.27690848904420E-08  1.28486109041303E-06
  5.59032388210071E-06 -4.85994968775288E-06 -1.13100941473083E-05  1.72293697484425E-06  8.78245105136229E-06
 -4.07237133229021E-07 -7.60810905590007E-08 -5.79011044815371E-07 -2.73178762384810E-06  2.95575660331493E-05
 -1.44398202879748E-06  2.42379114255234E-05 -5.88615642749131E-07 -3.51415776104798E-06  5.67121537237188E-07
 -1.09405442121517E-08  4.38814437065902E-07  4.51923706475668E-07  9.95711301791496E-07 -3.10209932117445E-08
  3.58200847659365E-06  1.80023976147889E-06  4.23569758504004E-06 -9.29959576199231E-07 -4.77964973928587E-06
  6.90691328692514E-07  2.23623791829346E-06  1.10598523602811E-06  3.34398535636988E-06 -5.60494589004037E-07
  3.33892557515863E-06 -1.75857087928618E-08  4.04819202916477E-07  7.40094561625415E-07  7.04258694454123E-07
  3.73191521341627E-07  1.78902639933478E-06  3.59129077632566E-06  4.25074822915002E-06 -1.16599047638564E-04
 -2.11138628561730E-05 -7.33915834306038E-05 -6.99590742622456E-05  1.94244820049081E-06 -3.64084891940900E-05
 -2.62733418221854E-05 -2.71458240277358E-05
* ORBITAL    1   57
 -3.25951539956567E-07 -2.34073629911816E-06 -1.10377928101886E-05 -1.95778804160054E-05  2.05206836312350E-05
 -5.83085391187195E-08 -1.50820526885895E-06 -3.31749537432217E-05 -1.92111323368345E-05 -3.31428684708123E-07
 -6.22458223348794E-06 -3.48792570940419E-05 -7.03655937264746E-06  1.98603236430043E-07  3.44412550181398E-06
  1.75654184018079E-06 -8.53917264931129E-06  1.94062097456507E-06  5.18007673610400E-06  8.35556200778668E-06
  1.67007600707114E-05 -1.24177022787851E-06 -3.24357352610374E-06 -4.91014201216923E-06 -6.26619944312750E-06
  2.39873015575668E-06  7.30089890663139E-06 -1.86778213550921E-06 -1.43154782455379E-05 -2.45774951203410E-05
 -3.09540643341869E-04 -1.80813367010952E-04  6.09832005428251E-06  3.96133089844459E-05  4.94808650592052E-04
  1.78160321714132E-04  1.41170858109095E-06  1.09089033393929E-05  1.23082697130546E-04  4.07888720366832E-05
  3.30581080374504E-06  2.03261666999567E-05  2.62301767520665E-04  9.68037558898268E-05 -7.22465966768137E-06
 -1.83255468537502E-05 -3.25556828217880E-06 -2.00843307471050E-05  4.32315046442708E-06  1.12267250316315E-05
 -1.75674379395439E-05 -1.38779792002215E-04 -1.48540650432054E-05 -1.12972310724724E-04 -3.39692706020806E-07
 -2.44390706609642E-06 -1.13909021468663E-05  1.86452572792884E-06  5.74192500328867E-05  1.89499454654952E-07
  3.15898545201381E-06 -5.14332766628038E-06 -1.39476441493930E-05  1.23637826506498E-07  1.99113162570056E-06
  3.68148626149803E-06 -1.29897361431592E-06  5.34193598492216E-07  9.38384663218878E-06  2.71016923921526E-05
 -6.38219574918646E-06 -2.73565594779858E-06 -6.33794653275825E-06 -1.11403628629746E-05 -1.94848051665727E-05
 -4.70307988598766E-06 -1.26252965496634E-05 -1.24079286833203E-05 -1.82828680693885E-05 -3.97630968712553E-07
  2.65522991413199E-06 -3.26409952095950E-07 -2.34840446653548E-06 -1.09446410532796E-05  2.78003818797553E-06
  5.69217612838149E-05  5.15357131616335E-07  8.88348038394037E-06  1.71215271134040E-05 -1.22551858119720E-05
 -2.29487019787166E-07 -4.21605657977906E-06 -2.05841262030207E-05 -3.17787664598415E-06  4.39991223814062E-08
  7.80399080619935E-07 -6.33743884077788E-06 -8.87991170792060E-06  2.90461768176480E-06  8.08529988986967E-06
  3.49779571230795E-07  1.25680554446433E-06  4.66620942635123E-06  1.16785669927075E-05 -7.43007601996717E-07
  2.80676618204217E-06 -1.65943307706296E-05 -2.65805490011318E-05 -6.83996902056914E-07 -4.94632556147368E-06
 -1.32750291543422E-05 -4.21449203125792E-06 -2.98927218760927E-05 -1.87630706397585E-06 -3.45320050398892E-05
 -3.18126658726731E-07 -3.46073029810850E-05 -2.66797867767032E-06 -2.01611010554852E-05 -6.60415468015674E-05
  3.49123153856156E-06  8.05353373364463E-06  1.95857062972256E-07  4.14048258403547E-05  2.29990043045455E-06
 -2.39455762121352E-05  1.61075952875449E-07  1.32274568329582E-06  5.66701365921132E-06 -1.05099362890051E-06
 -1.59157214872990E-05 -6.01750582296279E-07 -4.78988691860589E-06 -3.18156868342401E-07 -7.88726326426986E-06
 -7.01362540530536E-07 -5.07385899227075E-06 -1.36317249707792E-05 -3.31500716235465E-06 -5.69313909153498E-05
 -2.82155692296346E-06 -7.55025695363515E-06 -1.57545789947240E-06  3.91078045700306E-06 -8.21388208117090E-08
  1.61403181730013E-09 -3.26725328757641E-06 -2.72459540803829E-05  4.25565383244907E-06  1.30667305626268E-05
 -8.20977556245003E-06  2.53409767629131E-05 -5.43389341122949E-06 -1.21098079858121E-07 -3.30358656478929E-07
 -4.45125359472748E-06  9.13522190283476E-06  2.58467103859195E-06 -3.35903256758146E-05  1.18461978784418E-06
  2.95554822708661E-05  1.07229977585871E-06 -7.70622127569897E-05 -1.45019544816372E-02  1.82943628467094E-03
  5.77511067489207E-01  3.76365930734283E-03 -4.20366697412347E-01 -2.88544799039795E-03  6.99679223700046E-01
  4.66087080277113E-03 -6.34334369543457E-08  4.24399478672467E-07 -2.81777100635891E-06  2.49796602310740E-05
 -5.98669575153562E-06 -3.14207852865171E-05  1.81813987825086E-06 -4.27462377364713E-05  8.82642188886722E-06
 -7.45978701992542E-05 -1.36606237358601E-04  5.91836634821863E-05 -8.98856987701270E-05  1.03976060489219E-04
  2.40831688643745E-05  2.06687194000656E-05  2.36726017206535E-05  4.17917069410694E-07  1.22646906562489E-06
  1.13099761575260E-06  3.07335563263486E-06  1.23928738983639E-06 -1.04044899012540E-05 -4.19108083889018E-06
 -1.27508119173749E-05 -1.80474771326538E-06 -9.07827924596824E-06 -1.88540500819828E-06 -4.64726263018786E-07
 -1.07049909105321E-06  1.17448613869692E-06  1.53289466986150E-05  1.52590224159511E-05  4.03084165591914E-07
  1.15503703922818E-06  2.96784420926081E-06  1.21279711032895E-06 -1.34102017200971E-06 -4.23586830354569E-06
 -1.04209082596790E-05 -1.27850725991533E-05
* ORBITAL    1   58
 -3.23717181017190E-07 -2.32916633098911E-06 -1.08704072310866E-05  3.33733702133851E-06  5.71453839335791E-05
 -1.70797985420517E-07 -2.81766218740508E-06  6.76099107836746E-06  1.41626361478773E-05 -1.13153503949855E-07
 -1.79742301281648E-06 -3.16360737319129E-06  1.21745960846790E-06  5.31449607910248E-07  9.34498687728444E-06
  2.69870280369171E-05 -6.42276205810017E-06 -2.45839666865920E-06 -5.86916061497676E-06  1.10646053787754E-05
  1.93229623824630E-05 -4.96743306071282E-06 -1.31246730992223E-05  1.22679618870416E-05  1.79771536238067E-05
 -2.88351601175971E-07  2.87514343030656E-06 -3.46091313595539E-07 -2.49038192074356E-06 -1.16307615697331E-05
 -6.06062349360745E-07  5.58872457888636E-05 -5.29254912444046E-07 -9.16288856110423E-06 -1.92605012901066E-05
  1.15726455729963E-05  2.25112967739454E-07  4.13153712802677E-06  2.00791188257370E-05  3.06442394094288E-06
  5.21150632636326E-08  9.27083864995786E-07 -5.36890008849009E-06 -8.66131863642844E-06  2.87366313543882E-06
  8.03415243575634E-06 -3.89539548633267E-07 -1.34806604331928E-06  4.65471443894645E-06  1.16660449680959E-05
  1.16921131530214E-06 -1.80520420900153E-06 -1.65827658758348E-05 -2.66776465345719E-05 -3.06441320548888E-07
 -2.20038446160525E-06 -1.03642081257877E-05 -1.66658842454276E-05  2.11879786196789E-05  6.22974913133638E-08
  1.58273838940255E-06  3.38640688042090E-05  1.94344156972920E-05  3.27642154525317E-07  6.15106315689583E-06
  3.42891415939806E-05  6.82834574759410E-06  1.85253709744529E-07  3.18527920330809E-06  2.84587677134887E-07
 -8.84118836726045E-06  1.98929086314590E-06  5.25958740571177E-06 -8.33517160730219E-06 -1.66740360916044E-05
 -1.05280922074892E-06 -2.87562101363958E-06  4.75430538836173E-06  5.97900057561224E-06  2.59202140998212E-06
  7.73406505965273E-06 -1.84230462748941E-06 -1.41240226348933E-05 -2.43612816043294E-05 -3.07965801881819E-04
 -1.81092377705057E-04 -6.08453506036305E-06 -4.00905247721526E-05 -4.97323817228813E-04 -1.79176922398303E-04
 -1.39944212795445E-06 -1.10088088180732E-05 -1.22798564637386E-04 -4.05176157390419E-05  3.22781252569031E-06
  1.97435211208971E-05  2.55786019045531E-04  9.47624716477056E-05 -7.26928998308877E-06 -1.82185773637622E-05
  3.13078082012679E-06  1.96369091511940E-05  4.16642745158357E-06  1.18509558621844E-05  1.74575314764331E-05
  1.37755648792166E-04 -1.51267664269957E-05 -1.13934657462886E-04 -2.72572332028481E-06 -2.05913184662661E-05
 -6.73329148036715E-05 -3.52956742266936E-06 -8.50765900510341E-06 -2.33540499082760E-07 -4.24375403107740E-05
  2.32112739329063E-06 -2.36445925841976E-05 -7.13180286266115E-07 -5.16918651831558E-06 -1.40811176472702E-05
  4.00814315230574E-06  2.92085177578481E-05  1.90897392910383E-06  3.50137415203782E-05 -3.57066907513122E-07
 -3.48006809339464E-05 -6.34928249473040E-07 -4.56830267128177E-06 -1.18872186116027E-05  3.38640470476730E-06
  5.71732763881892E-05  2.83392837592711E-06  7.58416316109713E-06 -1.85586784180460E-06  2.11682167968760E-06
  1.61382318035975E-07  1.32589052442823E-06  5.71361603559776E-06  1.04821670010584E-06  1.58682240855449E-05
  5.80439086019708E-07  4.63672739266799E-06 -3.22497082070932E-07 -7.98828589971911E-06 -1.12177283590072E-07
  3.80856767460037E-07 -4.39565935536603E-06 -2.96280639070745E-05 -2.78937877058594E-06  5.89414207561288E-05
 -1.15614497887098E-06  6.16377414725227E-05  1.17345741196207E-06 -5.86055148529176E-08  3.58302186654845E-06
 -3.58024090119929E-06  1.25283911590853E-04 -3.61646311305819E-06 -1.61394685103659E-04  7.29780701063078E-06
  1.95643218775854E-04 -4.24462800365570E-06 -8.34456935949397E-08 -1.37070955475101E-06 -2.88542319164225E-06
  4.04881145808089E-05  6.21049158337885E-06 -2.16887316347167E-05 -2.19132615393213E-06  3.77556691965950E-05
  9.05915378788900E-06 -7.70858148102716E-05 -1.45030624637881E-02  1.82939713118957E-03 -5.85817999697469E-01
 -3.81689370931853E-03  4.14840335728630E-01  2.84701273679400E-03  6.96062404958028E-01  4.63658401514445E-03
  3.95631335523133E-07  1.13781782305074E-06 -1.17691868287303E-06 -3.00681043416028E-06  1.17602425713888E-06
 -1.03153055110719E-05 -4.18170345361830E-06 -1.25320069801409E-05 -7.63108124026598E-05 -1.37600218521320E-04
 -6.13799192428461E-05  8.97958078078735E-05  1.05225501720896E-04  2.33104452521842E-05  2.10957381352536E-05
  2.28680395126741E-05  4.22285227893283E-07  1.20047714334859E-06 -2.92523830812701E-06 -1.23227713972435E-06
 -1.33933325247052E-06 -4.21058324415129E-06 -1.03825663730305E-05 -1.26866999057576E-05 -1.77987756091197E-06
 -8.97988226441942E-06  1.99152028700867E-06  4.37234135098972E-07 -1.08820691299261E-06  1.11991942211951E-06
  1.49403486805379E-05  1.50802188583310E-05
* ORBITAL    1   59
  1.84224463188262E-06  1.41240720390698E-05  2.43517651007128E-05  3.07552701892818E-04  1.80472666374393E-04
 -1.40114751268410E-06 -1.10389322518571E-05 -1.23004368881451E-04 -4.05734838550509E-05 -6.09355124548435E-06
 -4.02339470859463E-05 -4.98041017679798E-04 -1.79257591518119E-04  3.23442201279700E-06  1.98660410177259E-05
  2.56600378479755E-04  9.49486454123660E-05  7.28568242202890E-06  1.82568527450280E-05 -1.76120084712982E-05
 -1.38010857425950E-04 -4.12433134044298E-06 -1.17225831421126E-05 -3.16867811319462E-06 -1.97026453630148E-05
 -1.51515779043321E-05 -1.13937646175286E-04  3.08133796543070E-07  2.21263453305644E-06  1.04165661081837E-05
  1.68636999368441E-05 -2.11765312797795E-05  3.27049884677786E-07  6.14904095036997E-06  3.42161293729801E-05
  6.79266191420238E-06  6.06573821898048E-08  1.55487794582449E-06  3.37093145827857E-05  1.94003646187987E-05
  1.85106203928518E-07  3.18760104220480E-06  2.85577303949107E-07 -8.83839693013482E-06 -2.00903888625274E-06
 -5.30000627352707E-06 -4.77425347152037E-06 -6.01526648459357E-06  1.05238673057377E-06  2.86877079658765E-06
  8.34478836100495E-06  1.67073430595398E-05  2.60334574319306E-06  7.76034242794030E-06  3.48756577334036E-07
  2.50927180832398E-06  1.17270922479000E-05  9.76607592264607E-07 -5.57788709388843E-05  2.24500123994224E-07
  4.12294758602538E-06  2.00187942218507E-05  3.04971855362862E-06 -5.34042917728621E-07 -9.23815420830453E-06
 -1.97247217789005E-05  1.14675657880635E-05  5.07196674481377E-08  9.08931890618108E-07 -5.46742404967122E-06
 -8.67159304555349E-06 -2.87808474023532E-06 -8.05201590765830E-06 -1.18627531016595E-06  1.76728654855420E-06
 -4.64764836276186E-06 -1.16666777944591E-05  3.87917330786276E-07  1.34521496665434E-06 -1.66009106485209E-05
 -2.66496661211256E-05  3.28035704174900E-07  2.36066371574420E-06  1.09958863108743E-05 -2.67236965860044E-06
 -5.68957705383775E-05 -1.10649897603261E-07 -1.79160004832636E-06 -2.95420739302979E-06  1.31321838880144E-06
 -1.71713774215658E-07 -2.84321007666998E-06  6.64018736777317E-06  1.41405557140073E-05  5.30898257954960E-07
  9.35730894369571E-06  2.69938576800516E-05 -6.43270709763651E-06  2.47830523816496E-06  5.90911401084333E-06
 -1.22898735671519E-05 -1.80224240255918E-05  4.96697402894825E-06  1.31163911287609E-05 -1.10735731719479E-05
 -1.93933067563870E-05 -2.85154103155765E-07  2.92944962893154E-06  6.39287204503959E-07  4.60132573221195E-06
  1.20060015216561E-05  2.83081254575487E-06  7.57683944863816E-06  3.37535888209875E-06  5.71175508941988E-05
 -1.84810689227531E-06  2.20287217506126E-06 -1.60359233322034E-07 -1.31806595103086E-06 -5.68580638314102E-06
  5.77896862102935E-07  4.61785015121511E-06  1.04798267665061E-06  1.58314230946872E-05 -3.22903797447121E-07
 -7.95334895911225E-06  2.72757762837531E-06  2.06043983862142E-05  6.73663475461916E-05 -2.60410012209833E-07
 -4.24483075339926E-05 -3.53624673689193E-06 -8.53613899473532E-06  2.30468362887387E-06 -2.36315285493532E-05
  7.12195410381276E-07  5.16119612402168E-06  1.40397321163411E-05  1.90715398057642E-06  3.49637231619141E-05
  3.99622678639304E-06  2.92120929189853E-05 -3.65569875762301E-07 -3.48074316056496E-05  7.16936215125788E-08
 -1.65913010149692E-06  3.38764073895729E-06  6.83391637448473E-05 -1.61364547903056E-06 -8.24180183560120E-05
  5.32953577887634E-06 -1.08451228659450E-04  7.96812962443553E-06  7.70223413901001E-05  1.44993115891731E-02
 -1.82987552060788E-03  4.14559995589727E-01  2.84525899068260E-03 -5.85799149519268E-01 -3.81896963497555E-03
  6.96245363020842E-01  4.63788834695934E-03  1.21678412753974E-07  1.52745499862654E-06  4.13005746622983E-06
 -2.16342961199340E-05 -1.73818961628478E-06  2.27462101215061E-05 -2.51983727796313E-06 -3.10599520330224E-05
  5.40344807256201E-07  1.01814277404324E-07  4.63965001590110E-06  2.52765225791946E-06  1.69966879208875E-04
  9.44065759071820E-06 -1.10349505892000E-04 -5.23165596815678E-06 -1.99459693424983E-04 -6.86033181756607E-06
  1.78681182126965E-06  8.97417031857240E-06  4.13921485051948E-07  1.99543297163222E-06 -1.09017344231880E-06
 -1.50712049886061E-05 -1.12369381212837E-06 -1.49342820144135E-05 -3.80261773549577E-07 -1.12567436380735E-06
 -1.19513653041608E-06 -3.02688911904764E-06 -1.39727767182302E-06  1.26334979537182E-05  4.19432819941572E-06
  1.03584333951282E-05  7.62611427317136E-05  1.37531319677952E-04  8.97170169570786E-05 -6.11991862298917E-05
  1.04931911986020E-04 -2.11182971280880E-05 -2.29251878066141E-05 -2.31860788017307E-05 -4.07235327027914E-07
 -1.14561633263353E-06 -2.99076201481253E-06 -1.19373311160621E-06  1.16675110005103E-06  4.17846550613463E-06
  1.25052957086499E-05  1.02991913951610E-05
* ORBITAL    1   60
  3.11202604085257E-07  2.23955737263038E-06  1.04222123071470E-05 -4.47301159809483E-06 -5.69571272377992E-05
 -2.28226865330365E-07 -4.19014558461757E-06 -2.04440687429246E-05 -3.14165680965110E-06  5.01109669549690E-07
  8.64200892842942E-06  1.60265385726790E-05 -1.23773570217757E-05  4.40986512426045E-08  7.76465446716904E-07
 -6.21628114442250E-06 -8.79952078426674E-06 -2.87509726311815E-06 -8.00469237313022E-06  7.56660126689331E-07
 -2.75441077559665E-06 -4.55915917915652E-06 -1.14907698307846E-05 -3.31469816593272E-07 -1.21388323142938E-06
 -1.64438098954888E-05 -2.63083210625773E-05  3.18523304725952E-07  2.29210878574516E-06  1.06709585915393E-05
 -4.57542875171445E-06 -5.78133106699893E-05  1.14700335497914E-07  1.82913240717953E-06  2.83345372750055E-06
 -1.43915419447232E-06  1.79227735618932E-07  2.97033627663598E-06 -6.12238135816436E-06 -1.40998089421378E-05
  5.20220196491725E-07  9.13062000648062E-06  2.58199544470281E-05 -6.59337309352578E-06  2.65162593294002E-06
  6.20090698191851E-06  1.22419107689324E-05  1.79938104587473E-05  4.64183499216417E-06  1.24773510478067E-05
  1.10461273590444E-05  1.93340251811244E-05 -3.62362077496224E-07  2.73257247515572E-06  1.83472666740136E-06
  1.40560492256955E-05  2.51129503338787E-05  3.08750012688059E-04  1.82385980885936E-04  1.36955500825163E-06
  1.08740785349834E-05  1.21134385215377E-04  4.01075775890930E-05  5.96391564433221E-06  3.94008752261022E-05
  4.88024034125349E-04  1.76466719395786E-04  3.21770646460455E-06  1.99968769318797E-05  2.56556392067908E-04
  9.52346869494556E-05  7.53132323577986E-06  1.85677791077637E-05  1.74910383489351E-05  1.37190595817802E-04
 -4.47147951755849E-06 -1.17097180649139E-05  3.36697761230268E-06  1.98689777951106E-05 -1.49670706388518E-05
 -1.12370030700375E-04  3.19376803009216E-07  2.29383550605566E-06  1.08145696263909E-05  1.89676416480748E-05
 -2.04223229466204E-05 -3.28413433645056E-07 -6.17832543717264E-06 -3.45898240023539E-05 -6.97711011601631E-06
 -6.25294809566629E-08 -1.58469039684863E-06 -3.34606196762336E-05 -1.92024200058200E-05  1.94188254527639E-07
  3.37216861561748E-06  1.46751398456829E-06 -8.54661665639872E-06 -1.88392048081273E-06 -5.05866056270237E-06
  4.82842513949597E-06  6.15947485630866E-06  1.22493463913364E-06  3.21377549320602E-06 -8.26656331384421E-06
 -1.65689730514256E-05  2.40771168201200E-06  7.31765252296100E-06 -1.60511331895061E-07 -1.31861976171029E-06
 -5.65638108711545E-06 -5.96640388168449E-07 -4.77066834613736E-06 -1.04874833310816E-06 -1.58744737539305E-05
 -3.18236128505219E-07 -7.85830709927553E-06  6.89595189967304E-07  4.98631900927544E-06  1.33548386311945E-05
 -2.74842787875485E-06 -7.59295775627463E-06 -3.31617606482066E-06 -5.68714539821682E-05 -1.58375522226878E-06
  3.69478767761927E-06  6.87677690181791E-07  4.97871910798133E-06  1.34562832674722E-05 -1.85544358260346E-06
 -3.45423701345319E-05 -4.05463765605560E-06 -2.96049939451698E-05 -3.76125797964241E-07 -3.43451948778985E-05
  2.63897387991353E-06  1.99396968816839E-05  6.54070757229875E-05  2.58599814597617E-07  4.11790718020501E-05
  3.40698627834245E-06  7.90275506910825E-06  2.18207273422924E-06 -2.38272634972707E-05  7.70992984183025E-05
  1.44531201332312E-02 -1.81601921423355E-03 -4.11395028382177E-01 -2.82585526204722E-03  5.88412519533733E-01
  3.83665324373980E-03  6.95919655983178E-01  4.63515421888982E-03  8.02668148058369E-08  2.65664800235650E-06
  2.43703129614050E-06  5.96040237143642E-05  2.42953915151733E-06 -9.67151418862401E-05 -6.79949191864622E-06
  1.03683517385926E-04  9.77953117629179E-06  7.99775808652453E-08  1.05546480518262E-06  2.91309525338577E-06
 -2.30988494068614E-05 -8.64644269228612E-06  8.44012685707498E-06  4.50953481472222E-06 -3.02615416686764E-05
 -5.93040929512074E-06  1.30744673428901E-07  2.24079606913329E-06  4.18635055677113E-06  4.80567159231339E-05
  1.70969390315778E-06 -4.23069625106365E-05  2.23302102919538E-06 -6.29867338309229E-05  4.34512950707556E-07
 -3.97325307484475E-07 -1.14782673330755E-06  1.19933202938697E-06  2.96768011089581E-06 -1.34331039436992E-06
  1.27730536486354E-05  4.23846265334999E-06  1.04380687729642E-05  1.81865983739701E-06  9.13450127628013E-06
 -4.54807237878315E-07 -1.81816996514224E-06 -1.00241258969963E-06 -1.53400000751552E-05 -1.17487715837226E-06
 -1.53353443189373E-05 -3.97643115703252E-07 -1.17945612110761E-06  3.03758786994382E-06  1.12071053926958E-06
  1.24814217290970E-06  4.18736259931085E-06  1.27255927300472E-05  1.04129979612804E-05  7.44178897970783E-05
  1.36705234282039E-04 -9.02068034017053E-05  6.02596602143869E-05  1.04164206533532E-04 -2.05086132616761E-05
 -2.35207034709941E-05 -2.37255797496601E-05
* ORBITAL    1   61
 -7.71068499413427E-09 -5.54749456935656E-08 -2.67273167954994E-07 -1.11281538923792E-06 -1.91633386635655E-07
  1.04500041462835E-07  2.01760339338468E-06  1.38216119763588E-05  3.55851787264668E-06 -1.04161843001114E-07
 -2.01203653734590E-06 -1.37684193759416E-05 -3.54218415773879E-06 -1.40512179450967E-07 -2.71811333000642E-06
 -1.87375661908927E-05 -4.86132464939170E-06  1.74091484028603E-06  3.67144366305711E-06  2.94164153173573E-07
  1.22189421146005E-06  2.93179796777462E-06  6.22248944583667E-06  3.06862868716560E-07  1.25054203231872E-06
 -4.65959873882121E-07 -1.85073171707073E-06  3.89892490957108E-09  2.82870024022075E-08  1.42693154070497E-07
  5.26909717107106E-07 -2.43961737404794E-07 -6.17959800571846E-07 -1.87287230703796E-05 -1.66486567528906E-04
 -5.82253166538947E-05  6.09480546837133E-07  1.85146075002799E-05  1.64728951881483E-04  5.77262924282470E-05
  8.83706504691009E-07  2.67365434896030E-05  2.37334515282955E-04  8.29822133233975E-05 -1.42867861395581E-05
 -5.13440330040388E-05 -2.12893894239934E-05 -6.32661553693850E-05 -2.48153235602117E-05 -8.94688953497729E-05
 -2.17906530291012E-05 -6.46806008652117E-05  3.02489060535333E-05  9.00219375558136E-05 -1.59571788485179E-07
 -1.14773647777543E-06 -5.39244868933027E-06 -3.07573543145078E-05 -8.78571681859941E-06  2.70054705518678E-07
  5.22165532303992E-06  4.22559518473181E-05  1.24313382499781E-05 -2.70077153291240E-08 -6.76874549630822E-07
 -5.98474587640411E-06 -1.75369425767903E-06 -9.30420380914372E-09 -2.68586805225392E-07  2.41764058045007E-06
  1.88110958967069E-06 -1.16457881796489E-06 -1.02109314438324E-06  2.10960143309413E-06  6.06960206482083E-06
  1.88028137471365E-06  3.98892219885946E-06 -3.94714445145372E-06 -8.20227319046163E-06 -4.75820379557108E-06
 -1.16288468491611E-05  1.63586865715793E-07  1.17649154460965E-06  5.53090694447837E-06  3.14771642536212E-05
  9.13092979611861E-06 -1.18181437335445E-07 -2.15404134614543E-06 -2.04117900114425E-05 -6.83556973671303E-06
 -1.26849192160331E-07 -2.43829984018922E-06 -1.61724423866347E-05 -3.90831388237230E-06 -2.08564944626083E-07
 -4.14179055020304E-06 -3.39018532669451E-05 -9.98183946026601E-06  2.15436778671238E-06  3.87047182844125E-06
  2.56479767884476E-07  8.89399520825206E-07 -1.46006519824307E-07  9.24591783395396E-07  6.39719139394254E-06
  1.54083638745345E-05  1.28763665457208E-06  1.47691468308157E-06  1.30913666082655E-06  9.94605059111241E-06
  4.40680454838883E-05 -3.27976961976451E-06 -4.54145845708881E-05 -2.31489938882034E-07  1.90858812624708E-05
  2.76227787576600E-07 -2.36765409507419E-05  1.34750829993655E-08  1.01425334573748E-07  4.32739773751698E-07
 -1.54484538235657E-06  6.72095487333246E-06  1.54968217578167E-06 -7.43996810783747E-06  2.13841849525073E-06
 -1.07064243380209E-05 -1.34940175197625E-10 -7.45667874534494E-10  5.00475107949147E-09  1.04297414525957E-07
  9.47121113234187E-07 -1.06257702838586E-07 -9.79175723302613E-07 -1.47952839164903E-07 -1.39029054466156E-06
 -1.34882628846967E-06 -1.02401972258353E-05 -4.50313438671715E-05  1.58792112116420E-06  3.05606224473625E-05
  1.86720914508156E-06 -4.02420498644685E-06  2.26004173352130E-06  4.60607517503422E-05 -2.87225249910852E-08
 -1.41021307846475E-07 -3.66035870644896E-07  3.12600781988274E-06 -3.09464953367787E-06  1.23092523487372E-06
  1.39566797710247E-06  9.77289629033074E-06  7.20772963795704E-08 -1.93250344382775E-09 -1.50858125002468E-08
 -4.86404056508855E-08  7.13465277808026E-06 -7.52370034129779E-07 -7.06046337541821E-06  6.61542049398435E-07
 -1.02227938041912E-05  1.04080149910781E-06  4.68461425546727E-08  2.07966535875267E-06  1.64559357017022E-07
 -4.99237722403859E-01 -2.77685331705185E-03  4.96274719162316E-01  2.76171671479389E-03  7.10229326666324E-01
  3.95007198249224E-03  3.49151411393894E-08  2.09844248240584E-07  5.35158425008947E-07 -1.05049143133945E-05
  6.25817698153667E-07  6.78400272638395E-06  8.73996949619795E-07 -6.22912544891328E-06  3.21428093196753E-06
 -1.70811069006815E-08 -1.91587343046543E-07 -8.57196572936091E-05  8.57584853882154E-05  1.21666490315853E-04
 -2.74261532425640E-05 -1.02113252125869E-08  2.82217154942181E-05 -3.78938664262508E-08 -9.06737052836835E-08
 -7.59046121367831E-07  1.76867018749459E-07  4.81853398039725E-07  4.63986608445182E-07  9.24712966367965E-08
 -2.71466783676803E-07  2.93729280114302E-09  1.39501419426118E-08 -2.73596435970558E-07  2.79285984338088E-07
  3.81132081108339E-07  8.32493028505386E-09 -1.89974296996106E-06  1.92448162343253E-06  3.87425104771971E-08
  8.92540809135652E-08 -4.88497640738408E-08  6.66092429567502E-07  6.73916884791421E-07 -1.13047280100511E-07
 -5.20520702477359E-07  2.57125740180962E-07
* ORBITAL    1   62
  1.67627878398270E-07  1.20520055460078E-06  5.65406865089210E-06  3.14552485353748E-05  8.55959927311860E-06
  2.71350102585841E-07  5.24354797657335E-06  4.22402378815471E-05  1.23319036315583E-05 -2.71946803554413E-08
 -6.87660583436830E-07 -6.23799340568997E-06 -1.87854172578927E-06  3.83311007883689E-09  1.66663838265681E-07
 -2.94654493112216E-06 -1.96538030839686E-06  1.14933445573720E-06  1.02107573571965E-06  2.09915007515351E-06
  6.11549143263492E-06 -1.79785101008943E-06 -3.82848865230933E-06 -4.06389919241161E-06 -8.41062666656799E-06
  4.73277504898111E-06  1.15231101372841E-05 -1.51516141784526E-07 -1.08987068384449E-06 -5.12398415801006E-06
 -3.02312574147865E-05 -9.62033782639424E-06 -1.07972774921625E-07 -1.96342306215395E-06 -1.93333521455433E-05
 -6.69666522405430E-06 -1.26589214066190E-07 -2.43579237427818E-06 -1.61793376844769E-05 -3.92992482277689E-06
  2.05237238021943E-07  4.07348638130148E-06  3.34932066788258E-05  9.95337589311593E-06 -2.17390975290830E-06
 -3.95700287825623E-06  3.01668884567463E-07  1.00889012535457E-06  9.22800864695257E-09 -1.26018688401832E-06
  6.21116501972224E-06  1.50211355058650E-05 -1.14818451006067E-06 -1.27649963099988E-06  6.05789529667447E-09
  4.31472409457101E-08  1.93805524801417E-07  7.96135746413010E-07  2.52948015088814E-07  1.00784600419507E-07
  1.94411012604065E-06  1.33274799858769E-05  3.41262732959002E-06 -1.03201683665872E-07 -1.98617546845283E-06
 -1.35136365840088E-05 -3.45546137134332E-06  1.43561292930877E-07  2.77597560692163E-06  1.90398276480526E-05
  4.90843168335439E-06 -1.64280363375784E-06 -3.50612562338284E-06  3.16057656870704E-07  1.25011414167019E-06
 -2.93946651338251E-06 -6.25668384670718E-06  2.63500560862942E-07  1.16737181818264E-06  4.49832705362113E-07
  1.80902979365559E-06 -7.44829519891019E-09 -5.34626701677624E-08 -3.31952223869862E-07 -1.84484434945171E-06
 -2.68658699120092E-07 -6.09788333407614E-07 -1.85078472532745E-05 -1.64150114813733E-04 -5.73390118814044E-05
  6.18068835702760E-07  1.86270165201694E-05  1.65995924524917E-04  5.81748429247527E-05 -8.75737046525507E-07
 -2.64177588860270E-05 -2.36193794951427E-04 -8.29682802912595E-05  1.44549856059125E-05  5.17679282701198E-05
 -2.11511763393745E-05 -6.27966742001012E-05  2.45258600199311E-05  8.81731023886816E-05 -2.21504170582086E-05
 -6.59476195438891E-05 -3.02575629952177E-05 -8.96338370413912E-05  1.05195371187604E-08  7.82314998943299E-08
  2.67882734144946E-07 -1.51315153721999E-06  7.53521365754355E-06  1.51245383176068E-06 -7.40614353036187E-06
 -2.20303073662206E-06  1.04188617856042E-05 -1.31730755008973E-06 -1.00057447940753E-05 -4.41436505933451E-05
 -3.28892185926925E-06 -4.52523820806026E-05 -1.02241754182449E-07  1.91870109765500E-05 -1.45417312119357E-07
  2.43585634208408E-05  1.34067087596639E-06  1.01823117536821E-05  4.49842890671128E-05  1.48521135365145E-06
  2.92999626843383E-05  1.91840768262302E-06 -3.92703407468623E-06 -2.23462939586119E-06 -4.59955664852789E-05
  1.83619755438784E-09  1.31886938839147E-08  4.26691633294298E-08  1.05365962233012E-07  9.17888936807891E-07
 -1.18184136348888E-07 -1.07467981075483E-06  1.53065388171280E-07  1.40734037140958E-06 -1.06407496418538E-09
 -9.24917889073532E-09 -3.47935149365744E-08  1.42123977935111E-05 -6.59320243608581E-07 -1.43386281506442E-05
  6.63823612478226E-07  2.04231883289177E-05 -9.75946131169564E-07  2.80890929143805E-08  1.69706717550571E-07
  3.33460360471744E-07  3.09229915651360E-05 -2.92112676327712E-06 -2.74374566107863E-05  1.18973909901370E-06
 -4.67803979045814E-05 -2.12559483492251E-07 -2.70928461798618E-08 -1.71743376994351E-07 -2.94363420343090E-07
  3.89701110735556E-06  7.61335636260688E-07 -6.57404164859344E-06  8.58897215247264E-07 -1.13639172311444E-05
 -3.34221506241091E-06  3.15668271206052E-08  4.38877083678328E-06 -1.62583846812919E-07 -4.93507671723163E-01
 -2.74559244346930E-03  4.98677640770593E-01  2.77274014712549E-03 -7.12547108458999E-01 -3.96310999007798E-03
  3.36375681063867E-08  8.38005494319981E-08 -7.37918990891710E-07  2.20700917483342E-07 -4.97422497493091E-07
 -3.75928813735765E-07 -3.91409060894198E-08  4.30596914544634E-07  1.15317554180057E-07  5.29708612014638E-07
 -8.69639480188620E-05  8.74716093286098E-05 -1.25123613679819E-04  2.86175697330158E-05  2.28492367714839E-07
 -2.88951960698017E-05 -4.56317728931854E-08 -1.28256633990980E-07 -4.06409965699838E-08  6.32548603911051E-07
 -6.62633881474583E-07  1.17388384807377E-07  5.91151193435074E-07 -1.86472350850718E-07 -4.62283895759216E-09
 -1.85241492090509E-08 -2.46230807782767E-07  2.43723565244272E-07 -3.78329549177771E-07 -6.50839306771455E-09
  1.81636239117675E-06 -1.82162236583223E-06
* ORBITAL    1   63
 -5.68689495916055E-09 -4.11511436390800E-08 -2.59734498163885E-07 -1.53808469332408E-06 -4.23079157496471E-08
 -6.13822611811352E-07 -1.85433925166465E-05 -1.65305995526047E-04 -5.79569912187456E-05  6.12468307411704E-07
  1.85366282288552E-05  1.64430718169896E-04  5.73916069387021E-05  8.73154818929318E-07  2.63778836357403E-05
  2.35800306303389E-04  8.28259949408870E-05  1.43815966527754E-05  5.15451534923099E-05 -2.21347241064331E-05
 -6.58637795907763E-05  2.45200731654740E-05  8.81427245653237E-05 -2.10777025759337E-05 -6.25748725705662E-05
  3.02495082336132E-05  8.96238283322761E-05  5.99153092997569E-09  4.27035514695270E-08  1.92977880349127E-07
  8.71086091535258E-07  3.44754429814110E-07  1.02987108285235E-07  1.98183889670069E-06  1.34886713883689E-05
  3.45243384770930E-06 -1.00400576316738E-07 -1.93759788215537E-06 -1.33270451874468E-05 -3.42974312840661E-06
 -1.43598531710491E-07 -2.77583342641714E-06 -1.90049172859673E-05 -4.88756552190917E-06 -1.63555860878401E-06
 -3.49068491638679E-06  2.66564950860915E-07  1.16297143926475E-06 -2.93590120209802E-06 -6.25697398358910E-06
  3.10140817770498E-07  1.23819203805886E-06 -4.53948050253180E-07 -1.81996886963130E-06 -1.53191754882024E-07
 -1.10188366228243E-06 -5.18121496909837E-06 -3.04583073992865E-05 -9.67674475269092E-06  1.26258538818036E-07
  2.42878804617496E-06  1.61238536099742E-05  3.91595065489284E-06  1.08976851091875E-07  1.98189080894062E-06
  1.94347727764291E-05  6.71803756552434E-06 -2.05062921314631E-07 -4.07007168564430E-06 -3.34604056514118E-05
 -9.94186166249183E-06 -2.17802746071733E-06 -3.94915577875708E-06  6.21610461647838E-06  1.50134703240656E-05
  1.84162507497959E-08 -1.24018734100925E-06  2.97049226036015E-07  9.96332718698020E-07  1.16370712726262E-06
  1.28985059698795E-06  1.65235762966003E-07  1.18803827860550E-06  5.57270736949951E-06  3.10938331178589E-05
  8.45864561626677E-06  2.75986227720196E-08  6.93556968333957E-07  6.25225409232458E-06  1.87519494947206E-06
 -2.70100333722956E-07 -5.21925262988998E-06 -4.20720661047489E-05 -1.22852777819906E-05 -5.08415814216093E-09
 -1.91222612075643E-07  2.78638194635951E-06  1.92194739608724E-06  1.14639628245366E-06  1.02023549768871E-06
 -4.05148719133155E-06 -8.37778563140961E-06 -1.80266309209505E-06 -3.82840697935994E-06  2.09477756661154E-06
  6.10115450694909E-06 -4.72934481318970E-06 -1.15122516065591E-05  1.33845219277899E-06  1.01654182271475E-05
  4.49257889013717E-05 -1.91512208898441E-06  3.91909257926711E-06 -1.47866244882420E-06 -2.92898128647262E-05
  2.23172375351294E-06  4.59728884542825E-05  1.67945970897125E-09  1.20387666456215E-08  3.72396244659445E-08
  1.17272135412495E-07  1.07001842003551E-06 -1.05216821731754E-07 -9.10681151428430E-07 -1.52553096781360E-07
 -1.40209392758451E-06  7.18788358948793E-09  5.31022819646810E-08  1.77624357637299E-07 -1.50593704271227E-06
  7.42006598393024E-06  1.51488476412427E-06 -7.42532857339916E-06  2.18427291562484E-06 -1.04654806191843E-05
 -1.31540960136609E-06 -9.99068651739203E-06 -4.40742999562285E-05  9.71565364835881E-08 -1.91461541514958E-05
  3.28317455891258E-06  4.51619420642134E-05  1.49118535995885E-07 -2.43123042349986E-05 -2.66670402337097E-08
 -1.53816019016244E-07 -2.99222361383038E-07 -1.66069726164384E-05 -9.78524918874385E-07  2.01045705677949E-05
 -5.92456841424245E-07 -2.09420509042894E-05  3.13911456381732E-06 -8.46528147392251E-08 -1.04206389040020E-05
  1.15856620769516E-06 -4.98711720543298E-01 -2.77561992064457E-03  4.93740349554274E-01  2.74757914765068E-03
  7.12362045521036E-01  3.96234831357279E-03 -1.90648395687174E-09 -1.55415476060148E-08 -6.01865756230935E-08
 -7.23525261233467E-06 -7.91369731969650E-07  7.20828409819568E-06  7.82802697756584E-07  1.04330435820329E-05
  1.15827964931619E-06  2.81950820870707E-08  1.75431098464629E-07  3.37311748219823E-07 -3.38817273800064E-05
 -1.51605311260268E-06  3.12623609146548E-05  3.25864520173287E-06 -4.24625331450770E-05 -2.88469048735894E-07
 -8.69683729804823E-09 -4.17383749540076E-08 -2.55385181062166E-07  2.43858659922919E-07  3.93527286417321E-07
 -1.83024936953495E-06 -1.16347424189199E-08  1.84167741071506E-06 -4.58017857100981E-08 -1.29056639665590E-07
 -6.43520806264336E-07  5.09242816881972E-08  6.43218106892971E-07 -1.68079724561282E-07  1.22225883089901E-07
  5.98315187173026E-07  3.92159435181782E-08  3.25833078627859E-07 -8.80006680761281E-05  8.67162182453377E-05
  1.24411752348331E-04  1.28147115920724E-07 -2.89713230930117E-05  2.79816003929696E-05  3.32876739408346E-08
  8.21368867122937E-08 -2.22108981423270E-07  7.41457542950490E-07  4.90782651453635E-07 -3.61202103573466E-08
  4.39263748614823E-07 -3.64182951537495E-07
* ORBITAL    1   64
 -1.65364688642482E-07 -1.18932352762329E-06 -5.59436295256888E-06 -3.17327452182601E-05 -9.15908264268262E-06
 -1.26640370068752E-07 -2.43456470515761E-06 -1.61433892945705E-05 -3.90429814236318E-06 -1.20769547926415E-07
 -2.20475515183598E-06 -2.06787127794927E-05 -6.89151159090764E-06 -2.08428727180484E-07 -4.13754217189546E-06
 -3.38709473412558E-05 -9.97924471851208E-06 -2.13749727601728E-06 -3.85047953797891E-06 -6.37743260791171E-06
 -1.53880571700415E-05  1.70806341323754E-07 -8.76369291633084E-07 -2.49788700068918E-07 -8.80512537606164E-07
  1.30224123188130E-06  1.55332673975493E-06  1.62499030817665E-07  1.16868161187958E-06  5.48786759953717E-06
  3.08396608424538E-05  8.43245513296063E-06 -2.56652641768745E-08 -6.53214424491691E-07 -5.92308763987909E-06
 -1.76447207524038E-06  2.72495773002579E-07  5.26622524476319E-06  4.24270636827933E-05  1.24158974040415E-05
 -7.13171177725365E-09 -2.28576016883576E-07  2.51681667434704E-06  1.84318506522547E-06  1.17211287689593E-06
  1.04986387954974E-06  3.98009712489000E-06  8.28374317247281E-06 -1.86336626666693E-06 -3.95129485709504E-06
 -2.07271752719854E-06 -5.98587909915182E-06 -4.76853591164105E-06 -1.16517824889793E-05 -6.50305550786070E-09
 -4.73671131877949E-08 -2.47441282992602E-07 -1.13926138812871E-06  2.90171477989314E-07  6.05875628969823E-07
  1.81919694741581E-05  1.63186161485837E-04  5.75162628388757E-05 -6.20551530157479E-07 -1.85454904897790E-05
 -1.65911114397012E-04 -5.82369893807371E-05  8.88386040566959E-07  2.65416503543821E-05  2.37546591774595E-04
  8.35307428771113E-05  1.41168121286108E-05  5.07469760970298E-05  2.18695648417196E-05  6.50061828058327E-05
  2.45395488054692E-05  8.86718021067659E-05  2.09012174132117E-05  6.22198643660495E-05  2.99338803654488E-05
  8.92303285867357E-05  1.14150617726419E-08  8.20189686521626E-08  3.91302063312736E-07  1.65047689350893E-06
  3.19959192825655E-07 -1.04829226912773E-07 -2.02109875606171E-06 -1.37759402284816E-05 -3.53416805616475E-06
  1.05545490625672E-07  2.03637042395679E-06  1.39683851762341E-05  3.59821679460424E-06 -1.39506479780674E-07
 -2.69937717484543E-06 -1.86088559223819E-05 -4.83216113084713E-06 -1.72693551402837E-06 -3.65447260113489E-06
 -2.85093183068019E-07 -1.18781456743953E-06 -2.91470358763471E-06 -6.22533551497475E-06 -2.91661383277241E-07
 -1.20036769087486E-06 -4.92336274371795E-07 -1.90920894957771E-06  1.37332432825720E-09  9.86240849987930E-09
  2.64200062248052E-08 -1.09434362122665E-07 -1.00635597418927E-06  1.05715293627802E-07  9.43039251156586E-07
 -1.50763799975091E-07 -1.41563751289583E-06  1.36196228272496E-06  1.03398454932502E-05  4.53771372175523E-05
  1.81566819144142E-06 -4.00688883570460E-06  1.61170683195225E-06  3.04498132918344E-05  2.31094272488591E-06
  4.61532845819103E-05 -1.30120246731140E-06 -9.88780706465830E-06 -4.37821970463019E-05 -2.08472419616347E-07
  1.88691222424773E-05 -3.29664642421862E-06 -4.51505740659732E-05  1.89175284234495E-07 -2.36349158587561E-05
 -1.69156803443793E-08 -1.27716138922435E-07 -5.44622050497662E-07  1.48265682320355E-06 -7.47103570825524E-06
 -1.48859305528826E-06  6.54021046846714E-06  2.04914926601759E-06 -1.07992606369847E-05 -1.16060489669613E-07
 -1.06275754966289E-05  6.70263018590883E-07  4.93962737052994E-01  2.74766675716605E-03 -4.97760469371654E-01
 -2.76667468060689E-03  7.12873170723589E-01  3.96096492018845E-03 -3.55329591546277E-08 -2.35952305268912E-07
 -5.46652148836359E-07 -1.67456416960510E-05  7.37926527537427E-07  1.36211334641461E-05  7.41358039754584E-07
  2.57381325534015E-05  3.39559848447915E-06  3.11572496294220E-08  2.09070728044974E-07  4.13727842363027E-07
  6.40557925912104E-06  1.39813445712034E-06 -3.91074513001605E-06 -3.12907722882664E-06 -4.26167164184855E-06
 -1.81951644138821E-08  1.22497684658087E-09  8.92424162887310E-09  2.45768178838466E-08  1.42849419217300E-05
  7.82147434878474E-07 -1.44370178742606E-05 -8.82584182366400E-07  2.06821978583472E-05  1.21960390159294E-06
 -3.87222279417259E-08 -8.51201180787212E-08  6.70598658762548E-07 -3.11102157991152E-08  6.65091746275391E-07
 -2.04881635309387E-07  1.37051912501326E-07  5.72890117332403E-07 -8.05169300592763E-09 -4.17820393910537E-08
  2.82404404905584E-07 -2.58578140817159E-07  3.90301052234361E-07 -1.90099524159934E-06 -1.22941582406133E-08
  1.91982607295872E-06  3.64722234169189E-08  8.38967685852549E-08  1.71709295489972E-07 -7.53741335100696E-07
  4.81594854550235E-07 -8.86381643964289E-08  2.91005648264872E-07 -4.49619879060525E-07 -2.41056443025755E-08
  7.88642121001210E-08  8.66935610510140E-05 -8.64297167637633E-05  1.23284838975799E-04 -2.68163494854720E-09
 -2.86708227434298E-05  2.75376288552238E-05
* ORBITAL    1   65
 -3.81811932735431E-06 -2.25709295495883E-04  1.60014589212533E-01 -6.74891801142654E-04  3.30470114007129E-04
 -1.22740512197771E-06  5.21154033861726E-05 -8.81340850316712E-05 -1.91923870171030E-05 -6.48755025655948E-06
  1.50701080590275E-03  7.02770372097755E-04 -4.82715967392109E-05  5.27890519899244E-06 -8.98152118668941E-04
 -2.25501677109100E-04  3.82959295667753E-06 -1.49139021444748E-04  9.90651666662359E-07  1.29504858909564E-04
 -4.14406520381436E-05 -3.63977419730512E-05 -1.42731125380613E-04  2.37219723638600E-05  9.92979363346304E-06
 -9.87686851120602E-05 -2.37367587131913E-04 -5.25519815296483E-06 -3.60147178990499E-04  2.60810097837009E-01
 -1.14053986943987E-03  7.17018982688712E-04 -1.29864048278848E-05  2.21895475008030E-03  4.19801291414956E-04
 -1.32977950801686E-04 -3.91546624886248E-07  2.12722078252507E-04  1.78446008828743E-04 -3.89860069769627E-05
 -7.33615814921800E-06  1.56025544276117E-03  5.12257235488404E-04 -8.22751271215053E-05 -8.55740622200698E-05
  1.54839677084049E-04  9.62828102875105E-05  1.72380349857918E-04  1.73540974364223E-04  5.18253218626801E-05
 -5.78058053074360E-05  2.16165064145257E-04 -1.92619768560996E-04  5.71094951075397E-05 -1.34154399507125E-05
 -1.25625494609768E-03  9.41169456098342E-01 -3.95950238171322E-03  3.63011809288041E-03  3.32205966712538E-06
 -5.19769011546699E-04 -1.01082408543538E-05  8.45533127615370E-05  4.81595296608477E-05 -7.76251596322353E-03
 -1.57794690884105E-04  7.69747704151550E-04  3.16962051937575E-05 -5.19537042613364E-03 -1.42246727652134E-04
  4.89221860956334E-04 -5.17308708813548E-04  2.18610423392859E-04 -6.91985666698834E-04  3.42834717539024E-04
  3.09863400379491E-04 -1.05440409117346E-04 -2.32635446824761E-04  1.01004637240664E-04  7.13691732358029E-04
 -2.92605268951023E-04 -1.47759672336665E-06 -1.78827530250151E-04  1.35856131153217E-01 -1.51735929065136E-04
  5.17533369932684E-04  4.65930134907366E-06 -1.25108268886985E-03 -6.04852073988674E-04 -7.33833292080764E-06
  1.51321638633967E-06 -8.21052778699215E-06  1.99569542800200E-04  1.89867284170878E-05 -2.34080081601765E-06
  8.54102312654910E-04  5.26424598821656E-04  2.09508689243116E-05 -1.21860281709570E-04 -5.37772461066399E-05
  1.20131598716945E-05  1.32156540737237E-04  6.02362112010772E-05  1.39402460620548E-05  1.11777072661247E-04
 -1.58336789147925E-04 -6.62743388830209E-05  4.56316147500927E-05  1.00341122264261E-08 -4.12545171940142E-05
  4.68522812201804E-04 -3.70225483800920E-06 -6.94487785811832E-05 -6.72900490352676E-05  3.66744235745069E-04
 -3.55168859839449E-05  2.05939497776064E-04  6.05920289857830E-06 -5.37144069673740E-05  1.26965152248786E-03
  2.64312920794707E-05 -1.80253015239964E-04  1.06115230978532E-04 -6.25769840837293E-04 -1.36449909217692E-04
  1.15794368869296E-03  5.05694613132299E-06 -4.79271744206027E-05  1.10711508475609E-03  1.37677502225527E-04
 -1.07429924453617E-03 -3.92862895174260E-05  5.02451968976515E-04  5.10292656477354E-05 -2.96241782776844E-04
  7.73852520930134E-06 -7.28501596099570E-05  1.59749302340912E-03 -2.23479071051875E-04  1.35241821447997E-03
 -1.22574914251325E-04  8.36988524799212E-04  8.34107376342000E-05 -4.78333723253528E-04  1.88046913079764E-06
 -6.31204629828281E-05  1.01696406527663E-03  2.10975246072802E-05 -1.11920645507193E-04  1.40731653417993E-04
 -1.39223478170629E-03  8.35887970826674E-05 -8.95937691509972E-04  3.14907459643504E-06  1.02475157939983E-05
  2.46901178479616E-04 -1.98358402532138E-06  3.59634182127359E-05 -2.38263907380876E-05  1.99108697887079E-04
  1.48916834095010E-05 -1.18157301275411E-04  3.15468285311942E-06  1.44959681491424E-06  3.55267912328168E-04
 -4.02815565313111E-05  3.54719451040901E-04 -5.09593032674193E-06  3.79319195098933E-05 -2.51304081589067E-05
  2.15091575631364E-04  1.98457200752090E-06  3.77578401155374E-06  1.93634028307031E-04  1.71375247851370E-05
 -2.15133827076076E-04  2.94686203026954E-07 -5.67093272659745E-05 -1.16887880183488E-05  1.09964195885247E-04
 -1.75059710838457E-06  1.29305753385966E-06  2.43987136497718E-05  1.62864780582599E-05  6.07971529317603E-06
 -3.50174252980648E-05  1.22998313654428E-05 -2.71598190582761E-05  7.08083977345492E-06  3.00706382409742E-05
  3.43446724022682E-06  2.92695159280960E-06 -6.82106700885637E-07 -1.99068058271038E-04 -9.83082429510897E-06
 -1.99859829608581E-04 -7.55493364068532E-07  4.94712390131593E-06  1.59038905716722E-05  1.58545472843010E-05
  7.83360990470661E-07  2.27019831066850E-05 -2.52011632932270E-05 -1.71953194035585E-05 -1.07793436620965E-06
  1.75751772393490E-06 -1.37835476230341E-06 -7.07252142832012E-05 -4.79930172657897E-05 -9.58777319287604E-05
 -2.78444261404220E-04 -2.77683083570113E-04
* ORBITAL    1   66
 -1.16997176032475E-06 -2.14695765396831E-04  1.67151434906300E-01 -2.56838735696458E-04  7.75736952505180E-04
 -1.06208151394031E-06  4.73226383494036E-05 -1.21170250507017E-04 -2.07851069509627E-05 -7.15164508613984E-06
  1.41162212783551E-03  2.73428606659082E-04 -4.90966539144656E-05  2.99608617550997E-06 -1.03880082209103E-03
 -5.25187292672880E-04  3.08599307564688E-05 -9.56617198995481E-05 -9.34666999321848E-06  1.01451641216086E-04
 -2.11522883769981E-04  1.55396503381574E-04  1.10424737220896E-04 -1.12168123143716E-06  9.46365784189173E-05
  2.30256567696496E-04  7.60025363629986E-05 -1.18577489408984E-05 -1.17926705142903E-03  8.88283177928464E-01
 -3.63878996821044E-03  3.55854747355090E-03 -4.46634819928188E-05  7.23617776475665E-03  9.23710375528251E-05
 -7.45358902065552E-04 -3.78355327105250E-06  4.37265255432420E-04 -1.37631176835679E-04 -7.14124089180735E-05
 -3.04272846755703E-05  4.79081236053110E-03 -9.13856279440742E-05 -4.70504236913744E-04 -5.48630343585088E-04
  1.29486635377643E-04 -3.28995040135524E-04 -1.46811664812001E-05  2.14743494481422E-04 -1.74869172217522E-04
 -7.43738780870270E-04  2.54314002890581E-04 -6.25756874011233E-04  3.35177706296593E-04  2.70324928312682E-06
  4.07467525838389E-04 -3.16001455559051E-01  1.34242183605029E-03 -1.55431512001869E-03 -1.38171310393462E-06
  1.13774189957623E-04 -1.37272344338351E-04 -9.49813687478820E-06 -1.69417947482706E-05  2.46850286815702E-03
 -5.12406523217511E-04 -3.71564587247592E-04 -1.24794884085064E-05  1.57807031382385E-03 -5.69461352989519E-04
 -2.44020821345497E-04  2.23643766511305E-04  7.26273016861020E-06  3.74495778850047E-04  3.17537649309929E-05
 -1.78238842734721E-05  1.18765833994094E-04  2.55547177216734E-04  9.03197825477022E-05 -2.67787555193904E-04
  1.10050230856883E-04 -6.25816025221948E-06 -3.96940087260205E-04  2.85073544004119E-01 -1.49549583917340E-03
  7.67314668921275E-04  1.43113501816075E-05 -2.47110011913775E-03 -4.11915914237854E-04  2.16986709069884E-04
  8.57699385456326E-07 -1.51777113073297E-04 -5.50019563607821E-05  2.53380307022558E-05 -1.07936397920161E-05
  1.51378606073248E-03 -4.07076360500212E-05 -1.18909806730814E-04 -1.92410819060074E-04  9.33597107606638E-05
  5.71856868245768E-05 -1.11921996786310E-04  7.04352351458442E-06 -1.81838960287741E-04  2.00576202661448E-04
 -2.15893773937656E-05 -4.74113548163602E-06  2.86069234370989E-04  7.44544720471583E-06 -4.32012473170255E-05
  1.29819661251297E-03  1.82871990559245E-05 -3.17859374399419E-04 -1.57556374196448E-04  1.23356069200534E-03
 -5.77133144897296E-05  3.66611142260345E-04  5.20169706067456E-06 -5.63136887574159E-05  1.12970672217939E-03
  1.07417224116425E-04 -6.83755560966522E-04  2.03954999721953E-04 -1.28493721944581E-03 -1.12266906420028E-05
 -1.89359545498736E-04 -1.61129012768432E-06 -2.84634417153237E-05  1.31871260962208E-04  1.91968972769507E-05
  9.43204576344737E-05  4.67930818403261E-05 -3.71492625859854E-04  3.55095571950832E-05 -2.77825123874310E-04
  1.74655178611894E-06 -2.11566501287034E-05  4.79036864101119E-04  1.17806582159897E-05 -7.75454779107744E-05
  5.76641188189375E-05 -4.29760244846260E-04  1.03490043177039E-04 -9.95863435223088E-04  2.74937235658226E-06
  4.66473980269771E-05 -2.55622275750155E-04 -8.88851788164194E-06  2.26433037345692E-05 -4.87956890349715E-05
  5.06780216314434E-04 -2.74354573467941E-05  3.48242694413455E-04  7.66471841642278E-07 -7.99892464957032E-06
  1.95378768482549E-04 -1.71995264832726E-06  5.33805424718861E-05 -2.21160132165459E-05  2.82620292878525E-04
  1.44197657093568E-05 -1.53889141902925E-04  7.41124483557809E-07 -7.01505172527236E-05  9.57796049985748E-04
 -1.39435493812117E-04  1.34769629934557E-03 -2.11693070016758E-05  1.10104284245642E-04 -8.28236997979290E-05
  8.77184429179585E-04  2.70857628207844E-06 -3.73469211262699E-06  3.65701703092958E-04  4.56075510191513E-05
 -3.71819078144083E-04  6.59098623228137E-06 -2.56616315004265E-05 -2.67943647692572E-05  2.46350859267575E-04
  6.07700301548579E-07  4.88106894185614E-06  6.16140429042889E-05 -6.41123442982413E-06  4.59767309070488E-05
 -2.96344375775210E-04 -1.08557948908172E-04 -3.05117860367181E-04 -5.91471715598941E-06 -1.42472901113125E-05
 -3.44921514137487E-05 -2.06397277557035E-05  9.26716985873814E-06  5.89287408303770E-05  1.39619384619232E-05
  5.23701722449915E-05  7.65249293163295E-06  2.91467974164117E-05 -9.59390157964660E-06 -4.09966000301008E-06
 -4.42831651825850E-06 -3.16939101531258E-05 -2.27611118837854E-04 -2.33607476147367E-04  5.29982089476417E-08
  6.07801861891414E-06 -1.74087353176734E-05  2.05545953493805E-05  2.56268460795926E-05  7.81054010322698E-05
  1.18602894824495E-04  1.10411461303472E-04
* ORBITAL    1   67
 -1.00859026410981E-05 -8.51210144113469E-04  6.31993504657890E-01 -2.90868914354382E-03  2.28937841155543E-03
 -8.02453445711628E-07  3.75287783993308E-04  2.40796882708083E-04 -5.52271469359358E-05 -3.35342180260632E-05
  5.17413574053651E-03 -6.04875785338025E-05 -5.39141294303970E-04  2.12880518327332E-05 -3.45382813608593E-03
 -1.04638897714771E-04  3.51687137451472E-04 -2.98513719612385E-04  2.64622812637046E-04  3.56303679209236E-04
 -2.51330799125711E-04  3.15552224632043E-04 -2.43057503535253E-05  6.97104000822890E-05 -2.44929895548602E-04
  5.15259314488584E-04 -1.49644466775674E-04  4.72560302456393E-06  4.89687156552555E-04 -3.70753563071540E-01
  1.79185995793868E-03 -1.57472689228891E-03  2.11465784696406E-05 -2.83907393766225E-03  6.59456689649521E-04
  4.11235184274958E-04  9.32663265376806E-08 -2.63723957916481E-04 -2.07048109544422E-04  2.75725411006369E-05
  1.34695232648528E-05 -1.96441751295885E-03  2.95085229269359E-04  2.88336916190552E-04  1.33639215234663E-04
 -1.78028338621319E-04  9.48636151971751E-05 -1.66234288848524E-04 -1.94498243160895E-04 -3.25584027639219E-05
  2.30512005544405E-04 -1.04476509075560E-04  4.40985535511178E-04  1.22406663974482E-05  1.68694007404297E-06
  1.36864053907838E-04 -1.01750055985726E-01  7.27193951807197E-04 -4.06613282130921E-04  1.10102937833818E-06
  1.43520148609712E-04  2.78298407688265E-04 -9.35733807464116E-06 -7.53586401323062E-06  6.91550973008402E-04
 -5.59566811243926E-04 -1.66549601368074E-04 -4.13578640801155E-06  5.41080287199143E-04 -1.78777870810631E-04
 -1.30633868097690E-04 -3.87227229719845E-05 -1.55508451225596E-04 -1.74426886860914E-05 -4.11123680800506E-05
 -1.33493946061298E-04 -8.37936542801859E-05 -3.60193879882378E-05 -2.00752491119167E-04 -2.26925584290136E-04
 -9.53417139417960E-05 -9.72700194838005E-06 -8.96974695448186E-04  6.71410599323466E-01 -2.90096683908374E-03
  2.57287800515923E-03  3.52711099343774E-05 -5.46829138585484E-03  1.14948435876942E-04  5.61887405937424E-04
  1.07934849700750E-06 -3.75506517766330E-04 -1.85731469812006E-04  5.77279674034080E-05 -2.18869989824076E-05
  3.69471281922996E-03  1.97351171236412E-04 -3.71070031881094E-04 -3.19752239589483E-04  2.48198058604490E-04
  8.79051100161962E-05 -1.91977240810118E-04  3.65660631800937E-04  2.49098758095011E-05  3.95058808060216E-04
 -3.06804451574136E-04 -6.15069070547772E-04  9.14650434124136E-05  5.91983054609933E-06 -4.81203232365928E-05
  1.13011450708300E-03 -1.23127899741978E-04  9.60831423966863E-04 -1.30328441067719E-04  6.41361706446610E-04
 -9.68132603212314E-05  7.81960245881827E-04 -1.72765371742413E-06 -8.74882003948880E-06 -4.31270296410231E-05
 -9.88330234993730E-05  8.71422027330865E-04 -5.79631466040281E-06 -9.86836428064691E-05  9.82189212330507E-06
 -1.16780573597017E-04  7.77894360851215E-06 -4.92848805177641E-05  1.35678902148751E-03  1.49524515321237E-04
 -8.67496505353694E-04  9.87417008289007E-05 -7.41258494404313E-04  1.06429913441547E-04 -8.65711970280706E-04
 -1.45098489524725E-06 -1.60057040321484E-05  4.04130563659209E-05 -3.57546434975135E-05  3.36125949735781E-04
  5.72368401722992E-05 -5.77618885102342E-04 -3.21632512572521E-05  3.92530543076337E-04  1.14340077139407E-06
  1.71372280233331E-05 -7.48216255458679E-05 -4.55741280234802E-06 -2.10025844698185E-05 -1.78254673610995E-05
  1.47129268558333E-04 -9.75845189322585E-06  1.08197428418600E-04  1.69619791104039E-06 -4.04541595474466E-05
  7.02498490646144E-04 -1.57638564877633E-05  5.48776995322037E-05 -9.92981709393413E-05  9.18701907540228E-04
  5.82658954757472E-05 -5.96357386656959E-04  1.72019569525368E-06  4.47122895088571E-05 -3.47648486120730E-04
  6.09339577690149E-05 -5.68990215376417E-04  1.13830423023310E-05 -1.12509670543391E-05  3.51978129892384E-05
 -3.85214412454195E-04  1.15254038644055E-06 -4.77421015966227E-05  7.30399839510122E-04  1.04245276157247E-04
 -1.00059080016819E-03  1.63050262203469E-05 -6.84824129746365E-05 -6.13975149776291E-05  6.41861558153970E-04
  4.37921393933241E-06  1.90407326234909E-05 -3.36502634488772E-05  5.11925707426645E-06 -2.78329340921935E-05
  2.88783612154514E-05  6.01033801923187E-05  2.19840346133072E-05 -2.32135897517690E-06 -4.61419725821592E-06
 -5.13833790100744E-05 -2.67038748923594E-06  3.54451781925602E-05 -1.66870282110576E-04 -6.74781000459697E-05
 -1.54987177712411E-04 -5.49290934046088E-06 -1.47289294363993E-05  1.13715573237855E-05  5.58217031849683E-05
 -3.21955160970937E-05 -4.68764496328046E-05 -6.79260538431970E-05 -7.75428047571704E-05  5.27763441486777E-06
  2.12854739918494E-05  1.72440081856652E-06  1.71872612930576E-05  1.21225490369334E-05  1.49036402734624E-05
 -8.98161336579941E-05 -7.98091810788214E-05
* ORBITAL    1   68
  8.71859130266438E-06  9.71289347030186E-04 -7.38330373039003E-01  2.98470032472199E-03 -3.15756193934230E-03
  2.73956091911972E-06 -2.77790228845947E-04  1.74188614177642E-04  4.30073137704436E-05  3.78166927026326E-05
 -5.99705009097598E-03  2.49912831569124E-04  6.75955175278575E-04 -2.56868267626162E-05  3.89088765483434E-03
 -3.13820718849709E-04 -4.29023118616621E-04  4.84466559306575E-04 -7.88240173905972E-05 -6.65230156764265E-04
  1.64359780494420E-04 -2.02288984249060E-04  1.59786287883635E-04 -3.50306126048215E-04 -7.63638246127550E-05
 -5.69682052781211E-04  2.33379578992812E-04 -1.36658148592871E-06  6.34279513944141E-05 -5.97441743639425E-02
 -2.03632737461458E-04 -5.39648091920065E-04  2.26466304036617E-06 -4.29897036701528E-04  8.87579629156995E-05
  1.49254255922726E-05  7.11053117768820E-07  1.03405016203353E-05  1.38966616290118E-04  5.09626379190629E-06
 -8.33989019964092E-08 -4.06329334222048E-04 -2.91960865595351E-04  1.86158176502249E-05  2.90686038560609E-05
  5.23453981051256E-05  2.64334949834538E-05  1.37017369593189E-04 -1.14597897843146E-04 -1.35146903686561E-04
  5.75081757479911E-05 -1.44102717413283E-04  2.22993328782276E-04  1.59716017418881E-04  1.63538994900213E-06
 -4.40392297588655E-05  4.56586389983470E-02  2.38745011000136E-04  5.01543225796468E-04  5.45901260990838E-07
  1.34954076514511E-05  1.22496804430715E-04  3.11985034737773E-06  1.79529113471747E-06 -3.00644890339433E-04
  1.64069420503245E-04  1.53005841840740E-05 -4.23281656794151E-07 -3.23310750216991E-04 -2.49654985135884E-04
  2.11573013451813E-05 -1.46040123899944E-05 -4.80411964632882E-05 -4.73249087893360E-05  1.34126834733276E-04
  1.15697093793820E-04  1.42242013773266E-04 -2.46643196672211E-05 -1.28434579188319E-04  2.28924546261271E-04
  1.75325198622503E-04 -7.63569894325395E-06 -8.78010948075467E-04  6.69010790775971E-01 -2.69045978802238E-03
  2.90705310866818E-03  3.42575632920347E-05 -5.41778269698427E-03  2.79954294268596E-04  6.22810344847518E-04
  2.56308072183237E-06 -2.40115041429271E-04  1.85363142341290E-04  3.64177876056248E-05 -2.34731287706897E-05
  3.50887110031865E-03 -3.49895493984859E-04 -3.96336357852912E-04 -4.47391325802419E-04  5.61583898420707E-05
  3.40048198311279E-04  9.25081610138584E-05  1.71277442177868E-04 -1.55897211422930E-04  6.23163239081579E-04
 -1.32907753560680E-04 -5.17831372603284E-04  2.13872418566412E-04  8.54158844153713E-07 -1.96229414768111E-05
  2.28934008618199E-04 -1.04284254476083E-04  7.09859219482686E-04 -1.11326363072653E-04  6.38038632237360E-04
  5.71896868973823E-05 -7.35563730255775E-04  4.95305454931730E-06 -3.17663434325506E-06  5.93868929445478E-04
 -5.65498479261163E-05  5.11456372507286E-04  5.70543981051847E-05 -6.19070421026666E-04 -2.00043383439926E-05
  1.55955507243287E-04 -1.63317339424359E-06  2.68808256067568E-05 -3.91404223039678E-04 -1.30464611470866E-04
  7.50867825818942E-04 -1.13517816937813E-04  7.71617888353319E-04  4.51613807653460E-05 -6.44120141857834E-04
 -5.20967797846693E-06  8.18804768499983E-06 -6.79652653125860E-04  6.83454847950660E-05 -6.98053973682258E-04
 -5.93225764994761E-05  5.47811253229925E-04 -2.46598700348327E-05  1.80946447753299E-04 -1.48527679046979E-06
 -1.46774037089524E-05  1.10723503981664E-05  1.56929744035920E-07 -2.71120719445650E-05  4.07942986488434E-06
 -1.25825192478498E-04  3.12178454452130E-06 -6.26523540349426E-05  1.20716041932857E-06  7.10117094468040E-05
 -7.41590905596766E-04  1.80629716781419E-05 -8.42407039498134E-05  1.14398736133338E-04 -1.14284527651144E-03
 -6.63850265231492E-05  7.44098950736007E-04  1.17423572567887E-06  1.36658558438235E-05 -3.51178675426743E-05
  6.30665431675812E-06 -1.45899091107213E-04  2.71187522064590E-07 -3.24458993918745E-05  4.58784931176451E-06
 -7.41574799266012E-05 -1.47836317132985E-06 -6.72211418967793E-05  6.62229390509055E-04  1.03707365325312E-04
 -1.04137606553395E-03  1.65207940982624E-05 -7.58599565560338E-05 -6.00107787696423E-05  6.79722885561878E-04
 -8.17163986088574E-06 -2.60146532257888E-05  1.51232777681467E-05  1.94014622127762E-05 -3.28043232304122E-06
  2.19750968535905E-04  4.50390809475868E-05  2.12222092459555E-04  1.86258644455003E-06  4.01523027656323E-06
 -4.04680925960253E-05  1.80467815437956E-05  4.09188933021046E-05 -2.62940826630560E-04 -1.12748996441811E-04
 -2.69319299775113E-04 -1.60470188429632E-06 -3.64349603613390E-06  1.59976840004026E-05 -4.57412256981569E-05
  4.34496898993829E-05  1.17700825769170E-04  2.86411994480003E-04  2.80540726908059E-04  7.77293399788209E-06
  2.38698467179537E-05  2.01168104001687E-05  1.57421407027372E-05 -3.66223685612457E-06 -4.58362832514753E-05
 -1.99917217250693E-04 -2.08132733045949E-04
* ORBITAL    1   69
  1.78874053265312E-05  1.46056110279368E-04  5.31916441403864E-03 -9.51362397127787E-04  1.83738973246135E-04
  8.61748368052854E-06 -7.54734696637516E-02  3.81029495058724E-04 -4.99699340007728E-04  7.08925377313363E-05
 -3.82460294616477E-01  2.45114553171361E-03 -2.53368027828112E-03 -3.63465168689794E-05  1.86008498513178E-01
 -1.15432266772281E-03  1.20518915717405E-03 -4.29364207963792E-04 -1.68562663426768E-04  5.59267938905957E-03
  8.28623329084426E-05  3.31824490189018E-04  1.29699940053790E-04  1.46281743951767E-03 -7.39398159619798E-05
  5.41747506401632E-03  3.06285965456980E-05  1.69431357689203E-05  1.42450214205744E-04  6.11076576968619E-03
 -1.38938793981224E-03  3.23009070645258E-04  7.57623708558606E-05 -4.38604069165610E-01  2.65690573101493E-03
 -2.90779116992152E-03  2.15603094338977E-05 -1.50400950996334E-01  1.05755537622827E-03 -1.04195724012591E-03
  4.75925335937390E-05 -2.47372645292315E-01  1.54832219752873E-03 -1.64234661289676E-03 -5.81228512237201E-04
 -2.91813811709441E-04 -2.18466319364149E-03  5.95288118553071E-05  2.93336973043658E-04  1.01713986407558E-04
 -6.95332218392842E-03 -5.76905977109939E-05 -5.96758953474013E-03  4.95864967160270E-05  1.65080327650273E-05
  1.41584243807014E-04  6.74567445981746E-03 -1.62607038682097E-03  5.01899932789509E-04 -2.65160776134253E-05
  1.92436225878124E-01 -1.42883683936955E-03  1.34847577130313E-03 -8.40863854842886E-05  5.06871825542737E-01
 -3.15402309795387E-03  3.39909098298515E-03 -4.63415437309356E-05  2.52456906915851E-01 -1.49753514061149E-03
  1.67428536976851E-03 -5.97877656888432E-04 -3.73989218570578E-04 -7.61504860152936E-03 -1.85188047942457E-05
  3.47416488599204E-04  1.59173358292045E-04 -2.43150288191371E-03  7.39351469186027E-05  6.81255360844089E-03
 -7.38578468530329E-05  1.78668481477146E-05  1.45329281460220E-04  5.15847617946802E-03 -7.86812906320968E-04
  2.25898037242373E-04 -6.75710052387924E-05  3.63290084737874E-01 -2.38675595770801E-03  2.38973869511022E-03
 -8.85274241245524E-06  7.28314983709835E-02 -3.89116595869592E-04  4.83240681889422E-04  3.76266501186160E-05
 -1.90184772843019E-01  1.26486551837869E-03 -1.23289994228882E-03 -4.46533764549348E-04 -1.52370644374283E-04
  1.43683202862225E-03 -6.52012031158423E-05  3.10821851389512E-04  1.04653719940121E-04  5.45476529302253E-03
  8.95182573869096E-05 -5.10096577394011E-03 -2.53156978911101E-05  2.26705645703674E-05  3.81176689915001E-04
 -2.56410265538098E-03  1.21807252121318E-04 -5.33773668952095E-04  3.74477428515400E-04 -1.16032867437160E-03
  1.74053391290054E-04 -4.38724698836241E-04  2.93834288557353E-05  5.01481465912269E-04 -3.33338411329536E-03
 -1.77782511684800E-04  8.55400297809050E-04 -4.75184885343339E-04  1.61676326638185E-03  2.32080061700366E-04
 -6.64498516785096E-04  2.41349813606588E-05  4.04548669762002E-04 -2.69474281028936E-03 -3.97538254670327E-04
  1.22357780401011E-03 -1.29823005732058E-04  5.88199703696437E-04 -1.81168053570062E-04  4.55312378802534E-04
  3.26678318558344E-05  5.67727463866059E-04 -3.79074694867871E-03  5.41213388149110E-04 -1.98092006295504E-03
  2.14795098997454E-04 -1.11793346711051E-03 -2.48809447761327E-04  7.34914210532242E-04  1.88032872107869E-05
 -8.58933424106840E-05  3.77132296450556E-03  4.59983573573912E-05 -4.03111541902393E-04  3.17967140013064E-04
 -4.28458369525236E-03  1.90013864559458E-04 -2.65019301508772E-03  1.51660952618475E-05 -5.64139007153097E-05
  2.83580779973309E-03 -3.57462576341913E-05  4.01896286168913E-04 -2.40320109852352E-04  3.16478350926465E-03
  1.41910217452670E-04 -1.99199102552005E-03  1.68895894943473E-05 -8.17387888819291E-05  3.41806610613596E-03
 -2.95830019823636E-04  3.87406598241636E-03 -4.34890418452365E-05  3.71813704122078E-04 -1.77287690015569E-04
  2.35796890137380E-03  1.48616834533304E-05 -5.28281764304259E-05  2.74046765861973E-03  2.31183881558858E-04
 -3.07848346574220E-03  3.43608936441313E-05 -3.78494242691761E-04 -1.36471759907320E-04  1.89905252812492E-03
 -4.03088954402543E-05 -1.62512818789358E-04 -1.77110969761444E-04 -1.41291985963639E-04 -2.66762321626960E-05
 -2.72012745639319E-04  4.15189504093952E-04 -2.36584105454684E-04 -2.64662901703847E-05 -1.04467661591046E-04
  1.58624880963427E-04  1.13306666893876E-04 -3.07553104556495E-05 -2.30065274852726E-04  3.27346001538870E-04
 -2.43405745194739E-04 -2.89346163927797E-05 -1.18147576099971E-04 -1.18119836109053E-04 -1.64788312095534E-04
  3.17012323567004E-05  3.47419710962153E-04 -2.46198639182967E-04 -2.17818300178260E-04 -4.89436634255022E-05
 -1.91245426716126E-04  1.58520506962682E-04  1.76539046109465E-04  1.35934619423628E-05  4.61655594448153E-04
 -2.68098550470497E-04 -2.87350988992598E-04
* ORBITAL    1   70
  4.84815450699836E-08 -3.06685279600594E-07 -2.10413321740489E-04 -1.65178687995181E-04 -2.01849585373960E-04
 -3.34193869848767E-05  1.75428024595725E-01 -1.60423927550620E-03  1.36190272337834E-03  4.19611969405974E-06
 -1.37583686479377E-02  1.41181641781370E-04 -1.35041444158049E-04  1.42244711240395E-05 -5.03211722030908E-02
  7.51756962508198E-04 -3.04956461126303E-04  4.32159717381828E-04  2.68075633064931E-04 -8.58449269329137E-04
 -1.91150743192790E-05  6.63576836736522E-05  2.37652416843873E-05 -1.18738160911920E-03 -8.97252795789800E-05
  3.49400785912356E-04  7.45869334495186E-05  5.67645125571432E-07  1.08638967032372E-06 -8.31082700365539E-04
  2.70433418992364E-04 -2.40032776426805E-04 -3.52765109245331E-05  1.98929903822740E-01 -1.74852962827615E-03
  1.41424469089769E-03 -1.43854697753914E-05  1.20687654495445E-01 -8.85108998986409E-04  9.38705757479398E-04
  2.89659478847487E-05 -1.51463689345773E-01  1.59230434997572E-03 -1.19214725728830E-03  1.50866207233195E-04
  2.56744728398635E-04  4.02865212823059E-04 -3.55707950023609E-05 -4.11252812587615E-04 -3.61089535739473E-04
  2.82458348615382E-04 -1.42020131202958E-04  2.41752338617286E-03  4.22976390527357E-05 -6.95494292721301E-06
 -4.66035977859424E-05  9.34595474554070E-04 -1.33208491937285E-03  1.90074782987056E-04 -9.64363656105377E-05
  7.43127592851583E-01 -6.73919330271261E-03  5.41305013811337E-03 -3.83678826373285E-05  3.20377485411565E-01
 -2.15145413680377E-03  2.31486315150777E-03  4.71228801206675E-05 -3.26585970965415E-01  3.52799222543959E-03
 -2.39887256165964E-03  5.86521011080962E-04 -1.58825405473239E-03 -7.32600379955614E-04  4.42534025472522E-04
 -2.95574087543044E-04  9.52529330277512E-04 -3.96180051394663E-03 -1.92723182727811E-04  3.53033466110153E-03
 -1.55657467777058E-04 -3.95407152168538E-06 -4.19758063335826E-05 -3.81301860571318E-03  2.22950609371086E-03
 -3.28596595192066E-05  3.96755760004058E-05 -2.79129366912376E-01  1.06880427183826E-03 -1.97924735525908E-03
 -1.01587885776642E-05  5.59483601511679E-02 -5.30186119066651E-04  4.67291330663320E-04 -2.92870407138197E-05
  2.09422446768523E-01 -8.51343476110366E-04  1.52649975910393E-03  3.83388955612075E-04 -2.12447596633924E-04
 -3.47577074132533E-04  3.07188193057862E-04 -2.85992898599226E-04  8.99302123370331E-05 -4.51700812310508E-03
 -6.87400853990807E-05  3.74423486949940E-03 -1.46655198380704E-04 -1.04861051117408E-05 -1.62128578882148E-04
  9.23227676588282E-04 -5.87292190639559E-05  1.80459580483613E-04 -1.59084347286906E-04  3.48383668309912E-04
 -6.60646740976417E-05  1.48126867206786E-04 -2.11561215172771E-05 -4.50482525720142E-04  3.49320667626702E-03
  2.90403502374825E-05 -1.41716027867622E-04  3.45359733343092E-04 -1.89359832810611E-03 -2.63596936275082E-04
  2.20280739246200E-03 -1.51250644264486E-05 -3.26018861099694E-04  2.60636701079194E-03  2.55890423120095E-04
 -1.92654022628923E-03 -4.70723094747378E-05  8.84389678823123E-04  1.81188259055822E-04 -1.05755397129747E-03
  3.46683592287216E-05  7.64416942777924E-04 -5.70809722823091E-03  7.32103017305540E-04 -4.57245627670548E-03
  4.40139888454479E-04 -3.18782013206733E-03 -2.22592791822196E-04  1.17730355788154E-03  4.58794084249544E-06
 -4.67414619414156E-05  1.31429477502862E-03 -1.32085196450243E-06  5.57168135544642E-04  1.14715195410531E-04
 -1.08702478077533E-03  8.16299596336007E-05 -1.20910902933366E-03 -2.11428455034424E-06 -1.51364192456770E-06
 -2.56358625639199E-04 -2.54019413396434E-06  2.61433114335402E-04  1.69932821199515E-05 -4.48276408435439E-04
 -1.15709242396279E-05  1.35411953570277E-05 -3.72456120198403E-06  1.57936764646887E-05 -7.19940754169849E-04
  5.79920341722208E-05 -5.80012347289826E-04  3.60998391446209E-06 -7.25838880518906E-05  4.10951831498338E-05
 -8.69549626023998E-04 -6.49623158798809E-06  8.50900846049223E-05 -2.08783743471388E-03 -1.98900760027003E-04
  2.41226271987464E-03 -3.38560271886257E-05  3.91818037477391E-04  1.14516575953356E-04 -1.45747622392459E-03
  2.49995664047172E-05  5.93603197929572E-05 -4.67619147717225E-05  2.03269059439962E-05 -4.60226943218905E-05
 -8.58273338513918E-05 -9.14801496234286E-05  7.91191396520170E-05  2.86551858927829E-05  1.31388190026651E-04
 -1.17828847291904E-04 -5.70418736387494E-05  4.11124309712763E-05  4.20048695771726E-05 -2.50921423310378E-04
  6.04559055747857E-05  1.30605747884120E-05  1.63962194223274E-05 -1.20269357469835E-06 -4.19575674351474E-05
  2.77698724844194E-05 -2.23562163287944E-05 -9.04186003608822E-05  7.06646612327471E-05 -6.82839340441087E-05
 -2.11784682517996E-04  1.13494811596247E-04 -1.86054300998722E-04 -2.04917614316634E-04  2.91751228057516E-04
 -1.29246050684838E-06  2.16306964500159E-05
* ORBITAL    1   71
  1.44297009573075E-06  2.68779033452725E-05  4.58523473220439E-03 -2.71952352238677E-03  2.74601131250108E-04
  2.89260405086553E-05 -1.98220679231020E-01  1.73427391813286E-03 -1.40450184408210E-03  4.75534618743296E-05
 -3.70842032664279E-01  1.49985705034418E-03 -2.61026723021591E-03 -3.23122266987623E-05  2.11577209627753E-01
 -8.01375833058259E-04  1.52346755639065E-03 -4.22511059062924E-04 -2.96205114490377E-04  5.85293996332796E-03
 -5.51063129308775E-05  1.48134214814552E-04  8.99156643605246E-05  2.00069184411456E-03 -1.96719946680863E-04
  4.76899785491335E-03 -2.37162882191827E-04  6.27898295157918E-06  3.64291357483485E-05 -2.31975276874310E-03
  2.06940062192383E-03 -2.94893020206759E-04 -3.72918420618795E-05  3.34993138064241E-01 -1.69066111297734E-03
  2.39259748123225E-03 -9.05080101607829E-05  6.65459869428624E-01 -6.02013976402999E-03  4.82589906972039E-03
  1.29241939196638E-05 -1.03708652406318E-01  1.72451966459535E-03 -7.67169284293585E-04 -2.15353147559320E-04
  1.34857638252985E-03  4.06708017938172E-03  1.31477379803111E-04  2.70295203094478E-04 -6.25446073179959E-04
  3.12586454983264E-03 -3.43126215417146E-04  3.82808892155148E-03 -2.64532585535815E-04  1.74663601232731E-06
  9.57314047012442E-06 -7.89421285032490E-04  8.23936595247377E-04 -1.03763844839606E-05  3.17312298522880E-05
 -2.08226098475448E-01  2.08342330518054E-03 -1.48094379296230E-03 -1.62765598334042E-05  4.33086912505532E-02
 -1.07041824992335E-03  3.26795126542396E-04  3.46282868837738E-05 -1.93492596873829E-01  1.60845378351804E-03
 -1.47303898085991E-03 -7.67001617466026E-06  3.58320094000235E-04  2.09591454625797E-03  2.28386354720040E-05
  4.20111573687379E-04  2.22170280261542E-04  1.71034579473610E-03  7.03298730474350E-05  5.36024422233122E-04
  2.00146858633262E-04 -1.23211738204209E-07  5.95292661203138E-06  1.92290568313647E-03 -9.97055001819411E-04
  2.60473023566082E-04 -1.08154122310541E-05  1.21007588230454E-01 -2.85253331862350E-04  8.10431575661841E-04
 -5.06091670980815E-05  3.06695255378661E-01 -2.80503270138456E-03  2.27624309407428E-03  2.76836386473165E-05
 -1.33943532282339E-01  1.02319179817720E-03 -9.38685879040917E-04 -3.85111478532446E-04 -5.17860929086248E-04
  2.31180190126927E-03  4.27781455419245E-05 -1.27035496026455E-04  2.97731296123699E-05  3.17448588168626E-03
 -2.98294338326021E-05 -1.39671491644824E-03  1.90987119507611E-04  2.21273389221619E-05  4.51359997718474E-04
 -3.34685024713956E-03  9.49873293113932E-05 -1.03555250455833E-04  3.94308583783956E-04 -2.48034372835674E-03
  1.99806321699478E-04 -8.92803378991802E-04 -3.47632228615986E-05 -7.40741411692123E-04  5.43223494044774E-03
  4.02062772207034E-04 -2.68049889121702E-03  6.91609609801082E-04 -4.16633130951362E-03 -2.45564924470685E-04
  1.17811520435427E-03  2.47551599494650E-05  4.65279604431936E-04 -3.17724056391744E-03 -4.43237617832242E-04
  2.19256540744356E-03 -1.71140493931643E-04  7.08386134298745E-04 -1.64735134198599E-04  5.26616189379460E-04
 -2.60711913863147E-08  8.78688050304517E-06 -2.29619734584154E-04 -2.59621508989921E-05  2.57866344315453E-04
 -1.29735664733488E-04  8.05340762926669E-04 -5.56573298380136E-05  9.07648084037706E-04 -6.63147380843671E-07
  2.96412656495718E-05 -5.26199705362815E-04 -5.61111553128725E-06 -2.71827916446917E-04 -5.45797520852237E-05
  8.37087981023182E-04 -2.90893039146433E-05 -1.94621983556123E-05  9.21473847104719E-06 -1.09691369485482E-04
  2.81629709718202E-03 -3.76606100820897E-05  1.76252142762791E-04 -2.62683879929468E-04  3.25929413089343E-03
  1.54558340343325E-04 -1.90854578118813E-03 -6.13265176739448E-06  8.41190819004349E-05 -2.04448581461077E-03
  1.89355491543128E-04 -2.13434155554185E-03  1.23616300396440E-05  4.47128141156025E-04  1.22876260695719E-04
 -1.51350440894599E-03  5.35631314830152E-06 -4.37215242930319E-05  1.34950762876622E-03  1.20687168784392E-04
 -1.70015099516767E-03  1.14939014997019E-05  2.52532561709708E-04 -7.22196130975689E-05  7.09816467769858E-04
  7.16043110333350E-05  2.48668453179922E-04 -9.38084009153986E-05  1.30272315900574E-04 -1.56263520356217E-04
  6.31754456665308E-05 -3.49769374973102E-04 -1.14324444310178E-05 -3.49560926803307E-05 -1.15372621193488E-04
 -4.05202607534097E-06  5.40952027642350E-05  4.61790162330033E-05 -1.26369559861171E-04  1.81532640675663E-04
  6.89054934693932E-05 -5.30666368093206E-05 -2.16624886333419E-04 -1.07397645395103E-04 -9.68223063369654E-05
 -1.02794992294665E-05  3.63712606425363E-04 -4.52015865505950E-05 -1.21120222209838E-04  1.27583147317805E-05
  6.44296205919855E-05 -3.39658155239478E-05 -1.57670715621581E-05  2.33824184740684E-05 -9.10072054435220E-05
 -8.31375224939546E-05  1.21107736349380E-04
* ORBITAL    1   72
 -4.33170402532603E-06 -2.73973711047919E-05  1.03060564554071E-03 -1.07582901357269E-03  1.69829469002842E-04
  3.99233486983404E-05 -3.13024977862405E-01  2.59551658951076E-03 -2.32120933091372E-03  4.21589348279219E-05
 -2.81389181329697E-01  1.98452453378192E-03 -2.05201097623948E-03  4.14705399579008E-05 -2.34504623335002E-01
  2.62499212797209E-03 -1.76055548306291E-03  8.93528855533119E-05 -7.00119976481916E-04  4.85417942320469E-04
 -2.81614275632783E-04  2.26674108467839E-04  6.31874582399762E-04  1.45833752676513E-03  2.41346125951249E-05
  3.48304424318826E-03 -3.34293049456015E-06 -1.00921444826661E-06 -1.81789823376755E-05 -2.94863547653030E-03
  1.55739131142572E-03 -2.57218765830843E-04 -4.50490402875796E-05  3.14397584534981E-01 -1.91036290564018E-03
  2.22089754969357E-03  1.87207363247132E-05 -8.09608603481981E-02  8.52106591233385E-04 -6.84552490669755E-04
 -1.57575432935947E-07  4.88145096144084E-02  4.42428890494357E-04  3.45737826949123E-04 -7.58558275429612E-06
 -1.41659365623154E-04 -1.81624525348763E-04 -2.15701981050764E-04 -2.61287683775288E-04 -1.66273964766364E-04
  2.93271660074776E-03 -9.74524292493607E-05  4.06649781690889E-03 -5.84725048290288E-05 -4.99944922705494E-07
  1.04954777003779E-05  3.74432771410407E-03 -2.07904516209180E-03  4.34118316244540E-04  2.28212789239236E-05
 -1.38803909588064E-01  1.39952532806031E-03 -1.08073675954173E-03 -4.70947779471550E-05  3.51513806817507E-01
 -1.95397582140542E-03  2.50108306316664E-03 -1.32915743171920E-05  1.49402531343577E-01 -3.19637088327536E-04
  1.07137973538300E-03 -3.20302025240946E-04  3.32894450547054E-04 -4.21356084303811E-03  5.75810480072130E-05
  4.19276751409476E-04  2.15833819928102E-05  3.18405576634680E-04  3.00134442208242E-04  4.48028510628493E-03
 -1.27517803170268E-04  4.38722414747617E-06  2.38922050972605E-05 -2.13461297304154E-03  1.57755801182966E-03
 -3.26631438648728E-04  5.61322952875333E-05 -3.99696843706323E-01  2.66213767375640E-03 -2.85726651966032E-03
  6.84201573901729E-05 -5.26295726930043E-01  4.48873077222885E-03 -3.84013296909476E-03  3.88098416315304E-05
 -2.34331121945105E-01  2.80983954720226E-03 -1.76987510511145E-03 -2.64916753106000E-04  1.17424373785770E-03
 -2.92564734386512E-03 -1.09311991475876E-04 -6.00417264169949E-05 -8.19267582678918E-04 -1.96172673321653E-03
  3.85654176981084E-04  4.91697027819161E-03 -8.13489394801319E-05 -3.82172939140249E-05 -7.92244347968744E-04
  5.76566218780775E-03 -3.31431183850492E-04  2.16893088582771E-03 -7.38452940885992E-04  4.19177919701899E-03
 -2.69620336519075E-04  1.57583771478309E-03 -2.11649936271240E-06 -7.28833292734212E-06 -2.35227023338134E-04
  1.33116745015441E-04 -1.08373988249881E-03  6.38620135978553E-05  2.18527877495294E-04  6.39763249084420E-05
 -6.48442707433388E-04  2.96450439478504E-05  6.28018068658578E-04 -4.71794876400734E-03 -5.58980133536857E-04
  3.32958054653813E-03 -1.49874006151199E-04  8.29604697132834E-04 -2.45312643572044E-04  1.74787596714362E-03
  5.88765347930163E-06  7.63448992738073E-05 -2.57527436984209E-04  9.33574243518428E-05  3.54548107152837E-05
  7.10107742270863E-05 -4.47018271281036E-04 -5.89025472632532E-06 -1.10009159215035E-04  6.66244728091665E-06
 -8.89624105382884E-05  2.18836429956363E-03  3.63954468694651E-05 -5.63831872185119E-04  2.00895198058854E-04
 -2.44755697141417E-03  1.17800847723994E-04 -1.73635794570882E-03  3.88158675917923E-06 -3.65197085872714E-05
  1.05647629714842E-03 -4.57899115375261E-06 -7.56910593813537E-05 -9.27186511660181E-05  8.62854801762250E-04
  6.36404555972316E-05 -1.16480647330402E-03 -5.30425946390370E-06  7.39278786025517E-05 -1.77173998315750E-03
  1.66170343270203E-04 -1.83675361265602E-03  2.95822954953437E-05 -4.72102954604439E-04  9.95770600430683E-05
 -1.49078060744490E-03 -7.42322223114883E-06  6.13931953176486E-05 -1.90122496103744E-03 -1.66225426614692E-04
  1.77187906653526E-03 -1.14652046957750E-05 -1.88174440932283E-04  1.09108051629836E-04 -1.71837715517657E-03
  2.22789442309913E-05  1.17926626934074E-04  1.05041264957211E-04  8.10539609332528E-05  2.60254139467352E-05
  3.21324409095241E-05 -2.07691167594091E-04  1.75295450206430E-04  6.58946385337824E-05  2.26163143570257E-04
  7.62537376536373E-05 -1.25759006905881E-04 -1.37884475645781E-04 -1.55860189244852E-05 -3.22761467809722E-04
  8.29641638449075E-05 -4.54210628479265E-05 -1.42251037663941E-04 -6.11329231821808E-05  8.13641869630976E-05
 -9.37339133531827E-05  1.86817295203014E-04 -4.36937093756292E-05  9.76010483247237E-05 -2.88241199200682E-05
 -1.43133325983709E-04  7.70377748047712E-05  1.34223155197401E-04  4.83366422764402E-05  2.35630542955672E-04
 -1.47884431145816E-04 -4.10242342361988E-05
* ORBITAL    1   73
  3.57602623593095E-06  2.48630081348388E-05 -3.01538238119536E-04  3.94715493443447E-04 -1.43336001326314E-04
 -7.93480127424941E-05  6.07065221912613E-01 -5.46037601721513E-03  4.35588245541236E-03 -1.63841650720869E-05
  1.65606285232334E-01 -1.15276954909020E-03  1.14459556551496E-03 -2.63698781976442E-05  2.16370719499453E-01
 -2.08310519280736E-03  1.55629646308255E-03 -8.56955209536934E-04  1.40625997205361E-03 -3.65622342950708E-04
  3.64114397651341E-04  5.67753522595997E-04 -6.93052847314305E-04 -3.45846991562088E-03 -3.33345218996379E-04
 -1.86477248073435E-03  8.68029525947940E-05  1.59288271552097E-06  2.02964882333531E-05  2.32200115514748E-03
 -1.16602854749516E-03  2.28300409358430E-04  4.15969226860935E-06 -2.51943108190726E-02 -5.39482622640528E-04
 -1.72924253023338E-04 -4.10605383991095E-05  3.65609707001015E-01 -3.37507747118540E-03  2.59911085464824E-03
  5.30467048895962E-05 -3.93317859983644E-01  3.16518861016940E-03 -2.82499478084291E-03 -1.12559556233225E-03
  9.60054593094294E-04  1.40350888208858E-03  3.17634043926297E-04  5.69414139712814E-04 -7.12770389828448E-04
 -3.63801317414830E-03 -2.76463867057691E-04 -5.56368357200683E-04  1.24243221253732E-04 -6.68759815185467E-07
  2.72618736493892E-06  1.95192910865230E-03 -9.53586750726293E-04  3.74594382348836E-04  1.07577484884997E-05
 -1.51131295155588E-01  1.45815929559179E-03 -9.99380942338922E-04 -7.67681521337754E-06  5.40667923928280E-02
  1.29511067200247E-04  3.77469198950355E-04 -3.73908193616729E-05  2.86888176590774E-01 -2.37395434047486E-03
  2.02324991122334E-03 -1.05986205962793E-03  5.14140363835828E-04 -3.16241742381633E-03 -1.57275873435832E-04
  5.12602918876955E-04 -4.78338540156096E-04  3.98286143823827E-04  2.02014509551880E-04  7.74517465657852E-04
 -1.27673740632618E-04  1.43654329296254E-06  7.90911301658714E-06 -6.98857690822512E-04  4.92384165279346E-04
 -7.08788833912572E-05  9.96650259928461E-06 -1.20032764765369E-01  6.52713586495713E-04 -8.13584544087405E-04
  4.64104215893610E-05 -3.70552711217655E-01  3.36743398079800E-03 -2.59647328893523E-03  6.57594746031125E-06
 -7.84956189588416E-02  9.06048828151808E-04 -5.26243851260591E-04 -7.37380251151152E-04  8.92624246566665E-04
 -2.33340559809977E-03 -2.17980739386064E-04  5.10250244125900E-04 -4.02532971177382E-04 -9.64150660438734E-04
  2.33286196821939E-04  1.44918573914771E-03 -7.93859220254325E-05 -3.78234043454090E-06 -7.06238455390422E-05
  2.03156241176803E-04 -3.61313924992439E-04  2.91395580116319E-03 -1.67687229771700E-04  7.53813259941801E-04
  1.18213721547996E-04 -1.48515962370605E-03  2.75384357046820E-06  1.38360416011404E-05 -7.90528761411770E-05
  2.80876697630661E-04 -2.54475022012616E-03  1.01381642809970E-04 -8.80216978533758E-04  1.72673133239693E-04
 -1.50762353611143E-03 -1.68948461820122E-05 -3.68179739300605E-04  2.54429739068540E-03  4.25788728004355E-04
 -2.49294951026467E-03  4.46080087463531E-04 -3.42739472999151E-03  4.59267454522517E-06  5.89816760939142E-04
  1.43750566912352E-05  2.75844334883826E-04 -2.12998055060944E-03  1.23667052789935E-04 -6.93612503999983E-04
 -2.23354691146455E-04  2.21399315816419E-03 -2.83161960078445E-04  2.25480033564389E-03  3.43972836305608E-06
 -4.03983017548862E-05  1.03245359570689E-03  1.83148079444718E-05 -2.39560055404626E-04  9.45191309762222E-05
 -1.50282768564293E-03  5.11942390929311E-05 -6.03075426964783E-04 -3.36573934648786E-06  2.01965142913121E-05
 -7.74782964171715E-04 -4.88168569186136E-06  5.27033085859418E-04  6.40280516814602E-05 -5.98930935255744E-04
 -4.64563459207569E-05  5.88503047495192E-04  2.54636606620985E-06 -5.00206781183658E-05  1.03406632815968E-03
 -1.03377224872426E-04  1.57706064711729E-03 -2.70421857438667E-05  4.77630082456229E-04 -5.19214156333860E-05
  5.32940194903988E-04 -2.75643195527092E-06  2.42066648083144E-05 -7.46812168016880E-04 -6.57901246190534E-05
  6.89599204275069E-04 -2.66464115708560E-06 -2.81588569734746E-04  4.23478971887952E-05 -4.62918351780078E-04
  2.11250705257253E-06 -5.86593134887237E-06 -1.51851912376688E-04  4.25854318398538E-05 -1.29468833277278E-04
 -1.81063467840792E-05  2.30448336942120E-05  3.29225183619632E-05  2.34634856062257E-05  1.15215678405353E-04
  1.17737229064291E-05 -1.07870276462404E-04 -8.71135801747862E-05  1.25570486718394E-04 -1.73112192321111E-04
  6.81874317652970E-05  4.03899132700033E-05  1.51553146989417E-04  1.24127649363827E-04 -9.42945002512670E-05
  1.56564085121355E-04 -2.08359689228003E-04  5.04312098513769E-05  1.02307590682744E-04 -1.23837029918238E-05
 -3.48320725858189E-05 -2.78223903390452E-05  7.90530644248997E-05  6.63801255892905E-05  4.68597962731516E-05
  4.97519486532116E-05 -7.94024015900130E-06
* ORBITAL    1   74
 -3.28068281767576E-07  2.89638415503496E-06  1.36535649578652E-03 -3.23020638532886E-04  4.59629880245701E-04
  4.65732770393365E-06 -2.40871161128229E-02  1.25756809568052E-04 -2.15449538934879E-04  7.92346695023409E-06
 -5.86134750000845E-02  3.96202972022044E-04 -3.35208546214614E-04 -2.02156553744768E-05  1.68294332365436E-01
 -1.29819997535041E-03  1.21272933966522E-03 -2.33809385603564E-04  2.72996601880455E-05  2.22546137001513E-03
 -1.22991948621169E-06  3.83071696873083E-04 -2.41128385391337E-04  4.97483098770019E-04 -4.95751004475626E-05
  5.90670171659284E-04 -1.01414862392819E-04 -6.25125980645848E-07 -1.39946814753417E-07  1.13174667199753E-03
 -2.34309694651374E-04  4.24227740719182E-04  3.29664814921279E-05 -2.64689174781640E-01  2.28920050892987E-03
 -1.86991552995559E-03 -1.40733996044864E-05  1.10238471918790E-01 -9.36011006736653E-04  8.23908075116324E-04
 -2.02851647690970E-05  1.62642136160186E-01 -1.55626358239027E-03  1.25774539700820E-03 -1.94589970373040E-04
  2.81150279039817E-04  9.15457226556149E-04  1.95553754890569E-04  6.26760144458811E-05  5.19603829192191E-04
 -2.49590659996040E-04  1.63075088330696E-04 -2.92987102763316E-03 -6.27870746454336E-05  7.60306465026417E-06
  3.60297275006918E-05 -4.41811226247479E-03  9.85778681679610E-04 -1.80724588583069E-03 -1.58828600068022E-05
  1.96233801164326E-01 -2.28309697838435E-03  1.38679292028900E-03  2.80806270472833E-05 -2.45378675816648E-01
  1.46970488995207E-03 -1.58794899064166E-03  5.85405067569141E-05 -5.37554985438461E-01  4.80674189435529E-03
 -3.74922977077084E-03  1.15350510128799E-03 -4.82823553342174E-04  6.90617201722735E-03 -1.12125770452598E-04
 -5.87467658296813E-04  6.39189784797563E-04 -6.41354204541808E-05  3.06694878959575E-05 -3.35109050187931E-03
  2.11088236985502E-04 -3.10843081230598E-06 -7.75772427313252E-06  3.39636366469841E-03 -8.35828165249260E-04
  1.03360431210611E-03 -2.59417755208787E-05  1.87995466685771E-01 -9.90325840773844E-04  1.25502202925006E-03
  5.60787533219959E-05 -5.20677443078382E-01  5.37046750434888E-03 -3.70172074982752E-03  4.57936737902131E-05
 -4.04569073755129E-01  3.58754171484685E-03 -2.82869429474525E-03 -1.18480428811115E-03  1.11060171166550E-03
 -1.96394097659059E-03 -8.05966056104149E-05  8.20682347434108E-04 -4.62026076449532E-04  4.82815861449934E-03
  3.46377997167790E-05 -2.78294649606268E-03 -7.16097396844830E-05  4.57427496397979E-06 -9.11333150928461E-06
  4.30927338874246E-04 -3.05409944904786E-04  2.80083677213693E-03 -7.55512704691876E-05  1.09037087755618E-03
  9.43155883187155E-05 -5.82032099530752E-04  3.26892815144103E-06  6.61727546138938E-05 -4.49246419924477E-04
  1.13380694073711E-04 -1.43722577286766E-03 -2.25211014344966E-04  2.17758241445145E-03 -2.05396409199101E-04
  2.41557917536837E-03  4.06510456936248E-06  8.52669780218541E-05 -6.74203754178103E-04  1.48800743823591E-05
 -6.46185158199169E-04 -6.73460911593066E-05  8.03687331328743E-04 -1.65419317476957E-04  1.88545305180613E-03
 -7.74108004722904E-06 -8.90987246249806E-05  2.70170980420661E-04  5.24749745773093E-06 -7.22780059373525E-04
  4.54314694001871E-05 -6.03097839475185E-04  1.49055958127813E-04 -1.07429341115738E-03 -1.10408235984920E-05
  9.25800123162585E-05 -2.85886758797517E-03 -4.64684000609403E-05  6.13461747920354E-04 -2.41716721586431E-04
  3.73193142250309E-03 -1.32143883230270E-04  1.86137158680774E-03  3.12197620521959E-06 -3.09920693592080E-05
  8.58402584046620E-04 -1.15504671776817E-05  8.42492056813992E-05 -7.68572165718410E-05  1.11041636238469E-03
  4.20024454657701E-05 -5.17664661294866E-04  3.36823615887854E-06 -2.63238200341529E-05  8.22712485445902E-04
 -6.80539310821040E-05  7.06406997001610E-04 -1.28886352088553E-05  3.05257303033873E-04 -4.73355751277474E-05
  9.18658216125934E-04  7.45099850367793E-06 -5.98066112729510E-05  1.88198489119006E-03  1.61705763314650E-04
 -2.52945389330387E-03  4.19104170349093E-05 -8.44699526643178E-04 -8.39151201209748E-05  1.30765759797298E-03
 -1.30233685175057E-05 -3.64892129743169E-05  9.15877648287262E-06 -4.57640315387824E-05 -1.32261723184709E-05
 -7.44177727308104E-05  6.39780420123375E-05 -3.18191164922446E-05  2.25221416262987E-06 -7.32811700897760E-05
  3.22734998964866E-04  4.91839834818016E-05 -1.90645356726644E-04 -1.59990025417112E-04  9.49920786027651E-05
 -1.84392148005041E-04 -9.89455986034485E-06 -3.16946726975244E-05 -1.05544890741836E-05 -5.49238311856217E-05
 -6.37799794255442E-06  5.53903678508433E-05 -1.01127983528839E-04 -3.61122057065302E-05  2.22736618386015E-05
  1.48087391871689E-04 -1.12192229585843E-04 -2.95509360681310E-04 -1.10418103220080E-04 -1.86115294495151E-04
  2.74681023768855E-04  2.83966214548442E-04
* ORBITAL    1   75
 -2.42533924957294E-06 -6.88433580502485E-06  2.41261329937683E-03 -5.87741750412986E-04  7.56741597415809E-04
 -5.67126627817334E-05  5.20587065933593E-01 -5.27703549642810E-03  3.70080708264802E-03  2.53076626675280E-05
 -1.83673286473370E-01  1.10423775003202E-03 -1.27254917999708E-03 -2.27319178786086E-05  2.23549845227916E-01
 -1.97675354456649E-03  1.54894668410756E-03 -9.62165485398845E-04  1.09366349351979E-03  2.91228868809730E-03
 -3.92241757654323E-05  7.36498056183189E-04 -1.51844367634448E-04 -2.31401973812165E-03 -9.35171507111598E-05
  2.62444426390818E-03  1.97469161554262E-04  4.71256531749046E-06  1.93770390101866E-05 -3.43346393099491E-03
  7.89504732449469E-04 -1.30361695030598E-03 -1.62313658590366E-05  1.30705069156171E-01 -4.77570731616653E-04
  8.28059093221525E-04  2.02263804487696E-05 -2.35988754272483E-01  2.58614537289021E-03 -1.67182670605727E-03
 -5.69751384640147E-05  5.04095071336517E-01 -4.52616145238950E-03  3.51114312856303E-03  1.17925844240545E-03
 -5.42560203986459E-04 -3.18827946268144E-04  7.23085832601518E-05 -4.85494822239168E-04  7.30509373050195E-04
  5.62667110352340E-03  1.97504241811022E-05  2.01849081502933E-03 -1.83782306465071E-04 -1.90419085608551E-06
 -8.04837014548143E-06  1.35923672619447E-03 -2.86519892499107E-04  5.52557433928030E-04  3.45587357010965E-05
 -2.98309526607183E-01  2.87896106808092E-03 -2.19254301782648E-03 -4.58080365413202E-05  3.82863742955955E-01
 -3.40225560397581E-03  2.74080330438991E-03  3.39087593624137E-05 -2.71910205727008E-01  2.65839609849957E-03
 -2.07153868878212E-03 -2.26775925825149E-04  5.96946814695954E-04 -6.38642272159694E-05  2.18422576898661E-04
  2.71172976714971E-04  7.82438358605450E-04  1.83648840737270E-03  2.02329251304805E-04  3.99804077410899E-03
  1.45588633676661E-04  3.29840471724496E-07  2.09319678580840E-06  7.55371340356462E-07 -1.42515657052392E-05
  2.19821510522300E-05 -2.14006133500669E-06  1.91764557238084E-02 -2.81800979679318E-04  9.63162438500368E-05
 -8.87647704471632E-06  7.76704163109923E-02 -7.40216343422965E-04  5.91622145512051E-04 -4.03163704780439E-06
  3.49837973521646E-02 -4.89164467566397E-04  2.02934765093553E-04  2.18161999351917E-04 -1.23182346556572E-04
  3.71729537518908E-04 -5.79078734544934E-05  2.29201545971976E-04  7.56199228684608E-05 -7.15558648651661E-05
 -5.32688304110131E-05 -4.16602212884535E-05 -4.90344547731307E-06  9.44921975099189E-07  4.07105126986327E-05
 -3.98017028043964E-04  8.61993494559762E-05 -9.92128786506656E-04  5.40922051301837E-06  2.12589155250889E-04
  6.04674706604349E-05 -9.50060644215032E-04 -6.27812872643384E-06 -8.16556640630300E-05  4.54516325056394E-04
 -1.01842591104194E-04  1.09882321731993E-03 -5.77594649892050E-05  9.66950442384080E-04 -2.13885374514724E-04
  1.76126745077950E-03  2.83937123221661E-06 -2.76484214786389E-06  1.26215564632224E-04 -4.97079010810918E-06
 -7.72526247096126E-06  3.64473359311535E-04 -3.47939637092280E-03  1.08765095839117E-05 -3.91499581366134E-04
  2.77390661503555E-06  4.26967993300440E-05 -2.14541988960298E-04  2.11094532720171E-04 -1.99064987282188E-03
 -1.65221266853637E-04  1.85257021783720E-03  2.26883764746628E-04 -2.53792014769347E-03  3.93629666479641E-06
 -2.84591181014074E-05  9.46272185173416E-04  1.91070285048732E-05 -5.54130315308532E-04  7.36828954871536E-05
 -7.67717403552115E-04  5.32596504928218E-05 -1.20649155040729E-03  4.44075806913760E-06 -4.52538994434907E-05
  1.25970220233428E-03 -3.25578053214148E-05  7.82258148891372E-04 -1.09349344282572E-04  1.66845359929490E-03
  5.69095687799475E-05 -1.03510928472375E-03 -7.40581561257515E-06  7.84784569380677E-05 -2.12751559863814E-03
  1.88798067811083E-04 -2.90187175474142E-03  3.96878716067266E-05 -5.25935780084920E-04  1.00655039207727E-04
 -1.29445440066054E-03 -1.91146090380026E-08 -3.90441375182651E-06  4.60664795045761E-05  5.70731965985296E-06
  1.47448804386791E-05 -2.28375807450673E-06  5.49375390693296E-05 -3.96390193816578E-06  8.38194200342282E-05
  9.08638676899105E-06  9.07441523390067E-05  2.65736451094225E-04  6.88819460541590E-05  1.29219742388075E-04
  2.33310406985558E-04 -1.13064439642357E-04  2.05574883841642E-04 -4.84140940859930E-06  9.87049504172666E-08
 -3.01890295915264E-05 -9.52054359053048E-06  4.45224996269341E-05  4.73662287998163E-05  6.73434653015702E-06
 -4.67311472202552E-05  7.59404892074912E-06 -3.83147944536422E-05 -3.18290152602136E-05 -2.58940042403582E-04
  1.72901765622967E-04  4.24181975154635E-05 -1.49394685837911E-04 -1.35203929483334E-04 -1.03870616569161E-05
 -4.51832495807806E-05  6.29460439528659E-05  3.21627897059333E-05  5.56827238108020E-05  6.64271401018776E-05
 -6.00972057161181E-05 -9.59914251613762E-05
* ORBITAL    1   76
  3.13343534147381E-06  1.36033705358180E-05 -2.05409136207120E-03  4.73696773655147E-04 -7.23003288664065E-04
 -3.70866844133319E-06 -6.37429735303768E-03  3.40493073175879E-04 -3.06074355564090E-05  8.48847641099293E-06
 -6.74574034638912E-02  1.04309044896528E-03 -5.66690554207936E-04  6.14472122413658E-05 -5.11228697346702E-01
  4.74309673446223E-03 -3.61257542422380E-03  7.38599864193683E-04 -3.30559509674990E-05 -4.60622164189289E-03
 -1.76618930179244E-04 -8.80179422704673E-05  9.17442807136205E-04 -8.87177702925441E-04 -1.66210067670979E-04
  3.31043551846180E-04  2.95784694001421E-04 -5.44466082405179E-06 -2.61202510317097E-05  3.06722594770615E-03
 -6.83680680253678E-04  1.24589388983564E-03  5.07807341984680E-05 -4.26255689276466E-01  3.54993626475183E-03
 -2.90905774020964E-03 -3.52648700314533E-05  3.13684115499069E-01 -3.24973521881085E-03  2.25571028355041E-03
 -1.13495321311378E-06 -1.95039953786146E-02 -9.15466739758094E-05 -4.76524363304577E-05 -4.68522991999032E-04
  6.78025891590625E-04  1.41427627610558E-03  2.25618657627365E-04  6.66963468176195E-04  3.97865741223957E-04
 -3.22930606213857E-03  2.89043569444734E-04 -4.79159024162579E-03 -8.37683639116379E-05 -1.18597269375333E-06
 -7.13314905088167E-06  2.40502123674685E-04 -6.93162887839380E-05  8.66748061716815E-05  3.12826268106551E-05
 -2.76054912602776E-01  2.85942376012904E-03 -1.98461607378004E-03 -2.69710285622014E-05  2.25315876407093E-01
 -2.16212354226432E-03  1.62053192924991E-03  3.15375123324305E-05 -2.58360700224119E-01  2.57631679364789E-03
 -1.87362103634995E-03  1.23197141126541E-04  4.75264336085582E-04  7.96438290282293E-04  1.46921580547421E-04
  4.53890091504576E-04  6.24347000552732E-04  1.51088778354222E-03  1.04296074671972E-04  2.12611965743889E-03
  2.22327484349218E-04  1.90305330423372E-06  6.21791336736765E-06 -1.82789131017181E-03  4.30922067412892E-04
 -6.64542534949692E-04 -1.08809365756564E-05  8.36750292541562E-02 -1.08830984479807E-03  6.91424901602763E-04
  2.17002534419932E-05 -1.61903709958339E-01  1.41237207997631E-03 -1.17167535761012E-03 -5.72871523212198E-05
  4.74289487122050E-01 -4.28143762390802E-03  3.36907090227701E-03  5.29131832399323E-04  2.64477603039392E-04
 -1.67823432642395E-03 -1.36631208439949E-04  3.06665448783738E-05  8.92679128257801E-04 -4.27967480356011E-03
 -1.53587255002388E-04 -7.53707183671424E-04 -3.76067592274560E-04 -3.04820240998735E-06 -3.52197014168232E-05
  8.46659684630981E-05 -1.80411179834093E-04  1.83181292089428E-03  1.52426730323360E-04 -1.92473970902020E-03
 -2.74663800493009E-04  2.75908658750187E-03  4.14971731246200E-06  2.14747715007599E-05  2.74120094298659E-04
  1.13659132192598E-04 -1.16383314687726E-03 -1.35264750339463E-04  7.75568251933080E-04 -1.57602102524031E-04
  1.72725560964578E-03 -4.09714263009423E-06 -7.08843360209975E-06 -3.56623266359457E-04 -1.84985062487599E-04
  2.27328490329399E-03  7.22825530002571E-05 -8.34109518823933E-04  2.72087206507951E-04 -2.47582174906886E-03
  1.48258538662867E-06  3.94457431398023E-06  1.08960894960270E-04  5.77078279623250E-05 -2.44995704091369E-04
 -9.53283604113873E-05  7.43874738238615E-04  7.64518359768598E-05 -6.11926316331598E-04  1.10074425917783E-06
 -1.42226765406910E-06  1.79851848769034E-04  8.62291506271604E-06 -4.03994067440656E-04  8.80684855424422E-06
  6.04303203817030E-05  1.23264163486083E-05 -5.56396705049953E-04 -5.65695016258629E-06  3.52180954393541E-05
 -1.28968739907165E-03  2.09514320984239E-05 -9.36848382272223E-05  1.10523167344516E-04 -1.97386650806372E-03
 -5.30375106820309E-05  4.17303421991244E-04  8.66596814556185E-06 -6.75467135029463E-05  2.14754877311552E-03
 -1.79920324886981E-04  2.33724672053354E-03 -3.82976024469054E-05  7.46020186816217E-04 -1.09256035896502E-04
  1.89422491084704E-03 -4.63433199600639E-06  3.92354442649542E-05 -1.19367760831120E-03 -1.06497810551578E-04
  1.81583562967299E-03 -1.50188921084153E-05 -1.13776225293286E-04  5.26534061430536E-05 -3.11956428928662E-04
 -1.98093584058570E-05 -1.14509854160169E-04 -1.70525584548600E-04 -9.99344215316543E-05 -7.45588882969096E-05
 -1.62435497846637E-04  1.54672637637927E-04 -1.98887631741011E-04  1.20009800397210E-05  5.94611606090292E-05
 -1.05053486155475E-04 -2.88776398707722E-05  4.62544230706932E-06  1.14312406134404E-04 -8.60757680910065E-05
  7.91308940336435E-05  6.52022286944041E-06  7.13061004157072E-05  3.70348577600805E-05  1.81447376544712E-04
 -6.52417439048412E-05 -9.01211291726206E-05  8.27247289632497E-05  1.17483001021198E-04  6.87334846368620E-07
 -1.81790959042057E-05  2.26754340582251E-05  3.98562498203297E-05  4.35545160396067E-05  1.63449245226102E-05
 -4.10673338184766E-05  1.65132677054698E-05
* ORBITAL    1   77
  4.56702192501955E-06  1.32457181090867E-05 -4.99688677636980E-03  1.21379548397802E-03 -1.90800620445764E-03
  1.31110779184858E-06 -1.07020210348943E-02  5.70528255497518E-05 -1.32658255892738E-04 -5.61416799749199E-05
  4.77245773971207E-01 -3.68023027301105E-03  3.21394651868375E-03  2.86702487476391E-05 -2.68252492537579E-01
  1.90728389019881E-03 -1.76918754503890E-03  7.32636567022652E-04 -2.23224809784635E-04 -6.20685485220070E-03
  2.38332120633369E-04 -4.27684703557093E-04  4.75083830684818E-05 -4.42281416007000E-04  2.41383289999497E-04
 -5.28963370606644E-03  3.47375420895006E-04  3.93501189151421E-06  1.44829147525006E-05 -3.55312561393270E-03
  6.68500637091265E-04 -1.57838897000678E-03 -2.63204769565658E-05  2.56622167913066E-01 -2.04926918453406E-03
  1.59969927430731E-03 -2.69418554434611E-05  2.46792645409649E-01 -2.60203308557821E-03  1.73335612931643E-03
 -3.88478694686117E-05  3.16281248198743E-01 -2.61393605013250E-03  2.18979497683719E-03  3.39606971688503E-04
  2.50180847885476E-04  1.65478924908164E-03 -1.95988776030268E-04 -1.02823135709738E-04  2.88274495495273E-04
  5.15860505780351E-03 -1.87029302781836E-04  2.74717915614906E-03 -4.20604321345237E-04 -4.29630849523634E-06
 -1.80724479189518E-05  3.29043950526294E-03 -5.23685861015175E-04  1.58461418403481E-03 -1.49739078396359E-05
  1.56087863607585E-01 -1.75600647629712E-03  1.07953776108083E-03 -3.21094976162523E-05  3.13111625184519E-01
 -2.74526241911587E-03  2.02610571614209E-03 -2.27832921521840E-05  1.93950699898325E-01 -1.51176367738270E-03
  1.31445964714506E-03 -2.33202612566257E-04 -8.57469870343102E-05 -4.27182151282769E-03  2.38575479309346E-04
  1.88180063179848E-04 -4.33175212747853E-05 -9.52722550493382E-04  2.55848672603684E-04  3.20943897225812E-03
 -3.34603629655385E-04 -5.07225926320059E-06 -1.70781710433272E-05  4.93026072215755E-03 -1.28676741438745E-03
  1.88732221151130E-03 -6.01946847290648E-05  5.15756692489744E-01 -4.00508523561886E-03  3.50021705977486E-03
  6.86891059318919E-06 -6.21229682751225E-02  5.42715879013829E-04 -4.93497917941121E-04  2.06417875640639E-05
 -2.05635015150545E-01  1.28605796694663E-03 -1.33047534277264E-03 -7.06815063954291E-04  3.34314448437213E-04
  7.15864445710636E-05 -2.87021988400974E-04  5.18696324238163E-04  1.03992075835637E-04  5.81981895890323E-03
 -2.86719974386405E-04 -5.68207551121649E-03  2.81232374237903E-04  5.42927614550610E-06  1.27381617938771E-04
 -8.87928263283614E-04  8.95188891366389E-05 -3.92200521964943E-04  1.94908610040781E-04 -1.34421846879835E-03
 -5.78825539357627E-05  7.10152965180558E-04  1.61070083185495E-06  9.08096389372396E-06 -1.70451274664574E-04
  2.69874166438822E-04 -2.32177640286694E-03  2.72955811099547E-05 -1.42993784296815E-04  4.98099139806795E-05
 -3.74237220181413E-04 -5.14758800083698E-06 -1.14813141640607E-04  7.45089893530427E-04  1.53714261032566E-04
 -9.08731415976040E-04  1.38825516336582E-04 -8.87103013236023E-04 -1.90719250880138E-05  3.34282189286686E-04
 -3.86833751109746E-06 -5.49119243144719E-05  5.26802388405195E-04  3.31759868881695E-05 -3.74208588393695E-04
  2.20291094087094E-04 -1.92285471413705E-03  1.35969262376184E-04 -1.10211108174133E-03  9.20515617945154E-06
 -8.02835988107632E-05  2.39415152375473E-03  2.78913518512268E-05 -1.96909109073144E-04  2.03148766783218E-04
 -2.76187101357958E-03  1.20128205208063E-04 -1.68021452698101E-03 -1.20769747808860E-05  1.23435778038693E-04
 -3.38699173578513E-03  4.84589523619787E-05 -5.30655632573724E-04  2.97042093008190E-04 -3.94345652448932E-03
 -1.74318794940485E-04  2.46628370482036E-03 -9.51555212845789E-06  9.38451865368915E-05 -2.60458828642561E-03
  2.30390015786628E-04 -3.10398429683070E-03  2.98389318548138E-05 -8.73455420906421E-05  1.33813696598354E-04
 -1.65899912224239E-03  1.16012003477781E-05 -1.24959710581054E-04  3.34403892571759E-03  2.94082636322481E-04
 -3.83605061269585E-03  4.89748213240529E-05 -6.00247407718707E-04 -1.73806637230734E-04  2.53854268294815E-03
  3.78540300680573E-05  1.11428835635859E-04  4.20585264233096E-05  9.75229625192090E-05 -6.82667548926501E-05
  2.37408510420011E-04 -1.88633131189546E-04  2.27054430114027E-04 -4.21400237723728E-05 -1.52311321614705E-04
  1.33061255163660E-04  1.35857893140451E-04 -1.55333414265886E-05 -2.95845684505404E-04  2.40715816943691E-04
 -2.96855839472237E-04  4.24583016572321E-05  1.53509402202405E-04  1.37176165528716E-04  1.35443856549146E-04
 -1.03729349598997E-05 -2.46068378481581E-04  2.98757554788578E-04  3.06925766157260E-04 -3.51630878526012E-05
 -9.88740498770166E-05  9.42176631395258E-05  2.43206746998174E-05 -6.35120981114870E-05  1.66038929477872E-04
 -2.23380173553940E-04 -2.16885453586413E-04
* ORBITAL    1   78
 -7.78416627358001E-06 -4.20205963629237E-05  3.27366885955819E-03 -3.84914445739377E-04  1.62103298754132E-03
 -7.35006917916329E-06  4.58789082164585E-02 -5.14595684412629E-04  3.89579951870558E-04  4.08182897104409E-05
 -3.89040720826471E-01  3.58419953108212E-03 -2.53820610580651E-03 -1.62166931934722E-05  1.24057729953599E-01
 -1.14892733499199E-03  7.57933574774373E-04 -1.19954045690021E-04  1.65633492256262E-04  4.26010539140882E-03
 -2.33648883197107E-04  3.01030500173000E-04  1.73424490198206E-04 -9.15186501672389E-06 -2.04891755331640E-04
  4.27000308466912E-03 -2.39526751509239E-04  6.91620387821195E-06  4.06966072300481E-05 -2.01579747494379E-03
  1.24736723768642E-04 -1.12975646016541E-03  6.95416954768930E-06 -3.98299055240851E-02  4.55050365233101E-04
 -5.23833935894242E-04 -2.51796281792725E-05  2.50542428438336E-01 -2.38546025152979E-03  1.80402271874564E-03
 -5.68097580212052E-05  4.94197497335789E-01 -4.99947105903447E-03  3.51493333770127E-03  2.49977143029955E-04
  3.61169135912346E-04  1.58478580041791E-03 -5.43195467092004E-05  2.25974806177249E-04  6.83354949809718E-04
  4.43399415841787E-03 -9.85904293466162E-05  4.85169333826908E-04 -2.46492441021475E-04 -1.81979449230637E-06
 -1.10680473605725E-05  4.53190538004005E-04  4.50772961565264E-05  2.74216488868436E-04 -3.17529889082524E-05
  2.93883249422932E-01 -2.95357498965779E-03  2.19487368390938E-03  2.88963153078294E-05 -2.49822170928830E-01
  2.52575942527890E-03 -1.94061110415338E-03 -5.14601907260787E-05  4.51494927095870E-01 -4.69890039792646E-03
  3.34917684210448E-03 -1.30189307725878E-04 -4.08049320648608E-04 -2.05176192373675E-03  5.12828318000593E-05
 -2.61335935790831E-04 -7.05250407787368E-04 -1.40312467440312E-03  3.44569320616848E-05 -1.34987164508841E-03
 -6.74740924788558E-06  3.43161245963495E-06  1.83712550707943E-05 -1.48655613749287E-03  1.83078449701146E-04
 -7.53330942659326E-04 -8.09108269372648E-06  3.53024054131799E-02 -5.11167375163963E-04  4.09842077413838E-04
  2.36646222365445E-05 -1.95174168937333E-01  1.95562040587463E-03 -1.41846556404779E-03 -4.47362092242947E-05
  3.60183111758108E-01 -3.53566007475156E-03  2.59268546075268E-03  1.90121186904296E-04  2.66166704937113E-04
 -1.17580569912042E-03  1.55915133287492E-05  6.60143748575638E-05  5.21562608212270E-04 -3.12905456317372E-03
  1.75653402833671E-05  2.20919706807221E-04 -2.37123555358211E-04  3.70936817375178E-07  5.60727188619591E-05
 -8.69431017878254E-04 -1.55882242638456E-04  1.41087551065826E-03  8.30171652701451E-05 -8.95527677522763E-04
 -2.27519386781893E-05 -4.19515776390134E-05  1.41927207217798E-06  1.66262062540995E-04 -2.33609454080598E-03
  1.28280142081533E-04 -1.20998308896317E-03 -6.74682967175772E-05  8.28883744619531E-04  1.88369166518257E-04
 -2.35295079169564E-03 -2.23648563668857E-07 -1.36902445357651E-04  2.18214033181343E-03  5.19035614269122E-05
 -1.05679571749947E-03 -2.06501333804747E-04  2.05165447090819E-03  1.55812913979295E-04 -1.87671525334200E-03
 -6.11756587375596E-07 -6.51083367539293E-05  8.81057852965134E-04  5.28330306980552E-05 -6.61551681374017E-04
 -5.00921023649448E-05  6.69391306386618E-04  1.84239571561813E-04 -2.27507431861236E-03  2.72485820830301E-06
  6.68730408303934E-08  3.85423797254311E-04 -4.44038365287520E-06  2.98300902901879E-04  3.45837179764465E-05
 -7.99298473241098E-04  1.80165231856466E-06  2.53543517719668E-04  1.31433168095516E-05 -5.42814829599413E-05
  2.58897201681355E-03 -3.51012628368691E-05  4.83706195170454E-04 -2.04189423073042E-04  2.85768932376409E-03
  1.20600308671998E-04 -1.93341710003349E-03 -9.67851734684087E-06  2.66851893079813E-05 -1.72256025603616E-03
  1.38493932948161E-04 -2.29419588506969E-03  1.54267989449532E-05  7.36006558498059E-05  6.67708022041610E-05
 -7.07142497699701E-04 -5.49608374534644E-06  2.80908373053605E-05 -1.15901864440990E-03 -9.86159254583984E-05
  1.56961072140032E-03 -1.01376443551419E-05 -7.24931961091414E-05  4.68212565868624E-05 -4.63314635697034E-04
  2.29350259867274E-05  1.19600598798038E-04  1.17350265191626E-04  7.32853121785473E-05 -3.76877559117646E-05
  1.11221277414095E-04 -1.57390371167079E-04  8.51627819893607E-05  1.55099836595856E-05  6.85377248749210E-05
 -6.93061269131495E-05 -3.99127688870664E-05 -3.21499542705274E-05  5.57875737308290E-05 -9.46562892950794E-05
  1.08693279532270E-04 -3.41375832956298E-05 -1.58279497408196E-04 -1.37049697224510E-04 -1.19772798673352E-04
 -1.37317469381620E-06  2.22574328339044E-04 -1.97788335165970E-04 -1.48531581603964E-04 -5.55456614281388E-06
 -3.42049832558927E-05 -7.26563894728045E-06  6.00346200505052E-05 -4.98943456748002E-05  4.28782646362340E-05
 -2.42032281021686E-05 -8.25523125482544E-06
* ORBITAL    1   79
  2.39617272692094E-06  1.34071424856988E-05 -8.75559546459650E-04  2.03950856027579E-05 -4.51852594265937E-04
  3.61584562673842E-05 -2.80486975862265E-01  2.88361070042588E-03 -2.10986872728038E-03 -4.52314020427833E-05
  3.79682359825383E-01 -3.82965647287835E-03  2.71446190415088E-03 -4.35320484374091E-05  3.59014716712613E-01
 -3.57551846226133E-03  2.73028107222808E-03 -1.50038594789340E-04 -4.31158593712267E-04  2.83301564214264E-04
  1.35297008623063E-04 -2.66770390230731E-04 -7.71909758709911E-04  1.38452191762913E-03  1.11930006646944E-04
 -3.23391907079311E-03 -2.50760989429789E-05 -4.05748843736477E-06 -2.38561941131718E-05  1.16979078200132E-03
 -9.22549633447148E-05  6.98263845294349E-04  4.56359156022394E-05 -4.05352178044933E-01  4.06511711076767E-03
 -2.88604568011636E-03 -3.29144859763300E-05  2.62698088253777E-01 -2.69627728700974E-03  2.00024641432167E-03
 -3.72903080942026E-05  3.09642008457150E-01 -3.18565044170443E-03  2.40043746008044E-03  5.13926948301405E-05
  3.93880723602315E-04  1.19339233179653E-03  9.28954583176845E-05  2.39010933073655E-04  6.68681654014946E-04
 -4.98945268106796E-04  1.09695685780644E-04 -3.28684693260412E-03  1.11707047439364E-04 -7.51814721974577E-06
 -4.53083293234144E-05  1.90668671754968E-03  3.39402475401174E-05  1.22869508195496E-03  8.44310477135835E-06
 -2.93822633872217E-02  3.97909230091791E-04 -2.93510744922025E-04 -2.68337420177439E-05  2.65097675132130E-01
 -2.78980733571530E-03  1.72950059403677E-03 -5.73318037819722E-06  5.52588316759576E-02 -6.47893935029583E-04
  2.54527107075776E-04  5.23477393116323E-06  4.52392750693076E-05 -2.80772787472040E-03  1.53523489504292E-04
  1.35431045091872E-05  1.14851935547264E-04 -5.25632080848132E-05  1.14023036499928E-04  2.59799449144044E-03
 -2.23332894411019E-04  7.32916772101068E-06  4.04703253567635E-05 -2.84183320778308E-03  1.54039632231969E-04
 -1.51282791518296E-03  5.15046775438925E-05 -4.68926976005691E-01  4.62584403922681E-03 -3.15044030108333E-03
 -2.08649087615104E-05  1.37578992743523E-01 -1.44929868548693E-03  1.09398823334624E-03  7.92723728897193E-06
 -7.09951329152360E-02  7.14595428300310E-04 -6.98122195012284E-04 -3.04561803728918E-05 -2.67163118488752E-04
  5.09231413792812E-04  2.12937120143906E-04 -2.65917123398005E-04 -4.73841156634315E-04 -3.14662402527671E-03
  2.43822279151507E-04  4.61236630104580E-03 -2.04478709022753E-04  2.06708549509768E-06  1.82514626588475E-04
 -2.59754401516592E-03 -2.01791140187485E-04  2.16149995001011E-03  6.21784837918651E-05 -1.14213905428185E-03
  2.16998974374800E-04 -2.32722511788005E-03 -1.56989484195119E-06 -8.87712747063711E-05  1.16510051906849E-03
 -1.25975015568822E-04  1.46182322879040E-03  7.45961636501623E-05 -1.02145701945593E-03 -4.68863252912085E-05
  2.39614585242437E-04  3.81581134999972E-07  6.83398639425440E-05 -1.00628442111601E-03  5.98157117253394E-06
  3.20918594473324E-04  3.44875635972671E-05 -5.67259555716564E-04 -1.22112199182818E-04  1.11717028881403E-03
 -4.01716289444311E-06 -2.23845243184559E-04  2.84939686288717E-03 -1.30652950408994E-04  1.49301856841710E-03
  1.90601898621371E-04 -2.07003967647509E-03  1.96545465532514E-04 -2.05101270605090E-03  1.02349220877533E-05
 -1.91700079989463E-05  1.70714930145454E-03  2.25112143383840E-05 -3.01148187626935E-04  1.21695304869299E-04
 -1.86976347586307E-03  7.50278187026620E-05 -1.25217995934103E-03 -4.60499828259088E-06  7.64343009444444E-06
 -7.46255975991997E-04  1.74243024698348E-05 -4.89743234058373E-04  4.72056903417467E-05 -4.51192239840065E-04
 -4.40332987576951E-05  1.05023381973904E-03  5.32496657292284E-06 -2.13712483939417E-05  1.03786651318318E-03
 -7.28463768333896E-05  8.21619666759838E-04 -2.23795363485672E-05  4.97671752168130E-04 -6.08877001362076E-05
  1.21900956241498E-03 -1.28240267191289E-05  4.01481682790227E-05 -2.34422741636076E-03 -1.76306335657285E-04
  2.40923580526628E-03 -3.41638307799899E-05  5.60884657267461E-04  1.12191254601822E-04 -1.94175498739693E-03
 -1.37843918059090E-05 -6.28574786018455E-05 -1.10782195860050E-05 -8.68212086124330E-05 -3.84889708027515E-05
 -8.44220556837201E-05  8.45224199801598E-05 -5.02534062520647E-05  3.14070872960556E-05  1.44575026837410E-04
 -8.39951059949967E-05 -1.43826162346976E-04  7.70029711900904E-06  1.52254769406160E-04 -2.05631573033782E-04
  1.49398542908176E-04  9.81620831171521E-06  4.96841809532981E-05  7.30503437907585E-05  7.07774652462006E-06
 -4.10617550569000E-05 -7.21105424429890E-05  2.36559608320073E-05  5.95847212064385E-05 -2.35794497727868E-05
 -1.16532603855382E-04  1.07999779672858E-04  6.82390405278502E-05 -5.76217241621059E-06  1.53358482690885E-04
 -8.50914474362039E-05 -1.13794623067061E-04
* ORBITAL    1   80
  2.93701736732778E-06  1.67517820108407E-05 -9.78451570070839E-04 -3.75957301142962E-05 -5.95784249613294E-04
 -3.31328688251738E-05  3.21343388951414E-01 -3.22999112936700E-03  2.35003971456746E-03  2.31610602797627E-05
 -2.04468360693010E-01  2.03384895110259E-03 -1.64235119001748E-03  5.60363872527459E-05 -5.08452746202946E-01
  5.17958615382256E-03 -3.70178908308238E-03  2.43014327749155E-04  4.50864191000775E-04 -3.06724838489464E-03
  6.55685623938090E-05  3.77519654655528E-04  7.74297678203033E-04 -1.66400778034447E-03  6.09697763822222E-05
  1.06912927833249E-03  1.08100779154441E-04 -2.84815920498253E-06 -1.70741066127895E-05  7.20675996622329E-04
  6.46685207725046E-05  4.84696375169157E-04  2.21423090195719E-05 -2.30561130971946E-01  2.39258697858783E-03
 -1.59276474705882E-03 -1.47228706611012E-05  1.37576981788238E-01 -1.42052604173220E-03  1.03667364695226E-03
 -1.34695442488368E-05  1.58170805764720E-01 -1.50928964036323E-03  1.21914991453877E-03  1.44631351409950E-04
  2.00178783763067E-04  6.24492719102566E-04  2.84536380786701E-05  2.41510831764710E-04  3.74452061598427E-04
 -4.53840723452544E-04  5.25903671928234E-05 -1.92374335477843E-03  1.05253013429782E-04  1.80380441410175E-06
  1.09450237164404E-05 -4.20434190303019E-04 -6.70703446847512E-05 -3.02647774469128E-04 -8.32878537571346E-06
  8.98615571068741E-02 -9.33981975405809E-04  6.76933947546201E-04  1.24254112007654E-05 -1.45658163177737E-01
  1.54307530081040E-03 -1.00795588968547E-03 -7.27538059103466E-06  1.07079709804125E-01 -1.00997056523789E-03
  8.22290386395855E-04 -1.30298850424135E-04 -1.20546435110194E-04  2.56455621739134E-04 -1.09604179433524E-05
 -1.87992921711219E-04 -2.34592087927563E-04 -3.79429344929191E-04  8.35580953170425E-06 -1.14747719906254E-03
  9.66573852766446E-05 -1.97167130283117E-06 -1.12117452850877E-05  6.59817960065442E-04  4.04936732990366E-05
  4.11971769122461E-04  2.94694773349178E-05 -2.62377340948002E-01  2.63153296935883E-03 -2.03716056500196E-03
 -3.62223760911731E-05  3.42105736081970E-01 -3.46021236138818E-03  2.51793155439266E-03  5.75796261465261E-05
 -5.21701805634979E-01  5.31678305261470E-03 -3.82818037984375E-03 -2.42486589299684E-04 -4.79429478788422E-04
  1.71565974394689E-03 -4.81566348634404E-05 -3.98469659111349E-04 -8.23718878295884E-04  2.68533222894929E-03
 -4.65270693827143E-05  1.57539642571312E-03  6.75146628453232E-05 -1.16106928086722E-06 -6.22666460484815E-05
  8.09627851437286E-04 -3.76495180341206E-05  6.15894614345975E-04  6.17724419861118E-05 -8.37257181288643E-04
 -1.92490011410399E-04  2.36497346297397E-03 -1.69618545216461E-06 -9.30358543534745E-05  1.18096381162314E-03
 -1.68395915717197E-04  1.82267513179364E-03  1.45670826681397E-04 -1.59729694042874E-03  4.71491872455584E-05
 -5.29137146944347E-04  1.52805419136856E-06  8.86753572744665E-05 -1.17115289516760E-03  4.09825760861082E-05
 -5.62662938927193E-04 -3.68779467284982E-06  2.37969570278625E-04 -2.07783737016109E-04  2.51625069510693E-03
  1.28333586797591E-06  6.51480582675262E-05 -8.11171473441533E-04  1.40929554823037E-04 -1.48720257208302E-03
 -1.51183562813758E-04  1.61215040745886E-03  8.79425174852095E-05 -9.18421328774343E-04 -2.73399545919784E-06
  1.82333501028850E-06 -4.08115027053425E-04 -7.37520647709788E-06  1.92327021722235E-04 -2.54621773329508E-05
  3.19040211682533E-04 -2.03601649295873E-05  4.63787009134581E-04 -4.78002826959398E-06  1.21585409137884E-05
 -8.37573237055740E-04  1.31084480661905E-06  3.01471719237793E-04  7.19084565291028E-05 -1.36076670324656E-03
 -2.34091478735509E-05 -2.94543097776023E-05  4.25690642325750E-06 -7.03674241419314E-06  6.89195670027145E-04
 -4.61445127801744E-05  5.57286673903994E-04 -1.27665583973318E-05  3.04501584909831E-04 -3.60071215495365E-05
  7.59892910730271E-04  3.21366598447329E-06 -8.16679388879425E-06  5.63608899139328E-04  5.20523852013483E-05
 -1.08043518823921E-03 -2.96811933582821E-06  3.68486737596226E-04 -1.01336455053812E-05 -2.55537282578467E-04
 -8.92027608401037E-06 -4.46257224060321E-05 -1.49464346790102E-05 -5.62608872041152E-05 -1.61526292108868E-05
 -6.13379924866302E-06  6.00360635192583E-05 -7.27026938208142E-05 -7.42635541130766E-06 -3.56716557732836E-05
  6.19292590275818E-05 -4.57603780483993E-06  5.99768006551524E-05 -6.09895749463053E-05  4.73291760715666E-05
 -1.52172688472548E-05  1.10374017215894E-05  5.28388526383666E-05  1.35987625525110E-05  7.10189718517346E-05
  5.73309863867685E-05 -7.13166944436412E-05  2.85529602883451E-05  8.21022261695648E-05  5.29709591308744E-06
  2.69382245006840E-05 -3.54725702950886E-05 -7.39776439358467E-06 -1.05514228751026E-05 -3.63048856242608E-05
  5.70174222905644E-05 -1.16695018510618E-05
* ORBITAL    1   81
 -1.72618977822562E-03 -1.26155743415151E-02 -7.17956962043220E-02  5.46894163976464E-02 -1.94870468048903E-02
 -8.87696593719186E-05 -2.09178311525989E-03  5.84779941910288E-03  9.44357907036616E-04 -1.21510852744950E-03
 -2.99518921768918E-02  3.86240809196335E-02  1.88846701784960E-03  7.61910662505947E-04  1.88164750536012E-02
 -2.23554559991785E-02 -7.16856372133104E-04  6.68376322351925E-03  1.48894993649349E-03 -4.80816834954419E-03
 -4.62298050569001E-03 -5.06153773191080E-03 -1.13802031588410E-03  1.30327664753036E-03  4.38912764500119E-04
 -2.32938331048538E-03 -2.92722255820012E-03 -1.74077921587386E-03 -1.27219323626792E-02 -7.23941327587895E-02
  5.54776763908755E-02 -1.96813192921344E-02 -1.20781471847612E-03 -2.97683704803082E-02  3.87537164864681E-02
  1.95257372047749E-03 -1.30423229758417E-04 -3.14843215985972E-03  6.57733058952121E-03  8.54121660214101E-04
 -7.92667224693390E-04 -1.96053610661141E-02  2.34996971993642E-02  7.27305826478887E-04  8.08087823001470E-03
  1.85869246397791E-03 -1.31325763412009E-03 -4.20809116938979E-04 -3.43286662439803E-03 -7.75794747177294E-04
  4.71310137697549E-03  4.68095353803051E-03  2.75996895578926E-03  3.04974004283873E-03 -1.73640093927225E-03
 -1.26899695008542E-02 -7.22139858024102E-02  5.57933927554029E-02 -1.95272002887492E-02  1.31421110020561E-04
  3.17506077409490E-03 -6.58241120219925E-03 -8.43710120085065E-04  1.21360644033709E-03  2.99143836272370E-02
 -3.89398333930591E-02 -1.93604204622648E-03  7.94722572575501E-04  1.96565761969321E-02 -2.36001899960918E-02
 -7.25695401515446E-04  8.01852488493340E-03  1.85191439885624E-03  4.55146459059963E-03  4.66515992551545E-03
 -3.45468146630057E-03 -7.89084315545452E-04 -1.35335026109531E-03 -4.18473315001664E-04 -2.62120211220926E-03
 -3.04451980783823E-03 -1.72467562246216E-03 -1.26045795064224E-02 -7.17362847572918E-02  5.47808745618856E-02
 -1.93886471019746E-02  1.21409066823475E-03  2.99288861272530E-02 -3.86367270422216E-02 -1.89282457005847E-03
  8.82394148520883E-05  2.08153997316471E-03 -5.86501693786764E-03 -9.45587813698413E-04 -7.63345828931290E-04
 -1.88512000515385E-02  2.23566539346335E-02  7.11642124123142E-04  6.66335608240690E-03  1.48976728140553E-03
  1.30476980046233E-03  4.36174178654997E-04 -5.00756321827231E-03 -1.12684865508219E-03 -4.79863458007844E-03
 -4.61845077557104E-03  2.33417974511226E-03  2.92346401427468E-03 -1.58640248270799E-03 -1.70733526102764E-02
  3.50603093844373E-01 -3.72185092422845E-04  2.55841885548369E-03 -5.18779900716256E-03  7.50649737782885E-02
 -3.38382551987795E-03  5.11596267196905E-02 -1.63071517305040E-03 -1.75608931209164E-02  3.62491625625010E-01
  3.81040004200242E-04 -2.42062701854782E-03  5.27097865983112E-03 -7.73417079233367E-02 -3.50847645455994E-03
  5.34572351309236E-02 -1.58835521501930E-03 -1.70923861885922E-02  3.50979787587916E-01  5.19281794645196E-03
 -7.51886582229647E-02  3.71587364786863E-04 -2.58154151921511E-03  3.38491780229176E-03 -5.12082522021895E-02
 -1.63110392853223E-03 -1.75680439303589E-02  3.62829305663874E-01 -5.27426620752518E-03  7.73871155327363E-02
 -3.81850714515733E-04  2.39865509543776E-03  3.50827593358835E-03 -5.35093003113814E-02 -1.84127685331795E-04
 -2.63741659411534E-03  7.36337899778238E-02 -1.20045159317807E-03  6.75022368425637E-03  2.22517875284894E-04
 -1.19512645747535E-02  9.93337142196208E-04 -1.29740767496160E-02 -2.00335510033033E-04 -2.79997891295402E-03
  7.56334507431255E-02  1.25784289907360E-03 -7.11344346905871E-03 -2.10933976267982E-04  1.19651198191287E-02
  1.03004401031660E-03 -1.33790922524858E-02 -1.88223351217750E-04 -2.69188679456349E-03  7.51240694088782E-02
 -2.31159819310342E-04  1.21347311107740E-02  1.20811491197158E-03 -6.85721485915768E-03 -1.01037534384292E-03
  1.32581369223494E-02 -1.98710889342684E-04 -2.78213727787217E-03  7.53518615010242E-02  2.12276421661734E-04
 -1.19533746385552E-02 -1.24938596587547E-03  7.06590935925012E-03 -1.02422842427968E-03  1.33230924987777E-02
 -3.90116714417819E-03  5.13457658624637E-02  5.69315605319324E-03  8.28497235467433E-03 -1.80015640500052E-03
  1.16251772446784E-02  9.02502103872154E-03  1.16854679032627E-02 -3.98593679929279E-03  5.21734941731165E-02
 -5.87917608478983E-03 -8.37714306301016E-03 -1.86701225816526E-03  1.16850790191959E-02  9.11710953233605E-03
  1.18331058341094E-02 -4.00563813981482E-03  5.24604385227222E-02  8.47516404009565E-03  5.91100696648489E-03
  1.89089799139393E-03  9.17095945936141E-03  1.19058854757979E-02  1.17769045761486E-02 -3.84873380395034E-03
  5.05802153590716E-02 -8.22569196927643E-03 -5.55634756540334E-03  1.79958102606249E-03  8.88974884692078E-03
  1.15105580510732E-02  1.14530771340586E-02
* ORBITAL    1   82
  8.79081048350585E-04  6.39765353112573E-03  3.49887291725828E-02  4.93149451748785E-02  5.75116407099895E-02
 -6.29949369277505E-04 -1.67194837215219E-02  1.00914195549496E-02 -4.03409609610048E-03 -3.28680908018263E-04
 -9.34752408863795E-03  8.66800453024960E-03 -1.85435723017148E-03  5.96165054921448E-05  1.77099840211773E-03
 -7.08380785525581E-03 -1.42638266805250E-03  1.47089117235760E-02  7.17870865755337E-03  1.66419499463113E-02
  4.29427923875378E-03  9.09661905971775E-04 -2.00994577280404E-03  3.85049223845332E-03 -1.21809085409378E-03
  1.40544389921313E-02  2.04923474638478E-03  4.72506424720942E-04  3.43062228180825E-03  1.83675113780245E-02
  4.52527728638171E-02  4.02998536119396E-02 -5.01880012370905E-04 -1.35873867744537E-02  2.12281070020518E-02
 -2.32303782779720E-04 -5.69734903516002E-04 -1.52867607829840E-02  1.82416248868794E-02 -2.13003611172073E-03
  3.30796252209785E-04  8.44299292083271E-03 -6.15555243087770E-03  1.49591844914776E-03  1.91253956793314E-02
  7.25542820290235E-03 -2.58204647452399E-03  1.21162368122494E-03 -2.02773251670309E-02 -6.30541386688667E-03
 -9.22860565725642E-03 -2.30237358684737E-03 -8.85715925344626E-03 -8.83549108635543E-04 -4.80537189787155E-04
 -3.48790275019026E-03 -1.86346253828982E-02 -4.51884979123201E-02 -3.98780948150380E-02 -5.66191789048847E-04
 -1.51979892225044E-02  1.85270897404219E-02 -2.02910950484064E-03 -4.75539781095578E-04 -1.29341638623482E-02
  2.07363066271135E-02 -1.67672405509524E-04  3.44361569054913E-04  8.77727719619179E-03 -6.65591575495036E-03
  1.46686762670319E-03 -1.93790688422956E-02 -7.24994484771117E-03  8.75154035345503E-03  2.27812467366952E-03
  2.02842370560509E-02  6.26807760058003E-03  2.47753148683930E-03 -1.19185931906128E-03 -8.49587023459049E-03
 -8.81763158777861E-04 -8.91134706883990E-04 -6.48447597008099E-03 -3.54285959956489E-02 -4.89525579256312E-02
 -5.70957329155332E-02 -3.05739197304255E-04 -8.77557147263350E-03  8.21595642197405E-03 -1.78942108999450E-03
 -6.21568193139101E-04 -1.65082535397211E-02  1.03277697691929E-02 -3.90332838234859E-03  4.63832733378795E-05
  1.44128878068639E-03 -6.51323720069678E-03 -1.38123705722118E-03 -1.46663255236553E-02 -7.09287068173714E-03
 -3.77087387587438E-03  1.19042072348099E-03 -8.19660075718590E-04  1.98919319241253E-03 -1.63017276553928E-02
 -4.30246273265216E-03  1.37526110357592E-02  2.07812548702791E-03  6.10208052743429E-06  1.25937502022461E-03
 -1.02990546868895E-01 -2.60184265983229E-04  6.37383995786820E-03  4.26469129087797E-04 -1.31710645874336E-02
  6.61899073716041E-04 -1.62491442462780E-02 -4.79956399969062E-04 -6.49842900809026E-03  2.31983678372972E-01
 -3.97082349763859E-05  6.29707016619923E-03  1.94435818383186E-03 -3.98946201428488E-02 -1.25220456089316E-03
  3.04903674967057E-02 -2.61503048201068E-05 -1.46024851056158E-03  1.06837072134881E-01  4.66519928745077E-04
 -1.40639171025667E-02 -2.61769217152849E-04  6.24977428777813E-03  6.94281860548435E-04 -1.67796175377726E-02
  4.64209432050184E-04  6.34852844800221E-03 -2.29648865803066E-01  1.91694004939502E-03 -3.93189355474761E-02
 -3.27530601151370E-05  6.39432971548627E-03 -1.23003309973130E-03  3.01478841521574E-02 -6.40605999792287E-04
 -7.61013277087714E-03  1.66699630966587E-01 -3.54965165186415E-03  2.56163618625045E-02 -3.29830268475315E-04
 -6.85105289215606E-03  2.26132876667835E-03 -2.19333615589774E-02  1.21436049686968E-03  1.41946373405107E-02
 -3.01260445891957E-01 -6.40241980563878E-03  4.63338532239865E-02 -6.92008983015964E-04 -1.44887123175944E-02
 -3.97659690758516E-03  4.32001900471109E-02  6.63939993536033E-04  7.87460184918921E-03 -1.72417859224722E-01
 -3.41752624717321E-04 -7.10819818913759E-03 -3.62747825083229E-03  2.64064010383256E-02  2.32440932723261E-03
 -2.28259608073585E-02 -1.18074170467261E-03 -1.38327627831557E-02  2.95101546420937E-01 -6.63041677620659E-04
 -1.42551606041168E-02 -6.25393958101956E-03  4.52196962201894E-02 -3.88941958757241E-03  4.22154280753120E-02
  1.15596817377162E-02 -1.68727487411439E-01 -1.45507606505757E-02 -1.94700584209273E-02  3.22491208560996E-03
 -3.86521718232817E-02 -3.12400068736729E-02 -3.84326336478494E-02 -1.97379029518384E-02  2.82286322887828E-01
 -2.48642637397761E-02 -3.37948591460197E-02 -7.12381043929218E-03  6.21788894893779E-02  5.18264800762711E-02
  6.36410958419440E-02  2.01712116198427E-02 -2.88592763237559E-01 -3.48854245866578E-02 -2.54041670257347E-02
 -7.39210194806834E-03 -5.29682990271063E-02 -6.49857505602910E-02 -6.35110511568417E-02 -1.12163580400187E-02
  1.63570147154466E-01 -1.91175520915058E-02 -1.39598383109679E-02  3.22624227688687E-03  3.02966684052580E-02
  3.72937190733808E-02  3.75324932900715E-02
* ORBITAL    1   83
 -8.03156380178922E-04 -5.86891552456664E-03 -3.32082530707784E-02 -4.09460068920940E-03 -3.64893924998377E-02
 -5.87571424150514E-04 -1.53127524144208E-02  3.99786914764034E-02  3.98540077549498E-03  3.49595900951684E-04
  9.23424297748921E-03  7.52408206000104E-03  4.09052404694192E-03  4.61584413672912E-05  7.98414630028843E-04
  2.39150798129174E-03  3.89732289436849E-04  3.92119550245739E-02  6.93024912019160E-03 -1.55503936681983E-02
 -3.92524657353555E-03  3.88014313445274E-04  1.32353282334835E-03 -1.41884372450056E-03  3.04948185043167E-04
 -1.40353277328829E-02 -2.95921386983791E-03  9.79824948992525E-04  7.14254510102388E-03  3.96680314862652E-02
  1.08603871579315E-02  3.90819517392204E-02 -2.18459356620369E-04 -6.12165614324778E-03 -8.05873392850081E-03
 -3.47757320880256E-03  5.41354327237317E-04  1.40174791332425E-02 -3.42576929185895E-02 -3.12734168417236E-03
  1.68016225823769E-04  3.81019152571920E-03 -2.02113905272871E-03  1.81391223443187E-04 -3.55931417486007E-02
 -6.36635053946943E-03 -1.21366098864128E-03  1.81452877888933E-04 -2.82608306952329E-03 -1.69785881106149E-03
 -1.41993091327880E-02 -4.30740477594877E-03 -1.28356369769773E-02 -3.36012869207395E-03  5.10801795723982E-04
  3.72280786736974E-03  2.06610818158975E-02 -4.94345372883956E-05  1.59934525735450E-02 -6.71328842749446E-04
 -1.73568957245147E-02  2.92700013643288E-02  1.05956904416454E-03  3.01393881462165E-04  7.95526079776499E-03
 -2.60278351942632E-04  1.96090823308696E-03 -4.95002146510914E-04 -1.23775729111196E-02  1.36768342671439E-02
 -7.66615767437760E-05 -3.37228326869570E-02 -7.24411814488083E-03 -5.28801237793880E-03 -1.98823032773593E-03
 -1.96795505759849E-02 -4.82929273062299E-03  6.02907070430403E-04  5.04669225586327E-05  6.34200716604031E-03
  2.03061006520030E-03 -5.43173589105293E-04 -3.96868493938907E-03 -2.24221735234401E-02 -8.54173398140816E-03
 -2.85914825108267E-02 -5.63561713673141E-04 -1.46819698043464E-02  5.92777732668760E-03 -2.83341764241616E-03
  5.41884730944649E-04  1.39531599867178E-02 -3.05492973835242E-02 -2.81068626804185E-03 -3.98688650955148E-04
 -9.98480176796168E-03  8.59600081036855E-03 -7.07788372723077E-04  3.24984679786650E-02  5.69169810370288E-03
 -6.49233150704770E-04  5.54357765448454E-04  1.99875564211056E-02  5.64797716991779E-03 -1.08198671830075E-02
 -2.60230581322303E-03  1.13001446424516E-02  2.11834968226957E-03 -4.99700656964146E-04 -5.58429428033148E-03
  1.40262702201305E-01 -7.77033747253324E-04  6.04854634194279E-03 -1.30313342914807E-03  2.32430858392880E-02
 -1.13255792459371E-03  2.25751682926907E-02  1.03319397125416E-03  1.12876968586430E-02 -2.71068087041529E-01
 -9.01796668547622E-04  7.28782428220303E-03 -2.76912832926173E-03  5.13275294226268E-02  1.80390951153639E-03
 -3.77884422181136E-02 -9.29121214865704E-04 -1.05370437015211E-02  2.74635028975860E-01  2.78215835901109E-03
 -4.98969783415008E-02  9.66426949385181E-04 -5.24260121374474E-03  1.72976406920875E-03 -3.76713440963794E-02
  6.70558708543767E-04  7.43516651870695E-03 -1.85575408837271E-01  1.64836888182103E-03 -3.23142730377528E-02
  6.78111142411021E-04 -6.19693899826798E-03 -1.46962109203913E-03  2.93438466082261E-02  4.29142210953457E-04
  5.06340410390258E-03 -1.10695391327344E-01  2.17493061546067E-03 -1.74953536454637E-02  2.74268717394979E-04
  8.80129887351052E-03 -1.43883428390447E-03  1.55894555055789E-02 -1.21409772261359E-03 -1.39676241100287E-02
  2.88335832655740E-01  5.96766829555854E-03 -4.57849254280439E-02  7.85700807799516E-04  1.83279596462770E-02
  3.70755435385257E-03 -4.32193927599143E-02  1.02324875426899E-03  1.20080154902413E-02 -2.59784748565445E-01
 -5.82796983754648E-04 -1.72559546570449E-02 -5.19974935336566E-03  3.97613685131043E-02  3.29839479014129E-03
 -3.83471003772890E-02 -8.95041710862322E-04 -1.02993508541530E-02  2.12602000606796E-01 -5.99178613198777E-04
 -1.33607586963002E-02 -4.39867026291023E-03  3.43845104908498E-02 -2.78627155155935E-03  3.06649129950089E-02
  1.68881092392392E-02 -2.38170558874082E-01 -1.96166859883992E-02 -3.01054473700106E-02  6.69096442569209E-03
 -5.24474498719166E-02 -4.40011190051055E-02 -5.15902676480996E-02 -1.41767076226735E-02  2.00074779665065E-01
 -1.66404658339395E-02 -2.52151863626284E-02 -5.10925457584900E-03  4.38531167965464E-02  3.65092713672117E-02
  4.23459311263985E-02 -1.91244625230111E-02  2.68744572232158E-01  3.42724474494926E-02  2.25993728407566E-02
  7.80348920978283E-03  4.90604433176571E-02  5.74122050186548E-02  5.77998627785091E-02  7.12876986455125E-03
 -9.93915200656001E-02  1.34100900688971E-02  7.69272792044220E-03 -2.64919614384088E-03 -1.84016169277196E-02
 -2.06156294766537E-02 -2.26017393046025E-02
* ORBITAL    1   84
 -3.31472935929575E-04 -2.42210734970097E-03 -1.37355612256824E-02  1.05159110519666E-02 -6.44717312171643E-03
  7.07161032526352E-05  1.50551698030377E-03  7.97477491614646E-03  1.26538915684029E-03 -5.59237169275122E-04
 -1.43119358973352E-02  2.60591758689993E-02  1.38361527934433E-03 -7.31925360970719E-04 -1.89575111294230E-02
  2.13251028720597E-02 -8.46027771565958E-04  2.66502292931722E-03  5.80783957727906E-04 -5.26436783949666E-03
 -1.70115058082442E-03 -4.05852895413357E-02 -9.33959150269342E-03 -1.15342513387476E-03 -6.03749502608285E-04
 -1.54557086307488E-03 -9.68185571602365E-04  6.75794602050745E-04  4.92852073430499E-03  2.74368151861528E-02
  1.83859446382244E-02  3.61477248210431E-02  2.47442296484517E-04  5.89064652610342E-03 -1.53631971122276E-02
 -2.11825817481070E-03 -3.97201049810682E-04 -1.02370536151898E-02 -1.52897752580438E-03 -3.38412367209802E-03
 -7.31450197953646E-04 -1.89823340853131E-02  2.45939346373819E-02  1.06955631688430E-04  5.38730801222277E-03
  3.39793731054866E-03 -3.20344101637547E-03  2.24749259569335E-04  3.61924192217920E-02  7.11330903207147E-03
 -1.40308822984288E-02 -3.51192169236454E-03 -9.57711966569710E-03 -1.76402736991053E-03 -1.07609288570634E-03
 -7.84467442578455E-03 -4.35638278427119E-02 -2.06919648595444E-02 -4.99310041591026E-02 -5.73640365104930E-05
 -1.46270011135762E-03 -1.80866920127156E-02 -4.27802795908944E-03  1.49565309477608E-04  3.15310185216382E-03
 -1.82859558882339E-02 -3.45728221200550E-03 -5.29429267090604E-04 -1.40312032109881E-02  1.94872561164671E-02
  1.38002025703744E-04  1.30138780081286E-02  3.34732065492497E-04  1.83050534826374E-02  5.12553511599597E-03
 -2.99999293149706E-02 -5.39277786184366E-03  3.14084037383563E-03 -2.59980688925673E-04 -1.39370949605040E-02
 -3.18720209997142E-03  6.73957587683395E-04  4.92637359626542E-03  2.79710296366409E-02 -7.42041563227555E-03
  2.40497534348336E-02 -2.94177292231674E-04 -7.40730493195947E-03  2.61326525136101E-02  3.29222972615696E-03
 -2.31694531469531E-04 -6.32459008828535E-03  2.70602072186137E-02  3.15763238072518E-03 -6.22381526656541E-04
 -1.62990679136989E-02  2.00402175797896E-02 -5.03006595080150E-04 -2.20117470561028E-02 -3.94567561663405E-03
  1.73627562157649E-03  3.45329465779189E-04  3.50631134819411E-02  7.41877688894580E-03  1.25404948568591E-02
  3.42470446201248E-03 -8.52091371595078E-03 -2.29036509233958E-03  1.00694655872546E-03  1.15801862693218E-02
 -3.12172748926325E-01  6.02698665363950E-04 -8.49417312057476E-06  3.36342438990776E-03 -6.06266905776592E-02
  1.50780629998827E-03 -3.68894803685006E-02  4.75104899496368E-04  5.00602265709220E-03 -1.08356128731522E-01
 -2.17129402880054E-04  2.30435668492633E-04 -1.59526779833983E-03  2.61129838758276E-02  2.20746531241469E-04
 -8.04419841279411E-03 -6.42788572721504E-04 -7.43511606310597E-03  2.03471515453124E-01  2.30314237427761E-03
 -4.16559470384552E-02  1.31471733198409E-04  2.83845159137910E-03  7.67047430557159E-04 -2.11342528325889E-02
 -9.53947200329424E-04 -1.02464000809713E-02  2.35184120207980E-01 -2.81562762551318E-03  4.95591096207342E-02
 -6.33015382186148E-04  3.93348320743923E-03  1.12908608753615E-03 -2.66040271574405E-02 -1.28336037130435E-03
 -1.49948951359385E-02  3.20443124463266E-01 -6.61764499141234E-03  4.85680970005827E-02 -6.87642671036921E-04
 -1.87355586706951E-02  4.04165358630428E-03 -4.84394839867357E-02 -2.97141009518588E-04 -3.44878173174943E-03
  7.30543572982356E-02  1.48962803364212E-03 -1.01240431584496E-02  1.41202177784541E-04  5.06469919740608E-03
  8.20060595320247E-04 -1.33256395929117E-02  9.40043420661015E-04  1.09493111954420E-02 -2.32867714107951E-01
 -4.81145054521257E-04 -1.23713057534302E-02 -4.81004475390459E-03  3.47920064634903E-02  2.90147907715825E-03
 -3.58754088740753E-02  8.80691020721994E-04  1.01531085884849E-02 -2.11102870396986E-01  5.25263238771004E-04
  1.36966109780784E-02  4.34795940568513E-03 -3.22860008812498E-02  2.60588764872211E-03 -3.36586878189346E-02
  1.53700447213163E-02 -2.18904986899162E-01 -1.88051939088644E-02 -2.61933082711828E-02  6.59438897152753E-03
 -4.66468878194791E-02 -4.03393842246001E-02 -4.92181655219868E-02  1.38637143427877E-02 -1.93262047018361E-01
  1.65875646538712E-02  2.44735223154261E-02  6.66980792914945E-03 -4.00770785920792E-02 -3.52856889748342E-02
 -4.19751746403171E-02 -4.66328530489668E-03  6.36158301842878E-02  8.25085701086075E-03  5.74494043652058E-03
  3.16880077094857E-03  1.16476207902992E-02  1.44338232660792E-02  1.20190600985533E-02 -2.11106770693411E-02
  2.99047904644959E-01 -3.70277876889290E-02 -2.49704451465092E-02  9.01597709157952E-03  5.51774094660546E-02
  6.63050777522460E-02  6.45442540576014E-02
* ORBITAL    1   85
  4.49324527327274E-04  3.23095336172202E-03  1.61105136032544E-02 -6.32083288780257E-03 -1.37755825269551E-02
  3.44398816250685E-04  8.72545802908566E-03  6.44467469479438E-03  4.81050560043633E-03  7.63003556525816E-04
  1.89478734391690E-02 -1.55939702782448E-02  2.21813302084814E-03 -5.03528252228308E-04 -1.25187766327439E-02
  2.12007335784195E-02  1.58886650223172E-03 -3.63201148860385E-03 -3.52829949326840E-03 -1.25849981769489E-02
  2.66892308948626E-04 -5.00594740892896E-03  3.50626225322858E-04 -2.80326635822431E-03  1.11068010312893E-03
 -1.06306700524629E-02  1.02884729209408E-03  2.33578228916497E-04  1.65582949405440E-03  7.24050478975623E-03
 -3.53510688815248E-03 -2.14695978879406E-02  8.47711620555214E-04  2.11684572774728E-02 -1.37823772021636E-02
  3.06685756448334E-03  4.82946810016435E-05  1.16499862281641E-03  1.76172394070194E-02  5.01195357806957E-03
  3.49915180788979E-04  8.65622444410910E-03 -1.64403861630886E-02 -1.63627432201043E-03  1.07394348196880E-02
 -4.01103434857756E-04  2.49697266258574E-03 -1.18650654730455E-03  6.95713634915242E-04  1.88300429152913E-03
  1.50451876150291E-02  7.33586530552511E-04  1.29026653537969E-02 -1.96540763557715E-04  2.01872053003307E-04
  1.42523549761563E-03  5.98068541744253E-03 -5.14093840169257E-03 -2.34806489178789E-02 -7.71961748359718E-05
 -1.91972970180532E-03 -1.72550753174859E-02 -5.19626365803309E-03 -8.49872333986910E-04 -2.12661565356392E-02
  1.37312948822278E-02 -3.15994754336130E-03 -3.45381000027774E-04 -8.55982085997317E-03  1.65925645677736E-02
  1.70235344925423E-03  9.82068849529141E-03 -7.42145951265826E-04  1.54020309061076E-02  8.76371539658445E-04
  6.23615423796860E-04  1.94421944022054E-03  2.57701237351920E-03 -1.23742500530545E-03 -1.32662511471794E-02
  1.33381380556769E-04  4.42218849188591E-04  3.17960438711120E-03  1.58445141922373E-02 -7.26934168769318E-03
 -1.45174785619741E-02 -7.79032298429362E-04 -1.93738368670026E-02  1.63819266350662E-02 -2.18988638729370E-03
 -3.70724623401839E-04 -9.41884498270735E-03 -5.37124756817503E-03 -4.83946497620860E-03  4.80742859656332E-04
  1.19316635074083E-02 -2.04838205513256E-02 -1.62467410192091E-03 -4.78199475833906E-03 -3.85433620464752E-03
 -2.85276949419767E-03  1.15637890535116E-03 -3.80849019121599E-03  6.59540516409676E-04 -1.26193110004040E-02
  2.30898197774262E-04  1.07269160835917E-02 -1.02129582139108E-03  7.80405556088213E-04  7.81144292582706E-03
 -1.50423596838640E-01 -5.79731084194579E-05 -5.71704593722086E-03  1.44717152263499E-03 -3.40969245449261E-02
  1.18693138874243E-03 -2.10952230113600E-02  4.42731992024663E-04  3.95162292891250E-03 -4.63138907943645E-02
[truncated: 611,761 more chars]
