# Supplementary material for: Spin-Pure Stochastic-CASSCF via GUGA-FCIQMC Applied to Iron–Sulfur Clusters
Source: J Chem Theory Comput. 2021 Sep 1;17(9):5684–703. doi: 10.1021/acs.jctc.1c00589 (PMC8444347; doi:10.1021/acs.jctc.1c00589)
Supplement: Supplementary file 1 — ct1c00589_si_001.zip [file ct1c00589_si_001.zip › fe4s4cas20in20_s5.RasOrb]

#INPORB 2.2
#INFO
* RASSCF average (pseudo-natural) orbitals (Not final)
       0       1       0
     212
     212
*BC:HOST pcal008 PID 6525 DATE Wed Sep 30 15:52:53 2020
#ORB
* ORBITAL    1    1
  7.46284953274102E-06  1.30382260458757E-07  4.48020290045636E-07 -2.84697584803160E-07 -1.66986112418544E-07
 -1.49947071269881E-10  1.23290039668525E-09 -1.94880111682131E-08 -1.07251299751333E-08  1.10024456179432E-08
 -1.70307798034874E-08 -1.11217616813724E-06 -3.33261125790931E-07  7.28251168877137E-10  1.67642301282438E-08
  2.67072301775557E-07  1.69389883815053E-07  5.59238672569564E-08  9.22775228735866E-08 -1.35256569433030E-08
  1.41871851841583E-08  4.11625799232068E-07  9.19037714480515E-07 -6.53752428153308E-09 -2.18250471614045E-08
  5.45576852267538E-07  9.54102806224559E-07  1.27646115430738E-05  1.28161972818496E-07  4.33997460529715E-07
 -3.43015819612778E-07 -1.76185016764033E-07  4.50499794218253E-09 -2.81022516181983E-08 -7.91703172378086E-07
 -2.96236029424098E-07  5.66764149085106E-09 -2.52551182064010E-09 -4.02137791644521E-07 -5.21249900152459E-08
  7.26388915400624E-09 -2.44994972881020E-08 -8.16338226131656E-07 -2.30056629413726E-07 -3.37389436550871E-07
 -7.63950546662592E-07 -4.01179563485642E-07 -6.75575855781741E-07 -2.54085891881527E-07 -5.39547292634338E-07
 -3.88713063933151E-07 -7.00155385636351E-07  1.94957028278768E-08  1.75621547692383E-08  1.00000003545564E+00
  2.06450850499603E-05 -8.40250811676854E-06  7.18373252944821E-06 -4.79788553622813E-06  4.55788653113582E-08
 -1.13259328382252E-07 -8.05089262177264E-07 -2.97749610147650E-07 -2.11020145066188E-06  3.73062991562778E-07
 -1.47202448583711E-06  7.31089771337609E-07 -1.50233836538243E-06  3.25936241663359E-07 -5.28769499823327E-07
  7.08368526477324E-07  1.69647698856732E-07  4.25487663708689E-07  3.22710910580410E-07  6.63118673432172E-07
 -8.99481289250359E-08 -2.18568575968393E-07  5.79820425221479E-08  2.39875914466878E-07 -2.68510044954230E-07
 -6.47456976345921E-07  5.96230480689446E-06  1.69670211768286E-07  6.84009815842721E-07  8.30976885689512E-07
 -8.82082689750594E-08 -9.00303964002474E-09 -6.09368397488588E-08  5.05581024122518E-07  3.19259081625271E-07
  1.16954236574970E-08  1.17100675175358E-07  8.86905543891029E-08 -5.23185262378298E-08  1.46715919861541E-08
  1.27116423327816E-07 -2.77990295501647E-07 -2.55150351447615E-07  2.83028894972923E-07  7.03005965382597E-07
 -2.57399436909429E-07 -4.40913786240769E-07 -1.63185017653802E-07 -4.05466368320380E-07  2.35294443635183E-07
  4.31913798918770E-07  1.75755212588705E-08  1.14059761103596E-08 -2.51099574949120E-08 -1.88469635452713E-07
 -6.03299655790575E-07 -5.15378071533751E-10  2.01159602525210E-08 -1.52698792559017E-08 -8.90634483598780E-08
 -1.05554664659357E-08 -7.93924419333293E-08  4.78040059551441E-08  2.97955566774803E-07  2.55548623867645E-07
 -8.85353334493614E-10 -9.71780130644006E-10  1.92849920649305E-08  3.62604054963215E-07 -1.61836644936178E-07
 -1.10303115214483E-06  4.91759082225524E-08  3.09346139160721E-07  2.86624649482288E-07  1.16104592889162E-07
  9.31694662413188E-07 -9.83779211055586E-08 -5.62793431957470E-07  1.45957461099602E-08  2.65495075962597E-07
  1.45581443003330E-08  3.76780532352886E-08 -4.29842054422156E-07 -2.38204939240827E-07 -1.39238211126682E-06
 -1.98422997785862E-07 -1.03637325540754E-06  2.97063007503408E-08  2.59657391017208E-07  7.52973018065902E-09
 -1.46720364903245E-08 -7.24864824567677E-07  2.37500591066293E-08 -9.70121642279112E-10  2.34759655961166E-07
  1.54658058401952E-06  1.47561807218415E-07  1.08297125153439E-06 -4.20198119194512E-09 -3.18596187692347E-08
 -1.13554746431679E-07 -3.85779276826248E-10  2.11452592942907E-08 -2.55053739834600E-08 -3.57372535703242E-07
 -8.83174010888089E-09 -1.34173960944188E-07 -4.85387941213322E-09 -3.68274200737207E-08 -1.31294953656904E-07
 -7.79149709197048E-09 -8.32492288302284E-08 -1.97371813747724E-08 -2.68778685711766E-07 -1.84749778027781E-08
 -2.71506755391624E-07 -1.28719363463423E-08 -9.85200931899903E-08 -3.57482306996312E-07  2.40002123470921E-08
  2.42136922284055E-07 -1.15410238396229E-08 -1.62675426496410E-07 -2.50470186855901E-08 -2.87024445293615E-07
 -1.59589840004145E-09 -3.21617481973666E-08 -1.24474275563973E-07 -6.63515069752707E-08  1.02200966259732E-08
 -1.34696321077677E-07  9.70745764119151E-08  1.08286245328316E-07 -3.73520323209500E-08 -1.74385390939866E-07
 -1.38200180095919E-08 -2.80225091608956E-09  6.87552921836043E-09 -5.11981555262270E-09  1.99253065364925E-07
 -7.21753702757889E-09 -9.84734563715790E-10 -2.89674489387971E-08 -1.01843101696089E-07 -8.85707090896045E-08
  4.17210453427021E-08  9.63598675399453E-08 -1.31975036452406E-07  1.05475984116382E-07  6.13874127952324E-08
  2.39343464203654E-07 -3.67090000829161E-07 -3.55054034403877E-07  1.01635280075586E-08 -1.16216955808214E-07
  4.77384588441996E-07  4.81522373465326E-07
* ORBITAL    1    2
 -1.39774063413434E-05 -1.70715944435781E-07 -6.88114613444039E-07 -8.46843920401797E-07  8.61967369216813E-08
  1.17699921695014E-08  1.18477951046806E-07  9.68881903216251E-08 -5.01855023773286E-08 -9.05023060376471E-09
 -6.14970057722360E-08  5.02869332658081E-07  3.18945078935664E-07  1.47547797461992E-08  1.28428599770837E-07
 -2.70671836059642E-07 -2.53427955701986E-07 -2.82560700130920E-07 -7.01581552146245E-07 -2.35163790164426E-07
 -4.31036341561341E-07  1.62519050125757E-07  4.04985120147635E-07  2.56027872420972E-07  4.39005649418776E-07
  1.75979203883440E-08  1.06419319553318E-08 -1.00000003506909E+00 -2.06396168796793E-05  8.40402890929596E-06
 -7.15527089750579E-06  4.82622246741461E-06 -2.10834680691459E-06  3.84734871573132E-07 -1.41866059801719E-06
  7.43468778113037E-07  3.87790977895352E-08 -1.08764008869832E-07 -7.97160195045096E-07 -2.93996802968395E-07
 -1.50598083593276E-06  3.35188185715750E-07 -4.93243097368793E-07  7.17901721611250E-07 -1.71170273898731E-07
 -4.29614608283250E-07 -5.91085839981792E-08 -2.44649697537702E-07  9.04673512862113E-08  2.19580133224118E-07
 -3.29834393130002E-07 -6.79710556248359E-07 -2.73358956753228E-07 -6.58907742577512E-07  1.27275941174574E-05
 -1.28875036945996E-07 -4.40056685951144E-07  3.18373532710941E-07  1.68701842625283E-07  5.74447259598179E-09
 -1.15237801889230E-09 -3.94457442394745E-07 -5.00571414170629E-08  4.50333703139210E-09 -2.71668885796553E-08
 -7.88023131414926E-07 -2.96022260939912E-07  7.31982028027323E-09 -2.27842321030237E-08 -8.07277336807322E-07
 -2.27832617586921E-07  3.36030802634824E-07  7.62677174360312E-07  3.88417142868883E-07  7.00476633159523E-07
  2.53334787175491E-07  5.38731763143511E-07  3.99819601360185E-07  6.72911834743632E-07  1.89389661148313E-08
  1.59173637434185E-08 -2.10958124442381E-05 -1.31880275459646E-07 -4.53668077587622E-07  2.61512765059489E-07
  1.61891146618423E-07  1.11561172422901E-08 -1.47422872897177E-08 -1.09957196164325E-06 -3.30313815817779E-07
 -1.57030428081232E-10  1.11636288726800E-09 -2.03499110554350E-08 -1.10762986126272E-08  7.33579256526818E-10
  1.72639858708494E-08  2.70590135941702E-07  1.70618665601783E-07 -5.58033929705130E-08 -9.18773696092902E-08
  6.20027235523096E-09  2.20734398199645E-08 -4.11034112960636E-07 -9.17765286018771E-07  1.28109353291110E-08
 -1.57232333194402E-08  5.44557164826297E-07  9.52264727474839E-07 -4.92754490179837E-08 -3.10078783041110E-07
 -2.88869083343303E-07 -9.81368578197451E-08 -5.61372022992945E-07  1.15979440953122E-07  9.31134206085675E-07
  1.46291470444246E-08  2.65758367246682E-07 -1.47594713301105E-08 -3.91833658371551E-08  4.24910561232043E-07
 -1.97959340328598E-07 -1.03224888241914E-06 -2.37950553217394E-07 -1.39156435769352E-06  2.98498728071275E-08
  2.62092171357423E-07  2.50801993811933E-08  1.88232248880506E-07  6.02362532319038E-07 -1.51648214027247E-08
 -8.78712429409600E-08 -4.71185818283358E-10  2.05491736739492E-08 -1.04923373995040E-08 -7.85451376816673E-08
 -4.79377199377038E-08 -2.98956717389530E-07 -2.58887736677665E-07  1.94179626375053E-08  3.64317671502495E-07
 -8.66653945333300E-10 -7.08660265861361E-10 -1.61481409655045E-07 -1.10070825495122E-06  4.80354141494025E-09
  3.64983050445994E-08  1.30969146966694E-07 -1.95568003184049E-08 -2.67139856550007E-07 -7.92479152270131E-09
 -8.51801114107917E-08 -1.83752109037983E-08 -2.70978072691785E-07  1.28647579903477E-08  9.84637629582877E-08
  3.57313575145634E-07 -1.15540220821528E-08 -1.62811345463114E-07  2.39666633210134E-08  2.41818983959245E-07
 -2.50375601572123E-08 -2.86894442081587E-07 -5.37448226829452E-09  3.16117951343182E-08  7.67333121736714E-07
  2.42942464618658E-07  1.57524083188125E-06  2.53808222857934E-08  7.34958163978220E-09  1.53092803589265E-07
  1.10397958526114E-06  4.20063724948637E-09  3.18456866136333E-08  1.13557219347087E-07 -2.54455580832707E-08
 -3.56750594575136E-07 -3.64778518802247E-10  2.12249276574552E-08 -8.88775535114407E-09 -1.34925655711818E-07
 -6.07561426410277E-08 -2.35588672434687E-07 -3.54734046954635E-07 -3.64602124382687E-07  7.33311471902510E-09
 -4.80622787768898E-07  1.16475939796301E-07 -4.76834174572596E-07  9.91396349143629E-10  2.89694039643888E-08
 -8.85157158587454E-08 -1.01488824444758E-07  4.17764465381069E-08 -1.04742744932965E-07 -9.61265676059659E-08
  1.32670295635269E-07  3.73411661987699E-08  1.74226111846334E-07 -2.86488388482628E-09 -1.36123622641147E-08
  7.45646971420103E-09 -1.99244465904700E-07  6.32459571219023E-09  5.66287197576628E-09  1.56339981883119E-09
  3.19075055343209E-08 -6.65029095212847E-08 -1.23826004161393E-07  1.03627330673968E-08 -9.64788057049098E-08
 -1.07234336877033E-07  1.35471775417990E-07
* ORBITAL    1    3
  1.42301989334031E-04  1.32591509994328E-07  4.43663830717202E-07 -2.92639170156280E-07 -1.69474841894290E-07
  5.85577452826031E-09  2.04138283326799E-09 -3.89665406630508E-07 -5.53651109165061E-08  4.95598867446497E-09
 -2.38226102150014E-08 -7.79324127951570E-07 -2.99073304621690E-07 -7.93523216221473E-09  1.65479934215410E-08
  7.91283124174516E-07  2.31452530739440E-07 -3.28379708620632E-07 -7.49586568304334E-07  3.80955580322968E-07
  6.89380908783874E-07 -2.59939706766297E-07 -5.49797818094156E-07  3.93690719860137E-07  6.64892679464445E-07
 -1.90859716258926E-08 -1.66789116441549E-08 -2.10602885748019E-05  1.27803468381198E-07  4.38986864979638E-07
 -3.16360113568331E-07 -1.74277523773496E-07  1.06460951198057E-08 -2.26966652507445E-08 -1.14670665570129E-06
 -3.42252291383339E-07 -1.09883196087642E-10  1.96574735471491E-09 -1.59495839036714E-08 -1.00581410465618E-08
 -9.19286249836933E-10 -1.80622204398736E-08 -2.70180832293335E-07 -1.70187620591077E-07  5.79328915205277E-08
  9.67164784939625E-08  6.57453180133237E-09  2.29263070906462E-08  4.13675261056039E-07  9.23691553189348E-07
  2.41654744530716E-08  7.78547749628243E-09 -5.47242254748708E-07 -9.56676191055645E-07 -5.91457682885238E-06
  1.71846087345461E-07  6.95431952267571E-07  8.74788792887254E-07 -7.65181225302880E-08  1.18127673360224E-08
  1.20160398767332E-07  1.15519250109219E-07 -4.30345693741102E-08 -9.27531883168441E-09 -6.58585345141513E-08
  4.78437435074385E-07  3.12137274105018E-07 -1.48076459698077E-08 -1.29899153758927E-07  2.68605749610803E-07
  2.55769124392260E-07  2.80250456391242E-07  6.96721688733724E-07 -2.35908147146367E-07 -4.33801216012834E-07
 -1.60524103060980E-07 -4.00302110036356E-07  2.53845507101775E-07  4.34286848491434E-07 -1.35610890786939E-08
 -2.14194856864604E-09  1.00000002514975E+00  2.06478778967513E-05 -8.40617166160538E-06  7.16863284316576E-06
 -4.81922587456475E-06 -2.09003278076346E-06  3.65558016309376E-07 -1.47651092653882E-06  7.22422248344979E-07
  7.90996213312261E-08 -1.25436488673470E-07 -8.01947805151798E-07 -3.07902670708870E-07  1.53242432984011E-06
 -3.48331690167565E-07  4.52191086757375E-07 -7.36166903107303E-07  1.70721407497233E-07  4.32866132686117E-07
 -5.59667998238015E-08 -2.40874973990956E-07 -1.05757927290464E-07 -2.76777927869222E-07 -3.25008374469420E-07
 -6.70237596337961E-07  2.69701859289208E-07  6.46222143830194E-07  1.22749858636382E-08  2.01282580677766E-08
 -4.69496002943341E-07 -2.03716255158173E-07 -1.05812173996149E-06 -2.46368422023839E-07 -1.42086832162145E-06
 -2.99194973370931E-08 -2.56155026164588E-07  4.83201659010278E-08  3.02076908503347E-07  2.67087778852362E-07
 -1.02749584132956E-07 -5.84658826458624E-07  1.21799146789016E-07  9.54194807403013E-07 -1.46296586037386E-08
 -2.64345631898285E-07  4.97303039341030E-08  3.13704990694993E-07  2.99456941473676E-07  1.86271053176087E-08
  3.68727085665310E-07 -1.19895738382758E-09 -3.30136115550790E-09  1.49471811081473E-07  1.04714309994132E-06
 -2.51508143147740E-08 -1.88765232649368E-07 -6.03995122830584E-07 -1.49693931079840E-08 -8.68461016364463E-08
 -1.89479564850824E-10  2.22418544729073E-08  1.05039822171745E-08  7.63345475215432E-08 -1.24578697824509E-08
 -9.53780927008315E-08 -3.46987612885549E-07 -1.16319122216058E-08 -1.65255138646494E-07  2.34150625010236E-08
  2.39151922685037E-07  2.45198785587023E-08  2.83179162410178E-07 -5.04776838757676E-09 -3.83454093572594E-08
 -1.37621428786758E-07 -1.95455847045938E-08 -2.65484199094334E-07 -8.24273347220916E-09 -8.64458786671622E-08
  1.87735293751356E-08  2.75156168727396E-07 -4.86121022308071E-09 -3.68930114022313E-08 -1.31630578605646E-07
 -2.67467100939550E-08 -3.66711228887713E-07 -6.07481553964254E-10  1.76643126108779E-08  8.35610043676427E-09
  1.30318420612777E-07  6.23769522900070E-09 -2.48752702092657E-08 -7.50818230551072E-07  2.40331397458385E-07
  1.57035221812486E-06  2.44308728890138E-08  2.33992647432374E-09 -1.49657321972432E-07 -1.08653601088391E-06
 -1.26506631232147E-09 -3.10518529789302E-08 -9.14860917799246E-08 -1.02599754567761E-07 -4.17333755294985E-08
  1.03974703010894E-07  9.53084783277641E-08 -1.32575433009278E-07  6.06712495490779E-08  2.36094762308931E-07
 -3.57352921848458E-07 -3.68346818560201E-07 -6.16231012068223E-09  4.76331215524615E-07 -1.14668627626901E-07
  4.80481105264054E-07 -1.35132060879413E-09 -3.09031221742819E-08 -6.77839600893088E-08 -1.26659911419846E-07
 -1.01928074944224E-08  9.52725369046910E-08  1.02601584235990E-07 -1.40359581162249E-07 -3.66742926703909E-08
 -1.71494102228551E-07  3.52967012538775E-10 -1.04589365871980E-08 -5.44944166895041E-09  1.97597390346767E-07
 -1.20035491351935E-08 -9.09251820650599E-09
* ORBITAL    1    4
 -1.00000002525091E+00 -2.06497292389001E-05  8.40734876096555E-06 -7.16662664270920E-06  4.82053692925227E-06
  7.84506941911898E-08 -1.25197819608555E-07 -8.02627548691706E-07 -3.08042210649713E-07 -2.09176288950397E-06
  3.66282769022812E-07 -1.47694966530336E-06  7.22414564672906E-07  1.53116365161362E-06 -3.47787703882280E-07
  4.51827499083211E-07 -7.36118271404872E-07 -1.70632202860985E-07 -4.32880295489333E-07  3.25315320080905E-07
  6.70603480631489E-07  1.05818588336614E-07  2.76299607956498E-07  5.60630625944551E-08  2.41226492053168E-07
  2.69385219534988E-07  6.45722521667028E-07  1.39258689607266E-05 -1.71626704870416E-07 -6.95347640121739E-07
 -8.73075612612405E-07  7.88911075116989E-08 -9.21779786951915E-09 -6.51098249964889E-08  4.81832174846925E-07
  3.12520739420782E-07  1.18349883937606E-08  1.20615383903887E-07  1.18546932188073E-07 -4.22530533463279E-08
 -1.47687059774539E-08 -1.29363154300158E-07  2.71380284910186E-07  2.56180633403253E-07 -2.80609638661367E-07
 -6.97587850796013E-07 -2.53910097734353E-07 -4.34869792635106E-07  1.60848782697306E-07  4.00651602585699E-07
  2.35490283016572E-07  4.32505055546848E-07 -1.43730595326020E-08 -2.99267404886131E-09  7.42439929387398E-06
 -1.28173386547704E-07 -4.39275103648641E-07  3.13230276174111E-07  1.72444617148402E-07 -9.46749731844068E-11
  2.25207431262957E-09 -1.41622695991697E-08 -9.49724510574098E-09  1.07027069032643E-08 -2.21075714082035E-08
 -1.14320620135548E-06 -3.41467760734932E-07 -8.65025959029887E-10 -1.73257045785657E-08 -2.65070740300598E-07
 -1.68784564267743E-07 -5.77283255656038E-08 -9.62638158038465E-08 -2.30248925496182E-08 -6.04881968643227E-09
 -4.13548535333542E-07 -9.22835059320976E-07 -6.40470094436665E-09 -2.23060174574757E-08 -5.47603428853234E-07
 -9.57034064142624E-07  1.42264785088453E-04 -1.26745333538353E-07 -4.46180720099159E-07  2.94615611662812E-07
  1.68313097687487E-07  4.36614184189996E-09 -2.36253424463433E-08 -7.78982874636926E-07 -2.98587838228820E-07
  5.88279483489356E-09  2.09074244182312E-09 -3.89114562204572E-07 -5.51109247969952E-08 -7.49333843414042E-09
  1.65664915276857E-08  7.92145983919477E-07  2.31536426944727E-07  3.28357682719592E-07  7.49837539863584E-07
 -3.93123738970493E-07 -6.64756141432338E-07  2.60102675538280E-07  5.49763183088987E-07 -3.80982572483033E-07
 -6.89738621026893E-07 -1.90442292290627E-08 -1.65154252069928E-08 -4.97358595854283E-08 -3.13767755607910E-07
 -2.99796694834591E-07 -1.25693974689218E-09 -3.85452049256392E-09  1.85740821798515E-08  3.68396853084655E-07
  1.49442336248006E-07  1.04691435218326E-06  2.51621183823097E-08  1.88836196308915E-07  6.04086101162188E-07
 -1.76807929416459E-10  2.24429428536596E-08 -1.48996234733673E-08 -8.63410170217893E-08  1.05705444669984E-08
  7.70190597858794E-08 -1.22640751699893E-08 -2.00619453915414E-08  4.69485324672660E-07 -2.46387527097694E-07
 -1.42092501003769E-06 -2.03735715361263E-07 -1.05837297106582E-06 -2.98828491038161E-08 -2.56010242037601E-07
 -4.83220704215410E-08 -3.02088174177553E-07 -2.67138175473786E-07  1.21846092463369E-07  9.54532878595291E-07
 -1.02709496377930E-07 -5.84298398037580E-07 -1.46115434143172E-08 -2.64268142570098E-07  4.62243844664524E-09
  3.51282893611889E-08  1.25881838708301E-07 -6.16339923237748E-10  1.78282874548106E-08 -2.63424871397484E-08
 -3.63935939627756E-07  8.26760075565376E-09  1.29196524985726E-07 -6.26222055105259E-09  2.46832974917028E-08
  7.50112951388339E-07  2.44518688320959E-08  2.35952353006160E-09  2.40336206684548E-07  1.57022323340596E-06
 -1.49620503958281E-07 -1.08650539375274E-06  1.26641078582689E-08  9.69023479941671E-08  3.51367706692222E-07
  2.35116629711049E-08  2.38447157585260E-07 -1.18307428606860E-08 -1.67004837493544E-07  2.47758122193898E-08
  2.84197426500574E-07  5.04130739465491E-09  3.82738432302464E-08  1.37183529236477E-07 -8.16976865298576E-09
 -8.59631612234010E-08 -1.95435710542239E-08 -2.65420531614479E-07  1.87155683827975E-08  2.74844778127719E-07
  3.67564379097612E-08  1.71791084307644E-07 -1.09111306613663E-08  5.33229227366285E-10 -5.21245443911849E-09
  8.90487451090864E-09 -1.97914912252891E-07  1.19854547818626E-08  1.51873530792427E-09  3.20827893901452E-08
 -1.26535480822790E-07 -6.86135218020601E-08 -8.95289832407300E-09  1.37664619125012E-07 -9.52188532449947E-08
 -1.02353260252368E-07 -6.04507890789975E-08 -2.34318091372763E-07 -3.65987168644546E-07 -3.57811058627349E-07
 -8.07833993827296E-09  1.14778392071242E-07 -4.80322056840170E-07 -4.81473366908315E-07  1.14391503059615E-09
  3.03551962111982E-08 -1.02333208166601E-07 -9.10428504021840E-08 -4.17853721038333E-08 -9.51693885250557E-08
  1.32585833461849E-07 -1.03944998662884E-07
* ORBITAL    1    5
 -3.51517944040227E-07 -2.45916981627749E-06 -9.54615379776383E-06 -2.84794868537422E-05 -1.09648788628940E-05
  2.57708470336728E-07  1.50041053546892E-06  5.56219586579060E-06  4.94027592716724E-06 -2.13519922476508E-07
 -1.40248882597101E-06 -3.08713181622782E-06 -1.94102605956911E-06 -2.20099743043658E-08  1.04142767353469E-07
  1.19870921604725E-06 -1.07418454060516E-07 -5.23844805163198E-06 -1.01412600368486E-05  1.24510376730597E-06
  2.60092723882870E-06 -2.96945657990181E-06 -5.22973357354872E-06  4.96825640311313E-07  3.30464232018473E-06
  5.75589658455755E-07 -7.01482449011408E-08 -3.43839906887604E-07 -2.40457653118686E-06 -9.30519311118866E-06
 -2.76438379490010E-05 -1.07541858953270E-05  3.98312017902495E-08 -5.77485183758291E-09  5.55741088330153E-07
  1.65095766052496E-06  8.22414709375736E-09  1.16163973209438E-07  2.10528847071339E-06  1.49216142036112E-06
 -3.30583046836189E-07 -1.98448669538335E-06 -5.89997019629843E-06 -4.88244122663259E-06 -1.42482707067267E-07
 -6.83345745196945E-07 -1.74781531421447E-08 -2.91948280391525E-07  6.12595829756340E-06  1.15281162529241E-05
 -7.38974396814678E-07  4.89179211533762E-07 -1.22391486965446E-06 -4.20025376704292E-06 -3.67775260272484E-07
 -2.51504691019962E-06 -8.54479550362685E-06 -2.25713343287651E-05 -8.60386886206944E-06  1.70959259799597E-07
 -2.00118463419874E-07  3.50280838588724E-06  6.17704667003883E-06  1.41879258448492E-07  3.89355477953479E-08
  3.28855253559226E-06  4.49449413262189E-06 -2.61827630184121E-08  1.49778269565167E-07 -2.55285299880750E-07
 -1.32556011394923E-06  7.30698520656304E-06  1.13383969348905E-05 -1.39516067263414E-06 -2.53391573469468E-06
 -4.28875226652144E-06 -6.69363029298681E-06 -9.39139097001775E-08  2.65469067586066E-06  9.54339741437933E-07
 -2.57602202777030E-07  2.93781455114804E-07  2.10458584473899E-06  9.89911352955301E-06  3.73430969774677E-05
  7.83613392907447E-06 -1.50474128751690E-07 -2.65475926209769E-06 -1.35271589421048E-05 -2.81654115694627E-06
 -5.64114786111665E-09 -1.48842888982670E-07 -8.18723102765858E-07 -1.14046999454988E-07  9.82313060683392E-08
  1.75072230624839E-06  8.94885384092360E-06  1.86182249020567E-06  1.00708705873976E-07  2.91710370295130E-07
  1.49417043438302E-08  2.73129137791024E-08  1.64950383635357E-08 -3.00394847438880E-08 -2.01826368943641E-07
 -1.75097782371986E-07  1.17530422060583E-07  3.91176937500139E-08 -6.10063184243174E-05  1.41529988812152E-06
  4.92044502381873E-06 -3.78688942125921E-07 -4.01307709587980E-06 -7.97352582782208E-08 -2.61894568159611E-06
  2.18436623690919E-07  1.06765992046102E-06 -1.22680527609461E-02  1.34728554796469E-06  8.86176919053484E-06
 -2.03385675472033E-07 -2.86017014043588E-06  8.43623298404141E-07  1.90901874266230E-06 -3.50879908439502E-07
  9.88104812026309E-07 -7.90346228589707E-05  1.38551437973244E-06  4.35551090281954E-06 -2.66427117006208E-07
 -9.62400668242899E-07  1.94774561147884E-08  2.67150649504244E-07  1.90912494775266E-07  3.47695365088521E-06
  9.99925086688268E-01  3.65815373498653E-06 -3.66862553555590E-04  6.83155392197068E-05 -1.46930397047461E-05
  4.57467014286083E-06 -2.73445986633229E-06 -4.56029885776186E-05  8.68357769522775E-06 -4.23248034926336E-08
  8.80869823367263E-07  3.91061161926096E-06 -2.77863074984482E-07 -3.37905214293886E-06 -1.02573807627065E-07
 -3.25863996985891E-07  1.28578558058907E-07  2.18819485094259E-06 -3.16493088620686E-07  1.78693922858236E-06
  6.47549956012452E-06 -1.34277717142162E-07 -3.49018376427211E-08  2.54866500755214E-07  7.17730025156721E-07
 -2.09078763996783E-08  1.14998579571330E-06 -3.33424817909762E-07  1.78734308590556E-06  6.44272838348580E-06
  7.78371138001087E-08 -4.56283314128877E-07  4.17688189392303E-08  1.11654538647565E-06  2.77211976377490E-07
  5.30994063843027E-07 -1.42572614390030E-07  1.61565177795437E-07  4.70349362371246E-07 -1.40756289776891E-07
 -1.40856703849400E-06 -1.87638724855269E-08  3.13313632727079E-08  8.70681281132697E-08  1.01577552244854E-06
  5.72459344621546E-07  3.22756395856823E-06 -1.37579592955129E-07  1.04026745946860E-06  1.39472491990539E-06
 -3.03216075468124E-06  1.41635602530556E-06  5.05830761986739E-06 -1.34026514881020E-08 -1.06790240042540E-07
  1.46177089795803E-07  2.02689266153251E-07  6.49719611658402E-08 -7.24547960112327E-07 -4.33649042120040E-07
 -6.40422140754538E-07  5.71499368880441E-07  3.19571888077113E-06 -5.36635299607974E-07  1.37616391657228E-06
  8.49778175363940E-07  1.40306348942458E-06 -2.92446998114110E-06  5.09852975282259E-06  1.50539298895290E-08
 -1.07077099542215E-07 -4.09003559832274E-07  1.05588398980413E-06  1.04802810357542E-06  4.75366723312957E-08
  3.67887274044448E-07  4.13114448165261E-07
* ORBITAL    1    6
 -2.85292994215145E-07 -2.04522523596003E-06 -9.66952340936438E-06 -3.66618632587411E-05 -7.57008880561078E-06
 -1.19832481629468E-08 -1.86010143895826E-07 -9.57158830373381E-07 -2.35632487821141E-07 -1.45345379647469E-07
 -2.62234545198857E-06 -1.34621562246101E-05 -2.77149216163096E-06  9.87674701766263E-08  1.74811239903710E-06
  8.91784997280182E-06  1.86333827190752E-06  2.74813487855769E-08 -4.37036697333008E-08  1.70565937277730E-07
  1.10615715333319E-07  5.67883946826968E-08  1.58686702342081E-07 -2.69819183207888E-08 -1.07642737279913E-07
  1.03930885665902E-07  4.33126162906244E-08  3.76174702698221E-07  2.57373823792636E-06  8.77077098333281E-06
  2.32403448264379E-05  8.86764969340521E-06  1.40952126182570E-07  3.92533833723818E-08  3.27875962646073E-06
  4.45647581296929E-06  1.70829742436135E-07 -2.02131644760060E-07  3.45871906932011E-06  6.14269277222340E-06
 -1.82208902951637E-08  1.95337108679939E-07 -1.37011226650637E-07 -1.21600949468804E-06 -7.30819208091332E-06
 -1.13282169149936E-05  9.11502091930795E-08 -2.65377013288983E-06  4.14248935731088E-06  6.42067053306022E-06
  1.41496234756570E-06  2.52971911865001E-06  9.83483610764177E-07 -1.56791287848496E-07  3.53165630081274E-07
  2.46842739057755E-06  9.52408363927323E-06  2.82399664337256E-05  1.09884667604231E-05  4.00264933208734E-09
  1.20508853748651E-07  2.01563422793774E-06  1.33969180084650E-06  3.61657160283109E-08 -1.11315616166883E-08
  4.48453078054216E-07  1.53603608135169E-06 -3.30165107751137E-07 -1.99130724769058E-06 -5.91097084996510E-06
 -4.85474361584872E-06 -3.71821225586255E-08  4.02891315605479E-07  7.70873645705373E-07 -4.32755638431325E-07
 -6.02168645077483E-06 -1.13661800934751E-05  1.95665660366415E-08  2.25542504504174E-07 -1.24517323817788E-06
 -4.18948143203663E-06  3.44299402205668E-07  2.40743741475378E-06  9.30212008467713E-06  2.75484439193415E-05
  1.07641443352199E-05 -2.09893308409238E-07 -1.33790418956191E-06 -2.76073473460890E-06 -1.87550799429021E-06
  2.57873287892049E-07  1.50358510453483E-06  5.57623426304194E-06  4.94140362985286E-06 -2.44911233584482E-08
  6.00385441290237E-08  9.70354399804844E-07 -1.56685397083506E-07  5.23627890526673E-06  1.01349727768659E-05
 -4.98798191345359E-07 -3.30840083795854E-06  2.96903324825440E-06  5.23046986701949E-06 -1.24020691653455E-06
 -2.59943042606146E-06  5.71922629570804E-07 -7.35337711226112E-08  7.06645316915763E-05 -1.42088350068918E-06
 -4.47493841320311E-06  2.85724817503759E-08  3.64695571006525E-07 -2.65320959555378E-07 -8.99168595483912E-07
  1.85161019553063E-07  3.45230845104888E-06 -9.99925091442673E-01 -3.67887356424307E-06  3.66742976520368E-04
  4.57551070014728E-06 -2.66048596879027E-06  6.83156505180115E-05 -1.47424873696898E-05 -4.56239204404676E-05
  8.66762665399938E-06  7.25356503394239E-05 -1.44913909893672E-06 -5.03022020627852E-06 -7.37914308765683E-08
 -2.59645031515735E-06 -3.79471390214147E-07 -4.02258170819423E-06  2.13136785974047E-07  9.80888782376198E-07
 -1.22684154806710E-02 -1.43731247382251E-06  1.39492597535215E-07 -8.32988676628583E-07  2.26750087296898E-06
 -3.15898419002450E-07 -2.79650724844273E-06  7.67965208585532E-07  7.70463316227284E-07  3.23094629140062E-07
 -1.80356735212398E-06 -6.53164707784116E-06  4.97009030756565E-08  1.21655909698449E-06  8.30695508892519E-08
 -4.10293355791578E-07  2.71363165052734E-07  4.65685874570169E-07  1.49823182864606E-07 -2.05345617561528E-07
 -6.29094768804120E-07 -1.55226090814927E-08  3.19532152355350E-08 -1.47072602536447E-07 -1.42679190395799E-06
  8.76185586573183E-08  9.88566921131676E-07  5.53457201074758E-08 -9.29996717102178E-07 -4.07721298219870E-06
 -1.04760037849684E-07 -2.96918591339767E-07 -2.81372778744918E-07 -3.40776870539864E-06  1.24181491214153E-07
  2.20395148104128E-06  3.21611371475392E-07 -1.78968323660258E-06 -6.48286180288108E-06  2.58493206673566E-07
  7.52429919923232E-07 -1.33516126538945E-07 -3.36885727797485E-08 -2.28524984681407E-08  1.12356910235652E-06
 -2.86642173440941E-08  2.93490020701551E-08  1.05447056432864E-06 -4.34352481370191E-07  1.01045005007376E-06
 -3.35587480864391E-07 -8.20247864913197E-08 -4.90943530047362E-07 -5.71171411047774E-07 -3.19558659245155E-06
  1.37112637134808E-06 -5.18668921309357E-07  8.46394137712568E-07 -5.06647090447904E-06 -1.39289313366926E-06
  2.93913432651566E-06 -4.92843382173712E-10  2.90122236290078E-08  2.12607748750520E-07  1.12476933817112E-07
  4.33510808620076E-08  3.99191155945085E-07  7.12428029603201E-07  6.00008464931449E-07 -5.74124250631278E-07
 -3.23274564906589E-06  1.05376618274094E-06 -1.59439924185023E-07  1.36566862224754E-06 -1.41971530847615E-06
 -5.06575233325344E-06  3.02225608121011E-06
* ORBITAL    1    7
 -3.78036108558797E-07 -2.58366007904342E-06 -8.76761202915972E-06 -2.35342735488509E-05 -9.05186277166074E-06
 -1.63887490832571E-07  3.20271950058376E-07 -3.48837453330635E-06 -6.34320274007823E-06 -1.36433931124111E-07
  2.52335310030939E-08 -3.41537284397332E-06 -4.60987472409821E-06 -1.92224349613458E-08  2.09737192207004E-07
 -1.17780202677451E-08 -1.19674817129077E-06  7.41187360191970E-06  1.14171592571139E-05  1.37684312718769E-06
  2.46694207327652E-06 -4.27990665105891E-06 -6.57346401555035E-06  7.43765124450322E-08 -2.69262295277684E-06
  1.04493702051466E-06 -1.25195027000576E-07  2.89253016449997E-07  2.07287701369033E-06  9.77504368353905E-06
  3.69858335929490E-05  7.71972069954004E-06  1.48033945531435E-07  2.64107679044737E-06  1.35221390704019E-05
  2.80310691645167E-06  8.71544191292728E-09  1.67758771151940E-07  8.83855370755108E-07  1.65710715471222E-07
  9.82798931405936E-08  1.74698825359859E-06  8.90788620782831E-06  1.85019193029591E-06  4.02116566959290E-08
  1.71685279670285E-07 -1.64081234568918E-08 -5.44200247963447E-08 -1.04643656194697E-08 -7.43968912799155E-08
  1.82604574012818E-07  1.30540887427959E-07  1.18673553910433E-07  6.01703303563333E-08 -3.43898151449215E-07
 -2.40756137291207E-06 -9.37373914892001E-06 -2.78500319837270E-05 -1.07498148877932E-05 -2.59656901287060E-07
 -1.57389948924671E-06 -5.60861976428764E-06 -4.81622451656358E-06  2.14226454395230E-07  1.42536736925760E-06
  2.90206531435834E-06  1.80148916945952E-06 -2.42358145218663E-08  7.61012648911762E-08  1.12657088601614E-06
 -1.14453532376565E-07 -5.13016389679039E-06 -1.00524052541929E-05 -1.25982956404298E-06 -2.65419752550432E-06
 -2.89940789086730E-06 -5.17212611174251E-06 -4.89768531823752E-07 -3.25683996632866E-06  4.96294862378618E-07
 -2.00420485985440E-07 -3.40692788657837E-07 -2.38546125745143E-06 -9.29030928755926E-06 -2.75196392161052E-05
 -1.06281403737981E-05 -4.13870398318758E-08 -5.01484398813676E-08 -7.14487809757839E-07 -1.62342501568797E-06
 -6.95645176118928E-09 -1.32576482614105E-07 -2.13674119035168E-06 -1.43282998268710E-06 -3.35897759836132E-07
 -2.14453707171140E-06 -6.01925455522343E-06 -4.63124498818251E-06 -4.75595205160669E-08 -5.28362100657777E-07
  9.74665998111000E-09  2.40538611384050E-07  5.84623460773124E-06  1.12309518560878E-05  7.29573422722579E-07
 -4.44427532900031E-07 -1.23311808017760E-06 -4.18628684511270E-06 -5.36147280185698E-04  1.38953033814246E-06
  4.55460685275650E-06  2.52480201963478E-07  2.78011442157795E-06 -4.46377764207702E-08 -2.12870495226770E-06
  1.83671104971652E-07  8.85669807165410E-07  7.19057834332270E-05  1.44981544517275E-06  4.96739158701484E-06
  3.76654704492063E-07  4.00172743596236E-06  6.29257399590565E-08  2.57909831761962E-06  2.22740019459088E-07
  1.00220907244733E-06  1.00000020534104E+00  3.55397432549476E-06 -3.66647997440374E-04 -6.87745807334559E-05
  1.47570487329075E-05 -4.76730571968796E-06  2.78252502214474E-06 -4.49777093706973E-05  8.36462404261944E-06
  8.02592066724502E-05  1.38814975312181E-06  4.30379935513945E-06  2.75199753667811E-07  9.24204715023015E-07
 -1.87259440403094E-08 -2.34226208839306E-07  1.85338338351364E-07  3.49404308280339E-06 -3.28540960922457E-07
  1.78027524177121E-06  6.47355931237960E-06  1.32545084540732E-07  3.10150439522364E-08 -2.57119211121997E-07
 -7.66448430490302E-07 -2.36667333177187E-08  1.10612714969053E-06 -4.61605255076962E-08  8.92340673138024E-07
  3.94299875798574E-06  2.82198846772089E-07  3.43589582811466E-06  9.59291586050300E-08  2.28569366413088E-07
  1.29215752599936E-07  2.22219072285439E-06 -1.51788339747918E-07  1.86820252938836E-07  5.58951058839728E-07
  1.44159055045218E-07  1.41671355215172E-06  1.77214289875063E-08 -2.65503306642102E-08  8.93075068806606E-08
  1.02031669823987E-06 -3.40833552013634E-07  1.80651480450801E-06  6.50704994971641E-06 -8.84374465456244E-08
  3.42281254903270E-07 -4.65514622954529E-08 -1.16545864706053E-06  2.73277081973441E-07  4.46012851074107E-07
 -7.33469634445914E-09 -7.22304417502545E-08 -1.27519065249569E-07 -2.03934263591484E-07  5.53550285820057E-08
 -6.65410035954454E-07 -4.15848827284937E-07 -6.57290036487325E-07  5.74948049873729E-07  3.21831836012277E-06
  1.98425516698791E-07 -1.01188233889129E-06  1.34271365205585E-06 -3.11164711944717E-06  1.38612508084061E-06
  5.07173972934811E-06  2.49416437164178E-08 -5.05598157806634E-08  4.33646763090977E-07 -1.04648306068806E-06
  1.04011689669530E-06  7.48644727108594E-08  3.99439543829113E-07  4.33287778140506E-07  5.72873965570561E-07
  3.20228898311865E-06  5.35168661107462E-07 -1.35556854319540E-06  8.67992079153540E-07  1.37854785225283E-06
 -2.97767936050843E-06  5.07401095125895E-06
* ORBITAL    1    8
  3.40892210455618E-07  2.38674328929599E-06  9.29232435516065E-06  2.74979436823656E-05  1.06124206144251E-05
 -6.79511227284639E-09 -1.33146175660085E-07 -2.12961479283145E-06 -1.42216428992748E-06 -4.12989891293099E-08
 -5.10481226499678E-08 -7.09959910841712E-07 -1.61510210588793E-06 -3.35815980068608E-07 -2.14324127939522E-06
 -6.00205301277125E-06 -4.62157816515154E-06  3.90425801907004E-08  5.12563330039159E-07 -7.32373541460872E-07
  4.37094785549043E-07 -5.84317590218564E-06 -1.12280324649095E-05 -9.52904945081426E-09 -2.37782064678636E-07
 -1.23210194326175E-06 -4.17996155982680E-06  3.43492879319948E-07  2.40467473884495E-06  9.36052149975237E-06
  2.77970367202053E-05  1.07281168196322E-05  2.13940625024526E-07  1.41940478386017E-06  2.86269233034053E-06
  1.79094243644672E-06 -2.59828606475554E-07 -1.57722110520405E-06 -5.62873493101545E-06 -4.82106888464177E-06
 -2.45131223221496E-08  7.02828078269715E-08  1.08533681316606E-06 -1.26952608980548E-07  5.12732778665013E-06
  1.00498426127778E-05  4.89022069650173E-07  3.25639098905848E-06  2.89963530643049E-06  5.17651410283011E-06
  1.26273001521778E-06  2.66554959876647E-06  4.97400176091156E-07 -1.97473478608292E-07 -2.88685988881475E-07
 -2.06888217653215E-06 -9.75857696015196E-06 -3.69183663464340E-05 -7.68484889312462E-06  8.88276955438075E-09
  1.67250723435295E-07  8.77621984272518E-07  1.68458505179066E-07  1.47474004078676E-07  2.63295563731785E-06
  1.34808981972489E-05  2.79289246623293E-06  9.80708119935594E-08  1.74223941668150E-06  8.88057718094886E-06
  1.84564957231195E-06 -3.52122211595243E-08 -1.61685282806552E-07 -1.85519488837332E-07 -1.36400393432359E-07
  1.38175520871922E-08  8.07763289549980E-08  1.66367081919256E-08  5.77060705541728E-08  1.21847717702487E-07
  6.80033606626337E-08  3.78498009328456E-07  2.58690622060116E-06  8.78067915267277E-06  2.35744554749031E-05
  9.06562921767936E-06 -1.36456387626246E-07  2.41677767094450E-08 -3.41896352225904E-06 -4.60859130533399E-06
 -1.63932409797009E-07  3.19621160403833E-07 -3.49103081755727E-06 -6.34371229796463E-06 -1.88774108122521E-08
  2.11709080323791E-07 -7.47140262797326E-09 -1.19215961511391E-06 -7.41184275504727E-06 -1.14180310070602E-05
 -7.47753598445571E-08  2.69053642305984E-06  4.27346818879656E-06  6.56146386530749E-06 -1.37700476445470E-06
 -2.46605171772362E-06  1.04693835983846E-06 -1.17807081760638E-07 -1.00000020651860E+00 -3.57688812823124E-06
  3.66664575794590E-04 -4.80933622048731E-06  2.79349978514826E-06 -6.87367888693108E-05  1.47478470009524E-05
 -4.50127206137853E-05  8.37951386733077E-06 -7.03233385676074E-05 -1.38904112502498E-06 -4.31098523791054E-06
 -1.94599012348769E-08 -2.40129466643212E-07  2.74100968746443E-07  9.18989494740867E-07  1.85442299351651E-07
  3.49331599725264E-06 -5.36510086865561E-04 -1.39430080373489E-06 -4.16465766897096E-06  2.93621662637741E-08
 -2.14267310716990E-06  2.57634549508109E-07  2.77716284711588E-06  2.31941082714954E-07  8.76961566586461E-07
 -6.22947093119216E-05 -1.45138989210428E-06 -4.97562127404330E-06  6.27962591681475E-08  2.57316709388044E-06
  3.76359894661017E-07  3.99799292223627E-06  2.21740046848060E-07  9.95437238667625E-07  1.50229720263872E-07
 -1.78607284247555E-07 -5.35561471699705E-07  1.68301811748099E-08 -3.31448484668011E-08  1.42016958786276E-07
  1.40206198563504E-06  8.74273697514398E-08  1.00531164513391E-06  3.39611169078424E-07 -1.80573455314180E-06
 -6.50479167940467E-06 -4.69550969706885E-08 -1.16764658522788E-06 -8.86726807732761E-08  3.41105767057766E-07
  2.72832424912955E-07  4.43313200689610E-07  3.44172576064631E-07 -1.79462079923643E-06 -6.49615314241878E-06
 -2.58536411148943E-07 -7.39292237603048E-07  1.33530569127785E-07  1.80788547772250E-08 -2.41707745277695E-08
  1.11462247549906E-06  4.74668599697758E-08 -8.94398268825507E-07 -3.95063383193637E-06  9.60325585184812E-08
  2.27818062545569E-07  2.82283852492392E-07  3.43708999830097E-06  1.28936318959381E-07  2.22161319371154E-06
 -5.73891400372388E-07 -3.20978708112298E-06 -1.35605196544901E-06  5.27951509626650E-07  8.70773013680203E-07
 -5.07101767503450E-06 -1.37777405165552E-06  2.97680864486381E-06 -2.57216099010339E-08  4.57305677255596E-08
 -1.04719662840295E-06  4.36948615077763E-07  1.03644650152081E-06 -4.25783637555637E-07 -7.68728976529328E-08
 -4.06435079630470E-07 -5.79201772087199E-07 -3.24898812638638E-06 -1.02886517738451E-06  2.05559724529009E-07
  1.37523897596909E-06 -1.38693097241146E-06 -5.07136389377840E-06  3.19001796533748E-06  7.23890882895379E-09
  7.17143528369824E-08 -2.05757620584412E-07 -1.27071521414576E-07  5.59636675179455E-08  4.13762658946259E-07
  6.59767453400193E-07  6.59952993635369E-07
* ORBITAL    1    9
 -1.16551654004618E-07 -8.36290211045779E-07 -3.99428715514458E-06 -1.76364174469435E-05 -4.69966940342127E-06
  9.09121858827455E-08  1.73284480998676E-06  1.21354282267116E-05  4.29133876291431E-06 -7.61457490778311E-09
 -1.34789089365661E-07 -5.39022720268716E-07  8.91499968678429E-08  6.86058328251633E-08  1.30073347520242E-06
  8.85506023192255E-06  2.94817206032901E-06  6.31257331207561E-07  9.96225452675609E-07 -1.02662200183447E-07
 -4.88880508185041E-07 -3.49801301634847E-07 -5.42805815290078E-07 -8.28346833202226E-07 -1.87096681169639E-06
 -6.55353721046546E-07 -1.66803640282284E-06  8.10455730348810E-07  5.72128758784377E-06  2.44341895800236E-05
  1.04116848108178E-04  4.41042198095537E-05 -1.46183977402175E-07  1.11332186028111E-06  6.88610797221605E-06
 -2.32668403662424E-06 -1.76376784589304E-08  2.67010883940718E-07  1.71352516786192E-06  1.70166965347623E-08
 -8.97523509592337E-08  6.08856333706342E-07  3.71181655673668E-06 -1.63320360742250E-06 -2.04505532797970E-06
 -4.52531951297141E-06 -1.01217325612128E-06 -2.23895036529963E-06  1.19183227281705E-06  2.62452505952481E-06
 -3.94713834721677E-06 -5.30273284283981E-06 -3.52310207560124E-06 -5.34835348789119E-06 -1.78342785361654E-07
 -1.27986784648787E-06 -6.11472894466417E-06 -3.01278064370201E-05 -1.20139881875449E-05  8.94739211309406E-08
  1.70591014883531E-06  1.25822166129169E-05  4.68679457185521E-06  3.12636133587728E-08  5.77255815786798E-07
  3.06839496380402E-06  4.93641261463919E-07  7.41923372569781E-08  1.43204159151836E-06  1.10765118659909E-05
  4.29563796986765E-06 -4.69740569028207E-07 -5.41503907608686E-07  6.09240782189177E-07  1.66821372558829E-06
 -2.51337504294010E-07 -1.36720970818873E-07 -6.14037590589477E-07 -1.72408079217694E-06 -7.77412948228075E-07
 -2.10973216158898E-06 -1.77235307747278E-07 -1.27195226912229E-06 -6.07795886912235E-06 -2.99427379660017E-05
 -1.19258928771927E-05  1.13127323774297E-07  2.16139130240891E-06  1.57065689161514E-05  5.63644862048267E-06
  8.05670863718017E-09  1.32404744988752E-07  5.56682052917523E-09 -4.49110669112903E-07  4.01795054069894E-08
  7.78748780836634E-07  6.58395150319386E-06  2.91676202435240E-06 -2.12724359480368E-08 -1.57101777262198E-07
  6.83340794026917E-08  2.21221553051526E-07  5.33962047511978E-07  5.50136092149217E-07 -1.15522079439696E-06
 -3.17724320858266E-06  4.92810788497421E-09 -2.60337486562171E-08 -6.98394413735410E-07 -8.73254125029140E-07
 -2.88961921697432E-06  5.12575376942284E-07  4.29573812767055E-06  4.68498397051652E-08  1.40363159795746E-06
  2.74367513728563E-07  3.33238887142971E-06 -2.48815001513971E-07 -5.78720619844665E-07 -2.20143497921497E-06
  5.49951215358543E-07  6.16272417417732E-06 -7.48866460304051E-08 -1.88097125060419E-06  4.42391542812983E-07
  5.69921295665896E-06 -2.46213144281949E-07 -5.63635946856641E-07 -2.18346125446273E-06  2.36653336468334E-07
  2.62072168708566E-06  5.88892968991858E-08  5.79400097358878E-07  1.24539962517846E-07  1.43879397101888E-06
 -6.92596703784331E-07 -8.98664913218128E-07 -2.94991750726411E-06  4.75503110875980E-07  5.21904439067590E-06
  7.69961493716529E-08  4.26540486200198E-07  3.30609939053179E-07  2.00443450463907E-06  1.33471723952135E-05
 -2.54310546169112E-08  1.48168338838494E-07 -3.46653049766522E-08 -8.04342311483787E-07  1.83413597098783E-07
  1.94263669702646E-06  6.39067900282183E-08  8.49027053936248E-07  9.07147107202148E-06 -3.55823689200720E-09
  9.88579738880270E-08 -3.14670570267124E-08 -3.19106650464422E-07 -5.25405010528808E-08 -5.85848996192858E-07
  1.38166407361941E-08  1.71666938085855E-07 -1.00000038641284E+00  5.70251470352033E-06  3.63162297743771E-04
 -3.28810521529718E-05  6.14380185489041E-07  6.19152614793635E-05 -1.70055710220339E-05 -6.63081077125605E-05
  1.22964818804503E-05  1.85065343674098E-05 -5.19737187756727E-08  4.99653302469320E-08  1.26735555009457E-07
  1.22598950930837E-06  2.97996716556245E-08 -2.68486654081816E-08 -1.54822670512788E-07 -1.94692387255252E-06
  2.29616198524985E-07 -5.71222442137676E-06 -4.99978324635733E-06 -8.49740064741140E-06  2.35273938075484E-06
  2.10717537572564E-06  6.78133772745836E-06  2.05705038863467E-06 -4.08998480442216E-08 -1.85249762291791E-07
 -9.29331069497522E-08 -3.95469899637891E-07 -2.75767699546729E-07  1.76550772867690E-06  6.95882482610421E-07
  1.88704023971168E-06  3.73483128050591E-07  2.03695494345053E-06  3.11836582974170E-07  2.06240075004266E-07
  9.49687373190491E-08 -1.50774379460493E-07 -3.15637901412691E-06 -3.12636532647741E-06 -3.78801292152389E-08
 -1.68931112917345E-07 -4.40059786240243E-07 -4.66438311496441E-08  2.07156164909663E-07  7.04323272492568E-07
  1.76816493580639E-06  1.88881322738911E-06
* ORBITAL    1   10
  1.76619783790982E-07  1.26751408157547E-06  6.05622884814512E-06  2.98436689472750E-05  1.18755905094732E-05
  8.95191545448249E-08  1.70750396014061E-06  1.25656550114464E-05  4.66161767328218E-06  3.09935471185683E-08
  5.72191681620425E-07  3.00799821101507E-06  4.60024538532688E-07 -7.40015905737463E-08 -1.42886443235616E-06
 -1.10679695009920E-05 -4.29625730601855E-06  4.76384671993474E-07  5.56219481840524E-07  6.00137857610841E-07
  1.65216374462079E-06  2.49136841197220E-07  1.36131147085089E-07 -6.27120153620133E-07 -1.75516742508928E-06
  7.69356913392756E-07  2.07866706044338E-06  1.73527538063051E-07  1.24530086420932E-06  5.94966280278209E-06
  2.95409625728860E-05  1.20056190861955E-05  1.09621445312569E-07  2.09555483040921E-06  1.53653176702551E-05
  5.58489005745043E-06  7.42684372725321E-09  1.20301795388867E-07 -7.92313812476412E-08 -4.79768372936449E-07
 -4.05039152841995E-08 -7.85753786327978E-07 -6.65862030383206E-06 -2.95920642902849E-06  1.53686898630703E-08
  1.50176161669681E-07  6.73872336181433E-08  2.23836907259323E-07 -5.07541427505931E-07 -4.84877539948191E-07
 -1.14522090975647E-06 -3.15415819747557E-06 -3.72587646429063E-08 -3.66462282741538E-08  1.17432764536881E-07
  8.42666633200590E-07  4.02634721156915E-06  1.77342578023727E-05  4.66764163644407E-06  9.01551836986585E-08
  1.71783826417895E-06  1.20404881536756E-05  4.26362544158536E-06 -8.44611415100139E-09 -1.50777827554362E-07
 -6.43825684688946E-07  5.87761019958367E-08 -6.99007189687444E-08 -1.32578834039417E-06 -8.98041813995628E-06
 -2.96548298357637E-06 -6.24106647010919E-07 -9.83044651393643E-07 -8.69732652522918E-08 -4.58230774654922E-07
  3.67371109772464E-07  5.84657793605882E-07 -8.29104606593729E-07 -1.87113188280998E-06  6.56636526673809E-07
  1.66673444916012E-06 -8.06163886853771E-07 -5.69221377538844E-06 -2.43307188765196E-05 -1.03621290683089E-04
 -4.39084345822834E-05 -1.53421900557815E-07  9.89032433652228E-07  6.30180386518490E-06 -2.48855825428119E-06
 -1.92173159349628E-08  2.36365342924283E-07  1.57868239709182E-06 -4.23647594473410E-09  8.91466702728365E-08
 -5.98528288233557E-07 -3.92360206894538E-06  1.45075158389166E-06  2.06283002457400E-06  4.58300704024879E-06
 -1.00688907067737E-06 -2.24327790966442E-06 -1.26257303475155E-06 -2.74674997930745E-06 -3.83076605356657E-06
 -5.10681710227620E-06  3.54477455941662E-06  5.43310865404322E-06  2.43840626437957E-07  5.85170231376454E-07
  2.21413716310315E-06  5.45455057707748E-07  6.13672029685692E-06 -8.35251855647222E-08 -1.99177023915727E-06
 -4.40804866848716E-07 -5.71525185523682E-06  6.73107772182331E-07  8.71182018974226E-07  2.87349263788492E-06
  5.06341107818463E-07  4.23700461890780E-06  4.21834477943399E-08  1.37135316676651E-06 -2.82991377273108E-07
 -3.42356013319722E-06  6.99544817997355E-07  8.93213845474610E-07  2.93848891739476E-06  4.70193428753067E-07
  5.12826639279277E-06  8.10737364232766E-08  4.51903839734790E-07 -3.33061265323683E-07 -2.03835205910321E-06
  2.40492656529619E-07  5.65325875450271E-07  2.18945752109655E-06  2.34737381921393E-07  2.60798285880671E-06
  5.53605246486852E-08  5.53024501124743E-07 -1.27239976112273E-07 -1.45603467290271E-06 -2.94501907448101E-05
  9.57817920968383E-09 -6.71699981308999E-08 -3.24740100580031E-08 -3.15430001841899E-07 -5.29254998487251E-08
 -5.92623110326227E-07 -1.37008599520032E-08 -1.81805824117537E-07 -7.34018817723148E-05  2.88084889453446E-08
 -1.14908624557612E-07 -3.09762905269435E-08 -8.00368094157229E-07  1.81229431411230E-07  1.93208510668934E-06
 -5.79057543061749E-08 -8.25150883029144E-07  1.85135686080069E-05  3.63269341867138E-08 -1.24099843602270E-07
  1.24180172550422E-07  1.19885869743549E-06  2.75155537748885E-08 -3.07245026410376E-08  1.58060190689002E-07
  1.95552981039495E-06  1.00000038051221E+00 -5.55600328971678E-06 -3.63376474765223E-04 -3.27416748354062E-05
  4.21174585164064E-07  6.25395216128910E-05 -1.73439272302783E-05  6.64831712721921E-05 -1.23744101589881E-05
  3.77911624029962E-08  1.65522803265439E-07 -1.04886043891343E-07 -3.92561734733010E-07  2.69058921208947E-07
 -1.76902167237203E-06 -7.08574108470505E-07 -1.87485400680661E-06 -1.01674923616099E-07  6.07216469472716E-06
 -5.11028758279065E-06 -8.73098269265585E-06 -2.58985090186618E-06 -2.08549000494079E-06 -6.91914557440629E-06
 -2.14543511266467E-06  3.81118670384105E-08  1.68732641925770E-07 -4.34948036929512E-07 -5.19193261571633E-08
 -2.03646920771651E-07 -6.99751538842635E-07 -1.76488545085199E-06 -1.86222969828721E-06 -3.68621089551091E-07
 -2.00844389032376E-06  3.30389289873325E-07  1.86193135881773E-07 -1.03915943694086E-07  1.51687202773400E-07
  3.08520050262759E-06  3.10803673190288E-06
* ORBITAL    1   11
 -8.05859825163150E-07 -5.69001988886865E-06 -2.43198313413715E-05 -1.03549482956473E-04 -4.38660959423699E-05
  1.92208426617934E-08 -2.36504216907714E-07 -1.58831517630406E-06 -3.64794015325492E-09  1.53483424006605E-07
 -9.88444602985791E-07 -6.30858646387231E-06  2.48196765764844E-06 -8.91516610283387E-08  5.98521402033280E-07
  3.91805949875094E-06 -1.45656222937210E-06  2.06340183897092E-06  4.58831176873903E-06 -3.83332829987914E-06
 -5.11118262481902E-06 -1.26094655103244E-06 -2.74457622818122E-06 -1.00743427668830E-06 -2.24351362457415E-06
 -3.54693454069843E-06 -5.44047676138425E-06  1.17468870897003E-07  8.42928502381045E-07  4.02769040594111E-06
  1.77497939895848E-05  4.68414758088257E-06  8.63851067025371E-09  1.54485641892148E-07  6.68808167092434E-07
 -5.13595069708805E-08 -9.00546100950153E-08 -1.71606517973088E-06 -1.20335424223880E-05 -4.26432722553727E-06
  6.99827735671518E-08  1.32736941999055E-06  8.99010229416378E-06  2.96781705833240E-06 -6.23275142881619E-07
 -9.81062466720201E-07 -8.27708912283340E-07 -1.86776790079442E-06  3.66796546940561E-07  5.82834262242188E-07
 -8.87056470334813E-08 -4.61938114306094E-07 -6.57234606056099E-07 -1.66866934948725E-06  1.73481129132902E-07
  1.24496437438160E-06  5.94794635708296E-06  2.95197853040552E-05  1.19858325635327E-05 -7.30015753358274E-09
 -1.17987084160091E-07  9.12496305345195E-08  4.81918055722406E-07 -1.09252404764662E-07 -2.08890313562746E-06
 -1.53267588213167E-05 -5.57528915650863E-06  4.06724260642017E-08  7.88639146377463E-07  6.66963547250370E-06
  2.95870265226911E-06  1.52216192608031E-08  1.49282713194210E-07 -1.14241706786053E-06 -3.14928810709600E-06
 -5.08601107601946E-07 -4.87772627024833E-07  6.73054990261366E-08  2.22981702009464E-07  3.43220322577699E-08
  2.98408004308876E-08  1.76306052684236E-07  1.26527945279672E-06  6.04607673568244E-06  2.97963323364490E-05
  1.18551462849270E-05 -3.09285912020257E-08 -5.70515114489471E-07 -3.00000252078998E-06 -4.59542856618849E-07
 -8.94648091722591E-08 -1.70647165218199E-06 -1.25587098781540E-05 -4.65891438289420E-06  7.40048843159198E-08
  1.42855378280695E-06  1.10639254748156E-05  4.29436737486899E-06  4.76280438841712E-07  5.56143847128867E-07
 -6.27147478798369E-07 -1.75533502605898E-06  2.49287172077005E-07  1.36640753870051E-07  5.99149386844303E-07
  1.65004189802704E-06 -7.69566580703359E-07 -2.07933338685881E-06  6.97765392025393E-07  8.90886361996214E-07
  2.93011005100227E-06 -8.06703749217037E-08 -4.50067011903552E-07 -4.69989549967520E-07 -5.12715030787326E-06
  3.32681978685592E-07  2.03571032067103E-06  2.39844254713455E-07  5.64892345799758E-07  2.18790174792086E-06
 -5.51728544224000E-08 -5.51688922382574E-07 -2.34569964314843E-07 -2.60674278352212E-06  1.27122682203526E-07
  1.45424630694939E-06  2.43140298559417E-07  5.87154977795056E-07  2.22121929057963E-06  8.32158540461659E-08
  1.98886066759205E-06 -5.45576077127587E-07 -6.13747425969943E-06  4.40594419611560E-07  5.71314946429600E-06
  6.71863186896761E-07  8.71541344097245E-07  2.87434416514403E-06 -4.16499949981540E-08 -1.36495527806115E-06
 -5.05833364365754E-07 -4.23026448001372E-06  2.82904894991778E-07  3.42154957427935E-06 -1.34497484115136E-04
  2.88964831337626E-08 -9.20173439925216E-08 -3.60012910871335E-08  4.24532890617742E-08 -1.17323386353153E-07
 -1.18890383695440E-06 -1.45031825470050E-07 -1.93561572176216E-06  1.00000037139795E+00 -5.49720879893380E-06
 -3.63421843048282E-04 -6.25675335936371E-05  1.73452965409899E-05  3.27742321353200E-05 -4.33719441366085E-07
 -6.63726805024723E-05  1.23557871140992E-05  9.07107272200663E-06  1.32363653490050E-08 -6.96701656130747E-08
  5.56822155768746E-08  6.02841430111274E-07  3.15852487602069E-08  3.30132018487151E-07  1.67865732664645E-08
  1.86608117897320E-07  7.34018583298912E-05  2.87343047339828E-08 -1.65453009339458E-07 -1.85894484818010E-07
 -1.93072587021372E-06  4.02621931262872E-08  7.98109852024554E-07  6.76500140667006E-08  8.21631017497314E-07
 -3.68300969619950E-07 -2.00575773341596E-06 -1.85293010332042E-07 -3.27165064130790E-07  1.02290106767404E-07
  3.10435392524229E-06  1.50794680159442E-07  3.08685919914267E-06  3.84609663044370E-08  1.71247051084989E-07
  5.09505952777165E-08  4.41432825420270E-07  2.04821175037071E-07 -1.86009263010901E-06 -7.00107727870655E-07
 -1.76384872884837E-06 -9.29671478520832E-08  6.13860223966752E-06  8.74980170890813E-06  5.10065768295556E-06
  2.51794364207594E-06 -6.91757245631610E-06 -2.14868956801234E-06 -2.23159834388042E-06  3.71511878449488E-08
  1.61169414649574E-07  3.94318544698314E-07  1.06741943188293E-07 -2.71329993344881E-07 -7.05943216452312E-07
 -1.87071157816025E-06 -1.76690366758435E-06
* ORBITAL    1   12
  1.76652809738478E-07  1.26778276521350E-06  6.05845154183043E-06  2.98775703347828E-05  1.19308951805901E-05
  8.10682412352332E-09  1.33331938101503E-07  1.13020057386279E-08 -4.47901154393024E-07  1.12782930482448E-07
  2.15427862790205E-06  1.56734013668373E-05  5.63583508297476E-06  3.98905588713753E-08  7.73407138245894E-07
  6.54939832563790E-06  2.90821121801484E-06  2.24354951311828E-08  1.60492527151002E-07  1.14855226443293E-06
  3.16666184973001E-06 -5.33828111099548E-07 -5.51237754951692E-07 -6.88541183464751E-08 -2.21801887825459E-07
  1.11684207136703E-08 -1.30841398861752E-08  1.78609532597569E-07  1.28177351331344E-06  6.12351641720616E-06
  3.01596142771797E-05  1.20149856433928E-05  3.18404680102732E-08  5.88378635449048E-07  3.13055849348828E-06
  5.06236925393567E-07  8.97321217127226E-08  1.71076086919983E-06  1.26091271820049E-05  4.69066970183966E-06
  7.46677555216316E-08  1.44117101305255E-06  1.11228700644383E-05  4.30138280766854E-06  4.70531618295554E-07
  5.43871936595313E-07  6.15542626758833E-07  1.72502719972631E-06  2.53008077239256E-07  1.41757493129642E-07
 -6.09260488374664E-07 -1.67058692888173E-06 -7.80213821048854E-07 -2.11623373968189E-06 -8.06996748953363E-07
 -5.70085892719935E-06 -2.44276902441701E-05 -1.04104038362543E-04 -4.40588590740253E-05 -1.87598909522198E-08
  2.43693392249546E-07  1.69648877393784E-06  4.97845335965098E-08 -1.54103190193129E-07  9.69820372033814E-07
  6.68513673366457E-06 -2.23767168959495E-06 -9.27509322141727E-08  5.45047379883987E-07  3.76041117494566E-06
 -1.50180241394170E-06  2.01133593090254E-06  4.49691755598342E-06  3.81390528443161E-06  5.17251155371350E-06
 -1.19201241470062E-06 -2.63410218115156E-06  9.84521397777667E-07  2.20154450471184E-06 -3.44008531373359E-06
 -5.28523296329076E-06  1.16496248625053E-07  8.35902101908631E-07  3.99280666808326E-06  1.76456283644820E-05
  4.70901514243492E-06 -7.69947149116311E-09 -1.36285536653115E-07 -5.49619649785956E-07  8.52978435527193E-08
  9.09280188486121E-08  1.73325338605772E-06  1.21469500249211E-05  4.29826327711128E-06  6.86813738366118E-08
  1.30235458772876E-06  8.87247377463790E-06  2.95544468461286E-06 -6.33416771938941E-07 -1.00051816817517E-06
  8.28762928664116E-07  1.87436553977394E-06  3.51504693776932E-07  5.46350095808460E-07  1.01006960366694E-07
  4.85964151412580E-07 -6.55997427222979E-07 -1.67144609705550E-06  2.42897033158367E-07  5.62469781285836E-07
  2.17972754562047E-06  5.90107024299708E-08  5.79054326340370E-07  2.36543418646040E-07  2.62001428378086E-06
  1.24093883076279E-07  1.43410702684141E-06  6.80369587485657E-07  8.99523601215489E-07  2.96160992294366E-06
  7.71692006415953E-08  4.29521746229235E-07  4.76324629262288E-07  5.22768707286191E-06  3.32884468356877E-07
  2.03226795793106E-06  6.79586834171096E-07  8.62976493526801E-07  2.87353254611366E-06  4.75503495916552E-08
  1.39981524513667E-06  5.12892697047754E-07  4.32938293775864E-06  2.74972045066539E-07  3.35064131786033E-06
  2.41777029612670E-07  5.67582073603845E-07  2.17289975221158E-06 -7.61603697550724E-08 -1.88511438031615E-06
  5.48501418763858E-07  6.17072382110859E-06  4.41627709983021E-07  5.70008413076634E-06  1.00000037716520E+00
 -5.77885265691979E-06 -3.63135724737075E-04  6.22129920556228E-05 -1.71186581687997E-05 -3.32872889992608E-05
  5.55877255617001E-07 -6.61704569710967E-05  1.21926509188018E-05  1.34502207871263E-04  5.13295557708535E-08
 -1.04694223069785E-07  2.03795917625731E-08 -2.34248352672280E-08  1.32084419241501E-07  1.22880701325148E-06
 -1.65000357668990E-07 -1.94713634940292E-06  1.33540144912962E-05  3.98563799107137E-08 -1.10964665342688E-07
  1.88417800668343E-07  1.97193672849392E-06 -3.59946783888132E-08 -8.00489331964975E-07  6.79434159847907E-08
  8.64278184827102E-07  2.94593604103771E-05  3.50473818607607E-09 -1.12253955368683E-07 -5.41774204963929E-08
 -5.89079052049050E-07 -2.94156258276615E-08 -3.23820355959008E-07  1.65265308268255E-08  1.73552715489201E-07
  3.86928962439148E-08  1.73424476340255E-07 -4.55987417137788E-08 -4.37263671213069E-07  2.04669864027010E-07
 -1.88557957105481E-06 -7.02990142266178E-07 -1.76683805663943E-06 -3.76304121439878E-07 -2.05471652396902E-06
  2.05891038118494E-07  2.99831916500322E-07  7.78483610958777E-08  3.15129047017464E-06  1.49304461526184E-07
  3.15781582770680E-06  4.03895770846927E-08  1.83526097809254E-07 -3.87111001256719E-07 -9.24775791924257E-08
 -2.72439572939943E-07 -6.97395727173428E-07 -1.88854268696758E-06 -1.76464144336440E-06 -1.85433507570238E-07
  5.85535146983447E-06 -8.60349673789455E-06 -4.88224139403272E-06  2.42403055471769E-06 -6.94058607047612E-06
 -2.00471133960609E-06 -2.15219748480126E-06
* ORBITAL    1   13
 -3.19548196329130E-07  2.03938670208311E-04 -8.51224032341683E-06 -2.24381125022706E-05 -9.78236606708903E-06
 -1.15079244431151E-08 -4.10693758206816E-07 -1.98716622319127E-06 -1.52729313636644E-07 -1.74278285486604E-08
 -2.28858094489817E-07  5.83105487407093E-06 -9.69318948582601E-08 -7.18918882448333E-08  4.45437379501756E-08
 -3.58778420837239E-06 -2.67424319462865E-06 -1.42627649684142E-06 -1.79682123032504E-06  5.55500682979113E-07
  1.12089101838909E-06 -5.59407361476303E-06 -8.11876528898251E-06  1.52769382001579E-08  4.95195694096408E-07
 -1.71865985675856E-05 -8.19258854390151E-06 -3.20489918744481E-07  3.35611378453722E-04 -8.26960769933051E-06
 -2.21086862446119E-05 -9.82788399525943E-06  1.01307277145564E-07 -2.70441064974738E-07  4.67053686706161E-06
  1.77124100833879E-06 -6.02396853270957E-08 -2.08470425011976E-07 -3.31320567134177E-07 -2.00341660875596E-06
  4.41469101491917E-08  2.54301227171938E-07  6.03428085024489E-06  1.10751693836978E-07  4.23719783476566E-06
  6.21343068295223E-06  1.24676668147722E-05  6.39839763917761E-06  3.96832106635924E-06  5.62537421585900E-06
  1.17359077499344E-05  5.54808686163152E-06 -5.57331807172705E-07 -1.29072402378560E-06 -2.05542484400836E-05
  9.99997699075810E-01  1.15087219102515E-03 -9.40157036944856E-05  1.09449937923728E-04 -1.44133801308515E-05
 -1.21731711992744E-06  3.30340811654142E-06  8.75298707291073E-07 -4.80502179964200E-04 -3.64598104351314E-05
  1.06206669446527E-05 -2.96526084238134E-05 -3.31357440877263E-04 -2.49030022723869E-05  5.57490989218304E-06
 -2.16755584779522E-05 -1.27023150103266E-05 -4.67512633110436E-07 -9.73928376979090E-06  1.09490159961406E-07
  6.84162588501170E-06  6.44618519695804E-07 -7.82436388096069E-06  8.65244216463478E-06  1.32378752251111E-05
 -7.00862561431733E-06 -2.01743859213671E-07  1.77840035712030E-04 -5.01894774254294E-06 -2.85516605221244E-06
  2.83665827541065E-08 -8.70773140258952E-08 -9.63890271106117E-07 -1.01377899688115E-05 -4.43814192074743E-06
 -9.85290368641825E-08 -7.02922305378146E-07 -5.37696901677329E-07 -3.72607747659456E-07 -8.26040614695059E-09
  1.87975180703210E-07  6.77544779730453E-06  2.87655528390369E-06  9.09014251193913E-07 -6.79006339043515E-06
 -1.05682996305347E-05  7.91074768112345E-06 -4.91114798238861E-07  3.97274454785292E-06  1.08872664157991E-05
 -5.97061986389830E-06 -3.03552729570291E-07 -1.37770351849326E-06  1.76965157502770E-07  1.30953769415076E-06
  4.24023152189717E-06 -5.63588399715796E-08 -1.82072116566080E-06 -4.90078523123270E-08 -1.85250750166260E-06
  5.69611100497871E-09 -7.39156054344992E-09 -2.88069997356302E-07 -1.53741297233626E-06 -1.18163610984180E-06
 -7.45563496807063E-08 -7.03792435866213E-07 -3.17481083749053E-07 -4.84327894679326E-06  2.09938875477959E-06
  1.07164525131756E-05 -2.93559886652181E-07 -1.58753456408165E-06 -1.13271112535287E-06 -1.62330209328935E-06
 -1.01919059100338E-05  1.24311684703568E-06  4.67764000574348E-06 -1.74397763786571E-07 -2.91098267146586E-06
  8.64176596192898E-08  1.37160841940851E-06  6.80889058282146E-06  2.61997583012721E-06  1.15080613689752E-05
  2.27299906554404E-06  8.68713982026481E-06 -2.69525925995595E-07 -2.15055173283751E-06  2.92282933252881E-08
  9.00823287569468E-07  4.57793606536309E-06 -3.53999985997818E-07  2.66115586439144E-07 -2.70820790603318E-06
 -1.75355084760917E-05 -1.64419174713305E-06 -1.24294446504886E-05  7.54137516766477E-08  5.61215663694681E-07
  1.68694208449763E-06  1.48667851185362E-08 -7.97334825535121E-07  1.65128782870592E-07  6.99272226814182E-07
  1.40276487302949E-07  4.56117004838038E-06  8.20861059189990E-08  6.12246176830236E-07  1.89068556071491E-06
  1.96081909342357E-09 -3.09401969910998E-06  1.92913479404734E-07  3.22275267908990E-06  1.12814096257115E-07
  1.14631409968057E-06  1.47255293580404E-07  1.12883702107468E-06  4.73086766949652E-06 -2.90534845869705E-07
 -4.41575980446822E-06  6.25214620598505E-08 -1.24695110000792E-07  2.46666084368689E-07  2.94621020439848E-06
  1.05206276576771E-08  3.05323112053962E-07  1.35419256939288E-06  1.06303836088548E-06 -2.44769265721301E-07
  2.24713456817074E-06 -4.52926445048475E-07  1.36544943775839E-06  5.37923384413760E-07  2.28936460916326E-06
  6.39358606980892E-07  9.20497940459055E-07  1.98001388247552E-07 -3.19282759882307E-06 -1.78647888334942E-06
 -3.20720905412851E-06  5.42703691561231E-09  2.87110082808262E-07  1.39698442908372E-06  1.05163445952681E-06
 -2.12748491218507E-07 -4.74565319081009E-07  2.24178472001611E-06  1.39872686962083E-06 -3.43066448891568E-07
 -2.01103535427986E-08  2.30997924158731E-06 -2.15212884364078E-07 -1.76434808103169E-06 -1.20098125024297E-06
 -8.63303659079039E-06 -8.70374070025456E-06
* ORBITAL    1   14
 -2.06157660467012E-07  4.41992479129348E-04 -4.68164463443858E-06 -2.73421527782190E-06  9.04943627392135E-08
  1.00886499794012E-07  6.98391188624466E-07  4.68669038384855E-07  3.44646769767419E-07  2.13973103412744E-07
  9.75338458970868E-07  1.01438417912056E-05  4.44408293886269E-06 -7.92602635638443E-08 -2.03936758303822E-07
 -6.80302393293145E-06 -2.89450039963613E-06  9.81524080271292E-07 -6.78029252445689E-06  1.09712307162280E-05
 -5.96377816748438E-06 -3.72133060955266E-07  3.95765002767629E-06 -1.04118924502966E-05  7.90699646216230E-06
  2.21795169511358E-07  1.41112483189367E-06 -2.05498308394891E-05  9.99997453665369E-01  1.15064497641804E-03
 -9.39842448695072E-05  1.09397695458435E-04  4.74707897664177E-04  3.62796499312087E-05 -1.02427801815110E-05
  2.93955328558597E-05  1.44168742895118E-05  1.28814161721913E-06 -3.18269399044367E-06 -8.56167838790056E-07
  3.28335599284105E-04  2.48581930443668E-05 -5.31770176889712E-06  2.15365694349283E-05 -1.29034229050041E-05
 -6.10294132569972E-07 -7.97122360657218E-06  9.00710074280558E-06  6.79339763643206E-06  6.83692144757511E-07
 -9.98461078877432E-06  2.13326219709733E-07 -1.33867148457308E-05  7.13958533679955E-06 -3.07927245022535E-07
 -3.40215226931534E-04 -9.09342253367179E-06 -2.22508921225928E-05 -9.90843009016555E-06  7.03848241297569E-08
  2.17447678005180E-07  4.25112174549846E-07  2.01883950645290E-06  2.22349384252127E-07  3.10400065058070E-07
 -4.60326828079039E-06 -1.73090285801709E-06  1.79663881046244E-07 -2.21931961516226E-07 -5.95406588208427E-06
 -8.29138461778676E-08  4.47200958678565E-06  6.15266548871951E-06  1.17979597226716E-05  5.50097797002453E-06
  4.04382593263294E-06  5.61236318483871E-06  1.24877440127957E-05  6.33174766184437E-06  5.03206037692069E-07
  1.28238541901791E-06 -3.28164763123722E-07  6.08304574539521E-04 -8.06010043314686E-06 -2.25065079506136E-05
 -9.73568985340531E-06 -1.76047519407509E-07  2.18513762609140E-07 -5.70592307614809E-06  9.67199954561926E-08
  7.66367137011080E-09  4.12051029433987E-07  2.03982671157165E-06  1.69830475441881E-07  2.05349427967888E-07
 -3.26744977495737E-08  3.55802322345253E-06  2.67205145615100E-06 -1.40137663337533E-06 -1.81446884707675E-06
  1.64814715413797E-07  4.68411544776556E-07 -5.51374435504094E-06 -8.10178018043225E-06  5.93628304927056E-07
  1.13032944335161E-06  1.68656202458621E-05  8.18367720064579E-06 -2.94640671432740E-07 -1.59579136920224E-06
 -1.20509623879266E-06 -1.23944338225626E-06 -4.65323386624924E-06  1.62147691685881E-06  1.01319124762850E-05
  1.75177965862121E-07  2.92909171210301E-06  8.87858129201443E-08  1.38906804151512E-06  6.87649536819635E-06
 -2.27590855042089E-06 -8.79604021244083E-06 -2.62177659821119E-06 -1.15724321215010E-05  2.65586430536649E-07
  2.06962462322262E-06  1.77067674596766E-07  1.31036328879482E-06  4.24551656774240E-06  4.83172616877183E-08
  1.80509208255258E-06  5.48756067593710E-08  1.82027943466271E-06 -6.44616875750920E-09 -8.93558000996364E-09
 -2.88040991370988E-07 -1.53789664403635E-06 -1.18654159110885E-06  3.15735636953793E-07  4.80630341344201E-06
  7.14070337463418E-08  6.01851073910519E-07 -2.09715205813259E-06 -1.06763042402736E-05  8.20958730765816E-08
  6.12499459724322E-07  1.90374154303537E-06 -1.90839050288562E-07 -3.21853821490937E-06 -3.90035045503671E-09
  3.09633935764701E-06 -1.11844884553620E-07 -1.16761437063111E-06  1.47034648252733E-07  1.12736521294262E-06
  4.72315126358576E-06 -6.15486605572038E-08  1.36147510009944E-07  2.91585223950067E-07  4.41865170680320E-06
 -2.47108620765183E-07 -2.95143370300557E-06  4.61979223166528E-08  1.03236235857635E-06  4.77044314875690E-06
  2.76799787876950E-06  1.76558660104064E-05  3.67129650676218E-07 -2.30481250100587E-07  1.68800365173469E-06
  1.25422377999124E-05  7.50752379214989E-08  5.58984308872916E-07  1.69060918278540E-06 -1.65709151532006E-07
 -7.45398753948333E-07 -1.50412062743197E-08  7.76702715198253E-07 -1.39369202937784E-07 -4.48291392638292E-06
 -3.37450653085285E-07  2.12374883683310E-08  2.45974770625614E-07 -2.27575072875719E-06  1.74728763148076E-06
 -8.66939005250828E-06 -1.20499430528106E-06 -8.62716726161832E-06  4.52069612732030E-09  2.80496689585339E-07
 -1.04446950269126E-06 -1.39242471978690E-06  2.06537467118344E-07  1.37987190367650E-06 -4.65284383203359E-07
  2.23408238099078E-06  5.35136162474667E-07  2.27278875860812E-06 -9.08513769997427E-07 -6.41939380105463E-07
 -1.89549422402641E-07 -1.78881598805651E-06 -3.20830604814765E-06 -3.17771818373163E-06  1.12030465062394E-08
  3.02928705603947E-07 -1.05471611840031E-06 -1.34488196114705E-06  2.43073794807017E-07 -4.56292677908773E-07
  1.37495185951954E-06  2.24859645133663E-06
* ORBITAL    1   15
 -4.02659011954690E-07  4.36765492977826E-03 -3.63441034834224E-06 -2.25017808001475E-05 -9.29806520501363E-06
 -2.18765003563608E-08 -2.39107232203897E-07 -3.52246602776000E-07 -1.93521042943943E-06  2.03705148905247E-06
 -1.33533498216755E-07  4.74773733115335E-06  2.00261049579084E-06 -1.37018130861119E-06 -2.83912208771681E-07
 -5.70755121218317E-06 -1.59289051429488E-07  4.02882515862380E-06  6.12939326975377E-06 -1.17389966170874E-05
 -5.47883721036766E-06  4.19338971245021E-06  5.68653874085760E-06 -1.23735363562788E-05 -6.29746873704585E-06
  5.89127895820164E-07  1.25832177920296E-06 -3.04977591459133E-07 -6.14736270345126E-04 -9.52779564457836E-06
 -2.25755398308372E-05 -9.89720976925584E-06 -4.07351950398678E-07 -2.50723884356168E-07  5.88651929839134E-06
 -6.30124054224757E-08 -2.14151835132930E-08 -3.98034096292063E-07 -1.97126434201816E-06 -1.33829319783223E-07
 -1.96041815098053E-07 -5.27913748802893E-08  3.63769824199870E-06  2.67656676606194E-06 -1.45153564088556E-06
 -1.84803067261926E-06 -2.91072307827407E-10 -5.39108377018499E-07 -5.53324642941186E-06 -8.06087846603264E-06
 -8.17242465595681E-07 -1.32080208934027E-06  1.69474692395522E-05  8.20140760787894E-06 -1.93771896025240E-07
 -1.81294480301265E-04 -5.40595884976579E-06 -2.67802364718297E-06 -6.36494064487876E-08 -9.28359001808044E-08
 -6.80775549774239E-07 -4.94243527398081E-07 -3.73703790384009E-07  8.60120953443214E-08 -9.53645956182266E-07
 -1.01270187766277E-05 -4.43813721259225E-06  1.25707883511113E-07 -1.94175045738527E-07 -6.82764798568122E-06
 -2.88192043009902E-06  9.13266625547715E-07 -6.88205200949927E-06 -1.09220748814663E-05  6.07819085193812E-06
 -4.16823616276417E-07  3.85835446216458E-06  1.04389451354279E-05 -7.88301498682438E-06  2.73729293298713E-07
  1.27233893737419E-06 -2.05595922752844E-05  9.99988027043455E-01  1.15047398846757E-03 -9.42157742106279E-05
  1.09349596263785E-04 -4.79329304733392E-04 -3.63449168480592E-05  1.03947588486331E-05 -2.96462218907416E-05
 -9.94788786844625E-06 -7.53136337962501E-07  3.00445226691272E-06  1.01848677898724E-06  3.29916258869463E-04
  2.48643717343901E-05 -5.46679609915754E-06  2.14720655752866E-05 -1.32553495931223E-05 -1.33847470489256E-07
  8.01478461479136E-06 -8.98820297488730E-06  8.69483826205937E-06 -4.04996639966681E-07  9.71251653614473E-06
 -1.61088872911537E-07 -1.28657562166607E-05  6.75212109293348E-06  9.74911596386803E-08  1.45873780952003E-06
  6.84945969389702E-06  2.30152081923777E-06  8.84027550779832E-06  2.67921297679638E-06  1.17707246358209E-05
  2.72212408635831E-07  2.09372616536120E-06 -2.87322265547841E-07 -1.53485159708471E-06 -1.12307513098429E-06
  1.27646904609789E-06  4.86547702511338E-06 -1.66953560508027E-06 -1.03246524946587E-05  1.71070505738852E-07
  2.89904901131162E-06 -2.95891859887795E-07 -1.60419736736004E-06 -1.18457930586875E-06 -3.19377316860332E-07
 -4.79839344630932E-06 -8.33245098096732E-08 -7.67825858979397E-07 -2.01716114030661E-06 -1.04120597847628E-05
  1.76638069050466E-07  1.30877610369860E-06  4.23905313078085E-06 -4.31216798620096E-08 -1.81064074424855E-06
 -6.18044184694879E-08 -1.84126282731872E-06 -2.25253040965062E-09  2.29527135477112E-08  1.43733008653303E-07
  1.10192330426901E-06  4.64438150103843E-06  6.41322382762565E-08 -1.10932128003790E-07 -2.84561897017521E-07
 -4.44213483347295E-06 -2.42829190108102E-07 -2.98416635628841E-06  8.39693522482012E-08  6.29636551446989E-07
  1.95149462025040E-06  1.92927072543552E-07  3.20025857262132E-06  1.86208980926668E-08 -2.97861930898741E-06
 -1.24431914776861E-07 -1.32278295306990E-06  8.19085508095147E-08  6.10361269441471E-07  1.88440111926909E-06
  1.74094048531509E-07  8.72789841003191E-07  1.54089977076648E-08 -7.60589314982118E-07 -1.35753035919133E-07
 -4.45987937080667E-06  4.05133666693948E-08  9.88174704741567E-07  4.71561429198977E-06 -2.75396830282493E-06
 -1.76437141641105E-05 -3.64909966074140E-07  1.73019068514195E-07  1.65144375785881E-06  1.24173103688594E-05
  1.33663921625291E-08  3.29825280599435E-07  1.07113912070385E-06  1.37655080069655E-06  2.13582408005247E-07
  1.39230631199345E-06 -4.47510073484681E-07  2.19084983818264E-06 -3.33221135455166E-07  3.91056128414767E-08
 -1.70774024281110E-07  2.30582269683811E-06  1.72044094357939E-06 -8.65455168026535E-06 -1.24270921502145E-06
 -8.67362291337087E-06  8.34843705752015E-09  3.16664906860001E-07  1.07863717234621E-06  1.39071677912967E-06
  2.35909392792056E-07 -4.54486896049303E-07  1.38954062480800E-06  2.21485845102198E-06  5.27482045337043E-07
  2.24101488981429E-06  8.72765231579914E-07  6.32959527094611E-07 -1.90557688301132E-07 -1.76217629594412E-06
 -3.10640326195219E-06 -3.15725384709234E-06
* ORBITAL    1   16
  2.05587989101049E-05 -9.99988130384523E-01 -1.15059465863129E-03  9.40329839489721E-05 -1.09442320128672E-04
 -1.00239746875843E-05 -7.64429227981506E-07  2.99591648705138E-06  9.95035198261190E-07 -4.79554213499845E-04
 -3.63705484242269E-05  1.04692030093366E-05 -2.96270496426905E-05  3.29800772644123E-04  2.48460277748823E-05
 -5.49173853662151E-06  2.14785492858700E-05  1.33421863768736E-05  1.74280893795275E-07 -9.77009633036305E-06
  1.30992335178311E-07 -8.61939366189953E-06  4.07617352476886E-07 -8.13129612053369E-06  8.95481979450537E-06
 -1.28888908726835E-05  6.79845697010917E-06  1.85810705312820E-07  4.42126413601162E-04  5.63464539860279E-06
  2.44697215399962E-06 -1.85934698727668E-08  2.07238897496009E-07 -9.57046586309465E-07 -1.01265188249298E-05
 -4.43854857452836E-06 -8.93096016409035E-08 -6.87822612957691E-07 -5.34374839673992E-07 -3.80423995203146E-07
  2.10543156792409E-07 -1.95169385440319E-07 -6.83732106885528E-06 -2.85993133697006E-06 -9.30682003741281E-07
  6.86800006649529E-06 -1.03872249849334E-05  7.87522755013603E-06  4.23621564882670E-07 -3.93664634362918E-06
  1.09826589682229E-05 -6.07393456006802E-06  3.27541523994803E-07  1.36486115574945E-06  3.11796074105882E-07
  2.07430698088278E-04  9.01973610860838E-06  2.25929114342580E-05  9.86622564538427E-06 -1.64840235809159E-08
 -4.06364195662639E-07 -1.98887555664749E-06 -1.42202615337908E-07 -2.15125662648930E-07 -2.42055890406314E-07
  5.79377387251786E-06 -9.13273092138015E-08 -6.25303855813083E-08 -4.71756941294476E-08  3.53491445632038E-06
  2.64937533764659E-06  1.51297499059148E-06  1.78524257035154E-06  8.73244151394811E-07  1.35137462691245E-06
  5.53041223606937E-06  8.09029189086960E-06  5.21517255554071E-08  4.70111340792322E-07  1.70846205704014E-05
  8.20043196560281E-06  2.23214424451543E-07  4.37234874640196E-03  1.36982102659245E-05  2.17096496775175E-05
  1.02464777425757E-05 -2.15352264795032E-06 -4.55630307753115E-07  4.81505230275964E-06  1.73798679154235E-06
 -1.09173415914401E-07 -2.47008154326339E-07 -3.40533784140820E-07 -1.93063991976141E-06  1.51298932509112E-06
 -6.35668614148046E-08 -5.76693368862968E-06  2.63158769297999E-08 -4.17889409176127E-06 -6.12305694318937E-06
  1.25996973318139E-05  6.19644547376776E-06 -4.07221779195117E-06 -5.70162869439343E-06  1.18531072482937E-05
  5.47222358871723E-06  4.93588564049591E-07  1.31930260264640E-06  2.96995904813382E-07  1.61900996026661E-06
  1.24860692067486E-06 -6.36305709529875E-08 -6.76407780453323E-07 -2.95686936643894E-07 -4.67031074046950E-06
 -2.01367493355571E-06 -1.03538674350420E-05 -1.78821907030824E-07 -1.31977307434112E-06 -4.23358217254390E-06
 -5.17104281996489E-08 -1.80669981256695E-06 -5.87051583507062E-08 -1.89828380216532E-06 -1.85714958170046E-09
  3.28532941848869E-08 -1.00257203793971E-07 -1.47446438723580E-06 -6.87306015109634E-06  2.67796534297871E-06
  1.17256021638799E-05  2.30173742369204E-06  8.82736680253708E-06  2.54624419400539E-07  2.03541418604052E-06
  2.88410581737172E-07  1.54260689926638E-06  1.14396522016924E-06 -1.67200749741436E-06 -1.03489056832233E-05
  1.27571409679932E-06  4.81772005994031E-06  1.70525330238787E-07  2.91682165924780E-06 -7.93385550124483E-08
 -5.91541698264381E-07 -1.82100171377287E-06  1.67505015608420E-08 -7.62406515073697E-07  1.70978813574532E-07
  8.31869450922278E-07 -1.34948834951938E-07 -4.46014882050051E-06 -3.90748042803442E-08 -9.77237795157948E-07
 -4.67765585075487E-06 -3.63686801407871E-07  2.02604303230152E-07 -2.75319881563432E-06 -1.76684038671167E-05
  1.64980248546208E-06  1.24124512632889E-05 -1.45796995865063E-07 -1.11719789772483E-06 -4.69730165831210E-06
 -2.84998333367499E-07 -4.42388579289655E-06  6.52502291960366E-08 -1.10735728958168E-07 -2.46926148065936E-07
 -3.01904237227869E-06 -8.35256969191589E-08 -6.20300163649780E-07 -1.90726262496584E-06 -5.44731704283205E-09
 -3.15205451751718E-06  1.89901373413263E-07  3.21070712791878E-06 -1.09843872896732E-07 -1.20591959898959E-06
 -5.28197793416190E-07 -2.23517858356648E-06  6.46524871175123E-07  8.94175561832755E-07 -1.96210950901518E-07
  3.16407396262949E-06  1.76278697584012E-06  3.12177909493936E-06 -1.22750984520430E-08 -3.21986170756586E-07
  1.38651732062713E-06  1.10550207058632E-06  2.42508230524955E-07 -2.26909025726397E-06  4.45150956426802E-07
 -1.46757178642656E-06  3.33596985742138E-07 -4.16034412808709E-08  2.27179554309085E-06 -1.61388949898484E-07
  1.72649287462028E-06  1.23693900228319E-06  8.67919790526259E-06  8.70139109462215E-06 -8.23221054044392E-09
 -3.06681486926869E-07  1.38148331327924E-06  1.07502100856236E-06  2.11228306005126E-07  4.34287131038727E-07
 -2.21343754786717E-06 -1.41958770011751E-06
* ORBITAL    1   17
 -9.89563652376788E-08 -7.39168698498628E-07 -3.13630085827129E-06 -7.55636435839715E-06  6.07600289616385E-06
  2.00754698768021E-05 -1.08503447859697E-06 -6.15039878097329E-06 -1.65846645481211E-06  2.47617747739864E-05
 -1.65629652959156E-06 -6.07958489696588E-06 -1.93223117873211E-07 -7.45261640482389E-05 -5.63981786982143E-07
 -3.12815990266041E-06 -1.12947998506956E-06  1.38347126735589E-05 -4.44652850397038E-06 -1.98796512155541E-07
  1.76752024404741E-06 -1.01495389772704E-06  1.49132185796593E-06 -3.27344821583951E-07 -1.72404082335351E-06
  1.63953208611417E-06  8.68348832918695E-07 -6.93635983563462E-08 -5.36589264740454E-07 -2.04510279756979E-06
 -1.88764195313984E-06  8.48389495820205E-06  9.31463300264033E-05 -6.89607635908711E-07 -2.69069735121080E-06
  1.14884376824211E-07 -7.02170255764334E-05 -1.53471579982375E-06 -7.01557363659473E-06 -1.35120267227870E-06
  1.48363869237393E-05 -4.24882213744922E-08  1.55683607850710E-06  1.45349453561801E-06  7.50275080753431E-06
 -3.37127110558166E-06 -1.88247290758573E-06  1.41885934475530E-06 -1.10644664541606E-05  2.97587732857017E-06
 -1.72790819947243E-06 -2.48514479222288E-06  3.00831275981613E-07 -4.29870748086125E-07 -2.06374234532372E-07
 -1.28925060160423E-04  2.90976051046626E-05  8.90808030884909E-05  4.35148714066009E-05  8.55115400507732E-01
  7.14658755851298E-05  1.77658268790780E-05  1.41765133896178E-04  5.42673616252015E-02 -1.90666752666847E-06
 -3.21770576140768E-05 -1.82166612335921E-06 -5.15590002015198E-01 -4.71134490463749E-05 -3.42995970839431E-05
 -9.26441406714523E-05  6.51151820952040E-05  1.08383317027339E-05  4.10047388249813E-05 -1.45670117523421E-05
 -3.69050722314529E-05 -5.89951978030432E-06 -5.63378235129234E-05  1.51147857345389E-05  6.25348242892089E-06
  8.39026481878092E-07 -5.67123763224792E-07 -4.03364003232053E-06 -2.07841616167745E-05 -1.00832921840936E-04
 -3.47133134592561E-05  9.17133350222936E-05  4.31516863561329E-06  1.72130447596988E-05  2.58009176312764E-06
 -1.64300694608135E-06 -5.52537464962382E-06 -3.14759566588442E-05 -8.59358416852540E-06 -7.47636050385791E-05
 -6.95404978522965E-06 -3.42406122546557E-05 -7.90384142813605E-06  1.03031606448358E-05  3.00123052395666E-06
 -2.01002442971889E-05 -6.60698082516016E-06 -6.31527285531175E-06 -1.79533145435178E-06  8.34360393774985E-06
 -5.66919513643728E-08  8.39882740166381E-06  4.60138054657921E-06 -4.39072285977853E-08 -3.39639428230768E-07
 -4.99904019674346E-07 -3.68428810270248E-08  1.46708923173367E-06 -7.63316573726315E-08 -1.48622124138250E-06
 -2.37216162130776E-08 -1.92647884621847E-06 -4.86004880023237E-07 -3.61168753525515E-06 -5.70359469298010E-06
 -3.01975882356975E-07 -8.89137421696787E-06 -5.92263788129248E-07 -9.42087981383306E-06 -2.10440489920344E-06
  9.24984060920731E-06 -5.09198822729219E-07 -3.80394532734787E-06 -6.04630060643697E-06  1.15716247066140E-06
 -1.57998922527269E-05 -2.09547352963057E-06 -3.00826488631580E-06 -2.23508521743163E-07 -1.29230336433017E-06
  4.94708993489872E-07  3.31701544778645E-06 -1.70324584845352E-06  9.28074133036185E-07 -2.50991987516233E-05
  1.83415264427784E-06 -8.26062368614573E-06  6.06076606477806E-07  1.16649107549981E-05  2.38098781776374E-07
  1.79889003520024E-06  5.82231395685640E-06 -1.54508951829971E-06 -2.41157202405641E-05 -1.10295156804882E-06
  1.64752212620342E-06  2.37355300518865E-07  1.70804035144972E-05  1.14010494800533E-08  9.31187460736549E-08
  5.53486268364737E-07  1.56365749986825E-08  2.40331942241969E-06  4.83813882709535E-08 -2.41338467916299E-06
 -3.13026122006629E-08 -5.95278835177031E-07  1.34143341709354E-08  1.10474428964194E-07  5.32819909215618E-07
  8.55238721465520E-08  8.46636620732984E-07  6.71380242639822E-09 -6.18139403137037E-07  3.71803098358287E-08
 -3.23841435970021E-06  2.70871579462284E-09 -4.01412404483488E-09  1.60097328390864E-06  2.91014045038929E-07
  2.48667632549170E-06  7.63933500309333E-08 -2.18616599144657E-07 -1.48327390626461E-07 -1.98486272522577E-06
 -4.28518989084810E-09 -9.52239738099272E-07 -9.53399103313974E-07 -1.15087297328828E-06 -4.05829782315528E-07
 -5.05382161837776E-07  2.22075156182415E-08 -1.16312718490569E-06  3.83821015582620E-07  2.32905106319669E-06
 -1.74097168107289E-06 -1.23689775211400E-06  3.48157812588792E-07 -1.88261601174079E-06  4.98260677794051E-07
 -1.73943576806999E-06 -5.30844978533303E-12 -9.38624391173452E-07 -7.36379160005289E-07 -1.32960859395187E-06
 -1.21711714006444E-07  8.48701573376382E-08 -3.20052237979868E-07 -1.01950536575124E-06  1.31480995375968E-06
  1.79014515552239E-06  6.73325334491146E-06  1.02008314350452E-05  2.35333711739829E-06 -7.69855167052735E-06
 -1.19700254658656E-05 -1.17127361479980E-05
* ORBITAL    1   18
 -5.68175938451618E-07 -4.01696315861629E-06 -2.08239662599575E-05 -1.00966689070590E-04 -3.47623744866700E-05
  3.11536345493757E-05  5.52366586326637E-06  3.14616599570720E-05  8.59992348145100E-06 -1.15462168943826E-04
 -4.33373805623201E-06 -1.72957301081386E-05 -2.61563061098643E-06  1.16773520007353E-04  6.96051042806280E-06
  3.42921808937822E-05  7.93391425979370E-06  1.03001732786931E-05  3.01753012758820E-06  8.30527723525538E-06
 -3.47631352665541E-08 -6.20345328380102E-06 -1.78887884169275E-06 -2.00620269048525E-05 -6.62131162558478E-06
 -8.41072187694571E-06 -4.60889503792794E-06 -1.98666973543637E-07 -1.25575014141642E-04  2.86076867656550E-05
  8.81400939908564E-05  4.31367942129113E-05 -6.08180894272298E-02  1.44231216390607E-06  3.15686453667730E-05
  6.88015548780837E-07 -8.52947769876018E-01 -7.10700124933056E-05 -1.81789531377346E-05 -1.41345444756383E-04
  5.18441388493559E-01  4.72966772402599E-05  3.42825935187287E-05  9.30812098177377E-05  6.52657215289812E-05
  1.04328557450678E-05 -5.60160559633726E-05  1.48705456993189E-05 -3.71763440768800E-05 -5.82363464975096E-06
  4.01847200776761E-05 -1.42474854330283E-05 -7.17329220347325E-06 -6.37725813814488E-07 -6.78158697391688E-08
 -5.64894370953059E-07 -1.98273003700523E-06 -1.69095585424046E-06  8.41097339586809E-06  5.21446015913351E-05
  1.51276706606234E-06  6.92920500530736E-06  1.34073756138128E-06 -3.06126781656447E-04  6.63691505140673E-07
  2.65924657021480E-06 -1.38617332751372E-07  1.74065865566803E-04  3.47656245070484E-08 -1.69296097349131E-06
 -1.43663515538255E-06  7.53949259300122E-06 -3.36126011965245E-06 -1.69817147242233E-06 -2.45894125245291E-06
 -1.10836406879661E-05  3.02977249254439E-06 -1.89836481513717E-06  1.45884631595934E-06 -3.64235798117927E-07
  4.12059201600363E-07 -9.25173917816501E-08 -7.11139052495818E-07 -2.89933860024648E-06 -6.42278149587450E-06
  6.41477363337858E-06 -2.90855564134339E-05  1.53673459387907E-06  5.53520327511409E-06  7.78506018017018E-08
 -2.56784934032171E-06  1.09283053535012E-06  6.16328887132680E-06  1.67571149571652E-06  1.26688734207393E-04
  5.68812079444997E-07  3.06710012248367E-06  1.11109127019700E-06  1.35621307322137E-05 -4.43343590637997E-06
 -3.43399743686582E-07 -1.72911412835250E-06 -1.01222948689850E-06  1.44669735014133E-06 -1.37609575811609E-07
  1.83689226064601E-06 -1.72630853458722E-06 -8.08594849408712E-07 -5.06412310159206E-07 -3.78356713393244E-06
 -6.06384030023926E-06  2.07979032676861E-06  3.06588646886891E-06 -1.14784522467580E-06  1.57788455476437E-05
  2.20482961599504E-07  1.24995229265729E-06  5.03984168631367E-07  3.38611820945954E-06 -1.53923689981672E-06
 -1.85369217758799E-06  8.13705462065165E-06 -9.47589494481573E-07  2.49523274368749E-05 -6.08371052571682E-07
 -1.16535443194413E-05 -4.42415609047706E-08 -3.42113887109059E-07 -5.20215599696993E-07  7.66811167656206E-08
  1.46528061339051E-06  3.65164076151276E-08 -1.45529019821744E-06  2.47403400846327E-08  1.96262198071961E-06
 -4.88663442144761E-07 -3.63212139738472E-06 -5.75498219876232E-06  5.94667221694811E-07  9.56003750431518E-06
  3.00092194334917E-07  8.83809732430451E-06  2.11970700710724E-06 -9.23598335789775E-06  1.27824657340011E-08
  1.05473179268501E-07  5.04856120404569E-07 -6.01019204403773E-09  6.22940694800707E-07 -8.32176649800403E-08
 -8.01233591949908E-07 -3.65314945291406E-08  3.22390452442965E-06  2.24346399808959E-09 -7.64600654072963E-09
  1.58297214517693E-06 -7.62681126102315E-08  2.19136225890946E-07 -2.92501521858134E-07 -2.51625036302239E-06
  1.48974705928727E-07  1.98593465345572E-06  2.37817384496264E-07  1.79317375897276E-06  5.84312419235609E-06
  1.09629379682659E-06 -1.44614212251125E-06  1.55982697480721E-06  2.42253360916933E-05 -2.61430916586166E-07
 -1.72819943161475E-05  1.19058368478884E-08  9.72454767568803E-08  5.58441851775159E-07 -5.24723593018236E-08
  2.33297549071603E-06 -1.62714338312075E-08 -2.39167936801384E-06  3.49423513390566E-08  6.71599875830902E-07
  1.31379215580018E-06  1.75497492297063E-06 -1.02073991482564E-05 -6.83740498009355E-06 -2.33074016256675E-06
 -1.17066994514381E-05 -7.68507602138173E-06 -1.19142984034140E-05 -7.28523928093892E-11 -9.34850323736719E-07
  1.32868055833085E-06  7.37543597637035E-07  1.21472680049075E-07 -1.05012254888061E-06  7.67965932140310E-08
 -3.49360255914144E-07  3.79384985323294E-07  2.30653390187959E-06  1.25316807248309E-06  1.74780092099389E-06
 -3.30941042257241E-07  4.94860538825339E-07 -1.72568994757399E-06 -1.80615445693770E-06 -4.34093974437573E-09
 -9.48663175780440E-07  1.13796387696768E-06  9.45567233745871E-07  4.13832252833955E-07  2.45920140609156E-08
 -1.16985582956680E-06 -5.03633977477710E-07
* ORBITAL    1   19
 -3.43665709413749E-07 -2.20935327945848E-06 -1.27960805937176E-05 -6.73183590370857E-05 -2.98576118394854E-05
  1.22899834873556E-03 -2.31733336089334E-07 -1.03768869022668E-06  2.58312949525297E-07  1.62582610242457E-04
 -6.08007823249482E-06 -2.67954175454659E-05 -7.04239523596856E-06  1.14078264060838E-03  6.81697501877057E-07
 -9.82374114900542E-07 -9.48177661102002E-07  6.58515101971993E-06 -2.08405808135040E-06  9.03510173758129E-07
 -6.41213080610241E-06 -2.90538235849678E-07  6.48054686688982E-07 -1.25806612994777E-06 -1.01509803533531E-06
 -1.06655091967833E-05  1.45501630774538E-06  3.77423833567913E-07  2.70070833624707E-06  1.39036153846867E-05
  7.17705438128847E-05  3.02003077991008E-05  3.02274262172803E-04  3.90750068858355E-06  1.41239974589427E-05
  2.73637005228927E-06  1.13884882031833E-04  3.24885328914764E-06  1.64423241678639E-05  4.66348910779897E-06
 -3.58834248957639E-04  4.42560281868131E-06  1.97815633367326E-05  5.12604297371729E-06 -4.11519240225352E-06
  1.90680940552795E-06 -8.35132497912676E-06  3.85694265056710E-06  6.59519931696328E-06 -1.52189734864064E-06
 -6.49518297178794E-06 -1.35423633605859E-06 -2.14952103168476E-07 -5.35185616888463E-06  1.18713296566599E-08
  1.59899573591486E-05 -2.83194033414862E-06 -7.00109414732164E-06 -3.19472270581335E-06  4.73538481481070E-01
  4.41189316311879E-05  6.08721382846805E-06  7.65336257307808E-05 -4.86592648338585E-01 -4.48832215760687E-05
 -2.71193631161058E-06 -7.79093842126288E-05  7.34156810087036E-01  6.80266423878059E-05  1.15969514873513E-05
  1.18667070174395E-04  1.55019404844057E-05  5.77340017514007E-06 -4.17056289247184E-05  1.16281215246487E-05
  3.34203666933054E-05  1.08751140938273E-05 -3.67174671853114E-05  1.01545044589053E-05 -5.10902312581727E-05
  1.40516168546548E-05  2.80840551541549E-08  2.27420303041434E-07  1.02392262926467E-06  4.72428658973799E-06
  1.30875860051379E-06 -9.55704878318164E-05 -5.58314269684205E-07 -1.07261180965079E-06 -2.11937490172304E-07
 -5.76487578720052E-05  6.50776674725369E-07  1.68272601835689E-06  4.56961620830025E-07 -2.15569380412956E-04
 -1.46251512769921E-07  1.59916955228818E-06  1.74004564366657E-07 -7.29131621004092E-06 -1.20095617777305E-06
  1.02120117226084E-06 -5.73505449901300E-07 -1.13225133856086E-05 -1.55439239457572E-06 -8.54135276989552E-07
 -9.27774318049141E-07 -2.86572735394746E-07 -1.40077171622618E-06 -1.78008023084414E-11  2.37236623742716E-11
 -9.20454514236346E-08  4.50956576565055E-08  1.37649798814204E-06 -4.35867338867256E-08 -1.33944431823928E-06
  5.96879735832229E-08  1.93403625922979E-06  4.64023519315969E-07  3.46325081849481E-06  1.64644547924078E-06
 -2.97382163733258E-08 -6.15627435787217E-06  6.68196796828091E-07  1.47638487925010E-05  2.73280469180654E-06
 -6.94108200385858E-06 -4.01374846887594E-07 -3.02086585502660E-06 -1.27018702462608E-06  1.50961993461281E-06
 -7.91285417830071E-06 -2.08157511261665E-06 -4.71328820888782E-11 -4.44784518505254E-07 -1.50260796878389E-05
 -2.48583325090906E-11  9.26056554469349E-09  2.25041692900476E-07 -1.99142231518594E-07 -3.54181346284934E-06
  1.67647916673219E-07  4.92815629706883E-06 -3.01398074517795E-07 -7.38871925745535E-06 -3.94430247371553E-08
 -2.93677485350575E-07 -6.68432858747889E-07 -7.49350442308243E-07 -1.35879645548080E-05  9.34958868822261E-07
  1.37408200043109E-05 -1.12676236617544E-06 -2.15277503000945E-05 -2.20173491343546E-08 -1.94496033362024E-07
  2.59134882704668E-07 -5.06078494768315E-08 -1.79913844201640E-07 -3.10417147961538E-07 -3.05445081349516E-06
  2.68440379548416E-07  5.78832018247738E-06  2.05159088301706E-08  1.82416633870022E-07 -3.86704878779040E-07
  3.75544486681866E-07  5.75661102325670E-06 -2.01488373540003E-08 -2.61208111626322E-06  1.80721124216960E-07
  2.21138547540434E-06  3.00625576496370E-11  8.66244369773314E-10 -1.02923457783395E-07 -2.45008686425438E-08
 -1.16934614655703E-06  1.04645918721709E-08  1.23939888695297E-06 -1.40353359736477E-08 -1.69283124509354E-06
 -3.95053093956769E-08 -2.26512428258898E-08  2.42697846571780E-09 -2.03002274120903E-07  1.63643639829053E-07
 -2.24042149738849E-06 -9.67548258931212E-07 -2.11194398982648E-06 -1.50727165868154E-08 -6.05425475422260E-08
 -1.99332423488310E-08  5.57193671964208E-08 -8.08506036369130E-08 -9.01481649325655E-07 -6.40388264371354E-08
  1.11308463075574E-06  3.87502874517739E-08  7.96559380671946E-08  2.80144324828690E-07  7.04289955483111E-08
  1.38462170819515E-07  9.48207362937692E-07  2.17293237573998E-06  2.07674138603616E-06 -3.74402588467441E-08
 -1.42980017881596E-07  3.15018233919964E-07 -4.28446190439850E-07  4.99069168964083E-07  3.00214890359989E-07
 -3.73384773127084E-06  4.43068130921803E-06
* ORBITAL    1   20
 -1.14707889604305E-07 -9.39569992835327E-07 -3.66147623228065E-06 -9.59272190919463E-06  5.87230424226991E-06
 -4.57331266399923E-04 -1.98197201204552E-06 -9.05322656746801E-06 -1.91812194900420E-06  9.88944359671118E-05
 -1.06696855886343E-06 -4.16832213207357E-06 -1.10904495096442E-07 -2.55349048793498E-04  6.04155747087423E-07
  9.61889522293817E-07 -9.58274562908824E-07  7.64303889825018E-06 -3.61299973525217E-06  1.07669062642898E-06
  2.54141877605071E-06 -1.14715297728703E-05  2.85619090283121E-06  1.12300215443716E-06 -9.38796012160464E-07
 -2.90452245948883E-07  4.01569357500522E-08 -9.85546565229189E-08 -7.59620495950073E-07 -3.10297508950628E-06
 -6.79795216142775E-06  6.98693191061651E-06  1.09314290189388E-05 -1.71465957794590E-06 -6.23564796718762E-06
 -7.65177007897986E-08  1.75595001281676E-04 -1.03303163794547E-06 -5.72450353619990E-06 -1.56373225708150E-06
  1.60853955992453E-04  6.68842814652577E-07  3.53587928955968E-06  1.21864642689855E-06  1.32614727060726E-05
 -4.18407223370737E-06  1.70358982392333E-07  1.66862543667681E-06 -8.89725753845109E-07  1.65851931724106E-06
  3.07235380412795E-07 -1.92455652367867E-06 -1.97790581829760E-06 -1.09696818572918E-06 -5.80413787781743E-07
 -3.88507234554277E-06 -2.13298080435880E-05 -1.02863356316062E-04 -3.49833145465659E-05  2.34617949205491E-04
 -5.66664715551980E-06 -3.20526899471881E-05 -8.68419338060206E-06  4.12409269767157E-04  4.47601314852860E-06
  1.78539102406136E-05  2.71084460187328E-06  3.61076330164277E-04  7.17801096163543E-06  3.53306122436047E-05
  8.08548575723190E-06  1.08647356500719E-05  3.24845838232261E-06 -8.95721085877703E-06 -1.43931241746850E-07
 -6.10113308044283E-06 -1.83659899445979E-06  2.03404694473024E-05  6.71829532841297E-06 -8.04312785794233E-06
 -4.74180713642045E-06 -2.60671471369419E-07 -1.43731632084876E-04  3.22562342126227E-05  9.56198398049883E-05
  4.65754732642201E-05  6.18115455603455E-02 -1.47868071765061E-06 -3.54568592685607E-05 -1.21150084757625E-06
  8.24867839658389E-01  6.83004940726082E-05  1.72930912222478E-05  1.36228069379190E-04  5.61936004256130E-01
  5.15399659235295E-05  3.76227083877623E-05  1.01179639792358E-04  6.58387878780626E-05  1.03500165323662E-05
  5.35684802019507E-05 -1.43421470439592E-05 -3.82059791736949E-05 -6.05901219367346E-06 -4.60348000537113E-05
  1.61221638245016E-05 -6.97781469663785E-06 -7.35572702497022E-07  4.79946793536467E-07  3.18466366698017E-06
 -2.14653100112940E-06  1.74528840021583E-06 -8.81826282857010E-06  8.56962748201403E-07 -2.59696902449637E-05
 -6.41331771453157E-07 -1.20505193927172E-05 -5.03790213718558E-07 -3.74767575138121E-06 -5.81732496277044E-06
 -2.01315865149957E-06 -2.68395592611978E-06  1.11330908010924E-06 -1.58881716154684E-05  2.20407254968719E-07
  5.84031127346292E-07 -5.11129469465494E-07 -3.82128429171646E-06 -6.13724292159101E-06 -6.19105216227011E-07
 -9.94289690964542E-06 -2.97893516093726E-07 -8.70201823560835E-06  2.30145033216631E-06 -8.92448456648618E-06
 -4.19498582276874E-08 -3.25669809569989E-07 -4.27917765844014E-07 -6.97368708134216E-08 -1.35482778893696E-06
 -3.77383165776838E-08  1.20424399293422E-06  2.65772891499487E-08  1.96687825049335E-06  1.12631573116839E-09
 -1.60885393592062E-08  1.60805238150886E-06  7.51129622084254E-08 -3.51747548102823E-07  2.97642470673179E-07
  2.42009538978147E-06  1.52600979880320E-07  1.83283185180475E-06  1.11472822295498E-08  9.08350309929209E-08
  5.06508997237069E-07  9.72718939427245E-09 -3.80689246688188E-07  5.17101071153740E-08  2.10994034333717E-07
 -1.94253047434991E-08  3.40127395431854E-06  1.22132831946713E-08  1.00185549137670E-07  5.33682132740063E-07
  5.82808979370353E-08 -2.26669796779245E-06  1.66561701237516E-08  2.30500729670011E-06  4.02543781301937E-08
  7.08142607702027E-07  2.93126112785505E-07  2.20629921151595E-06  6.84243669123855E-06 -1.27838663187892E-06
  1.45418442141825E-06 -1.54406363014196E-06 -2.39017316468318E-05 -2.42645071311011E-07 -1.81718059285324E-05
 -4.87929922282937E-09 -9.48662213564689E-07 -1.31537541919311E-06 -7.38629872983244E-07  1.31312091873368E-07
 -1.01225995466163E-06  5.97260089713914E-08 -3.66080379406588E-07  1.33705653431020E-06  2.02447042438069E-06
  9.78496615704346E-06  6.54235322491896E-06 -2.29403174856354E-06 -1.17897397633642E-05 -7.73476010579478E-06
 -1.17079963145609E-05 -4.98182275150249E-10 -9.41132263927623E-07 -1.10189892449111E-06 -9.41191068704355E-07
  4.43134910914645E-07  9.06355569406915E-08 -9.34298531086262E-07 -3.09805104950997E-07  3.78868040919452E-07
  2.28161194028510E-06 -1.21881637425222E-06 -1.69591473258413E-06 -3.21681625068630E-07  5.64252782337428E-07
 -1.81483920492474E-06 -1.78651070066374E-06
* ORBITAL    1   21
  2.58863577992271E-07  1.43044419116144E-04 -3.21053913980559E-05 -9.53014300571407E-05 -4.64349616333142E-05
  8.26517970486388E-01  6.84793578403675E-05  1.73271456103593E-05  1.36512135966594E-04  6.13095710077685E-02
 -1.51743933519125E-06 -3.52467159905317E-05 -1.26992848661513E-06  5.59559064289199E-01  5.13517262238248E-05
  3.75226021568103E-05  1.00779869605344E-04 -6.59078550076424E-05 -1.03986741156387E-05  4.57396157960558E-05
 -1.60427929629494E-05  3.81138258642351E-05  6.03715883857319E-06 -5.36987497731977E-05  1.43662973199899E-05
 -6.96417288127488E-06 -7.42264452633018E-07  5.79680440077429E-07  4.05983083642403E-06  2.12566727803014E-05
  1.02640552360583E-04  3.49244868003976E-05  2.34892155084319E-04  4.46197387221016E-06  1.78258235173675E-05
  2.68604865058789E-06  1.21073470003206E-04 -5.67496624556552E-06 -3.20678209725887E-05 -8.71000181063777E-06
  6.73556056665607E-05  7.14898280213654E-06  3.52975351529392E-05  8.03490467304352E-06 -1.08254147380897E-05
 -3.24469464577713E-06 -2.03218106573567E-05 -6.72023477915277E-06  6.14391943909019E-06  1.84561278548885E-06
  8.86139909325091E-06  1.39132006183869E-07 -8.10207431718377E-06 -4.73278521344154E-06  9.85799955341477E-08
  8.37873692622850E-07  3.08304889890673E-06  6.76978977504139E-06 -6.95889927366550E-06 -7.04225391794222E-04
 -1.11627430050841E-06 -5.80390399457911E-06 -1.71632968099771E-06  1.07403985642846E-03 -1.61569174804776E-06
 -6.21955524973833E-06  8.36679710982425E-08 -1.10043060673325E-03  5.53972494550434E-07  3.55191133467956E-06
  1.02365290345173E-06 -1.35590308811324E-05  4.21255040270187E-06 -3.53407768899830E-07  1.90384646637201E-06
  8.38537770264217E-07 -1.67508816627950E-06 -1.32367156674402E-07 -1.68075076834139E-06 -1.91134955928829E-06
 -1.11925579365808E-06  1.12771652139521E-07  7.83569490964207E-07  3.63280858938967E-06  9.38281697515798E-06
 -5.92850494336325E-06  1.74017453164856E-04 -1.04985320813921E-06 -4.14289823511579E-06 -9.76472904511379E-08
  3.88095072490479E-04 -1.89448108529943E-06 -8.94176899046920E-06 -1.75763957729102E-06  3.27244978310608E-04
  6.35905933121563E-07  8.99138779980578E-07 -8.74573023696596E-07 -7.56138116201328E-06  3.61030559090706E-06
 -1.09275253318591E-06  9.47201761283769E-07  1.14353456137492E-05 -2.86323590360109E-06 -1.17687834133621E-06
 -2.52003124574631E-06 -2.88161542589589E-07  5.91922650487518E-08  5.10388381616172E-07  3.81534987302133E-06
  6.13955149903355E-06 -2.95670246284336E-07 -8.72229055965387E-06 -6.16331829718718E-07 -9.94456506066195E-06
  2.29245731455952E-06 -8.92039020433009E-06  4.08580255317449E-08  3.17448342708838E-07  4.20100212016488E-07
 -3.98122724557453E-08  1.23678749192638E-06 -7.05446190002766E-08 -1.41990105636635E-06  2.22107884638367E-08
  1.97548495975682E-06 -4.80828270827055E-07 -3.19092273851945E-06  2.12303866920743E-06  8.55418724855674E-07
 -2.59046100097969E-05  1.75207184844794E-06 -8.84033975372166E-06 -6.37260545072775E-07 -1.19990897203442E-05
  5.04676328583153E-07  3.75428488129716E-06  5.82406587459619E-06  1.11714337997514E-06 -1.58605299394481E-05
 -2.01767063975790E-06 -2.66761388533917E-06  2.21785559579329E-07  6.42782548531553E-07 -1.20290081068794E-08
 -9.86940172550344E-08 -5.28255412449701E-07  1.72802516582932E-08  2.31835965215220E-06  5.62655732046565E-08
 -2.30688264125019E-06  4.14753565382021E-08  7.47903050009010E-07 -2.90184527841335E-07 -2.18423343077054E-06
 -6.79006730509654E-06 -1.54612714202844E-06 -2.39433490289423E-05 -1.27008653677431E-06  1.47362089217446E-06
 -2.43782411506166E-07 -1.81220810449279E-05  7.87779731773579E-10  3.02608335204198E-08 -1.57035547272087E-06
  3.00958840736449E-07  2.48858591643832E-06  7.89867005925027E-08 -3.06265774385747E-07  1.54900140854610E-07
  1.89599916011157E-06 -1.10705602787961E-08 -9.03825663477002E-08 -5.05032427523274E-07  5.19014577311558E-08
  2.45536457271365E-07  7.97064854503630E-09 -4.12287764523609E-07 -2.03942944898422E-08  3.36924578248524E-06
 -3.77017961655148E-07 -2.26826180853997E-06 -1.69589169792380E-06 -1.20556886447183E-06 -3.34956007603497E-07
  1.79153693798928E-06 -5.52992740012597E-07  1.81187860717240E-06  2.00561994118905E-09  9.44057324968775E-07
 -9.32175388035566E-07 -1.09948038944739E-06  4.40962978553927E-07  3.05677046213375E-07 -9.80131519687969E-08
  9.28467066004039E-07 -1.33931482026062E-06 -2.04294799442791E-06  6.48957402706471E-06  9.81223740894526E-06
 -2.25565880235025E-06  7.72955055011340E-06  1.17185320074510E-05  1.18515027521297E-05  5.24045288752322E-09
  9.55367582819221E-07 -7.39447413647088E-07 -1.32144104063309E-06  1.28687142934977E-07 -6.86423394690897E-08
  3.70171302667868E-07  1.00490969681035E-06
* ORBITAL    1   22
 -7.84679264894343E-07 -5.32745111762811E-06 -2.83832185291280E-05 -1.29402288700531E-04 -2.68178049687718E-05
  2.27544372227953E-04  3.06127206992916E-07  3.16708968884309E-06  7.12262450687622E-07 -5.77333825811240E-04
 -1.60192836012074E-05 -6.82126813044088E-05 -1.06143256568228E-05  2.66137908012556E-04 -1.52761523832370E-06
 -1.05105823591338E-05 -4.08159029471591E-06 -2.53425097890816E-07  2.62121643748548E-06 -1.77253948877974E-06
 -4.49178594807286E-06  5.95625700483307E-06  8.02232823940070E-06 -3.75119683118428E-07  6.91296512015341E-07
 -1.30911962460465E-05  1.04214277577753E-05 -7.81016910375662E-07 -5.11016813483700E-06 -2.82618576998944E-05
 -1.27834704542924E-04 -2.59491717487716E-05 -2.02380605273994E-04 -6.68540702958459E-06 -2.46062087918422E-05
 -1.85121732597959E-06 -6.13716052631042E-04 -9.02323485444311E-06 -3.98773035388575E-05 -7.80279863039942E-06
 -1.37882014188797E-03 -1.15416053465191E-05 -4.97700587079744E-05 -7.90281177478298E-06 -5.36517341852743E-06
 -5.56457064192671E-06  8.21919300612751E-06 -9.79213843136052E-06 -2.64658362814597E-06 -6.18341674017960E-06
  9.50136117594799E-06 -4.70742497603759E-06  1.48167482238326E-06  2.59576199014352E-06 -9.66379351095619E-07
 -5.57764325655955E-04  1.05352735643098E-04  2.32763437943796E-04  1.05902328073817E-04 -2.11041719097246E-01
 -1.50432877483537E-05 -1.74264803144236E-05 -2.80690147241159E-05 -8.71940413084933E-01 -7.88744904460614E-05
 -1.55360288630161E-04 -1.51479452381653E-04 -4.41791451958163E-01 -4.27773212176309E-05 -9.68735926117559E-05
 -8.31151312561253E-05  1.11168387991762E-06 -8.86013887619160E-06  1.73389170740181E-04 -4.84238039870374E-05
 -1.15245372252015E-06  5.53457178735253E-06  4.06230108077612E-05 -8.21109195080426E-06 -1.53264579391763E-04
  4.05604210891319E-05 -4.47180973177802E-07 -3.16610936911477E-06 -1.64006763680203E-05 -7.10136853986709E-05
 -7.39434967813166E-06  2.85036312779998E-04  3.16976066567854E-06  1.63397073186814E-05  5.76109699028173E-07
  5.46670811535983E-04 -7.08448735295143E-06 -3.16398033772714E-05 -6.00713464358999E-06  1.77608047770496E-04
 -7.23551148592611E-06 -3.36297130630447E-05 -4.61283660207083E-06  1.36151834045750E-05  5.63097740322232E-06
 -1.17950565653431E-05 -7.74804409061586E-06 -8.00039382567342E-06 -3.26114624164499E-06  1.39567462525112E-05
  5.19316182734898E-06 -1.64131307932899E-06  1.76444389957336E-06  8.53915615766011E-08  6.42142579844855E-07
  5.70913662936685E-06 -1.68116643954567E-07 -5.58568164416429E-06  1.15745470925470E-07 -2.14898363308226E-06
  2.05239550307341E-07  2.40489681082038E-06 -4.67694132830117E-07 -3.44294596993119E-06 -1.19515731105750E-06
 -1.41479196858650E-07  2.00924094612053E-06 -2.29013649122498E-07  1.39983907054629E-05 -1.80773679711857E-06
 -2.38829743937899E-06 -4.67237417453654E-07 -3.45173079640731E-06 -1.26212937899202E-06  1.11616855232143E-06
  9.53035679356852E-06 -1.55364061350916E-06  5.46060173836061E-06 -6.69537535437616E-08  8.07989828432194E-06
 -1.06280518337091E-06 -7.60004152246172E-06 -6.89762543100862E-06 -2.21761175548594E-06 -1.41523345295259E-05
 -2.51865708248905E-06  3.68375588431096E-06 -2.08425417363102E-07  1.24394182926049E-05  2.38934520488775E-06
  1.77655115157768E-05  4.15952740659471E-05 -1.25112297967377E-06 -1.05494288344840E-06 -5.87539053236423E-06
  2.35368742045393E-05 -3.26333652947193E-06  1.67861742515767E-05 -3.76951112159896E-08 -3.02864770199372E-07
 -3.90444167505221E-07 -3.49887408166188E-08 -1.75392856860118E-06 -2.83425953967818E-07 -3.24727404527699E-06
  2.79466490884427E-07  6.98030309548582E-06 -3.50568519329273E-08 -2.80910713103023E-07 -2.71477875538862E-07
 -3.45263943818470E-07 -7.21867682570707E-06  4.44833929082600E-08  2.47939969373025E-06 -1.62145656484524E-07
 -8.39419409190638E-07 -1.99327473051007E-08 -1.45387930132203E-07  1.01474541066373E-06  8.56329605441092E-08
 -1.10808867197010E-06  4.67033109326286E-08 -7.89165116625591E-07 -2.83699103196945E-08  2.26013174727520E-07
 -2.78823436065069E-09  5.21851899153630E-07  6.96578410197975E-07  7.68946552170143E-07  4.93588117355738E-07
  2.27097917829744E-06 -1.95694118986075E-08  3.55874109484483E-06  2.04581286950145E-07  4.07525272381622E-08
  1.10266491792307E-06  1.09213859609730E-06 -2.41040118132070E-08 -3.39312613244821E-06  1.07211208929257E-06
 -3.34315922795417E-06 -2.16245069132676E-09  5.35397535201392E-07  4.28966497201215E-07  1.08930020597290E-06
  5.57681263297521E-08 -1.19530396726922E-08  2.33304014492833E-06  3.64304835722612E-06  1.72089585085665E-07
  8.21310075895062E-06 -1.27089456811456E-05 -1.55891599797169E-05 -1.97271136188763E-06 -3.01525453469313E-06
  1.92398725994192E-06  2.20380924342215E-06
* ORBITAL    1   23
  2.27122769972100E-08  1.65039123782040E-07  8.33518609418497E-07  3.85338105650461E-06  1.14443354518913E-06
 -2.35169354114438E-04 -5.85964583162453E-07 -1.26512728209022E-06 -4.08420511913578E-07  2.14526392650095E-04
  5.48229470658010E-07  9.95323304964958E-07  2.44020815826642E-07  3.05882726090247E-04  2.52956968596329E-07
 -1.11378822863911E-06 -7.06508081183640E-08 -7.10988291610822E-06 -1.14490412133902E-06 -6.88884083394272E-07
 -8.77279743861430E-07 -1.14932080525185E-05 -1.59512757084947E-06  8.42566184278674E-07 -6.84923565191075E-07
  2.52663767169041E-07  1.34858675802796E-06  1.06484586890510E-08  1.14294767026642E-05 -1.89340619185935E-06
 -4.36090416447186E-06 -2.04850041592441E-06  4.93117315645186E-01  4.55320530407833E-05  4.28936089242044E-06
  7.90246790722661E-05 -4.77266542268764E-01 -4.44621199294722E-05 -6.21808721144417E-06 -7.69939416632741E-05
 -7.27358213367970E-01 -6.73316452711677E-05 -1.08740162941243E-05 -1.17189116539179E-04  1.58824429092796E-05
  5.59672514957894E-06 -3.68524617934442E-05  1.01173505151778E-05  3.30685969219608E-05  1.06233270803649E-05
 -4.00614387635000E-05  1.09972874169625E-05  5.20203167339895E-05 -1.41336213575921E-05  3.71658448627848E-07
  3.34719906136025E-06  1.35237733986725E-05  7.03190782057613E-05  2.97594466941503E-05  2.48767220020354E-05
 -3.17846938526781E-06 -1.61705634657214E-05 -4.59693274862720E-06  1.21178754767156E-03 -3.69634803009463E-06
 -1.36555856946228E-05 -2.45588767308022E-06  3.01908604138922E-04 -4.32948429673477E-06 -1.92437412672347E-05
 -5.04965768045649E-06 -4.05836618915255E-06  1.88700009454667E-06 -6.62128740051941E-06 -1.29754122356944E-06
  6.48408105479127E-06 -1.56523170266623E-06 -8.27840154595482E-06  3.84886242560687E-06  4.51021559882233E-07
  5.25013238190353E-06 -3.51821058956787E-07 -2.49290599151165E-06 -1.30178250226691E-05 -6.83029971738593E-05
 -2.99310690746103E-05 -2.55170070968098E-04  6.21829547557920E-06  2.74796469380036E-05  7.12318774691036E-06
  6.02573216703731E-04  4.01140797634619E-07  1.13932752106923E-06  6.14324532627057E-08 -5.09982489974648E-04
 -5.94778795091819E-07  1.20583125747701E-06  1.11764776558866E-06  6.67243008820454E-06 -2.06505860415175E-06
 -1.11569792472551E-06 -1.04145642869182E-06 -2.42547087980025E-07  7.46228383357003E-07  6.87310931534728E-07
 -6.42435254947929E-06  1.05511838487316E-05 -1.58135018140453E-06 -4.09105091032562E-07 -3.08010133589198E-06
 -1.40404666399720E-06  2.11690305964680E-06  7.51094120415984E-08 -1.52956554045117E-06  7.79849902539583E-06
  4.45177394727690E-07  1.49091898059109E-05 -6.18760584461107E-09 -3.64033378878610E-08  1.34686178538756E-07
 -1.63896030409934E-07 -4.91780531030118E-06  2.13871031936963E-07  3.73718216458005E-06  3.01187730954752E-07
  7.26188575989916E-06  6.83444557749837E-10  5.07509856180920E-09 -5.55806729332616E-08  3.97359946902026E-08
  1.35766037305498E-06 -4.08532216579509E-08 -1.35768576210991E-06 -5.74318657068689E-08 -1.94428213376775E-06
  4.60155191406338E-07  3.43531357996202E-06  1.67093767868010E-06 -6.58489723488255E-07 -1.47192020890487E-05
  3.73961918652765E-08  6.21055058176905E-06 -2.71126606537005E-06  6.73870834201794E-06  1.42506979765119E-08
  1.35327964156362E-07 -4.97525136728390E-07  2.23343587476785E-08  2.57435490625766E-06 -3.58000013930321E-07
 -5.64518800163958E-06 -1.69312691641596E-07 -2.12873096507854E-06  5.22028838061965E-11  9.98673677093169E-10
 -8.11084639142817E-08 -1.05465796820472E-08 -1.22853311394669E-06  2.30936314735482E-08  1.18097469251643E-06
  1.39415638338218E-08  1.70042097544081E-06 -2.50103191565187E-08 -1.85766826097290E-07 -4.42171797945932E-07
 -9.05097091180566E-07 -1.39536433632050E-05  7.76002328637521E-07  1.36867200218377E-05  1.15865376439846E-06
  2.12276517392484E-05 -2.25378541667412E-08 -1.98566411818775E-07  2.45720363474589E-07  3.11593203708337E-07
  3.10648583531506E-06  4.75534685709408E-08  1.28178367980993E-07 -2.70848448054890E-07 -5.82318298920814E-06
 -3.07669436105801E-08 -7.84871244984839E-08  4.82090935789976E-07 -2.52559035458674E-07 -4.88239488685633E-07
  4.35439192375995E-06  2.24581944510220E-07 -3.79190377283414E-06  4.06565395301614E-08  8.14847883897407E-08
 -5.23561469361097E-08 -2.78883295021907E-07 -1.49572804396647E-07  2.06631838566577E-06  9.31852232655980E-07
  2.16780569411247E-06 -1.07733997833883E-08 -4.54550466453600E-08 -5.54461702809960E-08  1.80950536177151E-08
  7.75065130363211E-08 -5.51334252381891E-08  1.05956349231307E-06 -9.48554289631305E-07 -3.97998361598340E-08
 -3.72179261791872E-08  2.30033134408087E-07  1.56241006265924E-08 -1.71519858826507E-07 -9.63909358290420E-07
 -2.08323026204106E-06 -2.23007084620842E-06
* ORBITAL    1   24
 -3.88653658327989E-07 -2.76240794012578E-06 -1.43334307525826E-05 -7.40698394737993E-05 -3.11304071497770E-05
  2.37815941159382E-03 -3.07133578475581E-06 -1.68498711996923E-05 -4.39375960780071E-06 -2.51501298881812E-03
 -4.17011201943313E-06 -1.44017713976826E-05 -3.13321448791471E-06 -3.43863145394635E-03  4.33842720493960E-06
  2.07739776476185E-05  4.87329935456551E-06  3.47475257760422E-06 -1.90312997752797E-06 -6.97510845075095E-06
 -1.30363781251817E-06 -5.98097246408422E-06  1.16179546465953E-06 -8.85804773663982E-06  4.24586496023563E-06
 -3.44096518381189E-08 -5.44325531381207E-06  3.31981690763243E-07  2.14920174573964E-06  1.23416887523801E-05
  6.49727659535568E-05  2.89394716843229E-05  8.27816956438393E-04  5.89631138585913E-06  2.58142420169334E-05
  6.95021492464484E-06 -2.10727381421762E-04  3.66181756852165E-07  1.28466376360558E-06 -3.25699810201087E-08
 -3.99886752904651E-04  4.95812119169061E-07 -1.06902103152311E-06 -1.22674678253540E-06 -7.19330317884467E-06
  2.30644476953788E-06 -1.09936084519220E-06 -1.13381380462351E-06  5.15847811614575E-07 -4.63281035859818E-07
  9.21068364691446E-07 -6.20004881135420E-06 -9.81431441064133E-06  1.28369848659903E-06 -4.55167743992512E-09
 -4.37426102502688E-08 -1.51743901565624E-07 -4.17732459518829E-07  4.78410224568417E-07  8.32084765842426E-05
 -4.75556447439755E-07 -6.91684985308855E-07 -1.66068594457843E-07 -1.01632898166665E-04  3.40879342328218E-07
  1.92622796254959E-07  7.02716181360402E-09  1.09910259456400E-04 -3.57770227507978E-07  3.33673499766505E-07
 -8.23593532650064E-08  7.14526891050078E-06  1.08070149302878E-06  2.88540154528562E-08 -1.12234859758200E-06
  1.15832404093199E-05  1.62481071426562E-06 -2.84339936005325E-07 -6.70082208995054E-07  8.70619197947485E-08
 -1.20915284399851E-06 -2.42384181681889E-08 -1.46490275729137E-05  2.78101528283179E-06  6.77033165186555E-06
  2.95977923163780E-06  4.70103389982400E-01  4.36289848511603E-05  1.87241648492990E-06  7.54635125480127E-05
 -5.20703560418254E-01 -4.78543555629337E-05 -7.05155941746023E-06 -8.37345115483949E-05  7.12633380627199E-01
  6.61442287768014E-05  1.14421105963902E-05  1.15586631017684E-04 -1.91718128109704E-05 -6.71885937024576E-06
 -3.94137738683205E-05  1.07317162289454E-05 -2.96711448436926E-05 -1.03565073327611E-05 -4.20612731685878E-05
  1.16681455936202E-05 -4.83467387919897E-05  1.34448923936246E-05 -4.78210492381790E-08 -3.37646052061702E-07
 -2.28666169608231E-07 -3.22696239275561E-07 -4.60157073939729E-06  1.25768049824105E-07  5.13650215509918E-06
 -2.97091284055496E-07 -6.89935308072574E-06  4.26781720282466E-07  3.19453985807659E-06  1.47319090760120E-06
  2.14038553338933E-06 -1.01120449758770E-07 -1.54876043480937E-06  9.19157599083671E-06 -4.82983946250301E-07
 -1.51060817187334E-05 -4.30526895512608E-07 -3.24315356307016E-06 -1.58021513680157E-06 -6.24719063931939E-07
 -1.41137725064540E-05  2.52267844571759E-08  6.52217962570284E-06  2.67314793419114E-06 -5.27150655071463E-06
  4.95595023314501E-09  3.71368284373136E-08  1.67976102714640E-07  5.02275821801434E-08  1.18481856071746E-06
 -5.50605662770889E-08 -1.53898695674320E-06  5.18979044605277E-08  1.86725147728276E-06 -3.61158798204045E-11
  3.09550257277456E-10 -3.57054447491673E-09 -1.39388136089960E-08 -1.20551690475897E-06  9.51168193503706E-09
  1.19193888994084E-06 -2.24948659992439E-08 -1.73525211584815E-06 -1.99129427134291E-08 -1.78815481250366E-07
  3.77885501501586E-07  1.83978553821230E-08  2.66836788851450E-06 -3.79649101805883E-07 -5.88378725632166E-06
  1.85915950227995E-07  1.99724060294109E-06  2.03117877196363E-08  1.80088181993740E-07 -3.50093079964489E-07
  2.95622690264842E-07  2.87237604212132E-06  4.92801635111178E-08  2.23318011723499E-08  2.66836528360945E-07
  5.59176071244611E-06  5.84860510509000E-08  4.34112991486184E-07  8.92966424218870E-07 -9.62068994007114E-07
 -1.35515669233539E-05  8.19001650906889E-07  1.47636912659150E-05 -1.07932016269758E-06 -2.03627421047861E-05
 -3.89350364528562E-08 -1.73543540509108E-08  4.88811143004447E-08 -2.27660629024585E-07  1.31183319615248E-07
 -1.92537107114273E-06 -9.68676962992702E-07 -2.12035792892416E-06 -2.77112761962484E-08  1.78124405053082E-07
 -2.65717970827990E-07 -8.45943534162978E-07  5.53692947246572E-07 -3.85809393191195E-06 -4.40616425873229E-08
  4.24757141040029E-06  4.20188794156779E-08  1.09858515175424E-07  3.04797513062244E-07  8.27715216815905E-08
  1.54020648759132E-07  9.59910973282146E-07  2.24792956429119E-06  2.25083800070161E-06  3.29691145991560E-09
 -1.83688472976580E-08  1.20372860086785E-08  9.17300324887311E-08 -5.13379420280257E-08  1.00899529327072E-08
 -1.10897532191727E-06  8.95979781198473E-07
* ORBITAL    1   25
  1.83940367705907E-08  1.46624151307938E-05 -2.98067376711589E-06 -7.87745398479129E-06 -3.40385866766877E-06
 -5.18321677166387E-01 -4.77142374658289E-05 -7.13992064135196E-06 -8.33966401056977E-05  4.70596963510082E-01
  4.36276901100016E-05  1.60917881947597E-06  7.54708825508310E-05  7.14043037016407E-01  6.63602431828702E-05
  1.17104016945161E-05  1.15863438821677E-04  1.90211841052435E-05  6.67544712237632E-06  4.21016862768068E-05
 -1.17306698700213E-05  2.97603141589653E-05  1.03932818231673E-05  3.91395970302920E-05 -1.06533663824635E-05
 -4.85011613993227E-05  1.34388502225502E-05  8.48851244282446E-09  1.84462210553511E-08  3.11993830033421E-07
  1.24015053263858E-06 -1.14778971049151E-07 -1.51689673969690E-04  3.99008535534089E-07  4.75388726182171E-07
  7.09684517417763E-08  2.35287601244046E-04 -4.77692529855915E-07 -7.84793717443578E-07 -1.68510537792271E-07
  3.43775368772676E-04 -3.18765377685449E-07  3.77863744218236E-07 -4.04340665235562E-08 -7.21348582013480E-06
 -1.07487140373056E-06  2.58009448231609E-07  6.30384704973155E-07 -1.15242969466971E-05 -1.64035682609739E-06
  3.62547987361590E-08  1.04697521429700E-06 -4.74122753261151E-08 -1.20737613304195E-06 -3.32649515358294E-07
 -2.52520244270944E-06 -1.22727683846885E-05 -6.48343979529527E-05 -2.88543532287031E-05 -1.17633329060346E-04
  3.65008990779421E-07  1.25945434995917E-06 -1.88854662492187E-08 -4.79880968294725E-05  5.80769593579017E-06
  2.56374093595150E-05  6.79031853341541E-06 -3.01046416446794E-04  4.98271937067500E-07 -1.14320284971290E-06
 -1.21871475544936E-06  7.36464465446367E-06 -2.30614591105622E-06 -9.28739994656380E-07  6.16216564385269E-06
 -4.40412428508186E-07  4.96306791695272E-07  1.12417403801517E-06  1.11624711208109E-06 -1.01043752707240E-05
  1.33478834291734E-06  3.87961625972330E-07  2.58899232589671E-06  1.43501651053293E-05  7.40732215410305E-05
  3.11374189217123E-05  2.02740220957000E-03 -3.74674275103903E-06 -1.43968751626615E-05 -2.40737267714393E-06
 -2.68469394617783E-03 -3.54454133265868E-06 -1.69560159440445E-05 -5.21672430451136E-06  3.53789649622006E-03
  4.97630004036092E-06  2.08441212756122E-05  5.99308958997788E-06 -3.68695356240955E-06  1.84889768075516E-06
  8.47721663061063E-06 -4.14183767907571E-06  5.71598020211874E-06 -1.27693595767640E-06  6.54652327147680E-06
  1.42064082596496E-06 -4.80943270255576E-07 -5.31487493039454E-06  4.31492506729722E-07  3.25056696279522E-06
  1.60049647723779E-06  2.05432284607345E-08  6.44629201209675E-06 -6.25043224789144E-07 -1.40973663798124E-05
  2.67639737825357E-06 -5.36585132364443E-06 -9.84840552908790E-10 -7.32033458457352E-09 -1.54999090272299E-07
 -3.43970373537522E-08 -1.53774855026131E-06  3.54227303808384E-08  1.27772155122707E-06  4.74122054972780E-08
  1.72667709417123E-06  4.12258172585527E-08  2.89456982138814E-07  2.23914721568665E-07  1.24478527924633E-07
  4.92505839039623E-06 -3.19173583841978E-07 -4.54810054328244E-06 -2.73121734346609E-07 -6.99190282297462E-06
 -4.26547054835126E-07 -3.19261039657031E-06 -1.46751361124718E-06 -1.54754533163631E-06  9.08757272790554E-06
  2.13230877793792E-06 -1.34900298795103E-07 -4.81485262610214E-07 -1.50812520599709E-05 -1.60363277537842E-08
 -1.48162559489779E-07  4.29344490153464E-07  4.59711405439175E-08 -7.59383986369234E-09  2.88098691103378E-07
  2.88690624937156E-06  2.58066242684624E-07  5.53669101348445E-06 -5.82826430686025E-08 -4.32939715179116E-07
 -8.82151644834295E-07  8.15142206862717E-07  1.47191694827348E-05 -9.67532293068870E-07 -1.36185848281974E-05
 -1.07949233699854E-06 -2.03831788709653E-05  4.63262556624772E-10  3.18592415536403E-09  1.90043559814069E-09
  1.38143826724273E-08  1.23929592291347E-06 -1.35784038915477E-08 -1.22200832445760E-06 -1.99592907704572E-08
 -1.68806143779146E-06  2.06739256109525E-08  1.84480056971281E-07 -3.65910468153483E-07 -3.89077733255363E-07
 -6.01179530114305E-06  2.64579122918210E-08  2.81275659346016E-06  1.75582702694858E-07  1.79629162742811E-06
 -4.84274111035216E-09  9.34853190365332E-09  8.68469390713568E-08  5.15066493634346E-09 -5.01995074755871E-08
 -9.09464948384950E-07 -1.66044426094236E-08  1.09405012978579E-06 -4.23007774960312E-08 -1.05422220698162E-07
  7.64205661525136E-08  3.01723470083487E-07  1.62288520513933E-07 -2.27614687046308E-06 -9.62235688895783E-07
 -2.20724569709330E-06  2.10839309284185E-08 -2.06374632295556E-07 -8.43841112520100E-07 -2.26288222224158E-07
  5.75996350875994E-07  7.21510673475238E-08 -4.19475182225927E-06  3.98447781498618E-06  4.01009156595143E-08
  2.99949097078241E-08 -2.38568593490293E-07  3.23670775629461E-08  1.35665552752471E-07  9.66707432666191E-07
  2.10663244713642E-06  1.94455141649330E-06
* ORBITAL    1   26
  4.47832702173212E-07  2.87902180640535E-06  1.65031040100479E-05  7.13870161477045E-05  7.52622558024621E-06
  3.43046719664884E-04 -7.13234337420573E-06 -3.17285943916860E-05 -6.06352153938350E-06  7.11758229237279E-04
  3.24187566498642E-06  1.65628343622561E-05  6.80334530172948E-07 -1.22058952763521E-04 -7.26109272535456E-06
 -3.36564230826611E-05 -4.66201327729340E-06 -1.36839335828376E-05 -5.66933517893952E-06 -1.41186456682872E-05
 -5.17953485867162E-06  7.87659854502139E-06  3.23406201279849E-06  1.18503581318734E-05  7.75103306069758E-06
 -1.68141244160241E-06  1.75843303623400E-06  9.70059633450459E-07  5.51992591877007E-04 -1.05327289986570E-04
 -2.32515906478821E-04 -1.05991305519794E-04 -8.67832925137804E-01 -7.84708273159904E-05 -1.55725102008315E-04
 -1.50300365604269E-04 -2.11415274613750E-01 -1.49826633718109E-05 -1.74257617232977E-05 -2.79556014897499E-05
 -4.49629224683315E-01 -4.34789612993415E-05 -9.71502773816516E-05 -8.40056171753973E-05 -1.74194295624853E-06
  8.84205406126799E-06 -4.11831763478945E-05  8.27883393531729E-06  1.46547695351014E-06 -5.25036913216993E-06
 -1.74289999958290E-04  4.82144318508950E-05 -1.52807098683823E-04  3.99894327108092E-05  7.84183945386227E-07
  6.17453054466850E-06  2.81151517867411E-05  1.27745790355310E-04  2.58241178596494E-05  3.15704004553549E-04
 -8.97354370742570E-06 -3.99354935063726E-05 -7.67822629740282E-06  7.48582392234859E-04 -6.61297763229432E-06
 -2.43655968978915E-05 -1.68501651223487E-06  4.61285491163670E-04 -1.13842355293344E-05 -4.96364356878245E-05
 -7.58914037083889E-06  5.42099492078547E-06  5.63144313231654E-06 -1.00395691101239E-05  4.86170508081078E-06
  2.86755486036696E-06  6.17629398895119E-06 -8.47514469488476E-06  9.84181349731438E-06  1.64893346423342E-06
  2.54436501914899E-06  7.81623129399985E-07  4.69592442947949E-06  2.84249416523305E-05  1.29219050821478E-04
  2.66199494754773E-05 -1.27228668913724E-03 -1.60482948939942E-05 -6.82274756299125E-05 -1.06660688623680E-05
 -5.37422012149988E-04  2.60790744876557E-07  3.20980888558216E-06  6.05456107436137E-07  1.13957374801893E-03
 -1.43667284135673E-06 -1.02539906468493E-05 -3.88823098848968E-06  8.89734232348786E-08 -2.66180274487769E-06
  2.73537655516327E-07 -6.45645952834377E-07 -6.12664577130135E-06 -8.02211091921797E-06  1.46438190273556E-06
  4.43645324135827E-06 -1.27303212522336E-05  1.03675394246924E-05  4.60926911897451E-07  3.40407465286874E-06
  1.08437764783086E-06 -1.53950325545133E-06  5.81683651950017E-06  1.10079141778012E-06  9.32734703895470E-06
 -6.34785183511423E-08  8.26605271708316E-06  1.06074221544455E-06  7.58691214186838E-06  6.83891908311060E-06
 -2.50893788710562E-06  3.68269052353960E-06 -2.21255177890495E-06 -1.43380740258816E-05 -1.93542927766000E-07
  1.27414651504026E-05 -8.68686218372532E-08 -6.53515916768373E-07 -5.74829179300628E-06  1.18593343032094E-07
 -2.13820219349885E-06 -1.67387451821413E-07 -5.56552205490587E-06  2.09261517078573E-07  2.33016879837414E-06
  4.71764257006956E-07  3.47235419207465E-06  1.10600723660079E-06 -2.31824315285980E-07  1.40337300914152E-05
 -1.36476817706933E-07  2.04744117992655E-06 -1.82972006718406E-06 -2.18237831792860E-06  2.73841841609117E-08
  2.24035967613114E-07  1.16170225363284E-07  4.61700608459415E-08  2.44760070809082E-06 -3.27717215876605E-07
 -7.18726575126671E-06 -1.54735818186143E-07 -8.79095634479442E-07  2.11768277669709E-08  1.54654893140774E-07
 -1.00214946214850E-06  4.72461286326730E-08 -8.01008299778948E-07  8.86525389663579E-08 -1.11524642319667E-06
 -3.01712302062594E-08  2.54684542099156E-07 -2.41980439999108E-06 -1.79503862367942E-05 -4.14855189630528E-05
 -5.86736426815924E-06  2.41872958858334E-05 -1.25170264139863E-06 -1.15582025352021E-06 -3.26707156649550E-06
  1.75793974400059E-05  4.02801559427901E-08  3.21618873120682E-07  4.22201601051685E-07 -2.87524075347926E-07
 -3.21478171073456E-06 -3.48386792094210E-08 -1.69096383822417E-06  2.78987441792976E-07  6.81030097219161E-06
 -1.80901359629018E-07 -8.27755626813305E-06 -1.55852236796800E-05 -1.27305273769634E-05 -1.97456663265056E-06
 -2.14857621277074E-06  3.12078673607956E-06 -1.89995206305858E-06  3.02355996908087E-09 -5.12179541464336E-07
  1.05925056618407E-06  4.05386817245161E-07  6.29910491276477E-08 -3.59935273369034E-06  1.59190903710867E-08
 -2.29227056065599E-06 -2.03433166025838E-07 -3.09202658306230E-08  1.07911551143070E-06  1.10544503465843E-06
 -2.99027362728787E-08 -1.07370977364839E-06  3.36225907858427E-06  3.38508911909496E-06  7.24228798193932E-10
 -5.43828758367968E-07  7.94800190244693E-07  7.24411907341282E-07  4.96369633407743E-07  2.65934150110641E-08
 -3.57218951999336E-06 -2.27811478528727E-06
* ORBITAL    1   27
  7.55243516468300E-07 -1.03487018011715E-06  2.88803330355601E-05  1.28345450636495E-04  2.65765499817441E-05
  2.37743938158026E-03  8.90182177785595E-06  3.90689304053704E-05  7.85177724926130E-06  1.06009937914751E-02
  7.43206838485103E-06  2.57014435613305E-05  3.59530112038640E-06 -4.85342038090586E-03 -1.17738683585362E-05
 -5.07122804403911E-05 -8.57823456675188E-06  5.59162095460571E-06  5.28738973970878E-06  7.67972779641468E-06
 -4.22121251700467E-06  2.38000663935843E-06  6.59519534522619E-06  7.78910387736655E-06 -9.69085220546052E-06
 -2.97198925737883E-07  2.92087016344679E-06  7.82333939204148E-07  6.58043329717714E-06  2.80010952795687E-05
  1.28980732444660E-04  2.71585110908455E-05 -1.54582498806901E-03  1.58002196921453E-05  6.79351444210373E-05
  1.02928291803516E-05 -3.71741258022316E-04 -2.77607511765167E-07 -3.10123136849327E-06 -7.22148721417747E-07
 -6.36492614011528E-04 -1.76251823158624E-06 -1.16264669719203E-05 -4.39995690412741E-06  4.11171539466566E-07
 -2.64067707330882E-06 -3.85049306673633E-07  8.25834117290588E-07 -6.31823033656875E-06 -7.98028669509203E-06
 -2.32569794534211E-06 -4.79749451873404E-06 -1.35841041212396E-05  1.04643632769588E-05  4.25497035964750E-07
  3.26521262723402E-06  1.55502603616673E-05  6.69259046749187E-05  6.21508590238433E-06 -3.04706425504551E-05
  6.91279058287746E-06  3.02858357769458E-05  5.78227168757358E-06  2.43904896726695E-04 -2.88020875658376E-06
 -1.52004772865623E-05 -3.33318779720687E-07  1.91430372608589E-04 -7.10128293528801E-06 -3.30291034658028E-05
 -4.50630377620631E-06 -1.29102210903402E-05 -5.47947782478897E-06  1.39124793043536E-05  5.29666159025427E-06
  8.11139021544233E-06  3.33254297215372E-06 -1.11942994861925E-05 -7.49279275630957E-06 -1.93587268135981E-06
  1.67569850401310E-06  9.52838561051308E-07  5.52190492584374E-04 -1.04261288809709E-04 -2.30524330974723E-04
 -1.04537354517649E-04  8.80380639071648E-01  7.90308451433403E-05  1.54176805378223E-04  1.51778319903854E-04
  2.20102024925337E-01  1.54624910343404E-05  1.79444446138975E-05  2.91128487810694E-05 -4.19930909734888E-01
 -4.09457611269891E-05 -9.62734904457601E-05 -7.97949948663343E-05  7.13046389511045E-07  8.79506728910470E-06
  4.08541467579123E-05 -8.19220003857579E-06 -8.41009224731167E-07 -6.03256725432428E-06  1.70987199391902E-04
 -4.73684059874165E-05 -1.55264351419119E-04  4.10688430573108E-05  1.09642955236856E-06  7.81892467379265E-06
  7.07400607085910E-06  2.51480963877950E-06 -4.84386701174898E-06  2.25106304530021E-06  1.33718254615986E-05
 -2.29634801839805E-07  1.23280511989486E-05  4.74060719077625E-07  3.49386396026637E-06  1.19857334938368E-06
  1.51728292838762E-06 -6.11691741061149E-06 -1.14933269434514E-06 -9.96600788482775E-06 -8.32933026547246E-08
  7.59782178959516E-06  4.17135646714480E-07  3.08104745824461E-06  8.12212066049463E-07  2.44894816984078E-07
 -1.38997544702417E-05  1.82719552895072E-07 -1.86586481016389E-06 -1.69118541988312E-06 -2.73288151936744E-06
 -9.07530993063269E-08 -6.82649906298119E-07 -5.73665789662560E-06 -1.37833393716990E-07  2.08657445024389E-06
  1.79050891583090E-07  5.44548186386250E-06  1.97181108430930E-07  2.65396381937266E-06  1.91684896997838E-08
  1.39427274382414E-07 -9.67795556975892E-07 -4.26968135792904E-08  7.28805084012001E-07 -7.41109565976388E-08
  1.29657327804884E-06 -2.12255370277397E-08  2.25639349498610E-07  6.07495191681863E-08  4.71561244372688E-07
  7.64481076252221E-07 -2.91001373765827E-08 -2.42218344945942E-06  3.99927186226909E-07  6.72988691562289E-06
 -1.93349808813168E-07 -3.66944707876119E-07  3.10321911017175E-08  2.53184299607037E-07  1.98734581397585E-07
  2.69134109767096E-07  3.04227672188966E-06  3.31292720384613E-08  1.83816576475231E-06  2.79418808008384E-07
  7.16207374377616E-06 -2.39546128203299E-06 -1.77848359187160E-05 -4.11614972649697E-05  5.84456010876619E-06
 -2.38088508980239E-05  1.23868202616901E-06  1.01691740710055E-06 -3.23957488542281E-06  1.62217883390207E-05
 -5.50903251640651E-10 -6.02943267901475E-07 -1.17377854720379E-06 -4.63330725931137E-07  3.99932945598713E-08
 -3.73160638561404E-06 -2.16631578669527E-09 -2.35719711037407E-06 -1.52349216477181E-07 -8.27390672181018E-06
  1.58212612843361E-05  1.28768943720070E-05 -1.93266340456799E-06 -2.33958445494362E-06  2.95323303258595E-06
 -2.17416217968026E-06  1.69324213616901E-09 -5.00082126848573E-07 -6.65201020189417E-07 -5.73956663316801E-07
  4.80372975099490E-07  2.29555202595545E-08 -3.51516882528702E-06 -2.11334420598329E-06 -1.88046589950981E-07
  5.57222543262103E-08 -1.09792745045873E-06 -1.16195057534552E-06 -5.51498218974702E-08 -1.06733699399500E-06
  3.22680620265375E-06  3.35736179819268E-06
* ORBITAL    1   28
 -9.72188792515665E-07 -5.52623522989782E-04  1.03667017535471E-04  2.27629793414952E-04  1.03986376307189E-04
  2.19539878964033E-01  1.52133512514108E-05  1.70141833218175E-05  2.88365114902476E-05  8.80148405974444E-01
  7.89186115642315E-05  1.53674098354649E-04  1.51696900208272E-04 -4.20713767618854E-01 -4.07628462286907E-05
 -9.50918926560729E-05 -7.97284323565929E-05 -7.40110182809521E-07 -8.94233039767683E-06 -1.71272907398857E-04
  4.75078357031431E-05  6.72656725818669E-07  5.87538549442755E-06 -4.10469727485685E-05  8.41524674322746E-06
 -1.55321954324756E-04  4.10102723227795E-05 -4.44509616377602E-07 -3.66705198124569E-06 -1.61675421873150E-05
 -6.98817539842408E-05 -6.83419242377409E-06  6.58900854067839E-04 -3.22122134685559E-06 -1.67451557844209E-05
 -5.15914665959364E-07  4.51272456091801E-05  6.93807025351833E-06  3.04372637710810E-05  5.82436872638659E-06
  4.25490148992579E-04 -7.03602462664416E-06 -3.27035431781838E-05 -4.36562870172580E-06  1.29376198145181E-05
  5.54900767958554E-06  1.12348288798990E-05  7.49215653668488E-06 -7.96353376439001E-06 -3.13793549398794E-06
 -1.37721420636314E-05 -5.20055476112818E-06 -1.53710365577476E-06  1.41064922575334E-06 -7.91621992817853E-07
 -6.03693661823203E-06 -2.85005384229801E-05 -1.30871629656361E-04 -2.73766455504768E-05 -1.37770192162095E-04
 -4.19775906071623E-07 -3.79765674460494E-06 -8.24421091002600E-07 -5.34898369841456E-04  1.59543988028605E-05
  6.84049752042195E-05  1.04630251685241E-05 -1.75604440316381E-04 -1.54685511300867E-06 -1.07561662349699E-05
 -4.20449062778554E-06 -1.87556775076334E-07  2.78015039178820E-06  1.80818237850179E-06  4.70269308568530E-06
  6.00003279583630E-06  7.91188751832513E-06  5.74751922635235E-07 -6.40874715835547E-07 -1.35989073113693E-05
  1.04148067920051E-05 -7.78083783328494E-07 -1.21062205101771E-05 -2.64046149761862E-05 -1.22892131768118E-04
 -2.40985465473604E-05 -1.03618122127892E-02  5.55685125372360E-06  2.20606934419759E-05 -1.30750006308231E-08
 -2.82199200429365E-03  8.54693215685656E-06  3.86911835905476E-05  7.17411084539628E-06  5.11518699916964E-03
 -1.07962670395696E-05 -4.83963408516842E-05 -6.67806419855745E-06 -5.60017413627832E-06 -5.50413198538240E-06
 -8.75456677473201E-06  9.89571880839372E-06 -2.37257422879940E-06 -6.44504424363284E-06 -1.17674258288378E-05
  5.34539907004244E-06  3.38443829701843E-06  1.94138012981162E-06 -4.44023444185138E-07 -3.27292124086430E-06
 -9.80925804976522E-07  1.23965204229753E-07 -1.74587860186146E-06  1.91420584156229E-07 -1.42152113161092E-05
 -1.68883589652188E-06 -2.98795949836980E-06  7.94191329972210E-08  5.99247141372376E-07  5.71439439858981E-06
  1.44173352445025E-07  5.58867923819981E-06 -1.09377887150995E-07  2.31030852447996E-06  2.01362345269921E-07
  2.49577525863989E-06 -1.10535251791628E-06 -7.88506972134557E-06 -7.08431486711782E-06  2.24307281564982E-06
  1.37751012739591E-05  2.51069335129160E-06 -4.77270092079748E-06 -1.88850441898420E-07  1.24208960450453E-05
 -4.71380199366602E-07 -3.47400254262863E-06 -1.04916905294019E-06 -1.14414441168860E-06 -1.00138189908926E-05
  1.51697800470349E-06 -6.21883765032150E-06 -8.72351361312328E-08  7.52853125796023E-06 -3.16564300338513E-08
 -2.57986184255673E-07 -1.85861361077459E-07  3.35072698936016E-08  1.80872235488754E-06  2.74258274391412E-07
  3.02499010953627E-06  2.78623817386272E-07  7.12561504547641E-06  2.39492391512405E-06  1.77802790758828E-05
  4.11582139443982E-05  1.24090227846413E-06  1.11061365388018E-06  5.83831891918958E-06 -2.39334848843327E-05
 -3.23580865137079E-06  1.62965113038910E-05 -1.91639495747098E-08 -1.39418639284858E-07  9.98785697307450E-07
 -7.80095793324990E-08  1.19212947555434E-06 -4.32454660703556E-08  6.90819492475802E-07 -2.64213531510601E-08
  3.04956977906313E-08 -3.83382755010125E-09 -4.90413201037562E-08  2.13674411218903E-07  2.60948840439272E-07
  7.30451098390897E-06 -5.89216130623857E-08 -2.44683593958225E-06 -1.16456610143488E-07 -7.58179215812733E-07
  1.88216425424450E-07 -4.44306565103497E-08 -1.13064112817942E-06 -1.09839703119344E-06 -4.61228031658575E-08
 -3.26475558002604E-06  1.06151468446580E-06 -3.17017766242077E-06  9.29453151336009E-10  6.89003090814376E-07
 -9.51381919678917E-07 -9.78939809544405E-07  5.17174112980605E-07  2.17596994351093E-06 -9.31005546341248E-08
  3.56815348437961E-06  1.50128492767988E-07  8.26266474682583E-06  1.28867046009759E-05  1.58293123625027E-05
 -1.90550747684220E-06 -2.95848612968320E-06  2.25904127059726E-06  2.45097728306283E-06  6.12454650673056E-09
  6.02316006875650E-07 -4.28687151240008E-07 -1.14192884378170E-06  4.57723535550615E-08  1.51895248201793E-08
  2.28181741532945E-06  3.65471712188391E-06
* ORBITAL    1   29
 -8.45207526252765E-07 -6.03047947135660E-06 -2.73089449016249E-05 -3.94210117692992E-05  9.20742203886777E-05
  1.57137348950513E-06  2.93540258171832E-05  1.68926695703092E-04  3.13701267012366E-05  6.01151473883603E-07
  1.20485597184222E-05  8.74592061734018E-05  2.46543017256052E-05  6.73367410256544E-07  1.19916374903293E-05
  5.59225773223151E-05  4.16478829796188E-06  9.05804560592771E-06  2.02448554624198E-05 -3.45348138318636E-06
 -9.24744194469303E-06 -5.03848083196325E-06 -1.12662181822048E-05 -1.39737606594568E-05 -2.54246887172324E-05
 -1.22348300117930E-05 -2.45264886243518E-05  5.46713124157531E-06  3.95179736760297E-05  1.99052364360206E-04
  1.28848676827983E-03  6.74991576502468E-04 -1.24524308567733E-06 -3.28510871305377E-05 -3.55221888446861E-04
 -1.45529945762703E-04 -1.65848443727734E-06 -3.86977023976374E-05 -4.43954087304150E-04 -2.02348252627549E-04
  2.89044988621992E-07  4.04931800191452E-06  6.04347143801304E-05  3.86657707085443E-05  3.23750275531916E-05
  1.27639813161937E-04 -3.35708425049576E-06 -9.42017711629477E-06 -1.91884842812158E-05 -7.48450315315855E-05
  4.45242200251850E-05  9.03485212484025E-05  2.87984860682464E-05  5.57395193013017E-05 -2.37759551374083E-06
 -1.70091384490959E-05 -7.99378544319297E-05 -3.96706403879927E-04 -1.91236876867114E-04  6.99515135238844E-07
  1.32419314095270E-05  1.09633518976575E-04  4.69710523002360E-05  8.91896630467174E-07  1.67212116425165E-05
  1.06824292561519E-04  2.73154914497189E-05  3.70033501469745E-08  8.22658843924937E-07  3.03331223379858E-05
  2.19546261150235E-05 -5.07624975810598E-06 -7.48717049419067E-06  8.86626576482564E-06  1.87652822318278E-05
  7.99788351268684E-06  2.07452349788457E-05  9.43262484812732E-06  1.68648605290094E-05  6.26289706662184E-07
 -4.16974098406947E-06 -2.37435220559147E-06 -1.69861234717656E-05 -7.98203748735717E-05 -3.95145025460931E-04
 -1.89792584384107E-04  8.38846194361059E-07  1.58550000204568E-05  1.30953605412731E-04  5.28038681812240E-05
  7.76278020105746E-07  1.45235400045480E-05  8.72690032736091E-05  2.16016647838102E-05 -1.33314978642301E-07
 -2.40491671999679E-06  2.26064447605913E-06  1.38799154464106E-05 -9.61198549779723E-06 -2.19308129132962E-05
  1.93915149020705E-07 -1.88378010552438E-06  3.51305378532246E-07 -3.95568135281685E-06  4.53712789772445E-07
 -4.59292227710875E-06  1.28766885428572E-05  2.50297561646852E-05 -2.30165111528618E-06 -1.67184752357951E-05
 -6.62279871740872E-05  9.19970378426278E-06  1.00982216828027E-04  3.53762811396326E-06  5.17292249471495E-05
  2.43802842259836E-06  4.66490704637646E-05  2.68740790292999E-06  2.06926641995025E-05  7.29743603169724E-05
 -4.21441221127718E-06 -2.46998647924015E-05 -6.09144074643346E-06 -5.27488921053441E-05  1.37011170861668E-06
  2.02704984474625E-05 -6.21964008120383E-07 -4.99124452952355E-06 -1.70286739910472E-05  2.68450654981970E-06
  2.94035756476469E-05  1.61294112289616E-06  1.49567298551351E-05  7.62902981558044E-07  1.03453357163161E-05
 -2.29286968208512E-06 -1.66213382787145E-05 -6.56390886159638E-05  8.15938549158560E-06  1.10628808977336E-04
  4.57234898268252E-06  4.30560961647318E-05  3.89392904243757E-06  3.34931542678541E-05  2.50652190945886E-07
  1.63565994350625E-06  9.56634845339598E-06 -4.74233066585942E-07 -1.01670081864270E-05  2.03950180274082E-06
  2.24206003645204E-05  1.29166207411537E-06  2.00977636965371E-05 -1.31920883671948E-08  1.80253942240866E-07
 -1.17496611804158E-06 -6.57432863246740E-07 -8.52103553966451E-06  8.40105413283936E-07  9.68733712026734E-06
 -1.03486150128535E-06 -1.25664299757143E-05  1.46339979738735E-05  8.10833496482176E-05  3.47250018109173E-04
 -3.33509012814109E-05 -3.22428113570877E-04 -5.95256267645655E-05 -4.58645050344720E-04  1.81348939592655E-05
  9.23004391760134E-05  2.18574691016774E-07  1.38705481397092E-06  8.69574543946372E-06  1.76368130711174E-06
  2.07797719759751E-05 -1.28855640014192E-07 -8.07818108098041E-06 -1.79105944306035E-06 -2.31769901182508E-05
 -1.00022444072449E+00 -9.66572719054175E-04 -1.95118738928585E-04 -1.60947444008703E-04 -1.71202040922028E-05
  6.12339812657833E-04  6.91636175685569E-04  6.19345143335800E-04  3.16974267439397E-04 -2.33956703261195E-06
 -1.43753081731693E-06 -7.33282851789677E-06 -4.54605683518260E-06  3.05544510781984E-05  1.16986315138491E-05
  3.17241399744310E-05  1.09897453299610E-03 -1.92160565598559E-05 -2.20777019598367E-05 -1.99211344002746E-06
 -1.44086940606165E-05 -3.59554347584422E-06  3.07994311610766E-06  2.61807399412396E-06  4.29209428362828E-04
 -2.07572151394619E-06 -7.55475895053134E-06 -1.14536063868509E-06  4.02225323241847E-06  1.17123535940534E-05
  3.05266376092378E-05  3.16510023791270E-05
* ORBITAL    1   30
  2.39084306794870E-06  1.71055702775507E-05  8.04289924347771E-05  3.99078223273270E-04  1.91703112408847E-04
  7.66850685457472E-07  1.43195091963765E-05  8.51789633744150E-05  2.06938635890313E-05  8.33273519815805E-07
  1.57120705492821E-05  1.29407680338138E-04  5.21799661563011E-05 -1.33465950453781E-07 -2.40300780688519E-06
  2.20460305490254E-06  1.38235544775167E-05  9.71303752082247E-06  2.23794318556830E-05 -6.23213514287151E-07
  4.24893658917296E-06 -4.15724391786811E-07  3.71831762808950E-06 -1.90925908109861E-07  1.90884187208243E-06
  1.27634197980969E-05  2.47984836994812E-05  2.36681037399473E-06  1.69316129565079E-05  7.95609226979916E-05
  3.94949646616049E-04  1.90765484373012E-04  8.97194489245647E-07  1.68363674901906E-05  1.07536701864838E-04
  2.74536371496683E-05  7.08325143360533E-07  1.34152909400701E-05  1.10838828438824E-04  4.73051485677077E-05
  3.85771980441279E-08  8.56411141009625E-07  3.05518554298740E-05  2.20266767453639E-05  5.03897357077661E-06
  7.35908668242207E-06 -9.37393312278604E-06 -1.67524454130833E-05 -7.97735670049438E-06 -2.07012356403028E-05
 -8.96556271306424E-06 -1.89369527569656E-05  6.04885832595862E-07 -4.20782544759520E-06 -5.47295723201823E-06
 -3.95589745807082E-05 -1.99226319543041E-04 -1.29031298189306E-03 -6.76505364142629E-04 -1.66350433794509E-06
 -3.87982004958763E-05 -4.44689016097776E-04 -2.02444806540907E-04 -1.22672978999232E-06 -3.24989068915702E-05
 -3.53803491216151E-04 -1.45412613871698E-04  3.11581754445238E-07  4.49399781605904E-06  6.26092231643456E-05
  3.88388392334144E-05 -3.25720883936380E-05 -1.27986753161059E-04 -4.40205922325235E-05 -8.95642964721932E-05
  1.95107538771579E-05  7.54168420175054E-05  3.25284767407773E-06  9.15201781318695E-06  2.85254622332340E-05
  5.52569596768790E-05  8.58089336055699E-07  6.12381940961988E-06  2.77862080410619E-05  4.27077089261265E-05
 -9.02861020300178E-05  6.06069716766703E-07  1.21642440532939E-05  8.85643406230034E-05  2.50716882384813E-05
  1.57980716328719E-06  2.95347048392825E-05  1.70831617785624E-04  3.22439386253464E-05  6.77222059687417E-07
  1.20629914074603E-05  5.64975041595316E-05  4.38493041033697E-06 -8.99614007845669E-06 -1.99204770271915E-05
  1.39821961886009E-05  2.54932894166552E-05  5.03748915640594E-06  1.11738773280010E-05  3.32135156048686E-06
  9.00498312033937E-06 -1.22055981513320E-05 -2.44677232598726E-05  6.23557575748197E-07  5.00706400600229E-06
  1.70753663519258E-05  1.63519293259232E-06  1.50957691911042E-05  2.73292563079997E-06  2.99591427653537E-05
  7.51666525916303E-07  1.02611196134351E-05  2.28277041586954E-06  1.65454093562435E-05  6.53753113894875E-05
  4.55953104884398E-06  4.28996006037752E-05  8.18243375669613E-06  1.10882169688628E-04  3.91015604082193E-06
  3.37095400886099E-05  2.30858674831954E-06  1.67735624704716E-05  6.64084311657853E-05  3.48600420048680E-06
  5.12183681135630E-05  9.18232976533466E-06  1.00917213560820E-04  2.45162629770279E-06  4.67261029013807E-05
 -2.69160679506558E-06 -2.07247421759196E-05 -7.31330517205477E-05 -6.08777842992421E-06 -5.27260304562122E-05
 -4.18706913166739E-06 -2.44375651921525E-05  1.35518869787140E-06  2.00109777175436E-05 -1.49352221576602E-05
 -8.30636062516939E-05 -3.53735970466608E-04 -5.99543703395135E-05 -4.60838797183716E-04 -3.30554529888771E-05
 -3.20489109034282E-04  1.84610454280751E-05  9.38039782835154E-05 -1.63472229598178E-07 -1.08305031051004E-06
 -7.38966496354958E-06 -3.46371654069232E-07 -9.73109382119498E-06  1.63396309302422E-06  1.95208110944842E-05
 -1.85478603351468E-06 -2.34722874956920E-05 -2.42235521832079E-07 -1.54581529422234E-06 -9.34398662287529E-06
  2.11454809408197E-06  2.30541967397114E-05 -4.24290388446150E-07 -9.77334072708016E-06  1.30739558823903E-06
  2.02842414852801E-05  4.85570811755386E-08  1.36258086273533E-08  1.99650968699292E-06  9.23554823507284E-07
  1.04928345933980E-05 -5.13418359335171E-07 -7.41752824014283E-06 -9.93517564743998E-07 -1.23709100158639E-05
  4.25069326825848E-04  2.85953407721202E-06 -9.85594719408033E-07 -7.47195671623618E-06  4.05343142870509E-06
 -3.20641258532285E-05 -1.22892696067128E-05 -3.09754143473036E-05 -3.51476337148927E-03  1.70963215954142E-05
 -1.40864506022488E-06 -2.17028121904518E-05 -1.39911657994976E-05 -1.93155467044215E-06  5.31092597351193E-06
 -1.34018855010729E-06 -3.97619172549353E-03 -1.32709667959327E-06 -7.78280978891958E-06 -2.19355303802302E-06
 -4.42635932670499E-06 -9.13780060552922E-06 -2.93543174141112E-05 -2.82088060019733E-05  1.00021162148611E+00
  9.76716068418194E-04 -1.65073535436984E-04 -1.90914733731984E-04 -1.49055310096131E-05 -6.94114802390377E-04
 -6.19221074618991E-04 -6.13411738014557E-04
* ORBITAL    1   31
 -5.42437888498967E-06 -3.92110737762293E-05 -1.97589722856793E-04 -1.28310090602525E-03 -6.73577276050776E-04
  1.66925898773665E-06  3.89196082925246E-05  4.44584210172441E-04  2.01920586593144E-04  1.28706015881945E-06
  3.37367711738270E-05  3.63092133489330E-04  1.48434703517423E-04  3.04939933030180E-07  4.41975240640331E-06
  6.46622696726983E-05  4.05826065848923E-05 -3.23388241095467E-05 -1.27524415484567E-04  4.41622136574247E-05
  8.93469660156031E-05  1.92958528171710E-05  7.49766230562022E-05 -3.60055713780086E-06 -1.03620827602236E-05
  2.96411000089847E-05  5.80335159355362E-05  8.45703110298007E-07  6.03338836570563E-06  2.72961700380749E-05
  3.74720109726721E-05 -9.42010779508824E-05 -5.90768884573016E-07 -1.18378579796777E-05 -8.60143148999161E-05
 -2.43314906197042E-05 -1.56069204366458E-06 -2.91168395220273E-05 -1.66382664966036E-04 -3.01575712955873E-05
  6.87126376391311E-07  1.22568727738202E-05  5.74367936806394E-05  4.54872919960938E-06 -9.11987846414616E-06
 -2.05852085636212E-05 -1.40091321770443E-05 -2.54514787248305E-05  5.32545183725370E-06  1.20230395454698E-05
 -3.39464600209038E-06 -9.23281781389040E-06 -1.23031106679964E-05 -2.45033712887156E-05  2.34466815479771E-06
  1.67713131655328E-05  7.87411708319318E-05  3.89015757789129E-04  1.87460615024198E-04 -7.80601142508006E-07
 -1.46382644054553E-05 -8.89814806855372E-05 -2.25138788509987E-05 -8.30519847607940E-07 -1.57368548755441E-05
 -1.30773052006779E-04 -5.29264178974970E-05 -1.30774160107155E-07 -2.36019129721615E-06  2.61644173723749E-06
  1.40784701414628E-05  9.50877603550574E-06  2.14566016384726E-05  5.86458602855017E-07 -4.09669128547315E-06
 -3.51069186693559E-07  4.09405265906965E-06  8.56230986877376E-08 -2.10360935491930E-06  1.29325470835964E-05
  2.52333788060353E-05  2.38432641940479E-06  1.70571807390936E-05  8.01476481280431E-05  3.97200230554529E-04
  1.90782927649971E-04 -8.89064445626560E-07 -1.66235062996283E-05 -1.05437958668096E-04 -2.67113025080095E-05
 -7.03914608789009E-07 -1.33052121227694E-05 -1.09504461664309E-04 -4.66975197111128E-05  4.07203921185657E-08
  8.65625140276572E-07  3.06578448148343E-05  2.21148886124209E-05  5.24636791517370E-06  7.86299490029509E-06
  9.36704000541790E-06  1.66303551677522E-05 -8.22726494015545E-06 -2.12473191008699E-05  8.81621452813835E-06
  1.87708382295764E-05  3.83833287945620E-07 -4.65412754992703E-06  2.33377248196852E-06  1.69569349119660E-05
  6.70887520152411E-05 -4.59165301215649E-06 -4.28446711338205E-05 -8.09342879759243E-06 -1.09449796291021E-04
  4.07297337503128E-06  3.53714884429018E-05  6.14673634183905E-07  4.93780755068885E-06  1.69837123424915E-05
 -1.55412683421547E-06 -1.45123308812033E-05 -2.61443590139263E-06 -2.88236812602744E-05  7.99753616173585E-07
  1.07342206990967E-05 -2.74566372505604E-06 -2.11300119541076E-05 -7.42675670808807E-05  6.24618832181255E-06
  5.41511420172624E-05  4.34934748973236E-06  2.57831658089847E-05  1.35580669779790E-06  2.01867367715408E-05
  2.30531727946544E-06  1.67234925446026E-05  6.60639732624770E-05 -3.59068881842986E-06 -5.28777197850378E-05
 -9.18871450263996E-06 -1.01006340536945E-04  2.55645853466031E-06  4.81302765456236E-05 -3.14702259488338E-07
 -1.98861755991171E-06 -1.10641605427395E-05 -1.17494699573562E-07  6.25217261505789E-06 -1.85353006826598E-06
 -2.18775574563343E-05 -1.67609317899880E-06 -2.23904696885651E-05 -1.52257539635645E-05 -8.46670956162651E-05
 -3.58538669253004E-04  6.05029246543939E-05  4.63522639562901E-04  3.38632886872354E-05  3.26210188307666E-04
  1.87912551821220E-05  9.56499491702923E-05 -7.23295003289694E-09 -2.64055966231353E-07  7.62091645863723E-07
 -7.57560936617109E-07 -8.92456110686867E-06  7.66456527827153E-07  9.34022856924127E-06 -1.07162943347220E-06
 -1.28110248801327E-05 -2.15160025218034E-07 -1.41102458575982E-06 -8.67584925474551E-06 -2.00876634356552E-06
 -2.20293773336513E-05  5.60443040261650E-07  1.08008486967022E-05  1.30981294275265E-06  2.00900457474705E-05
  1.10925594238849E-03  2.07713597028012E-05  2.11908304473319E-06  2.24448906905124E-05 -1.44272162782737E-05
 -3.48314757968991E-06  2.07190713326901E-06 -3.94939781225131E-06 -1.81428661703045E-03  8.51794166826744E-07
  1.45733777692234E-06  7.79406923205085E-06  3.98402835419463E-06 -3.05814028746879E-05 -1.07055667492855E-05
 -2.97669407820090E-05  1.00021694158664E+00  9.94056396685730E-04  1.69571962566051E-04  2.07153762855521E-04
 -1.61048933425995E-05 -6.91019866720449E-04 -6.23350952222181E-04 -6.16600567184711E-04  3.97073843632058E-03
  6.27072521788996E-06  6.51409021878726E-06  7.09380897969159E-07 -4.53973886148985E-06 -1.47539615371626E-05
 -3.40535809287461E-05 -3.32396684048540E-05
* ORBITAL    1   32
  2.36380715550282E-06  1.69088440167045E-05  7.94025385832392E-05  3.92862844883002E-04  1.89025705527843E-04
  7.17224367169185E-07  1.35800503190567E-05  1.11906064213257E-04  4.75974637353187E-05  8.95577065205360E-07
  1.67812700704413E-05  1.07066547363258E-04  2.73720232411175E-05 -3.67262344018759E-08 -7.97515316170060E-07
 -3.01451852022212E-05 -2.19124272471860E-05  5.17023387584408E-06  7.49596203036211E-06  8.96236180171892E-06
  1.90729061495724E-05 -8.17206609144293E-06 -2.10027488649979E-05  9.30065194944891E-06  1.65030310786674E-05
 -2.83478976214402E-07  4.84998883166318E-06  2.36861528021163E-06  1.69438452813776E-05  7.95906167139574E-05
  3.94222190078075E-04  1.90033147962558E-04  8.27293685887701E-07  1.56433116409681E-05  1.29549713720243E-04
  5.23745758938431E-05  7.70694065158653E-07  1.44277494391921E-05  8.70374105482436E-05  2.17706541532846E-05
  1.35996502300858E-07  2.45335239430926E-06 -1.96578274761271E-06 -1.38590541698490E-05  9.58109203296660E-06
  2.18228803194060E-05 -2.25530653128125E-08 -2.31105108973944E-06 -4.01041529397786E-07  3.86266336627193E-06
  6.64125054695108E-07 -3.91453983996594E-06 -1.29319778239286E-05 -2.52442460043752E-05  8.35534364013698E-07
  5.95972297852486E-06  2.69192497618529E-05  3.50440624156529E-05 -9.53965205837496E-05  1.55731755994149E-06
  2.90360187806810E-05  1.65597579732435E-04  2.98702010810956E-05  5.84152283068187E-07  1.16872149134956E-05
  8.46317813539696E-05  2.38009200643468E-05 -6.88522208583125E-07 -1.22892046197209E-05 -5.74434639231135E-05
 -4.41245819759373E-06 -9.20596069943788E-06 -2.08584042556939E-05 -3.49508589316133E-06 -9.44948135207809E-06
  5.40402073849325E-06  1.23050259981717E-05 -1.39990161664953E-05 -2.54546764390600E-05  1.24576367149094E-05
  2.48040902582432E-05 -5.42169306202948E-06 -3.91917815091296E-05 -1.97499433426340E-04 -1.28312281631645E-03
 -6.73864027185978E-04 -1.28551549497780E-06 -3.37138873365458E-05 -3.63279780846819E-04 -1.48580518901241E-04
 -1.66740195305888E-06 -3.88886820280549E-05 -4.44631294519494E-04 -2.02036908429740E-04 -3.06954379258928E-07
 -4.46544136803631E-06 -6.51018322655167E-05 -4.07361094739106E-05 -3.24278192181427E-05 -1.27832720468476E-04
 -3.57075555979237E-06 -1.03753219134082E-05  1.92266830797561E-05  7.48473283004466E-05  4.41180071627990E-05
  8.90870102525240E-05 -2.96531574750473E-05 -5.82373332501277E-05 -2.74888519839801E-06 -2.11540038960437E-05
 -7.43563270593511E-05 -4.33920425218002E-06 -2.56563996475892E-05 -6.26159713192769E-06 -5.43262512181621E-05
 -1.32934124156825E-06 -1.98290631771428E-05  2.31584388323693E-06  1.68029980439834E-05  6.63611324011569E-05
  9.17267159626929E-06  1.00961266641582E-04  3.58513274349171E-06  5.29057302365560E-05 -2.54165979485457E-06
 -4.79413793017643E-05  2.33595688068819E-06  1.69734762084488E-05  6.71654424216567E-05  8.13679000968936E-06
  1.09798914247881E-04  4.62826904754518E-06  4.31118616448175E-05 -4.08151640152139E-06 -3.53141956571289E-05
  6.07417586249320E-07  4.88246048693665E-06  1.67957151530540E-05  2.61756083145374E-06  2.89228119703511E-05
  1.52521813924235E-06  1.42238775508816E-05 -7.73333171617803E-07 -1.04090665547835E-05 -3.54724501947623E-08
 -4.04810128299433E-07  9.30770511114263E-08 -9.20692936176862E-07 -1.05573477022453E-05  6.58161363092333E-07
  7.98744042908727E-06  1.09580626483230E-06  1.28289512819212E-05 -2.72407684556102E-07 -1.73275344780010E-06
 -1.00388763224896E-05 -3.43606514235228E-07 -9.16993569514432E-06  2.13597970166249E-06  2.32650484920543E-05
 -1.24739304079896E-06 -1.98381299720452E-05 -2.44138060827032E-07 -1.56494716303200E-06 -9.38820461913902E-06
  1.76405586776685E-06  2.09561038068932E-05 -9.17906577344631E-08 -7.83251974103839E-06  1.77567968552232E-06
  2.29805504537112E-05 -1.51658058661203E-05 -8.41965915487848E-05 -3.56771888766310E-04 -3.37900237945595E-05
 -3.25504440274187E-04 -6.03385238024751E-05 -4.62131340049932E-04 -1.87086119204396E-05 -9.56638842960911E-05
  3.21898032077838E-04  2.82587514278137E-06 -1.39054766052527E-06 -7.03972528901638E-06  4.40791958460628E-06
 -3.10522158843163E-05 -1.22365650333491E-05 -3.18737013497393E-05  1.00021969938683E+00  9.98942252019244E-04
 -2.06882890798674E-04 -1.61163442236872E-04  2.18755059348831E-05 -6.20344041578942E-04 -6.91755167632093E-04
 -6.25441806724913E-04  1.80137355644657E-03  4.35497155765397E-06 -7.15497221664117E-06 -7.22039851269884E-07
 -4.08358023405924E-06 -1.32364309170657E-05 -3.20628060109635E-05 -3.28671051486370E-05  3.53097469869794E-03
  2.29865433284277E-05 -2.28732371826934E-05 -2.50198767275451E-06  1.43336829186965E-05  3.97612418948133E-07
 -5.00870931789111E-06 -4.92759650561926E-06
* ORBITAL    1   33
  2.75043207061395E-06  1.88523292290840E-05  6.39867109445660E-05  2.68194830399025E-04  2.10643955647081E-04
  9.73774946184027E-07  3.61310714909448E-05  1.40595630929797E-04 -1.97905579471764E-05  5.94231392433117E-08
 -1.36352125997566E-05 -7.60138078857135E-05 -1.25309181400127E-06 -7.35407512597661E-07 -1.64936369380886E-05
 -7.97488346633942E-05 -7.96246064769654E-06  7.64398783911710E-05  2.18770657129281E-04 -1.90300557852441E-05
 -4.78149601652231E-05  4.39595477753649E-05  1.16321531910694E-04 -4.21768770659990E-06 -2.84745264427447E-05
 -1.19490681463125E-05 -2.27815118583254E-05  1.77063138365405E-06  1.21171267206288E-05  3.83377622823312E-05
  1.54584922854691E-04  1.50332846365318E-04  1.15096939254164E-06  2.56443699174909E-05  8.33883024811178E-05
 -1.40737830667453E-05  6.48094797119049E-07  1.21406984590155E-05  1.44290285599772E-05 -2.07833649278361E-05
 -1.10089746421297E-06 -4.32545376632627E-05 -1.87403122922799E-04  9.97557252400026E-06  1.90755474140220E-05
  5.18340271653605E-05  9.38763794063590E-07  9.52629351488245E-06 -9.97208459270093E-05 -2.73780596175642E-04
  1.23104734955429E-05  1.73400184069887E-05  1.41621457519387E-05  5.19359671704060E-05  6.42461669087971E-07
  3.07842175435755E-06 -1.66560094880939E-05 -1.74138933368414E-06  1.44551881688668E-04  3.71308633896248E-06
  7.12911598345904E-05  2.13161237039127E-04 -3.01081534390545E-05  2.69940807808070E-06  5.35125534045441E-05
  1.63164662426408E-04 -1.69373165443442E-05 -1.01195698132612E-06 -2.27097201139362E-05 -7.97146489638788E-05
  1.05961357168174E-05 -1.05326899560887E-04 -2.45276367796386E-04  1.94311173639406E-05  5.08131898091856E-05
  7.65722330769682E-05  1.85170257013162E-04  1.31579080225540E-07 -2.05931028241661E-05 -1.15145163729257E-05
 -1.25815608539883E-05 -4.73676626025141E-06 -3.37856650947269E-05 -1.54889396559676E-04 -6.18590865877436E-04
 -1.90923625973413E-04  1.91923816411668E-06  3.20434532927963E-05  1.64755237261432E-04  3.56903896665411E-05
  2.48410686670410E-07  7.87889852247967E-06  2.94340785880014E-05 -4.33651133873474E-06 -1.42779183890388E-06
 -2.62876122459846E-05 -1.37230403245258E-04 -2.74709355772509E-05 -1.40521283982231E-05 -4.11797918032048E-05
  1.04938748703396E-06  4.44293985934462E-06 -7.52626178148956E-06 -1.92747046644328E-05 -3.46241834578580E-07
 -4.78966182103307E-06  3.69821006982374E-07  5.91791293031862E-06 -2.14805999836943E-06 -1.97404620035544E-03
 -7.58406859020040E-05  3.15697360297960E-06  5.18520541473064E-05 -2.26663856745098E-05  3.26576528539165E-05
 -1.91123742860336E-05 -2.42701180985718E-05 -5.24038909193798E-06 -1.77947717908096E-01 -1.42006559313092E-03
  1.46596516963917E-04  5.66376937847260E-05  2.17825068850310E-03  1.81152444846534E-04 -1.45843579580114E-03
 -1.49024893733389E-04 -2.24184941921808E-06 -2.43255460280968E-03 -7.37007839440664E-05  3.32815282782893E-05
  1.78976650021901E-05  2.76374496747649E-06  4.78685852741371E-06  1.64686444181713E-05 -4.90449868723453E-05
  1.46702867530107E-05  9.84011162275542E-01  7.48639871214767E-03  1.20467142176248E-02  1.17083980310572E-03
  7.92555189344986E-04  1.12494806657588E-04 -8.04991437785703E-03 -7.68663741859831E-04 -1.82648832324867E-06
 -2.43265635734997E-05 -6.19038547418510E-05  3.13852786835373E-06  3.38510872913672E-05  2.04716711405175E-06
  8.87409647425378E-06 -1.20642506552821E-06 -1.80424671113617E-05 -3.44757494904793E-06 -4.83802434328193E-05
 -9.87850968350199E-05  1.17153199920121E-06 -1.57204643289079E-05 -3.44823802400905E-06 -5.33284087746496E-06
  8.57770888237586E-07 -1.05178508416755E-05 -3.04013756314296E-06 -4.38759613113740E-05 -8.47115614015276E-05
 -1.76586027644003E-06 -5.58424372925373E-06  3.22807330656222E-08 -1.09033000979239E-05 -3.62572521238926E-06
  1.36989538440379E-06  4.99960923954112E-07  3.96547229404917E-06  1.66864038219026E-05  1.68774678501119E-06
  2.23790065187412E-05  4.13539256401364E-07 -4.69213236348339E-06 -1.29031477485718E-06 -1.93225214272115E-05
 -7.34518293832617E-06 -4.59774751511417E-05  4.22464801160685E-07 -1.23651882795039E-05 -1.78975953465437E-05
  4.55180270499410E-05 -1.50684534938848E-05 -6.02770954171752E-05  1.83037314992482E-06  1.27407704078207E-05
 -5.90139745523812E-06 -4.78029381445762E-06 -3.87100216700900E-06  2.29372013236899E-05  1.10458037077962E-05
  4.54264408569610E-06 -7.38765266767130E-06 -4.60781978611200E-05  3.88041346858670E-06 -1.70473967693368E-05
 -1.17816652612431E-05 -1.80423718746764E-05  3.89288472668858E-05 -6.60113970626550E-05  1.65787383635685E-06
  1.03981857925492E-05  7.94991353915361E-06 -8.07033829476133E-06 -1.60415296428855E-05 -6.37692710058201E-06
 -7.31971493705270E-06 -2.56095484325915E-05
* ORBITAL    1   34
 -4.02942729319072E-06 -2.90263411274448E-05 -1.41455130556194E-04 -5.60240546262321E-04 -1.25131315751642E-04
  9.98676233764722E-08  5.11406549672629E-06  2.11901922105408E-05 -2.77724886988467E-06 -2.02673004554826E-06
 -3.93034181330626E-05 -2.04313382570289E-04 -3.85837629701197E-05  1.24939419173262E-06  2.19048056964820E-05
  1.16711062416425E-04  2.63405254081453E-05  1.35907245452802E-05  3.78765189256914E-05 -7.49884179295441E-06
 -2.29907940676521E-05  8.37438353659277E-06  2.28122423498182E-05 -4.63045742698876E-07 -5.90622767736328E-06
 -4.84844935301501E-06 -1.47914028083275E-05  1.34702869788294E-06  7.81082460613195E-06 -3.48967819658727E-06
  5.58512761043902E-05  2.10560517679469E-04 -2.45121403713392E-06 -4.75809123529680E-05 -1.43041611039478E-04
  1.28359877781834E-05 -3.72074845489596E-06 -7.15846591865969E-05 -2.22124380004174E-04  2.43660217823830E-05
  6.66300470930368E-07  8.02523754816053E-06  1.46850417420784E-05 -7.70964192806756E-06 -1.05397261419427E-04
 -2.42434633384455E-04  4.37138764084878E-07 -1.84838051293599E-05  4.45525237225380E-05  9.54511994045746E-05
  2.53364738295141E-05  6.08332058492175E-05  1.75504170476741E-05  3.28161532872489E-05  2.13187041399206E-06
  1.40970179104088E-05  3.47647482975658E-05  1.64789263409941E-04  2.14744941045215E-04  6.95600086884690E-07
  1.36847155809993E-05  6.42103233694898E-05  1.08952898457513E-05 -2.23176093784289E-07 -7.44033530731383E-06
 -2.84867103102687E-05  8.59274583503124E-06  7.95256852460013E-07  3.76053305965785E-05  1.69854714063547E-04
 -6.76702071471517E-06 -1.90358198872496E-05 -3.64484712843100E-05  2.03420052349324E-05  3.73715200513985E-05
 -7.77745333722277E-05 -2.23051644212481E-04  1.04699651368292E-06  2.43390273126811E-06 -1.93997399502397E-05
 -6.00593599379475E-05  1.16354873566821E-06  7.48171598650751E-06  1.03406636397271E-05  5.47461708275685E-05
  1.53341895710925E-04  6.54694710525162E-07  2.65421338384906E-05  1.42685134074334E-04  1.46260900425869E-05
 -9.46452317638643E-07 -3.56176366364742E-05 -1.39111720636700E-04  1.94674230192041E-05  2.50620071746916E-07
  7.77153199443174E-06  3.37369371242564E-05 -1.82281393147901E-06  7.63026821131393E-05  2.18045410793045E-04
 -4.14284283979828E-06 -2.87825454542322E-05  4.41435301769071E-05  1.17042904637577E-04 -2.04349019771526E-05
 -5.28518709081857E-05  1.28634499078618E-05  2.64882004799110E-05 -3.19193690353990E-06 -3.10616337161068E-03
 -1.05277665736889E-04 -1.58714585884452E-06  1.43069275298300E-05 -4.11732290760084E-05 -6.64613383528075E-06
 -2.28926528496854E-05  4.34755557775509E-05  1.37116472892016E-05  9.84001139576203E-01  7.46094764962495E-03
 -7.90963620485003E-04 -9.88717022479912E-05 -1.20472404309758E-02 -1.18223252825374E-03  8.05082677372401E-03
  7.65034611207307E-04 -3.13536221891936E-06 -3.32062959599865E-03 -1.10808210381875E-04  4.03957832923147E-05
 -2.78189120094037E-05 -2.08844085326475E-06 -5.35460874661902E-05  2.89957991533001E-05  7.79271201719076E-06
 -1.08536717677318E-07  1.77893277704199E-01  1.28261112554500E-03  2.17823127837163E-03  2.44278912421576E-04
  1.39720527062805E-04 -1.84394717105063E-05 -1.45278231231114E-03 -1.28320403124220E-04 -3.91016680002316E-06
 -5.54023221840354E-05 -1.13251199362585E-04  1.15840702025390E-06  2.45037988988371E-05  2.66935297291434E-06
  9.67316451294557E-06  3.37025776196153E-06 -8.34947333275992E-06 -7.54218941261210E-07 -1.38455755575824E-05
 -1.90923216056324E-05 -4.06068200456694E-09 -8.66213489964569E-07 -3.09121572044910E-06 -2.58864956924644E-05
  1.69836492701920E-06  1.67119589156421E-05 -3.10051289401192E-06 -4.27162789219675E-05 -9.79396567301477E-05
 -2.85634048404517E-06 -1.12647054224982E-05 -3.36670487101893E-06 -4.01699014918605E-05 -4.18533260462444E-08
  2.01484530438479E-05 -3.49013179032649E-06 -5.01962638718788E-05 -9.91336565374663E-05  4.31351089612553E-06
  1.40527127252147E-05 -1.09211389742701E-06  1.50441729653940E-05 -1.39478972186830E-06  3.98644211875016E-06
 -9.76699686148357E-07 -6.09700884168708E-06  8.72805665173112E-06 -1.31342247782029E-05  1.03917179640026E-05
 -1.03012821998474E-05 -1.24350794886868E-05 -3.03322129225020E-05 -7.20116250371285E-06 -4.44585439351158E-05
  1.59691666361237E-05 -5.61794527806403E-06  1.10822166710321E-05 -6.16360545727435E-05 -1.51385807289887E-05
  4.32416517066002E-05 -8.11161400323272E-07 -3.65744278718393E-06  6.44636640526085E-06 -6.69650046477023E-08
 -2.45389775521439E-07  5.04315546721106E-06  1.93940717487865E-05 -6.75290497198400E-08 -7.23040553591654E-06
 -4.52465627272148E-05  1.62111469403118E-05 -3.43457060454476E-06  1.30764463780875E-05 -1.84845372823718E-05
 -6.70684151133024E-05  3.90310912897480E-05
* ORBITAL    1   35
  9.14212631709236E-07  4.79591041849140E-06 -1.36348038466310E-05  2.07399506538054E-05  1.80090959669980E-04
 -4.01712815493065E-06 -7.51411195495107E-05 -2.25316160090242E-04  2.90845152580358E-05 -2.80376547338445E-06
 -5.35853101347185E-05 -1.60143942893164E-04  1.61220196348768E-05 -8.87192919720885E-07 -1.65590776804311E-05
 -5.28872992381711E-05  8.86928104903861E-06 -1.07713036826469E-04 -2.48736015191618E-04 -2.18926302499252E-05
 -5.49418986592857E-05  6.46897518192495E-05  1.50045546734354E-04  2.54646854538897E-07  2.10503866135818E-05
 -1.53709887809768E-05 -2.37555618887342E-05 -4.47812222975852E-06 -3.20805274293159E-05 -1.51083575891350E-04
 -6.00847754658780E-04 -1.62843192139700E-04 -2.01023789123160E-06 -3.59765463337317E-05 -1.85425335538558E-04
 -3.74702117507993E-05 -1.21512465714199E-07 -2.73216363534387E-06 -9.12654303534660E-06  1.39346341217235E-06
 -1.37271819032694E-06 -2.49360735580216E-05 -1.31026000614722E-04 -2.72915370046642E-05 -2.74070560476311E-06
 -8.52309297218358E-06 -3.99894483522255E-07 -5.49616837936335E-08 -9.95495605543700E-07 -2.13772640313193E-06
  3.62900421765220E-06  1.31611155635819E-05  2.52295617701975E-06  1.03290846985021E-05  2.12356095672812E-06
  1.43737893332669E-05  4.28811177943552E-05  1.81364232308294E-04  1.88042818406317E-04 -8.42243325606669E-07
 -3.41843526586610E-05 -1.37628185141593E-04  1.83757713218603E-05  1.77778172276756E-07  1.83762884349435E-05
  1.05705796960558E-04  8.55672692098323E-06 -5.31753265519864E-07 -1.28773677134264E-05 -6.17359672541832E-05
 -4.42264628694387E-06  7.55611752007558E-05  2.18939595622010E-04  2.04013883530890E-05  5.24449755704495E-05
  4.32773017675130E-05  1.16254489703603E-04  3.97687145913705E-06  2.74112673837636E-05 -1.17402515425479E-05
 -2.30190072996766E-05  1.95641713462966E-06  1.32361004971541E-05  3.87086636459184E-05  1.61481097108593E-04
  1.76671845040842E-04 -7.05492840430882E-07 -1.71234564863696E-05 -5.70525888488150E-05  1.21823547039653E-05
 -7.28434640001816E-08 -1.10414665357654E-06  1.98757798208097E-05  1.70495538494790E-05 -7.34639713654652E-07
 -3.75794499048225E-05 -1.75104226890963E-04  6.24371548402353E-06  3.06864162477649E-06  1.51858296581680E-05
 -7.50150853986612E-07 -6.22857875853015E-06 -8.80224426247321E-05 -2.50424383378042E-04 -1.61625734932320E-05
 -2.76353354719488E-05  1.66914700644449E-05  5.59842491196268E-05 -3.09779727243908E-06 -2.50744188893726E-02
 -2.60433202683389E-04 -2.49677577622546E-05 -3.97813294112233E-05 -3.08077769413686E-04  2.51975675670532E-06
 -2.04525646602375E-04 -2.93947987704526E-05 -2.59868383017607E-06  2.72709817854358E-03 -5.32854932878702E-05
 -7.11547611337227E-06 -5.36582805522772E-05 -3.44722937332221E-05 -3.72180309979975E-05  1.94395709035790E-05
 -1.32530071776832E-05  1.44680303896761E-05  9.99647026324147E-01  7.58459404195253E-03 -1.23039827492026E-02
 -1.19862713849254E-03 -8.54665066243006E-04 -1.15925768936365E-04 -8.05245744679048E-03 -7.63163667025736E-04
 -2.59698752622924E-06  2.88185795234609E-03 -4.54609463901353E-05  3.20542485488027E-05 -6.41430304892166E-06
  2.36338969914100E-06  3.21387973196439E-06 -2.63586033911363E-05 -5.18803172901524E-05 -3.52928288091037E-06
 -5.04989465304358E-05 -1.01141229860540E-04 -1.12760119840550E-06  1.58162575319525E-05  3.90523068727495E-06
  9.70247739729834E-06  1.16030452321846E-06 -7.26157356429686E-06 -2.42394262117154E-06 -3.31103469287453E-05
 -7.88808007675678E-05 -3.30560540644010E-06 -3.75156073138778E-05 -2.39987230500416E-06 -9.50764438291352E-06
 -6.93542197493589E-07 -1.95259700366000E-05 -8.33513010400429E-08 -4.41643797882755E-06  8.46140123381433E-08
 -2.36018640948714E-06 -2.43647731128349E-05 -2.72008513519560E-07  1.92227010262896E-06 -1.53748920750295E-06
 -1.85954580028472E-05 -3.48830123330818E-06 -5.02712144715659E-05 -9.88119021230965E-05  2.31396322134155E-06
  8.69247742205308E-06  4.86262619942736E-07  1.70026540334442E-05 -3.55574323966433E-06  5.05550814408056E-06
  6.63946227581907E-07  5.49901139485855E-06  3.38036683978531E-06  5.38574903819563E-06 -2.15811045891439E-06
  1.34608934954427E-05  8.40668649820701E-06  1.04543292990469E-05 -7.48775409449101E-06 -4.65131610620177E-05
 -2.28866400667199E-06  1.36622844180081E-05 -1.56252294555166E-05  4.43879392061624E-05 -1.63594694283089E-05
 -6.38327705119436E-05  4.70873262728317E-07  2.92884211471357E-06 -1.04736692584164E-05  8.23672172807512E-06
 -1.39620474897236E-05 -9.40397736349834E-06 -1.70142288232632E-05 -2.03904221635292E-05 -7.47682187606356E-06
 -4.63784701402068E-05 -4.72253105934007E-06  1.65376490883820E-05 -1.18992498120246E-05 -1.68693425416850E-05
  4.18343252340587E-05 -6.49101855285743E-05
* ORBITAL    1   36
 -2.00180514745810E-06 -1.34723893291807E-05 -3.79778732500824E-05 -1.62048227445362E-04 -1.85505142876661E-04
  1.29150084945930E-07  2.67762606820626E-06  3.12066562075585E-05  1.55640224176109E-05 -5.65815744359275E-07
 -1.44689480176217E-05 -4.92234660859258E-05  1.13250879112140E-05 -6.93138117742270E-07 -3.68312699173488E-05
 -1.73046046803484E-04  5.66131682873262E-06  2.36130097263654E-06 -2.61178977636983E-06  1.73043966682206E-05
  3.05126139739183E-05  8.49382150395632E-05  2.43378605537524E-04  7.39733172402285E-07  5.16212633038108E-06
  1.74359642331967E-05  5.71319438382144E-05 -1.90040536641289E-06 -1.27749712003190E-05 -3.53352435621940E-05
 -1.51222902268043E-04 -1.79781931204057E-04  2.80238579141380E-07  2.02434748231109E-05  1.15461438218907E-04
  1.05363623090210E-05 -8.35363690768461E-07 -3.40845566399275E-05 -1.37253861545764E-04  1.83729930790233E-05
 -4.60533729607553E-07 -1.16064145824609E-05 -5.49006190937999E-05 -2.92454916314193E-06 -7.55021274027787E-05
 -2.18803790022461E-04 -3.87809580464404E-06 -2.73768676946672E-05 -4.32828976526913E-05 -1.16390666938735E-04
 -2.06034917334354E-05 -5.32892880607692E-05 -1.19111333804499E-05 -2.36229162388930E-05  4.37530219726099E-06
  3.13853177254414E-05  1.49039781471294E-04  5.92003331390094E-04  1.53367504036278E-04 -7.66265298317760E-08
 -9.66118898386250E-07 -1.99405311764517E-06  4.92557884019725E-07 -2.01545320334431E-06 -3.68217030130536E-05
 -1.90300726445397E-04 -3.78256920583451E-05 -1.34392896398266E-06 -2.42397973258969E-05 -1.27649088067151E-04
 -2.70403598388502E-05 -1.06553729911950E-06 -2.51021223201508E-06 -4.56195511319363E-06 -1.56455137147676E-05
 -1.18244373559136E-06 -3.73257773484351E-06  2.13633856963574E-07 -1.31616625928563E-06  3.02987253349663E-06
  1.13453630414692E-05 -1.01608103935734E-06 -5.48451524562516E-06  1.16157068170020E-05 -2.91528460451326E-05
 -1.89140593553347E-04 -2.76996934434079E-06 -5.27497149559863E-05 -1.57288910146421E-04  1.55642529883308E-05
 -4.01801228518397E-06 -7.51701854908683E-05 -2.26536800646761E-04  2.82905896114247E-05 -8.51254937084404E-07
 -1.46920680357961E-05 -4.41154238972022E-05  8.58769142506578E-06  1.07721568309333E-04  2.48373177897215E-04
 -2.06090457712641E-07 -2.07400960541157E-05 -6.03483895211853E-05 -1.37652874434181E-04  2.27079770974367E-05
  5.63571626904636E-05 -1.62045565434678E-05 -2.66324725251802E-05 -1.43186188892107E-05 -9.99647451151723E-01
 -7.58202917999539E-03 -8.59570784759595E-04 -1.14393782760529E-04 -1.22969478358114E-02 -1.19967615296676E-03
 -8.05688747315972E-03 -7.63099728191247E-04  2.73361085963261E-06 -2.73424962616075E-03  5.03611610073992E-05
  2.49454735521515E-06  5.90060454136091E-06  3.03012679688617E-05 -4.90130207006563E-06 -2.50152078121025E-05
 -5.10819141011395E-05  2.37677589800114E-06 -2.50188214242633E-02 -1.19562848430287E-04  3.08305522872421E-04
  6.25666059369645E-05  1.79816522891315E-05 -3.40194926226477E-05  1.99101684799011E-04  8.83132933892286E-06
  2.73731166526351E-06 -2.52809402165688E-03  5.82665356118257E-05 -3.18665052510009E-05 -3.64572215539635E-05
 -6.96090010327353E-06 -5.38074212146499E-05  1.79473050240780E-05 -1.08896425389631E-05  2.36452084465716E-07
  6.69473259129844E-06  4.41496859749038E-06 -1.98870239331840E-07  1.28921868770412E-06 -2.51145756935175E-06
 -2.45396315138316E-05 -1.56133829581870E-06 -1.79901629122964E-05  3.60987461369195E-06  5.19346480665301E-05
  1.02765476382532E-04  6.54547394265018E-07  1.88839425252851E-05  2.43824075019285E-06  9.20532522286903E-06
 -3.51982284874483E-06  6.06228487643727E-06  3.56203189330230E-06  5.15493869412430E-05  1.01510492179825E-04
  4.04327222009809E-06  1.04016975678330E-05 -1.12586394572994E-06  1.59548552279044E-05  1.25664668453718E-06
 -6.43706601402019E-06  2.60029357097600E-06  3.57160253156152E-05  8.38912218192674E-05 -2.51800934280205E-06
 -9.93757104237077E-06 -3.33512672963386E-06 -3.84096485130334E-05 -5.17080843875369E-07 -1.98112196824804E-05
  7.46268541774065E-06  4.62331956078870E-05  1.64159625920985E-05 -4.92050378416888E-06 -1.18412207817775E-05
  6.42866075956379E-05  1.64406961240578E-05 -4.24433036648666E-05 -9.06159961521740E-08 -5.46316057760111E-07
  8.37961817999782E-06 -1.12711692054645E-05 -1.31189018968127E-05  1.79930278215995E-05  1.02398881742235E-05
  2.02691966970110E-05  7.52173710070879E-06  4.68050239041273E-05  1.44404829246541E-05 -2.78888555510273E-06
 -1.53814078046368E-05  1.68513870400714E-05  6.47609315573411E-05 -4.44602941667740E-05 -3.00027242941258E-07
 -3.23845151992337E-06  5.65745195121173E-06  2.56687683124127E-06 -1.59783284622627E-06 -7.57356333514829E-06
 -1.25891703402855E-05 -1.02273912211214E-05
* ORBITAL    1   37
  1.49729572689138E-06  1.07451490863950E-05  5.11767015757125E-05  1.99843885550259E-04  3.14708857459637E-05
 -1.05598476355488E-06 -1.97446569305231E-05 -1.17064158269671E-04 -2.99863954632981E-05  2.99116202812991E-07
  5.50113641354419E-06  2.90973319599702E-05  3.52296790135835E-06 -9.47942212627805E-07 -1.76670211516166E-05
 -1.02352570679639E-04 -2.34732858144738E-05 -9.86956332886089E-06 -1.65390972955582E-05 -6.04781925623044E-06
 -8.37865285186811E-06  5.58643929754671E-06  9.30889482106229E-06  1.21129961085337E-05  2.01886198173968E-05
  4.28102599131189E-06  8.39912783991355E-06 -5.97769863177345E-06 -4.15476185881404E-05 -1.73584537873497E-04
 -8.68622258180954E-04 -4.79387275606561E-04 -5.18238667268907E-06 -9.34073815818931E-05 -5.78380390040189E-04
 -1.19338403877337E-04 -1.58234825438197E-06 -3.12982154033949E-05 -2.25010435740269E-04 -6.56741812333351E-05
 -2.54605007898157E-06 -4.39277936772703E-05 -2.49910024987927E-04 -3.80733969389325E-05  3.74037280483810E-05
  1.18657900343447E-04  1.58274802975651E-05  6.76422776764927E-05 -2.15644564213208E-05 -6.87544886965552E-05
  3.23870760008652E-05  1.35974403668707E-04  3.43416771822255E-05  1.44497121661248E-04  2.71799228144490E-06
  1.95126469638496E-05  9.32174617938673E-05  4.21468749149324E-04  1.30769759830902E-04 -1.33696131732162E-06
 -2.51574736711203E-05 -1.63929056227623E-04 -4.60266064584294E-05 -5.70145975437795E-07 -1.02349170818176E-05
 -5.03096387516447E-05 -6.66079398652809E-06 -1.42133676499180E-06 -2.69009582374489E-05 -1.75673240557902E-04
 -4.86491816989212E-05  9.07370070939127E-06  1.24993461031588E-05  4.25431645505575E-07 -5.49381807091438E-06
  8.60019523584465E-06  1.16653355942833E-05  1.65384542766715E-05  3.51426192036024E-05  9.47524046666682E-06
  2.19785082527581E-05  2.69371352553570E-06  1.93386806224625E-05  9.24055956432234E-05  4.18325064815178E-04
  1.29926092668396E-04 -1.94943138976204E-06 -3.65939815740119E-05 -2.31132724408771E-04 -6.07756594512047E-05
  5.50359431530916E-08  1.38460382246097E-06  1.73977009329185E-05  8.10809673230819E-06 -5.27914911088733E-07
 -1.02730237253075E-05 -7.83857951828115E-05 -2.72969911858831E-05 -2.99461304303206E-06 -4.03703875311179E-06
 -1.43463480116274E-06 -4.94271850061091E-06 -1.21430306948920E-05 -1.67853096945738E-05  1.45667472692272E-05
  3.55062188791358E-05  1.18677977382625E-05  2.07310086450433E-05  1.55852456892745E-06 -1.29096148414954E-05
  3.65417658798983E-05 -5.16759395784080E-06 -3.06734643473446E-05  6.50281594634489E-07 -3.65168892748631E-07
 -2.19892613682129E-06 -2.26829341542681E-05  2.94737709242401E-06  6.81229758796821E-06  7.82511031745907E-05
 -1.03220417620280E-05 -1.01816580105023E-04 -2.65825885690075E-06 -7.30037266666193E-06 -5.39326584544898E-06
 -6.66109498794481E-05  5.77477437915967E-07  5.57836758344403E-07  1.81707759074271E-05 -2.07812792180512E-06
 -2.44506653037008E-05 -3.95326193126658E-07 -4.85963970122369E-06 -1.17474432106267E-06 -1.37888517772569E-05
  1.60913088971486E-06 -1.21952259158449E-05  3.74383697110409E-05 -3.79959221060664E-06 -3.14748161829567E-05
 -6.01704366077099E-07  1.29804808149211E-06 -4.16059302224370E-06 -2.11517408519629E-05 -1.49896780250231E-08
  1.48796257686048E-04 -1.94596239010404E-06  1.70969777740879E-06  7.74710874333880E-06 -2.76576223095319E-06
 -2.01907938411532E-05 -2.21008127705172E-06 -8.46110709715117E-06  6.44772532906557E-08  9.32409258052504E-05
  1.85657770313594E-06 -7.29561557352632E-07  6.79306589384832E-07  9.78223524482622E-07  4.42274926096743E-06
 -1.18553386388543E-06 -2.51472913565325E-06 -1.71520120752464E-05 -9.99913615518674E-01 -7.11726631813916E-03
 -5.67502451812064E-03 -5.02319018175926E-04  9.40011815066678E-03  6.81687050809451E-04 -1.05545346374267E-02
 -8.29565499849239E-04  2.05979559863818E-08  2.42209243460749E-04 -3.41201633320114E-07 -2.70256267022249E-06
 -1.28259631513127E-05  1.95047874504211E-06 -2.17034711041550E-07  4.13364090767169E-06  1.98135796850079E-05
  1.04892643306418E-04  1.72956351149772E-04  7.64325970482458E-05  1.10097373813027E-04 -2.21543537952459E-05
  1.28005989710699E-05 -2.48474582197301E-05  1.32895069942023E-05  3.17297390706777E-07  3.94886811625591E-07
  1.22071001769290E-06  3.35345651723970E-06  2.59349092985692E-06 -1.89138111794503E-05 -7.21571041451580E-06
 -1.78544650577225E-05 -2.88160281059031E-06 -1.47580266146236E-05 -1.86707562313317E-06 -9.05664018182766E-07
 -8.07869574680543E-07  1.31954789471058E-06  2.65384921979598E-05  2.63202850035563E-05  2.98439735096457E-07
  2.39941038813774E-07  4.12427946023959E-06  4.32264205776224E-07 -1.44527810025328E-06 -7.29769924046384E-06
 -1.89333505627095E-05 -1.78593030817485E-05
* ORBITAL    1   38
 -2.68523398426249E-06 -1.92769811601216E-05 -9.20991701016035E-05 -4.17052618961706E-04 -1.29445205478061E-04
 -1.32406086619159E-06 -2.49416384679794E-05 -1.62607716396214E-04 -4.55893618221508E-05 -5.62487644438427E-07
 -1.01073531782602E-05 -4.96220042768272E-05 -6.43634502915167E-06  1.41796678518392E-06  2.68666066441719E-05
  1.75817638886533E-04  4.87173716324240E-05 -8.92352962539662E-06 -1.22650858696165E-05  4.49777173467229E-07
 -5.54505781187158E-06 -8.80454995494831E-06 -1.21143497638895E-05  1.66052039816743E-05  3.52713669088488E-05
 -9.32867131919690E-06 -2.15710326518572E-05 -2.65252826861586E-06 -1.90435676335180E-05 -9.10109735401543E-05
 -4.14338316010416E-04 -1.31027837814751E-04 -1.91144290687732E-06 -3.58907702025533E-05 -2.27830588477640E-04
 -6.04612616802165E-05  6.18638562814268E-08  1.52105132439701E-06  1.84436738251199E-05  8.47379514263097E-06
  5.40624285033950E-07  1.05175346749728E-05  8.02514404601987E-05  2.79305614422855E-05  3.09136354520500E-06
  4.12360216153218E-06 -1.49547279207038E-06 -5.14470286214262E-06  1.18504246287463E-05  1.60596048917465E-05
  1.47352501660171E-05  3.58172073572472E-05 -1.15252426075753E-05 -2.02149983266305E-05 -1.47820173347273E-06
 -1.06084850006247E-05 -5.05390232202279E-05 -1.96731414061860E-04 -3.03164819899675E-05 -1.03407379640305E-06
 -1.93245573599779E-05 -1.14256738492412E-04 -2.92351226131801E-05  3.01511691490806E-07  5.55211851597285E-06
  2.94462264778629E-05  3.60564534083214E-06  9.47933716767996E-07  1.76693389401959E-05  1.02081881891163E-04
  2.33058046081239E-05  9.69162185435687E-06  1.62288901568485E-05 -6.19085113253082E-06 -8.63405866981429E-06
 -5.63866026642707E-06 -9.47955105350103E-06  1.18643673480664E-05  1.96726627537974E-05 -4.10485847092958E-06
 -7.95581423179534E-06  5.95030200432353E-06  4.13758834490822E-05  1.72941697016347E-04  8.61884550628590E-04
  4.74809338268235E-04 -5.05929848121173E-06 -9.18545246999140E-05 -5.71769624328307E-04 -1.18200693138040E-04
 -1.56646241493530E-06 -3.11976329292055E-05 -2.25823434236461E-04 -6.63538227216326E-05  2.46129022626259E-06
  4.27512841167137E-05  2.45615580329756E-04  3.81169296762405E-05 -3.79126238155240E-05 -1.19983390213517E-04
  1.57487653303293E-05  6.73837737001252E-05  2.24368940260792E-05  7.08454850399726E-05  3.09530881167010E-05
  1.32101046535284E-04 -3.47180571849900E-05 -1.46057582931572E-04 -3.01784859334227E-06 -7.28377070443457E-06
 -7.97881792806871E-05 -1.03375226561834E-05 -1.02004463558994E-04 -2.65281440112759E-06 -6.67504793922137E-06
  5.40062652095077E-06  6.72754023380028E-05 -1.56316676357296E-06  1.20386727679637E-05 -3.64735911824889E-05
 -5.07481106837808E-06 -2.96475266709591E-05  7.42750265877061E-07  2.68486367689693E-07  2.25982706702359E-06
  2.33923682221772E-05 -1.53740780250024E-06  1.28677379159847E-05 -3.57565563939913E-05 -3.74451709444615E-06
 -3.05300241687100E-05 -6.60540929713653E-07  8.37927147398505E-07  4.03794766032364E-06  2.04197705132229E-05
 -5.78157170532972E-07 -6.99880283933463E-07 -1.81790885603467E-05 -2.04831976392845E-06 -2.42318339840232E-05
 -3.57308640854954E-07 -4.56720230426053E-06  1.21319406251686E-06  1.40064140864437E-05 -7.02675316144477E-08
 -1.84124044946179E-04 -2.65802848993972E-06 -1.59077278860435E-06  5.24020742339321E-07  1.49852957687076E-06
  4.40887753717642E-06  2.13886687542568E-06  2.61521486440145E-06 -7.25259185419713E-09 -1.11324199242949E-03
 -5.10054213199689E-06  1.09067105207218E-05  8.32136504703178E-06 -8.19497636597492E-06 -2.05258761205893E-05
  1.23850481775244E-05  8.98024590133304E-06  6.11027814076402E-09  2.41724596030615E-04  4.36718154940520E-06
  6.75402220227557E-08 -1.23183338775477E-05 -2.63058199864262E-06 -5.38944901200244E-07  9.59904547738091E-07
 -1.96565424582796E-05  1.69592544861956E-05  9.99911741630801E-01  7.12376783355925E-03 -5.63994277548895E-03
 -4.96483125089855E-04  9.52044052209036E-03  6.95148969544317E-04  1.05751748438162E-02  8.30537585033267E-04
 -3.39761585289234E-07 -2.77135801364857E-07  1.29624661734225E-06  3.29104821390588E-06 -2.53308600031139E-06
  1.90006190527721E-05  7.36363034020579E-06  1.77664212579252E-05 -1.09865647193187E-04 -1.79924578564219E-04
  7.82160480124267E-05  1.12435609021538E-04  2.51724001534526E-05 -1.31863679439957E-05  2.51548781610035E-05
 -1.25262377798412E-05 -1.91418621711925E-07 -5.91886914116756E-08  4.15931544187131E-06  5.57335679974100E-07
  1.41237102500364E-06  7.21142412355150E-06  1.88914872719618E-05  1.75109869902283E-05  2.84024182566859E-06
  1.44844042928196E-05 -1.95069599847132E-06 -7.27595899421561E-07  8.77528249802790E-07 -1.36424471488728E-06
 -2.59173474330589E-05 -2.61367311239360E-05
* ORBITAL    1   39
  5.94417014397308E-06  4.13315157204425E-05  1.72722080722887E-04  8.60778615794881E-04  4.74455833559593E-04
  1.56503239584515E-06  3.11692424993406E-05  2.25709457672465E-04  6.63562204430736E-05  5.06306676118564E-06
  9.19277900492549E-05  5.72382835190083E-04  1.18386014227033E-04 -2.45996004692714E-06 -4.27345084741303E-05
 -2.45504205822098E-04 -3.80526074715686E-05 -3.79273739866188E-05 -1.20062161819386E-04  3.10851378339042E-05
  1.32338155612376E-04  2.23828748765595E-05  7.08194999304234E-05  1.58053096370251E-05  6.75323530378701E-05
  3.47350362615435E-05  1.46129698020531E-04 -1.48145557824980E-06 -1.06321837178065E-05 -5.06581196343405E-05
 -1.97260206467918E-04 -3.04646962965792E-05 -3.05364359907076E-07 -5.62673223020826E-06 -2.99254323827121E-05
 -3.73907060002213E-06  1.03534355689813E-06  1.93497107534863E-05  1.14447480557469E-04  2.92986189014787E-05
 -9.45980118163948E-07 -1.76330507130056E-05 -1.01802000304114E-04 -2.32103107649709E-05  9.69518864862310E-06
  1.62190031644671E-05  1.18698687872407E-05  1.96642152965761E-05 -5.60006453665065E-06 -9.41275240381386E-06
 -6.15945869700498E-06 -8.58102854953603E-06  4.06826467552703E-06  7.86906662657525E-06 -2.66184435592775E-06
 -1.91094213398888E-05 -9.13071612471196E-05 -4.15508056258074E-04 -1.31317920587973E-04 -6.34232517901828E-08
 -1.54868311643140E-06 -1.85485266176316E-05 -8.48053278354501E-06  1.91437540989399E-06  3.59404904910183E-05
  2.28140095078540E-04  6.05160359792932E-05 -5.37710782037937E-07 -1.04663836482236E-05 -7.98950393325300E-05
 -2.78316446540484E-05  3.14083888861498E-06  4.25682415060225E-06  1.47177524623851E-05  3.58655849950122E-05
  1.18401466369860E-05  1.60239630798136E-05 -1.46570007668590E-06 -5.05310860862283E-06  1.15252185761416E-05
  2.01631962264290E-05 -2.67183129921312E-06 -1.91837597657538E-05 -9.17086760913386E-05 -4.15075766085632E-04
 -1.28335107349168E-04  5.51286538548443E-07  9.90432477679398E-06  4.83669279491514E-05  6.18412203603720E-06
  1.32149775371268E-06  2.48895237826507E-05  1.62193018645423E-04  4.54538793429028E-05 -1.41237073422511E-06
 -2.67682195985837E-05 -1.75221191001992E-04 -4.86068651442118E-05 -9.01286007366582E-06 -1.25435789994166E-05
  1.66599418169362E-05  3.54556984492442E-05 -8.75479261799696E-06 -1.19599328893731E-05  5.17857411214613E-07
 -5.25089678199226E-06  9.25168233506986E-06  2.12520718884141E-05 -1.54428234526823E-06  1.28349517705301E-05
 -3.59256444183166E-05  6.37631349540947E-07 -1.06402781691282E-06  3.73696777636876E-06  3.04969663839251E-05
 -4.02678123801601E-06 -2.02589512150108E-05 -5.80960640790715E-07 -6.96443921768763E-07 -1.82444719584888E-05
  3.48251516840667E-07  4.52024951710218E-06  2.05262045236362E-06  2.42489142306952E-05 -1.20334912324835E-06
 -1.39127994676419E-05 -3.02476683934424E-06 -7.36520836044758E-06 -7.99611205527684E-05  2.65238508540089E-06
  6.67033831555352E-06  1.03449190840381E-05  1.02060535528243E-04 -5.38880302928527E-06 -6.72052547180447E-05
 -1.56308286637608E-06  1.19820963602315E-05 -3.64641056956415E-05 -7.48688423346162E-07 -3.46021030577910E-07
  5.07823926746818E-06  2.96539440441744E-05 -2.25032022561354E-06 -2.32822400701442E-05  2.92067157210750E-09
 -6.03670868277948E-04 -1.41865605974718E-06 -5.36189147892441E-06 -1.37784656156344E-07  4.73077722380692E-06
  1.26625502199510E-05  7.91381917573542E-06  2.01492110343798E-05  1.69159746586578E-05  9.99911764371670E-01
  7.12606893820969E-03 -9.52706881444896E-03 -6.95660301799387E-04  5.64207524515387E-03  4.96737030334141E-04
 -1.05654111547998E-02 -8.30511945354509E-04 -6.97343860370240E-08  9.22995017354991E-05 -7.75851036430969E-07
  6.46182139268854E-08 -4.33728497026358E-06 -1.02804626486944E-06 -7.97190789140308E-07  7.65371930399379E-07
 -2.46162071215781E-06  2.97792808946901E-08  1.11303986349998E-03  1.07457356669331E-05 -4.36544692053099E-06
  1.94151199130654E-05  1.02967482292040E-05 -6.77884981540515E-06  1.11491457829264E-05 -7.12102630735607E-06
  2.80729123068641E-06  1.44134773947269E-05  7.05633152465264E-07  1.90394837654400E-06 -8.62896841355319E-07
 -2.60928823772663E-05 -1.34419829284491E-06 -2.59011110027317E-05 -4.42124047383808E-07 -4.91323248798341E-07
 -3.80621571720286E-07 -3.98007817326828E-06 -1.37901576914205E-06  1.75006963053431E-05  7.26571992945228E-06
  1.88800071878788E-05 -1.09954046797925E-04 -1.80714840925951E-04 -1.12906400912671E-04 -7.81828330367519E-05
 -2.43380119661706E-05  2.51082232851837E-05 -1.25353461269117E-05 -1.25260974266804E-05 -2.37662259772229E-07
 -6.61815456077033E-08 -3.39076580168565E-06 -1.37579058404691E-06  2.57548712271401E-06  7.32654929844576E-06
  1.76938145563251E-05  1.89516184490128E-05
* ORBITAL    1   40
  2.66943947727690E-06  1.91657208012696E-05  9.16065739266885E-05  4.15110254903457E-04  1.29136407458074E-04
 -5.66396232542715E-08 -1.41340910484065E-06 -1.75609023279228E-05 -8.14586192383304E-06  1.93117213172999E-06
  3.62585778284694E-05  2.29291914109836E-04  6.04323574867390E-05  5.25408336252719E-07  1.02205986968037E-05
  7.80330995044177E-05  2.71780332509220E-05 -2.94522629717827E-06 -3.92093451900302E-06  1.44769084100279E-05
  3.52987925144536E-05 -1.20846729595957E-05 -1.67442292993729E-05 -1.44172807207287E-06 -4.97796164657161E-06
 -1.17647877913552E-05 -2.06060389729760E-05  2.70211160731295E-06  1.93991220572070E-05  9.26843163903344E-05
  4.19126748046136E-04  1.29949312768097E-04  5.69493487240980E-07  1.02301236736971E-05  5.02923945713653E-05
  6.66533512054514E-06  1.33084247772829E-06  2.50448658749267E-05  1.63231701536928E-04  4.58079192034307E-05
  1.41781732650306E-06  2.68400597623920E-05  1.75230501156511E-04  4.84818682618191E-05  9.01782890730099E-06
  1.24500571442820E-05  1.64892978278833E-05  3.50282949182958E-05  8.56378563175361E-06  1.16512884404335E-05
  4.03652936424383E-07 -5.54601147170096E-06 -9.48392531453412E-06 -2.19728219543591E-05 -5.99057868842891E-06
 -4.17018054320992E-05 -1.74952351069868E-04 -8.68761801105964E-04 -4.75026347019592E-04  1.53597155138227E-06
  3.07064022832428E-05  2.23519849565339E-04  6.58769616294401E-05  4.94963566910766E-06  9.05200051621923E-05
  5.70952378898944E-04  1.19866394439753E-04  2.41419725479183E-06  4.23072923580298E-05  2.46373121678942E-04
  3.88888891052209E-05  3.71721131362999E-05  1.18094914362232E-04  3.09396013489477E-05  1.33854513880478E-04
 -2.15208790043179E-05 -6.87689118345774E-05  1.56609387746728E-05  6.70558558478172E-05 -3.35364435513294E-05
 -1.43681011811472E-04  1.49047008433746E-06  1.06968247967961E-05  5.09637680297739E-05  1.99300170887554E-04
  3.14949754526375E-05 -2.98791830541757E-07 -5.49802666410248E-06 -2.91153161685489E-05 -3.55590589696059E-06
  1.05017390012921E-06  1.96398458384231E-05  1.16581380438438E-04  2.99031803916919E-05  9.44621429423829E-07
  1.76137207327093E-05  1.02180497423326E-04  2.34718230204412E-05 -9.81626216891170E-06 -1.64544974514070E-05
  1.20684781670131E-05  2.01140494597386E-05  5.57538559672656E-06  9.28522139339684E-06 -6.04020120203024E-06
 -8.38017725386782E-06 -4.27029797734643E-06 -8.38044548785778E-06  5.76555469916519E-07  5.97988874783628E-07
  1.81411787013963E-05  3.93986404880589E-07  4.83856551422126E-06  2.06836169315865E-06  2.43300768296462E-05
  1.16904287047228E-06  1.36892504422034E-05  1.60460478289272E-06 -1.18077974541570E-05  3.74872737308363E-05
  5.94504859419818E-07 -1.34114436873015E-06  3.78550528688936E-06  3.13905129894590E-05  4.17539984086613E-06
  2.14236504733544E-05  1.54877143644830E-06 -1.23905625716731E-05  3.65551874181519E-05 -6.70208452915451E-07
  3.83167390000740E-08  5.16193538950073E-06  3.09504998842061E-05  2.19626982499123E-06  2.27973361632093E-05
  2.92778025845694E-06  6.94618249109783E-06  7.79535369911740E-05  2.64882339726293E-06  7.35280768003932E-06
  1.02941268441495E-05  1.01853955882681E-04  5.37359522315807E-06  6.65367609041917E-05 -1.70514486705049E-05
 -9.99911888936915E-01 -7.11068402957518E-03 -9.45521983639836E-03 -6.87388735836249E-04  5.70030778920437E-03
  4.98326642370124E-04  1.05168656337438E-02  8.23777147519074E-04  6.96968628067085E-09 -6.03176857718061E-04
 -6.33794035346197E-06  6.10341068505941E-06  8.20886430828630E-07 -2.06839907444093E-06  1.23727939473922E-05
  4.80573674588773E-06 -1.90867231819507E-05  2.04356821727842E-10 -1.48766816943796E-04 -3.57266550212936E-06
  1.10580564822965E-06  2.02562824975747E-05  1.10293245529454E-06 -7.47249756159984E-06 -9.08263774449921E-07
  8.30425520867570E-06  6.01083630241811E-08 -1.83667604474863E-04 -1.09102174782442E-07  5.78911179002336E-07
 -4.32873854246952E-06 -1.91032276772175E-06 -9.04649808220793E-07 -1.74024522982423E-06  2.31082969362768E-06
  3.35035078597611E-07  3.27842652537069E-07 -3.99314902363178E-07 -4.04329738354684E-06  1.40788893015254E-06
 -1.77252375251666E-05 -7.25282645839360E-06 -1.87999107041321E-05 -2.86034402793050E-06 -1.47871559728139E-05
  8.90549374494071E-07  1.75161067088042E-06  6.84556088170011E-07  2.63402791763171E-05  1.28016615015129E-06
  2.63923276779608E-05  4.02699667615479E-07  5.10933209997665E-07 -3.17671032904796E-06 -1.15319134299915E-06
 -2.53494318407058E-06 -7.21249792129131E-06 -1.77760394170306E-05 -1.88008810171406E-05  1.06554496054124E-04
  1.75621136606655E-04 -1.11621561018503E-04 -7.45290515276237E-05  2.36756133051629E-05 -2.57186621168914E-05
  1.37862954711030E-05  1.29837750924970E-05
* ORBITAL    1   41
 -6.40629863446197E-07 -5.32806196923683E-06 -1.50167329012004E-05 -1.58003931390384E-04  8.17298617908737E-06
  3.98366818190654E-06  5.13741412507089E-05  3.50279678291146E-04  7.99387524148168E-05 -3.06447875761032E-06
 -3.36612019480724E-05 -2.25399379770816E-04 -5.08064666218504E-05 -1.04986917365398E-06 -1.78297014155747E-05
 -1.09953048258238E-04 -2.09684510713930E-05  6.33333918809605E-05  1.70882065446759E-04 -1.25664410341976E-05
 -4.64140157304804E-05  4.17485707650437E-05  1.08693200698723E-04  1.68462476859740E-05  5.27037223598153E-05
 -2.18723952447202E-05 -7.00480606662715E-05 -7.07487716591499E-07 -5.78757465657413E-06 -1.79392242970275E-05
 -1.69125611218571E-04  2.81077410508318E-06  1.29884302790152E-06  2.13735985746956E-05  1.41349539382021E-04
  2.99145449013784E-05 -1.24080102847609E-07 -2.79645242319925E-06 -7.66887440315000E-06  1.61526846177092E-06
 -5.12896607487321E-06 -6.12427138163084E-05 -4.13881502021294E-04 -9.40314954719863E-05 -3.84133173460311E-06
 -5.62741263684178E-06  2.08528225846188E-07 -1.99255124939029E-06 -7.55219863028525E-05 -2.04135290166480E-04
  2.94718139879926E-05  9.75435693923638E-05 -3.77176039316566E-06 -6.73598037093552E-06 -6.76271314728390E-07
 -6.11516688961911E-06  2.46926784934764E-05  4.88226935451092E-05  8.38959640631632E-05  6.77067570542728E-06
  4.09242064098263E-05  3.11109964082698E-04  7.25073853411452E-05  4.51890639668000E-06  1.25682658128964E-05
  1.24689309552536E-04  3.07796454340797E-05 -1.80078504938898E-06 -2.24448628478198E-05 -1.47958579626865E-04
 -3.29899724324908E-05 -2.57825889644348E-05 -1.27068990241652E-04  1.45908257791341E-05  5.95172981578107E-05
  1.67895662006103E-05  7.81982304390181E-05  1.56529690746865E-05  6.75497421970650E-05 -2.16212060652976E-05
 -8.99149440251662E-05 -1.96533255546729E-06 -1.41024402940024E-05 -6.83259721575269E-05 -3.04083973707848E-04
 -9.58419314377451E-05  8.72246177274290E-07  1.75245079290702E-05  1.07169096760842E-04  2.41186074899430E-05
  4.32724640017246E-08  2.00768222508537E-07 -3.10675118818249E-06 -3.25092497091707E-06 -7.36450967548121E-07
 -1.41703645041274E-05 -9.07276079456833E-05 -2.21571739736181E-05 -6.61275771293601E-07 -2.46496607674808E-06
  6.19904774732095E-07 -1.12927004597761E-06 -1.50518973794648E-06 -3.59898450641240E-06  2.60011988054463E-06
 -5.29205699246936E-07 -2.84087868470448E-06 -6.20580498976126E-07 -9.86351574563891E-07 -1.17935423784542E-06
 -3.30788481074124E-05 -8.70362166130201E-05  6.80179208160021E-06 -3.83465647790222E-04 -6.22089919038592E-06
 -2.08952743253300E-04 -9.51685650519000E-06  7.95754503187443E-08  3.56985793577998E-04 -1.02322050819464E-04
  5.45003967140748E-03  4.88192542533934E-05  2.19542832244109E-02  1.56984709655547E-04 -1.20901849569139E-02
 -9.64661747044165E-05 -1.28401029819056E-06 -3.30884749753620E-06 -3.93258659918228E-05  3.63409723915127E-04
  1.12707514761432E-05 -1.03946705704955E-05  1.04931442669458E-06  2.38419107292443E-04 -8.02368376502034E-06
 -5.56559508783421E-05 -1.42686861650785E-02  2.43512827771766E-03  8.57426337961841E-01  6.21852590303022E-03
  2.20648631043743E-01  1.47342074077309E-03 -4.63981052655231E-01 -3.45395770209936E-03 -1.56208479060403E-06
 -1.15294153274321E-05 -4.21152406653366E-05 -3.93054466544113E-06 -2.74241860084718E-05  4.52614112595384E-06
 -1.62693476248059E-06  5.95994345769993E-06  1.98779817896637E-05 -9.13551041965288E-07 -6.92546658510171E-06
 -1.95547025245412E-05 -4.79213567623340E-06 -4.10892865031895E-05 -4.73838831759763E-06  8.62580656880302E-06
  1.87251281496207E-06  2.12232949733182E-05 -8.45073248402619E-07 -6.40874136036476E-06 -1.74619099799469E-05
 -6.07848590740613E-06 -3.14663081564997E-05 -3.65083102626123E-06 -1.41218040092812E-06  2.33305300295727E-07
  3.63102756677498E-05 -1.56838674971467E-07 -1.25356317242601E-06 -3.34667498456235E-06  1.13253153663912E-06
  1.43099971366223E-05  1.13848678046242E-07 -1.06041725629881E-06 -6.49016679090428E-07 -9.19929330868748E-06
 -2.78511670620358E-06 -9.82654034926254E-06  1.28343572780571E-05  3.81497113050036E-06  6.61849440003601E-06
  4.60016860731618E-05  7.76307436463142E-06  6.95674655636255E-06  5.88008192487448E-07  3.48379933413024E-06
 -5.47282760247642E-07 -2.79484395939719E-06 -1.56790400749170E-06  3.70928723734904E-06  2.92073883477723E-06
  2.81963459811147E-06 -2.85787793029626E-06 -1.02197344745072E-05  3.30443730088662E-06  1.28001347983329E-05
 -6.26159137634420E-06  7.26149572298978E-06  4.50916308060922E-05  6.38017654908830E-06  1.67135536916744E-06
  7.14927059523456E-06  3.68302717846133E-06  6.34725814951517E-06  1.67695120096511E-06 -1.09830982405776E-05
 -2.01905722624454E-05 -2.12811907034601E-05
* ORBITAL    1   42
  2.00162551939553E-06  1.44004139243268E-05  6.92190086776158E-05  3.12729403633192E-04  9.55537956471817E-05
 -1.61767323605913E-07 -2.44151078389422E-06 -2.11507818880389E-05 -7.37947939833992E-06  1.03160990201032E-06
  1.92960641460030E-05  1.18964770784917E-04  2.67620734381009E-05 -6.83816037545362E-07 -1.32781041509147E-05
 -8.52588146457869E-05 -2.11293061852942E-05 -2.58015808645872E-06 -6.31666151237436E-06 -1.95903586016391E-06
  2.90455629548182E-06 -6.53291296543554E-07 -1.97813307121835E-06 -1.47872429718333E-06 -1.58688924508822E-06
 -1.73926110252196E-06  2.93233837653815E-06  7.14719969830891E-07  6.42843380233914E-06 -2.36698217261692E-05
 -3.96109508246627E-05 -8.39361248913429E-05  4.45892369934683E-06  1.15951398931920E-05  1.18191594905642E-04
  2.93860611511100E-05  6.78361889730587E-06  4.12271837013375E-05  3.12428123055636E-04  7.26053749742356E-05
 -1.53488987469390E-06 -1.92936488710783E-05 -1.26628760558371E-04 -2.81369015986411E-05  2.61140667238987E-05
  1.27611529513333E-04 -1.57285005204629E-05 -6.75669884012786E-05 -1.29803863698238E-05 -6.78735248689943E-05
 -1.61670168976460E-05 -6.46387346804026E-05 -2.14986489859765E-05 -8.97347565912982E-05  7.40527070822759E-07
  6.09145467922798E-06  1.65612030070567E-05  1.66351923878220E-04 -7.19369656627862E-06 -4.69798148128053E-07
 -4.87372031707590E-06 -2.34292396149254E-05 -2.03806555085350E-06  1.07498798186617E-06  2.08478256334862E-05
  1.35845578429910E-04  2.85759406111979E-05 -5.04375955549414E-06 -6.00563766913460E-05 -4.06098845334529E-04
 -9.23568169015901E-05  5.17443162896840E-06  1.22054299325747E-05 -3.01543611861133E-05 -1.00671792796105E-04
  7.47317760382949E-05  2.00391962692486E-04 -1.00427368407753E-06 -1.49900226775714E-06 -2.70297435250121E-06
 -2.23894797521310E-06  7.42126658125919E-07  6.05770887077077E-06  1.85231552534720E-05  1.73846674188682E-04
 -3.15265726530744E-06 -3.11298112829673E-06 -3.45836257080685E-05 -2.31093060718218E-04 -5.21051823180721E-05
  3.98947485462262E-06  5.14554724593698E-05  3.51107181837972E-04  8.02960725826231E-05 -1.01236704917313E-06
 -1.71099015380172E-05 -1.05359038797056E-04 -1.98429615461570E-05 -6.34002106262617E-05 -1.70985402792107E-04
 -1.68782100545217E-05 -5.27059242123471E-05 -4.17208676797043E-05 -1.08677025791744E-04  1.24262709240646E-05
  4.64577322404862E-05 -2.17587160845541E-05 -7.02373707840621E-05  1.34013236733921E-06  3.94999000091232E-06
  4.10368595028549E-05 -9.03997651465535E-06  6.63866051818608E-07  3.50481145603810E-04  1.14098143365333E-05
  2.29612781634015E-04 -7.70593273658446E-06  5.57498519757811E-05  1.42752785063733E-02 -2.43399936301425E-03
  2.19536565830435E-01  1.46499880977077E-03  8.56909653044377E-01  6.21470961780742E-03 -4.65460399279793E-01
 -3.46361395867398E-03  1.05026156954888E-06  4.64662480049146E-07  3.52923627665353E-05 -4.56023919194132E-04
 -7.24233506250216E-06 -9.96502479669414E-05  6.64058559215766E-06 -2.49955389157032E-04 -9.36996981841161E-06
  2.78149254945488E-06  3.75361942970495E-04 -2.25211762321909E-05 -2.20314739634792E-02 -1.61973185479119E-04
 -5.85156781663535E-03 -2.65823639063967E-05  1.17508963304763E-02  8.09363642239798E-05  8.97480809435941E-07
  6.79025839089386E-06  1.89541781588661E-05 -3.38879794632652E-06  1.19756694662843E-07 -6.17456536413798E-06
 -3.10606557547098E-05 -3.19545125614145E-08  3.53803947636669E-05  2.03820680371848E-07  1.60973800651073E-06
  4.35285718379096E-06  3.61353996056724E-07  1.05486218062656E-06  1.38079266307133E-06  1.38906134755971E-05
 -7.46228644746616E-07 -1.02897432791327E-05  1.62143995816593E-06  1.19761149614532E-05  4.32737620553339E-05
  4.91709401450882E-06 -1.75176518762114E-07 -3.82344624020137E-06 -2.76688518498838E-05  6.10380314105802E-06
  1.81911687862918E-05  9.21862727645769E-07  6.99166816608330E-06  1.97192559640858E-05 -4.81120316640947E-06
  7.90744605871187E-06 -4.80233209221255E-06 -4.10955303589872E-05  1.90978085225051E-06  2.17228514226019E-05
 -1.53162039289921E-06 -6.68181531213404E-06  5.59555072586608E-06  3.49420235226793E-06  1.36214285134202E-06
  1.89534675139187E-05  1.05830364753271E-05  1.98814931849081E-05  2.84090694625138E-06  1.01140642892791E-05
  1.28728832611173E-05  3.47483517248422E-06 -6.11002191682911E-06 -6.77262012007018E-06 -7.43508987557004E-06
 -4.53027989167267E-05 -4.38809486660920E-07 -2.94109510003697E-06 -2.94995153552203E-06 -1.21158296503947E-06
 -1.27066034551058E-06 -3.29675289454482E-06 -5.14067674760649E-06 -4.10610730688466E-06  2.69168894269131E-06
  9.39388688521840E-06  3.66063406886506E-06  1.25934460874701E-05  6.50473711822602E-06 -7.25169879352828E-06
 -5.96894845921370E-06 -4.49933719913905E-05
* ORBITAL    1   43
 -7.21841529725923E-07 -4.82895655140890E-06 -4.10180383896284E-05 -1.72215972129184E-04 -2.27503640697753E-05
 -1.97954796855502E-06 -2.03376365595667E-06 -1.16898685061950E-05 -1.03648113192810E-05  3.05976324201109E-08
 -1.99365250312424E-05 -1.27151735318299E-04 -2.53254190743061E-05  1.22895846830680E-07  1.37315018859985E-06
  1.93547797158192E-05  8.81621155536893E-06  2.31331220853631E-05  1.76929661308559E-05 -8.45488174054181E-06
 -6.43335300896757E-07  1.77804990065651E-05  1.71112497970987E-05  4.68761498587970E-06 -8.84971318103686E-06
  5.48007004366688E-06  3.47817452762559E-05 -7.30265480036844E-07 -4.89157327809114E-06 -4.09496704667936E-05
 -1.71116929482986E-04 -2.35450932758662E-05 -1.04485818709458E-06 -1.15153839213772E-05 -8.05327908846088E-05
 -2.35346011496540E-05 -8.94735247789123E-07 -9.45755785123828E-06 -5.26660895766747E-05 -1.11423069503352E-05
  1.41097260684964E-06 -1.30255272160798E-05 -8.24434168864105E-05 -1.05805273831287E-05 -2.84335579118242E-06
 -4.27597377346333E-06 -1.08600846973837E-05 -2.09255829244010E-05 -2.94151140213346E-05 -2.46794519670277E-05
  2.14080355866081E-06 -2.91493319765127E-05  2.56499457033471E-06  6.43172858957498E-06  1.58456407894886E-06
  1.10688274751549E-05  9.75808058148030E-05  4.00437557851732E-04  2.75553562603086E-06  6.24229176820953E-07
 -5.58141674819397E-05 -2.71756699473712E-04 -2.73667395941388E-05 -7.51421094357348E-07 -5.58814461242541E-05
 -3.05192826816740E-04 -4.87810202791910E-05 -1.00462797831120E-06  3.47325859818536E-07 -2.18327699957110E-05
 -1.50630687186069E-05  9.79922611952219E-05  1.46971775585360E-04 -1.75049758057197E-05 -2.09632728253423E-05
 -5.65883155550966E-05 -8.46047522326479E-05 -1.39028573750989E-05 -2.54223103365981E-06  2.11080771562643E-05
  1.46599380039465E-05  6.57705229608168E-07  4.72806441632720E-06  2.25802561702505E-05  9.88118529373667E-05
  2.74903115417281E-05 -3.36134666647193E-07 -6.17402436925344E-06 -3.74594815647251E-05 -8.11394869923300E-06
  4.59468349297940E-08  5.81994182650548E-07  5.19129577797495E-06  2.06748260748534E-06  2.42341049322376E-07
  4.72638909123997E-06  2.96967706081557E-05  6.97921554806337E-06 -9.28700502746180E-08 -6.99202998705296E-07
 -4.81702988446246E-07 -1.19762227726236E-06  1.98829746345181E-07  2.51235981938414E-07 -3.22678373674323E-06
 -3.39016971747993E-06  2.45770945284546E-06  2.61554779641625E-06 -1.32742890200526E-07 -3.56156572148670E-06
  9.25671596367379E-08 -1.39646918656361E-04 -1.92314792073753E-06  8.77818657707651E-05  6.99417132188491E-06
  1.65685669690580E-04  6.13030071487338E-06  7.49972875137057E-07  3.91948225772699E-05  1.04386183866584E-05
 -9.07273673089152E-03 -6.41134924254999E-05 -1.02773342473321E-03  1.23092772224042E-06 -6.69441285278349E-03
 -3.94695586265470E-05  5.45085887314345E-07 -1.83928477836171E-05  2.07692468913781E-05 -1.35457690895452E-03
 -1.30021758144307E-05 -6.47470783557047E-04  3.37574528253949E-07 -7.91827151432540E-04  1.48264606247947E-06
  9.01599738005659E-06  2.75790710356000E-03 -5.17133573086755E-04  7.26271160790330E-02  3.31335988814835E-04
  8.41888677110653E-01  5.50752060126535E-03  5.34550208660833E-01  3.59771546470678E-03  1.60198132657241E-06
  1.23261408373054E-05  4.54755887576807E-05  2.50552947503409E-06 -8.32163680491406E-06 -1.41642630061572E-06
 -1.73436845167963E-05 -2.72335343188056E-06 -6.18944723209459E-06 -6.32775429073889E-07 -5.06022805433859E-06
 -1.83313279202850E-05 -1.42079136966257E-06  4.39746303755787E-06 -2.56312401042847E-07 -1.08526935522441E-05
 -2.20484427252050E-06  3.85597239708404E-06 -6.14692243811742E-07 -4.91965788239394E-06 -1.77568748974790E-05
  7.77606386743536E-07 -5.99865408466798E-06 -2.58770608078520E-06 -3.39458368568856E-07  8.89684176738135E-07
 -1.06706563496450E-05  2.04534959171968E-08  1.69182807413226E-07  2.21165882767417E-07 -3.90188723112091E-07
 -3.43164772168164E-06 -2.80244059498739E-07 -6.78601879838023E-07  9.42626955734603E-08  2.10122895763371E-06
 -4.91137233536144E-08 -7.80322912459006E-07 -3.91112583968173E-06 -2.23525428406917E-06  1.38061629506327E-07
 -9.16955837774003E-06 -3.65386059567453E-06 -5.83324765468393E-06 -8.04037370223514E-08 -6.34134877822962E-07
  4.73476081507315E-07  7.70004184864673E-07  1.87374659206662E-07 -2.24495745495382E-06 -1.09360846856105E-06
 -2.40441450990205E-06 -2.30686785480789E-08 -6.95103802810744E-07 -3.25944630302228E-06 -3.01589992171143E-06
  1.08257135984535E-06 -3.73682285646992E-06 -9.48866969986135E-06 -6.08014003762208E-06 -1.67292080922833E-07
  7.71903697637849E-07 -5.27092638532264E-06 -9.29651684793147E-07  3.08309491130846E-06  4.01517900438690E-06
  6.59122024150209E-06  6.41434556090177E-06
* ORBITAL    1   44
  6.70237408319520E-07  4.81038854019964E-06  2.33787054017262E-05  1.02232858164736E-04  2.78682313891675E-05
 -1.06788301176922E-09 -5.26508086292909E-07 -4.87689095298995E-06 -1.81843783410933E-06  3.32048848298677E-07
  6.57102597651243E-06  3.99942876169941E-05  8.61463335042744E-06 -2.47437391723154E-07 -4.77606685191442E-06
 -3.02819782596624E-05 -7.21643204782210E-06 -6.20828843355486E-07 -1.10104040342886E-06 -3.00517809371394E-06
 -3.30803784474252E-06 -1.41211354484297E-07  1.60296260635224E-08 -5.78592181261315E-07 -1.01800559909875E-06
 -2.55968399492179E-06 -3.42091248328682E-06  1.60353036264396E-06  1.11952332974397E-05  9.86663457902139E-05
  4.05027983427713E-04  3.64928194972084E-06  7.74994417424124E-07  5.62615079798573E-05  3.07694523616933E-04
  4.94253724333228E-05 -6.14930175172402E-07  5.59885217197210E-05  2.72528855811843E-04  2.74919095871595E-05
  9.78382798772828E-07  2.11643769576340E-08  2.42316850819691E-05  1.54252625338373E-05  9.80089561529418E-05
  1.46804299295733E-04 -1.36468043880646E-05 -1.95573637060283E-06 -5.59707179267173E-05 -8.41013542495084E-05
 -1.76505731285955E-05 -2.04320836664158E-05 -2.11755080310193E-05 -1.48219972253125E-05 -7.68817427137209E-07
 -5.16243870383066E-06 -4.32717084651969E-05 -1.80782088339913E-04 -2.35677301940492E-05  8.80925595574650E-07
  1.07262815336791E-05  5.88400529870474E-05  1.17659464830024E-05  1.05970585297789E-06  1.27130875033697E-05
  8.70585211689625E-05  2.45786247833001E-05 -1.38182153523572E-06  1.31496615341687E-05  8.38106802019101E-05
  1.11208844612342E-05 -5.07077231125165E-06 -7.63894120579315E-06  2.57478264005945E-06 -2.85633739334256E-05
 -2.83258217946146E-05 -2.31814999874296E-05 -1.05460815755087E-05 -2.08860680789380E-05 -2.99926209628574E-06
 -6.73056825473074E-06 -7.39803222904767E-07 -4.95868134003848E-06 -4.16424984958059E-05 -1.75055538037391E-04
 -2.35599483407780E-05 -1.91317877657759E-08  2.01370692961382E-05  1.28315345441638E-04  2.55782436267095E-05
  1.96505435236039E-06  1.90727630124527E-06  1.07460598098152E-05  1.00899190639717E-05 -1.27428454434825E-07
 -1.46329023833211E-06 -1.99245002473725E-05 -8.95348433321236E-06  2.32105735042931E-05  1.80209365647149E-05
  4.74345122145958E-06 -8.64269901670906E-06  1.78117973201057E-05  1.72088512742696E-05 -8.39854404110279E-06
 -6.23050432831965E-07 -5.55236454383632E-06 -3.47825766763999E-05  5.86196810766835E-07 -7.79011916667824E-06
  1.88835701761183E-05  4.54437194433211E-04 -1.61835619016144E-06  7.15791283268395E-04  8.19014021392226E-06
  4.54507861926239E-04 -4.11400515962503E-06  8.90920735905267E-06  2.73350741379675E-03 -5.13470409095556E-04
 -8.41800855296652E-01 -5.50624958361308E-03 -7.46533166888507E-02 -3.45357341548905E-04 -5.34411078140581E-01
 -3.59634855941172E-03 -1.53951532103551E-07 -5.06193987355861E-06 -1.00733480033164E-07 -1.66270208929781E-04
 -7.46410223464544E-06  1.47499512934318E-04  1.84682117366857E-06 -2.20092120950357E-04 -6.68535560472058E-06
  5.43161279761047E-07 -2.29811458789160E-05  2.19942892923732E-05 -5.92267492280694E-04 -8.56303328975325E-06
 -9.97547606740640E-03 -6.05326644781303E-05 -5.33233513523475E-03 -4.14647364087295E-05 -6.44417976516989E-07
 -5.15040158771591E-06 -1.86635596943557E-05  2.47757553097459E-06  5.50362132443231E-07 -7.07851123540778E-07
  6.48783808177096E-06 -8.03993092229848E-07  1.06547460913690E-05  3.47229494848010E-08  2.83270439796153E-07
  6.32889313837272E-07  3.15044094384601E-07  5.82556439960338E-07  3.98211176832640E-07  3.68417594623389E-06
 -4.24886848446080E-08 -2.14986425190433E-06  1.64055914327544E-06  1.26194263304417E-05  4.63293246560893E-05
  1.36717114153761E-06  1.75264262751504E-05 -2.53789269075578E-06  8.42215899941212E-06  2.75845631038640E-06
  6.47258581009878E-06 -6.31871997291015E-07 -5.05405765570059E-06 -1.82856728406199E-05  2.65789712819812E-07
  1.09198269243135E-05  1.44799744643423E-06 -4.28920652386556E-06  2.21387697839671E-06 -3.92721488866488E-06
 -1.57053005980642E-07  8.42861825264332E-07  1.00686718693123E-06  5.35360451254265E-06 -3.09897865755832E-06
  6.59017501159503E-06  4.07483912831970E-06  6.67335780942185E-06 -2.48694297168100E-08 -6.93985141734866E-07
  2.96845915632481E-06  3.25513896891538E-06 -1.08460152763325E-06 -5.95485513703336E-06 -3.67586997891623E-06
 -9.35077637800221E-06 -7.60992911916729E-08 -6.00924616207544E-07 -6.85477723842898E-07 -4.15752834600296E-07
 -2.05586077524153E-07 -1.01117076818434E-06 -2.20216692187606E-06 -2.15700151920303E-06 -4.99046037017885E-08
 -8.19381440205664E-07  2.35300982496186E-06  3.92776471667117E-06 -2.33341480724114E-07 -3.73042334950685E-06
 -5.93328354351253E-06 -9.24397766558612E-06
* ORBITAL    1   45
 -7.11496654260414E-07 -6.42534758259954E-06  2.75195691003689E-05  5.53148377730247E-05  8.46333326924822E-05
 -6.97796433934890E-06 -3.92647456320780E-05 -3.08333947867818E-04 -7.29896674748018E-05 -4.58056225805374E-06
 -9.84221582120617E-06 -1.13543616124244E-04 -2.92305825933562E-05 -1.70715520242856E-06 -2.10422094459167E-05
 -1.39320765410629E-04 -3.13278918334060E-05 -2.21256303515424E-05 -1.23175435191984E-04 -1.48061755928044E-05
 -6.10769214245543E-05  1.30427610224509E-05  7.18811166905370E-05 -1.51118438179317E-05 -6.69653893699946E-05
 -2.12392266536732E-05 -9.13380966292939E-05 -1.93702892569815E-06 -1.39180027684448E-05 -6.71150709301294E-05
 -3.00713315554534E-04 -9.34577790052470E-05 -9.23998545309946E-07 -1.79099317544276E-05 -1.09728882061866E-04
 -2.46011351865516E-05  3.51577343255812E-08  8.11483025569423E-07  1.02686975669585E-05  4.95174593483853E-06
 -7.06489850689702E-07 -1.35374521423865E-05 -8.67058084303947E-05 -2.13101360751529E-05  6.30387969966736E-07
  1.03155952152487E-06 -8.94210082154793E-07  1.32844939500894E-07 -5.97988622613304E-07 -1.34162121951422E-06
 -2.12300479748495E-06  1.96114508016359E-06 -2.11435286534164E-06  1.35494978807747E-06 -6.76907499077902E-07
 -5.56993941265428E-06 -1.72553843086690E-05 -1.70235985905510E-04  2.47767405936702E-06 -3.84156352809392E-06
 -5.03755220344602E-05 -3.45953829117494E-04 -8.00131627485439E-05  3.04214754815912E-06  3.45930200676886E-05
  2.32215588892168E-04  5.29305946991208E-05 -1.04411182284215E-06 -1.76662967349788E-05 -1.08568400084213E-04
 -2.05434072291126E-05  6.33266668891351E-05  1.70169056274256E-04  1.31025579718176E-05  4.72780838104501E-05
  4.19932687394750E-05  1.08574145138970E-04 -1.72680911486124E-05 -5.34077445108768E-05 -2.08760259292189E-05
 -6.75935933176324E-05 -6.81796606227787E-07 -5.59821867659413E-06 -1.76472541542636E-05 -1.72344429193290E-04
  8.27275823165598E-07 -1.14904181622974E-06 -2.03917351486519E-05 -1.34494460371646E-04 -2.83641750172860E-05
  2.86266379461068E-07  3.97642402764117E-06  1.56991239078343E-05  4.65205594430506E-08 -4.85348920839845E-06
 -6.00062612995852E-05 -4.08520585966857E-04 -9.41307232807401E-05 -4.46905120181088E-06 -8.44372135178860E-06
  1.71344487836298E-08  1.50510868500607E-06 -7.56867534994493E-05 -2.01648661189558E-04 -2.98639475110299E-05
 -9.76410645510917E-05 -3.46204695961055E-06 -5.36716715616443E-06 -1.12586345956425E-06  4.12032771152842E-05
 -4.76015183970624E-05 -6.62738630614095E-04 -1.59857837877952E-05 -3.02311889444564E-03 -2.03891080782028E-05
 -1.72324886546256E-03 -1.85546822110275E-05 -1.12560617624904E-06 -1.61586641045740E-05 -3.26115926501939E-05
  6.17799188009526E-05 -6.57602245603431E-06 -4.14001584450782E-04  7.02411557108908E-07  3.73078532610774E-04
 -5.23042563271036E-06 -5.58258993246414E-05 -1.42221212310245E-02  2.41630875251817E-03 -8.63331025728044E-01
 -6.25392219028696E-03 -2.35511467024559E-01 -1.56899516598375E-03 -4.46072381783280E-01 -3.32770287439942E-03
 -1.32701998787598E-06 -2.01447653196984E-05 -3.60902204144256E-05  1.33706117921906E-04 -7.30191707532770E-06
 -1.20661220515150E-03 -8.38794681893824E-06 -1.24648654578137E-03 -1.77279659687136E-05 -9.15893501223243E-07
 -6.95073687573929E-06 -1.97281420360025E-05  4.77123192334683E-06  4.04417012646901E-05  4.79016103188082E-06
 -7.88491272247236E-06  1.79605249701447E-06  2.20187151142918E-05 -1.56539455173819E-06 -1.15442767451314E-05
 -4.19816343642607E-05  3.94305173336641E-06  2.81286053643927E-05 -4.72543287384801E-06  1.13529796868407E-06
  6.08874933654579E-06  1.89221108411763E-05 -1.83763544175932E-07 -1.45463012663969E-06 -3.94666500651694E-06
 -1.22354170387021E-06 -1.39074935564740E-05 -2.05187758086861E-07  1.17326204943622E-07 -7.05688476373460E-07
 -9.62062888567101E-06 -8.52228760630711E-07 -6.46696072610234E-06 -1.75825762443111E-05  6.18952412718759E-06
  3.14602955230101E-05  3.68345748745121E-06  5.92641682026477E-07  2.46123802759800E-07  3.57613665381796E-05
  5.10400079572517E-07  3.16259270207963E-06  7.90484505437011E-07  2.82887636951703E-06 -1.41605039561681E-06
  3.80251515288168E-06  2.98868176687230E-06  3.70628084678456E-06 -2.74704547394950E-06 -9.54579109124660E-06
 -1.27055700813046E-05 -4.03759747208071E-06  6.69626329638013E-06  4.51954519410522E-05  7.72797997636755E-06
  7.34604494141940E-06  1.64568968011783E-06  7.13082454193154E-06 -3.45048931651201E-06 -6.00500224190687E-06
  1.68043706180855E-06 -1.08229093917040E-05 -2.01282843840557E-05 -2.02335785882571E-05 -2.75830997358801E-06
 -9.61458184022484E-06 -3.37345259931752E-06 -1.31320961219462E-05 -6.21209405700678E-06  7.47753106180305E-06
  4.47558347548535E-05  6.75007783704252E-06
* ORBITAL    1   46
 -6.88209321712266E-07 -5.65305069370662E-06 -1.75165764256642E-05 -1.72142631143727E-04  1.42388332558794E-06
 -3.37185449356920E-07 -4.26622825023410E-06 -1.79449992874788E-05 -5.77948356998308E-07  1.11543342217824E-06
  2.03073364349757E-05  1.33622715444108E-04  2.81445945138043E-05  4.83983787647375E-06  5.98707638629318E-05
  4.07531989695693E-04  9.38792115970387E-05 -4.63208032619379E-06 -9.32495349315532E-06 -2.99735905807924E-05
 -9.80205484990196E-05 -7.56115060208785E-05 -2.01150226970581E-04 -8.03368516781575E-08  1.06544263060860E-06
  3.31980969793692E-06  4.74848908289502E-06 -6.91510915142024E-07 -5.67460304549272E-06 -1.77370157188574E-05
 -1.72388803407816E-04  1.75763566679674E-06 -3.05087705235532E-06 -3.47342613314435E-05 -2.33124651737062E-04
 -5.31301073266701E-05  3.84033654304857E-06  5.04275187784204E-05  3.46289731812021E-04  8.00504012987329E-05
  1.03901662747176E-06  1.75527665897145E-05  1.07924741959549E-04  2.03822190711728E-05  6.33564555966480E-05
  1.70208291275206E-04 -1.73780605080449E-05 -5.34909302708429E-05  4.18820543873544E-05  1.08451830212237E-04
  1.30854436296129E-05  4.72888438267554E-05  2.08735504243635E-05  6.75999890431076E-05 -1.94088475626172E-06
 -1.39504926238027E-05 -6.72155212302435E-05 -3.01733179529400E-04 -9.33077127122323E-05 -6.21980062840783E-08
 -1.17653287223584E-06 -1.27501120473055E-05 -5.51048206354023E-06  9.42487737355053E-07  1.80925174514827E-05
  1.11023940191896E-04  2.49163620861307E-05  6.95633867872657E-07  1.33672083613572E-05  8.56910605844966E-05
  2.11217519305613E-05  1.06558566017809E-06  2.24216773053374E-06 -2.07935580771704E-06  2.19674594338189E-06
 -3.04256439184679E-07 -5.65446857071226E-07 -1.03201104258487E-06 -2.73678449604131E-07  2.01790830195631E-06
 -1.77577037038611E-06 -7.17202137818623E-07 -6.47129178990482E-06  2.74044799462646E-05  5.42412914042358E-05
  8.46604421818740E-05  4.57250637462428E-06  9.66320800482937E-06  1.12332382890746E-04  2.89675661157820E-05
  6.98387902609649E-06  3.92418550788456E-05  3.08098432632806E-04  7.29293264881334E-05  1.67340295622383E-06
  2.06023398933773E-05  1.36324030400006E-04  3.06353332915130E-05 -2.20392673875425E-05 -1.23065641894860E-04
 -1.50813012616785E-05 -6.69481413668927E-05  1.24685452645108E-05  7.03794923862809E-05 -1.49856042888565E-05
 -6.17182969447947E-05  2.11409944285543E-05  9.12399328169427E-05 -5.58182791775334E-05 -1.42161114022456E-02
  2.41500020819182E-03  2.36315625564516E-01  1.57450427114737E-03  8.63495013910639E-01  6.25537462554330E-03
  4.45331303674365E-01  3.32298398244862E-03 -1.32542599215909E-06 -1.75944264286490E-05 -3.68037324456559E-05
  4.92745532218457E-04  3.68370212287849E-06 -5.40063957670976E-05  7.97052934018021E-06  9.71523556523673E-04
  1.57713221734954E-05 -1.51881629526699E-06 -5.90653243681052E-05 -3.05460859675167E-05 -3.08611721404860E-03
 -2.38493979375109E-05 -1.06172858070308E-03  4.48738571210142E-06 -1.38223936742693E-03 -4.65345513528731E-06
 -1.13081228818595E-06 -1.50661338817998E-05 -3.30929021979659E-05  3.58742835898361E-04 -1.16018282649342E-06
  3.07392251914947E-05  7.16575917128359E-06 -3.02478737983294E-04  5.65215411626813E-06 -1.76540951113820E-07
 -1.40174134184112E-06 -3.78002989309352E-06  2.34514274196578E-07  7.19975700620475E-08  1.23319331332098E-06
  1.36847579392116E-05  6.99610022384489E-07  9.64000969941054E-06 -8.62273199970399E-07 -6.54051738938249E-06
 -1.78620828955390E-05 -3.64901925786643E-06 -4.01011085804105E-07 -6.21892261019337E-06 -3.14408061982441E-05
 -2.06026364226713E-07 -3.55991116639981E-05 -9.23975278217171E-07 -7.01053742897219E-06 -1.97241156050074E-05
 -4.91566955563682E-06  8.08574643729451E-06 -4.92755502148251E-06 -4.08231895077541E-05 -1.85604429531428E-06
 -2.22212037027289E-05 -1.56930261705799E-06 -1.15734603271798E-05 -4.20514046762653E-05  4.78220959534591E-06
 -9.39377227592662E-07 -3.92009477333255E-06 -2.81243493787160E-05 -6.10270417292467E-06 -1.86519594578445E-05
 -2.75877993449957E-06 -9.64450181753674E-06  1.30582584640432E-05  3.37036129190659E-06  6.23397025539024E-06
  6.75755327525381E-06  7.50292337396599E-06  4.47964414151971E-05  1.61962313397408E-06  7.01003449666158E-06
  5.90314554428992E-06  3.51008667289578E-06 -1.69015328305003E-06 -1.97524135162867E-05 -1.07741146805405E-05
 -2.00914603352577E-05 -2.74336401599596E-06 -9.56991293812615E-06  3.80431065730217E-06  1.26733091461397E-05
 -6.60906932832401E-06  7.62880309657171E-06  7.16678690196725E-06  4.53058485726211E-05  4.95711729479891E-07
  3.12408273084245E-06 -2.86741226498114E-06 -8.91680435222248E-07  1.39584281706653E-06  3.04082477640661E-06
  4.02519414613966E-06  3.85815659363199E-06
* ORBITAL    1   47
  9.58716972185409E-07  6.56055761503353E-06  5.59638679846833E-05  2.67101224313873E-04  2.57222735440021E-05
  9.02192735463419E-07 -2.31840601820922E-05 -1.44901704627794E-04 -1.78972112629191E-05 -3.15983109227065E-07
  2.53158887521456E-05  1.78789798039499E-04  3.69556005312650E-05 -1.01360363237189E-06 -7.35428448701471E-06
 -5.11354861348236E-05 -1.63225716743612E-05 -6.18014130267381E-05 -8.59279492929469E-05  4.62024023689230E-06
 -2.42458692748465E-07 -3.15493715460507E-05 -4.06549439576440E-05 -1.27296561030130E-06  1.25217040342237E-05
  1.38030290651314E-05  1.21466271238982E-06 -9.85941585701961E-07 -6.75797988683153E-06 -5.73137285075390E-05
 -2.73942025930994E-04 -2.69719666278830E-05 -1.01841368552744E-06 -6.43851129257949E-06 -5.41809898265817E-05
 -2.12440325335350E-05  4.02581035762136E-07  3.70887891610555E-06  1.68670351914371E-05  1.62059351973918E-06
  8.23379081754453E-07 -3.54738833045168E-05 -2.35712652474987E-04 -4.02194853014771E-05  3.17520600295295E-06
  7.00359117875060E-06  6.34083534865173E-06  6.34615326468382E-06 -7.07396461509871E-05 -9.73358851746817E-05
  1.27386990175194E-05 -4.95495619013434E-06  2.51274633996371E-06  8.78080938008342E-06  3.88871504552531E-08
  2.69962870869366E-07  1.93337801088697E-06  7.19675620313391E-06  6.12682342787298E-07 -5.63974175716073E-07
 -3.82639613040328E-06 -1.72593588898546E-05 -2.04500865388902E-06  5.71200381365259E-07  2.73471540628497E-06
  1.27222917108967E-05  1.62996972124860E-06 -8.34478397206551E-07 -5.16537138103171E-06 -2.48931870757674E-05
 -3.48947779791132E-06  3.84623707645294E-06  6.56526408193944E-06  3.37487949434260E-07 -1.02526230268229E-06
  5.42989336688064E-06  1.03723601482848E-05  4.25528244834543E-07 -9.30550359620923E-07  4.22352580536706E-07
 -2.36947736892447E-06 -9.33285887551714E-09 -6.66415964538116E-08 -3.92760697163166E-07 -1.85660897869907E-06
 -2.76647386546872E-07 -7.11192763072235E-09  5.66252890459370E-09  4.76654278252125E-08 -2.11862540618048E-07
  1.09266150686764E-08  5.01456231467020E-08  3.98467857354862E-07  3.38719011869521E-07 -2.32964287381503E-08
 -3.30277092800887E-07 -2.18487678432668E-06 -8.00080662146700E-07 -8.86628299719609E-08 -2.74045423708691E-07
  2.57918603586215E-08 -3.37767547414769E-07 -4.44951285564216E-07 -9.47183099858876E-07  5.94565935541919E-08
 -2.21880407136904E-07  5.45018019264655E-08 -4.23016741525747E-07 -1.25322998058430E-08 -7.15876942914980E-07
 -1.84422269259173E-07 -1.53566284896172E-04  3.24023062648784E-06  1.98838968632849E-04 -2.92478837443355E-06
 -2.07054411777391E-04  4.45001306034320E-06 -2.19739533135275E-07 -3.52494731469087E-06 -2.81288766642213E-06
 -1.18502938942745E-03 -9.14917539015873E-06  2.05528184208311E-03  1.10768789103917E-05  3.16073964020290E-03
  2.87039286779048E-05  1.91618275355694E-07 -2.53700180510236E-06  3.54217850410779E-06 -1.31086993804956E-04
  6.95299488426321E-06  2.87584840028062E-04 -2.12426814482251E-06 -3.84543768202938E-04 -2.17168288443133E-06
 -2.02901329472189E-07 -5.55124015293283E-05  9.26986803572820E-06  5.08817640600991E-01  3.30650992674030E-03
 -4.92266280398673E-01 -3.20041618889353E-03  7.06185465030487E-01  4.58767001780524E-03  9.34880723410558E-09
  7.61197583274237E-08  2.57566386579362E-07 -1.71343093770744E-06  9.86858262443087E-07  1.71495818569860E-06
 -1.37233669995084E-06 -2.40350782811924E-06  1.70013470629860E-06  1.04106504530287E-06  8.27014557627006E-06
  2.79418690273764E-05 -1.57990629222841E-07  6.40447891144672E-06 -1.43671878212909E-06  1.26301524956494E-05
 -2.43495921501957E-06 -5.37905236855637E-06 -1.07038013717197E-06 -8.50039671022843E-06 -2.85568128848999E-05
 -9.79101865962705E-07 -1.40437941480470E-05  2.49846467470722E-06 -5.58745784603993E-06  1.01572665436287E-06
 -3.99617889387176E-06 -5.76054574708668E-09 -4.47971944471202E-08 -1.60227751741336E-07 -5.61500358562056E-08
 -2.96555139832402E-07  5.52265809473303E-08  4.30065916784045E-07 -1.02415653303503E-07 -5.96825532684862E-07
 -6.63610539693514E-07 -3.04436506488868E-06 -7.16353542505923E-07 -2.12260868190731E-06  2.78155610377879E-06
  1.61325570795012E-06 -1.62871092769082E-06 -3.09357031624680E-06 -1.22845955853678E-09 -6.26202028396892E-09
  3.23147848823057E-08 -2.46223630267138E-08  5.71699143943462E-08 -3.17519616197383E-07 -4.99523236595698E-09
  2.94620519699315E-07  6.39146030424722E-07  2.98169855694479E-06  3.32627115292636E-06 -4.14497432934345E-07
  9.51912559969114E-07  1.68985848102974E-06 -1.19444126533890E-06  3.26958622962140E-06  7.07365276433341E-09
  5.08703215010531E-08 -3.96907491592441E-08 -2.58084857149227E-08  2.63279718454156E-08  7.23117462619244E-09
  8.22482473111749E-07 -8.78212956569360E-07
* ORBITAL    1   48
 -5.05753367578230E-09 -3.85143787411045E-08 -7.05910800265668E-08 -2.79214854851456E-07 -1.90146857826602E-07
 -3.90115180622138E-09 -2.27475974911133E-07 -1.49647850725685E-06 -4.69735199687760E-07  3.09905771376607E-09
  1.58051867134444E-07  1.14838986043191E-06  4.57851917987746E-07  1.68421426445080E-08  2.96337125426553E-07
  1.94368744656189E-06  7.08610696512143E-07 -5.70697793225331E-07 -9.28820055592407E-07  9.90192997620496E-08
 -2.40485858783799E-07 -7.09610328532744E-07 -1.29350671860515E-06  4.22768878769598E-10 -2.37187972942504E-07
  7.75016480161659E-08  4.53147654477600E-07  2.77502969405752E-08  1.91774349140500E-07  1.36374847453780E-06
  4.45217376000792E-06  3.57812145197943E-07 -5.83859779892073E-07 -2.85367215235628E-06 -1.35983274338751E-05
 -1.88806584783119E-06  5.63145115350263E-07  3.77415124523592E-06  1.68980281251919E-05  1.95893390234620E-06
  8.41086817211736E-07  4.90032000909646E-06  2.31306038692905E-05  3.18480780313759E-06  3.74532678670179E-06
  6.43055646815443E-06  4.79321247724243E-07 -8.42384417784279E-07  4.94333731526756E-06  9.76709333895557E-06
  4.66812977930066E-07 -9.98556338443928E-07 -4.03633694544692E-07  2.55675948948866E-06 -9.85162319233195E-07
 -6.75355580518428E-06 -5.72724577901178E-05 -2.73762761493368E-04 -2.67806113699459E-05 -4.07908438195829E-07
 -3.75719840487356E-06 -1.71007541959482E-05 -1.65778091298567E-06  1.01811151694861E-06  6.36531057162166E-06
  5.36892891901749E-05  2.11441392603652E-05 -8.27103034400303E-07  3.54334084907953E-05  2.35517349657447E-04
  4.02059382032319E-05  3.19155498741027E-06  7.03730081189181E-06  1.27124072160300E-05 -4.97420106890020E-06
 -7.07326088065010E-05 -9.74044254036458E-05  6.35080891334685E-06  6.32339536179991E-06 -2.44308236714380E-06
 -8.70745284704526E-06  9.59145756933441E-07  6.56258850102849E-06  5.60166268826359E-05  2.67245732722813E-04
  2.57387061470380E-05  3.18419249613964E-07 -2.53284518273413E-05 -1.78826871947487E-04 -3.69490757998825E-05
 -9.04895178009756E-07  2.31665763189154E-05  1.44764548350109E-04  1.78472635186531E-05  1.01431355002434E-06
  7.35947095266487E-06  5.11867986015198E-05  1.63416593512369E-05 -6.18188624369597E-05 -8.58847077744228E-05
 -1.28781932217178E-06  1.25414664994740E-05 -3.15607353498214E-05 -4.06225877743471E-05  4.63258205153102E-06
 -2.69414146784955E-07 -1.37842889961394E-05 -1.12109360777823E-06  1.79572870723546E-07 -5.16801229142317E-06
  3.93435312369189E-06 -1.93267540050412E-04  2.79187111315431E-06  3.08741569634685E-04 -5.73511920004858E-06
  4.32746030679823E-04  2.61206842082503E-06 -2.51811970792316E-07 -6.82595649139948E-05  1.13757262745058E-05
  4.92941731814706E-01  3.20459756765998E-03 -5.09396401638672E-01 -3.31057513546428E-03 -7.05296501121201E-01
 -4.58153330222184E-03 -1.15467092043531E-08 -4.44648462194247E-07 -2.59085146148907E-07 -2.02197324659630E-04
  2.99149024067470E-06  1.83230441845871E-04 -3.08676250690571E-06  2.43263240821451E-04 -4.18586294507428E-06
 -2.24149242600131E-07 -3.86521158314430E-06 -2.84726091723850E-06  1.88327420356951E-03  1.45057959199373E-05
 -2.55863800347119E-03 -1.52101595302263E-05  2.32570916100501E-03  6.94743559861775E-06 -1.05174583929062E-06
 -8.36076525523814E-06 -2.81698208615185E-05 -2.44814178625182E-06  5.54613110744715E-06  9.92831411193553E-07
  1.40082487571714E-05 -1.01906892374008E-06  3.84008347358639E-06  1.87243514176158E-09  1.59266123747804E-08
  4.73911107513688E-08 -5.78928927494831E-08 -3.82679077997498E-07  4.22195327170700E-08  3.75938900990883E-07
  8.39507486964006E-08  5.58466838202267E-07 -8.58460420211890E-10 -4.42846469761484E-09 -1.13114039837823E-08
 -1.79227549752962E-06  1.26265155391896E-06  1.79700355341537E-06 -1.02030963117075E-06  2.48771807345405E-06
 -1.76522705943495E-06  1.04091851765346E-06  8.26917304933761E-06  2.79440241210399E-05  1.44875382908713E-06
 -1.26476702580495E-05  1.62999702067004E-07 -6.38190476499267E-06  2.43445904038482E-06  5.35783569299585E-06
  3.48401473364366E-09  3.48705584748678E-08  1.61197198821748E-08  2.11254812371085E-08 -6.24409141104462E-09
 -8.78616254501595E-07 -1.05139054164725E-08  7.94616551130463E-07  6.41014648579321E-07  3.00054110115410E-06
  4.07534298043728E-07 -3.34729961226459E-06 -9.24929463664565E-07  3.22474252274210E-06  1.69864446827002E-06
 -1.16556473990463E-06  3.73897465743909E-09  1.91430232835343E-08  5.31783728679212E-08 -3.32915660096968E-08
 -5.23480811554729E-08  1.28986041014146E-08  2.94013741018152E-07 -2.78985194930373E-07 -6.61829150433798E-07
 -3.03080970756795E-06  2.10651723342913E-06  6.98130097300965E-07 -2.77850269921058E-06 -1.62297395718851E-06
 -3.06797417051421E-06  1.64571433134188E-06
* ORBITAL    1   49
 -1.59761586321645E-06 -1.11734133912698E-05 -9.87626778206149E-05 -4.01056095036860E-04  8.44833535173323E-07
  5.29471340186734E-07 -5.81164792058019E-05 -2.79465842232885E-04 -2.76922515231542E-05 -8.46674839764958E-07
 -5.69827811107781E-05 -3.07795110684614E-04 -4.84137907180122E-05  9.60642624212655E-07 -8.21194147896543E-07
  1.96869091958935E-05  1.45206527021445E-05 -9.95090034514900E-05 -1.49632316333058E-04 -1.78261817068729E-05
 -2.18027048606821E-05  5.75092432552514E-05  8.63007817661859E-05 -1.40305775718874E-05 -3.23057021445200E-06
 -2.28541438504968E-05 -1.80727341497714E-05 -7.28251432091712E-07 -5.23251587556710E-06 -2.51507107208617E-05
 -1.09917253142760E-04 -3.01714677522502E-05 -3.64736780834959E-07 -6.92841406276972E-06 -4.20322803791064E-05
 -9.08568303742558E-06  2.71465418682822E-08  5.57526462834794E-07  5.23943018098386E-06  2.08846419893221E-06
 -2.75510744253736E-07 -5.26576382832858E-06 -3.31394164464665E-05 -7.81573473645445E-06  3.50571901116934E-07
  9.29707775738633E-07 -5.25442173700421E-07 -1.10404665646482E-06 -1.48742449058348E-07 -4.48597434045098E-07
 -3.25885508438791E-06 -3.44199148123708E-06 -2.61229255619791E-06 -3.11069577262494E-06  7.44028566323237E-07
  4.97794361131009E-06  4.16157500313182E-05  1.74966623616362E-04  2.44586303001965E-05 -1.99329911010400E-06
 -2.83272365587537E-06 -1.48646059699369E-05 -1.08090714102388E-05  7.80853918300239E-08 -1.94825665587811E-05
 -1.25906802975215E-04 -2.53455621528588E-05 -1.60586082631504E-07 -1.79906458999901E-06 -2.16891688744773E-05
 -9.32428057734592E-06 -2.21859697238474E-05 -1.57656673361162E-05 -8.48390022784651E-06 -2.30032272942231E-07
 -1.71023636455244E-05 -1.56753119367327E-05  4.63824750265855E-06 -9.17376520522597E-06 -5.99124143614678E-06
 -3.63407232804387E-05  7.24773028204500E-07  4.85116681506564E-06  4.00832292888696E-05  1.67596169683235E-04
  2.38705623586926E-05 -1.03947162401172E-06 -1.22055264444816E-05 -8.39770877375732E-05 -2.39860558803727E-05
 -8.59762057751604E-07 -9.90441351456365E-06 -5.49647616652425E-05 -1.14318102623355E-05 -1.41607356029074E-06
  1.09701556091771E-05  7.32356615868265E-05  9.46052605578279E-06  3.63294218742223E-06  5.42729491581370E-06
 -1.09501435539849E-05 -2.15774145956107E-05  2.60717034274236E-05  1.93896900913738E-05  1.78861325574181E-06
 -2.99604660530931E-05 -2.68399589677067E-06 -6.38776289326682E-06 -7.08830146320268E-07 -1.36135404058113E-05
 -1.64869026058847E-05 -8.29841301257872E-04 -1.06490441773226E-05 -8.62328711244298E-05  6.10591893742569E-06
  1.27967040292022E-03  2.78159822414012E-06  1.03138512935955E-07  1.98912326962369E-07 -5.95140249042194E-08
  1.85245274783812E-04  5.10840189498293E-08  2.26128703676621E-06  6.19211471037159E-06  1.42603987368257E-04
 -4.13406171196550E-06 -9.75336946218739E-06 -2.96587221766912E-03  5.56226500633001E-04  5.11571883801721E-02
  1.76338811344912E-04  8.38866567793229E-01  5.48604550076928E-03 -5.41856779726349E-01 -3.65369418340247E-03
 -6.67882472271378E-07 -6.26842166248701E-06 -1.74647041139865E-05 -1.09331867340979E-04 -4.27477165987237E-06
  4.01328600230069E-04  7.38301831811605E-06 -2.70679940507528E-04 -9.69911902609065E-06  6.12811905961528E-07
  4.91060510753183E-06  1.79015002848753E-05 -1.32991768657235E-06  4.76210415909935E-06 -1.53363841885249E-07
 -1.11516383078759E-05  2.21261184268552E-06 -3.76941668009484E-06 -1.65099459293833E-06 -1.26885597998339E-05
 -4.66828257751049E-05  2.65523471138400E-06 -8.14817504864961E-06 -1.47181604769773E-06 -1.71982889680297E-05
  2.85301669095977E-06  6.20783474341257E-06 -3.50974073685713E-08 -2.83777412393822E-07 -5.95101343188210E-07
 -4.38690872350381E-07 -3.96974385749165E-06 -3.11389110692738E-07 -6.30490288508615E-07 -9.76032686413150E-08
 -2.38531834996112E-06  6.01345519048663E-07  4.82032922748675E-06  1.74934188541487E-05  9.16349198892843E-07
 -5.78936321588315E-06 -2.54987471536560E-06 -3.35451091834465E-07 -9.00796661029783E-07  1.09658528490901E-05
  9.00498305424843E-08  6.96023342301357E-07  4.82861634898451E-07  7.92450886333697E-07 -2.14347911034145E-07
  2.35482633080291E-06  1.14571442627538E-06  2.36995027105177E-06 -1.55502799000373E-08  4.87056445832342E-07
 -4.01970865750056E-06 -2.33178608737185E-06 -1.24775569708011E-07  9.94332127720634E-06  3.73524840895933E-06
  5.96828284720337E-06  1.78966458334738E-07 -7.19243264366591E-07 -5.40764713232390E-06 -9.14499835964943E-07
 -3.18850792410255E-06 -4.25049602282276E-06 -6.98081277364877E-06 -7.02644862330115E-06 -1.67910442169946E-08
  5.20077146558691E-07 -3.33489036222489E-06 -3.19637917563617E-06 -1.23763661398894E-06  3.78222042481096E-06
  1.00292941308193E-05  5.96319399644857E-06
* ORBITAL    1   50
 -7.27364717842208E-07 -4.86729350339273E-06 -4.03538442766430E-05 -1.68701930683012E-04 -2.38439171205056E-05
 -8.57059269314456E-07 -1.00525544230575E-05 -5.56948947259180E-05 -1.15116127570325E-05 -1.04657689453870E-06
 -1.24110773050080E-05 -8.51696439529364E-05 -2.42249885623845E-05 -1.42490374923552E-06  1.09245363442006E-05
  7.30898463828438E-05  9.42998982124640E-06 -3.88470456735034E-06 -5.80821633973874E-06 -1.83338547077631E-06
  3.00621116738710E-05 -2.59631958427838E-05 -1.90800503820257E-05  1.09069140724465E-05  2.15474328754295E-05
 -2.78788000549943E-06 -6.49208015987371E-06 -7.41817407198658E-07 -4.96197598424898E-06 -4.14753986270231E-05
 -1.74251783561745E-04 -2.46111124889116E-05  7.86046044531179E-08 -1.94238549427286E-05 -1.25455651455106E-04
 -2.52502147792941E-05 -1.99623310811846E-06 -2.97838065967293E-06 -1.58244642103531E-05 -1.09663412626669E-05
 -1.61342881662683E-07 -1.85027452673335E-06 -2.19962900562602E-05 -9.35797293643353E-06  2.19804444412199E-05
  1.53780732209061E-05 -4.55300319057067E-06  9.22874880942632E-06  1.69760639199151E-05  1.53928373514504E-05
  8.52133568672653E-06  2.90739163133127E-07 -6.08812694747704E-06 -3.64263022830310E-05  7.33588547862635E-07
  5.26964488495031E-06  2.53902518026438E-05  1.10925260911592E-04  3.03527165622206E-05  2.06141005637927E-08
  5.51988178576023E-07  5.21101859766673E-06  2.05263062843281E-06 -3.64662130261117E-07 -6.99824631840679E-06
 -4.24892293673955E-05 -9.18287418207017E-06 -2.77007273561613E-07 -5.28834126747043E-06 -3.33165983798092E-05
 -7.87601200043743E-06 -4.34809198946966E-07 -1.00106391366805E-06  3.24191991447886E-06  3.45803404544936E-06
  9.77691034599335E-08  4.02598299597703E-07  5.37665912022017E-07  1.09086901087231E-06 -2.64409439159331E-06
 -3.22832931983189E-06  1.59679159892489E-06  1.11678079546517E-05  9.87084282677818E-05  4.00849330819353E-04
 -9.50005664496786E-07 -8.50038111264989E-07 -5.69695199297261E-05 -3.07788345416500E-04 -4.84172573412925E-05
  5.21683596163106E-07 -5.81314640451374E-05 -2.79597702806778E-04 -2.77149868617792E-05  9.57577658343488E-07
 -8.10579558187237E-07  1.97479271049170E-05  1.45229138964290E-05  9.95133966682924E-05  1.49676832175655E-04
  1.39875868428386E-05  3.17077251848735E-06 -5.74538279529026E-05 -8.63006451447097E-05  1.78347562440753E-05
  2.17348491171524E-05 -2.28445997109830E-05 -1.81263106162353E-05  9.80022164738113E-06  2.97978056322097E-03
 -5.58752894343561E-04  8.37278948938214E-01  5.47632403696711E-03  5.15816008257561E-02  1.78918779821190E-04
 -5.44266151758699E-01 -3.67066293476820E-03  6.70976893581205E-07  6.25784600311504E-06  1.75419978668638E-05
  3.54751009553548E-04  7.02867106493072E-06 -8.44370159072129E-05 -4.09015623648741E-06 -2.33451801960205E-04
 -9.51131937827569E-06  6.78057810198009E-07  4.27985020909449E-06  1.82454568852245E-05 -2.35554960817294E-04
  4.63571068928673E-06  1.71560164837568E-03  5.96535096709403E-06  5.89060509907277E-05 -5.56669579148855E-06
 -1.02557844987371E-07 -2.86874800057426E-07  1.06340662809351E-07 -6.58095356115862E-07  6.15376505179443E-06
  1.64721038554340E-04 -5.88205643648807E-08  1.24472745615331E-04 -4.31074249585474E-06  3.35789976239817E-08
  2.74068624327828E-07  5.78320066059608E-07 -3.07135788149823E-07 -5.81199906047093E-07 -4.30329472313349E-07
 -3.98579460320035E-06 -8.95510495918001E-08 -2.37916018616472E-06 -6.08525309672892E-07 -4.87596176186393E-06
 -1.77018416101781E-05 -2.52933647233021E-06 -3.63138346718155E-07  9.11723090681413E-07 -5.82035062294303E-06
 -8.94459909609995E-07  1.10438717730400E-05 -6.22888869749596E-07 -4.98796003418389E-06 -1.80922101313914E-05
 -1.38393769365107E-07 -1.12076670780534E-05 -1.40059941557608E-06  4.84038586130144E-06  2.34073177043282E-06
 -3.80496730912500E-06  1.65236242100947E-06  1.26990463737118E-05  4.67273616834480E-05 -1.45890017905303E-06
 -1.71863808925641E-05  2.66125085141279E-06 -8.13525777215860E-06  2.86809281100337E-06  6.21336493091255E-06
  1.85488994288975E-08 -5.18037294899560E-07 -3.20725147110138E-06 -3.33500540233609E-06 -1.24826174611998E-06
 -5.97407370306162E-06 -3.78732437363909E-06 -1.00953444582944E-05 -1.76780754855996E-07  7.40941980269141E-07
 -9.19470427131019E-07 -5.45159917367084E-06 -3.15744102980928E-06  6.99331451057822E-06  4.27232425950487E-06
  7.02160066082209E-06  1.10653736431668E-08 -5.09990201806094E-07 -2.31040648365403E-06 -4.03977802423613E-06
 -1.24712816199398E-07 -3.77084384780112E-06 -6.01278899694644E-06 -9.96313089425617E-06 -9.19611395373526E-08
 -7.05325487895810E-07  7.91329928633552E-07  4.79315754711622E-07 -2.26896856575751E-07 -1.13949121811373E-06
 -2.34753594733377E-06 -2.34829979558556E-06
* ORBITAL    1   51
  2.64295218460714E-08  1.82872456064626E-07  1.52571356304731E-06  5.69968593954002E-06  1.49561611157747E-07
  5.55968680760107E-07  3.61698428074642E-06  1.64483511569730E-05  1.85825211566271E-06 -5.70441318996211E-07
 -2.32367780613021E-06 -1.05127261163844E-05 -1.26888053736828E-06 -8.22938229709164E-07 -4.26921959444793E-06
 -1.99145594534338E-05 -2.55593296004543E-06  4.16851111488648E-06  7.21920315665813E-06  5.61067897468859E-07
  3.02999875458762E-06  4.90347715276092E-06  9.56447756335537E-06  5.01875983405385E-07  2.81978149107965E-06
 -3.31705432175395E-07 -4.07447327577004E-06  7.13342391258789E-09  5.10381877013148E-08  2.44694573139420E-07
  1.03599168648292E-06  3.03351216456782E-07  1.27980958557407E-08  2.18987529094806E-07  1.49174976102747E-06
  5.54239876781106E-07 -7.61639472691739E-09 -1.24146189339708E-07 -8.66921611483274E-07 -4.01180226210974E-07
 -1.17376098462271E-08 -1.79276271056610E-07 -1.27325313757051E-06 -5.85826826870893E-07 -3.05702468794474E-07
 -6.11263528132188E-07  2.42149341412583E-08  3.79638842163628E-07 -5.98349227653705E-07 -1.14595737057688E-06
  7.49602067098471E-08  4.38452301181165E-07  2.07223765338210E-09 -4.62127213296785E-07  9.48176497640512E-07
  6.50098677170192E-06  5.43702951247686E-05  2.61587690712987E-04  2.55339113858002E-05 -8.29675864624148E-07
  2.24054969633756E-05  1.42793647788160E-04  1.83158490295118E-05  2.87191807783987E-07 -2.44209154715786E-05
 -1.74909590673072E-04 -3.65264805279536E-05 -9.77154948499060E-07 -6.92568601138146E-06 -4.71991277443181E-05
 -1.51763007139836E-05 -6.00178666060105E-05 -8.39515862089404E-05 -4.78479746689889E-06 -6.42540299946668E-07
 -3.06563713436515E-05 -3.97699468848823E-05  1.81658603572791E-06 -1.07844052579267E-05  1.32450481981751E-05
  1.14873677354138E-06 -9.72372686521435E-07 -6.67128545253949E-06 -5.53978737747260E-05 -2.67534108046407E-04
 -2.69782400597903E-05  9.75502179775201E-07  6.16896816350405E-06  5.10404328179926E-05  2.02766787051764E-05
 -3.96930194086992E-07 -3.83627708132368E-06 -1.76225292900896E-05 -1.80931100702653E-06  7.89255573506183E-07
 -3.35955105931974E-05 -2.29428461175685E-04 -4.00487442176251E-05  3.22709637988245E-06  7.14674000188224E-06
 -6.42322724383024E-06 -6.51871909435055E-06 -6.82991912514555E-05 -9.45380157681357E-05 -1.29234547295377E-05
  4.24911829082491E-06  2.30594514253059E-06  8.36234634665766E-06 -2.05250780567505E-07 -4.15578458335237E-06
 -2.07736340758651E-06 -6.19564313331692E-04 -2.17234477662535E-06 -3.22857513070530E-04 -3.96780175761851E-09
  8.59520288685091E-04  1.44648040347636E-05 -1.48049555600964E-09 -4.03877966871407E-09  5.78593595341631E-09
 -1.83587188564986E-04 -5.19059463726195E-06  1.84957909081686E-04  5.42461279549267E-06  2.57195318696607E-04
  7.69553480953658E-06 -1.49891265629755E-07 -2.02919599945355E-05  1.52188250024506E-06 -5.01865273024795E-01
 -3.25630070951306E-03  4.90675362647107E-01  3.18572985227967E-03  7.12252423203737E-01  4.62253687255521E-03
  1.97740538300778E-07  2.08991259447876E-06  2.36793055909225E-06  6.22861656479339E-05 -8.02497920660643E-06
  1.42517012283089E-04  4.86793463502288E-06  1.47127498561212E-04  1.07218194966628E-06  9.97219969493419E-07
  7.93434796991508E-06  2.67746422532376E-05  1.06280589918079E-07 -6.43610650602914E-06  1.48818999164653E-06
 -1.19245144303950E-05 -2.41324802103565E-06 -5.49526273309046E-06  1.13788909576231E-08  8.81856496927087E-08
  3.19633548079794E-07  1.76521253075703E-06 -1.00073896606667E-06 -1.75984644440001E-06  1.26550483126747E-06
 -2.53197066176354E-06  1.57187089450288E-06  2.22776716620600E-10  1.88757982283609E-09  3.05098403715426E-09
  6.57473779795770E-08  4.23584506379662E-07 -5.89925262359533E-08 -4.02869331810156E-07 -8.88011528842986E-08
 -5.28061193394799E-07 -1.02893639767065E-06 -8.18843439896621E-06 -2.73951556260115E-05  8.76741911593638E-07
  1.38299589358656E-05 -2.52352965409822E-06  5.36341085669459E-06  1.16793694270108E-06 -3.35869248937605E-06
 -5.79948676064651E-10 -2.43331185634482E-09 -3.64034239129260E-08  3.77043580519159E-08  6.63812156588084E-08
 -3.43727148215911E-07 -8.75102202707133E-09  3.01792063267934E-07 -6.31994027123402E-07 -2.80273123627102E-06
  5.64753255505264E-07  1.99509035052286E-06  2.82992277479636E-06  1.34157590618123E-06 -1.53884178121629E-06
 -3.01330914546487E-06  1.57047824469123E-10  1.23606436685605E-08  2.53737330603039E-08  8.46058055595533E-09
  6.13059295261413E-08  1.97797587097371E-08  8.86334242957432E-07 -8.33284191592257E-07  6.06538533309077E-07
  2.74835155576949E-06 -3.22007611768043E-06  5.56137651562032E-07  9.51920379251342E-07  1.55997608189056E-06
 -1.21882233891012E-06  3.14180976034116E-06
* ORBITAL    1   52
 -9.68862570254255E-07 -6.64673869342056E-06 -5.52067575692053E-05 -2.66629177731762E-04 -2.68938834193037E-05
  3.99949073297739E-07  3.89759412054456E-06  1.79319095125536E-05  1.85216159424905E-06 -9.74239211032099E-07
 -6.13562520808128E-06 -5.08081964408420E-05 -2.02043948193935E-05 -7.90579873325363E-07  3.34877514562551E-05
  2.28722132717911E-04  3.99056781571755E-05  3.27670770438368E-06  7.25033862693118E-06 -1.28385118552481E-05
  4.28079971995718E-06 -6.81351434949114E-05 -9.42693578522114E-05 -6.45531989708748E-06 -6.55466149603331E-06
 -2.29023637802707E-06 -8.34661136815998E-06  9.50526569858097E-07  6.51697590009823E-06  5.44817126174288E-05
  2.62204142674954E-04  2.57943691164614E-05 -2.83785899464374E-07  2.45482673484836E-05  1.75722965670006E-04
  3.66904300497036E-05  8.33724736489279E-07 -2.24092027394072E-05 -1.42869202194194E-04 -1.83299149534068E-05
  9.79220893366253E-07  6.97696837672336E-06  4.75892070787978E-05  1.52684219013937E-05 -6.01283591424425E-05
 -8.41207053475939E-05  1.78123962059457E-06 -1.08564113403906E-05 -3.07550010096424E-05 -3.99369050358592E-05
 -4.90111152722400E-06 -7.74855233879998E-07 -1.32681775399918E-05 -1.18300161707119E-06  5.68094346968778E-09
  4.04762596683925E-08  2.08353954949064E-07  9.13750119424644E-07  2.43320321828104E-07  8.32634149479959E-09
  1.57172726105028E-07  1.07160253588345E-06  4.39180794955543E-07 -1.18225094343636E-08 -2.19243702402631E-07
 -1.50447920059064E-06 -5.58110835696130E-07  1.18500571963356E-08  1.90355998450940E-07  1.34734994686904E-06
  6.01151228212266E-07 -3.65148245511494E-07 -6.86548416797554E-07  3.07722143350979E-08  4.14197932510653E-07
 -6.27933438852041E-07 -1.17428839851408E-06  1.71847721985778E-08  3.62468074491151E-07  2.83279843032874E-08
  4.85574676477303E-07  1.91058384739513E-08  1.32051031856934E-07  1.12558959840776E-06  4.10346816761437E-06
  1.75295673865123E-10  5.73281586345753E-07  2.48152537142258E-06  1.13506239014312E-05  1.41051723691316E-06
 -5.59595571064982E-07 -3.48749806003684E-06 -1.58821077968546E-05 -1.80543803760870E-06  8.21249152737491E-07
  4.22793463193471E-06  1.95834609457054E-05  2.48225240323336E-06  3.94583445000223E-06  6.95722976211502E-06
  4.74532046204386E-07  2.81981574309359E-06  4.97122672404409E-06  9.61021273809329E-06  5.12027070554223E-07
  3.01150732187129E-06  3.40683296986989E-07  4.08674860009020E-06 -1.16127345875844E-07 -1.61597934643569E-05
  1.19171702743127E-06 -4.92998277000073E-01 -3.20071973916241E-03  5.01541449511817E-01  3.25437289969370E-03
 -7.10875665009515E-01 -4.61410957135278E-03  1.95342778377554E-07  2.04019858717568E-06  2.31790516749404E-06
 -1.34361099680124E-04 -4.81517706535878E-06 -5.74274144997758E-05  8.06426159222675E-06 -1.35046219404499E-04
 -9.71960859001606E-07 -2.01702753283284E-07 -2.91560818938775E-06 -2.32828773858735E-06 -1.76816379338827E-04
 -3.18498299946611E-06  6.94636526429232E-04  2.63430269998334E-06  5.27806163684785E-05 -8.46151151498525E-06
 -1.05088264085504E-09 -4.09419886798982E-09  5.70402312307820E-09 -1.63216157315339E-04 -5.27495626657191E-06
  1.62036403293342E-04  5.06478503239123E-06 -2.27420353565626E-04 -7.46232100870872E-06  7.76521048657802E-10
  6.30185569655216E-09  1.86361470351337E-08  5.89301465563046E-08  3.94312486252060E-07 -6.11638540604676E-08
 -4.27313530194719E-07  8.33972327396577E-08  5.26622013311259E-07 -1.02540913915708E-06 -8.16045145085810E-06
 -2.72999587241704E-05  2.52746543315974E-06 -5.34591390234480E-06 -8.83311306658964E-07 -1.37518527458201E-05
 -1.16749529478559E-06  3.36331353003788E-06  1.01884627844639E-06  8.10043140104666E-06  2.71910067735168E-05
 -1.60906857027779E-06  1.19765680284552E-05 -1.05765603223505E-07  6.57323612477017E-06  2.47393218588828E-06
  5.59234809955251E-06  7.40191511789783E-09  5.68801958706941E-08  2.09473852129791E-07  1.76739018266204E-06
 -1.21116920507389E-06 -1.78183306638571E-06  1.02592585262596E-06  2.54065382999563E-06 -1.58740857019744E-06
  6.14534245735578E-07  2.79609763062875E-06 -5.39950567148466E-07  3.25668357473041E-06 -9.69739619745110E-07
  3.14739617792150E-06  1.56630093704255E-06 -1.20884005245525E-06 -1.27423973022940E-09  5.44858281733466E-10
 -4.60260620973992E-09 -1.16610029631194E-08 -6.15218707325032E-08 -8.20385478626016E-07  1.48828004277766E-08
  8.80497573637166E-07 -6.32496381888048E-07 -2.80455531896187E-06 -1.98727732255327E-06 -5.61346401600141E-07
 -2.81254370376108E-06 -1.53535813265541E-06 -3.01170683344183E-06  1.38372526609329E-06 -2.70457801479606E-10
 -2.31742871653841E-09 -3.86894485914251E-08  3.92539211978746E-08 -6.45905836198348E-08 -4.91739309928659E-09
  3.04784991111678E-07 -3.34013974470741E-07
* ORBITAL    1   53
 -6.96126065741729E-08 -4.93346141359391E-07 -2.09439370786520E-06  1.27856427266044E-05  2.21556266242472E-05
  7.03280588366393E-08  1.06959699813930E-06 -3.77057971443907E-06 -4.90632728602157E-06 -5.33020530719518E-08
 -9.78614222384854E-07 -3.35730452056420E-06  2.88818409163095E-07  8.66085729160543E-08  1.43399846462313E-06
 -3.91356278644882E-07 -3.71014111551516E-06  9.56370927024038E-07  3.03337945779287E-06  2.46707341997687E-06
  4.41171125376572E-06 -5.52274768009546E-07 -1.75054113727788E-06 -1.01242553357262E-06  1.31750044628583E-06
  1.03033744899911E-06  4.03791784135402E-06  1.38038308317911E-06  1.03734013779215E-05  5.12889843544675E-06
  3.64425053151621E-05  7.63556737260987E-05 -1.38240776031517E-06  4.82913846735128E-05  2.67165378911541E-04
  4.67081852810470E-05  9.12696724007899E-07  2.23803110975875E-05  1.88233479299679E-04  6.00810307028482E-05
 -1.60836971736252E-06  1.83169950688636E-05  5.64447011857983E-05 -9.06021579656511E-06 -3.10037957897923E-05
 -7.52338539869145E-05 -2.61371873294580E-05 -5.96840736059319E-05  1.80336036174519E-05  4.32252642286391E-05
 -6.36526859330155E-05 -5.87921209299344E-05 -6.36528232207986E-05 -8.38022247701249E-05 -6.53342428844069E-07
 -4.69083626717983E-06 -2.23445152484910E-05 -1.00127931622531E-04 -3.04239949186632E-05  2.75900170699259E-07
  5.12251123991534E-06  3.36781803122623E-05  8.89410254608787E-06  6.76705316202210E-08  1.00590453316302E-06
  1.29288431644712E-06 -9.62291716810649E-07  3.89734340590784E-07  7.34818944286094E-06  4.72952783226407E-05
  1.26294430717121E-05 -1.00560067959455E-06 -3.87648576334541E-07  1.59913094750841E-06  4.38705770586303E-06
 -2.96980485816269E-06 -6.16199380274906E-06 -4.65362346932009E-06 -1.12559622441888E-05 -2.71732711858782E-06
 -6.30268831356156E-06 -6.46397053593724E-07 -4.64099965773546E-06 -2.21113521010249E-05 -9.91744873190178E-05
 -3.01576870123015E-05  4.43646892327910E-07  8.20642107346665E-06  5.06606710649453E-05  1.28194922267567E-05
 -1.06160348329386E-07 -2.17496436931900E-06 -1.61435727895617E-05 -4.98449134634577E-06  1.41410020465887E-07
  2.79635461523024E-06  2.20605039627019E-05  6.73311259377047E-06  2.10642829648409E-06  5.20217254871511E-06
  1.21688183888746E-06  3.39743319696776E-06  2.37111567115044E-06  3.49021358976700E-06 -4.93272302164105E-06
 -1.20023905759309E-05 -2.12934840997512E-06 -4.79768526319336E-06 -1.70187930395455E-07 -1.18770901270541E-06
 -9.64753097053615E-07 -6.00117785893184E-07 -1.14927168936704E-05 -5.78220971501219E-06 -4.05309202860194E-06
 -1.27519847983928E-07 -6.24413935830594E-06 -1.61126926924636E-06 -1.24677050763702E-05 -4.50180797144159E-05
  8.18491717235882E-06  5.08161211875517E-05  1.95035018500571E-06  8.89317684275317E-06  4.36272955727941E-06
  2.93672409002432E-05 -8.37688382540795E-08 -6.70391704041904E-07 -2.75806649336615E-06  1.15001477621049E-07
  2.79991267504483E-06 -2.93905315534462E-07 -3.06693746020335E-07  2.79573614083896E-07  2.13574337385051E-06
 -1.82758159239410E-07 -1.28481737458350E-06 -1.23653106020957E-06 -3.26328680941347E-06 -1.22462637792080E-05
 -3.13172825346851E-06 -3.43206651823153E-06  3.68596936980586E-06 -5.11137324167881E-06  2.90064631644393E-08
  1.42713870077815E-07  1.47396136313547E-06 -1.04548175942278E-06 -1.93000109901223E-06 -7.23914906860787E-06
  4.90779653200167E-06 -2.48643294829106E-06  5.15962025354971E-07 -7.21059318161329E-08 -3.49989557098236E-07
 -2.66321397734468E-06  1.89151033180363E-05  8.50001543544261E-07  1.05096820186020E-05  1.69442408548978E-06
  5.96194755459130E-06 -5.57815188942878E-07 -2.66897280975766E-05 -4.25797509143421E-03  4.98037538375393E-04
 -6.45887126107517E-01 -4.45220832425670E-03 -7.59515944314189E-01 -5.58573345879472E-03  7.67038734902451E-02
  7.72509755069524E-04  2.13572497139901E-08  9.22044609548738E-08  1.25111008500210E-06 -8.65545201404902E-06
  1.99985899299872E-06 -4.96057689169453E-06  1.13894665044297E-06  4.52018759712362E-06 -4.79018697667742E-06
 -1.14509140293444E-04 -2.01883049177173E-05  6.97221555982147E-05  7.28086255940991E-05 -2.00030979206193E-06
 -2.73147333213291E-05 -3.51985640589771E-05 -2.71520880821670E-05 -2.05590646751572E-08  3.90859129147942E-07
 -7.25430476301052E-07 -8.07639171631980E-07 -4.03515751522718E-07  4.44060214352111E-06  1.87244210853601E-06
  3.81520503090389E-06 -8.79208544170020E-07 -4.55178975533090E-06 -2.20449012841948E-06 -6.89582484102308E-07
 -1.12422080178108E-06 -5.70154406283289E-07  3.02456611403882E-06  2.95226451415537E-06 -1.17707982131892E-08
  4.46160289314648E-07 -1.06364510635644E-06 -4.81436881177952E-07  5.75454147491131E-08  1.89280506602494E-06
  4.43447251293994E-06  3.81725235359508E-06
* ORBITAL    1   54
 -6.50358978017407E-07 -4.66992992680631E-06 -2.22558163383253E-05 -9.91376639414388E-05 -2.91801378123929E-05
 -2.73572664581360E-07 -5.08072794674944E-06 -3.29797258085265E-05 -8.46611533293692E-06 -6.87181327865673E-08
 -1.03385540889824E-06 -1.44711699786901E-06  9.52919689017545E-07  3.99160030624563E-07  7.53130348593121E-06
  4.79874965177453E-05  1.25777086728470E-05 -1.04661875329662E-06 -5.00094031360418E-07 -1.35567443744620E-06
 -3.93199680174917E-06 -3.12866714622067E-06 -6.54356843932082E-06  4.88472880442870E-06  1.16236571882165E-05
 -2.59417956232232E-06 -5.92771717773203E-06 -6.43288164480109E-07 -4.61887460677196E-06 -2.20079619549020E-05
 -9.86173782511388E-05 -2.98992173911832E-05 -4.43086492786738E-07 -8.18462911243071E-06 -5.02252477667110E-05
 -1.25984277186444E-05  1.09910654408737E-07  2.25030527277254E-06  1.66539244210489E-05  5.12770169519314E-06
  1.45075553836183E-07  2.86852322001898E-06  2.24292804076961E-05  6.75296758472162E-06  2.16986212187094E-06
  5.36875256797731E-06 -1.26372944260405E-06 -3.53389665953255E-06  2.33035540911119E-06  3.41137809112301E-06
  4.98720548635681E-06  1.20819762822284E-05 -2.29990038107171E-06 -5.04225771177996E-06 -5.84496508438229E-08
 -4.13247758441275E-07 -1.71020349671091E-06  1.51936339163501E-05  2.34107110087067E-05 -6.10011833768919E-08
 -8.82780933086960E-07  5.56203706286852E-06  5.60463888451828E-06  5.70766302726896E-08  1.05335487096772E-06
  3.75885587141647E-06 -2.31194542498126E-07  8.38497171392737E-08  1.37424674088681E-06 -1.22847189124431E-06
 -4.11148295570580E-06  9.57328083517205E-07  3.05757281891376E-06 -2.66894062116685E-06 -4.81269525959557E-06
 -5.40956567206393E-07 -1.76449113487735E-06  9.67201407548846E-07 -1.52822958215101E-06  1.21172086858152E-06
  4.52394511285480E-06  1.33446893588228E-06  1.00280078446163E-05  4.51496764648818E-06  2.80117787982642E-05
  7.16260203743379E-05  1.30020036192563E-06 -4.86221794440502E-05 -2.75272624068889E-04 -4.98080425830339E-05
 -9.38960055473249E-07 -2.27930868987071E-05 -1.92709892508152E-04 -6.15710990651072E-05 -1.55292759050129E-06
  1.79469533803237E-05  5.71922189899195E-05 -8.32265564386561E-06 -3.15384178836596E-05 -7.69394877837849E-05
  2.60843351671546E-05  5.98202802393947E-05  1.89255113757170E-05  4.48045808870766E-05  6.27409845243317E-05
  5.86624757111290E-05 -6.44010851046758E-05 -8.65006459113680E-05 -1.69326022784441E-06 -1.30815031558176E-05
 -4.69850367292944E-05 -8.28153244181252E-06 -5.14147541311343E-05 -1.95485729768361E-06 -9.43933538824473E-06
  4.44572276017446E-06  2.96268680238400E-05 -1.82421577648951E-07 -1.28067381589922E-06 -1.12485865458805E-06
  6.55021529686944E-07  1.24874013633109E-05  5.70045865999378E-06  4.72132095815468E-06 -1.63307026792385E-07
 -6.98891776938938E-06 -1.56259070898370E-07 -1.07679629553675E-06 -3.90067077694550E-07  3.45009976266498E-06
  1.35622736331804E-05  3.18996015835425E-06  3.49673153147352E-06  3.61322058862542E-06 -5.90666025704500E-06
 -8.06158376228755E-08 -6.43648659025719E-07 -2.62536410824041E-06 -9.65517028366931E-08 -2.49102185905693E-06
  3.02706782382422E-07  4.02297181872280E-07  2.80644157249666E-07  2.01451594711427E-06 -7.45302877128826E-08
 -2.85883535322995E-07 -2.78485650530441E-06 -3.14991252414730E-05 -1.02537461066392E-06 -1.97408702549456E-05
 -1.87468701796322E-06  8.03130938094390E-06 -5.71530573104581E-07  2.74443023235383E-08  2.43961570336829E-07
  1.37983229499785E-06  2.41187076573166E-05  1.97201808653794E-06  2.85430117186503E-05 -4.60152943672379E-06
 -7.56448927991911E-07  3.93032127925632E-07  2.57021829443176E-08 -1.77784334666078E-08  1.42634107369286E-06
 -7.09169234766315E-07 -1.90666062556093E-06 -1.07996003044446E-05 -1.27353829185153E-06  9.78334245196502E-06
 -4.70390534871862E-06 -2.80258114322535E-05 -4.51627600503337E-03  5.32203922801104E-04  6.42802612821815E-01
  4.43631604634345E-03  7.60977520206407E-01  5.60329422355222E-03  8.73688987557149E-02  8.50232396815912E-04
 -8.90804183140901E-09  4.65261478502793E-07  7.44574635253756E-07  7.83697470477279E-07 -3.85363516249875E-07
  4.35064293270490E-06  1.86150425131744E-06  3.63659002004865E-06 -1.19853482783157E-04 -2.07538403505993E-05
 -7.23723882265962E-05 -7.59397318214062E-05 -3.15028983445145E-06 -2.64741045455627E-05 -3.65009659535255E-05
 -2.69320272880790E-05 -4.13034161779120E-09  4.52506532959709E-07  9.94174498059881E-07  4.71257041984930E-07
  1.62583862083005E-08  1.81928016407010E-06  4.31020428162637E-06  3.53853058387913E-06 -9.26162975593603E-07
 -4.79767828244212E-06  2.36384268990852E-06  6.92054121677619E-07 -1.17487035658271E-06 -5.85281100592737E-07
  3.28333476857604E-06  3.30381505984715E-06
* ORBITAL    1   55
 -1.33550964878209E-06 -1.00356625496804E-05 -4.55857757674869E-06 -2.79797964027343E-05 -7.13112185860626E-05
 -9.40316301719236E-07 -2.28202579307565E-05 -1.92988844599480E-04 -6.16681376667323E-05  1.30775282058326E-06
 -4.84780576291849E-05 -2.74421039491703E-04 -4.96253258660401E-05 -1.55577333354382E-06  1.78884331246703E-05
  5.70697777161877E-05 -8.23848823344339E-06  3.15656669359960E-05  7.70127483899176E-05 -6.26719475059910E-05
 -5.86183494615408E-05 -1.89366014594391E-05 -4.47544892996350E-05 -2.61280804289583E-05 -5.99730658059382E-05
 -6.43307148356104E-05 -8.63269019850412E-05  5.69314564462948E-08  4.02311337755885E-07  1.66051793166591E-06
 -1.54747787163490E-05 -2.35705017118813E-05  5.65521789923530E-08  1.03813858174280E-06  3.66098084188757E-06
 -2.55817863327808E-07 -6.06037416844872E-08 -8.75224805364246E-07  5.63794699675792E-06  5.64273473459979E-06
  8.28077114718677E-08  1.35112405296030E-06 -1.38300710319655E-06 -4.15446129683227E-06 -9.52829052150611E-07
 -3.05148321866353E-06 -9.58239077002661E-07  1.54296583124192E-06  5.34031771578965E-07  1.75530683914388E-06
  2.67592900000653E-06  4.82579776118045E-06  1.22170186659342E-06  4.54791242436692E-06  6.41844383376214E-07
  4.60852559834059E-06  2.19582311762178E-05  9.83849909284521E-05  2.98293358798731E-05  1.09860183546717E-07
  2.24939705701809E-06  1.66400348205812E-05  5.11893099008527E-06 -4.41141393820564E-07 -8.14959864114088E-06
 -5.00268252376947E-05 -1.25563147670958E-05  1.44585535004650E-07  2.85807693383990E-06  2.23362059381167E-05
  6.72010811018832E-06 -2.16560071033807E-06 -5.37312661528930E-06 -4.96783678530576E-06 -1.20460629237265E-05
 -2.32404017221536E-06 -3.40409979587626E-06  1.26384076604373E-06  3.53235043287009E-06 -2.28734322071984E-06
 -5.02791292505348E-06  6.49696835283646E-07  4.66513428196727E-06  2.22355118890408E-05  9.90725451523787E-05
  2.91697198178080E-05 -6.86578536470465E-08 -1.02676672583705E-06 -1.40932377256663E-06  9.57999773655137E-07
 -2.73092202479064E-07 -5.07138461838773E-06 -3.29437062359960E-05 -8.46248298796691E-06  3.98543370394232E-07
  7.51650896059591E-06  4.79107877922707E-05  1.25619442421457E-05  1.04006569662322E-06  4.87717138291067E-07
 -4.88877323488596E-06 -1.16288086584611E-05  3.12047257908237E-06  6.53052647800399E-06  1.35579624191217E-06
  3.94220662872119E-06 -2.59154471967561E-06 -5.93196655123201E-06  1.59599968582664E-07  1.10247067552593E-06
  4.93208377167584E-07  3.18666578994516E-06  3.51774019291455E-06  3.44657416833442E-06  1.35822385556343E-05
  3.60613983313771E-06 -5.85843985020770E-06  8.05172980263971E-08  6.42755455581207E-07  2.61807122770380E-06
  3.02043280555726E-07  4.00267892050024E-07 -9.79560313592575E-08 -2.47919262114843E-06  2.79913991924219E-07
  1.99807412196453E-06  1.69274934874279E-06  1.30779271989863E-05  4.69883761153077E-05 -1.95078448328450E-06
 -9.43955719553714E-06 -8.26509365786786E-06 -5.14256366861751E-05  4.43849181974211E-06  2.96210941023859E-05
  1.79759842079972E-07  1.26040245023224E-06  1.04660078140675E-06  5.68472317937969E-06  4.68174631342586E-06
  6.65523422612948E-07  1.25623972336280E-05 -1.70993420522004E-07 -7.03838773799147E-06 -2.87691102532009E-08
 -1.69618358446632E-07 -1.44294044455948E-06  1.07180820848642E-05 -1.08878233651356E-06  1.41124242989567E-05
 -1.79133934332827E-06  4.60574533920977E-06 -4.69188238883921E-06  2.80404976013666E-05  4.52187406157732E-03
 -5.32762743424080E-04  7.61107876350559E-01  5.60594784924779E-03  6.42641118390505E-01  4.43643819512729E-03
  8.74213107725938E-02  8.49205535688872E-04  7.45796321991002E-08  4.59595678992152E-07  2.73826813584086E-06
  2.08582800564085E-05 -1.65364573564675E-06  1.11467510953567E-05 -7.58762847804837E-07  6.86663775845732E-06
 -6.24631684512281E-07 -2.53038846280451E-08  1.02627066907420E-07 -1.42225988055302E-06 -1.82399734539056E-05
 -4.92181238164271E-06 -3.24264155738458E-05  1.56183208364424E-06 -7.75964251637962E-06  3.22697219584925E-07
  9.35923067471936E-07  4.81478278604910E-06  6.89920794894718E-07  2.35551947655801E-06 -1.17231629548913E-06
 -3.30750271257592E-06  5.90536227029897E-07 -3.31704587982853E-06  1.38171461864947E-08 -4.46882911953461E-07
  4.76499356036922E-07  1.01487536242514E-06  2.29343561676859E-08 -3.53862964327739E-06 -1.81625466853648E-06
 -4.30424428223303E-06  1.19878380433653E-04  2.06358342298838E-05 -7.58486447611032E-05 -7.23949479431815E-05
 -2.87506354665491E-06  3.66034016639236E-05  2.70237040265797E-05  2.75421170246185E-05  4.69112104526073E-09
 -4.70622919751156E-07  7.81806955923032E-07  7.48894646164870E-07 -3.88153306624692E-07 -1.85938435164408E-06
 -3.63032302086514E-06 -4.34930186201121E-06
* ORBITAL    1   56
 -6.52491145199147E-07 -4.68484287937150E-06 -2.23193224279492E-05 -9.92029095263715E-05 -2.92168908040173E-05
  1.09261952004569E-07  2.23156569747565E-06  1.63995979828201E-05  5.00989397103857E-06 -4.54153780018012E-07
 -8.38958280270336E-06 -5.10972178721610E-05 -1.26275334630961E-05 -1.39897861593629E-07 -2.76455358035095E-06
 -2.15773055643276E-05 -6.47473502502680E-06  2.15136601073014E-06  5.31627721060140E-06 -4.85181845005074E-06
 -1.17509907949814E-05  2.49175138252428E-06  3.76148564309966E-06  1.22156315502763E-06  3.40672536835177E-06
  2.45100326644759E-06  5.34759458475674E-06 -6.63061399524763E-07 -4.76075835773716E-06 -2.26761452707298E-05
 -1.00625785934508E-04 -2.94657693852188E-05 -7.44826107652242E-08 -1.13331756014190E-06 -1.95087297422864E-06
  8.48838240884286E-07 -2.81366840086181E-07 -5.21851153519908E-06 -3.37706451838925E-05 -8.67162290309215E-06
 -4.02360155540800E-07 -7.57604496145285E-06 -4.81068436985760E-05 -1.25639150429209E-05 -1.10651529906878E-06
 -6.01592123878623E-07 -4.88988854992932E-06 -1.16158949948017E-05 -3.08022816785395E-06 -6.41167498453159E-06
  1.32214771718915E-06  3.86364029816272E-06  2.68793583809553E-06  6.17575036489367E-06  1.32423788578412E-06
  9.94128287920947E-06  5.62766035741175E-06  3.25039396235304E-05  7.31591899720468E-05 -9.27518660364018E-07
 -2.22867200405698E-05 -1.89446987288492E-04 -6.08294333544934E-05  1.21852434115023E-06 -4.78040207840358E-05
 -2.73973997442759E-04 -5.01930400045531E-05  1.48930331261548E-06 -1.80168952147122E-05 -6.08501982325314E-05
  6.80465581397684E-06 -3.06947176018937E-05 -7.52770213660600E-05 -6.20278599092329E-05 -5.91410577588801E-05
  1.80017994056030E-05  4.31187799439489E-05 -2.56836937122121E-05 -5.93740497807152E-05  6.25615749686726E-05
  8.43298266992271E-05 -7.50284062836773E-08 -5.32268957187964E-07 -2.28346423971812E-06  1.24250536685070E-05
  2.24939896737336E-05  5.94917235946927E-08  1.09352069324448E-06  4.05998299053347E-06 -1.30264146058144E-07
 -7.04480000564016E-08 -1.06502602351577E-06  4.26312735716383E-06  5.23131304014843E-06 -9.12529967954804E-08
 -1.51454914312159E-06  2.40400723179090E-07  3.83197411518716E-06  1.01754891059009E-06  3.18300616373899E-06
 -1.11261680876179E-06  1.19513926114930E-06 -5.92748639889392E-07 -1.84005141935683E-06  2.66247370662193E-06
  4.80218063966999E-06 -1.09364855023486E-06 -4.22290138189473E-06 -7.86802069302234E-08 -6.29998675982171E-07
 -2.59686290448921E-06  2.96674831711788E-07  3.78581697350898E-07 -9.64308160060712E-08 -2.49573386336080E-06
 -2.66296699088788E-07 -1.95038984896796E-06 -1.87367522161557E-07 -1.31711176876037E-06 -1.25011779583384E-06
  3.09813939937460E-06  3.55100273863258E-06  3.25896025873829E-06  1.31120718971657E-05 -3.58790100634141E-06
  5.16604595096524E-06 -1.76065427771346E-07 -1.22986778989575E-06 -1.02321504624998E-06  5.60660117093551E-06
  4.51217536743065E-06  6.42256190250836E-07  1.20634185009159E-05  1.73405277407261E-07  6.82296312439571E-06
 -1.63809245370512E-06 -1.26653538232827E-05 -4.56211356039033E-05 -1.93639599127613E-06 -9.45327834452901E-06
 -8.10158369516811E-06 -5.06708921956187E-05 -4.29959506509885E-06 -2.87885036759133E-05 -2.78254102662245E-05
 -4.48586181866740E-03  5.28250624262420E-04  7.65908045079001E-01  5.63091984876493E-03  6.37128378941721E-01
  4.38986440453128E-03 -8.58395972303282E-02 -8.34798028170076E-04  1.89381056493012E-08 -7.14870350027970E-08
  1.20850949847724E-06 -1.58351624546671E-05 -1.32229504781589E-06 -6.92034265215130E-06 -2.03088301677973E-06
 -8.69469181031592E-06  4.58004235974271E-06  2.10053077837865E-08 -8.15534608355532E-08  1.29751470002640E-06
  5.58848911337394E-06 -4.86170344704622E-06 -1.13099065006782E-05  1.72899008639922E-06  8.78163742563801E-06
 -4.20648301599022E-07 -7.61642470717643E-08 -5.79664240073997E-07 -2.73247152940239E-06  2.95577976514520E-05
 -1.44086907176724E-06  2.42379501719315E-05 -5.85742138373876E-07 -3.51427060532860E-06  5.67486087798183E-07
 -1.10425252782957E-08  4.35835824932567E-07  4.48623826762969E-07  9.95776278993762E-07 -3.11974387957379E-08
  3.60173082344345E-06  1.81090000847411E-06  4.25300854304958E-06 -9.29076032730597E-07 -4.78032666998721E-06
  6.94862691326921E-07  2.23489383784735E-06  1.10030181542965E-06  3.32370748797319E-06 -5.61702725757681E-07
  3.31658614182991E-06 -1.74816220523383E-08  4.03468572577707E-07  7.37867834599090E-07  7.03336305442170E-07
  3.75323044016247E-07  1.80007267034669E-06  3.60838477949256E-06  4.26630173376884E-06 -1.16632739037076E-04
 -2.14575102368479E-05 -7.30055027146770E-05 -6.97950900814875E-05  1.78041236999291E-06 -3.64326946429637E-05
 -2.62504002543547E-05 -2.71312334203282E-05
* ORBITAL    1   57
 -3.23424100879869E-07 -2.32261950013510E-06 -1.09522850341140E-05 -1.92653183334783E-05  2.05551752158256E-05
 -5.99415232703428E-08 -1.53876447392989E-06 -3.33389024642661E-05 -1.92472847901043E-05 -3.30963885959872E-07
 -6.21634278748681E-06 -3.48494206218457E-05 -7.03229116572577E-06  1.97147795917749E-07  3.41719790390688E-06
  1.62112877003125E-06 -8.56699408909301E-06  1.91507018441798E-06  5.15448609067991E-06  8.36207986260023E-06
  1.66907166413929E-05 -1.22646956255740E-06 -3.22898974386455E-06 -4.91545189043128E-06 -6.23197252910221E-06
  2.40212461508085E-06  7.31795145992116E-06 -1.87052231349829E-06 -1.43349193118056E-05 -2.46609338982191E-05
 -3.09942919619222E-04 -1.81470466787431E-04  6.09133426643549E-06  3.94612238867667E-05  4.93585243876745E-04
  1.77977354124272E-04  1.41135944549028E-06  1.09013784212093E-05  1.23037648464593E-04  4.08142110901769E-05
  3.30108583756839E-06  2.02231887606723E-05  2.61457007912586E-04  9.66524688439875E-05 -7.16735291891984E-06
 -1.82879871996358E-05 -3.21978475924898E-06 -2.00500418956004E-05  4.29114393810740E-06  1.12070924115526E-05
 -1.72732162881012E-05 -1.38475880081594E-04 -1.46243907265074E-05 -1.12736558269522E-04 -3.35921307720874E-07
 -2.41686480607219E-06 -1.12627232623180E-05  2.36599477993612E-06  5.75498368890549E-05  1.87890380877167E-07
  3.13011387129932E-06 -5.31750219516269E-06 -1.39864732703463E-05  1.22707414551306E-07  1.97541355805066E-06
  3.58822275260175E-06 -1.31159376932257E-06  5.32549162310965E-07  9.35468445979177E-06  2.69057479906362E-05
 -6.41924000649947E-06 -2.75333290637050E-06 -6.30701270158161E-06 -1.10166383415358E-05 -1.94863953616518E-05
 -4.77378263893297E-06 -1.26096490650350E-05 -1.22497467293568E-05 -1.82624184912825E-05 -3.86428778141544E-07
  2.66780332956956E-06 -3.22677764097989E-07 -2.32164203677784E-06 -1.08177206457891E-05  3.27701330200829E-06
  5.70510328860023E-05  5.12954567642284E-07  8.84108867419433E-06  1.68501849293051E-05 -1.23068626751936E-05
 -2.29576890096562E-07 -4.21743757229866E-06 -2.05795909018085E-05 -3.17733021563694E-06  4.35468521741875E-08
  7.71647229161382E-07 -6.39047942935326E-06 -8.89702800948349E-06  2.95570134793467E-06  8.08737904614999E-06
  3.42093306303333E-07  1.25418870148292E-06  4.71541741133066E-06  1.16442034825624E-05 -7.15923650504914E-07
  2.82489902410543E-06 -1.63864711765380E-05 -2.65688150316449E-05 -6.81481070629991E-07 -4.92757824088811E-06
 -1.32181086079839E-05 -4.22058077380985E-06 -2.98870114502744E-05 -1.87392602442398E-06 -3.45686668388558E-05
 -3.18863448451053E-07 -3.46134077546345E-05 -2.66503476081542E-06 -2.01392585417588E-05 -6.59726151890998E-05
  3.48563520915484E-06  8.09016471189188E-06  1.92056042134435E-07  4.14477433073294E-05  2.29865265535168E-06
 -2.39502946795948E-05  1.61623607147325E-07  1.32708203238857E-06  5.67896038595485E-06 -1.05304676196469E-06
 -1.59222084280443E-05 -6.02642712806665E-07 -4.80963753765606E-06 -3.18924403701699E-07 -7.87655312573881E-06
 -6.98636733715271E-07 -5.05351864116304E-06 -1.35682070400918E-05 -3.31744653619136E-06 -5.69542017664502E-05
 -2.82275435299781E-06 -7.56000402980834E-06 -1.58183342571730E-06  3.93430344039148E-06 -8.22499296190157E-08
  8.48722749259719E-10 -3.27754200478662E-06 -2.72459469439594E-05  4.26144488469043E-06  1.30652076945595E-05
 -8.19828934377307E-06  2.53404208500253E-05 -5.42501464538709E-06 -1.21085754811017E-07 -3.30236084779596E-07
 -4.45301122079882E-06  9.13544676727590E-06  2.58325464302679E-06 -3.35898935646335E-05  1.18532227316308E-06
  2.95553311917466E-05  1.07046392665944E-06 -7.70778822502017E-05 -1.45020746417279E-02  1.82892870440024E-03
  5.77511018006776E-01  3.76270550741872E-03 -4.20366720943760E-01 -2.88607705908406E-03  6.99679205626866E-01
  4.66064775586651E-03 -6.35221044214457E-08  4.23797090088782E-07 -2.82802377895183E-06  2.49784443335850E-05
 -5.97215256411127E-06 -3.14211596906835E-05  1.82090486947252E-06 -4.27451772135670E-05  8.82039818082114E-06
 -7.46340496852716E-05 -1.36965693522491E-04  5.91414529339438E-05 -9.03130668838830E-05  1.04244234534167E-04
  2.40583050727158E-05  2.06837848623342E-05  2.36454814532641E-05  4.17855694093818E-07  1.22537996515745E-06
  1.13155949371917E-06  3.07317060273062E-06  1.24399845544971E-06 -1.04203933703967E-05 -4.20036998425828E-06
 -1.27643027772537E-05 -1.80652299404473E-06 -9.09064299452140E-06 -1.88342030842483E-06 -4.65504565845419E-07
 -1.06754822993400E-06  1.17557146919618E-06  1.53485392433826E-05  1.52795336941896E-05  4.02610653659346E-07
  1.15043557803344E-06  2.97010536668778E-06  1.20779737906428E-06 -1.34332227879673E-06 -4.24011036513936E-06
 -1.04357679105967E-05 -1.28000605262608E-05
* ORBITAL    1   58
 -3.19829719869947E-07 -2.30129195354618E-06 -1.07382600344896E-05  3.85065471107525E-06  5.72771139717219E-05
 -1.69140261595109E-07 -2.78794371962230E-06  6.94261032790142E-06  1.42024856142614E-05 -1.12206390327741E-07
 -1.78146207323436E-06 -3.06525187063424E-06  1.23028349494233E-06  5.29732649200627E-07  9.31458433665559E-06
  2.67815964383094E-05 -6.46083316475474E-06 -2.47697978655098E-06 -5.83576986824910E-06  1.09225440909583E-05
  1.93256181457649E-05 -5.04568396527479E-06 -1.31074581207148E-05  1.20894317956463E-05  1.79568336893111E-05
 -2.73285369918495E-07  2.88723902071386E-06 -3.42111505729698E-07 -2.46184351408054E-06 -1.14954119944735E-05
 -7.35951835673201E-08  5.60273897879952E-05 -5.26673121192959E-07 -9.11710241659130E-06 -1.89684185549300E-05
  1.16296065917253E-05  2.25216288724256E-07  4.13320393783637E-06  2.00748380366009E-05  3.06421624463380E-06
  5.16262660324687E-08  9.17645262763750E-07 -5.42679628980258E-06 -8.67994887707506E-06  2.92726377467476E-06
  8.03599423943178E-06 -3.81226424220432E-07 -1.34618742268306E-06  4.70655505680593E-06  1.16298235962645E-05
  1.14112313561989E-06 -1.82729509652894E-06 -1.63779326618569E-05 -2.66636914861123E-05 -3.03784107661857E-07
 -2.18133715071608E-06 -1.02742962455980E-05 -1.63363816553221E-05  2.12246846111781E-05  6.40096085100227E-08
  1.61479927857611E-06  3.40374732380153E-05  1.94725377899820E-05  3.27148688388425E-07  6.14228980651380E-06
  3.42569166347144E-05  6.82384840509982E-06  1.83698974051511E-07  3.15647323311114E-06  1.40865255826890E-07
 -8.87114393069296E-06  1.96031395461438E-06  5.23173118629586E-06 -8.34423218728669E-06 -1.66631470550988E-05
 -1.03693375303823E-06 -2.85949185680141E-06  4.75890939248133E-06  5.94271702898936E-06  2.59507485163130E-06
  7.75156679751522E-06 -1.84520092981526E-06 -1.41445742529261E-05 -2.44495894309481E-05 -3.08386293475564E-04
 -1.81780060219641E-04 -6.07713428115912E-06 -3.99292779037360E-05 -4.96016377886510E-04 -1.78978920591513E-04
 -1.39914706110514E-06 -1.10024426908165E-05 -1.22767411990609E-04 -4.05493222728627E-05  3.22290778795358E-06
  1.96367439612331E-05  2.54912781235156E-04  9.46069088542682E-05 -7.21528326165110E-06 -1.81828310186795E-05
  3.09990526332109E-06  1.96032193237142E-05  4.12468097025812E-06  1.18203092883920E-05  1.71574938241387E-05
  1.37437500587722E-04 -1.48766385840759E-05 -1.13678319374105E-04 -2.72249649906780E-06 -2.05673726952886E-05
 -6.72573212995661E-05 -3.52365454949666E-06 -8.54565450495532E-06 -2.29431246348813E-07 -4.24826087978510E-05
  2.31987207732596E-06 -2.36470383468871E-05 -7.10412672468123E-07 -5.14854206331765E-06 -1.40177620894888E-05
  4.01495697333069E-06  2.92109914813427E-05  1.90617453432256E-06  3.50487773289294E-05 -3.58086917031520E-07
 -3.48113271732848E-05 -6.32304112979940E-07 -4.54875382013776E-06 -1.18283567018692E-05  3.38882518068156E-06
  5.71909831434749E-05  2.83524731400306E-06  7.59487178896741E-06 -1.86213899468679E-06  2.15020545815570E-06
  1.62003185042198E-07  1.33079450464709E-06  5.72760447159021E-06  1.05038078556311E-06  1.58748466172490E-05
  5.81382459898514E-07  4.65818125967022E-06 -3.23341992590457E-07 -7.97849998986125E-06 -1.12161826530589E-07
  3.81005470712403E-07 -4.39740742614437E-06 -2.96282976725648E-05 -2.78790451157897E-06  5.89409500999783E-05
 -1.15757649267501E-06  6.16375721396265E-05  1.17135330814258E-06 -5.86744121440575E-08  3.58257489958135E-06
 -3.58982800864323E-06  1.25283932514548E-04 -3.62153696585174E-06 -1.61393089202818E-04  7.28292700091126E-06
  1.95642633458222E-04 -4.23566565967301E-06 -8.34644930285858E-08 -1.37076307965358E-06 -2.89274573064369E-06
  4.04895283501964E-05  6.19881310374419E-06 -2.16883636475662E-05 -2.19450600584525E-06  3.77569356662974E-05
  9.05735492147690E-06 -7.71020944373635E-05 -1.45031872386826E-02  1.82887174747060E-03 -5.85817947368071E-01
 -3.81588636528828E-03  4.14840361485774E-01  2.84769641948563E-03  6.96062386377773E-01  4.63635331737349E-03
  3.95092163373440E-07  1.13261534909726E-06 -1.17977048819825E-06 -3.00702686074719E-06  1.17967638887274E-06
 -1.03294402966106E-05 -4.19166156743800E-06 -1.25430753406959E-05 -7.63500334048539E-05 -1.37988198697985E-04
 -6.13279601429329E-05  9.02559388255697E-05  1.05517038285966E-04  2.32777564139657E-05  2.11063016788633E-05
  2.28408326143223E-05  4.21962834495464E-07  1.19711837017753E-06 -2.92827476827132E-06 -1.22940706488686E-06
 -1.33961007183100E-06 -4.21926868824229E-06 -1.03967839776865E-05 -1.27001557037497E-05 -1.78144118369236E-06
 -8.99065194680893E-06  1.99009194760891E-06  4.38014775510326E-07 -1.08574199124491E-06  1.12043726420471E-06
  1.49585018101774E-05  1.50996879057768E-05
* ORBITAL    1   59
  1.84523670753367E-06  1.41453013317028E-05  2.44429063602061E-05  3.07987090392387E-04  1.81187413383427E-04
 -1.40081942263240E-06 -1.10318286289147E-05 -1.22965519942836E-04 -4.06047278804362E-05 -6.08588430575549E-06
 -4.00668942293301E-05 -4.96689030129764E-04 -1.79054498547143E-04  3.22927003908089E-06  1.97538143232865E-05
  2.55677353422876E-04  9.47822883664720E-05  7.22800341735057E-06  1.82160396767235E-05 -1.72942885304347E-05
 -1.37676916597923E-04 -4.08489117323878E-06 -1.16949929127409E-05 -3.13244342434436E-06 -1.96660986447743E-05
 -1.48982477932061E-05 -1.13670945490865E-04  3.05329221762300E-07  2.19252985580403E-06  1.03216278509018E-05
  1.65152269852800E-05 -2.12155525740486E-05  3.26518871166560E-07  6.13958717406945E-06  3.41810723110353E-05
  6.78749348326904E-06  6.24336013264208E-08  1.58812371982669E-06  3.38876928423253E-05  1.94395364332775E-05
  1.83472442598010E-07  3.15735252316705E-06  1.33715618721482E-07 -8.86987486932580E-06 -1.97834645071951E-06
 -5.27164085006870E-06 -4.77832103106003E-06 -5.97801411632929E-06  1.03593818612236E-06  2.85201544126473E-06
  8.35303164848770E-06  1.66953604202511E-05  2.60622359897340E-06  7.77906049892874E-06  3.44695112123156E-07
  2.48014878017073E-06  1.15889807333123E-05  4.35022267356495E-07 -5.59205643994808E-05  2.24592408575658E-07
  4.12434124915509E-06  2.00112541413840E-05  3.04857372724032E-06 -5.31424850687529E-07 -9.19194206604696E-06
 -1.94288401647975E-05  1.15236092740396E-05  5.01848912848357E-08  8.98584647651376E-07 -5.53077043281442E-06
 -8.69184067795753E-06 -2.93634284353434E-06 -8.05353674535493E-06 -1.15826151209093E-06  1.78937154844276E-06
 -4.70489400125092E-06 -1.16283380135046E-05  3.79312217368830E-07  1.34294549109345E-06 -1.63787208112353E-05
 -2.66353963811994E-05  3.23950843497139E-07  2.33137292217378E-06  1.08569972140252E-05 -3.21447951685759E-06
 -5.70357287500719E-05 -1.09648474633458E-07 -1.77466520256388E-06 -2.85147775494998E-06  1.32695020702751E-06
 -1.69979984422057E-07 -2.81211481998666E-06  6.82872970592512E-06  1.41817832709491E-05  5.29091490804828E-07
  9.32523538579446E-06  2.67780983271934E-05 -6.47317936987307E-06  2.49574358058585E-06  5.87528135036847E-06
 -1.21079437324172E-05 -1.80007010624896E-05  5.04639219450686E-06  1.30980907572163E-05 -1.09341777815318E-05
 -1.93950307554179E-05 -2.71301049588482E-07  2.94277866808636E-06  6.36449472245114E-07  4.58015593801750E-06
  1.19408773474271E-05  2.83217333164928E-06  7.58789291229920E-06  3.37795465542288E-06  5.71397739546282E-05
 -1.85489700772990E-06  2.23237802790827E-06 -1.60969693673572E-07 -1.32289582017402E-06 -5.69903116802198E-06
  5.78865793974742E-07  4.63991700082849E-06  1.05018558651153E-06  1.58380169791883E-05 -3.23809572928908E-07
 -7.94294127023343E-06  2.72425563948617E-06  2.05797546319951E-05  6.72889078017631E-05 -2.56153195197140E-07
 -4.24939021409862E-05 -3.53011353801667E-06 -8.57655921407964E-06  2.30336597691657E-06 -2.36349921770834E-05
  7.09303093051817E-07  5.13962670842951E-06  1.39741015672984E-05  1.90421116008198E-06  3.50010322876478E-05
  4.00306322698619E-06  2.92087479211322E-05 -3.66559324413152E-07 -3.48162692397591E-05  7.18126536730361E-08
 -1.65830896457920E-06  3.39907729292668E-06  6.83395679024065E-05 -1.61591355258312E-06 -8.24167426711951E-05
  5.31322282451615E-06 -1.08450073221950E-04  7.96310833259316E-06  7.70392985765002E-05  1.44994415438351E-02
 -1.82932920722300E-03  4.14560022409726E-01  2.84597053771595E-03 -5.85799094789183E-01 -3.81791403869675E-03
  6.96245343907104E-01  4.63765636523765E-03  1.21657153309154E-07  1.52726095176116E-06  4.13181039037721E-06
 -2.16347945142093E-05 -1.73954720773420E-06  2.27459719257426E-05 -2.51747141968462E-06 -3.10601418369659E-05
  5.38225587886843E-07  1.01905435654159E-07  4.64026341355326E-06  2.53828048438575E-06  1.69968569757166E-04
  9.42727663189388E-06 -1.10349464832567E-04 -5.23594431855866E-06 -1.99460305531294E-04 -6.85117162321432E-06
  1.78856436946256E-06  8.98646461149493E-06  4.14169505838884E-07  1.99400494002838E-06 -1.08768813547395E-06
 -1.50919149726795E-05 -1.12506357063360E-06 -1.49529871291878E-05 -3.80093520835027E-07 -1.12361385021797E-06
 -1.19198942108241E-06 -3.02979041331998E-06 -1.39765270997203E-06  1.26486069053169E-05  4.20330007816904E-06
  1.03743134000083E-05  7.63027719730214E-05  1.37941893234599E-04  9.01997700352544E-05 -6.11477200756028E-05
  1.05235645943281E-04 -2.11328801630678E-05 -2.28952036185437E-05 -2.31565973920676E-05 -4.06940033376124E-07
 -1.14253981324342E-06 -2.99120259106892E-06 -1.19167631668295E-06  1.17166834702659E-06  4.18541906982446E-06
  1.25213676609878E-05  1.03156240985953E-05
* ORBITAL    1   60
  3.07393395858032E-07  2.21224383257901E-06  1.02927145901164E-05 -4.97674708095832E-06 -5.70867260431844E-05
 -2.28313032606450E-07 -4.19144542029386E-06 -2.04384025277364E-05 -3.14115854320284E-06  4.98639768165058E-07
  8.59846164555199E-06  1.57458956199561E-05 -1.24302232424375E-05  4.36221843910042E-08  7.67240525082232E-07
 -6.27134218520647E-06 -8.81745761381763E-06 -2.93074019872393E-06 -8.00622307260298E-06  7.29983226938641E-07
 -2.77413449954186E-06 -4.61209791213390E-06 -1.14544630832703E-05 -3.22432238925838E-07 -1.21167857319146E-06
 -1.62249096502994E-05 -2.62958995424511E-05  3.14625167369627E-07  2.26415788382749E-06  1.05384879012478E-05
 -5.09224657933759E-06 -5.79468232316705E-05  1.13729133620999E-07  1.81264854749296E-06  2.73538493679988E-06
 -1.45255756255662E-06  1.77550537419925E-07  2.94020401910835E-06 -6.30304657026498E-06 -1.41398611253235E-05
  5.18502309356431E-07  9.10013239541645E-06  2.56158797705226E-05 -6.63186354208983E-06  2.66606300762280E-06
  6.16955425367021E-06  1.20804279087945E-05  1.79724512079297E-05  4.71127938093601E-06  1.24607876270791E-05
  1.09194677064480E-05  1.93358122075576E-05 -3.47874253598759E-07  2.74671576436013E-06  1.83762617632133E-06
  1.40766330583708E-05  2.52017437080840E-05  3.09170002409096E-04  1.83059664308963E-04  1.36920820644661E-06
  1.08665533901612E-05  1.21088234504341E-04  4.01332427725263E-05  5.95675944527362E-06  3.92449193353953E-05
  4.86761582055798E-04  1.76276183559025E-04  3.21284157444350E-06  1.98906943731264E-05  2.55674483304089E-04
  9.50736875360801E-05  7.47296962010962E-06  1.85286990486294E-05  1.71844533904073E-05  1.36874846755961E-04
 -4.44341271213553E-06 -1.16917999678931E-05  3.32787037273251E-06  1.98338633999308E-05 -1.47358296537628E-05
 -1.12124965409531E-04  3.16720087865747E-07  2.27479105976008E-06  1.07246499814239E-05  1.86364523192071E-05
 -2.04615130056719E-05 -3.27908914033238E-07 -6.16933662392819E-06 -3.45563210327302E-05 -6.97196211477783E-06
 -6.42261003089237E-08 -1.61646890510812E-06 -3.36311624460386E-05 -1.92401370180281E-05  1.92662972918119E-07
  3.34392799103616E-06  1.32517987748419E-06 -8.57602421759031E-06 -1.85639157352672E-06 -5.03150068618217E-06
  4.83316542397782E-06  6.12416259842552E-06  1.20819263572399E-06  3.19878730064654E-06 -8.27464516575217E-06
 -1.65579330545656E-05  2.41065250385626E-06  7.33561341731323E-06 -1.61100999358046E-07 -1.32328459953941E-06
 -5.66988347386192E-06 -5.97566537673051E-07 -4.79075258632744E-06 -1.05086877943368E-06 -1.58822901812600E-05
 -3.19054771673429E-07 -7.84767516951183E-06  6.86756786860860E-07  4.96512793220721E-06  1.32884756469793E-05
 -2.74963865719226E-06 -7.60346996496105E-06 -3.31877604725716E-06 -5.68972768819275E-05 -1.59054760561054E-06
  3.71641870143249E-06  6.85073646454814E-07  4.95930824499564E-06  1.33973736110380E-05 -1.85292484864317E-06
 -3.45796849513085E-05 -4.06090223575834E-06 -2.95969703925972E-05 -3.76859901339908E-07 -3.43506534960905E-05
  2.63590195856267E-06  1.99168948346483E-05  6.53347733978051E-05  2.54628819451712E-07  4.12218841057781E-05
  3.40118772698052E-06  7.94162291100446E-06  2.18082599614381E-06 -2.38316855789898E-05  7.71151365243068E-05
  1.44532415572661E-02 -1.81550638891897E-03 -4.11395053047432E-01 -2.82651672475905E-03  5.88412468649829E-01
  3.83566170281228E-03  6.95919638069610E-01  4.63493787591292E-03  8.03064708643803E-08  2.65687313125844E-06
  2.44563636600810E-06  5.96036364737993E-05  2.43233751409999E-06 -9.67164317161602E-05 -6.78362392123554E-06
  1.03684624269518E-04  9.77361796482109E-06  8.00170555994900E-08  1.05568248080222E-06  2.92101311476200E-06
 -2.31005229570283E-05 -8.63583438735129E-06  8.44012731310406E-06  4.51461475631910E-06 -3.02622136690174E-05
 -5.92391162383464E-06  1.30737107835339E-07  2.24070611859092E-06  4.18835422754820E-06  4.80571985285308E-05
  1.71118755641000E-06 -4.23067224024418E-05  2.23151055245015E-06 -6.29869110002842E-05  4.32122955548886E-07
 -3.96931484720610E-07 -1.14371626833249E-06  1.19785254870029E-06  2.97168744873589E-06 -1.34187194278079E-06
  1.27848329045574E-05  4.24797814441827E-06  1.04521852320081E-05  1.82035647682385E-06  9.14622863476344E-06
 -4.55014309335970E-07 -1.81622976175336E-06 -1.00033294372572E-06 -1.53592006820505E-05 -1.17641803508089E-06
 -1.53537939264020E-05 -3.97163804640607E-07 -1.17482926756475E-06  3.03695788960117E-06  1.12202388875142E-06
  1.25149695177951E-06  4.19663148752431E-06  1.27364652991628E-05  1.04258037851860E-05  7.44560378375971E-05
  1.37084300022109E-04 -9.06615964507574E-05  6.02162023597236E-05  1.04443044101646E-04 -2.05213115852872E-05
 -2.34884600510929E-05 -2.37021917049739E-05
* ORBITAL    1   61
 -7.75509944078436E-09 -5.57925906846563E-08 -2.68748306348344E-07 -1.11912878105495E-06 -1.91816393759403E-07
  1.04135124865887E-07  2.01068889598915E-06  1.38131118555810E-05  3.55152252073515E-06 -1.03786836344124E-07
 -2.00497377753613E-06 -1.37581766111013E-05 -3.53454890316033E-06 -1.39943717646271E-07 -2.70735092109725E-06
 -1.87211313472594E-05 -4.85036947254593E-06  1.76105379179641E-06  3.66527935689077E-06  2.80973708547131E-07
  1.21550114413608E-06  2.96265091996412E-06  6.21110177796806E-06  2.94730638398620E-07  1.24317947698560E-06
 -4.53524116457964E-07 -1.84051562130229E-06  3.92428608753463E-09  2.84615620440294E-08  1.43228523169279E-07
  5.29453230657449E-07 -2.27438647576667E-07 -6.16568335496309E-07 -1.86949284942550E-05 -1.65970599331701E-04
 -5.80812560583657E-05  6.08275982753739E-07  1.84849767768234E-05  1.64249599429093E-04  5.75880556287303E-05
  8.82032867404213E-07  2.66952271400436E-05  2.36658011682912E-04  8.27862602815590E-05 -1.40568771503150E-05
 -5.12236315755684E-05 -2.10951014902096E-05 -6.31285278573976E-05 -2.44122565108683E-05 -8.92563018178401E-05
 -2.15967910366746E-05 -6.45445838848232E-05  2.99640324208562E-05  8.98197993170163E-05 -1.58504038999297E-07
 -1.14006606015240E-06 -5.35568886370823E-06 -3.05928693362937E-05 -8.72538369271347E-06  2.69159809252371E-07
  5.20493531443845E-06  4.21463637239628E-05  1.23989535420187E-05 -2.72470462380579E-08 -6.80486105217698E-07
 -5.96854449545075E-06 -1.75234298669318E-06 -9.40295731169461E-09 -2.70017820941804E-07  2.35180791487151E-06
  1.87015210113354E-06 -1.15478702040159E-06 -1.01362194520828E-06  2.13725426801413E-06  6.06128131077902E-06
  1.84691712185878E-06  3.98380803603516E-06 -3.85538789718193E-06 -8.17593677602192E-06 -4.70017379488266E-06
 -1.15953995827419E-05  1.62335351923772E-07  1.16750510162061E-06  5.48796724678223E-06  3.12903606671140E-05
  9.06724327939314E-06 -1.17421142249542E-07 -2.14058220332898E-06 -2.03073027141787E-05 -6.81018813792320E-06
 -1.26364415508159E-07 -2.42933721313976E-06 -1.61718873951410E-05 -3.90086919840929E-06 -2.08085930002009E-07
 -4.13221814333371E-06 -3.38097128288725E-05 -9.95683951369857E-06  2.12125350193422E-06  3.86216406864601E-06
  2.44678934996607E-07  8.84159396262820E-07 -1.56215345339431E-07  9.29796116762950E-07  6.32411977718052E-06
  1.53666987340691E-05  1.20407466935110E-06  1.46280339144905E-06  1.30456370006127E-06  9.91076740363633E-06
  4.38889866198718E-05 -3.26815046679862E-06 -4.52587867454860E-05 -2.36274640976972E-07  1.90991089520851E-05
  2.80590434235966E-07 -2.35579608617677E-05  1.33129255591532E-08  1.00209350447731E-07  4.28533401359276E-07
 -1.54511823892302E-06  6.70210638058232E-06  1.55035169570279E-06 -7.41973714479740E-06  2.13925886800143E-06
 -1.06742274823221E-05 -1.50791198136021E-10 -8.66997743196305E-10  4.89398150550058E-09  1.03562343337584E-07
  9.30197957927292E-07 -1.05518241577540E-07 -9.62814095847098E-07 -1.46868342093360E-07 -1.36605202237704E-06
 -1.34420361374683E-06 -1.02045169893199E-05 -4.48488921477898E-05  1.58137548716343E-06  3.03901974091681E-05
  1.86704311104166E-06 -4.02442627544935E-06  2.24839819513813E-06  4.59577298277241E-05 -2.87764786983503E-08
 -1.41371683890595E-07 -3.67227653831089E-07  3.12642390876443E-06 -3.09471959391393E-06  1.23022293651423E-06
  1.39648585667583E-06  9.77271282980232E-06  6.99670313691238E-08 -1.92309482323222E-09 -1.50150491916093E-08
 -4.84632469922173E-08  7.13471700776297E-06 -7.46354177087718E-07 -7.06050140836845E-06  6.55124514065227E-07
 -1.02228749341495E-05  1.03287119847124E-06  4.73312853298517E-08  2.08342131435597E-06  1.83411115440391E-07
 -4.99237730147525E-01 -2.77714772122876E-03  4.96274728051548E-01  2.76203212060723E-03  7.10229339790579E-01
  3.95052984242431E-03  3.49613945296385E-08  2.10129864541806E-07  5.35978532070013E-07 -1.05045746387834E-05
  6.27319280305456E-07  6.78401181570709E-06  8.71137612044299E-07 -6.22996359080008E-06  3.21390526414890E-06
 -1.65997491071169E-08 -1.88796820200959E-07 -8.55917479602902E-05  8.56269305475320E-05  1.21478889964342E-04
 -2.72147869135874E-05 -1.14622463639385E-08  2.80102377620842E-05 -3.67344916586901E-08 -7.97500247898241E-08
 -7.60574002691063E-07  1.72737610623544E-07  4.77985483005258E-07  4.63245846059233E-07  9.04593391286916E-08
 -2.71048792930983E-07  2.96681002141325E-09  1.41418835368138E-08 -2.67880744407535E-07  2.72745294129809E-07
  3.73559675086454E-07  7.14827942017292E-09 -1.88789290009810E-06  1.91274339738582E-06  3.85197514419783E-08
  8.60091939094671E-08 -4.18035290328286E-08  6.67255270365567E-07  6.69921896658673E-07 -1.14420421024885E-07
 -5.22517763702996E-07  2.51542972556334E-07
* ORBITAL    1   62
  1.66143881194217E-07  1.19454526466601E-06  5.60314421188307E-06  3.12324138555558E-05  8.48408271098486E-06
  2.70286609557901E-07  5.22370219937645E-06  4.21118185199815E-05  1.22951192016892E-05 -2.75421751253501E-08
 -6.93187125463407E-07 -6.22925736280839E-06 -1.87841755059241E-06  4.11052850369492E-09  1.71374371862517E-07
 -2.85892587442307E-06 -1.94972134998909E-06  1.13927092259427E-06  1.01134926532219E-06  2.13231003765040E-06
  6.10754971883039E-06 -1.76488300189205E-06 -3.82429389160394E-06 -3.96497371871042E-06 -8.37936094375962E-06
  4.66780283348450E-06  1.14875849267540E-05 -1.50446440712331E-07 -1.08218582497893E-06 -5.08714128268754E-06
 -3.00636298304312E-05 -9.55646472731896E-06 -1.07344630465006E-07 -1.95233294467553E-06 -1.92381589311780E-05
 -6.67232456903665E-06 -1.26090466981514E-07 -2.42659105687301E-06 -1.61787837289518E-05 -3.92215558336477E-06
  2.04792485052652E-07  4.06458486590376E-06  3.34042339939696E-05  9.92902553649756E-06 -2.14861942887460E-06
 -3.94755290662971E-06  2.93042167204267E-07  1.00207349648982E-06  2.35462390654895E-08 -1.26292487125463E-06
  6.13958406225759E-06  1.49784636463500E-05 -1.06636297582182E-06 -1.26410886990563E-06  5.95442543942690E-09
  4.24061824595591E-08  1.90339242354136E-07  7.83764471199068E-07  2.52357242105925E-07  1.00318553141337E-07
  1.93532155845956E-06  1.33109875662466E-05  3.40363295669575E-06 -1.02792939902306E-07 -1.97850100743077E-06
 -1.35037428832132E-05 -3.44833942249463E-06  1.43056364074164E-07  2.76641025500646E-06  1.90313924823619E-05
  4.89881034648696E-06 -1.66232059972129E-06 -3.49843436280497E-06  3.03890592738664E-07  1.24153684799014E-06
 -2.97481538476407E-06 -6.24568893603113E-06  2.53018441827091E-07  1.16150526411081E-06  4.33086375244037E-07
  1.79748252805392E-06 -7.29956510366749E-09 -5.24055132600853E-08 -3.27337010241757E-07 -1.82438536674532E-06
 -2.37479364402841E-07 -6.08804634499570E-07 -1.84828856598021E-05 -1.63693308064813E-04 -5.72006560900887E-05
  6.16699201332518E-07  1.85935716221658E-05  1.65470893058548E-04  5.80260129923187E-05 -8.73659286603219E-07
 -2.63672759293085E-05 -2.35421297023953E-04 -8.27500381063807E-05  1.42045143011958E-05  5.16346775822747E-05
 -2.09404309570151E-05 -6.26503605934435E-05  2.41024368289682E-05  8.79522928133413E-05 -2.19176596549176E-05
 -6.57820777207248E-05 -2.99775595038562E-05 -8.94342956558268E-05  1.03828088654801E-08  7.72269885270381E-08
  2.65430879701776E-07 -1.51405593708316E-06  7.51274924600284E-06  1.51282861876932E-06 -7.38230413386966E-06
 -2.20371309408020E-06  1.03908117474787E-05 -1.31253878874786E-06 -9.96890777594245E-06 -4.39535490024901E-05
 -3.27686455166858E-06 -4.50864075544239E-05 -1.07316108333297E-07  1.91956312451215E-05 -1.50097143009157E-07
  2.42331978200281E-05  1.33566609569151E-06  1.01436982164936E-05  4.47889633557452E-05  1.47831414015071E-06
  2.91214243414419E-05  1.91807660424058E-06 -3.92804363080423E-06 -2.22197182915053E-06 -4.58854885848128E-05
  1.77867521349472E-09  1.27399129455963E-08  4.07591980348900E-08  1.04434414566476E-07  8.97780673770021E-07
 -1.17441566967769E-07 -1.05858811169718E-06  1.52035069429689E-07  1.38365705665731E-06 -1.05500852018630E-09
 -9.18054794696285E-09 -3.44172423675705E-08  1.42124457772588E-05 -6.53527523656340E-07 -1.43386866263450E-05
  6.57268566174129E-07  2.04232546292121E-05 -9.67372627663835E-07  2.81627961542235E-08  1.70193528237997E-07
  3.35332136846871E-07  3.09234529706859E-05 -2.92067416799675E-06 -2.74383248657886E-05  1.18989356725945E-06
 -4.67801547915705E-05 -2.08499125712140E-07 -2.71199199206912E-08 -1.71882860404101E-07 -2.94643343591033E-07
  3.89737632335761E-06  7.63982615321043E-07 -6.57401486919458E-06  8.56589450495276E-07 -1.13630324848964E-05
 -3.34078487573097E-06  3.24614174686590E-08  4.39569480159260E-06 -1.27586317730891E-07 -4.93507682915571E-01
 -2.74595923735736E-03  4.98677649724959E-01  2.77306497683420E-03 -7.12547120617840E-01 -3.96356304608789E-03
  3.29746738251618E-08  7.72081006667418E-08 -7.38968906362808E-07  2.14820222487575E-07 -4.94558343563960E-07
 -3.75148634968154E-07 -3.94863327200506E-08  4.27074521266385E-07  1.15493743412388E-07  5.31897259108202E-07
 -8.68200710627567E-05  8.73308775006894E-05 -1.24924472890990E-04  2.83902351940789E-05  2.27315398557808E-07
 -2.86674111146884E-05 -4.48738875620052E-08 -1.20540137247145E-07 -3.41709292514430E-08  6.32321153411323E-07
 -6.57486564970895E-07  1.15565575391717E-07  5.92644472016475E-07 -1.79833591829715E-07 -4.51038907847421E-09
 -1.77844928758416E-08 -2.39939853717961E-07  2.36760015962316E-07 -3.69834059449008E-07 -5.81365879737879E-09
  1.80220265783517E-06 -1.81032551979279E-06
* ORBITAL    1   63
 -5.64531764272284E-09 -4.08496113989376E-08 -2.58189007742109E-07 -1.52978178270047E-06 -4.14840311400992E-08
 -6.12436307293501E-07 -1.85094200156750E-05 -1.64763746253429E-04 -5.78015408363996E-05  6.11120052552127E-07
  1.85034876750905E-05  1.63894901364581E-04  5.72381966704176E-05  8.71181394499384E-07  2.63294635734412E-05
  2.35027854992578E-04  8.26037579719152E-05  1.41230607488222E-05  5.14093157118542E-05 -2.19044272670297E-05
 -6.57028109878533E-05  2.40716673388215E-05  8.79086592725285E-05 -2.08612951652738E-05 -6.24231450165467E-05
  2.99434579042562E-05  8.94058233467460E-05  6.00627574043340E-09  4.28095645701725E-08  1.93493826899517E-07
  8.73585430390350E-07  3.46415128061185E-07  1.02591843988122E-07  1.97441047326082E-06  1.34806574797322E-05
  3.44521167285690E-06 -9.99762391800162E-08 -1.92955354484098E-06 -1.33153051412152E-05 -3.42154174009436E-06
 -1.42990356113493E-07 -2.76429615311107E-06 -1.89883368357717E-05 -4.87585995963423E-06 -1.65720420923346E-06
 -3.48298753369402E-06  2.53025858366052E-07  1.15562423622573E-06 -2.97390033473085E-06 -6.24409940906482E-06
  2.95627443226522E-07  1.22962178726205E-06 -4.35489632205694E-07 -1.80840972893450E-06 -1.51917402500026E-07
 -1.09273103880343E-06 -5.13740119009645E-06 -3.02607172901844E-05 -9.60423983657360E-06  1.25730376282353E-07
  2.41903459669067E-06  1.61268352009029E-05  3.90848864446127E-06  1.08205312554694E-07  1.96813825069508E-06
  1.93271568341280E-05  6.69050252609949E-06 -2.04559792225888E-07 -4.06005599506727E-06 -3.33621945160064E-05
 -9.91528556394046E-06 -2.13979457095101E-06 -3.94048161314937E-06  6.13362067087150E-06  1.49683693079147E-05
  2.83544876431725E-08 -1.24432692344353E-06  2.85882882045819E-07  9.89582751948366E-07  1.08127078825426E-06
  1.27487314941710E-06  1.63857655367415E-07  1.17814142000371E-06  5.52536082053221E-06  3.08844553400195E-05
  8.38599973038324E-06  2.79302945160986E-08  6.98846936259331E-07  6.24122382604204E-06  1.87493555054051E-06
 -2.69064765817943E-07 -5.19989780598295E-06 -4.19446646233583E-05 -1.22485936760883E-05 -5.29178127023912E-09
 -1.94654529036517E-07  2.70468036659348E-06  1.90769908232095E-06  1.13984247413419E-06  1.01044363015496E-06
 -3.95011180944033E-06 -8.34690920258174E-06 -1.77025566342507E-06 -3.82223833461257E-06  2.12443057773459E-06
  6.09235216433974E-06 -4.66180890092764E-06 -1.14751887063879E-05  1.33335034909202E-06  1.01260213191078E-05
  4.47239991052695E-05 -1.91480376082195E-06  3.91952383962838E-06 -1.47146064504070E-06 -2.91033320002015E-05
  2.21868058924569E-06  4.58557233870689E-05  1.65111876108839E-09  1.18237109912439E-08  3.62266399541685E-08
  1.16477402271283E-07  1.05197745725503E-06 -1.04374183431902E-07 -8.93447202328079E-07 -1.51402779043323E-07
 -1.37577242709739E-06  7.13732656461138E-09  5.27188973394187E-08  1.75905021005264E-07 -1.50647137693750E-06
  7.39575725926194E-06  1.51553506677473E-06 -7.40253323753658E-06  2.18512389463914E-06 -1.04348306097515E-05
 -1.31034811091326E-06 -9.95163032562229E-06 -4.38759490009817E-05  1.02532074975675E-07 -1.91591624122968E-05
  3.27039386994397E-06  4.49874241876482E-05  1.54094869545479E-07 -2.41812862246148E-05 -2.67399382590482E-08
 -1.54295361066006E-07 -3.00419322909913E-07 -1.66069949847439E-05 -9.76971596872684E-07  2.01041994994026E-05
 -5.96117099127939E-07 -2.09429824024589E-05  3.13691430153366E-06 -8.46829767742931E-08 -1.04208728182080E-05
  1.15762536260161E-06 -4.98711730246157E-01 -2.77596707281224E-03  4.93740359175132E-01  2.74792395592308E-03
  7.12362059449799E-01  3.96284502404970E-03 -1.88464314210741E-09 -1.53728222491542E-08 -5.94543983805443E-08
 -7.23513026447508E-06 -7.83013773656614E-07  7.20825126382783E-06  7.76365731458379E-07  1.04329932139325E-05
  1.14865632955271E-06  2.82406523094416E-08  1.75704419525675E-07  3.38078795227754E-07 -3.38808372879274E-05
 -1.51483089911427E-06  3.12619050104513E-05  3.25892803600485E-06 -4.24627889719228E-05 -2.93295550871143E-07
 -8.65948445361074E-09 -4.15579364445278E-08 -2.47577757555225E-07  2.37003338757841E-07  3.83627199544401E-07
 -1.81656428302957E-06 -1.05386943715890E-08  1.82664927144449E-06 -4.53311190412528E-08 -1.23833688145727E-07
 -6.44147696481192E-07  4.36971350528420E-08  6.39100518895195E-07 -1.62267139162383E-07  1.22547249505442E-07
  6.00253327193968E-07  3.89336716690523E-08  3.24803190994365E-07 -8.78525933982524E-05  8.65702373182614E-05
  1.24202049820441E-04  1.28844926728575E-07 -2.87350603148537E-05  2.77442066110647E-05  3.24368077594914E-08
  7.33897181144832E-08 -2.15324245172757E-07  7.45007123618536E-07  4.88409602427158E-07 -3.73951835698849E-08
  4.36049700108711E-07 -3.63617152081774E-07
* ORBITAL    1   64
 -1.63897832381410E-07 -1.17879147967413E-06 -5.54404148353655E-06 -3.15123566773598E-05 -9.08402428410432E-06
 -1.26146649837910E-07 -2.42549579546788E-06 -1.61450660398162E-05 -3.89746392772193E-06 -1.19858954200061E-07
 -2.18848508079318E-06 -2.05581360537785E-05 -6.86213898336461E-06 -2.07940492887811E-07 -4.12782497483988E-06
 -3.37775713733938E-05 -9.95429757437382E-06 -2.10384047034023E-06 -3.84215712603670E-06 -6.29966971373298E-06
 -1.53437705998766E-05  1.79635039190895E-07 -8.82345840670091E-07 -2.41173386212199E-07 -8.74871177923303E-07
  1.21821518430289E-06  1.53718841917086E-06  1.61480373732934E-07  1.16136240489871E-06  5.45275452240702E-06
  3.06806365528413E-05  8.37425939782419E-06 -2.59061721738356E-08 -6.56920993887754E-07 -5.90595415003727E-06
 -1.76295843279842E-06  2.71632467324980E-07  5.25001921917902E-06  4.23199647687545E-05  1.23839017625952E-05
 -7.18971094864919E-09 -2.29286891894745E-07  2.45386802363856E-06  1.83309058661665E-06  1.16274910377369E-06
  1.04286520665297E-06  3.89549971703812E-06  8.25781294837703E-06 -1.82999316332586E-06 -3.94500473082738E-06
 -2.09682426471024E-06 -5.97764645176127E-06 -4.70833105651545E-06 -1.16181763772792E-05 -6.62360146182189E-09
 -4.82130169342969E-08 -2.50702955605622E-07 -1.15210670456012E-06  2.51651425735512E-07  6.04669207893167E-07
  1.81622156414443E-05  1.62697475524653E-04  5.73738283532681E-05 -6.18845271746887E-07 -1.85046539869732E-05
 -1.65331012717085E-04 -5.80795011385381E-05  8.86807189347892E-07  2.65023184354896E-05  2.36872922061730E-04
  8.33321396261366E-05  1.38853794976956E-05  5.06259274640358E-05  2.16838670586082E-05  6.48747383771904E-05
  2.41230317894163E-05  8.84507926766727E-05  2.07072975387110E-05  6.20799451475908E-05  2.96300486085805E-05
  8.90147410492697E-05  1.15220253894570E-08  8.27855143805654E-08  3.94914931415527E-07  1.66342497273448E-06
  3.20087760126871E-07 -1.04457873443267E-07 -2.01406539496866E-06 -1.37679762408262E-05 -3.52681897491696E-06
  1.05226836899924E-07  2.03031254119265E-06  1.39652490501536E-05  3.59221828025332E-06 -1.38891332115871E-07
 -2.68778964763761E-06 -1.85900160758682E-05 -4.82077122964377E-06 -1.74815514326076E-06 -3.64865703418704E-06
 -2.73554159450509E-07 -1.17882451511113E-06 -2.94759545483768E-06 -6.21388210341439E-06 -2.80175995480016E-07
 -1.19427337869289E-06 -4.76238350411839E-07 -1.89908508528900E-06  1.35240552604987E-09  9.71157541218579E-09
  2.54829315128932E-08 -1.08658235277801E-07 -9.89207329014507E-07  1.05036962861076E-07  9.26546047956086E-07
 -1.49678430254286E-07 -1.39073051572983E-06  1.35724275324718E-06  1.03033949367293E-05  4.51894763715654E-05
  1.81548475000369E-06 -4.00671551124809E-06  1.60494181719652E-06  3.02736941057810E-05  2.29900581598884E-06
  4.60427754145244E-05 -1.29637948085963E-06 -9.85061295681824E-06 -4.35946516120280E-05 -2.13526808421935E-07
  1.88820451596436E-05 -3.28448397467104E-06 -4.49880166662231E-05  1.93610322057444E-07 -2.35134894827647E-05
 -1.66804652767856E-08 -1.25966636399576E-07 -5.39579523870145E-07  1.48346773678714E-06 -7.45251883162334E-06
 -1.48856154051565E-06  6.52165653933173E-06  2.05008589143527E-06 -1.07645737644615E-05 -1.17387829518368E-07
 -1.06378469623669E-05  6.18382763982973E-07  4.93962746353450E-01  2.74799319037764E-03 -4.97760475559058E-01
 -2.76694267067838E-03  7.12873185147781E-01  3.96145336823789E-03 -3.55709644967128E-08 -2.36166334239909E-07
 -5.47315563174836E-07 -1.67455846745845E-05  7.36384043868709E-07  1.36216219743609E-05  7.45279481005280E-07
  2.57371879600166E-05  3.39394789652808E-06  3.11999672158079E-08  2.09334137606634E-07  4.14171208693886E-07
  6.40487113112850E-06  1.39779931555548E-06 -3.91031284489588E-06 -3.12880118757091E-06 -4.26185462786943E-06
 -2.06040406571472E-08  1.21672964655551E-09  8.86098523423338E-09  2.41523141474342E-08  1.42849163622896E-05
  7.77083496439754E-07 -1.44369643752224E-05 -8.76425438911677E-07  2.06821206650773E-05  1.21092504212381E-06
 -3.80650792829856E-08 -7.82927370604526E-08  6.71192063504270E-07 -2.48296314391205E-08  6.61521681723601E-07
 -2.01743611419694E-07  1.35998061556493E-07  5.72798184266868E-07 -8.13335349215911E-09 -4.22699709077436E-08
  2.75241950540472E-07 -2.52273162597901E-07  3.81673493284384E-07 -1.88708925251456E-06 -1.13893853629419E-08
  1.90765608827516E-06  3.58404374884801E-08  7.71462807179911E-08  1.65873876905541E-07 -7.56034993546600E-07
  4.77617559786114E-07 -8.93285134518330E-08  2.86686708875042E-07 -4.51977579312756E-07 -2.44082570528729E-08
  7.82673413346785E-08  8.65572498336710E-05 -8.62983281312451E-05  1.23088669909887E-04 -4.66047587818535E-09
 -2.84525148963090E-05  2.73150844755145E-05
* ORBITAL    1   65
 -3.84041089006445E-06 -2.25868256692673E-04  1.60013817048243E-01 -6.72676226851165E-04  3.29564951665427E-04
 -1.21914452756960E-06  5.23205739447653E-05 -8.93341734015176E-05 -1.90256308692202E-05 -6.48631135884781E-06
  1.50735623786083E-03  7.01238168203093E-04 -4.75533983601231E-05  5.26699983946565E-06 -8.98475377556118E-04
 -2.24310859801819E-04  3.58279583912398E-06 -1.44753708667101E-04  3.78728859877203E-07  1.34559713281134E-04
 -4.23251243538677E-05 -3.09849826358305E-05 -1.43045693792733E-04  2.72695807988552E-05  8.55029349566943E-06
 -7.40719682495529E-05 -2.40605439964969E-04 -5.27805838494865E-06 -3.60310140340053E-04  2.60809311535744E-01
 -1.13820450522716E-03  7.15663877869922E-04 -1.29727787310411E-05  2.21947741777625E-03  4.17643916127104E-04
 -1.32244404362736E-04 -3.93788013728845E-07  2.12797848195270E-04  1.78309950326169E-04 -3.86498500464275E-05
 -7.33999301803455E-06  1.56037606030474E-03  5.11856691562672E-04 -8.18228944493067E-05 -8.78869960203695E-05
  1.54548999107025E-04  7.98554619434537E-05  1.75476816608140E-04  1.67888724345968E-04  5.25738330092943E-05
 -7.61199526558661E-05  2.18552178143523E-04 -1.99404516479740E-04  5.93954880626021E-05 -1.34489329400404E-05
 -1.25649390761765E-03  9.41168317252360E-01 -3.95762559245434E-03  3.62527359074974E-03  3.32285491514365E-06
 -5.19838431741078E-04 -1.14526495483509E-05  8.37865933789089E-05  4.81424913270435E-05 -7.76320739839759E-03
 -1.56429083968421E-04  7.67513280386343E-04  3.16813975473658E-05 -5.19586334531373E-03 -1.40348404358985E-04
  4.88388218169863E-04 -5.20273504262362E-04  2.17780916806059E-04 -7.10756281234288E-04  3.48419484742537E-04
  3.13101208178792E-04 -1.04676794866771E-04 -2.39947189767421E-04  1.07259419604122E-04  7.30852066208015E-04
 -3.01741834864388E-04 -1.47045498186275E-06 -1.78775799286475E-04  1.35856378887555E-01 -1.46968707284572E-04
  5.17645131405374E-04  4.65354725045052E-06 -1.25134890518181E-03 -6.04069592339559E-04 -7.72958544266318E-06
  1.52093514478418E-06 -8.08498657514888E-06  2.01709498389951E-04  1.92244431701533E-05 -2.32985654651703E-06
  8.54395361473428E-04  5.27336047265606E-04  2.14107758550076E-05 -1.22022371876811E-04 -5.41118065930411E-05
  1.70433594288604E-05  1.31491114820893E-04  6.12972033695378E-05  1.40513024505884E-05  1.16741264868695E-04
 -1.59353615461432E-04 -7.50278364251828E-05  4.68828362667994E-05 -1.37274366323109E-08 -4.14443576208992E-05
  4.65469745611628E-04 -3.68491835716274E-06 -6.79694360941108E-05 -6.73538531486612E-05  3.65930459264294E-04
 -3.55730523713462E-05  2.04192874715659E-04  6.02010085275743E-06 -5.40272219102586E-05  1.26544076149239E-03
  2.64721196194592E-05 -1.78779591365600E-04  1.06246723492617E-04 -6.26653740727542E-04 -1.36545280050083E-04
  1.15776558844134E-03  5.02597418373053E-06 -4.81762831028314E-05  1.10335400437611E-03  1.37813806743566E-04
 -1.07421223101316E-03 -3.92333898651025E-05  5.03724549234094E-04  5.10827375137781E-05 -2.97746206585615E-04
  7.73493033415238E-06 -7.28841633675658E-05  1.59492393974641E-03 -2.23557990037035E-04  1.35767022882214E-03
 -1.22479641564009E-04  8.39128898552732E-04  8.35235079649369E-05 -4.80757769895846E-04  1.82860498108075E-06
 -6.35211824782581E-05  1.01654620047296E-03  2.11485786048471E-05 -1.12263048438876E-04  1.40893670317742E-04
 -1.39706860947409E-03  8.36676526350665E-05 -8.99355585329125E-04  3.14769904889356E-06  1.02417055702573E-05
  2.47968557381905E-04 -1.99001137351080E-06  3.84430816241739E-05 -2.38456089936077E-05  2.01911827155087E-04
  1.48728884483641E-05 -1.23795945767038E-04  3.14663439563338E-06  1.39163740511154E-06  3.56081050955292E-04
 -4.02998159862234E-05  3.61065113053842E-04 -5.12604547298773E-06  3.66371570762673E-05 -2.51485522578452E-05
  2.15423720662090E-04  1.97150340658264E-06  3.67821636840917E-06  1.93582862600701E-04  1.71543509945628E-05
 -2.17107429075862E-04  2.99694492261477E-07 -5.71187895450534E-05 -1.16934501803573E-05  1.11656009876303E-04
 -1.76128608541947E-06  1.04223704957350E-06  2.36929325950724E-05  1.59249419362000E-05  6.26340332894153E-06
 -3.49370148711183E-05  1.32837320786106E-05 -2.78420990402426E-05  7.03850900727443E-06  2.97394553722403E-05
  3.65742985267408E-06  3.11530972047167E-06 -7.61766393205948E-07 -1.99072958300525E-04 -9.31820282531138E-06
 -1.99790346318315E-04 -7.69261531141663E-07  4.65442630699194E-06  1.51753036428343E-05  1.54175875333534E-05
  1.04397774174089E-06  2.36759626832654E-05 -2.51119101632221E-05 -1.79678822666234E-05 -1.11183643671959E-06
  1.40396772998306E-06 -1.11468886756814E-06 -7.03679448288548E-05 -4.79108027111143E-05 -9.43693505639321E-05
 -2.78190490299911E-04 -2.77548115365752E-04
* ORBITAL    1   66
 -1.15865629091008E-06 -2.14614444281774E-04  1.67151825687535E-01 -2.53250751862680E-04  7.75770591852129E-04
 -1.07629557912571E-06  4.70839077323086E-05 -1.22557724417957E-04 -2.09604350872212E-05 -7.14448104863524E-06
  1.41179863672773E-03  2.73093996180490E-04 -4.87592704767602E-05  2.99006668133487E-06 -1.03900738730687E-03
 -5.26389896250414E-04  3.03782850505240E-05 -9.76481399155560E-05 -9.55201918651372E-06  1.09798316667207E-04
 -2.13260871120903E-04  1.54797731915535E-04  1.10472342467765E-04  7.15109280786900E-06  9.33601687464464E-05
  2.25555386547181E-04  7.55145595413114E-05 -1.18787126820003E-05 -1.17941661988692E-03  8.88282469468817E-01
 -3.63746815387787E-03  3.55436018059175E-03 -4.46517272896959E-05  7.23667708730910E-03  9.18683441266440E-05
 -7.43572249314365E-04 -3.78307528989638E-06  4.37298780611200E-04 -1.36714837636738E-04 -7.09096704423558E-05
 -3.04090060253729E-05  4.79126326517723E-03 -9.31781046640552E-05 -4.69759386158501E-04 -5.50407631281594E-04
  1.28504240956314E-04 -3.28715908618457E-04 -9.47697156223831E-06  2.20063565305302E-04 -1.74589909975515E-04
 -7.51331459357930E-04  2.58844010643319E-04 -6.44598565829598E-04  3.43401148155244E-04  2.69822376483904E-06
  4.07432044197735E-04 -3.16001634369432E-01  1.34436941301176E-03 -1.55275291161199E-03 -1.38489640030603E-06
  1.13645377506415E-04 -1.35687075871263E-04 -9.34721951046027E-06 -1.69425107714625E-05  2.46838731329496E-03
 -5.10740656293159E-04 -3.71037057813702E-04 -1.24724616423974E-05  1.57809517332987E-03 -5.69979934293032E-04
 -2.44025656033219E-04  2.28764105997421E-04  7.00724749501961E-06  3.62994168580804E-04  3.10848607408953E-05
 -2.04443605858039E-05  1.18496478808026E-04  2.46394903361216E-04  8.91934333576672E-05 -2.68593157451985E-04
  1.12976509243345E-04 -6.29182945715362E-06 -3.97180593011548E-04  2.85072388551993E-01 -1.49501976155569E-03
  7.65393960912229E-04  1.43064672947052E-05 -2.47150845319919E-03 -4.10755376017419E-04  2.16036626867902E-04
  8.45514900240118E-07 -1.52069080447547E-04 -5.51974052167816E-05  2.48140609193831E-05 -1.07882484952821E-05
  1.51399349332315E-03 -4.25190426080063E-05 -1.18690134536925E-04 -1.88861785538961E-04  9.25742076251024E-05
  6.09752624190992E-05 -1.14476025244274E-04  1.16642290829515E-05 -1.82021324373200E-04  2.07673869976080E-04
 -2.31777285204785E-05 -2.67172243185789E-05  2.90064639456145E-04  7.41927806808811E-06 -4.34123537130975E-05
  1.29501886105417E-03  1.82492089578263E-05 -3.19001791830367E-04 -1.57690364289315E-04  1.23450907866092E-03
 -5.77668001049367E-05  3.68640884039991E-04  5.20804094590863E-06 -5.62686983374197E-05  1.12814834378561E-03
  1.07294176119491E-04 -6.86216748980416E-04  2.03984024621363E-04 -1.28971256207363E-03 -1.13211643428063E-05
 -1.88467820328169E-04 -1.61908995820024E-06 -2.85248986871750E-05  1.30523274164275E-04  1.91959989026382E-05
  9.32901418751045E-05  4.67502141116495E-05 -3.72806332400838E-04  3.55576484505357E-05 -2.76845940552893E-04
  1.70776629587739E-06 -2.14643902286372E-05  4.75980111193105E-04  1.16694629859619E-05 -8.03556609366341E-05
  5.75482489581996E-05 -4.32877814617779E-04  1.03508276088684E-04 -9.95108189995583E-04  2.77557228761010E-06
  4.68553981914413E-05 -2.54114863437316E-04 -8.89083217333767E-06  2.27433172406414E-05 -4.88747078541957E-05
  5.03293587943635E-04 -2.74719690852848E-05  3.48162221009668E-04  7.48605092640941E-07 -8.13543027781656E-06
  1.94908630274733E-04 -1.73113192377312E-06  5.22317782327207E-05 -2.21393680419089E-05  2.84651201579307E-04
  1.44457889267758E-05 -1.52811430721749E-04  6.87887393254581E-07 -7.05628248956437E-05  9.56883607419090E-04
 -1.39598165429789E-04  1.34940157767752E-03 -2.12045950788878E-05  1.11401901995076E-04 -8.28934816348673E-05
  8.81166021302623E-04  2.70530400751417E-06 -3.75713187969850E-06  3.66694725587195E-04  4.56452958629255E-05
 -3.74586447751047E-04  6.60539760275563E-06 -2.77169046729703E-05 -2.67874384193251E-05  2.51263284940051E-04
  5.72981360789907E-07  4.60015135833521E-06  6.16009207302342E-05 -6.56305820950146E-06  4.57132399106871E-05
 -2.96321476975162E-04 -1.07467812595777E-04 -3.04509952003907E-04 -5.90822238766781E-06 -1.44243194548475E-05
 -3.40720755517749E-05 -1.99928684741455E-05  9.04277765580080E-06  5.82163030673384E-05  1.49503235591780E-05
  5.23610467296032E-05  7.61364310112078E-06  2.89026591062328E-05 -9.47201940513583E-06 -4.24926859941055E-06
 -4.55091882873504E-06 -3.14181972393467E-05 -2.27682981421312E-04 -2.33160189882267E-04  5.33779976602913E-08
  5.82542638828210E-06 -1.67931254437674E-05  2.12262413003480E-05  2.54294627226631E-05  7.84515875114208E-05
  1.17976494559899E-04  1.10126441054225E-04
* ORBITAL    1   67
 -1.01282474189428E-05 -8.51513244451358E-04  6.31992040473344E-01 -2.90985282735143E-03  2.28603251006513E-03
 -8.03503464708794E-07  3.75374920391148E-04  2.42786966341432E-04 -5.42716636763480E-05 -3.35167861182122E-05
  5.17474141546079E-03 -6.23447649758973E-05 -5.37506158463098E-04  2.12936757484675E-05 -3.45391630762608E-03
 -1.02941659853032E-04  3.51131589731538E-04 -3.04403494958643E-04  2.64185637297145E-04  3.76447588479152E-04
 -2.56060229033415E-04  3.09758781922757E-04 -2.35262714567141E-05  8.19395677487843E-05 -2.50686515949602E-04
  5.22588882282971E-04 -1.55295207233700E-04  4.73963537567485E-06  4.89788155707058E-04 -3.70753079711556E-01
  1.79552002326418E-03 -1.57250710132708E-03  2.11414922192003E-05 -2.83910559351736E-03  6.59456302573508E-04
  4.10739436922434E-04  9.43596326154163E-08 -2.63720492710343E-04 -2.09942999356825E-04  2.70366545860001E-05
  1.34777224000545E-05 -1.96427909269981E-03  2.96022435323135E-04  2.88201538278048E-04  1.38330559452863E-04
 -1.78119445453838E-04  9.60035978419892E-05 -1.69039828768962E-04 -1.91681560545268E-04 -3.29462986479447E-05
  2.36100551714614E-04 -1.06720248096038E-04  4.31130474874532E-04  1.00086513572023E-05  1.69437923060131E-06
  1.36917676363142E-04 -1.01749801069546E-01  7.30621656286946E-04 -4.05919747949548E-04  1.10254479627635E-06
  1.43579123465737E-04  2.80648594117573E-04 -8.93039226656175E-06 -7.53471155264565E-06  6.91445001213867E-04
 -5.59429426329529E-04 -1.66491438938828E-04 -4.15152989572848E-06  5.40783586194722E-04 -1.78942441454581E-04
 -1.30697163914985E-04 -3.70185124265786E-05 -1.55620553754260E-04 -1.26375355989469E-05 -4.20172513053988E-05
 -1.28259289274544E-04 -8.42641829423043E-05 -3.24869902862565E-05 -2.02149095913584E-04 -2.11250265749534E-04
 -9.55824165006756E-05 -9.75635113724337E-06 -8.97184530570213E-04  6.71409593173746E-01 -2.90102171007753E-03
  2.56971910333608E-03  3.52541000864922E-05 -5.46881702078875E-03  1.16269140094269E-04  5.60460416987221E-04
  1.08602852942852E-06 -3.75473163762444E-04 -1.87663081853640E-04  5.68900932763580E-05 -2.18903338712588E-05
  3.69483613691892E-03  1.96555482037557E-04 -3.70305869890013E-04 -3.26365747912115E-04  2.47729918047883E-04
  9.90783484389007E-05 -1.97645468738725E-04  3.59575952545964E-04  2.56540930036018E-05  4.14867658213920E-04
 -3.11811833964331E-04 -6.15680346223369E-04  9.62727509928489E-05  5.92356117914133E-06 -4.80939334485676E-05
  1.12888864352758E-03 -1.23072524117827E-04  9.61502347488463E-04 -1.30366405197149E-04  6.45763361637264E-04
 -9.68937689901296E-05  7.83674550799001E-04 -1.76276778704777E-06 -9.02541003579992E-06 -4.57995243036353E-05
 -9.87767402514224E-05  8.71653065253462E-04 -5.71937608647342E-06 -9.49552764500339E-05  9.82514246053167E-06
 -1.18014485827994E-04  7.77702978718382E-06 -4.93046801316444E-05  1.35492210197066E-03  1.49598258638518E-04
 -8.71572020174830E-04  9.87026757295730E-05 -7.41313589733620E-04  1.06506364523744E-04 -8.68522475820786E-04
 -1.47391540301458E-06 -1.61865178455306E-05  3.82309608850933E-05 -3.58042015005842E-05  3.34355086719284E-04
  5.72321610386787E-05 -5.76459864404121E-04 -3.21525993284818E-05  3.92924853699585E-04  1.14580106860928E-06
  1.71589206561007E-05 -7.45433657942753E-05 -4.57149783584515E-06 -2.30408856253447E-05 -1.78381150224851E-05
  1.47378343370823E-04 -9.78795705234175E-06  1.04385201789440E-04  1.66792958968923E-06 -4.06716055666489E-05
  7.02798313726516E-04 -1.58123814167775E-05  5.32070701595896E-05 -9.93904542354569E-05  9.25133462126195E-04
  5.83222353191316E-05 -5.96473492915628E-04  1.74108813121472E-06  4.48778341539352E-05 -3.46922067040619E-04
  6.10017938927251E-05 -5.69529116739030E-04  1.14077554511560E-05 -9.50918989572401E-06  3.52517485176552E-05
 -3.82715263838780E-04  1.11917531442933E-06 -4.79999859025986E-05  7.30211173706274E-04  1.04342879933266E-04
 -1.00618530973066E-03  1.63520407135232E-05 -6.62402618678191E-05 -6.14642734421080E-05  6.40592730235472E-04
  4.36733750984675E-06  1.88968655603767E-05 -3.37821361225617E-05  4.74139770965963E-06 -2.80086049428384E-05
  2.83102030967119E-05  6.00595936173610E-05  2.20360242175278E-05 -2.33798891395795E-06 -4.80346933902804E-06
 -5.09828904529369E-05 -2.69451171268914E-06  3.57436183911470E-05 -1.66173697897930E-04 -6.64771358286325E-05
 -1.55408559576994E-04 -5.49810887682020E-06 -1.49079227261558E-05  1.11925632323621E-05  5.52803925821706E-05
 -3.24197950650485E-05 -4.56690053709548E-05 -6.84626173041742E-05 -7.71710436583093E-05  5.25312540819660E-06
  2.10953525072429E-05  2.00282585324560E-06  1.72321170510404E-05  1.24308151516885E-05  1.51500738358191E-05
 -8.95414051836572E-05 -8.03503455470344E-05
* ORBITAL    1   68
  8.73100940936634E-06  9.71378878823847E-04 -7.38329936778479E-01  2.98540420820433E-03 -3.15469320245020E-03
  2.74301648029015E-06 -2.77684863312514E-04  1.72699092866547E-04  4.23762084981994E-05  3.78136189991816E-05
 -5.99720730613246E-03  2.49299376537698E-04  6.74344960750382E-04 -2.56702322330445E-05  3.89121584227621E-03
 -3.15253977191689E-04 -4.28457519095818E-04  4.87906874286870E-04 -7.79950586746053E-05 -6.64887255921909E-04
  1.68179699907311E-04 -2.09585980846924E-04  1.59999894977295E-04 -3.41626724210242E-04 -7.23840535925208E-05
 -5.79654109992187E-04  2.40145045548506E-04 -1.39420737414482E-06  6.32300475152244E-05 -5.97451332759204E-02
 -2.06535051021388E-04 -5.40319527548979E-04  2.25830449962743E-06 -4.29892883837086E-04  8.80850319117699E-05
  1.50133593318616E-05  7.26694594455060E-07  1.06593596528493E-05  1.40026334069850E-04  5.46386819167427E-06
 -8.61792086638148E-08 -4.06391084515343E-04 -2.94011339708943E-04  1.83135092492151E-05  3.33579187127700E-05
  5.21427775673880E-05  2.83705442445987E-05  1.37217651342227E-04 -1.10697280618841E-04 -1.35631218074385E-04
  5.91455338844579E-05 -1.44876183586042E-04  2.09151233403211E-04  1.60848488484305E-04  1.66746847381965E-06
 -4.38096223477426E-05  4.56597497130728E-02  2.40749647319467E-04  5.02559027031401E-04  5.62147716624707E-07
  1.38354815055877E-05  1.23084142269776E-04  3.44986382919679E-06  1.79244865880179E-06 -3.00499129033009E-04
  1.62989183664690E-04  1.54547527701482E-05 -4.21623810509504E-07 -3.23236006378069E-04 -2.51892384003505E-04
  2.09253639100072E-05 -1.91289041108367E-05 -4.78075807783931E-05 -4.36983278440103E-05  1.34422782001482E-04
  1.11351682909901E-04  1.42716199872287E-04 -2.59435259602518E-05 -1.28729492015720E-04  2.12583507206642E-04
  1.76709267073237E-04 -7.64298810516274E-06 -8.78063567816689E-04  6.69010535639045E-01 -2.69114963308230E-03
  2.90432017707885E-03  3.42548346618703E-05 -5.41789735011616E-03  2.79164334252306E-04  6.21592368455358E-04
  2.56581730111490E-06 -2.40028015711849E-04  1.84065480605778E-04  3.59117311443666E-05 -2.34556036056650E-05
  3.50919834926963E-03 -3.51347313463968E-04 -3.95788925724842E-04 -4.50138241119157E-04  5.53860009562996E-05
  3.33400371129553E-04  8.89419289392911E-05  1.79010427724922E-04 -1.56319738427671E-04  6.21385748322092E-04
 -1.36207597090895E-04 -5.25726625301973E-04  2.19465736983043E-04  8.88626894014506E-07 -1.93518919333263E-05
  2.30657446981256E-04 -1.04135179290567E-04  7.13890574883707E-04 -1.11234870831056E-04  6.43034619354942E-04
  5.71384445417915E-05 -7.34220261909928E-04  4.94025326487798E-06 -3.27761748303656E-06  5.93332074249013E-04
 -5.64803835056990E-05  5.13898784286107E-04  5.71291073486943E-05 -6.18797434593852E-04 -1.99856390267820E-05
  1.58889775118348E-04 -1.66379939610924E-06  2.66395667903718E-05 -3.92656730235036E-04 -1.30389667392647E-04
  7.56258654508726E-04 -1.13347617445514E-04  7.75789169942728E-04  4.50962085814097E-05 -6.42491985751629E-04
 -5.18984673884189E-06  8.34552439812805E-06 -6.78181041925462E-04  6.84376922558528E-05 -6.98211936157334E-04
 -5.92418055052219E-05  5.50552584942721E-04 -2.46566269991218E-05  1.84282299617745E-04 -1.50263771801283E-06
 -1.48139501507093E-05  9.62920038398752E-06  1.56134721056149E-07 -2.49948757540019E-05  4.09121760297720E-06
 -1.24162070706571E-04  3.15370017799938E-06 -5.84246438639878E-05  1.25799293706161E-06  7.14077941691134E-05
 -7.40115389971797E-04  1.80883116750504E-05 -8.53398334927053E-05  1.14546407722585E-04 -1.14179584443884E-03
 -6.64478150372754E-05  7.46864032673973E-04  1.19078643171622E-06  1.37948348850203E-05 -3.40104170690415E-05
  6.31903699207902E-06 -1.45587537018368E-04  2.72714426397117E-07 -3.05350176560876E-05  4.61727631300691E-06
 -7.06339554810562E-05 -1.52461814077333E-06 -6.75821215924374E-05  6.60750150482985E-04  1.03842157205216E-04
 -1.03989131989515E-03  1.65405579388335E-05 -7.68574632926577E-05 -6.00666783715924E-05  6.82160033302854E-04
 -8.13933268010499E-06 -2.59063668997603E-05  1.49846719067642E-05  1.89367508890131E-05 -3.44956621757812E-06
  2.19035842502246E-04  4.53338950923141E-05  2.12247189015664E-04  1.83590089928404E-06  3.97114618288651E-06
 -4.09256769878378E-05  1.77415355042199E-05  4.06408493509692E-05 -2.62792438457245E-04 -1.12369868109164E-04
 -2.68550239748690E-04 -1.57671906974766E-06 -3.57983134350646E-06  1.57717713336518E-05 -4.61763903769952E-05
  4.32109468564957E-05  1.17192714811133E-04  2.85598495544718E-04  2.80384385633481E-04  7.74747309438921E-06
  2.39107319754854E-05  1.94491175233097E-05  1.53875784630553E-05 -3.84646669161984E-06 -4.64288645914387E-05
 -1.99821533006010E-04 -2.07324405528513E-04
* ORBITAL    1   69
  1.78836893641640E-05  1.46034253340522E-04  5.31950145165769E-03 -9.73985459647403E-04  1.95950598790930E-04
  8.59028604954469E-06 -7.54744122600198E-02  3.90495481670673E-04 -4.98799513618257E-04  7.06991423903341E-05
 -3.82465654159153E-01  2.46927065490881E-03 -2.52776282555150E-03 -3.62326449168675E-05  1.86011468971931E-01
 -1.16036239544779E-03  1.20193775395890E-03 -4.46416820025553E-04 -1.64990940995426E-04  5.51881271488784E-03
  8.67912979706232E-05  3.37190322222911E-04  1.28387565845708E-04  1.40833977970231E-03 -7.30491095138631E-05
  5.30427003563056E-03  3.46415373490896E-05  1.69198301996205E-05  1.42287056233646E-04  6.11040074715659E-03
 -1.41540684943238E-03  3.35443173603907E-04  7.55651255168012E-05 -4.38609414579566E-01  2.67236956295820E-03
 -2.90103611856800E-03  2.15388638578418E-05 -1.50401798722905E-01  1.06746834481747E-03 -1.04011198573677E-03
  4.74620168571238E-05 -2.47376011364860E-01  1.55219095164839E-03 -1.63841047094228E-03 -5.93632832923847E-04
 -2.88369936940598E-04 -2.11688247925667E-03  5.80199226608944E-05  3.03813670294822E-04  9.90940409589649E-05
 -6.86753359337420E-03 -6.25403285628100E-05 -5.87992913308589E-03  4.57483650416766E-05  1.65062838334014E-05
  1.41575245421496E-04  6.74605112244491E-03 -1.65031762511123E-03  5.15564903241058E-04 -2.65134211818077E-05
  1.92436675367239E-01 -1.44163858698351E-03  1.34581490644211E-03 -8.38959615885676E-05  5.06877125328045E-01
 -3.17146217419255E-03  3.39065829400344E-03 -4.62157300036803E-05  2.52460199308348E-01 -1.50186339855997E-03
  1.66974617911617E-03 -6.09847485833550E-04 -3.69303404899434E-04 -7.53274893016938E-03 -2.34699942196045E-05
  3.56355925067358E-04  1.56728664387932E-04 -2.36804429944933E-03  7.26104582533579E-05  6.71327773247654E-03
 -6.91681274112096E-05  1.78600039275134E-05  1.45285187668633E-04  5.15868912177051E-03 -8.08106443052170E-04
  2.37454160727404E-04 -6.73920539995782E-05  3.63295023291798E-01 -2.40321447684001E-03  2.38409667777057E-03
 -8.82314795552641E-06  7.28324845810610E-02 -3.97100262376459E-04  4.82420514528818E-04  3.75172317278394E-05
 -1.90187625134215E-01  1.27039278203271E-03 -1.22967714429434E-03 -4.60645614055774E-04 -1.49588295590245E-04
  1.38014958432913E-03 -6.42912985195250E-05  3.17173881769650E-04  1.03071518245374E-04  5.38189616527142E-03
  9.35935855337976E-05 -5.00496101021180E-03 -2.87694975779725E-05  2.28374161096758E-05  3.82560103138674E-04
 -2.53979534490579E-03  1.21668556367372E-04 -5.38031283703911E-04  3.74723619305622E-04 -1.18126542947602E-03
  1.74308958946836E-04 -4.50037032060945E-04  2.95263139822810E-05  5.02686601646618E-04 -3.30922052156770E-03
 -1.77611636644832E-04  8.61765011084694E-04 -4.75380402217923E-04  1.63976249248476E-03  2.32381714293451E-04
 -6.77376031245306E-04  2.43060339038243E-05  4.05970155189736E-04 -2.66951600317191E-03 -3.97801627207039E-04
  1.24581408076575E-03 -1.29659925717503E-04  5.91334098640489E-04 -1.81414134147921E-04  4.67624044615802E-04
  3.27684046125290E-05  5.68611590636405E-04 -3.76748149385844E-03  5.41335166713728E-04 -2.00806362253980E-03
  2.14519607695209E-04 -1.12647393836751E-03 -2.49108857945063E-04  7.48080972897091E-04  1.88569167708154E-05
 -8.55224942355882E-05  3.76603546549010E-03  4.58674450088645E-05 -3.99342203821350E-04  3.17856573143944E-04
 -4.25420410735688E-03  1.90021512513810E-04 -2.63263531874299E-03  1.51857795426663E-05 -5.63029770416220E-05
  2.82929164507743E-03 -3.56271611489179E-05  3.96163982521595E-04 -2.40249072353252E-04  3.13546769115321E-03
  1.41968975676015E-04 -1.97120291454652E-03  1.69201682139039E-05 -8.15449198243121E-05  3.41218027053694E-03
 -2.95767220504976E-04  3.84292363860998E-03 -4.33602244153629E-05  3.69289483776856E-04 -1.77313196171813E-04
  2.34201401856767E-03  1.48833107262456E-05 -5.26986613057859E-05  2.73465300732195E-03  2.31114731594142E-04
 -3.05037393583171E-03  3.42413886374406E-05 -3.74544214633947E-04 -1.36514765845119E-04  1.88161486928746E-03
 -4.02055254005630E-05 -1.59514183417505E-04 -1.71088887085962E-04 -1.37298788756464E-04 -2.55966474095089E-05
 -2.68824842235774E-04  4.08629026316512E-04 -2.32777718890375E-04 -2.63601909223834E-05 -1.01548690440857E-04
  1.53080670888623E-04  1.09415350951459E-04 -2.94993270129760E-05 -2.26765513325738E-04  3.20890190700043E-04
 -2.40250296544319E-04 -2.88186930847967E-05 -1.14923301454654E-04 -1.13666706604398E-04 -1.58834928005051E-04
  3.02856190526006E-05  3.40429072341137E-04 -2.43015477532740E-04 -2.13874799784967E-04 -4.88249175264388E-05
 -1.87988115517180E-04  1.54334498122664E-04  1.70234350069195E-04  1.22156750651455E-05  4.54982548623248E-04
 -2.64317843463180E-04 -2.83735939859893E-04
* ORBITAL    1   70
 -7.19713562971200E-08 -1.17555708696529E-06 -2.14722638415663E-04 -1.77992537848718E-04 -2.06109221372928E-04
 -3.35074221845882E-05  1.75426246051430E-01 -1.60511049424214E-03  1.35965299510750E-03  4.13205195368487E-06
 -1.37596261341529E-02  1.31659994811050E-04 -1.36370130810881E-04  1.42118094198869E-05 -5.03217473580053E-02
  7.57085512536042E-04 -3.03412604764951E-04  3.73732726085187E-04  2.71305297473803E-04 -8.19341509434913E-04
 -2.06215545482545E-05  7.37664591754962E-05  2.54694740708227E-05 -1.15987873941024E-03 -9.00592614713961E-05
  3.07025345765214E-04  7.63135394171082E-05  4.46767436111740E-07  2.15280605286461E-07 -8.35395483077810E-04
  2.59250882593366E-04 -2.44882503431200E-04 -3.53359457249158E-05  1.98929010877854E-01 -1.75879276287585E-03
  1.41014757008631E-03 -1.44857391949460E-05  1.20685445274371E-01 -8.90615697544740E-04  9.36838433139244E-04
  2.89896011266098E-05 -1.51463127658925E-01  1.58707378468293E-03 -1.19132490899356E-03  1.17209209571190E-04
  2.55573230109793E-04  4.33203026571400E-04 -3.74357975952580E-05 -3.68584025720194E-04 -3.63892814992118E-04
  3.00872430022129E-04 -1.42429608874118E-04  2.36906600976809E-03  4.40354601101688E-05 -6.89354395358723E-06
 -4.61661033265885E-05  9.36610042353834E-04 -1.33134122666328E-03  1.91536590650213E-04 -9.66215293970595E-05
  7.43123647209504E-01 -6.77068407746771E-03  5.40268396913590E-03 -3.84379468503419E-05  3.20376208978883E-01
 -2.16182953946582E-03  2.30947548852801E-03  4.71954488446337E-05 -3.26584315278696E-01  3.54070744145219E-03
 -2.39484400438622E-03  5.92183512918153E-04 -1.57701835902342E-03 -7.32884685632992E-04  4.41043272284771E-04
 -3.01596450301882E-04  9.47150567157106E-04 -3.96258027678098E-03 -1.91814466487685E-04  3.52020567538909E-03
 -1.54844809142925E-04 -3.76530984372979E-06 -4.06154947381887E-05 -3.80646871860415E-03  2.26713036032575E-03
 -3.43253910453239E-05  3.95207715422279E-05 -2.79132881655694E-01  1.05953004154761E-03 -1.97711638621085E-03
 -1.01417498525928E-05  5.59485199646414E-02 -5.22784235218318E-04  4.67788878621421E-04 -2.91660464856759E-05
  2.09425005584233E-01 -8.39274664393619E-04  1.52569420052573E-03  3.87366934468119E-04 -2.15063772290039E-04
 -3.30780890834187E-04  3.06821373276286E-04 -2.85425215160672E-04  9.12036692046261E-05 -4.49874792323449E-03
 -7.23829162358308E-05  3.71001371605082E-03 -1.43727718443086E-04 -1.05909537373264E-05 -1.62973269113435E-04
  9.12820785945762E-04 -5.87217629535028E-05  1.80129575788005E-04 -1.59294991858279E-04  3.50769635429063E-04
 -6.61823741179701E-05  1.49594013749128E-04 -2.08357240455053E-05 -4.48017809190314E-04  3.50429088544845E-03
  2.86395956578910E-05 -1.51336915002635E-04  3.45117061051723E-04 -1.91165515069806E-03 -2.63162378077763E-04
  2.20903308937947E-03 -1.48315760541340E-05 -3.23752833381178E-04  2.61733665546720E-03  2.55295045388699E-04
 -1.94215894857906E-03 -4.69908660630908E-05  8.75659219912041E-04  1.81288911761296E-04 -1.06280205098447E-03
  3.40792770937911E-05  7.59882218895754E-04 -5.73144480428199E-03  7.31168497210657E-04 -4.60205668903660E-03
  4.39333533411771E-04 -3.20022659550873E-03 -2.22463210865294E-04  1.18828323916020E-03  4.66152261324039E-06
 -4.61831034849696E-05  1.31652547368049E-03 -1.23100737839194E-06  5.60466336528359E-04  1.14637320638176E-04
 -1.08879277813219E-03  8.15279222056245E-05 -1.20970191855998E-03 -2.17171619367784E-06 -1.95757112346808E-06
 -2.58925831706134E-04 -2.59325083367344E-06  2.51218596717149E-04  1.69589635430058E-05 -4.36282105917645E-04
 -1.14799930946388E-05  2.01258899298335E-05 -3.79398639412134E-06  1.52616233763421E-05 -7.22480540734079E-04
  5.78717620319434E-05 -5.81976619506808E-04  3.62704574929695E-06 -6.74263377842967E-05  4.10908990772866E-05
 -8.54583806445150E-04 -6.48108229003478E-06  8.52232225964779E-05 -2.08523144697862E-03 -1.98957981696866E-04
  2.40402273838811E-03 -3.38336502310559E-05  3.90033331353832E-04  1.14583078727220E-04 -1.45094614499951E-03
  2.50164703536140E-05  6.03528416029332E-05 -4.58660991708581E-05  2.19611739808510E-05 -4.82920088029298E-05
 -8.81383395590562E-05 -9.14122218866304E-05  8.03370278816007E-05  2.85953609349954E-05  1.30709015318152E-04
 -1.16580394533962E-04 -5.53926960593933E-05  4.12616207920154E-05  4.12535019641819E-05 -2.49502900077762E-04
  6.00547984396529E-05  1.30924975829499E-05  1.78029730429213E-05  2.16709772260220E-06 -4.17544063261154E-05
  2.81588559831786E-05 -2.25009072818675E-05 -9.26132479884702E-05  7.24007504449657E-05 -6.83673688044719E-05
 -2.11115881702834E-04  1.12928827683799E-04 -1.88184852263517E-04 -2.06178984239838E-04  2.92190969305624E-04
  6.48002931351152E-07  2.40192262510977E-05
* ORBITAL    1   71
  1.32777806433035E-06  2.60455749988321E-05  4.58123946427472E-03 -2.75113330953945E-03  2.78830373407677E-04
  2.89912848497136E-05 -1.98219557502839E-01  1.74888075909223E-03 -1.40103547597738E-03  4.74286209305887E-05
 -3.70845058032175E-01  1.49780433025376E-03 -2.60604719501204E-03 -3.21836451043589E-05  2.11580156364454E-01
 -7.90174151745302E-04  1.52176952107554E-03 -4.12507969385845E-04 -2.92081890071624E-04  5.80922624319372E-03
 -5.07534647440195E-05  1.53771255600905E-04  8.59259491042469E-05  1.96064861653512E-03 -1.95466481209776E-04
  4.75098037650455E-03 -2.34214591380502E-04  6.27688105753943E-06  3.64191848899679E-05 -2.31969953216809E-03
  2.07913806093256E-03 -2.97082154413209E-04 -3.73085960684252E-05  3.34992962158726E-01 -1.69673683631766E-03
  2.38775733974724E-03 -9.06477901703601E-05  6.65457002676701E-01 -6.04532768977257E-03  4.81695996289438E-03
  1.30209083472346E-05 -1.03706402469530E-01  1.73846461092007E-03 -7.65772817733517E-04 -2.24709550444868E-04
  1.34019090344239E-03  4.04141721166525E-03  1.32313812083126E-04  2.67829138940348E-04 -6.19190658159133E-04
  3.10020071772378E-03 -3.40374364963492E-04  3.83868860695821E-03 -2.63738408291345E-04  1.82595266749683E-06
  1.01467101934671E-05 -7.86546125081672E-04  8.35143860451210E-04 -8.38328468766068E-06  3.17271579985743E-05
 -2.08226337513040E-01  2.09010537855292E-03 -1.47801560404376E-03 -1.63113186986526E-05  4.33081929598934E-02
 -1.07613906028339E-03  3.25481144807421E-04  3.46099320015358E-05 -1.93493104059905E-01  1.60112206874444E-03
 -1.47108250681444E-03  4.33784366439757E-06  3.56390750143971E-04  2.05776738614647E-03  2.48352833757570E-05
  3.88571899866322E-04  2.26643983493001E-04  1.66662625278290E-03  7.22181351162223E-05  4.75516967542541E-04
  2.01522242943685E-04 -8.55919488480989E-08  6.22325994277176E-06  1.92428581926637E-03 -1.00095492105337E-03
  2.64919472712821E-04 -1.08136943982215E-05  1.21007827627235E-01 -2.92238369179081E-04  8.08041637899045E-04
 -5.06915530681819E-05  3.06693718962596E-01 -2.81376119313062E-03  2.27210083759900E-03  2.76174828584804E-05
 -1.33945306474450E-01  1.02125084251247E-03 -9.36782092629171E-04 -3.47114704759992E-04 -5.17877179617371E-04
  2.26136331019878E-03  4.40698992010995E-05 -1.22885943091211E-04  2.53489073760064E-05  3.11494373867104E-03
 -2.65561579903836E-05 -1.43528790693162E-03  1.91742473585079E-04  2.18875828457965E-05  4.49529993290812E-04
 -3.35276073385961E-03  9.49548978521952E-05 -1.12197596836883E-04  3.93771632198573E-04 -2.49707636432352E-03
  2.00021358027819E-04 -9.00747804712621E-04 -3.43105548503540E-05 -7.37267877845630E-04  5.44864976172371E-03
  4.01511239275079E-04 -2.69138278399851E-03  6.90840839616689E-04 -4.19017927743939E-03 -2.45583556657827E-04
  1.18890002620379E-03  2.46646783330914E-05  4.64626147138779E-04 -3.17335076751871E-03 -4.43032279863266E-04
  2.20749909246569E-03 -1.71000239047410E-04  7.14087602191297E-04 -1.64953180963780E-04  5.32746868007463E-04
 -6.02959123739410E-08  8.51924570736559E-06 -2.30657609008894E-04 -2.57614331532451E-05  2.54960858382818E-04
 -1.29852632078554E-04  8.04095730037111E-04 -5.52687573557480E-05  9.08173814891622E-04 -6.49932175021070E-07
  2.97465588305571E-05 -5.25424650523188E-04 -5.60134969867314E-06 -2.64511367708898E-04 -5.46421778315157E-05
  8.30986097281650E-04 -2.90395398581274E-05 -3.50881051988027E-06  9.24339090323765E-06 -1.09492127306542E-04
  2.81473650493897E-03 -3.76194752292012E-05  1.78444988193981E-04 -2.62695699726107E-04  3.24481226354125E-03
  1.54551587232115E-04 -1.90686343144864E-03 -6.19557330084087E-06  8.36471177088668E-05 -2.04579882831425E-03
  1.89321846579636E-04 -2.12899887195923E-03  1.24027686818327E-05  4.45613257938563E-04  1.22778874187814E-04
 -1.51844965134027E-03  5.40638609012796E-06 -4.33449827726342E-05  1.35032085843803E-03  1.20675410053749E-04
 -1.68377063578031E-03  1.14389635819663E-05  2.42941793700639E-04 -7.21337138084870E-05  7.17692163921141E-04
  7.16508503653673E-05  2.47910614200474E-04 -9.62165489907897E-05  1.29788275988476E-04 -1.56802100243871E-04
  6.20657090014037E-05 -3.49773469714666E-04 -1.42266570186098E-05 -3.49604678888348E-05 -1.15543890457691E-04
 -5.67439258654081E-06  5.55496384936517E-05  4.60676709304580E-05 -1.27706176831296E-04  1.80736360912259E-04
  7.22972749858491E-05 -5.30188138103449E-05 -2.15612735173092E-04 -1.06170998851607E-04 -9.42607509247012E-05
 -1.03209840104926E-05  3.61938951877038E-04 -4.28155262371222E-05 -1.20542109357739E-04  1.27585179292297E-05
  6.36346436528164E-05 -3.31747834069002E-05 -1.42365013321842E-05  2.17519572326956E-05 -9.12195805818482E-05
 -8.56787368520237E-05  1.23251953638253E-04
* ORBITAL    1   72
 -4.24476937636524E-06 -2.67730445928977E-05  1.03365146506607E-03 -1.07243898083353E-03  1.73653100063288E-04
  4.00754895491861E-05 -3.13021644333628E-01  2.61034294080317E-03 -2.31696915721302E-03  4.22105415116608E-05
 -2.81388472797098E-01  1.99481720156125E-03 -2.04749386345550E-03  4.15325917039034E-05 -2.34503283088432E-01
  2.62896653044584E-03 -1.75832495257578E-03  1.22550540123511E-04 -6.95281044316740E-04  5.09841266773483E-04
 -2.81543311235220E-04  1.90710698135366E-04  6.32022156568917E-04  1.49257040554966E-03  2.25170386362145E-05
  3.42391919500843E-03 -1.17211859884964E-06 -8.59145305735485E-07 -1.70957617736169E-05 -2.94333884087171E-03
  1.58418280589269E-03 -2.57149797404569E-04 -4.49274301672975E-05  3.14400343133149E-01 -1.90158116915671E-03
  2.21811559965286E-03  1.87508213420861E-05 -8.09602019049663E-02  8.46344430793101E-04 -6.83996392294730E-04
 -1.01140267101976E-07  4.88155410341004E-02  4.53025423622312E-04  3.46143531584923E-04  3.02920445888033E-05
 -1.46425408433608E-04 -1.65831980478368E-04 -2.15677757434563E-04 -2.67301850105243E-04 -1.66277470170977E-04
  2.95388660179402E-03 -9.61274115049019E-05  4.00474746563364E-03 -5.44250881998267E-05 -6.39395501650503E-07
  9.48823567646344E-06  3.73940111447583E-03 -2.10571370437614E-03  4.35428085113567E-04  2.28393345958767E-05
 -1.38803481188639E-01  1.39678581073656E-03 -1.07962341541963E-03 -4.69815433285127E-05  3.51516384864173E-01
 -1.94442184331637E-03  2.49720825983273E-03 -1.32229756186251E-05  1.49403850227209E-01 -3.10330129809283E-04
  1.07042345651454E-03 -3.37989992371967E-04  3.35508043956808E-04 -4.22728150518205E-03  5.56109753155554E-05
  4.17050964224601E-04  2.20338681381089E-05  3.06227785982488E-04  2.99705481404799E-04  4.43164731416270E-03
 -1.23230864070324E-04  4.28691020452340E-06  2.31731209491497E-05 -2.13810608079105E-03  1.57532222224549E-03
 -3.31964325049904E-04  5.61764009443418E-05 -3.99696436808488E-01  2.67738382252389E-03 -2.85099408273745E-03
  6.85687473109027E-05 -5.26292558920493E-01  4.51070674933396E-03 -3.83350562545788E-03  3.88859930242798E-05
 -2.34329317160292E-01  2.81638177162724E-03 -1.76805194329106E-03 -2.79189382127377E-04  1.16631804317029E-03
 -2.93619643517874E-03 -1.08818224889119E-04 -3.85168120062839E-05 -8.16327174899831E-04 -1.96340942174877E-03
  3.84660648997093E-04  4.86127462025956E-03 -7.89591458495748E-05 -3.77201510975040E-05 -7.88432462084063E-04
  5.78240599483546E-03 -3.30708625177734E-04  2.18122662856796E-03 -7.37790792575579E-04  4.22236280988656E-03
 -2.69355784099583E-04  1.58846623330385E-03 -2.28462822516281E-06 -8.61248116804885E-06 -2.46016340109601E-04
  1.32939166074035E-04 -1.08247137194060E-03  6.42173252938503E-05  2.20517455576431E-04  6.39613749622376E-05
 -6.50563742032600E-04  2.91665826307230E-05  6.24331493468231E-04 -4.73623453742570E-03 -5.58405737522328E-04
  3.35597731880226E-03 -1.49337835375727E-04  8.39196246845838E-04 -2.44941534950931E-04  1.75573729656449E-03
  6.02355594778275E-06  7.74200116970866E-05 -2.47977509957186E-04  9.36918232223551E-05  3.69553494838441E-05
  7.08888131896923E-05 -4.48308575727039E-04 -5.87267372729208E-06 -1.11993137132102E-04  6.66909396119381E-06
 -8.89243152360299E-05  2.18718318481064E-03  3.63869676673455E-05 -5.58169841360690E-04  2.00882552405755E-04
 -2.44954879857343E-03  1.17850761024384E-04 -1.72773771365938E-03  3.94806778822267E-06 -3.60131077310399E-05
  1.05871330593193E-03 -4.63358791353009E-06 -8.22997324001479E-05 -9.26298401017691E-05  8.65118134351313E-04
  6.36332090832823E-05 -1.15026956511242E-03 -5.28683591711761E-06  7.40753237622256E-05 -1.76933441643959E-03
  1.66176485310357E-04 -1.84080841606250E-03  2.96026570898157E-05 -4.63349632595510E-04  9.96443101566942E-05
 -1.48147806529007E-03 -7.50360521580608E-06  6.07881388010972E-05 -1.90258918921570E-03 -1.66112086572419E-04
  1.76974843816309E-03 -1.15095682091045E-05 -1.94225625992323E-04  1.09055625170093E-04 -1.70785527051640E-03
  2.22278358214076E-05  1.16363398648675E-04  1.03793735472604E-04  7.77406524592212E-05  2.58365344190442E-05
  2.99056347257549E-05 -2.06701907544862E-04  1.76415598120438E-04  6.59371834807543E-05  2.25551213098258E-04
  7.81470345381616E-05 -1.25099752564171E-04 -1.40041627798045E-04 -1.91254347578581E-05 -3.21855374059303E-04
  8.19628387993423E-05 -4.54741162732570E-05 -1.42985514161351E-04 -6.21642233003824E-05  8.12029363277936E-05
 -9.61019852279626E-05  1.86864986267113E-04 -4.42465723104972E-05  1.00767469045579E-04 -2.87556420927296E-05
 -1.42220493083952E-04  7.49884328521203E-05  1.33679379188041E-04  4.81673832916346E-05  2.35040982173841E-04
 -1.49034128763815E-04 -3.95709591056458E-05
* ORBITAL    1   73
  3.52739153479875E-06  2.45168406150717E-05 -3.03121523831783E-04  3.91371092503872E-04 -1.43434711775397E-04
 -7.93923918150791E-05  6.07064328995564E-01 -5.48506957592402E-03  4.34902180964275E-03 -1.64138151668863E-05
  1.65605850606965E-01 -1.16417726807635E-03  1.14205220818373E-03 -2.63835246511406E-05  2.16370205375658E-01
 -2.09158562054234E-03  1.55451445259939E-03 -8.10499604157350E-04  1.39584190226532E-03 -3.43801594282785E-04
  3.63766221602741E-04  5.36250782841753E-04 -6.86031758049196E-04 -3.42817956167597E-03 -3.34225878366295E-04
 -1.86542982234733E-03  8.67392830276044E-05  1.52816905033757E-06  1.98318291432017E-05  2.31982967871194E-03
 -1.17980642378806E-03  2.30785573322450E-04  4.10307069974085E-06 -2.51954877624738E-02 -5.48567930791347E-04
 -1.72865145050425E-04 -4.10536260029085E-05  3.65609742672020E-01 -3.38759207758540E-03  2.59541676200637E-03
  5.29923305515862E-05 -3.93319033756697E-01  3.16800557935209E-03 -2.82092870115518E-03 -1.07246195036317E-03
  9.52705858480703E-04  1.41199560494086E-03  3.17108226599753E-04  5.41217687728522E-04 -7.09419227803683E-04
 -3.61900349991613E-03 -2.78692785700095E-04 -5.75119079880234E-04  1.23607074775773E-04 -6.18415181318782E-07
  3.08980844314575E-06  1.95378303812031E-03 -9.51820837696988E-04  3.79367680058884E-04  1.06871820785094E-05
 -1.51132722956910E-01  1.46703372675044E-03 -9.98165481362257E-04 -7.69758247105320E-06  5.40664160805860E-02
  1.29940282415260E-04  3.75762156218554E-04 -3.73520760457866E-05  2.86889134017468E-01 -2.38053480020565E-03
  2.01919246606972E-03 -9.83800739898543E-04  5.07268826581639E-04 -3.14293890372169E-03 -1.59049068098382E-04
  4.74015000680996E-04 -4.75304291327301E-04  4.02317575827754E-04  2.01795967219620E-04  7.98738542983329E-04
 -1.27513810937761E-04  1.47615862916741E-06  8.19820083493042E-06 -6.97352527210586E-04  4.99415227562418E-04
 -6.96078247494668E-05  9.92760901983386E-06 -1.20033689900909E-01  6.56383721847009E-04 -8.12578692489349E-04
  4.63653967840597E-05 -3.70553759259033E-01  3.38267485403551E-03 -2.59261416374464E-03  6.58083723018342E-06
 -7.84953797257467E-02  9.14834211034038E-04 -5.25461825296624E-04 -6.71256446981482E-04  8.84511986579003E-04
 -2.29809568838316E-03 -2.19874536215805E-04  4.65265031221915E-04 -3.96320374955782E-04 -9.41489678792760E-04
  2.32775488008000E-04  1.44863229121830E-03 -7.89803415747600E-05 -3.85886975061406E-06 -7.12410219155776E-05
  1.97720165461651E-04 -3.61016237936067E-04  2.91224142685399E-03 -1.67616558401593E-04  7.55207047208892E-04
  1.17904382056872E-04 -1.48133569047997E-03  2.81919481325696E-06  1.43427884613397E-05 -7.46947373684095E-05
  2.80492256505182E-04 -2.54269516729689E-03  1.01165398628564E-04 -8.84547860013727E-04  1.72615415649776E-04
 -1.50516038947177E-03 -1.66745976504851E-05 -3.66502977825202E-04  2.55139136963703E-03  4.25280331040107E-04
 -2.50813505111514E-03  4.45480489221525E-04 -3.43263819325395E-03  4.74952201230619E-06  5.80925885647101E-04
  1.41920182327346E-05  2.74428688105221E-04 -2.13650988492307E-03  1.23474497586500E-04 -7.01544866452834E-04
 -2.23131743780997E-04  2.20600505873568E-03 -2.83026015108991E-04  2.25585616375546E-03  3.50138767234110E-06
 -3.99208492768102E-05  1.03585742769166E-03  1.82491873572474E-05 -2.47490165170412E-04  9.44772199047859E-05
 -1.49505385485802E-03  5.11815521748625E-05 -5.99833755961669E-04 -3.38958822334054E-06  2.00254022659617E-05
 -7.73647111617729E-04 -4.83198941363646E-06  5.29680522769836E-04  6.39831415491379E-05 -5.97353983685934E-04
 -4.63595624163342E-05  5.96456248991410E-04  2.56145001819460E-06 -4.99043942326795E-05  1.03529881216378E-03
 -1.03405223596430E-04  1.56929994098435E-03 -2.69679445962854E-05  4.84331540232068E-04 -5.19682694056027E-05
  5.29423074349046E-04 -2.73821370117933E-06  2.43604108584119E-05 -7.43736841409754E-04 -6.57969777736291E-05
  6.87663874655422E-04 -2.68711402053675E-06 -2.84207562440230E-04  4.22980630411927E-05 -4.71821784289678E-04
  2.16407336742164E-06 -7.97854093466530E-06 -1.54276544855778E-04  3.93285144381439E-05 -1.29485849734330E-04
 -2.00814336972222E-05  2.35339938921649E-05  3.22014374434763E-05  2.34603652382204E-05  1.11961963301007E-04
  1.60573945814129E-05 -1.03163267370668E-04 -8.61035044140543E-05  1.24470674951404E-04 -1.71538953528633E-04
  6.55783481457927E-05  4.04291434531559E-05  1.48742878669128E-04  1.20535317749124E-04 -9.86166645583813E-05
  1.56451731651787E-04 -2.07168850620262E-04  4.73236443808100E-05  1.00513220819001E-04 -1.23650714852752E-05
 -3.74766108269449E-05 -2.31796233529947E-05  8.16562687946824E-05  6.56264063071951E-05  4.77778328162139E-05
  4.94647499720703E-05 -9.71509899273088E-06
* ORBITAL    1   74
 -3.06927042462248E-07  3.04802717155069E-06  1.36609303837411E-03 -3.21891409125806E-04  4.61584625734119E-04
  4.65238138937422E-06 -2.40872608717349E-02  1.26058746751653E-04 -2.15017334695752E-04  7.94675726986915E-06
 -5.86129504752078E-02  3.92168086306558E-04 -3.33866421954450E-04 -2.01961146121566E-05  1.68294837930298E-01
 -1.30398041235220E-03  1.21025783307761E-03 -2.32849078062612E-04  2.65056171270637E-05  2.20843267648496E-03
 -4.11322207317281E-07  3.49215498398087E-04 -2.39362865726359E-04  4.81016537362221E-04 -4.94509355004724E-05
  6.24126442762223E-04 -1.00543555041148E-04 -6.10936921267000E-07 -3.83494837043598E-08  1.13222504876331E-03
 -2.33142154881760E-04  4.25327947140051E-04  3.29712639130006E-05 -2.64689149339939E-01  2.29187636769276E-03
 -1.86592094894703E-03 -1.40308644291103E-05  1.10239476129456E-01 -9.37484742558209E-04  8.22885196679623E-04
 -2.02656136108723E-05  1.62642691015319E-01 -1.56238320663724E-03  1.25587496068218E-03 -1.70077583942331E-04
  2.80261362423341E-04  8.77868659024818E-04  1.96866190708464E-04  8.80585883549926E-05  5.17351978145943E-04
 -2.84792208617368E-04  1.62624448897523E-04 -2.89604358349418E-03 -6.42875449708333E-05  7.39120407370466E-06
  3.45085079157295E-05 -4.42546627216234E-03  9.57455035536126E-04 -1.81672301270555E-03 -1.60047446162097E-05
  1.96231253739820E-01 -2.30455308082028E-03  1.38266028842104E-03  2.81247351679545E-05 -2.45378048139170E-01
  1.47754281623220E-03 -1.58188227071754E-03  5.86563711362323E-05 -5.37552845246658E-01  4.82930551035369E-03
 -3.73871884662461E-03  1.15091339585936E-03 -4.76748049266075E-04  6.89165289241849E-03 -1.12435915461067E-04
 -5.77062902819388E-04  6.34489005750121E-04 -7.01144587211311E-05  3.57342273171640E-05 -3.35145816562891E-03
  2.08374552206627E-04 -2.93102089607788E-06 -6.48148328804318E-06  3.40266959595361E-03 -8.16214009823503E-04
  1.04385293595487E-03 -2.59096335758409E-05  1.87996739676021E-01 -9.99405817027532E-04  1.25085907058089E-03
  5.62265640236476E-05 -5.20674279846399E-01  5.39825175042199E-03 -3.69368890591460E-03  4.58844609405725E-05
 -4.04567486628753E-01  3.61526786538402E-03 -2.82129242861745E-03 -1.16722696948765E-03  1.10102921287147E-03
 -1.97761888838436E-03 -7.55890363823809E-05  8.11244590891375E-04 -4.56382163016957E-04  4.79953250123015E-03
  3.33175191047211E-05 -2.74035385679802E-03 -7.50362013630294E-05  4.87119112771946E-06 -6.79877720029432E-06
  4.47355848540608E-04 -3.04921348217853E-04  2.80317289913860E-03 -7.50297002543269E-05  1.09335079351192E-03
  9.43454142296196E-05 -5.79067762451573E-04  3.21355858600685E-06  6.57471552233559E-05 -4.50819267950646E-04
  1.13215762895870E-04 -1.43497753244031E-03 -2.24808845597330E-04  2.18665878661513E-03 -2.04959695115099E-04
  2.42380892652855E-03  4.02240272019172E-06  8.49395025782521E-05 -6.74847303464018E-04  1.46541426223254E-05
 -6.45904616943603E-04 -6.70279078392973E-05  8.14809231270399E-04 -1.65003496523869E-04  1.88958924268040E-03
 -7.89022342145610E-06 -9.02672538159353E-05  2.61399989959697E-04  5.00660640084816E-06 -7.20953770477240E-04
  4.53247235681704E-05 -5.92511298748224E-04  1.49079673157177E-04 -1.06919040675848E-03 -1.11631869510684E-05
  9.16460694594379E-05 -2.86231626369626E-03 -4.63475829851646E-05  6.16046224602280E-04 -2.41453182830370E-04
  3.73212723185959E-03 -1.32063972979094E-04  1.85943517997762E-03  3.16245244998703E-06 -3.06799190119936E-05
  8.60377812761443E-04 -1.15461196979737E-05  8.49907526552943E-05 -7.67810441050505E-05  1.11256792024096E-03
  4.19975780322093E-05 -5.16352514668256E-04  3.40695227146459E-06 -2.60252669760458E-05  8.24644790318601E-04
 -6.80062580565142E-05  7.09984503378445E-04 -1.28724179476425E-05  3.05560815891359E-04 -4.72740289740100E-05
  9.19626944685386E-04  7.50914712008519E-06 -5.93717739762747E-05  1.88158252430961E-03  1.61555217938249E-04
 -2.51783724658505E-03  4.17513046327040E-05 -8.46456599502248E-04 -8.39378149027182E-05  1.29597488603319E-03
 -1.30101751464832E-05 -3.66405412695482E-05  8.83276015272803E-06 -4.64141070094139E-05 -1.30522927939968E-05
 -7.44895615713000E-05  6.46722935268195E-05 -3.24637727670373E-05  2.38218959933325E-06 -7.28123638805723E-05
  3.22391991575532E-04  4.95652804006961E-05 -1.90168232900046E-04 -1.59754570952118E-04  9.24040501779016E-05
 -1.84409859957413E-04 -9.87524471859037E-06 -3.20820962891946E-05 -1.17202348070850E-05 -5.54925926924413E-05
 -6.78778492183880E-06  5.59040762550722E-05 -1.01480756242102E-04 -3.64163121150436E-05  2.21454276873208E-05
  1.47160516889079E-04 -1.12714761803168E-04 -2.95354583471051E-04 -1.09795583520958E-04 -1.85559510013824E-04
  2.74995051111560E-04  2.84433725428319E-04
* ORBITAL    1   75
 -2.29303030728917E-06 -5.93285647006461E-06  2.41731389290016E-03 -5.73972833441922E-04  7.64791697727179E-04
 -5.68413968898668E-05  5.20584370435163E-01 -5.30363047227271E-03  3.69296544880639E-03  2.52582343843318E-05
 -1.83674852468137E-01  1.11031513927271E-03 -1.26912703494254E-03 -2.28206836795482E-05  2.23548155362829E-01
 -1.99988264690427E-03  1.54408629344125E-03 -9.37315005621643E-04  1.08403338899702E-03  2.90644204624258E-03
 -4.17926831165635E-05  7.38545211067451E-04 -1.47315550764004E-04 -2.31331161297423E-03 -8.97936192780302E-05
  2.56573878422199E-03  2.01319128387009E-04  4.55593063981899E-06  1.82520740653853E-05 -3.43893030120205E-03
  7.70200687201294E-04 -1.31115475853574E-03 -1.62463365672815E-05  1.30705014821039E-01 -4.83777035329170E-04
  8.24394096401835E-04  2.03464896604219E-05 -2.35986218525023E-01  2.60935021251421E-03 -1.66727358107131E-03
 -5.70558313167365E-05  5.04093652102181E-01 -4.54476634976427E-03  3.50247934119468E-03  1.16661312079443E-03
 -5.35540288948065E-04 -3.33434790670593E-04  7.75119815242417E-05 -4.71804606123564E-04  7.25629390874507E-04
  5.60805147762980E-03  1.97250398077915E-05  2.01800495940986E-03 -1.82534065660015E-04 -1.85473864571902E-06
 -7.69331206497431E-06  1.36095608187842E-03 -2.81110805436425E-04  5.55049709303263E-04  3.45668583223559E-05
 -2.98309474008425E-01  2.88810682577071E-03 -2.18828076879296E-03 -4.58193611819676E-05  3.82863699562316E-01
 -3.40875945150525E-03  2.73459607452143E-03  3.38851100018735E-05 -2.71910804710716E-01  2.66170392716320E-03
 -2.06822453233738E-03 -1.99986699358229E-04  5.93214082250453E-04 -9.10237348759155E-05  2.18666709196902E-04
  3.02489793176100E-04  7.79142572714171E-04  1.80596117975419E-03  2.02557046820962E-04  3.95930080873332E-03
  1.48166335582069E-04  3.05970611461385E-07  1.92144749837896E-06 -9.16911438992720E-08 -1.77806526584531E-05
  2.09983562076929E-05 -2.15813695397717E-06  1.91759785564444E-02 -2.76704152559362E-04  9.62444249087075E-05
 -8.90203544125957E-06  7.76698619536604E-02 -7.47063499342307E-04  5.90192639432781E-04 -4.06272719486690E-06
  3.49831894341368E-02 -4.89481792827312E-04  2.02351000293404E-04  2.11811227208466E-04 -1.21638577523483E-04
  3.70764729548579E-04 -5.96126793375573E-05  2.05003744164556E-04  7.58390210505578E-05 -7.05302705051166E-05
 -5.32477241340736E-05 -5.92900907152449E-05 -5.57732404170594E-06  8.62441914096724E-07  4.00708818679596E-05
 -4.01566274359307E-04  8.58546236217667E-05 -9.97892572802869E-04  5.52290347621050E-06  2.11634973029172E-04
  6.01040394102419E-05 -9.52699512998445E-04 -6.41576652684520E-06 -8.27317667064203E-05  4.46327112899166E-04
 -1.01581025700687E-04  1.09163166782590E-03 -5.75046073528519E-05  9.67417903703610E-04 -2.13872760827037E-04
  1.75851731208925E-03  3.09274309140156E-06 -7.92890793929496E-07  1.39997625576284E-04 -5.33964693429740E-06
 -8.90552216218848E-06  3.63846792449914E-04 -3.48518652619564E-03  1.07454194562095E-05 -3.97498784413074E-04
  2.77594986152984E-06  4.27177382761966E-05 -2.13323063545618E-04  2.10850400199474E-04 -1.99681107962769E-03
 -1.65008593717306E-04  1.85008348240728E-03  2.26530276571562E-04 -2.54364046889144E-03  3.98337733081787E-06
 -2.80986709077439E-05  9.47960088260517E-04  1.90402221446414E-05 -5.55910974103672E-04  7.36339776390180E-05
 -7.67838928691184E-04  5.31718792795134E-05 -1.20747060365031E-03  4.47948122324704E-06 -4.49649399928839E-05
  1.25927796093289E-03 -3.24268386103788E-05  7.83087717317238E-04 -1.09248646811388E-04  1.65939370720114E-03
  5.69489530778679E-05 -1.02314867925226E-03 -7.49302649267170E-06  7.78140688609742E-05 -2.12985350147405E-03
  1.88631092394061E-04 -2.89771875577696E-03  3.95663061832605E-05 -5.29968384645509E-04  1.00613228499086E-04
 -1.29172679237293E-03 -1.11035073572320E-08 -3.84013232286931E-06  4.70667878583684E-05  5.68571585913651E-06
  9.36917923522976E-06 -2.23930961961824E-06  5.74065744191429E-05 -3.98397847407959E-06  8.14651576177806E-05
  8.98094961563820E-06  9.03776328531160E-05  2.65958599323673E-04  6.99733894837782E-05  1.28444122077724E-04
  2.33685151048852E-04 -1.12260975298715E-04  2.05569211631133E-04 -4.85834394648773E-06 -2.39644767946826E-07
 -2.97732696373227E-05 -8.98857163033320E-06  4.47202516794135E-05  4.76167160783352E-05  7.43578022802575E-06
 -4.72892740437765E-05  7.70303223637826E-06 -3.80718815105258E-05 -3.25968623179499E-05 -2.58856879161314E-04
  1.72344563735879E-04  4.02467160151540E-05 -1.49597936510413E-04 -1.34723298406696E-04 -1.03504300018319E-05
 -4.50738679132037E-05  6.36007984026054E-05  3.21124372728066E-05  5.56735898091109E-05  6.65504601229995E-05
 -6.05468279706398E-05 -9.59082827164265E-05
* ORBITAL    1   76
  3.00420659344405E-06  1.26737933340073E-05 -2.05865761873881E-03  4.57837366952632E-04 -7.29480788243676E-04
 -3.62180046288934E-06 -6.37229727455431E-03  3.52919140266724E-04 -2.95728666467487E-05  8.46742878117391E-06
 -6.74576260848320E-02  1.03546668590455E-03 -5.67518800683053E-04  6.14846745500142E-05 -5.11228306468178E-01
  4.75912431747271E-03 -3.60482778057950E-03  7.46663109961844E-04 -2.99970821850468E-05 -4.55291036674292E-03
 -1.78309478257515E-04 -6.55409093263334E-05  9.13329440658772E-04 -8.46996296920555E-04 -1.71000035952995E-04
  3.02182418629820E-04  2.96688746716430E-04 -5.30969024269526E-06 -2.51512056053275E-05  3.07190146764468E-03
 -6.65069895267920E-04  1.25179215897271E-03  5.08125503059228E-05 -4.26255286517478E-01  3.55513322397179E-03
 -2.90182440106513E-03 -3.53236723432566E-05  3.13682965753369E-01 -3.25986066101508E-03  2.25106412345156E-03
 -1.05422670552641E-06 -1.95023485098013E-02 -7.89384507556617E-05 -4.53414328108019E-05 -4.65710620741647E-04
  6.74254257647256E-04  1.39569110430143E-03  2.24529415510864E-04  6.79538510735393E-04  3.97731379714289E-04
 -3.23881215337891E-03  2.90203807671428E-04 -4.76899072835405E-03 -8.81011210171264E-05 -1.14001902683137E-06
 -6.80271207195060E-06  2.42122814831119E-04 -6.37686616615990E-05  8.84723009113641E-05  3.13303486386256E-05
 -2.76053933899248E-01  2.86480889455022E-03 -1.98035033152000E-03 -2.69823319053931E-05  2.25315835295259E-01
 -2.16634754016339E-03  1.61706155539145E-03  3.15352726292265E-05 -2.58360730100281E-01  2.57136932906792E-03
 -1.87043006764021E-03  1.22277376402185E-04  4.72302259237452E-04  8.02739364414313E-04  1.48698486533359E-04
  4.58759570064823E-04  6.22304523790962E-04  1.51448849478840E-03  1.04134354600584E-04  2.11137900080356E-03
  2.24881535353789E-04  1.85280147587425E-06  5.85740021012330E-06 -1.82963546815954E-03  4.25705668178717E-04
 -6.67652927324250E-04 -1.08585273834398E-05  8.36755443884643E-02 -1.08895996639010E-03  6.91449105681474E-04
  2.16612347389814E-05 -1.61904686586045E-01  1.40863082623897E-03 -1.16994649520676E-03 -5.72880869485476E-05
  4.74289751437868E-01 -4.28906410252213E-03  3.36268028667938E-03  5.38415719507537E-04  2.64868690741348E-04
 -1.63885750754363E-03 -1.39883536654483E-04  5.92643502829622E-05  8.89375502342761E-04 -4.23624322772591E-03
 -1.56364781413944E-04 -6.97265313017099E-04 -3.77442416696681E-04 -3.08534314638984E-06 -3.55135491120536E-05
  8.16567170735008E-05 -1.80213959098931E-04  1.84269182898292E-03  1.52183300056348E-04 -1.92763725160749E-03
 -2.74421210215551E-04  2.76485411498147E-03  4.25501916929062E-06  2.22994671753565E-05  2.80047184120548E-04
  1.13673333106367E-04 -1.15766872137568E-03 -1.35373852334311E-04  7.78562568390169E-04 -1.57500540178477E-04
  1.73319529554690E-03 -4.25220897180215E-06 -8.30029447382931E-06 -3.65311321799451E-04 -1.84606719793707E-04
  2.27836638241659E-03  7.22891689053939E-05 -8.39376243911755E-04  2.71946721756504E-04 -2.48169453180860E-03
  1.54773249466196E-06  4.45204974167333E-06  1.12156679136632E-04  5.79656975421105E-05 -2.41589468347404E-04
 -9.53957940290459E-05  7.43866887777226E-04  7.66544554545637E-05 -6.07929536689476E-04  1.10762158559518E-06
 -1.37291451293000E-06  1.79271108972775E-04  8.57923194588405E-06 -4.03444483895687E-04  8.79423057148629E-06
  6.30958117100295E-05  1.23090830813712E-05 -5.53588813773754E-04 -5.70424979192790E-06  3.48620954804855E-05
 -1.28980406005737E-03  2.08556632251623E-05 -9.78443505424734E-05  1.10406143929076E-04 -1.96506147607127E-03
 -5.30069660014487E-05  4.17447180973860E-04  8.75041485033250E-06 -6.69030472916988E-05  2.14985170859057E-03
 -1.79734763529261E-04  2.34060463939777E-03 -3.82251045366200E-05  7.45424323536883E-04 -1.09181548471094E-04
  1.89223311312132E-03 -4.68354281744457E-06  3.88595193747605E-05 -1.19528016659700E-03 -1.06405009262478E-04
  1.81288449475785E-03 -1.49751231148608E-05 -1.09136435228203E-04  5.26134502682562E-05 -3.16694318282326E-04
 -1.97256464563954E-05 -1.13664007699777E-04 -1.70034069504116E-04 -9.98613657549309E-05 -7.46501476647725E-05
 -1.62456198188218E-04  1.54471249768899E-04 -1.99602907327363E-04  1.19531082860378E-05  5.92272950819152E-05
 -1.05105374616315E-04 -2.91819602466185E-05  4.39956728897680E-06  1.15375519568443E-04 -8.60789254488255E-05
  7.85413593052104E-05  6.44418824890601E-06  7.07086062571084E-05  3.66707158760344E-05  1.80953008026382E-04
 -6.50525682452810E-05 -8.87324746963286E-05  8.19864857007868E-05  1.18159207286932E-04  7.12972388016931E-07
 -1.77918158284390E-05  2.24317037837047E-05  3.92098415281466E-05  4.38518227342926E-05  1.55552480058056E-05
 -4.11298008902958E-05  1.70702538132246E-05
* ORBITAL    1   77
  4.54275234211316E-06  1.30759759602835E-05 -4.99755205362924E-03  1.20990504314330E-03 -1.91099356435013E-03
  1.31694768324478E-06 -1.07020003886937E-02  6.14638060494296E-05 -1.32751797089085E-04 -5.61893307390830E-05
  4.77244549498073E-01 -3.67347481214013E-03  3.20601620357658E-03  2.87056456421348E-05 -2.68251627342598E-01
  1.90251014083177E-03 -1.76482103547597E-03  7.27743271066791E-04 -2.23185302979255E-04 -6.24184046790141E-03
  2.35242636475616E-04 -4.30431490590731E-04  4.77983740551174E-05 -4.68221746665393E-04  2.40627511347842E-04
 -5.32111577641819E-03  3.44795507089973E-04  3.95441890833574E-06  1.46266173185110E-05 -3.55224652426625E-03
  6.67304063503115E-04 -1.57801980061754E-03 -2.63793494021372E-05  2.56620489540077E-01 -2.03799332701857E-03
  1.59515912407557E-03 -2.69775205360029E-05  2.46791830193357E-01 -2.60923112588101E-03  1.72915250019063E-03
 -3.88752404298868E-05  3.16280523820593E-01 -2.60619820716097E-03  2.18521193154373E-03  3.53338535697180E-04
  2.46667990768053E-04  1.67631044989323E-03 -1.97204662030591E-04 -1.01481461802268E-04  2.88681416040529E-04
  5.18746211862319E-03 -1.83310903532559E-04  2.80803877610541E-03 -4.19898299936049E-04 -4.30706729507365E-06
 -1.81537532891926E-05  3.28984976088611E-03 -5.19327501349257E-04  1.58377299853228E-03 -1.50097870367681E-05
  1.56086985341883E-01 -1.76228422120081E-03  1.07643299403969E-03 -3.21850966999088E-05  3.13109541802419E-01
 -2.73418303330377E-03  2.02046195503713E-03 -2.28200753960176E-05  1.93949693425685E-01 -1.50332465926228E-03
  1.31126506122131E-03 -2.45450426155570E-04 -8.26322727162799E-05 -4.31209241667592E-03  2.35569367783770E-04
  1.91117520601417E-04 -4.44635097474516E-05 -9.86028642189315E-04  2.57662406000772E-04  3.26871022334745E-03
 -3.33215953463676E-04 -5.05775591031278E-06 -1.69789986416778E-05  4.93056902066581E-03 -1.28413509289308E-03
  1.88981299546383E-03 -6.02370043107895E-05  5.15755565824382E-01 -3.99702494937872E-03  3.49212803307680E-03
  6.86939355238019E-06 -6.21230972975756E-02  5.47070384729510E-04 -4.93017578129446E-04  2.06795326807686E-05
 -2.05634053711701E-01  1.28107232874336E-03 -1.32696220456058E-03 -6.97813860883301E-04  3.33745721763922E-04
  1.04507546489436E-04 -2.86763521657563E-04  5.23563350235694E-04  1.03445640397826E-04  5.86177040263824E-03
 -2.84201752380582E-04 -5.70723807254908E-03  2.78465240476198E-04  5.37148106419242E-06  1.26940453902907E-04
 -8.88766847351655E-04  8.92793925162193E-05 -4.14590845907539E-04  1.94693757457651E-04 -1.35277963788713E-03
 -5.76996343624624E-05  7.23563082058805E-04  1.68517372871516E-06  9.65603253739393E-06 -1.67688690551037E-04
  2.69412235600913E-04 -2.34349002680727E-03  2.70784844444884E-05 -1.48851485438390E-04  4.96842091357039E-05
 -3.85569695212307E-04 -5.10467248693176E-06 -1.14489964699138E-04  7.44772661154423E-04  1.53534338986321E-04
 -9.16878467270116E-04  1.38523433385205E-04 -9.11492753656558E-04 -1.88978644084390E-05  3.46275105912674E-04
 -3.94462979405025E-06 -5.55054923376199E-05  5.23028038467141E-04  3.29420443238612E-05 -3.78820049982236E-04
  2.19797685993649E-04 -1.94500335255227E-03  1.35836315473901E-04 -1.11492362595141E-03  9.31932064977943E-06
 -7.93969090486915E-05  2.40122310009937E-03  2.79278610110199E-05 -1.98230292704332E-04  2.02939083381369E-04
 -2.78442605920650E-03  1.19977541837044E-04 -1.69409176828195E-03 -1.22188859556939E-05  1.22340191411254E-04
 -3.39432565006839E-03  4.84234047785634E-05 -5.33760248104405E-04  2.96801694806469E-04 -3.95987522413686E-03
 -1.74159349419829E-04  2.47606224580936E-03 -9.62637788725589E-06  9.29854322028364E-05 -2.61117402979974E-03
  2.30183615063335E-04 -3.12358405046510E-03  2.98754002453924E-05 -8.89442838619683E-05  1.33677358778394E-04
 -1.67226039344749E-03  1.17373399901879E-05 -1.23907739566159E-04  3.35133958071971E-03  2.93855521541386E-04
 -3.85336145535416E-03  4.89500457663308E-05 -6.02731942119295E-04 -1.73660807413159E-04  2.54729988596793E-03
  3.78090459397965E-05  1.11082698058969E-04  4.30025992553375E-05  9.83413430139434E-05 -6.81395395514405E-05
  2.39367687248128E-04 -1.92018909572329E-04  2.28389851790865E-04 -4.20631481587465E-05 -1.52152691414053E-04
  1.34285797626085E-04  1.37540983018147E-04 -1.51094820588800E-05 -2.97154005003960E-04  2.43773301060193E-04
 -2.98620306404556E-04  4.23764502209503E-05  1.53222906763202E-04  1.38651631128610E-04  1.36527503316249E-04
 -9.93913373582541E-06 -2.48999160493748E-04  3.00398814283119E-04  3.08336212027133E-04 -3.51226793555169E-05
 -9.86508997427847E-05  9.51869384935952E-05  2.55685276555174E-05 -6.32010852535236E-05  1.69907791236830E-04
 -2.25216618799725E-04 -2.18912504394215E-04
* ORBITAL    1   78
 -7.59305764324286E-06 -4.06464063120714E-05  3.28030568178508E-03 -3.51918255627371E-04  1.62696264609914E-03
 -7.38860038752176E-06  4.58781650569765E-02 -5.16966232519616E-04  3.88690337961193E-04  4.09466107915688E-05
 -3.89038168238718E-01  3.59822453658935E-03 -2.53007448872333E-03 -1.63011808762030E-05  1.24055995324891E-01
 -1.15487732777157E-03  7.54247925466860E-04 -1.53102613439932E-04  1.67067023175328E-04  4.26549619493067E-03
 -2.31611249670083E-04  3.17032585302974E-04  1.71185300569752E-04  2.44822845861373E-05 -2.04641139632800E-04
  4.27793653463131E-03 -2.37409585767879E-04  6.71913032588825E-06  3.92789107533183E-05 -2.02267117679247E-03
  9.17933849563287E-05 -1.13543764831077E-03  6.88511858308102E-06 -3.98311674547596E-02  4.46106823724965E-04
 -5.25368425772742E-04 -2.51908893505806E-05  2.50542205061342E-01 -2.38998320166704E-03  1.80049399325312E-03
 -5.69573793619876E-05  4.94194558074276E-01 -5.01768637388182E-03  3.50557561751176E-03  2.80568476575216E-04
  3.57285093347962E-04  1.61287403200196E-03 -5.37894471624995E-05  2.13247397430563E-04  6.79988027880616E-04
  4.43357780210062E-03 -9.77676215059661E-05  4.76921047242909E-04 -2.45076616625513E-04 -1.75001273031921E-06
 -1.05655348038661E-05  4.55651413286833E-04  5.58697366783902E-05  2.76620778439045E-04 -3.18099943146671E-05
  2.93882005301132E-01 -2.96261394619575E-03  2.19003809479963E-03  2.89329223041856E-05 -2.49821214879106E-01
  2.52788403777997E-03 -1.93695958613495E-03 -5.15789738741210E-05  4.51492435533363E-01 -4.71514729843500E-03
  3.34068441725774E-03 -1.41807949768994E-04 -4.03733803285532E-04 -2.07783066672060E-03  5.26684570921106E-05
 -2.57231710232216E-04 -6.99500889932999E-04 -1.44113674360919E-03  3.54037336338320E-05 -1.40345961427229E-03
 -5.03984500367934E-06  3.36551009737087E-06  1.78966453562536E-05 -1.48881803885605E-03  1.71187640054593E-04
 -7.55206749682790E-04 -8.05369607646579E-06  3.53031961182055E-02 -5.10337634386808E-04  4.10320297837060E-04
  2.36664005225543E-05 -1.95174098556579E-01  1.95666162801168E-03 -1.41570482400385E-03 -4.47929343030653E-05
  3.60181905059148E-01 -3.54044216291706E-03  2.58704684306674E-03  2.09596533297109E-04  2.63876949249843E-04
 -1.19864752466365E-03  1.49869070371642E-05  7.39984948337329E-05  5.19088722051057E-04 -3.14413440378058E-03
  1.59728349229316E-05  2.19185694478379E-04 -2.36766393334453E-04  3.22254404342539E-07  5.56929423454216E-05
 -8.71479374461854E-04 -1.55749601750803E-04  1.41387669637961E-03  8.30745054610386E-05 -8.91466684275749E-04
 -2.29535853608844E-05 -5.15463358125762E-05  1.28015366277866E-06  1.65178584867891E-04 -2.34166940543737E-03
  1.28169258093090E-04 -1.20877477533387E-03 -6.76241991598320E-05  8.22837128466376E-04  1.87844803839716E-04
 -2.36467074285082E-03 -8.44071618539499E-08 -1.35811289903377E-04  2.18866409424965E-03  5.18422650907346E-05
 -1.05509821365684E-03 -2.05986891879295E-04  2.06438130565478E-03  1.55569322072915E-04 -1.88370510871885E-03
 -5.65955993458886E-07 -6.47502323679272E-05  8.83125650050849E-04  5.24998353050998E-05 -6.74211166253908E-04
 -4.98259204178988E-05  6.81892684503103E-04  1.83677046634865E-04 -2.29144597348448E-03  2.73505691184144E-06
  1.41982775202846E-07  3.84912082804923E-04 -4.36307341996412E-06  3.06902169889267E-04  3.44373466467477E-05
 -8.06080929218244E-04  1.90884336138383E-06  2.64433075294782E-04  1.32609881664110E-05 -5.33815831754239E-05
  2.59234617102651E-03 -3.50451665382476E-05  4.81193705636798E-04 -2.03885436804751E-04  2.86901317413255E-03
  1.20426426395940E-04 -1.93870950935329E-03 -9.75640740752139E-06  2.60925981262409E-05 -1.72388521599186E-03
  1.38214775972082E-04 -2.30139286990617E-03  1.54286377524396E-05  7.79481024137570E-05  6.67143188813356E-05
 -7.07321912809302E-04 -5.55051756205051E-06  2.76726331734149E-05 -1.16107278176844E-03 -9.84445281903422E-05
  1.57972199304194E-03 -1.01618871324378E-05 -7.66895943247097E-05  4.68071625289314E-05 -4.61339221217992E-04
  2.28757168159823E-05  1.18115319462015E-04  1.16424270604051E-04  7.06993610388252E-05 -3.71335017512050E-05
  1.11943675927987E-04 -1.57176131385719E-04  8.57401521572751E-05  1.54726762540124E-05  6.79690281722154E-05
 -6.95059301784893E-05 -3.90867420346370E-05 -3.22081048431358E-05  5.59979868523513E-05 -9.53514429118559E-05
  1.09718859214016E-04 -3.40507262004653E-05 -1.56550895158856E-04 -1.34804446116817E-04 -1.18810734113466E-04
 -5.36169353535051E-07  2.23245106057808E-04 -1.99288749071584E-04 -1.49223775949287E-04 -5.54225840653414E-06
 -3.36261222125730E-05 -8.69713003770928E-06  5.96840518761960E-05 -5.01577131680247E-05  4.23358369176467E-05
 -2.46301703638763E-05 -7.81511409903317E-06
* ORBITAL    1   79
  2.31347024852746E-06  1.28117337843479E-05 -8.78463848627351E-04  6.65465201611538E-06 -4.54309457558042E-04
  3.62040959195494E-05 -2.80485999140641E-01  2.88857896201110E-03 -2.10553153392086E-03 -4.53094474565391E-05
  3.79680822037979E-01 -3.84238141883327E-03  2.70788853384270E-03 -4.35455594648676E-05  3.59014346826190E-01
 -3.57930082394576E-03  2.72577424365611E-03 -1.43742131323043E-04 -4.29178930267747E-04  3.05074859073405E-04
  1.34728424952533E-04 -2.89957716629132E-04 -7.66204265546773E-04  1.39204598881907E-03  1.11926716326201E-04
 -3.25496185781009E-03 -2.57071765269443E-05 -3.97763681725599E-06 -2.32823939996039E-05  1.17253889283373E-03
 -7.75339714185440E-05  7.00249281209486E-04  4.57408218138414E-05 -4.05349929563265E-01  4.07581054210674E-03
 -2.87869937064033E-03 -3.29697007479715E-05  2.62696913531900E-01 -2.70285366607743E-03  1.99598745140369E-03
 -3.73088237863772E-05  3.09641552701120E-01 -3.19171205774566E-03  2.39615463142459E-03  4.21648955305278E-05
  3.91818951176815E-04  1.20510661329738E-03  9.21079883476683E-05  2.54564286780006E-04  6.63194823619069E-04
 -4.76286908506048E-04  1.08129001050906E-04 -3.33495938252215E-03  1.12133136225838E-04 -7.31983828833026E-06
 -4.38814741106489E-05  1.91359075050707E-03  6.94903682524056E-05  1.23361693455849E-03  8.47641255758181E-06
 -2.93815525324607E-02  3.99142054789197E-04 -2.92711540357559E-04 -2.69725696562535E-05  2.65094827187647E-01
 -2.80522308009618E-03  1.72280104624322E-03 -5.81820720187254E-06  5.52571776730988E-02 -6.54826244561063E-04
  2.52021343186414E-04 -2.70168067821805E-05  4.65970471679767E-05 -2.79193881019916E-03  1.51702411340679E-04
  3.48581295338921E-05  1.12392880054547E-04 -6.64161165052198E-05  1.13549122405549E-04  2.63025492530154E-03
 -2.22727428923101E-04  7.13307250892115E-06  3.90598726052887E-05 -2.84864889817231E-03  1.19498238330863E-04
 -1.51847373634422E-03  5.16510397977568E-05 -4.68924011506476E-01  4.64235596417353E-03 -3.14118348771488E-03
 -2.09060635244581E-05  1.37578161672224E-01 -1.45097542510647E-03  1.09174350378065E-03  7.85426846878807E-06
 -7.09965749909174E-02  7.10804646192492E-04 -6.99044170825818E-04  1.50623418574324E-06 -2.68242859964889E-04
  4.87628968414438E-04  2.13034469925009E-04 -2.93337298069631E-04 -4.69344016060354E-04 -3.13720055940328E-03
  2.41916469892287E-04  4.63916171444409E-03 -2.03215393371719E-04  1.92835661573754E-06  1.81429146870046E-04
 -2.60358299704897E-03 -2.01225709321201E-04  2.17563713475156E-03  6.20899715570406E-05 -1.14435346252601E-03
  2.16805054333254E-04 -2.32847638400916E-03 -1.51594221440238E-06 -8.83522390443436E-05  1.16692701012877E-03
 -1.25554431168242E-04  1.47611096752023E-03  7.43670205323038E-05 -1.03089826051659E-03 -4.70915507379313E-05
  2.30242315754531E-04  3.13140642549658E-07  6.78038024012819E-05 -1.00950836489978E-03  6.16806265065093E-06
  3.27333172024646E-04  3.41595842376793E-05 -5.76411338896679E-04 -1.22214721098980E-04  1.10824351092506E-03
 -3.86842250799428E-06 -2.22689537175127E-04  2.85470433165475E-03 -1.30559999037705E-04  1.49722282022080E-03
  1.90135769464415E-04 -2.07997288434670E-03  1.96350732449356E-04 -2.05181985382341E-03  1.03236330648626E-05
 -1.84917822701880E-05  1.70930243535413E-03  2.24437005026012E-05 -3.02420893033498E-04  1.21465518179110E-04
 -1.87492862523306E-03  7.48395923606708E-05 -1.26290348979400E-03 -4.63871812737689E-06  7.38785405982733E-06
 -7.46617988256059E-04  1.73308258560484E-05 -4.94457386725351E-04  4.71734594844821E-05 -4.46928369103187E-04
 -4.38749970557333E-05  1.05997099339097E-03  5.37451999479067E-06 -2.09907905752955E-05  1.03957523210553E-03
 -7.27997500052710E-05  8.20399915888833E-04 -2.22851253803426E-05  5.04106819790945E-04 -6.06961902514422E-05
  1.23287492077547E-03 -1.29282854019020E-05  3.93509399726138E-05 -2.34701962912369E-03 -1.76051742447109E-04
  2.41644639977703E-03 -3.40842078724838E-05  5.61805620744096E-04  1.11971951203832E-04 -1.95312987558368E-03
 -1.37541429043589E-05 -6.22449796135033E-05 -1.05897696575314E-05 -8.63128326404566E-05 -3.93768813528727E-05
 -8.54569274950923E-05  8.50832969928430E-05 -5.04470190048808E-05  3.13366787527402E-05  1.42826530599689E-04
 -8.27026879948652E-05 -1.41455947298038E-04  8.95000243872607E-06  1.53405956581452E-04 -2.06208119585478E-04
  1.50405874718570E-04  9.78795535913615E-06  4.88867604711288E-05  7.20891648000394E-05  5.99851335247670E-06
 -4.19479959372214E-05 -7.18594146272278E-05  2.35468329580387E-05  6.00623165034390E-05 -2.35193771313719E-05
 -1.15012697686061E-04  1.05642745505144E-04  6.72114082178420E-05 -4.53333936750539E-06  1.53724360978174E-04
 -8.57892566198066E-05 -1.15052121680910E-04
* ORBITAL    1   80
  2.85606300479008E-06  1.61692546437155E-05 -9.81270375923759E-04 -5.25582911559350E-05 -5.97871751377846E-04
 -3.31918325516058E-05  3.21342130031893E-01 -3.24029629559743E-03  2.34493883037015E-03  2.31770048997462E-05
 -2.04467994492920E-01  2.03868692546521E-03 -1.63996670572712E-03  5.61798900893444E-05 -5.08449747316162E-01
  5.19775646035846E-03 -3.69296992296971E-03  2.57132011897315E-04  4.46150717058176E-04 -3.08682628415148E-03
  6.57070142725057E-05  3.66821293222367E-04  7.68528049489638E-04 -1.69636948366391E-03  6.19472068741588E-05
  1.08824716360313E-03  1.06210793533864E-04 -2.76568526398588E-06 -1.64806948861891E-05  7.23549058674263E-04
  7.93232014414276E-05  4.86718983943590E-04  2.22369524951718E-05 -2.30559200564673E-01  2.40414910007670E-03
 -1.58803057603564E-03 -1.47751529796288E-05  1.37575898188703E-01 -1.42620547850999E-03  1.03418518663874E-03
 -1.34877372925807E-05  1.58170391175376E-01 -1.51337177389513E-03  1.21711310158814E-03  1.25908409630933E-04
  1.99080652493968E-04  6.23973726717914E-04  2.77405588278843E-05  2.41150667614614E-04  3.70709124954604E-04
 -4.41513976113438E-04  5.13183301661471E-05 -1.94360170429706E-03  1.05905546205631E-04  1.73913653360857E-06
  1.04793555975116E-05 -4.22700300563647E-04 -7.86516085826350E-05 -3.04095575954300E-04 -8.37680496856191E-06
  8.98605562929781E-02 -9.39347804890842E-04  6.75106544058114E-04  1.25041759126311E-05 -1.45656552705819E-01
  1.55318520649110E-03 -1.00452933581074E-03 -7.29851037017779E-06  1.07079193526047E-01 -1.01386845678638E-03
  8.20719503045546E-04 -1.13531521909242E-04 -1.19518675405108E-04  2.45255852815959E-04 -9.71926365234659E-06
 -1.82550276475754E-04 -2.31784277425161E-04 -3.80791323830522E-04  9.17797445924379E-06 -1.16357744127954E-03
  9.75362200279185E-05 -1.90686668181938E-06 -1.07454212485158E-05  6.62073814810022E-04  5.24435948965250E-05
  4.13317888068839E-04  2.95009303214878E-05 -2.62376645386696E-01  2.63806036601169E-03 -2.03369995604743E-03
 -3.62848058842849E-05  3.42104405100762E-01 -3.47003838338055E-03  2.51244901411856E-03  5.77210185929464E-05
 -5.21698828417369E-01  5.33490654928534E-03 -3.81940996000139E-03 -2.52661612876024E-04 -4.75160952154350E-04
  1.74858646932240E-03 -4.91706859958488E-05 -3.90207497574550E-04 -8.17254891571905E-04  2.71032215620833E-03
 -4.68376945987632E-05  1.60289222451635E-03  6.53133368715839E-05 -1.10009694614858E-06 -6.17921485897186E-05
  8.12044449929739E-04 -3.73931133475855E-05  6.24692032280365E-04  6.14105324994752E-05 -8.48143281548254E-04
 -1.91831120830069E-04  2.38411424687041E-03 -1.63618007950163E-06 -9.25694131049449E-05  1.18315793136131E-03
 -1.68013765314032E-04  1.83084731619933E-03  1.45427093555698E-04 -1.60324122838276E-03  4.69366142344185E-05
 -5.35282259593973E-04  1.46397627123027E-06  8.81749900132177E-05 -1.17377901630962E-03  4.06220158817649E-05
 -5.73111912663910E-04 -3.50976421245082E-06  2.44518121306833E-04 -2.07123332787344E-04  2.53440628080857E-03
  1.23233405018570E-06  6.47514507175797E-05 -8.13081489750983E-04  1.40693312406184E-04 -1.49251501863222E-03
 -1.50849070014329E-04  1.61862046312514E-03  8.77208593470695E-05 -9.24252361645949E-04 -2.76022104433648E-06
  1.62310035622462E-06 -4.08641035579210E-04 -7.33568254622431E-06  1.92143314206561E-04 -2.54094288144374E-05
  3.20631582503366E-04 -2.02789583048418E-05  4.65985995018849E-04 -4.82151488887673E-06  1.18408062009094E-05
 -8.38726909528308E-04  1.37212170726950E-06  3.06566290729173E-04  7.17095369756208E-05 -1.36953522887513E-03
 -2.34552548557990E-05 -3.24976874908194E-05  4.29158575672147E-06 -6.77187104736349E-06  6.89966138854443E-04
 -4.60759355723687E-05  5.59329022244540E-04 -1.27162138529631E-05  3.04785345787403E-04 -3.58978812745494E-05
  7.63951990745005E-04  3.24787239693381E-06 -7.90471345701394E-06  5.64585350299787E-04  5.18710905866953E-05
 -1.08901199472712E-03 -2.89742434153451E-06  3.74151122431063E-04 -1.02055914706048E-05 -2.60707400811998E-04
 -8.89679447855916E-06 -4.39864380401843E-05 -1.44209275951865E-05 -5.53181598983151E-05 -1.67425576275177E-05
 -6.26630998827677E-06  6.01280997560717E-05 -7.33241283513319E-05 -7.39805554216310E-06 -3.51429931784871E-05
  6.20161488799518E-05 -5.59268046023777E-06  6.00321396183842E-05 -6.13877996621921E-05  4.75442779035623E-05
 -1.56055094516649E-05  1.10072911412234E-05  5.21412432092353E-05  1.23118987602512E-05  7.09102167436812E-05
  5.72301998126148E-05 -7.16013660766104E-05  2.89624081081172E-05  8.27318793499339E-05  5.27576223113137E-06
  2.64297489557203E-05 -3.47156591161686E-05 -7.01858830365797E-06 -1.09435092117353E-05 -3.62962318671488E-05
  5.75578067991332E-05 -1.17116709069793E-05
* ORBITAL    1   81
 -1.72598726298360E-03 -1.26140883839830E-02 -7.17867458551768E-02  5.47105253379186E-02 -1.94774353017663E-02
 -8.87535055865005E-05 -2.09234469017843E-03  5.84867674117469E-03  9.42571151835536E-04 -1.21535895309519E-03
 -2.99591758975888E-02  3.86617145393859E-02  1.88870751880391E-03  7.62104450057606E-04  1.88213170263562E-02
 -2.23801948959442E-02 -7.18256400583123E-04  6.71679713409891E-03  1.49202615878157E-03 -4.92480103599281E-03
 -4.60842616734519E-03 -5.08207616151743E-03 -1.13979582868138E-03  1.18687923747721E-03  4.51173889239894E-04
 -2.49606468788837E-03 -2.90820369035372E-03 -1.74066493436747E-03 -1.27210845052974E-02 -7.23884597037426E-02
  5.54869151575819E-02 -1.96714816792798E-02 -1.20808623176984E-03 -2.97758178944645E-02  3.87807906271187E-02
  1.95247428340118E-03 -1.30418338955366E-04 -3.14917918834373E-03  6.57603799175253E-03  8.52333671061677E-04
 -7.92855659493723E-04 -1.96099519236252E-02  2.35208091920501E-02  7.28577010466132E-04  8.10804873981464E-03
  1.86114811622148E-03 -1.20593730343814E-03 -4.32059053714893E-04 -3.44667470006477E-03 -7.76897753967901E-04
  4.81327371956594E-03  4.66630152477256E-03  2.90778191731718E-03  3.03157887385954E-03 -1.73625101583134E-03
 -1.26888640849046E-02 -7.22069819721484E-02  5.58077731207443E-02 -1.95175116508843E-02  1.31407259527805E-04
  3.17563502798247E-03 -6.58230978106918E-03 -8.41939977115836E-04  1.21387408535820E-03  2.99218798618832E-02
 -3.89711036498446E-02 -1.93616063927696E-03  7.94900762748868E-04  1.96610220219063E-02 -2.36236358599990E-02
 -7.27022919270048E-04  8.04757175072668E-03  1.85459965305985E-03  4.65383625035242E-03  4.65105682761532E-03
 -3.47008613061362E-03 -7.90516535310869E-04 -1.24573681279139E-03 -4.29704388719481E-04 -2.78483580592193E-03
 -3.02475875860964E-03 -1.72451317753935E-03 -1.26033833757647E-02 -7.17288297971312E-02  5.47966381233544E-02
 -1.93788519732335E-02  1.21434129699061E-03  2.99360479613664E-02 -3.86697982190102E-02 -1.89289656398313E-03
  8.82309096687190E-05  2.08225135474833E-03 -5.86488451949023E-03 -9.43796423781911E-04 -7.63547913581764E-04
 -1.88561515303772E-02  2.23790241542877E-02  7.12997854402401E-04  6.69455260132088E-03  1.49262728176213E-03
  1.18672901627934E-03  4.48388220102656E-04 -5.02705478240862E-03 -1.12834353223547E-03 -4.91322414633508E-03
 -4.60328394562291E-03  2.48438368062272E-03  2.90589673466405E-03 -1.58716682759835E-03 -1.70791851474434E-02
  3.50593365178617E-01 -3.72206147130855E-04  2.54981229912308E-03 -5.18863827737401E-03  7.49977587217396E-02
 -3.38443551516134E-03  5.11177537554650E-02 -1.63142653844340E-03 -1.75663184551062E-02  3.62483220182352E-01
  3.80965309635008E-04 -2.41240643336482E-03  5.27169477080741E-03 -7.72790272242753E-02 -3.50905744757046E-03
  5.34179038945621E-02 -1.58918429309324E-03 -1.70987153996636E-02  3.50968227254091E-01  5.19378557303844E-03
 -7.51168191594500E-02  3.71646810361957E-04 -2.57261518051116E-03  3.38553774806566E-03 -5.11653250734492E-02
 -1.63188190814794E-03 -1.75739805900331E-02  3.62819027333657E-01 -5.27511095969009E-03  7.73199163701078E-02
 -3.81816282491180E-04  2.38990782300683E-03  3.50887945380986E-03 -5.34681158743556E-02 -1.84132296938421E-04
 -2.63750888691144E-03  7.36211014913215E-02 -1.20073137117784E-03  6.75347044170068E-03  2.22489647688661E-04
 -1.18942735019641E-02  9.93522302152647E-04 -1.29341568351908E-02 -2.00349665346066E-04 -2.80015298952780E-03
  7.56193668786879E-02  1.25813804871057E-03 -7.11584188278657E-03 -2.10943776004325E-04  1.19026595444207E-02
  1.03025752699623E-03 -1.33376322438325E-02 -1.88231324936944E-04 -2.69200362778656E-03  7.51119436760717E-02
 -2.31137693614967E-04  1.20802511314713E-02  1.20838691101839E-03 -6.85925062865842E-03 -1.01055472814493E-03
  1.32211583097532E-02 -1.98727728982326E-04 -2.78232681672529E-03  7.53384876415902E-02  2.12281987584189E-04
 -1.18933891649400E-02 -1.24967397024630E-03  7.06718396407623E-03 -1.02442902963492E-03  1.32850370691031E-02
 -3.90115774533849E-03  5.13449304042691E-02  5.69618742755997E-03  8.28743499199738E-03 -1.79980037724769E-03
  1.16277753583898E-02  9.01586255817313E-03  1.16880383449717E-02 -3.98591126256335E-03  5.21729083690047E-02
 -5.88282691476397E-03 -8.37973519332467E-03 -1.86674084647686E-03  1.16878451859046E-02  9.10708945022896E-03
  1.18363519772068E-02 -4.00558773545007E-03  5.24602053978888E-02  8.47816688141561E-03  5.91492957425156E-03
  1.89028999148224E-03  9.16030470441493E-03  1.19092499426445E-02  1.17802458349799E-02 -3.84870243317977E-03
  5.05796696107168E-02 -8.22855967746279E-03 -5.55968281789507E-03  1.79890212829641E-03  8.87998291071691E-03
  1.15132545451376E-02  1.14562083424234E-02
* ORBITAL    1   82
  8.79311022277336E-04  6.39930405486540E-03  3.49964570357907E-02  4.93389527622912E-02  5.75294851552783E-02
 -6.29941303260625E-04 -1.67190964844342E-02  1.01275534868216E-02 -4.03006626642725E-03 -3.28592372245574E-04
 -9.34631209882927E-03  8.70155558537205E-03 -1.85042120477030E-03  5.95530306472045E-05  1.77033488416854E-03
 -7.09706027120085E-03 -1.42760495491987E-03  1.46828097299224E-02  7.18225662686127E-03  1.65667210429061E-02
  4.29841971685253E-03  9.10855481673950E-04 -2.00925667400364E-03  3.80923236665191E-03 -1.21747161126436E-03
  1.40210663918797E-02  2.04968945616571E-03  4.72655144059988E-04  3.43168899306300E-03  1.83725377720199E-02
  4.52665119077611E-02  4.03089201068098E-02 -5.01843931081314E-04 -1.35871789325463E-02  2.12616365427604E-02
 -2.28799767369902E-04 -5.69753347781481E-04 -1.52868679285857E-02  1.82689944947045E-02 -2.12665367655614E-03
  3.30830373446293E-04  8.44315027637048E-03 -6.16551431583852E-03  1.49474199305091E-03  1.90891826835011E-02
  7.26066096590921E-03 -2.57942883085159E-03  1.20988603691633E-03 -2.02455920957920E-02 -6.31099289609408E-03
 -9.19405627776781E-03 -2.30398648933512E-03 -8.78873326372463E-03 -8.88683689783533E-04 -4.80687616739636E-04
 -3.48898228630364E-03 -1.86397385221138E-02 -4.52022767398350E-02 -3.98874409489797E-02 -5.66208836846087E-04
 -1.51980296080955E-02  1.85572057941305E-02 -2.02544358845795E-03 -4.75503988171397E-04 -1.29340157936028E-02
  2.07714707437266E-02 -1.64009864519035E-04  3.44386911296571E-04  8.77725089964980E-03 -6.66559924396352E-03
  1.46571425224708E-03 -1.93422117618727E-02 -7.25567264682952E-03  8.71417662323587E-03  2.27966564429871E-03
  2.02528593338797E-02  6.27348309963839E-03  2.47496836077325E-03 -1.19050575259301E-03 -8.42194211148188E-03
 -8.87074877619827E-04 -8.91369713976024E-04 -6.48616257855561E-03 -3.54364954094151E-02 -4.89769843617864E-02
 -5.71131352657962E-02 -3.05655660147882E-04 -8.77445700957338E-03  8.24751043689406E-03 -1.78569808193786E-03
 -6.21560187380490E-04 -1.65078967493851E-02  1.03611677786866E-02 -3.89955634805246E-03  4.63150869742593E-05
  1.44053055857581E-03 -6.52618205962632E-03 -1.38247416570236E-03 -1.46432338107035E-02 -7.09623076439974E-03
 -3.73105270120320E-03  1.18990436928733E-03 -8.20444531647327E-04  1.98888106205784E-03 -1.62296402811059E-02
 -4.30630859910044E-03  1.37200533617687E-02  2.07844292495870E-03  6.51891461895479E-06  1.26256943861662E-03
 -1.02975018008330E-01 -2.60448857753332E-04  6.33629755899276E-03  4.26620459658490E-04 -1.31958329404570E-02
  6.62354633434135E-04 -1.62219245828185E-02 -4.80633121062840E-04 -6.50361655760217E-03  2.31961917196481E-01
 -3.99843410238927E-05  6.26154799160219E-03  1.94480680099710E-03 -3.99077287814281E-02 -1.25261656500597E-03
  3.04894828518026E-02 -2.66170688458996E-05 -1.46382417297391E-03  1.06819886015815E-01  4.66733078383696E-04
 -1.40885916647487E-02 -2.62030500639725E-04  6.21148790201106E-03  6.94744924750353E-04 -1.67523164204729E-02
  4.64930892492394E-04  6.35405834342318E-03 -2.29625860716548E-01  1.91745442861858E-03 -3.93308344959330E-02
 -3.30078999992251E-05  6.35833235592992E-03 -1.23045491146610E-03  3.01468405787141E-02 -6.40690636447016E-04
 -7.61076858788498E-03  1.66702090639003E-01 -3.54972589024148E-03  2.56059675895630E-02 -3.29605043406075E-04
 -6.86504597546328E-03  2.26159157913097E-03 -2.19373454695441E-02  1.21449942429902E-03  1.41957037338842E-02
 -3.01260957054559E-01 -6.40252872033157E-03  4.63244942583366E-02 -6.91595475832114E-04 -1.45076725590180E-02
 -3.97690086244851E-03  4.32059715364995E-02  6.64020640274524E-04  7.87520718346171E-03 -1.72420185284374E-01
 -3.41537555987165E-04 -7.12109673786837E-03 -3.62754685989645E-03  2.63969066547319E-02  2.32467079883065E-03
 -2.28287388556254E-02 -1.18085972671603E-03 -1.38336690066621E-02  2.95102547498869E-01 -6.62668556838562E-04
 -1.42740973834599E-02 -6.25403737026500E-03  4.52110035406964E-02 -3.88969196266916E-03  4.22214602561480E-02
  1.15595441446071E-02 -1.68725724968181E-01 -1.45469533755267E-02 -1.94642629593019E-02  3.22446276708425E-03
 -3.86485684983886E-02 -3.12448252826421E-02 -3.84295073700541E-02 -1.97375852183923E-02  2.82286961296654E-01
 -2.48610975316105E-02 -3.37921087271929E-02 -7.12294446793238E-03  6.21747932118112E-02  5.18325816654720E-02
  6.36367235492054E-02  2.01708992504867E-02 -2.88593163147685E-01 -3.48824049681309E-02 -2.54008116234545E-02
 -7.39126754648920E-03 -5.29747011817099E-02 -6.49810593119914E-02 -6.35067777470184E-02 -1.12162317018451E-02
  1.63568161662489E-01 -1.91116079436943E-02 -1.39557831178321E-02  3.22593308847164E-03  3.03019460097230E-02
  3.72903430293920E-02  3.75286451623103E-02
* ORBITAL    1   83
 -8.03314630864363E-04 -5.87005007154159E-03 -3.32133872489283E-02 -4.11425811915123E-03 -3.65074671852420E-02
 -5.87595316928100E-04 -1.53130976030250E-02  4.00113183715435E-02  3.98842487564118E-03  3.49474029218395E-04
  9.23193382506932E-03  7.49920403974030E-03  4.08753716954776E-03  4.62168190785868E-05  7.99686042931110E-04
  2.39402057118806E-03  3.90722962804996E-04  3.91496828509571E-02  6.94382882001224E-03 -1.55870406684305E-02
 -3.92353567903768E-03  3.89973293464819E-04  1.32251964912687E-03 -1.45575645143430E-03  3.14063339482419E-04
 -1.39671694013442E-02 -2.95966166904327E-03  9.80030057408739E-04  7.14401712502656E-03  3.96748261388168E-02
  1.08843417012113E-02  3.90995558237976E-02 -2.18342674787597E-04 -6.11953816177480E-03 -8.03275552852693E-03
 -3.47438840699193E-03  5.41376773970339E-04  1.40178858843745E-02 -3.42821535026271E-02 -3.12976552689104E-03
  1.68071427555387E-04  3.81124408204557E-03 -2.02193073365920E-03  1.82051897078690E-04 -3.55334771001204E-02
 -6.37724713154273E-03 -1.24492883141361E-03  1.91357913990281E-04 -2.83109756085574E-03 -1.69835641590890E-03
 -1.42270263035035E-02 -4.30463971763214E-03 -1.27666953827068E-02 -3.35887992372362E-03  5.10910323615444E-04
  3.72358780129824E-03  2.06647187804944E-02 -3.65594683685014E-05  1.60035507205334E-02 -6.71346062115815E-04
 -1.73571535056048E-02  2.93057350677161E-02  1.06302822294399E-03  3.01336266220405E-04  7.95429309388769E-03
 -2.88137548201797E-04  1.95801922575920E-03 -4.95013016226891E-04 -1.23778493655081E-02  1.36961956829772E-02
 -7.53908651817097E-05 -3.36608849168065E-02 -7.25484803215441E-03 -5.34952545046675E-03 -1.98329016684648E-03
 -1.96571551522785E-02 -4.83496224641398E-03  5.40472158315465E-04  5.91520500866095E-05  6.23697126744114E-03
  2.03308627875208E-03 -5.43280746878440E-04 -3.96945258300416E-03 -2.24256315005551E-02 -8.55500282132207E-03
 -2.86024281622847E-02 -5.63472604311033E-04 -1.46802751425030E-02  5.95907471979625E-03 -2.83010389785076E-03
  5.41886104806898E-04  1.39532300921661E-02 -3.05758102682962E-02 -2.81299122158383E-03 -3.98736589411502E-04
 -9.98581416575527E-03  8.61580017252031E-03 -7.06510039413066E-04  3.24579035638542E-02  5.70200268526165E-03
 -7.14141543628243E-04  5.62570793508071E-04  1.99595201742894E-02  5.65332908346667E-03 -1.08831923555031E-02
 -2.59901839321073E-03  1.11992706850838E-02  2.12325919055754E-03 -5.00021369381490E-04 -5.58675709202421E-03
  1.40255359205829E-01 -7.77402480145548E-04  6.00354604863701E-03 -1.30331053437489E-03  2.32619474684487E-02
 -1.13288740542188E-03  2.25514715942857E-02  1.03381815790030E-03  1.12924789401815E-02 -2.71052629033437E-01
 -9.02182002550144E-04  7.24268945743707E-03 -2.76958386729765E-03  5.13382478238191E-02  1.80425574950383E-03
 -3.77879495836636E-02 -9.29880585021463E-04 -1.05428657323237E-02  2.74615727681692E-01  2.78277748131482E-03
 -4.99090372900836E-02  9.66857008878891E-04 -5.19721272044900E-03  1.73016868722285E-03 -3.76685901319587E-02
  6.71064331105842E-04  7.43903824384849E-03 -1.85561797221918E-01  1.64860056462099E-03 -3.23406817219238E-02
  6.78438021390007E-04 -6.15601975238242E-03 -1.47006304552869E-03  2.93198638491204E-02  4.29135554644429E-04
  5.06336969611092E-03 -1.10695228672774E-01  2.17478496523765E-03 -1.74974685811135E-02  2.74319115552162E-04
  8.80970247934722E-03 -1.43897175942233E-03  1.55964389694794E-02 -1.21419500684358E-03 -1.39684060025332E-02
  2.88331510150667E-01  5.96756049031235E-03 -4.57864405569652E-02  7.85472324439101E-04  1.83355270384782E-02
  3.70779945440713E-03 -4.32266614331815E-02  1.02327512919864E-03  1.20082458192309E-02 -2.59783645915480E-01
 -5.82686338243058E-04 -1.72668284402819E-02 -5.19966319515002E-03  3.97619776873669E-02  3.29856722329116E-03
 -3.83563702873284E-02 -8.95124673177497E-04 -1.03000080992165E-02  2.12598952010265E-01 -5.99043869231127E-04
 -1.33633944498099E-02 -4.39858317460720E-03  3.43830866235104E-02 -2.78655403545248E-03  3.06684714351179E-02
  1.68877001637386E-02 -2.38175861214889E-01 -1.96204221765829E-02 -3.01090259647733E-02  6.69334793461925E-03
 -5.24451485219949E-02 -4.40032665939941E-02 -5.15890774289497E-02 -1.41764536377415E-02  2.00077718292314E-01
 -1.66435576220892E-02 -2.52162278912686E-02 -5.11180609303625E-03  4.38507768969052E-02  3.65106924317312E-02
  4.23457090424637E-02 -1.91240527389243E-02  2.68750422316986E-01  3.42770610981944E-02  2.26040818251652E-02
  7.80584329085671E-03  4.90622123963828E-02  5.74115794635925E-02  5.77980703375857E-02  7.12854944933372E-03
 -9.93950704946203E-02  1.34120712640090E-02  7.69636785826941E-03 -2.65209292003051E-03 -1.84026656291843E-02
 -2.06158598360224E-02 -2.26005443923778E-02
* ORBITAL    1   84
 -3.31522386599600E-04 -2.42246106854227E-03 -1.37370864307877E-02  1.05093884321529E-02 -6.45387718552196E-03
  7.06950965984992E-05  1.50531295462101E-03  7.97136270190569E-03  1.26542841206275E-03 -5.59279520538848E-04
 -1.43129311489550E-02  2.60852945789762E-02  1.38546273521090E-03 -7.31892617538783E-04 -1.89567784608782E-02
  2.13683210643455E-02 -8.41867131437278E-04  2.65441476035864E-03  5.82315079322849E-04 -5.20335101468300E-03
 -1.70458929462137E-03 -4.05202724555851E-02 -9.35240834758609E-03 -1.08254611748978E-03 -6.04091525518631E-04
 -1.65664821665807E-03 -9.57730630609748E-04  6.75947828339294E-04  4.92962042061344E-03  2.74419137617892E-02
  1.84036518552952E-02  3.61609248656281E-02  2.47518950935416E-04  5.89198360184397E-03 -1.53687434552802E-02
 -2.11816967151738E-03 -3.97183942317188E-04 -1.02367438246275E-02 -1.50751188341074E-03 -3.38215327471766E-03
 -7.31394837275489E-04 -1.89814369369534E-02  2.46346960119928E-02  1.11038504494082E-04  5.38409230157874E-03
  3.39897101294842E-03 -3.13003752823311E-03  2.23619871866464E-04  3.61449459961368E-02  7.12412841699445E-03
 -1.39488204094407E-02 -3.51788432585476E-03 -9.64809190438563E-03 -1.75662792089428E-03 -1.07631799975606E-03
 -7.84628827686359E-03 -4.35711978027460E-02 -2.07181595664939E-02 -4.99507889282673E-02 -5.73385535672214E-05
 -1.46223790849730E-03 -1.80811073591414E-02 -4.27748348328283E-03  1.49703442989479E-04  3.15569513696085E-03
 -1.82783515710081E-02 -3.45544762564122E-03 -5.29345184739326E-04 -1.40296949423304E-02  1.95214525137714E-02
  1.41755790283544E-04  1.29883427019240E-02  3.39639942188408E-04  1.82500277743518E-02  5.12896849246347E-03
 -2.99592613343770E-02 -5.40214231472154E-03  3.09352704347053E-03 -2.64127721757538E-04 -1.39736510111920E-02
 -3.17876087020272E-03  6.74084051824906E-04  4.92728138355484E-03  2.79751639749387E-02 -7.40418020701762E-03
  2.40644957732987E-02 -2.94266060305586E-04 -7.40906164070434E-03  2.61423442513841E-02  3.29248836911999E-03
 -2.31727038102006E-04 -6.32500167008193E-03  2.70716016079579E-02  3.15910435542651E-03 -6.22332126392509E-04
 -1.62979719487583E-02  2.00794550766439E-02 -4.98708669529496E-04 -2.19713588187436E-02 -3.95327648149767E-03
  1.69305435729472E-03  3.41182896596944E-04  3.50035570878636E-02  7.43006737274124E-03  1.25049287449571E-02
  3.42700562268756E-03 -8.57525443237986E-03 -2.28260834739180E-03  1.00779696099432E-03  1.15867052203978E-02
 -3.12149721945036E-01  6.02845936573737E-04 -2.16604893375224E-06  3.36427334486773E-03 -6.06140444916911E-02
  1.50800079959063E-03 -3.69273651191777E-02  4.75314640312590E-04  5.00763112843637E-03 -1.08352123523605E-01
 -2.17209833576330E-04  2.26940609250050E-04 -1.59568635560650E-03  2.60839031194354E-02  2.20528826763694E-04
 -8.09058342304718E-03 -6.43399339303676E-04 -7.43979603679571E-03  2.03454650595425E-01  2.30383626066199E-03
 -4.16314272006647E-02  1.31439392703455E-04  2.82125339385963E-03  7.67066529407595E-04 -2.11781789098241E-02
 -9.54495267861890E-04 -1.02505990764826E-02  2.35171891764711E-01 -2.81626533679065E-03  4.95358781483654E-02
 -6.33304156501415E-04  3.90683433529767E-03  1.12910494359821E-03 -2.66426749118626E-02 -1.28344130797500E-03
 -1.49955476812381E-02  3.20440544734862E-01 -6.61769196188008E-03  4.85680787067788E-02 -6.87316045540495E-04
 -1.87476471858188E-02  4.04178464910181E-03 -4.84448413870735E-02 -2.97132794800449E-04 -3.44873972812489E-03
  7.30526182639205E-02  1.48967264521376E-03 -1.01283159476798E-02  1.41086537027158E-04  5.06606902431811E-03
  8.19904209125183E-04 -1.33280393849100E-02  9.40108842866939E-04  1.09498286917457E-02 -2.32866574919772E-01
 -4.80840819068420E-04 -1.23810657474560E-02 -4.81013657512103E-03  3.47907701265473E-02  2.90150097811087E-03
 -3.58799345444278E-02  8.80725078521148E-04  1.01534030049774E-02 -2.11099968804122E-01  5.25055255017148E-04
  1.37026484147036E-02  4.34794868868131E-03 -3.22892590308508E-02  2.60585184837776E-03 -3.36670169371342E-02
  1.53697396875667E-02 -2.18908055216570E-01 -1.88047606176618E-02 -2.61962644219155E-02  6.59273747482161E-03
 -4.66458457248745E-02 -4.03418625548646E-02 -4.92152925977819E-02  1.38633616877708E-02 -1.93267947091971E-01
  1.65910552343126E-02  2.44805096177915E-02  6.66978588682280E-03 -4.00769962300785E-02 -3.52863801260006E-02
 -4.19746053700924E-02 -4.66311747932525E-03  6.36192552566281E-02  8.25647351131895E-03  5.74648323085511E-03
  3.16750884170392E-03  1.16470619903384E-02  1.44333849623704E-02  1.20204045232219E-02 -2.11102240515911E-02
  2.99053081549300E-01 -3.70324013163784E-02 -2.49721792841798E-02  9.01582113444022E-03  5.51803656506512E-02
  6.63019299802404E-02  6.45426694583803E-02
* ORBITAL    1   85
  4.49372930045851E-04  3.23129431151704E-03  1.61118313942086E-02 -6.32174435483505E-03 -1.37775341878183E-02
  3.44398553427494E-04  8.72550326643298E-03  6.43417617435447E-03  4.81012494771553E-03  7.62995301177621E-04
  1.89477663817697E-02 -1.56036209679112E-02  2.21797250357014E-03 -5.03523835969979E-04 -1.25187014735291E-02
  2.12101871788051E-02  1.58958189730629E-03 -3.60779985688944E-03 -3.52817566866182E-03 -1.25615610996293E-02
  2.56787656445707E-04 -5.01162893968077E-03  3.48287740351807E-04 -2.78249990711219E-03  1.10261970805954E-03
 -1.06304646234467E-02  1.01848382340978E-03  2.33600111913673E-04  1.65598130995658E-03  7.24103865579991E-03
 -3.53849977818394E-03 -2.14757316695859E-02  8.47683994602905E-04  2.11679502006881E-02 -1.37962298644538E-02
  3.06584334385764E-03  4.82864718548718E-05  1.16494014615390E-03  1.76216756258753E-02  5.01294652233720E-03
  3.49899959836040E-04  8.65588841268434E-03 -1.64435407051669E-02 -1.63682677121496E-03  1.07401671364439E-02
 -3.96641302756541E-04  2.49841522174349E-03 -1.18344565461161E-03  6.87711092432320E-04  1.88254593643423E-03
  1.50461910022893E-02  7.40827815526800E-04  1.28774521881421E-02 -1.86658745760806E-04  2.01879526537007E-04
  1.42528377602066E-03  5.98072519011448E-03 -5.14574989802714E-03 -2.34875933958571E-02 -7.71879784908549E-05
 -1.91966029378456E-03 -1.72580691621157E-02 -5.19710119771533E-03 -8.49840120532278E-04 -2.12655928223193E-02
  1.37477676986272E-02 -3.15868398172217E-03 -3.45358409362737E-04 -8.55936899117383E-03  1.65966977174322E-02
  1.70296077951556E-03  9.82247793341731E-03 -7.37524052769496E-04  1.53998988575489E-02  8.83719868736472E-04
  6.14305983100302E-04  1.94380482450757E-03  2.57782269210666E-03 -1.23424227869538E-03 -1.32368631564701E-02
  1.22657927986613E-04  4.42275165003178E-04  3.18000267826380E-03  1.58461262781459E-02 -7.26881460270726E-03
 -1.45195669017140E-02 -7.79027528236874E-04 -1.93738042932368E-02  1.63912892763321E-02 -2.18964007792998E-03
 -3.70729170125513E-04 -9.41897830109605E-03 -5.36091040955563E-03 -4.83904886632287E-03  4.80745227986819E-04
  1.19317310697734E-02 -2.04914577610016E-02 -1.62528703200820E-03 -4.75711513352087E-03 -3.85462671925478E-03
 -2.83311581627320E-03  1.14820851989559E-03 -3.81601553111741E-03  6.57491274584500E-04 -1.25955888189761E-02
  2.20660612314438E-04  1.07261761196226E-02 -1.01176400895545E-03  7.80919543457110E-04  7.81537252031609E-03
 -1.50407862946372E-01 -5.79147475274725E-05 -5.71154122819547E-03  1.44750692444617E-03 -3.40924375325618E-02
  1.18718683165365E-03 -2.10862206242437E-02  4.42934503415199E-04  3.95316624151867E-03 -4.63067497208933E-02
[truncated: 611,761 more chars]
