# Supplementary material for: Spin-Pure Stochastic-CASSCF via GUGA-FCIQMC Applied to Iron–Sulfur Clusters
Source: J Chem Theory Comput. 2021 Sep 1;17(9):5684–703. doi: 10.1021/acs.jctc.1c00589 (PMC8444347; doi:10.1021/acs.jctc.1c00589)
Supplement: Supplementary file 1 — ct1c00589_si_001.zip [file ct1c00589_si_001.zip › fe4s4cas20in20_s6.RasOrb]

#INPORB 2.2
#INFO
* RASSCF average (pseudo-natural) orbitals (Not final)
       0       1       0
     212
     212
*BC:HOST pcal008 PID 6571 DATE Wed Sep 30 15:53:04 2020
#ORB
* ORBITAL    1    1
  7.46281032803793E-06  1.30100856828657E-07  4.46678186428862E-07 -2.89640855756519E-07 -1.67902595450084E-07
 -1.51784858088084E-10  1.19685318213942E-09 -1.97016111303881E-08 -1.07574628546985E-08  1.09732796414582E-08
 -1.75522479946519E-08 -1.11559453262342E-06 -3.33861674856836E-07  7.27128098576697E-10  1.67377539579982E-08
  2.66945831470863E-07  1.69294769793769E-07  5.51868570708607E-08  9.22237726797322E-08 -1.32590654671278E-08
  1.40060236957622E-08  4.11394549255558E-07  9.19439064643571E-07 -6.50562189358172E-09 -2.18008646548962E-08
  5.47588676719113E-07  9.54555067809261E-07  1.27645742992692E-05  1.27894686887489E-07  4.32724581354157E-07
 -3.47697212357301E-07 -1.77073425526804E-07  4.49126420780265E-09 -2.83438890592585E-08 -7.93239334357805E-07
 -2.96461577955128E-07  5.65240171729659E-09 -2.80178965556282E-09 -4.03874378615833E-07 -5.24750487636179E-08
  7.24574753174992E-09 -2.48207619698570E-08 -8.18418469445896E-07 -2.30429690317804E-07 -3.37526138086462E-07
 -7.64308468845006E-07 -4.02391610581725E-07 -6.75973429243332E-07 -2.53362564077272E-07 -5.39691935201378E-07
 -3.90079608504151E-07 -7.00395778150203E-07  1.93948775343330E-08  1.76281429303848E-08  1.00000003550646E+00
  2.06454508641186E-05 -8.40072286771301E-06  7.19346318444613E-06 -4.79465106725747E-06  4.55764672829064E-08
 -1.13302295526998E-07 -8.05894182261961E-07 -2.97446949773549E-07 -2.11023728161087E-06  3.72341385093334E-07
 -1.47725764732040E-06  7.26827918927297E-07 -1.50236117456235E-06  3.25471580357351E-07 -5.31706013218431E-07
  7.05316801788210E-07  1.67577491319856E-07  4.25780892189536E-07  3.21059283693889E-07  6.63289416575530E-07
 -8.84821696184137E-08 -2.18887356459853E-07  5.94799193783376E-08  2.40629379730046E-07 -2.68551050370233E-07
 -6.48335952590044E-07  5.96229055729371E-06  1.69568265270854E-07  6.83536201252079E-07  8.29631172994648E-07
 -8.84125396230416E-08 -9.00116096856252E-09 -6.09103725141576E-08  5.05514423498655E-07  3.19229064843388E-07
  1.16841575624571E-08  1.16896367955105E-07  8.77040521268261E-08 -5.25588140808357E-08  1.46624421197029E-08
  1.26955310986110E-07 -2.78649631037762E-07 -2.55308300450628E-07  2.83123911361406E-07  7.03201443584852E-07
 -2.57418502498842E-07 -4.41098660328923E-07 -1.63232682342623E-07 -4.05584070964673E-07  2.35225710211529E-07
  4.32040672158485E-07  1.76417243600645E-08  1.14496688949100E-08 -2.51167038856716E-08 -1.88522347109367E-07
 -6.03563605252196E-07 -5.22518455931366E-10  1.99946549607716E-08 -1.52827457586579E-08 -8.90248686625186E-08
 -1.05598519243357E-08 -7.92952185604867E-08  4.77880713427459E-08  2.97836278284242E-07  2.54973778223849E-07
 -9.00290515429058E-10 -7.39591574571715E-10  1.92622426308720E-08  3.62047477852120E-07 -1.61884457539733E-07
 -1.10342552107778E-06  4.91615023983117E-08  3.09238557277033E-07  2.86125313449807E-07  1.16117835181214E-07
  9.31692513038989E-07 -9.84354797883897E-08 -5.63152818747771E-07  1.45893981204944E-08  2.64887100313961E-07
  1.45380192348249E-08  3.75304112179221E-08 -4.30305102908431E-07 -2.38237445948011E-07 -1.39176141245817E-06
 -1.98456107184220E-07 -1.03572352541014E-06  2.97044799056701E-08  2.59568245420691E-07  7.56933357002272E-09
 -1.43712220159401E-08 -7.23904638236854E-07  2.37215314767386E-08 -1.23110213441937E-09  2.34673257281552E-07
  1.54570393993620E-06  1.47523408191686E-07  1.08251926713053E-06 -4.20664750101232E-09 -3.18954622092675E-08
 -1.13613219695219E-07 -3.91317994078838E-10  2.11058986007719E-08 -2.55226208039312E-08 -3.57125596597434E-07
 -8.82033370103770E-09 -1.34273754637066E-07 -4.85685916819186E-09 -3.68503705320145E-08 -1.31315381111985E-07
 -7.80749158991031E-09 -8.30951826171335E-08 -1.97397397001391E-08 -2.68755679830770E-07 -1.84815972719480E-08
 -2.71337603788602E-07 -1.28713314166052E-08 -9.85157294023672E-08 -3.57497490289323E-07  2.39996948440971E-08
  2.42223064167192E-07 -1.15420686063051E-08 -1.62700180226705E-07 -2.50471999795588E-08 -2.87088957523781E-07
 -1.59831182382094E-09 -3.21802972000440E-08 -1.24549641291952E-07 -6.63664161286094E-08  1.02031692248026E-08
 -1.34623518415579E-07  9.71232439640109E-08  1.08359956932686E-07 -3.73426204397380E-08 -1.74338121568542E-07
 -1.38236052838614E-08 -2.83434502629611E-09  6.84379100921764E-09 -5.22094562097642E-09  1.99237254049239E-07
 -7.32944901711643E-09 -9.86172820440346E-10 -2.89816646800146E-08 -1.01890676166981E-07 -8.86498980627318E-08
  4.17558842456501E-08  9.64066313170973E-08 -1.31912638863606E-07  1.05520804309253E-07  6.14218215138812E-08
  2.39642022492751E-07 -3.67275789105804E-07 -3.55222225283689E-07  1.01731502405751E-08 -1.16168289417001E-07
  4.77152849353786E-07  4.81269874855387E-07
* ORBITAL    1    2
 -1.39773925445491E-05 -1.70617173759352E-07 -6.87653465141745E-07 -8.45431878368695E-07  8.64198701784431E-08
  1.17584894608695E-08  1.18270469973900E-07  9.58238038738229E-08 -5.04494582901460E-08 -9.04802011292864E-09
 -6.14621794782626E-08  5.02961381526505E-07  3.18953193626503E-07  1.47452979231638E-08  1.28257068898280E-07
 -2.71333049862154E-07 -2.53580852590917E-07 -2.82423840906386E-07 -7.01810393645894E-07 -2.34766527858303E-07
 -4.31195353628379E-07  1.62941047986002E-07  4.05046534404469E-07  2.56427354302665E-07  4.39201647823845E-07
  1.73101279364977E-08  1.07322402908735E-08 -1.00000003511957E+00 -2.06399803722869E-05  8.40224849585622E-06
 -7.16493556581397E-06  4.82338490086038E-06 -2.10838171129623E-06  3.84032084786040E-07 -1.42385737648071E-06
  7.39347650688076E-07  3.87769452836385E-08 -1.08805120891033E-07 -7.97987669479315E-07 -2.93610440214934E-07
 -1.50600329445401E-06  3.34731861657558E-07 -4.96179471000050E-07  7.14851091983527E-07 -1.69115507505993E-07
 -4.29962392623108E-07 -6.04804467074975E-08 -2.45346969111177E-07  8.91042180163228E-08  2.19816440081550E-07
 -3.28372313884373E-07 -6.79905645136450E-07 -2.73526505488274E-07 -6.59688630523043E-07  1.27276289760086E-05
 -1.28624840343286E-07 -4.38864168456705E-07  3.22577192362268E-07  1.69439352609891E-07  5.72831481571156E-09
 -1.44748495280855E-09 -3.96213171661506E-07 -5.04106092821200E-08  4.49069706296540E-09 -2.73866762806878E-08
 -7.89596218438860E-07 -2.96243885609068E-07  7.30273929871119E-09 -2.30814809254550E-08 -8.09189604371294E-07
 -2.28124631674462E-07  3.36900652015182E-07  7.62949722023797E-07  3.89997425697363E-07  7.00697413065219E-07
  2.52870650737489E-07  5.38778152487412E-07  4.01153375624738E-07  6.73304372731171E-07  1.87251341308985E-08
  1.59979728899969E-08 -2.10957743392597E-05 -1.31606715155395E-07 -4.52362603084727E-07  2.66434504770975E-07
  1.62825675547131E-07  1.11273780163043E-08 -1.52596537514579E-08 -1.10283248894558E-06 -3.30870909610184E-07
 -1.58531306230040E-10  1.08353743922095E-09 -2.05394042070732E-08 -1.10998267379915E-08  7.33356635549945E-10
  1.72582093926451E-08  2.70624706153986E-07  1.70584711607075E-07 -5.50591784593826E-08 -9.18077393666409E-08
  6.54465075359908E-09  2.20430380709327E-08 -4.10744679029958E-07 -9.18101741295055E-07  1.26610424441718E-08
 -1.55647384376923E-08  5.46302561001927E-07  9.52736015932524E-07 -4.92618673558126E-08 -3.09977241774949E-07
 -2.88429257497616E-07 -9.81933350697968E-08 -5.61754034647541E-07  1.15994740016123E-07  9.31264567769069E-07
  1.46230778188837E-08  2.65154428831209E-07 -1.47342174792385E-08 -3.89955900464751E-08  4.25586148073458E-07
 -1.97994988117455E-07 -1.03172322155130E-06 -2.37989998601909E-07 -1.39110148063282E-06  2.98547284712975E-08
  2.62055829605518E-07  2.50843882268622E-08  1.88265443327940E-07  6.02569404408249E-07 -1.51763909840688E-08
 -8.79327315511458E-08 -4.76626645688451E-10  2.04971491633303E-08 -1.04926256944636E-08 -7.84927326199524E-08
 -4.79233009602462E-08 -2.98848825013592E-07 -2.58348674539362E-07  1.93926055820654E-08  3.63701300906793E-07
 -8.82172243884913E-10 -6.00682768444655E-10 -1.61532885068146E-07 -1.10112838101506E-06  4.80752891966128E-09
  3.65288984008004E-08  1.31026371381369E-07 -1.95597441124019E-08 -2.67219782348727E-07 -7.93984411252197E-09
 -8.48568334633167E-08 -1.83821499544555E-08 -2.70863082269479E-07  1.28652198106026E-08  9.84676074680293E-08
  3.57364368654909E-07 -1.15540477516175E-08 -1.62800794494025E-07  2.39683174822555E-08  2.41932010805751E-07
 -2.50392183970990E-08 -2.86995168486706E-07 -5.41460367925055E-09  3.13077683868660E-08  7.66392267418501E-07
  2.42861323116008E-07  1.57453220503507E-06  2.53523597569140E-08  7.12862565392555E-09  1.53056091468295E-07
  1.10363315856968E-06  4.20495810726637E-09  3.18789851269864E-08  1.13616766465573E-07 -2.54627880480931E-08
 -3.56586028743966E-07 -3.69976701997512E-10  2.11829021163852E-08 -8.87675608506497E-09 -1.34985418009367E-07
 -6.07904519866561E-08 -2.35886722882898E-07 -3.54902156287908E-07 -3.64779385949474E-07  7.36831401874669E-09
 -4.80449703682824E-07  1.16459241811679E-07 -4.76621240184557E-07  1.00070724297943E-09  2.90470884196004E-08
 -8.86670214574765E-08 -1.01474352889961E-07  4.17970755637187E-08 -1.04816820915018E-07 -9.61353981812446E-08
  1.32480347207439E-07  3.73390990832223E-08  1.74232569252819E-07 -2.91232767179495E-09 -1.36375766207466E-08
  7.43730310976580E-09 -1.99266483949751E-07  6.39475288875797E-09  5.72941795150447E-09  1.55834320699510E-09
  3.18620170490084E-08 -6.65245974969448E-08 -1.23896846620145E-07  1.03752557302766E-08 -9.65232929479590E-08
 -1.07212574532603E-07  1.35484283603909E-07
* ORBITAL    1    3
  1.42301949793584E-04  1.32307583817806E-07  4.42306501729084E-07 -2.97616377364833E-07 -1.70289389142465E-07
  5.83939158978980E-09  1.74355055665660E-09 -3.91553175698430E-07 -5.57090528759965E-08  4.94169837492897E-09
 -2.40730681750184E-08 -7.80982394610180E-07 -2.99304052428940E-07 -7.91498986547069E-09  1.69056355858218E-08
  7.93601818014263E-07  2.31842764707011E-07 -3.28525314704003E-07 -7.49921372522677E-07  3.82619102072208E-07
  6.89661729226508E-07 -2.59117494003523E-07 -5.49972777591606E-07  3.95069960299460E-07  6.65375363037522E-07
 -1.88739802111720E-08 -1.67751138952030E-08 -2.10603263132463E-05  1.27532519053067E-07  4.37693258826062E-07
 -3.21097102988299E-07 -1.75107707429208E-07  1.06175603171695E-08 -2.32050619888889E-08 -1.14997233774006E-06
 -3.42794028052235E-07 -1.10803884014744E-10  1.94653439767644E-09 -1.60816415018791E-08 -1.00691934250249E-08
 -9.18000082433996E-10 -1.80337721430472E-08 -2.70059977357847E-07 -1.70121685279986E-07  5.72444120853969E-08
  9.66776021102272E-08  6.56941171102947E-09  2.28928543963544E-08  4.13457602841614E-07  9.24067034462773E-07
  2.39307551845882E-08  7.94847358417607E-09 -5.49159356484092E-07 -9.57194130990274E-07 -5.91459021417369E-06
  1.71750231372751E-07  6.94983586758359E-07  8.73472454403890E-07 -7.66986328306033E-08  1.18021246745189E-08
  1.19967627331737E-07  1.14588224546655E-07 -4.32424380845629E-08 -9.27316289618300E-09 -6.58256356989391E-08
  4.78449672123592E-07  3.12136285698777E-07 -1.47987316388257E-08 -1.29742298370391E-07  2.69261879912236E-07
  2.55910947689360E-07  2.80356426706008E-07  6.96920611243224E-07 -2.35884615360437E-07 -4.33982951958145E-07
 -1.60573977663652E-07 -4.00418861551680E-07  2.53893929741282E-07  4.34501906114507E-07 -1.36285126978941E-08
 -2.17650507640586E-09  1.00000002520366E+00  2.06482662534099E-05 -8.40426330840578E-06  7.17896654467420E-06
 -4.81665229989200E-06 -2.09006964321498E-06  3.64812976986413E-07 -1.48187601642383E-06  7.18039184658987E-07
  7.90958025695654E-08 -1.25508585617004E-07 -8.03106055938047E-07 -3.07981188997718E-07  1.53244798850948E-06
 -3.47851854777642E-07  4.55291426552083E-07 -7.32958687915203E-07  1.68413754615701E-07  4.33424781662840E-07
 -5.76297708257706E-08 -2.41782546039761E-07 -1.04684511233717E-07 -2.76992191039318E-07 -3.23422600778887E-07
 -6.70614302544138E-07  2.69504251674788E-07  6.46962980084164E-07  1.22444397660578E-08  1.99008528537002E-08
 -4.70313015059713E-07 -2.03765666800201E-07 -1.05778346251284E-06 -2.46419613637750E-07 -1.42042600765773E-06
 -2.99224096233195E-08 -2.56204639097340E-07  4.83051113365470E-08  3.01963460522217E-07  2.66481523680857E-07
 -1.02804088222020E-07 -5.85219427734857E-07  1.21819845905596E-07  9.54487383763600E-07 -1.46252036292691E-08
 -2.63788420655496E-07  4.97155263143020E-08  3.13593783274864E-07  2.98894880441084E-07  1.86058314387299E-08
  3.68187104991688E-07 -1.21352558714941E-09 -3.01054040915716E-09  1.49524994256441E-07  1.04755380597692E-06
 -2.51550557517095E-08 -1.88798665266288E-07 -6.04176286099727E-07 -1.49782343085906E-08 -8.67343019057642E-08
 -1.95836381865716E-10  2.21341030670397E-08  1.05057507322104E-08  7.61907669365873E-08 -1.24570049357055E-08
 -9.53715818759814E-08 -3.46982908154027E-07 -1.16327334248985E-08 -1.65261167454469E-07  2.34142683740337E-08
  2.39221167151032E-07  2.45201236055185E-08  2.83245604992422E-07 -5.05104819618871E-09 -3.83705547277936E-08
 -1.37628944103855E-07 -1.95468870713885E-08 -2.65400591706429E-07 -8.25762720214541E-09 -8.61683485263403E-08
  1.87795908241413E-08  2.74917986855868E-07 -4.86484600403230E-09 -3.69208975673481E-08 -1.31665436411120E-07
 -2.67612425560383E-08 -3.66479925104863E-07 -6.12392196912612E-10  1.76334559141906E-08  8.34654517742084E-09
  1.30426202217862E-07  6.27865980129306E-09 -2.45655976119401E-08 -7.49890845924012E-07  2.40253950758043E-07
  1.56971028007398E-06  2.44020521172008E-08  2.13221534669122E-09 -1.49622821478302E-07 -1.08627409682898E-06
 -1.26515142815333E-09 -3.10557505142373E-08 -9.15609012755652E-08 -1.02632147759006E-07 -4.17473797445353E-08
  1.04001226003416E-07  9.53597044491085E-08 -1.32523379126805E-07  6.06993995434623E-08  2.36342888606189E-07
 -3.57567663189953E-07 -3.68552023098166E-07 -6.22959895990091E-09  4.76272333844970E-07 -1.14578642851072E-07
  4.80323208929059E-07 -1.35025350387909E-09 -3.08951423906193E-08 -6.77991052136750E-08 -1.26752838235622E-07
 -1.01357358822888E-08  9.53136357270084E-08  1.02648560848180E-07 -1.40302538995149E-07 -3.66758550923478E-08
 -1.71533426735365E-07  3.15268083289670E-10 -1.04950406511472E-08 -5.44388670880114E-09  1.97658807584629E-07
 -1.20657792226320E-08 -9.14455961966578E-09
* ORBITAL    1    4
 -1.00000002530758E+00 -2.06501375681278E-05  8.40534220531892E-06 -7.17743957762115E-06  4.81794516344147E-06
  7.84466150637740E-08 -1.25274424272453E-07 -8.03794874604946E-07 -3.08237608791824E-07 -2.09180156704123E-06
  3.65502836404521E-07 -1.48256354530951E-06  7.17817405756253E-07  1.53118842855409E-06 -3.47283966043184E-07
  4.55040488818841E-07 -7.32838325203415E-07 -1.68424975085784E-07 -4.33428231105577E-07  3.23507429275055E-07
  6.70885644752622E-07  1.04476291678293E-07  2.76520173751290E-07  5.77545080749850E-08  2.42094516310683E-07
  2.69380398419397E-07  6.46599548801322E-07  1.39258819752693E-05 -1.71533511717109E-07 -6.94912276675295E-07
 -8.71849950124174E-07  7.90268683815837E-08 -9.21562894040963E-09 -6.50769720415792E-08  4.81868293819879E-07
  3.12525830062044E-07  1.18238729134374E-08  1.20414527479563E-07  1.17539993173983E-07 -4.24787541185566E-08
 -1.47598413525876E-08 -1.29205792712689E-07  2.72027189126660E-07  2.56317997459257E-07 -2.80740160666884E-07
 -6.97833270626009E-07 -2.54165026925609E-07 -4.35082880131297E-07  1.60773878857864E-07  4.00784268524074E-07
  2.35211654208444E-07  4.32702226846730E-07 -1.41015901349843E-08 -3.06978090644957E-09  7.42443893876553E-06
 -1.27888739276303E-07 -4.37915496247364E-07  3.18307812664005E-07  1.73277326066351E-07 -9.57844186687505E-11
  2.22927694480106E-09 -1.43007299319373E-08 -9.51409999263574E-09  1.06719286905512E-08 -2.26620774431134E-08
 -1.14672363994323E-06 -3.42059154784817E-07 -8.64293980695601E-10 -1.73110452704886E-08 -2.64950967344988E-07
 -1.68720236230314E-07 -5.70392881874820E-08 -9.62302056242165E-08 -2.31057236604240E-08 -6.22515937383148E-09
 -4.13118158681675E-07 -9.23266967861520E-07 -6.35971567512046E-09 -2.22665609974560E-08 -5.49526184670076E-07
 -9.57592322082757E-07  1.42264825955674E-04 -1.26451893955727E-07 -4.44777995723167E-07  2.99726224068461E-07
  1.69213501458228E-07  4.35127536269751E-09 -2.38849915177374E-08 -7.80757954718463E-07 -2.98847289189938E-07
  5.86582534438391E-09  1.78385714708204E-09 -3.91079854095405E-07 -5.54740384411463E-08 -7.47268382269677E-09
  1.69306938836812E-08  7.94610937311990E-07  2.31948371296801E-07  3.28628654147636E-07  7.50204579993171E-07
 -3.95000333443831E-07 -6.65204774131115E-07  2.59156098425102E-07  5.49978428601138E-07 -3.82794902698941E-07
 -6.90003644485276E-07 -1.88224965252128E-08 -1.66044298108359E-08 -4.97207441861111E-08 -3.13653724350853E-07
 -2.99183104886472E-07 -1.27164755915851E-09 -3.58153868792332E-09  1.85497111610222E-08  3.67744922469075E-07
  1.49499974238842E-07  1.04737275142557E-06  2.51672231022034E-08  1.88876161746608E-07  6.04273081443347E-07
 -1.83499152058907E-10  2.23140842782996E-08 -1.49096557430129E-08 -8.62287868610411E-08  1.05711647969189E-08
  7.68397838437559E-08 -1.22334092295038E-08 -1.98339886949456E-08  4.70292967360350E-07 -2.46440298228115E-07
 -1.42048678159834E-06 -2.03787791826041E-07 -1.05794710662068E-06 -2.98834994625980E-08 -2.56084485655445E-07
 -4.83075099910505E-08 -3.01978520802939E-07 -2.66554070558242E-07  1.21866248597249E-07  9.54854009871194E-07
 -1.02765349005417E-07 -5.84798621783573E-07 -1.46076164812020E-08 -2.63753828396185E-07  4.62739786734810E-09
  3.51664368549452E-08  1.25971102364021E-07 -6.21839860234683E-10  1.77658474680067E-08 -2.63600727240993E-08
 -3.63780999090572E-07  8.25643252780427E-09  1.29231590846345E-07 -6.30542034084785E-09  2.43568086210200E-08
  7.49138451627697E-07  2.44230241108331E-08  2.13974997391147E-09  2.40255095441581E-07  1.56959804204956E-06
 -1.49585539114564E-07 -1.08624693442631E-06  1.26641693684697E-08  9.69029557632733E-08  3.51400114909406E-07
  2.35116551809161E-08  2.38565920184958E-07 -1.18316177811658E-08 -1.67061297590172E-07  2.47764645842081E-08
  2.84190477800267E-07  5.04554819506411E-09  3.83063355236775E-08  1.37218094767890E-07 -8.18768715891097E-09
 -8.56667134670110E-08 -1.95465416224842E-08 -2.65399180452547E-07  1.87225258166791E-08  2.74589797370690E-07
  3.67507767662806E-08  1.71766292037027E-07 -1.09086546974082E-08  5.12133575036671E-10 -5.18340732510174E-09
  8.99038663021990E-09 -1.97895373197041E-07  1.20479505549650E-08  1.51721683680296E-09  3.20708730668743E-08
 -1.26634352406802E-07 -6.86530114348504E-08 -8.90262333968629E-09  1.37611738181296E-07 -9.52565567379376E-08
 -1.02366539457984E-07 -6.04819573013536E-08 -2.34590332383575E-07 -3.66198182354680E-07 -3.57988572020495E-07
 -8.16485263565362E-09  1.14738533639951E-07 -4.80214913892847E-07 -4.81423090498023E-07  1.14905674972246E-09
  3.03965377713659E-08 -1.02369356878651E-07 -9.10335300811386E-08 -4.17807910335456E-08 -9.52964962691912E-08
  1.32569782695395E-07 -1.03989143621047E-07
* ORBITAL    1    5
 -3.51588477874227E-07 -2.45966958741330E-06 -9.54828946406298E-06 -2.84784037817271E-05 -1.09543076417534E-05
  2.57713209947578E-07  1.50011731512970E-06  5.54258840111689E-06  4.93409097707812E-06 -2.13542502245836E-07
 -1.40277124126502E-06 -3.08133964596399E-06 -1.93653609945976E-06 -2.19830277251783E-08  1.04791032933496E-07
  1.20362667690471E-06 -1.06593517327561E-07 -5.22716697458720E-06 -1.01503261259892E-05  1.23527175608433E-06
  2.60418127864085E-06 -2.96783211346274E-06 -5.23642156046470E-06  5.00542221617843E-07  3.29861656878789E-06
  5.78109349155808E-07 -6.31979821551209E-08 -3.43903925472984E-07 -2.40502911887971E-06 -9.30709198802140E-06
 -2.76414045860109E-05 -1.07438358901497E-05  3.98024901931688E-08 -6.53127029834069E-09  5.44953742663801E-07
  1.64937815827426E-06  8.23282593421370E-09  1.16303937736491E-07  2.10194472289162E-06  1.49185193129317E-06
 -3.30589906486257E-07 -1.98420669406670E-06 -5.88038266561834E-06 -4.87442686642752E-06 -1.38894741842781E-07
 -6.82123500344924E-07 -2.53313763088582E-08 -2.92242617663419E-07  6.11789376531433E-06  1.15399868286758E-05
 -7.36077122436472E-07  4.79625769623096E-07 -1.21959181764699E-06 -4.19821371356818E-06 -3.67895869524117E-07
 -2.51590483690426E-06 -8.54862179330485E-06 -2.25773138076237E-05 -8.60027641106584E-06  1.70986733716723E-07
 -1.99927240842368E-07  3.48378950754004E-06  6.17315335631799E-06  1.41903583099440E-07  3.91616534019487E-08
  3.28083689303142E-06  4.49006453801667E-06 -2.61818468323325E-08  1.49871902344001E-07 -2.47295147622947E-07
 -1.32574036850576E-06  7.28329618483108E-06  1.13476005634492E-05 -1.39120575032226E-06 -2.53727423610983E-06
 -4.27601383314935E-06 -6.69910822844424E-06 -8.57994844307324E-08  2.64822537429338E-06  9.47543963298741E-07
 -2.50577277696981E-07  2.93830519650045E-07  2.10494216177786E-06  9.90094761749854E-06  3.73478240799508E-05
  7.83647350705504E-06 -1.50512036281616E-07 -2.65532702514502E-06 -1.35321032095298E-05 -2.81715780725901E-06
 -5.62958828464747E-09 -1.48594622930341E-07 -8.17933790164223E-07 -1.13736892146696E-07  9.82653866249569E-08
  1.75128810551126E-06  8.95285646224839E-06  1.86249763330036E-06  1.01774896104345E-07  2.91522575702503E-07
  1.45276249143521E-08  2.71439600550852E-08  1.57758443489950E-08 -2.99189587278695E-08 -2.12476448203289E-07
 -1.74278186968423E-07  1.25338688109217E-07  3.87903558498099E-08 -6.10062017812759E-05  1.41622507196772E-06
  4.92561749203975E-06 -3.78773513522605E-07 -4.00969132065687E-06 -7.94759851700197E-08 -2.61744996353993E-06
  2.18671081799167E-07  1.06646238188422E-06 -1.22680525842690E-02  1.34865610899489E-06  8.86794768642964E-06
 -2.03580461366685E-07 -2.85659806086284E-06  8.43389466793818E-07  1.90921496824787E-06 -3.50647461977933E-07
  9.85761720953340E-07 -7.90344629641400E-05  1.38675542804915E-06  4.36102108050373E-06 -2.66785713571640E-07
 -9.58272793020002E-07  1.94209437525784E-08  2.66883839339961E-07  1.90887946667988E-07  3.47471904169450E-06
  9.99925085440019E-01  3.64861515432888E-06 -3.66902451717427E-04  6.83148275408549E-05 -1.46892722226329E-05
  4.57477340103656E-06 -2.72769297602271E-06 -4.56023202352389E-05  8.68833362535363E-06 -4.22368895819086E-08
  8.81538896553776E-07  3.91123428086358E-06 -2.77835463867763E-07 -3.37502056083035E-06 -1.02794059952516E-07
 -3.26113941615786E-07  1.28403911379494E-07  2.18511571246050E-06 -3.16482948585568E-07  1.78702522268870E-06
  6.47496195766598E-06 -1.34096005742165E-07 -2.97079807108406E-08  2.54965681168753E-07  7.12393793089154E-07
 -2.10564898596245E-08  1.14672191807655E-06 -3.33409684441073E-07  1.78746759604015E-06  6.44243957293555E-06
  7.80939572091604E-08 -4.53671222578545E-07  4.18010611390191E-08  1.11430511146140E-06  2.77150798568311E-07
  5.24016082407547E-07 -1.42566935332331E-07  1.61604053079779E-07  4.69408672249233E-07 -1.40769068979378E-07
 -1.40427851629080E-06 -1.87849906676057E-08  3.17863344907606E-08  8.70600571538238E-08  1.01307934407544E-06
  5.72555261130097E-07  3.22717341601773E-06 -1.38975271300968E-07  1.03873599326281E-06  1.39363608685016E-06
 -3.03555448210341E-06  1.41504088782455E-06  5.05570934136081E-06 -1.34201048991681E-08 -1.06864492004741E-07
  1.45810253305186E-07  2.02274979861034E-07  6.48404053519200E-08 -7.24076232266337E-07 -4.34359066365717E-07
 -6.40021420421084E-07  5.71623678248154E-07  3.19555739362986E-06 -5.37369918175860E-07  1.37394539624274E-06
  8.49751350254531E-07  1.40149872249477E-06 -2.92784246106383E-06  5.09582814976614E-06  1.50014272265877E-08
 -1.06052614137592E-07 -4.11609213699546E-07  1.05417366961878E-06  1.04863502777139E-06  4.66968321133973E-08
  3.68610372459611E-07  4.13868620764475E-07
* ORBITAL    1    6
 -2.85338764208586E-07 -2.04555797646601E-06 -9.67125117380235E-06 -3.66664005581113E-05 -7.57090515096736E-06
 -1.19729295721006E-08 -1.85772541761137E-07 -9.56088021410780E-07 -2.35210608903246E-07 -1.45378778815673E-07
 -2.62281935303213E-06 -1.34672785626960E-05 -2.77222617235046E-06  9.87985188256455E-08  1.74861316194881E-06
  8.92185455084169E-06  1.86404127879932E-06  2.61637384166651E-08 -4.33091318425658E-08  1.82323031476501E-07
  1.09532272865406E-07  5.73306205338828E-08  1.58630433750964E-07 -2.64942068184086E-08 -1.07286761198038E-07
  1.12537285420212E-07  4.27244396997129E-08  3.76292821643609E-07  2.57457838714960E-06  8.77451655473337E-06
  2.32460018081768E-05  8.86380157114707E-06  1.40973830655501E-07  3.94268033067574E-08  3.27112885993449E-06
  4.45206998851155E-06  1.70854195237075E-07 -2.01988187773829E-07  3.44080317042630E-06  6.13897863488873E-06
 -1.82216276285640E-08  1.95375595833418E-07 -1.30011833073718E-07 -1.21655526700172E-06 -7.28642733919255E-06
 -1.13369681123702E-05  8.45960143203046E-08 -2.64765739739967E-06  4.13028757974659E-06  6.42561518136448E-06
  1.41199218958570E-06  2.53324872924132E-06  9.76903796914669E-07 -1.49978161958840E-07  3.53230961162218E-07
  2.46888927238789E-06  9.52602093716430E-06  2.82378329929404E-05  1.09785264809591E-05  4.01113107303294E-09
  1.20657879129925E-07  2.01287198001160E-06  1.33954509623103E-06  3.61365966651413E-08 -1.18885074644233E-08
  4.38298017243388E-07  1.53466557861223E-06 -3.30174661001950E-07 -1.99110027655862E-06 -5.89242103970315E-06
 -4.84713270262919E-06 -4.06334547510933E-08  4.01396429376738E-07  7.67417227261874E-07 -4.23493777591974E-07
 -6.01340397757209E-06 -1.13774052570095E-05  2.72110393359449E-08  2.25997847351353E-07 -1.24046158862401E-06
 -4.18765840193870E-06  3.44367835270788E-07  2.40792213403222E-06  9.30418716152569E-06  2.75473964331977E-05
  1.07541809625276E-05 -2.09912423381626E-07 -1.33811251258882E-06 -2.75479307034709E-06 -1.87106531230813E-06
  2.57874068949389E-07  1.50322411867040E-06  5.55721336910552E-06  4.93538940642807E-06 -2.44660029330459E-08
  6.06445198387973E-08  9.75088329949931E-07 -1.55912175706170E-07  5.22670241521587E-06  1.01437440276911E-05
 -5.01337819146057E-07 -3.30272678898843E-06  2.96793390678094E-06  5.23703699208138E-06 -1.23121138000807E-06
 -2.60252111247562E-06  5.74790612174467E-07 -6.67979930139238E-08  7.06643827288356E-05 -1.42204163125519E-06
 -4.48023005366918E-06  2.85169214421737E-08  3.64454932818167E-07 -2.65666455771548E-07 -8.95360895808070E-07
  1.85136789779067E-07  3.45020898613366E-06 -9.99925090240803E-01 -3.66968878470873E-06  3.66781513706910E-04
  4.57562842624949E-06 -2.65356327299878E-06  6.83149497863326E-05 -1.47397681546248E-05 -4.56232900028533E-05
  8.67163337898586E-06  7.25355309992276E-05 -1.45008458960371E-06 -5.03551678100075E-06 -7.35323473540058E-08
 -2.59508231806629E-06 -3.79549957630881E-07 -4.01924153632747E-06  2.13365156641761E-07  9.79492104703749E-07
 -1.22684156132642E-02 -1.43834532063875E-06  1.34729348729164E-07 -8.33187566364249E-07  2.26787637165618E-06
 -3.16080339977061E-07 -2.79307489926078E-06  7.68164926622465E-07  7.67702019388235E-07  3.23082382846141E-07
 -1.80366916893300E-06 -6.53119592698178E-06  4.97295011069025E-08  1.21419880115456E-06  8.33112580429258E-08
 -4.08158787820924E-07  2.71302648726287E-07  4.58685318862714E-07  1.49816146000332E-07 -2.05394713870660E-07
 -6.28096025368572E-07 -1.55509411483485E-08  3.22644394214405E-08 -1.47092864681467E-07 -1.42215204366545E-06
  8.76148093883797E-08  9.85782982688880E-07  5.52489278908399E-08 -9.30734381452863E-07 -4.07824649977057E-06
 -1.04995838989086E-07 -2.97606467793756E-07 -2.81349117429328E-07 -3.40391340751135E-06  1.24000853167604E-07
  2.20088597975218E-06  3.21595995225914E-07 -1.78980922387372E-06 -6.48257814187340E-06  2.58596054747992E-07
  7.47627534385564E-07 -1.33341202668017E-07 -2.88099985695585E-08 -2.29997462627010E-08  1.12035749952526E-06
 -2.86169350406198E-08  2.84200776657127E-08  1.05292903185136E-06 -4.36758298194188E-07  1.01101585284610E-06
 -3.36150516971954E-07 -8.12882827081634E-08 -4.91549372646332E-07 -5.71240186386971E-07 -3.19501183609135E-06
  1.36902561572586E-06 -5.19208579129331E-07  8.46319109296578E-07 -5.06405491228521E-06 -1.39170689569738E-06
  2.94211909243887E-06 -5.04771427420492E-10  2.88493019074554E-08  2.12150909396450E-07  1.12134737860626E-07
  4.32771783494023E-08  4.00082626895387E-07  7.12145030450930E-07  5.99742840927932E-07 -5.74193996972380E-07
 -3.23220450048797E-06  1.05241384643381E-06 -1.60749508859055E-07  1.36463714424857E-06 -1.41848120007125E-06
 -5.06341876642864E-06  3.02543691832560E-06
* ORBITAL    1    7
 -3.78144078473815E-07 -2.58442551868290E-06 -8.77093465361977E-06 -2.35363941707806E-05 -9.04747590496623E-06
 -1.63898529733491E-07  3.20448174952075E-07 -3.46518454878648E-06 -6.33845120046915E-06 -1.36443428450085E-07
  2.53304649400968E-08 -3.40387881179268E-06 -4.60450849309523E-06 -1.92249507724184E-08  2.09765429841380E-07
 -3.51736293976797E-09 -1.19722771232428E-06  7.38769461360182E-06  1.14281992652367E-05  1.37317898165554E-06
  2.47108438201663E-06 -4.26575615571267E-06 -6.57974611482320E-06  6.64478377278123E-08 -2.68554679352121E-06
  1.03632809849760E-06 -1.17179933049595E-07  2.89309436145025E-07  2.07328648039360E-06  9.77713993806697E-06
  3.69920404718607E-05  7.72055565525907E-06  1.48079669739267E-07  2.64180933048407E-06  1.35276521550077E-05
  2.80388411604092E-06  8.70514905455173E-09  1.67527226194933E-07  8.82905246667972E-07  1.65277212806209E-07
  9.83196291717031E-08  1.74767058011375E-06  8.91251990951094E-06  1.85106302547672E-06  4.12977829185310E-08
  1.71448427997482E-07 -1.59055624003914E-08 -5.41626793272058E-08 -1.11675574549591E-08 -7.42559014460452E-08
  1.92394363211570E-07  1.29620875669443E-07  1.25752266373868E-07  5.96883878987841E-08 -3.43981227043733E-07
 -2.40815062825276E-06 -9.37628227860515E-06 -2.78498003898123E-05 -1.07392550910141E-05 -2.59657167475669E-07
 -1.57349255153620E-06 -5.58736134708955E-06 -4.80958231714385E-06  2.14255377352748E-07  1.42573970451801E-06
  2.89605010972655E-06  1.79669759369473E-06 -2.42093197463998E-08  7.67497102910178E-08  1.13201335155162E-06
 -1.13546211564685E-07 -5.11971332766822E-06 -1.00623140313928E-05 -1.25022322126624E-06 -2.65765075373050E-06
 -2.89796069412777E-06 -5.17930403776549E-06 -4.93445858431697E-07 -3.25045578832322E-06  4.99308513440674E-07
 -1.92981915180167E-07 -3.40781756890967E-07 -2.38609308907413E-06 -9.29306531538216E-06 -2.75205771239927E-05
 -1.06176722180768E-05 -4.13533481341599E-08 -4.92901829969025E-08 -7.03068293240939E-07 -1.62187069563517E-06
 -6.96181324383360E-09 -1.32662192532009E-07 -2.13298914022222E-06 -1.43256538109435E-06 -3.35925371888293E-07
 -2.14465760062235E-06 -6.00115039923060E-06 -4.62344193293307E-06 -4.35698109740847E-08 -5.27023982876507E-07
  1.86323237907819E-08  2.40898988992638E-07  5.83586895866629E-06  1.12427057062501E-05  7.25014004253549E-07
 -4.34453683439063E-07 -1.22897554589771E-06 -4.18416546727332E-06 -5.36147112938519E-04  1.39082914682779E-06
  4.56031466637363E-06  2.52689730531083E-07  2.77652567942171E-06 -4.44074748416359E-08 -2.12919396887670E-06
  1.83906295455943E-07  8.82793882097090E-07  7.19059128716491E-05  1.45083953508966E-06  4.97295533658301E-06
  3.76748869476387E-07  3.99841815595308E-06  6.26550449281602E-08  2.57745902240191E-06  2.23001876705999E-07
  1.00104870889495E-06  1.00000020397528E+00  3.54353609671461E-06 -3.66691794480669E-04 -6.87736728916447E-05
  1.47558976236827E-05 -4.76732373464331E-06  2.77591845070410E-06 -4.49770962576566E-05  8.36761460105198E-06
  8.02593752281596E-05  1.38945909807375E-06  4.30956266288346E-06  2.75586253594224E-07  9.20040546678381E-07
 -1.86735256972877E-08 -2.34341874437927E-07  1.85320517056217E-07  3.49173474645690E-06 -3.28524830927943E-07
  1.78040749535337E-06  6.47321894237181E-06  1.32355727081992E-07  2.57442094423461E-08 -2.57224777396175E-07
 -7.61156139012340E-07 -2.38270770266460E-08  1.10265004683474E-06 -4.60435167359171E-08  8.93232247795984E-07
  3.94427143507795E-06  2.82172611833073E-07  3.43144100513432E-06  9.62095353608764E-08  2.29030385429036E-07
  1.29001787355267E-07  2.21872607496532E-06 -1.51777692899836E-07  1.86897846681505E-07  5.58195087412951E-07
  1.44189299928363E-07  1.41283641407120E-06  1.77496442863743E-08 -2.68313092243556E-08  8.93086819093801E-08
  1.01777513667747E-06 -3.40824067708496E-07  1.80659602771913E-06  6.50648834309205E-06 -8.86859119513674E-08
  3.40049836669345E-07 -4.65830517993219E-08 -1.16297706423773E-06  2.73207499885169E-07  4.38408171279334E-07
 -7.34623681179384E-09 -7.23023318864385E-08 -1.27225690952719E-07 -2.03493976387484E-07  5.52493941866032E-08
 -6.65121168981375E-07 -4.16463868468672E-07 -6.57007155006538E-07  5.75024767685335E-07  3.21770761352848E-06
  1.99896850765817E-07 -1.01027581681899E-06  1.34131812501649E-06 -3.11471388468298E-06  1.38465416659142E-06
  5.06908470377847E-06  2.48639300685066E-08 -4.96405488111777E-08  4.36424230994806E-07 -1.04464312941516E-06
  1.04081287548200E-06  7.40145145689882E-08  4.00326681797946E-07  4.34188514417764E-07  5.72985404055055E-07
  3.20195518216623E-06  5.35901259910848E-07 -1.35316676933888E-06  8.67983052174200E-07  1.37701363425029E-06
 -2.98115677869434E-06  5.07138995571983E-06
* ORBITAL    1    8
  3.40978370408042E-07  2.38735530078222E-06  9.29499690723678E-06  2.74990209143963E-05  1.06021150864078E-05
 -6.80252684870590E-09 -1.33270078963928E-07 -2.12602048944331E-06 -1.42191832939214E-06 -4.12681059766346E-08
 -5.02482181866636E-08 -6.99372071085573E-07 -1.61367214707599E-06 -3.35845099495617E-07 -2.14341197657485E-06
 -5.98482830977618E-06 -4.61417610680793E-06  3.49227486931653E-08  5.11219274648426E-07 -7.27346340962636E-07
  4.27359885678547E-07 -5.83250787371991E-06 -1.12392012198383E-05 -1.84383176401519E-08 -2.38122587284091E-07
 -1.22781138741823E-06 -4.17799540698444E-06  3.43566328570035E-07  2.40519497654968E-06  9.36274107249907E-06
  2.77955219748191E-05  1.07174920062233E-05  2.13961674309363E-07  1.41961938150087E-06  2.85609167883463E-06
  1.78612211150940E-06 -2.59824995817191E-07 -1.57674387337703E-06 -5.60787011810759E-06 -4.81445302531159E-06
 -2.44895189333245E-08  7.08647579078051E-08  1.09038171607947E-06 -1.26180818149766E-07  5.11848490780999E-06
  1.00595748278085E-05  4.91350388699963E-07  3.25029592239671E-06  2.89868746704150E-06  5.18354942286571E-06
  1.25428419012904E-06  2.66888567840111E-06  5.00805931984016E-07 -1.90259092908442E-07 -2.88735871723869E-07
 -2.06924454585612E-06 -9.76044484968529E-06 -3.69234221798672E-05 -7.68545845519136E-06  8.87184508250082E-09
  1.67007331721037E-07  8.76641923288942E-07  1.68059532135720E-07  1.47513766951484E-07  2.63356285527376E-06
  1.34859612607219E-05  2.79357608728975E-06  9.81071453858712E-08  1.74284984981797E-06  8.88498842415546E-06
  1.84642463534559E-06 -3.63329902338019E-08 -1.61411527300408E-07 -1.95999834455607E-07 -1.35459574878161E-07
  1.45713253512029E-08  8.05499014817296E-08  1.62737209005092E-08  5.74386890743695E-08  1.29624647905870E-07
  6.75158141784637E-08  3.78606490413754E-07  2.58767572316387E-06  8.78403563921598E-06  2.35771340453568E-05
  9.06143675314188E-06 -1.36470271580789E-07  2.41692252089138E-08 -3.40868306529448E-06 -4.60363312371235E-06
 -1.63944633978387E-07  3.19758631941764E-07 -3.46938166588699E-06 -6.33924307601324E-06 -1.88807757109113E-08
  2.11717225669357E-07  6.51006814210382E-10 -1.19264765991248E-06 -7.38920289375264E-06 -1.14285477548000E-05
 -6.79928810273876E-08  2.68379555626432E-06  4.25942143823074E-06  6.56737331493555E-06 -1.37409312030522E-06
 -2.46985348569169E-06  1.03855892560944E-06 -1.10291846712468E-07 -1.00000020520646E+00 -3.56685975201091E-06
  3.66706718441860E-04 -4.80939827637377E-06  2.78620938291240E-06 -6.87359092966670E-05  1.47473287238564E-05
 -4.50121510033516E-05  8.38146024135865E-06 -7.03235039993081E-05 -1.39032681945371E-06 -4.31675773818898E-06
 -1.94089987410955E-08 -2.40282769576584E-07  2.74480036245491E-07  9.15282403233638E-07  1.85419408369179E-07
  3.49092920180215E-06 -5.36510246414246E-04 -1.39554008401923E-06 -4.17014939694500E-06  2.95841204920126E-08
 -2.14315398265440E-06  2.57830284491539E-07  2.77367214797211E-06  2.32165307728306E-07  8.73885355744999E-07
 -6.22948343158379E-05 -1.45237960638351E-06 -4.98106557276892E-06  6.25291845247545E-08  2.57145126559548E-06
  3.76439507561662E-07  3.99471633975796E-06  2.21990830120155E-07  9.94082550859289E-07  1.50220773817234E-07
 -1.78671825835420E-07 -5.34736924332899E-07  1.68555608123292E-08 -3.35459007001389E-08  1.42039989795362E-07
  1.39788816300562E-06  8.74250553824346E-08  1.00262050877258E-06  3.39600582932812E-07 -1.80582383387537E-06
 -6.50425581888983E-06 -4.69904304943944E-08 -1.16529438732133E-06 -8.89184235943980E-08  3.39006658286510E-07
  2.72767425331898E-07  4.35763451349261E-07  3.44151248558813E-07 -1.79479311584067E-06 -6.49605459511954E-06
 -2.58653472607657E-07 -7.34661878892252E-07  1.33341273636587E-07  1.29477623422108E-08 -2.43369719700008E-08
  1.11106860415710E-06  4.73648480167375E-08 -8.95174629413518E-07 -3.95150226091025E-06  9.62889544275294E-08
  2.28259744861519E-07  2.82262962933252E-07  3.43305225812698E-06  1.28741877941382E-07  2.21836845553727E-06
 -5.73981751356076E-07 -3.20932102189533E-06 -1.35369921447919E-06  5.28616849105036E-07  8.70747491333519E-07
 -5.06848837599539E-06 -1.37639087670468E-06  2.98013936256289E-06 -2.56842075657698E-08  4.45228287916141E-08
 -1.04543962577505E-06  4.39710372862950E-07  1.03708900205284E-06 -4.26388755348824E-07 -7.59867724235755E-08
 -4.07169300269153E-07 -5.79301917885559E-07 -3.24860911915538E-06 -1.02738560199340E-06  2.06998318734445E-07
  1.37397432420128E-06 -1.38542938604284E-06 -5.06872780987618E-06  3.19317143981802E-06  7.25780990078810E-09
  7.18318234805295E-08 -2.05311480541617E-07 -1.26757484396219E-07  5.58772341170540E-08  4.14424622699646E-07
  6.59389753757040E-07  6.59572911570500E-07
* ORBITAL    1    9
 -1.16524648461139E-07 -8.36097012876532E-07 -3.99338488384057E-06 -1.76330572153119E-05 -4.69937460359100E-06
  9.08893281146589E-08  1.73241782109211E-06  1.21330058890374E-05  4.29054019498591E-06 -7.61489751903998E-09
 -1.34795258826321E-07 -5.39070684110287E-07  8.90492566778960E-08  6.85885264139229E-08  1.30041007275759E-06
  8.85317758110080E-06  2.94762482990342E-06  6.31320167637770E-07  9.96065076916732E-07 -1.02702214258410E-07
 -4.89020812061530E-07 -3.49810255457511E-07 -5.42660580573083E-07 -8.28158100196895E-07 -1.87046138069138E-06
 -6.55112753354644E-07 -1.66772529554585E-06  8.10383798534215E-07  5.72077299253760E-06  2.44318013685797E-05
  1.04104503943785E-04  4.40908873182841E-05 -1.46250715699947E-07  1.11198245603925E-06  6.87540163762535E-06
 -2.32725569423770E-06 -1.76416822391293E-08  2.66946879004940E-07  1.71178486675121E-06  1.73811584348012E-08
 -8.97990442506357E-08  6.07907158483518E-07  3.70501057417026E-06 -1.63402695300830E-06 -2.04262706865358E-06
 -4.52404837436806E-06 -1.01402155348916E-06 -2.23816411076560E-06  1.19037629125204E-06  2.62382335559459E-06
 -3.94626004438247E-06 -5.30069285928849E-06 -3.52384863330310E-06 -5.34637987820429E-06 -1.78286382458389E-07
 -1.27946379316003E-06 -6.11282862414191E-06 -3.01182101824421E-05 -1.20107866736365E-05  8.94444904290863E-08
  1.70531422696882E-06  1.25795047196675E-05  4.68582356667578E-06  3.12421073946034E-08  5.76797183050172E-07
  3.06681117244073E-06  4.93203882479606E-07  7.41605217445190E-08  1.43137869804931E-06  1.10741034385538E-05
  4.29458629051799E-06 -4.66587481959445E-07 -5.41310150719105E-07  6.02565327455075E-07  1.66841975817009E-06
 -2.48509093362505E-07 -1.36734499671907E-07 -6.20669997685442E-07 -1.72320601524997E-06 -7.77301874705488E-07
 -2.10940112430853E-06 -1.77186636524518E-07 -1.27160373564915E-06 -6.07632453489767E-06 -2.99344632186401E-05
 -1.19232841065400E-05  1.13082733052401E-07  2.16045921446571E-06  1.57031675290947E-05  5.63518908978228E-06
  8.05251427272027E-09  1.32321121759123E-07  4.96437264787887E-09 -4.49107401990431E-07  4.01708929023202E-08
  7.78592876494268E-07  6.58276191697360E-06  2.91624732814126E-06 -2.20357183167081E-08 -1.56945930961608E-07
  6.83718492291929E-08  2.21089754791809E-07  5.29768654292849E-07  5.49925788640339E-07 -1.15509210455274E-06
 -3.17665298363242E-06 -4.50639989955677E-09 -2.52873234962351E-08 -6.98388550998933E-07 -8.73221168550368E-07
 -2.89026719294935E-06  5.12468562620510E-07  4.29362459859912E-06  4.67993637285449E-08  1.40361582272227E-06
  2.74319128458108E-07  3.33150608372785E-06 -2.48826674167650E-07 -5.78825095540772E-07 -2.20314864256137E-06
  5.49862807508864E-07  6.15976729633387E-06 -7.48319280671845E-08 -1.88038589061738E-06  4.42285276523662E-07
  5.69665974703784E-06 -2.46196191346098E-07 -5.63500575082272E-07 -2.18270774840281E-06  2.36599630261036E-07
  2.61894390825541E-06  5.88860625083612E-08  5.79923446452268E-07  1.24498997454415E-07  1.43712733434378E-06
 -6.92586117249169E-07 -8.98595035120380E-07 -2.95037852143995E-06  4.75393590233517E-07  5.21742693680534E-06
  7.69516230596614E-08  4.26141866214665E-07  3.30560906579020E-07  2.00283257107427E-06  1.33471796921599E-05
 -2.53702399253140E-08  1.48746683330526E-07 -3.46584185407602E-08 -8.04366839919450E-07  1.83357332082134E-07
  1.94027451644120E-06  6.38734601099395E-08  8.47677276603736E-07  9.07147390215685E-06 -3.53592678105658E-09
  9.90076544958207E-08 -3.14633862980106E-08 -3.19035084977154E-07 -5.25362325993735E-08 -5.85683874426545E-07
  1.38160535640036E-08  1.71584749048705E-07 -1.00000038645828E+00  5.70215991128715E-06  3.63161261239112E-04
 -3.28814637018475E-05  6.06143839358910E-07  6.19150822710718E-05 -1.70104936807582E-05 -6.63082663489323E-05
  1.22942767733948E-05  1.85065417933074E-05 -5.19123610164236E-08  5.05601722952225E-08  1.26693062321789E-07
  1.22389656025760E-06  2.97998810396177E-08 -2.70773319623284E-08 -1.54783158953326E-07 -1.94536161310139E-06
  2.29290239302999E-07 -5.71588389873671E-06 -4.99994346688447E-06 -8.50166371108964E-06  2.35551266459486E-06
  2.10766451319660E-06  6.78286155723682E-06  2.05741356884610E-06 -4.08904944392754E-08 -1.85267399697348E-07
 -9.26797327003848E-08 -3.95180329627307E-07 -2.75619380119018E-07  1.76477545998630E-06  6.96137867327722E-07
  1.88648335957159E-06  3.73422893153426E-07  2.03650228983102E-06  3.11865281770109E-07  2.06321749974221E-07
  9.49376728743037E-08 -1.50425164194530E-07 -3.15586423518531E-06 -3.12585220500956E-06 -3.78790792035363E-08
 -1.69006627850390E-07 -4.39730832045293E-07 -4.64242189558108E-08  2.07080456526188E-07  7.04563365514426E-07
  1.76751092584528E-06  1.88817644556807E-06
* ORBITAL    1   10
  1.76567907280709E-07  1.26714258897104E-06  6.05448749641843E-06  2.98347603041776E-05  1.18727877119333E-05
  8.94866818042724E-08  1.70684243591278E-06  1.25627325925593E-05  4.66061841644199E-06  3.09754161128106E-08
  5.71791474292446E-07  3.00708945835738E-06  4.59844789186278E-07 -7.39690921659240E-08 -1.42818547064468E-06
 -1.10657649825565E-05 -4.29526543928894E-06  4.72681481482564E-07  5.55913228275124E-07  5.92516165901084E-07
  1.65245653459694E-06  2.45929778305060E-07  1.36143281497768E-07 -6.34787987009447E-07 -1.75415255112853E-06
  7.69169723288317E-07  2.07826090435855E-06  1.73473784726250E-07  1.24491590103968E-06  5.94785596462405E-06
  2.95318086046839E-05  1.20026153089985E-05  1.09573395196577E-07  2.09455883252473E-06  1.53615094854114E-05
  5.58350342882027E-06  7.42511079265658E-09  1.20263054754246E-07 -7.96511846998291E-08 -4.79685326615955E-07
 -4.04944662493841E-08 -7.85581775393683E-07 -6.65731143762939E-06 -2.95866949913509E-06  1.62076189949995E-08
  1.50003265832536E-07  6.75403022037184E-08  2.23782793690468E-07 -5.03357191137569E-07 -4.84613600097232E-07
 -1.14505510411440E-06 -3.15349919261577E-06 -2.79364788095660E-08 -3.74383286453566E-08  1.17396412139416E-07
  8.42406230233629E-07  4.02511926348887E-06  1.77293247780961E-05  4.66688017512393E-06  9.01305400590936E-08
  1.71737671100332E-06  1.20378124166569E-05  4.26273418556369E-06 -8.44100503597600E-09 -1.50679236788203E-07
 -6.43162974531866E-07  5.88920457496658E-08 -6.98798675867391E-08 -1.32539357576294E-06 -8.97798232526341E-06
 -2.96473583572935E-06 -6.24186070640999E-07 -9.82806157841992E-07 -8.70042756922478E-08 -4.58360221657064E-07
  3.67397889378152E-07  5.84486073459118E-07 -8.28834518100710E-07 -1.87055964474940E-06  6.56505478489545E-07
  1.66647360554070E-06 -8.06085915011682E-07 -5.69165595627075E-06 -2.43281290402573E-05 -1.03608093061611E-04
 -4.38943705492981E-05 -1.53495654294284E-07  9.87545972968779E-07  6.28971018348439E-06 -2.48944328613362E-06
 -1.92186211425315E-08  2.36353957101852E-07  1.57722783804205E-06 -3.74490519659550E-09  8.91961992504354E-08
 -5.97525312043156E-07 -3.91645770626191E-06  1.45164233409103E-06  2.06024303093513E-06  4.58171887278176E-06
 -1.00901848188475E-06 -2.24237760285081E-06 -1.26115833498479E-06 -2.74589699702420E-06 -3.83016476272961E-06
 -5.10460074193404E-06  3.54519576637730E-06  5.43083861830508E-06  2.43846186510924E-07  5.85229358306118E-07
  2.21576483356027E-06  5.45358070113764E-07  6.13359614631085E-06 -8.34737296279301E-08 -1.99121588052105E-06
 -4.40697009638440E-07 -5.71255471047797E-06  6.73102634512258E-07  8.71154600567764E-07  2.87418016901536E-06
  5.06223992242475E-07  4.23486924726846E-06  4.21406624819390E-08  1.37142814759590E-06 -2.82930811492245E-07
 -3.42254623023173E-06  6.99539427133658E-07  8.93185088566216E-07  2.93925748609608E-06  4.70075721903305E-07
  5.12651600085304E-06  8.10313117216301E-08  4.51455384486428E-07 -3.33014021386431E-07 -2.03660060817837E-06
  2.40472988044363E-07  5.65168857864495E-07  2.18858828390675E-06  2.34676333176534E-07  2.60601429158920E-06
  5.53659187105240E-08  5.53684448009115E-07 -1.27195044666202E-07 -1.45430365617938E-06 -2.94501959476251E-05
  9.53756738340792E-09 -6.73661600454233E-08 -3.24673587896401E-08 -3.15318446801559E-07 -5.29107181179480E-08
 -5.92344953573599E-07 -1.36962756095200E-08 -1.81735868303069E-07 -7.34018867046093E-05  2.87657696727535E-08
 -1.15466452324761E-07 -3.09682408391300E-08 -8.00425195219635E-07  1.81182814269950E-07  1.92962492083095E-06
 -5.78766007715047E-08 -8.23771267541219E-07  1.85135619946513E-05  3.62714449864561E-08 -1.24656929228514E-07
  1.24134066574989E-07  1.19672188717269E-06  2.75160700362968E-08 -3.09135572983422E-08  1.58019077872245E-07
  1.95395468032796E-06  1.00000038056725E+00 -5.55557514461001E-06 -3.63375147101887E-04 -3.27421232241555E-05
  4.12363499352151E-07  6.25393190476206E-05 -1.73494100958172E-05  6.64833449491523E-05 -1.23719118957468E-05
  3.77821838023272E-08  1.65527648281791E-07 -1.04550533044589E-07 -3.92413706200737E-07  2.68629659993894E-07
 -1.76795145066615E-06 -7.08877040150043E-07 -1.87448668354867E-06 -1.01333835898805E-07  6.07600268494417E-06
 -5.11056826076144E-06 -8.73559624147880E-06 -2.59284717530271E-06 -2.08584230182776E-06 -6.92058766742794E-06
 -2.14574343652988E-06  3.80786676071183E-08  1.68569051193580E-07 -4.34369973597495E-07 -5.19067739216213E-08
 -2.03612273439089E-07 -7.00081028376915E-07 -1.76375937261451E-06 -1.86156453664819E-06 -3.68575158353911E-07
 -2.00810919159524E-06  3.30408092167284E-07  1.86335225812476E-07 -1.03856995692252E-07  1.51330472546419E-07
  3.08482341087577E-06  3.10762704679316E-06
* ORBITAL    1   11
 -8.05779427707384E-07 -5.68944466624759E-06 -2.43171589062284E-05 -1.03535922343953E-04 -4.38516831985793E-05
  1.92224309683841E-08 -2.36488206928268E-07 -1.58676294998685E-06 -4.13280745098749E-09  1.53558782783079E-07
 -9.86928498351496E-07 -6.29614854342712E-06  2.48288649376341E-06 -8.92025687668215E-08  5.97491228530680E-07
  3.91069233611871E-06 -1.45748411377629E-06  2.06075158155083E-06  4.58692118502941E-06 -3.83270077128047E-06
 -5.10891515288933E-06 -1.25945883763506E-06 -2.74375965694100E-06 -1.00955059526908E-06 -2.24259359282322E-06
 -3.54767328407768E-06 -5.43816590215078E-06  1.17433259481967E-07  8.42673434839429E-07  4.02648880682830E-06
  1.77450013957185E-05  4.68344182919467E-06  8.63445293444555E-09  1.54406682729049E-07  6.68201250600302E-07
 -5.14560695641961E-08 -9.00287006260907E-08 -1.71557861174984E-06 -1.20306441781157E-05 -4.26332869457305E-06
  6.99618886585809E-08  1.32697666338880E-06  8.98775177866681E-06  2.96709376730036E-06 -6.23381707000894E-07
 -9.80784163796364E-07 -8.27386159730610E-07 -1.86717633976132E-06  3.66840283410864E-07  5.82722735895526E-07
 -8.87811722737463E-08 -4.62087634518602E-07 -6.57155530219768E-07 -1.66839026028500E-06  1.73424960307115E-07
  1.24456213544692E-06  5.94605976192582E-06  2.95101509111146E-05  1.19826743620168E-05 -7.29855314658548E-09
 -1.17953270569216E-07  9.15705707161277E-08  4.81806405420330E-07 -1.09202123506733E-07 -2.08785531278584E-06
 -1.53230278665573E-05 -5.57387218574888E-06  4.06635769958180E-08  7.88481239340330E-07  6.66845432867728E-06
  2.95820626934292E-06  1.62690010108258E-08  1.49183128193511E-07 -1.14225561772796E-06 -3.14864951554955E-06
 -5.03878568992090E-07 -4.87618295204716E-07  6.74189037370775E-08  2.22896365859083E-07  2.36781865905551E-08
  3.07523466712381E-08  1.76253049923117E-07  1.26489988850516E-06  6.04429711587865E-06  2.97872191541199E-05
  1.18522573309955E-05 -3.09094146672502E-08 -5.70091924217863E-07 -2.99884643315368E-06 -4.59278138602660E-07
 -8.94315121479716E-08 -1.70579445603010E-06 -1.25556650951981E-05 -4.65787711697888E-06  7.39717413554636E-08
  1.42786152295331E-06  1.10616504234248E-05  4.29333770959970E-06  4.72651881969307E-07  5.55833584702229E-07
 -6.34787501817366E-07 -1.75431577663930E-06  2.46085404148865E-07  1.36684632414768E-07  5.91511821271788E-07
  1.65031263578808E-06 -7.69369803231338E-07 -2.07892151089151E-06  6.97762827138419E-07  8.90879419888869E-07
  2.93097577699884E-06 -8.06287414138937E-08 -4.49650859250133E-07 -4.69864657970684E-07 -5.12536653927581E-06
  3.32634616861507E-07  2.03397577946120E-06  2.39825857547404E-07  5.64744976393911E-07  2.18706988114149E-06
 -5.51740736512117E-08 -5.52283294969640E-07 -2.34507744270969E-07 -2.60473792285755E-06  1.27080773177082E-07
  1.45242741089815E-06  2.43146525356474E-07  5.87219676595112E-07  2.22293649915601E-06  8.31609936838515E-08
  1.98828802456324E-06 -5.45473456326494E-07 -6.13411260513669E-06  4.40485383845863E-07  5.71041982974828E-06
  6.71851811163156E-07  8.71466442790771E-07  2.87488486886459E-06 -4.16140206025374E-08 -1.36525524039996E-06
 -5.05716872726392E-07 -4.22797703025829E-06  2.82847931153887E-07  3.42057297336457E-06 -1.34497490045207E-04
  2.88458665645589E-08 -9.26019744472220E-08 -3.60033251883562E-08  4.26663315688335E-08 -1.17277933214723E-07
 -1.18654690746457E-06 -1.44989233375325E-07 -1.93388682262030E-06  1.00000037145447E+00 -5.49676930576231E-06
 -3.63420491178260E-04 -6.25673268933455E-05  1.73508729737249E-05  3.27746923612936E-05 -4.24681237937720E-07
 -6.63728572061982E-05  1.23533072401151E-05  9.07106792057757E-06  1.31988787317466E-08 -6.98565085655241E-08
  5.56693327067099E-08  6.02607243229134E-07  3.15780132950423E-08  3.30001462563110E-07  1.67825711365747E-08
  1.86530733850663E-07  7.34018508498885E-05  2.86720412329157E-08 -1.66095093052471E-07 -1.85841747264075E-07
 -1.92816313573891E-06  4.02549643619653E-08  7.98179432575192E-07  6.76183270011127E-08  8.20216528396010E-07
 -3.68262362414550E-07 -2.00548030211859E-06 -1.85335648693385E-07 -3.27155060732892E-07  1.02261077828074E-07
  3.10392899250078E-06  1.50568429418022E-07  3.08646363538268E-06  3.84305582966493E-08  1.71098527958795E-07
  5.08388640768872E-08  4.40953220967418E-07  2.04731799700213E-07 -1.85937567670289E-06 -7.00406302846988E-07
 -1.76287570247505E-06 -9.26110569662024E-08  6.14259130670998E-06  8.75454152987415E-06  5.10098291446239E-06
  2.52098170676890E-06 -6.91903974608134E-06 -2.14903061734270E-06 -2.23200830797738E-06  3.71185744155293E-08
  1.60998216194441E-07  3.93935594805310E-07  1.06459942625046E-07 -2.71019791795014E-07 -7.06177980959249E-07
 -1.86998425946953E-06 -1.76584909232898E-06
* ORBITAL    1   12
  1.76602816200596E-07  1.26742463330267E-06  6.05676786794492E-06  2.98687588258642E-05  1.19280600564930E-05
  8.10324110113592E-09  1.33258373453662E-07  1.07813918170228E-08 -4.47857274209028E-07  1.12737157194008E-07
  2.15331273633192E-06  1.56700776909426E-05  5.63455956211645E-06  3.98829269740127E-08  7.73270517234624E-07
  6.54830147978075E-06  2.90775206426750E-06  2.34014306187382E-08  1.60270973006744E-07  1.14846990901048E-06
  3.16614812318678E-06 -5.29161222424335E-07 -5.51002525664304E-07 -6.90019211164724E-08 -2.21689026748016E-07
  5.94123829374509E-10 -1.22072204431692E-08  1.78557076493549E-07  1.28139776586950E-06  6.12175044201995E-06
  3.01506239476206E-05  1.20119930132447E-05  3.18210525987223E-08  5.87962270168887E-07  3.12920434759277E-06
  5.05892324069652E-07  8.97027400854827E-08  1.71016567675005E-06  1.26063191248075E-05  4.68968352195313E-06
  7.46379344471504E-08  1.44054834445282E-06  1.11206857591933E-05  4.30041016481022E-06  4.67529897322294E-07
  5.43657091525719E-07  6.21978740919327E-07  1.72416318722832E-06  2.50305228731384E-07  1.41785648792746E-07
 -6.02855796446121E-07 -1.67077715396074E-06 -7.80122266685227E-07 -2.11588523711868E-06 -8.06923149654568E-07
 -5.70033227371448E-06 -2.44252409317324E-05 -1.04091505759666E-04 -4.40455173367844E-05 -1.87621283762840E-08
  2.43663711022955E-07  1.69492154195410E-06  5.01814883489751E-08 -1.54167108639249E-07  9.68550571259069E-07
  6.67496858080373E-06 -2.23811603245929E-06 -9.27958784448601E-08  5.44135713452484E-07  3.75382453417890E-06
 -1.50260147129882E-06  2.00897171839678E-06  4.49565293992132E-06  3.81313792198024E-06  5.17059906671001E-06
 -1.19047846795750E-06 -2.63345365360435E-06  9.86308231155006E-07  2.20072349847595E-06 -3.44133394578388E-06
 -5.28343566346992E-06  1.16468612500111E-07  8.35704320179503E-07  3.99187993872812E-06  1.76420487413261E-05
  4.70859951917256E-06 -7.69896811680666E-09 -1.36276321403056E-07 -5.49526172786379E-07  8.52406773160896E-08
  9.09046484738733E-08  1.73281570180180E-06  1.21443809507162E-05  4.29739023239361E-06  6.86644071726458E-08
  1.30203496629629E-06  8.87054243487644E-06  2.95485162438215E-06 -6.33505717668524E-07 -1.00033217764057E-06
  8.28515431549532E-07  1.87384240102924E-06  3.51532776926450E-07  5.46191855272467E-07  1.01035593340495E-07
  4.86080226415678E-07 -6.55854567650688E-07 -1.67116467183357E-06  2.42878911355478E-07  5.62325264840496E-07
  2.17892998481531E-06  5.90072181902544E-08  5.79541703665261E-07  2.36485928136666E-07  2.61821938749042E-06
  1.24052495262918E-07  1.43236179772579E-06  6.80360510940980E-07  8.99465318023484E-07  2.96210535901807E-06
  7.71267716080444E-08  4.29136323485180E-07  4.76210734524068E-07  5.22602034007051E-06  3.32837451350719E-07
  2.03075558869852E-06  6.79587238051390E-07  8.62991529268435E-07  2.87444709943382E-06  4.74944337064354E-08
  1.39984761071408E-06  5.12785670029316E-07  4.32710508755213E-06  2.74920151370273E-07  3.34972942810788E-06
  2.41792502428273E-07  5.67715714718758E-07  2.17478519985347E-06 -7.60976423051062E-08 -1.88443777076611E-06
  5.48415549696702E-07  6.16764958173320E-06  4.41524283134206E-07  5.69756168829565E-06  1.00000037719283E+00
 -5.77863564833007E-06 -3.63135385017983E-04  6.22128067631329E-05 -1.71237897828720E-05 -3.32876807216712E-05
  5.47853288676758E-07 -6.61705924375723E-05  1.21909149548746E-05  1.34502204068828E-04  5.12957481083272E-08
 -1.05183643160062E-07  2.03804330867854E-08 -2.36788494049382E-08  1.32044135263284E-07  1.22655815908250E-06
 -1.64963694596683E-07 -1.94551912998781E-06  1.33540076671365E-05  3.97992425321045E-08 -1.11523994789142E-07
  1.88366966817359E-07  1.96972385149455E-06 -3.59860677087935E-08 -8.00440127443926E-07  6.79101036213180E-08
  8.62942481932939E-07  2.94593574692403E-05  3.48158715063389E-09 -1.12395860636609E-07 -5.41713120720198E-08
 -5.88906921205354E-07 -2.94105483718614E-08 -3.23722889744064E-07  1.65255252705340E-08  1.73491389513826E-07
  3.86914253723078E-08  1.73499383706392E-07 -4.55599080421557E-08 -4.36720449085105E-07  2.04792703172691E-07
 -1.88522312544374E-06 -7.03219215339149E-07 -1.76589148956454E-06 -3.76255313929882E-07 -2.05435345346926E-06
  2.05980508623126E-07  2.99828390099870E-07  7.78309344486030E-08  3.15082146319357E-06  1.48999414382064E-07
  3.15739309940849E-06  4.03550949187792E-08  1.83340169795169E-07 -3.86809846596012E-07 -9.22492189331765E-08
 -2.72109236853751E-07 -6.97709652972226E-07 -1.88781221545164E-06 -1.76357750180255E-06 -1.85103413973569E-07
  5.85911219462050E-06 -8.60813447812748E-06 -4.88251723556326E-06  2.42686989637736E-06 -6.94201663142770E-06
 -2.00499035578538E-06 -2.15274667613763E-06
* ORBITAL    1   13
 -3.24261272993500E-07  2.03904646126331E-04 -8.68444483807034E-06 -2.27419571908060E-05 -1.01112342510543E-05
 -1.10011999606714E-08 -3.96783235599979E-07 -2.03920736146937E-06 -1.51462779642127E-07 -1.70249424694782E-08
 -1.80551485387464E-07  5.11936248001985E-06 -1.51900981742308E-07 -7.51280497755913E-08 -2.46491050376508E-08
 -3.46556873319281E-06 -2.70170083496212E-06 -1.25162752400702E-06 -1.84005324757607E-06  4.24452413406350E-07
  1.09712338746657E-06 -4.68447643534092E-06 -8.21920868923781E-06  3.20415123060913E-08  4.86522666147699E-07
 -1.22661711334146E-05 -8.67508564146475E-06 -3.24332991692852E-07  3.35583628538832E-04 -8.41034980869130E-06
 -2.23352327681896E-05 -1.01142854800445E-05  1.03760281808399E-07 -2.00137016913906E-07  4.30000126536683E-06
  1.76808098068643E-06 -6.20571200752886E-08 -2.28141833918948E-07 -5.67251166131490E-07 -2.04427615928858E-06
  4.41732745516956E-08  2.76636881733372E-07  5.65293415502815E-06  7.82448648119473E-08  3.61253805902190E-06
  6.27234494052434E-06  9.39223805257362E-06  6.69596568770759E-06  3.47747860586792E-06  5.70807857071914E-06
  8.84727773174713E-06  5.85033629573357E-06 -4.21979849198071E-07 -1.27410711599554E-06 -2.05536865602215E-05
  9.99997703224951E-01  1.15089315924466E-03 -9.30438950266426E-05  1.09562614622086E-04 -1.44133618249118E-05
 -1.21950958326854E-06  3.07337977419556E-06  7.77965258042734E-07 -4.80505358935367E-04 -3.65427340724045E-05
  1.01099341006059E-05 -2.98133495683073E-05 -3.31359571943773E-04 -2.49570009649450E-05  5.45266634062927E-06
 -2.17117777779434E-05 -1.31779741853425E-05 -4.62940514772520E-07 -1.04728181704902E-05 -2.11342134810125E-07
  7.16395330619637E-06  6.16238177579674E-07 -7.54494322775058E-06  8.84422148549851E-06  1.35230859516186E-05
 -6.95579415230525E-06 -1.99454140888669E-07  1.77856425628462E-04 -4.94206283485734E-06 -2.41376336672994E-06
  8.47083123781220E-08 -8.90807579330777E-08 -1.00627260900625E-06 -1.02205566410878E-05 -4.46665244145609E-06
 -9.95387133099034E-08 -7.21390339097441E-07 -4.23128652613977E-07 -3.64308984891075E-07 -7.40384243993237E-09
  2.07695673626668E-07  6.91283244731501E-06  2.90314721893818E-06  8.54428414502667E-07 -6.81893766372428E-06
 -1.02380876137938E-05  7.99684757623302E-06 -4.45002083476789E-07  3.99324768049219E-06  1.09423036950745E-05
 -6.03806290012497E-06 -5.44117873630783E-07 -1.38677327926033E-06  1.75550438878404E-07  1.29770105500091E-06
  4.00676710812918E-06 -5.44247758883044E-08 -1.64407727550558E-06 -5.22439384173843E-08 -2.03030192859454E-06
  1.50440771226430E-09 -3.06804672219450E-07 -2.93203709432154E-07 -1.57768174631742E-06 -1.59624492603988E-06
 -7.40398803560411E-08 -5.19106886658600E-07 -3.14154075835799E-07 -4.92686466771481E-06  2.09078808082353E-06
  1.11318020752579E-05 -2.98513808276521E-07 -1.62655736240064E-06 -1.55917005918820E-06 -1.61541982035758E-06
 -1.05202574436233E-05  1.23890367996933E-06  5.16926755838592E-06 -1.72425974064092E-07 -3.12034792444322E-06
  8.31730393742285E-08  1.34646568262682E-06  6.48279016081859E-06  2.61483473157406E-06  1.25135318247063E-05
  2.27020716656414E-06  9.56627364259633E-06 -2.68377545446720E-07 -2.29211955289449E-06  3.47234818301838E-08
  9.43118741881358E-07  4.71222010660008E-06 -3.57388768634121E-07  2.34581748027021E-07 -2.72142211163888E-06
 -1.77003944710912E-05 -1.65083447021118E-06 -1.25479706957520E-05  7.47818059540640E-08  5.57006447912019E-07
  1.84594814385872E-06  1.20445206384535E-08 -3.72250878761330E-07  1.60913599478927E-07  1.18546631181527E-06
  1.39797090816564E-07  3.48867817942760E-06  8.15551557974764E-08  6.08676026759726E-07  2.01671890693122E-06
 -8.22649326382880E-10 -2.07341811677788E-06  1.89744919735149E-07  2.95185008829456E-06  1.11956760515450E-07
  1.16236394682707E-06  1.47093364882418E-07  1.12768688426643E-06  4.72898817519535E-06 -2.91147215023353E-07
 -4.50218979751339E-06  6.27133741525200E-08 -1.30444511942982E-07  2.47340750983888E-07  3.01353431043691E-06
  9.15085308412843E-09  2.92851207508181E-07  1.25683588305128E-06  1.04823102299844E-06 -2.09965943252273E-07
  2.29737511102035E-06 -3.20810709223966E-07  1.24212705360015E-06  5.37685247977953E-07  2.28006186484900E-06
  6.60267368071444E-07  9.19126231883682E-07  1.80655851963463E-07 -3.22818185276924E-06 -1.76464730491974E-06
 -3.24103683094428E-06  3.03777924792305E-09  2.57772333086807E-07  1.29594499309789E-06  9.99263164784847E-07
 -1.44515667884085E-07 -3.10573510162656E-07  2.29213744653154E-06  1.24574772899185E-06 -3.40254486502999E-07
 -9.00655666763199E-09  2.27030862521725E-06 -2.09999055724569E-07 -1.73548714620406E-06 -1.15352233362362E-06
 -8.66507830128124E-06 -8.74137144448842E-06
* ORBITAL    1   14
 -2.04052736133760E-07  4.42007545543005E-04 -4.61102035635166E-06 -2.33544630691214E-06  1.45783270639221E-07
  1.01830535361867E-07  7.15138701525543E-07  3.67097912732160E-07  3.38044398576414E-07  2.15935134329114E-07
  1.01679663066939E-06  1.02082838234719E-05  4.47093130000303E-06 -7.98769972527320E-08 -2.18138542017328E-07
 -6.94131703480534E-06 -2.91889795814494E-06  8.49660841671520E-07 -6.80533634167775E-06  1.09185161165110E-05
 -6.02132809775188E-06 -4.53717179013176E-07  3.99090397765814E-06 -1.01990367636999E-05  7.99649263322062E-06
  5.75422607616338E-07  1.41197003244132E-06 -2.05494113217659E-05  9.99997456771089E-01  1.15066039564625E-03
 -9.30894211098181E-05  1.09535874367014E-04  4.74710760330003E-04  3.63542561853176E-05 -9.77283548007104E-06
  2.95471286616487E-05  1.44168777575262E-05  1.29082047643423E-06 -2.94835016318905E-06 -7.57231224506966E-07
  3.28337676000454E-04  2.49106835412977E-05 -5.16757433467250E-06  2.15764838413003E-05 -1.33696383675677E-05
 -6.01623057020377E-07 -7.71643356055963E-06  9.18853841796658E-06  7.11394852822857E-06  6.80916416958224E-07
 -1.06476642741859E-05 -9.41882736915129E-08 -1.36018830431644E-05  7.08070287010701E-06 -3.11925194564792E-07
 -3.40244083657120E-04 -9.23943177157640E-06 -2.24774214917609E-05 -1.02079109494018E-05  7.24228771238992E-08
  2.41648557481556E-07  6.57048318061220E-07  2.06156135391882E-06  2.19801501037780E-07  2.37432067813605E-07
 -4.22176886888129E-06 -1.72810521376259E-06  1.79671187487679E-07 -2.44369305929252E-07 -5.56464568180357E-06
 -4.97477256070910E-08  3.59126006444596E-06  6.23705773462140E-06  8.83528983910523E-06  5.80962976397564E-06
  3.47380268589927E-06  5.70251589104164E-06  9.36301958372032E-06  6.63361499541563E-06  3.95859847207682E-07
  1.26723010720887E-06 -3.32239437584361E-07  6.08275159083972E-04 -8.20901339395274E-06 -2.27835893211774E-05
 -1.00252067261721E-05 -1.76219808618669E-07  1.80759644083552E-07 -5.09951696966944E-06  1.47083854707153E-07
  7.30524689010870E-09  4.01994066378397E-07  2.07474777183622E-06  1.68256409015101E-07  2.08282886999066E-07
  2.91418324516496E-08  3.45584555721625E-06  2.69857298605204E-06 -1.28412220167537E-06 -1.85071452585028E-06
  4.92118387891695E-08  4.68866813853815E-07 -4.73923378462505E-06 -8.19426590048633E-06  4.26434640652214E-07
  1.11125793922612E-06  1.26238192862615E-05  8.60675849638529E-06 -2.99069980871350E-07 -1.63055101225644E-06
 -1.56995305428034E-06 -1.23587586124234E-06 -5.07028786084102E-06  1.61467347863811E-06  1.04096153389886E-05
  1.73606616368746E-07  3.13386485958574E-06  8.59242979820174E-08  1.36695001557773E-06  6.58274824871320E-06
 -2.27355214991193E-06 -9.61865669752183E-06 -2.61757568352201E-06 -1.25314025420866E-05  2.64596267971351E-07
  2.21198984188527E-06  1.75778001566050E-07  1.29949101754751E-06  4.01898804724098E-06  5.18137018360659E-08
  2.03231141057664E-06  5.25046799736390E-08  1.63286996009710E-06 -2.78257198828916E-09  2.74529967412992E-07
 -2.93044933765420E-07 -1.57710452465380E-06 -1.58848841938987E-06  3.13006325414985E-07  4.90406561286272E-06
  7.12389046934491E-08  4.61108439319207E-07 -2.08873992285864E-06 -1.11296768492455E-05  8.14950474990158E-08
  6.08347831841259E-07  2.02595430753833E-06 -1.87614097850526E-07 -2.91848672397593E-06 -1.05560363811573E-09
  2.02708598144488E-06 -1.10878631147196E-07 -1.16268032878433E-06  1.46869056050534E-07  1.12617926739713E-06
  4.72069096967786E-06 -6.18116314907151E-08  1.32783325941829E-07  2.92204384261111E-07  4.50805416770268E-06
 -2.47699983857718E-07 -3.00503012809383E-06  5.16160357899788E-08  1.07407178449987E-06  4.90186551206228E-06
  2.78122289267660E-06  1.78242492846316E-05  3.70394362807120E-07 -2.11683218662399E-07  1.69478171494543E-06
  1.26475522174065E-05  7.45466226525121E-08  5.55453993618615E-07  1.82545145588815E-06 -1.61981083953284E-07
 -1.15516796689414E-06 -1.26060452646156E-08  4.10744185290280E-07 -1.39081637001976E-07 -3.56445678563326E-06
 -3.34534209376470E-07  3.62770065231828E-08  2.46043500177381E-07 -2.23611488516521E-06  1.72120149663509E-06
 -8.70533604095420E-06 -1.16221615460287E-06 -8.66056409583690E-06  2.61754803806545E-09  2.60245583031946E-07
 -1.00524797930084E-06 -1.30628078272689E-06  1.48949444474110E-07  1.25314563319820E-06 -3.27230010727413E-07
  2.28515510643042E-06  5.35021372459888E-07  2.26593251860771E-06 -9.06363597126386E-07 -6.60371790566155E-07
 -1.73997101602788E-07 -1.76924024397633E-06 -3.24286642767415E-06 -3.20959020180674E-06  9.53252720870023E-09
  2.90071854330425E-07 -1.04819883953372E-06 -1.24633386671905E-06  2.11750335394974E-07 -3.20847469444046E-07
  1.24171481195231E-06  2.30237674523765E-06
* ORBITAL    1   15
 -4.07264181315054E-07  4.36762169539012E-03 -3.80225893108999E-06 -2.27938462275584E-05 -9.62698294150825E-06
 -2.37211917823516E-08 -2.57348699651294E-07 -6.42435124491365E-07 -1.98284647749700E-06  2.03984982544924E-06
 -5.27785192702772E-08  4.30296520128144E-06  1.99872859799432E-06 -1.37009109094960E-06 -3.07512088927960E-07
 -5.26470056052914E-06 -1.19485377761526E-07  3.33609910797979E-06  6.19877898755019E-06 -8.32479591266527E-06
 -5.83282047961865E-06  3.55804674536830E-06  5.78084963953739E-06 -8.80745654359995E-06 -6.63853685026456E-06
  4.77740602834048E-07  1.23857099715470E-06 -3.09000363742775E-07 -6.14765308151247E-04 -9.67470736115984E-06
 -2.28201629044940E-05 -1.01993304106947E-05 -4.06971554802975E-07 -2.08244653708764E-07  5.30795954331711E-06
 -1.10356082125481E-07 -2.10853047135213E-08 -3.87948200473622E-07 -2.00839501873812E-06 -1.32530719528565E-07
 -1.92969292457697E-07  1.21618749332406E-08  3.54046347610473E-06  2.70556775861938E-06 -1.29852133231729E-06
 -1.89531309366344E-06  9.09892641439513E-09 -5.31525530852259E-07 -4.74387809435607E-06 -8.15875208941816E-06
 -6.48508153331997E-07 -1.30470053572699E-06  1.26734506861415E-05  8.63539570330222E-06 -1.91501497204433E-07
 -1.81278220827584E-04 -5.32941993119355E-06 -2.22924821486905E-06 -7.97601196789715E-09 -9.37726804470362E-08
 -6.97799337326219E-07 -3.81228906526488E-07 -3.66795654483233E-07  8.38655514376966E-08 -9.98927712468949E-07
 -1.02189023653250E-05 -4.46971264706783E-06  1.24955289923959E-07 -2.12176481429091E-07 -6.97491261251813E-06
 -2.90860501502625E-06  8.49485794305692E-07 -6.91810258658448E-06 -1.09461095751684E-05  6.15354640447144E-06
 -3.81256763676710E-07  3.87335041634693E-06  1.01267453113715E-05 -7.97046500060547E-06  5.58460862509174E-07
  1.28302753216934E-06 -2.05594491989549E-05  9.99988028149798E-01  1.15047911322466E-03 -9.32986440430778E-05
  1.09518141926591E-04 -4.79332306498630E-04 -3.64243487272626E-05  9.94076915730485E-06 -2.97999418827912E-05
 -9.94784656930367E-06 -7.55256753560643E-07  2.73404192083148E-06  9.22787198494211E-07  3.29918443664303E-04
  2.49201622577772E-05 -5.28071201132360E-06  2.15147599062506E-05 -1.37900355685068E-05 -1.12650110853742E-07
  7.70007087719836E-06 -9.20578343743129E-06  8.95014887125091E-06 -4.05945151774314E-07  1.04386045740941E-05
  1.46633445501551E-07 -1.31934981502916E-05  6.65626218904057E-06  9.43689106991141E-08  1.43466549648863E-06
  6.53547818057264E-06  2.29881947609327E-06  9.68470407382786E-06  2.67511991006578E-06  1.28334774707334E-05
  2.70596208928935E-07  2.20988241852521E-06 -2.92598027618364E-07 -1.57615512168962E-06 -1.54185704632136E-06
  1.27223724435678E-06  5.21895660278302E-06 -1.66174608071137E-06 -1.05839169630927E-05  1.69055154047879E-07
  3.09218875490225E-06 -3.00819528313255E-07 -1.64293913568195E-06 -1.60604354165958E-06 -3.16117924924572E-07
 -4.86920651828135E-06 -8.28172142802434E-08 -5.42360555035325E-07 -2.00942131340759E-06 -1.10150198481060E-05
  1.75104175309322E-07  1.29599490027984E-06  3.99856696168702E-06 -4.70604166100811E-08 -2.02134737711173E-06
 -5.94449445591322E-08 -1.63413094478370E-06  1.72027756817929E-09  2.92212950530960E-07  1.43606908194277E-07
  1.10104300705267E-06  4.64342924053891E-06  6.44033363778629E-08 -1.10879405462037E-07 -2.85275475979605E-07
 -4.53652427148069E-06 -2.43467154765235E-07 -3.04615831246257E-06  8.34684836868806E-08  6.26398386917546E-07
  2.10940700446474E-06  1.89278128283364E-07  2.88223469924169E-06  1.55161759754621E-08 -1.77871740913650E-06
 -1.23477159270106E-07 -1.31266853185170E-06  8.14669058642537E-08  6.07487803568949E-07  2.01851506805969E-06
  1.70487502320127E-07  1.26855612478238E-06  1.29671737439642E-08 -3.92653811208114E-07 -1.35500638409839E-07
 -3.53030097885987E-06  4.62785780859622E-08  1.03264139911740E-06  4.86425703805887E-06 -2.76846427741866E-06
 -1.78622437325794E-05 -3.68566352482040E-07  1.59954508319707E-07  1.65879316868505E-06  1.25198089774827E-05
  1.16162685875463E-08  3.12180104296781E-07  1.03567334341854E-06  1.29213190973748E-06  1.52749304646529E-07
  1.26772050341916E-06 -3.11725857661757E-07  2.24518890301018E-06 -3.30308028296896E-07  5.03363158659154E-08
 -1.65999480082362E-07  2.27081726504536E-06  1.69023088369909E-06 -8.69334632221718E-06 -1.19385456883882E-06
 -8.71903589763385E-06  6.26011036122443E-09  2.89192225744763E-07  1.05259072753658E-06  1.26773900858087E-06
  1.96308254422427E-07 -2.93943062161156E-07  1.23850752465171E-06  2.27238649288879E-06  5.27457831789987E-07
  2.23320900286563E-06  8.70133346934674E-07  6.54954091995858E-07 -1.74125173503680E-07 -1.74058497530928E-06
 -3.14373925465936E-06 -3.19486751107811E-06
* ORBITAL    1   16
  2.05586134526570E-05 -9.99988131808194E-01 -1.15060158459683E-03  9.30562335482626E-05 -1.09618858718368E-04
 -1.00239437548815E-05 -7.66848163253455E-07  2.72713562303187E-06  9.01367059765862E-07 -4.79557381122679E-04
 -3.64542399810562E-05  9.96571427719851E-06 -2.97861634184883E-05  3.29803040876291E-04  2.49040544179349E-05
 -5.31018763442051E-06  2.15198047388290E-05  1.38362786960941E-05  1.57624943161908E-07 -1.05423846157599E-05
 -2.25532781615121E-07 -8.93591739177477E-06  4.03447737341400E-07 -7.78101240995920E-06  9.15316572218010E-06
 -1.31772327705471E-05  6.71283803067817E-06  1.83413118541990E-07  4.42109245462892E-04  5.55380307932448E-06
  1.97812567318644E-06 -7.83962239577493E-08  2.05062324782489E-07 -1.00298646426209E-06 -1.02249599910461E-05
 -4.47076245254942E-06 -9.03728494568096E-08 -7.06706107436888E-07 -4.21423504086609E-07 -3.74592050217533E-07
  2.09695879670992E-07 -2.14550414764689E-07 -6.99575951781281E-06 -2.88853619538203E-06 -8.65715771301583E-07
  6.90405811239094E-06 -1.01246101552183E-05  7.97521615752811E-06  3.46928883838466E-07 -3.95045489873455E-06
  1.09318280628452E-05 -6.14580675399087E-06  6.79371380061835E-07  1.36764954113165E-06  3.16223385087388E-07
  2.07462659133319E-04  9.18157148122315E-06  2.28945643926791E-05  1.01915881456366E-05 -1.60452495361246E-08
 -3.93886764758603E-07 -2.03180829613109E-06 -1.39912759547898E-07 -2.14825995840826E-07 -1.97808303719337E-07
  5.13429856301080E-06 -1.45937920115783E-07 -5.93085933124807E-08  2.03004268239189E-08  3.42595964342841E-06
  2.67996028245337E-06  1.29796431269503E-06  1.83698706319298E-06  5.72878068774032E-07  1.34249045031144E-06
  4.68076060717346E-06  8.19409157266075E-06  6.92187193265485E-08  4.59474457366008E-07  1.22660910294866E-05
  8.68808121173199E-06  2.27746006932363E-07  4.37238145292931E-03  1.38636616744506E-05  2.19861438637461E-05
  1.05834836504979E-05 -2.15063982163091E-06 -3.72687699364454E-07  4.37476388059016E-06  1.73458875506853E-06
 -1.11115350336304E-07 -2.66284751549087E-07 -6.28786205038450E-07 -1.97896003723130E-06  1.51289190604111E-06
 -9.10376102270298E-08 -5.32227726790735E-06  6.37596679977420E-08 -3.45281109347459E-06 -6.19585504064208E-06
  8.87767116525181E-06  6.55631398118425E-06 -3.48183849241590E-06 -5.79407759855252E-06  8.41486464434494E-06
  5.83554361467690E-06  3.82334693526372E-07  1.29843752915973E-06  3.02514306073106E-07  1.66231314743488E-06
  1.70041596943793E-06 -6.32231148875135E-08 -4.54533529498483E-07 -2.92434460965579E-07 -4.76443722969449E-06
 -2.00477568099301E-06 -1.09421046144921E-05 -1.77371635976534E-07 -1.30762427494183E-06 -3.99663303146205E-06
 -4.93281046153978E-08 -1.59612555768184E-06 -6.25585167875774E-08 -2.11163351827366E-06  2.16719263070782E-09
  3.37156811660761E-07 -9.70463410040286E-08 -1.44968061429423E-06 -6.54413212658812E-06  2.67347957776793E-06
  1.28346708961250E-05  2.29882642250801E-06  9.74590238825341E-06  2.53334008454757E-07  2.13895949595607E-06
  2.93737147965698E-07  1.58437251077173E-06  1.57919904743320E-06 -1.66410759575411E-06 -1.06480870671215E-05
  1.27170560468472E-06  5.27660566349148E-06  1.68421924141194E-07  3.10771454347431E-06 -7.87632980235277E-08
 -5.87652391556525E-07 -1.96657421537110E-06  1.40150042686021E-08 -3.47118516935436E-07  1.66744349454508E-07
  1.26154359658679E-06 -1.34809417505219E-07 -3.42885493494164E-06 -4.52899028918771E-08 -1.02516517945092E-06
 -4.83542997111823E-06 -3.67596448968624E-07  1.75995095102203E-07 -2.76882513484470E-06 -1.78691681993014E-05
  1.65759246905062E-06  1.25250949519114E-05 -1.45643414151066E-07 -1.11609966091532E-06 -4.69367600133410E-06
 -2.85698747475155E-07 -4.49991789811630E-06  6.54745905504502E-08 -1.25437952470326E-07 -2.47636719097128E-07
 -3.10565473065085E-06 -8.29914676486315E-08 -6.16801211108441E-07 -2.06451200235054E-06 -8.65295556267890E-09
 -1.93547198476703E-06  1.86166461195084E-07  2.88659629037792E-06 -1.08926715893019E-07 -1.20991307248802E-06
 -5.28249605236625E-07 -2.22828221138454E-06  6.66811187394862E-07  8.90638980843849E-07 -1.76002188499207E-07
  3.20737113818616E-06  1.74193403924304E-06  3.15692442966398E-06 -1.02365650598485E-08 -2.98388122068641E-07
  1.26485884875493E-06  1.08381761445540E-06  2.02693807001355E-07 -2.32847754810988E-06  2.83975385311476E-07
 -1.31545462815337E-06  3.30409904572372E-07 -5.31841939712265E-08  2.23441021067028E-06 -1.55993978781112E-07
  1.69514236378696E-06  1.18810968613622E-06  8.72170064285906E-06  8.74648124312749E-06 -6.24627961742021E-09
 -2.85459600187635E-07  1.28676515045208E-06  1.03331182137747E-06  1.44852311817964E-07  2.83600917693690E-07
 -2.27260164660726E-06 -1.27782376808533E-06
* ORBITAL    1   17
 -1.01476972062995E-07 -7.57426729216033E-07 -3.23084147023225E-06 -7.55345651076226E-06  5.95476601360765E-06
  2.00675729923131E-05 -1.24424492206747E-06 -5.95971110701543E-06 -1.71135690177491E-06  2.47620607448411E-05
 -1.64467912391854E-06 -6.27310961276520E-06 -1.96908240812892E-07 -7.45276380581470E-05 -6.02898735466101E-07
 -2.85309155359438E-06 -1.11619109056752E-06  9.03036495619924E-06 -4.05699464538837E-06  6.45257413761574E-07
  1.71067314488881E-06 -3.88001074368147E-07  1.46511219524354E-06 -1.98261298947398E-07 -1.77268059958894E-06
  1.34957246328366E-06  9.07182258828374E-07 -7.14830458271854E-08 -5.51955095908590E-07 -2.12514002268567E-06
 -1.92587718735300E-06  8.41100069378717E-06  9.31436977876731E-05 -7.35062191433775E-07 -2.90677592195594E-06
  7.43577736946955E-08 -7.02211010440949E-05 -1.62082896165088E-06 -6.85755799649039E-06 -1.36618192165247E-06
  1.48412878151202E-05  5.85554413133840E-08  1.28256669343849E-06  1.48079144968698E-06  5.07348929878598E-06
 -3.20377437772927E-06 -1.12389766113064E-06  1.37464472568939E-06 -7.80280472778304E-06  2.68894066637566E-06
 -1.76387902706468E-06 -2.53127397835524E-06 -3.48402516500401E-07 -3.63282349036186E-07 -2.04417032666864E-07
 -1.28911029882689E-04  2.91639241939377E-05  8.94607465811689E-05  4.37089433630133E-05  8.55115397247394E-01
  7.13963664386587E-05  1.74862929852619E-05  1.42671344356204E-04  5.42673594406788E-02 -1.95043970340409E-06
 -3.23501521956889E-05 -1.73104352900478E-06 -5.15590001522511E-01 -4.71007324909716E-05 -3.42508995213639E-05
 -9.31642364123556E-05  6.45024761648612E-05  1.09431953269064E-05  4.09472906147209E-05 -1.45594844360369E-05
 -3.65874433481223E-05 -5.96205791778858E-06 -5.61370828746825E-05  1.50208384489774E-05  6.20575965097740E-06
  9.15798415908685E-07 -5.68373922098330E-07 -4.04248428861204E-06 -2.08226213805173E-05 -1.00730880993022E-04
 -3.48960343367875E-05  9.17120205609393E-05  4.28374385552762E-06  1.68947946191401E-05  2.53584561319552E-06
 -1.64515151974295E-06 -5.56502337249678E-06 -3.15632687496795E-05 -8.65085619555401E-06 -7.47643243120964E-05
 -6.96241167863146E-06 -3.40715188170948E-05 -7.91501219861532E-06  9.94196735040989E-06  2.93856762543004E-06
 -2.01691868462352E-05 -6.62342249564396E-06 -6.06894839992839E-06 -1.75453196352024E-06  8.39089631157813E-06
 -1.45002926788279E-07  8.41697663972222E-06  4.67164473909447E-06 -4.42249724520874E-08 -3.42595262038658E-07
 -6.41502451574741E-07 -4.00523034711200E-08  1.33924996976390E-06 -8.06863093182134E-08 -1.60854207802411E-06
 -2.50457152567704E-08 -1.99354416693872E-06 -4.85768350116658E-07 -3.60788088657580E-06 -5.53232159264930E-06
 -3.14917915874100E-07 -9.41945904656561E-06 -6.02702916949693E-07 -1.02231988013971E-05 -2.10335113806027E-06
  9.47092363942291E-06 -5.08805521242607E-07 -3.79861609147331E-06 -5.84356985024336E-06  1.14282433702775E-06
 -1.68173575132174E-05 -2.10771510576558E-06 -3.57807796137517E-06 -2.22021035454069E-07 -1.52169796791417E-06
  4.88784816449367E-07  3.26820702197330E-06 -2.36444176865697E-06  9.11081047275396E-07 -2.63844142934896E-05
  1.83607819911243E-06 -7.99103822874851E-06  6.17070009043560E-07  1.25957813114120E-05  2.38611418367440E-07
  1.80302366749933E-06  5.82538116766596E-06 -1.54880716965185E-06 -2.40956903918048E-05 -1.10703144939652E-06
  1.53392721189107E-06  2.36874799778447E-07  1.69884467637419E-05  8.74511536000899E-09  7.26511577899159E-08
  4.15145161563462E-07  1.35904132515552E-08  1.89617359417520E-06  4.83152059672332E-08 -1.73086546992175E-06
 -3.06994213129405E-08 -6.62704960526293E-07  1.06659373095948E-08  8.93499251716802E-08  3.94823040056253E-07
  8.36296162490458E-08  9.16533470116425E-07  6.00106019659686E-09 -5.72171144313417E-07  3.81136723170601E-08
 -2.51808061209456E-06  5.41390207845993E-09  1.64455369973695E-08  1.68645873859683E-06  2.88703807764467E-07
  2.43815095920867E-06  7.64970398259862E-08 -2.11743677803845E-07 -1.46503303425189E-07 -1.93217782481514E-06
 -4.06632262363137E-09 -8.52721344546514E-07 -8.47538361553441E-07 -1.00425123316265E-06 -4.86270313539304E-07
 -5.91589067774360E-07  7.71898546617905E-10 -1.11950474032646E-06  3.91416085693352E-07  2.41233575265121E-06
 -1.77845186911412E-06 -1.25798325647354E-06  3.66171287610469E-07 -1.88632340239991E-06  4.84186362474059E-07
 -1.74330377039065E-06  8.37649001884240E-10 -8.16153122573111E-07 -5.17439220081649E-07 -1.24657647109424E-06
 -8.26634847026735E-08  6.84029788014945E-08 -4.21826400096541E-07 -9.74999213168711E-07  1.31913454096486E-06
  1.86210476113721E-06  6.71395665191907E-06  1.01732531140875E-05  2.35012906547929E-06 -7.75264122656641E-06
 -1.20455592690355E-05 -1.17859557689254E-05
* ORBITAL    1   18
 -5.69692989644183E-07 -4.02772586275770E-06 -2.08717279417749E-05 -1.00913178686202E-04 -3.49507431849377E-05
  3.11557410553804E-05  5.56257424932275E-06  3.15516785596399E-05  8.65803441281564E-06 -1.15460996713698E-04
 -4.30500651008569E-06 -1.70008281763236E-05 -2.57507250864811E-06  1.16774289537299E-04  6.96992925470696E-06
  3.41532385260154E-05  7.94858589663344E-06  9.93190810383110E-06  2.95769604764171E-06  8.35636095421959E-06
 -1.18122229420602E-07 -5.99278170884627E-06 -1.75422827566592E-06 -2.01252158764437E-05 -6.63780632510992E-06
 -8.40584218666966E-06 -4.67955123649081E-06 -1.96727278293525E-07 -1.25561104268336E-04  2.86736876633382E-05
  8.85181975731517E-05  4.33341234262678E-05 -6.08180873061406E-02  1.48482078774649E-06  3.17470680330906E-05
  5.87844388363230E-07 -8.52947766933046E-01 -7.10069671996764E-05 -1.79196007478745E-05 -1.42263182027425E-04
  5.18441388018228E-01  4.72838733218767E-05  3.42305414016072E-05  9.36247738642630E-05  6.46860068008825E-05
  1.05369739658194E-05 -5.57978945747816E-05  1.47703760721435E-05 -3.68543443876292E-05 -5.88831676694118E-06
  4.01438539928667E-05 -1.42417486963730E-05 -7.11405120077001E-06 -7.16790431108966E-07 -6.99571760650491E-08
 -5.80411173784580E-07 -2.06333658908661E-06 -1.72839694065083E-06  8.33449815905453E-06  5.21486467382885E-05
  1.59836575751250E-06  6.76369879068633E-06  1.35489109645711E-06 -3.06124189174291E-04  7.08016494331663E-07
  2.86515213077341E-06 -1.00564222021387E-07  1.74060992955822E-04 -6.59893711752213E-08 -1.43060145253169E-06
 -1.46532697167786E-06  5.09676941768577E-06 -3.19028216342749E-06 -1.74578966004628E-06 -2.49754528014274E-06
 -7.80850783296470E-06  2.74588671413874E-06 -1.11562772564720E-06  1.40983474832892E-06  3.06302744384829E-07
  3.42599252636603E-07 -9.46444415019912E-08 -7.26550899172450E-07 -2.97929102726237E-06 -6.40601623568576E-06
  6.32482266241442E-06 -2.90857851367473E-05  1.52739390307304E-06  5.70908102875762E-06  8.00917831731327E-08
 -2.56080194488050E-06  1.23485274956271E-06  6.00973768663763E-06  1.72506543338986E-06  1.26689978462389E-04
  6.01781963165083E-07  2.82762130881885E-06  1.09848571777461E-06  9.36416584733429E-06 -4.09873623885325E-06
 -1.96966414972460E-07 -1.78007776944498E-06 -4.64296185145243E-07  1.42897606368345E-06  5.81226508062134E-07
  1.79525683417577E-06 -1.43755625526294E-06 -8.48308223402338E-07 -5.06353061798356E-07 -3.78100712051127E-06
 -5.89224801832963E-06  2.09141141062403E-06  3.56875331499793E-06 -1.13521106419212E-06  1.66668906423332E-05
  2.19184255430068E-07  1.45431050887901E-06  4.98397209293310E-07  3.34002629064655E-06 -2.16195675440733E-06
 -1.85518842825894E-06  7.94664636435554E-06 -9.31944291920989E-07  2.61093501818731E-05 -6.19699731903244E-07
 -1.26100709749547E-05 -4.45752978597406E-08 -3.45151209944013E-07 -6.54017418910467E-07  8.08658765480510E-08
  1.59673691255127E-06  3.93982485978677E-08 -1.36236712658859E-06  2.58453701800105E-08  1.98815902017648E-06
 -4.88411266433659E-07 -3.62816151012572E-06 -5.57905727587242E-06  6.05280104484958E-07  1.03696400793710E-05
  3.13026417120998E-07  9.36979376556134E-06  2.11861270567632E-06 -9.46337758033199E-06  1.02464293306080E-08
  8.59629004404035E-08  3.78950714386629E-07 -5.39512962487971E-09  5.70519138741774E-07 -8.15636504493278E-08
 -8.83266916441717E-07 -3.75403296200352E-08  2.49559638410701E-06  4.81098193971562E-09  1.17617799116127E-08
  1.66468453610967E-06 -7.64579570087906E-08  2.09250164742256E-07 -2.90415961720663E-07 -2.46408576345861E-06
  1.47338086190149E-07  1.93814649228826E-06  2.38343802456821E-07  1.79740607968069E-06  5.84518752826054E-06
  1.10039383642540E-06 -1.34685471788534E-06  1.56375285197494E-06  2.42140255821466E-05 -2.61003036693640E-07
 -1.71882516463451E-05  9.42600044284013E-09  7.81452133330551E-08  4.27553160308453E-07 -5.23458253595838E-08
  1.75168826650027E-06 -1.45480522891573E-08 -1.94711507719567E-06  3.44023637872991E-08  7.22989586591440E-07
  1.31802487962320E-06  1.82355414649458E-06 -1.01827128520853E-05 -6.81766998937012E-06 -2.32710662273846E-06
 -1.17824441117675E-05 -7.73848888493827E-06 -1.19918310763460E-05  6.75547532270954E-10 -8.27190766684652E-07
  1.25576299535721E-06  5.44795929830936E-07  8.86436516300979E-08 -1.01134573237245E-06  5.85006273628112E-08
 -4.39998605985309E-07  3.86761972116241E-07  2.38599167515639E-06  1.27267059265977E-06  1.78466090432429E-06
 -3.45062193606843E-07  4.83693466255431E-07 -1.73137937545709E-06 -1.81135782793181E-06 -3.90441087530507E-09
 -8.48397710747519E-07  9.93577073478050E-07  8.41088707716939E-07  4.93544140447207E-07  5.14785973257958E-09
 -1.12665441129169E-06 -5.92095263765591E-07
* ORBITAL    1   19
 -3.44183776057199E-07 -2.21306989640432E-06 -1.28145906100609E-05 -6.69414285245306E-05 -3.00541504343395E-05
  1.22899523177195E-03 -2.96580633124513E-07 -1.08271822240641E-06  2.32647562636078E-07  1.62584788853761E-04
 -6.01578274182731E-06 -2.67160163571193E-05 -7.01534977135819E-06  1.14078040879460E-03  6.41464639345798E-07
 -1.04376605748079E-06 -9.71763768325384E-07  4.33960430837465E-06 -1.96612636487052E-06 -1.02364695582899E-06
 -6.22571586568929E-06  5.73082745066893E-07  5.21122942427668E-07 -9.90599317116245E-07 -1.01719029188592E-06
 -7.03301318274557E-06  1.14613841405544E-06  3.78228019640965E-07  2.70646461806971E-06  1.39310626086512E-05
  7.14279686280735E-05  3.03933406152294E-05  3.02273371162350E-04  3.88324895200057E-06  1.40635802927488E-05
  2.72130999864564E-06  1.13886934627328E-04  3.27983235007342E-06  1.64703296331695E-05  4.68294597616039E-06
 -3.58837775752008E-04  4.33928250040857E-06  1.96819478230851E-05  5.08797513516895E-06 -2.25471957183686E-06
  1.74032580032397E-06 -5.20630291069921E-06  3.59787082177673E-06  5.06988190496582E-06 -1.48426366926115E-06
 -5.16928809615427E-06 -1.46260320217836E-06 -1.21354812540631E-06 -5.24160354570581E-06  1.17089979901014E-08
  1.59888009874411E-05 -2.83732959825244E-06 -6.99622989998032E-06 -3.22013645177273E-06  4.73538480573752E-01
  4.41042091251929E-05  6.11110533178641E-06  7.67106480283672E-05 -4.86592647435768E-01 -4.48696548732770E-05
 -2.73541372639388E-06 -7.80660249741864E-05  7.34156808851452E-01  6.80070701586215E-05  1.16466984396333E-05
  1.18937326198034E-04  1.53066608506777E-05  5.73192552256727E-06 -4.13031579152791E-05  1.17522365401208E-05
  3.30400434748856E-05  1.08120316407050E-05 -3.63395029297658E-05  1.02898478967288E-05 -5.04804245240624E-05
  1.42491704144180E-05  2.82286847630791E-08  2.28448075683778E-07  1.02849515236184E-06  4.72446594704345E-06
  1.31380158374550E-06 -9.55710174319472E-05 -5.69502456320579E-07 -1.14299112953763E-06 -2.26570135306507E-07
 -5.76482602130294E-05  6.61794975276018E-07  1.76364915249927E-06  4.72209185197869E-07 -2.15570074526077E-04
 -1.61959207007432E-07  1.49453144692360E-06  1.53829072963123E-07 -7.26545725347556E-06 -1.20898391498529E-06
  9.67673717391655E-07 -5.72722099843387E-07 -1.12960698596070E-05 -1.56535396025972E-06 -9.32648568191633E-07
 -9.32582046392883E-07 -3.71292804104917E-07 -1.40389096997393E-06  1.40566339644741E-10  1.25898147332556E-09
 -7.90709179783391E-08  4.38423282058375E-08  1.27603485116462E-06 -4.20451824195352E-08 -1.26500640029556E-06
  5.80526863267255E-08  1.78004128331456E-06  4.65690417450275E-07  3.47530688318246E-06  1.66665349233324E-06
 -2.78108688239093E-08 -5.78761305235604E-06  6.74409877395844E-07  1.50895846620085E-05  2.73551478037755E-06
 -7.64335338517470E-06 -4.03055873372046E-07 -3.03310760310358E-06 -1.30293451191321E-06  1.50757498205604E-06
 -8.80524391087091E-06 -2.08713441518732E-06  2.00976668112030E-07 -4.47979833324820E-07 -1.49737833620717E-05
 -6.76084605966942E-11  8.84960460596708E-09  2.11271673462648E-07 -2.06846062288992E-07 -3.77017252276813E-06
  1.74790254740223E-07  5.20454546710509E-06 -3.11980859099084E-07 -7.70709076104028E-06 -3.95303156967521E-08
 -2.94335451754513E-07 -6.73019260529099E-07 -7.51774443648575E-07 -1.36982217832647E-05  9.37700999792948E-07
  1.38628368016934E-05 -1.13033876666368E-06 -2.16851352983670E-05 -2.14534877599098E-08 -1.90263304845376E-07
  2.67527334099688E-07 -4.98922705892812E-08 -4.44574713011023E-08 -3.08537921523150E-07 -2.89151587947455E-06
  2.65715405566265E-07  5.03329373900550E-06  1.99239231483339E-08  1.77985042852016E-07 -3.91097647273799E-07
  3.72478789253833E-07  5.15090483276310E-06 -1.97082575328772E-08 -2.26881726080773E-06  1.79907280396332E-07
  2.17088947532845E-06  6.06111438714870E-12  6.82577251333469E-10 -1.02537497596925E-07 -2.36681087726712E-08
 -1.07730678280478E-06  9.67377686141630E-09  1.14413270667251E-06 -1.29018784973375E-08 -1.55594385422651E-06
 -4.07291443479261E-08 -8.48165323490146E-08 -2.07889758803121E-08 -3.41996510507061E-07  2.18940919056316E-07
 -2.23225014121913E-06 -1.00077171257096E-06 -2.02769523574604E-06 -1.51570770943197E-08 -6.04884650655961E-08
 -5.69507629330656E-09  4.01179657365615E-08 -5.88440074825715E-08 -9.11431773773225E-07 -6.33344619211745E-08
  1.12419882749993E-06  3.98159748457010E-08  1.42785907170557E-07  3.97937985004081E-07  1.14337180218302E-07
  2.27830973469571E-07  9.87299250860285E-07  2.17338667929603E-06  1.97649234743207E-06 -3.75754441457337E-08
 -1.45372546338247E-07  3.15730816501508E-07 -4.27255507037378E-07  5.01818909156254E-07  3.01082938953226E-07
 -3.75277914646859E-06  4.45023765484732E-06
* ORBITAL    1   20
 -1.17488266046320E-07 -9.59696011282404E-07 -3.76513425345833E-06 -9.59817762789610E-06  5.74681967569802E-06
 -4.57336231390277E-04 -2.08513714657573E-06 -8.87200187381831E-06 -1.93912896988261E-06  9.88917446483517E-05
 -1.11083353128878E-06 -4.38392909193419E-06 -1.49619115263300E-07 -2.55354676461570E-04  4.85512090584393E-07
  1.24625511225186E-06 -9.93222683551314E-07  4.69766553460555E-06 -3.39758354446156E-06  1.32664779572047E-06
  2.56011701907079E-06 -7.66368079528418E-06  2.54384553397428E-06  5.80778011486904E-07 -9.07852945507686E-07
  3.86494759908230E-07 -3.69535452718732E-08 -1.00854902293971E-07 -7.76283084679302E-07 -3.18923250565697E-06
 -6.82125067672337E-06  6.91058007634167E-06  1.09314680043940E-05 -1.70845851350466E-06 -6.47276349338410E-06
 -8.44187379208652E-08  1.75588175651932E-04 -1.17044284099873E-06 -5.57307719066436E-06 -1.61244195586945E-06
  1.60855169136618E-04  7.01558067596605E-07  3.27721114236946E-06  1.20337150890787E-06  9.22169819488316E-06
 -3.86279380869925E-06  1.20527345806290E-07  1.71725536807467E-06 -3.28521950810156E-07  1.64556308287228E-06
 -5.25912336705770E-07 -1.88061316565502E-06 -1.67447414261182E-06 -1.14764980389865E-06 -5.82447484629050E-07
 -3.89954056567043E-06 -2.13949972373912E-05 -1.02867839929462E-04 -3.51973244093776E-05  2.34615355546256E-04
 -5.71471498196740E-06 -3.21696370992060E-05 -8.75336739639701E-06  4.12408236450781E-04  4.44946678804842E-06
  1.75524818108104E-05  2.67228646674885E-06  3.61077340031772E-04  7.19150152908267E-06  3.52072164055464E-05
  8.10607221386701E-06  1.04656071369678E-05  3.18426770451722E-06 -9.00584588968775E-06 -5.73675707184155E-08
 -5.90578142046470E-06 -1.80400950679469E-06  2.04086141252955E-05  6.73875442313145E-06 -8.05129695086797E-06
 -4.82130987960634E-06 -2.58223716696787E-07 -1.43714064261504E-04  3.23400097588418E-05  9.61268604577870E-05
  4.68124936903771E-05  6.18115428319573E-02 -1.53439630016801E-06 -3.56836379782491E-05 -1.09482078267447E-06
  8.24867836659120E-01  6.82353620383821E-05  1.70424805109576E-05  1.37236242913827E-04  5.61936003859822E-01
  5.15289202803569E-05  3.75857613923904E-05  1.01860470459639E-04  6.52823309729634E-05  1.04424114492298E-05
  5.34427756941561E-05 -1.42298069451578E-05 -3.78437268764073E-05 -6.10527238531282E-06 -4.59105532506637E-05
  1.61217891961927E-05 -6.93406843105353E-06 -8.00985585637045E-07  4.74112376774808E-07  3.13638319478329E-06
 -2.82632499071485E-06  1.74621730332856E-06 -8.66139625899186E-06  8.41347393094224E-07 -2.71152653672196E-05
 -6.55119988396933E-07 -1.31500402952710E-05 -5.04117514802451E-07 -3.74808905301477E-06 -5.66331276172945E-06
 -2.02533969082497E-06 -3.18383112980487E-06  1.10137546112089E-06 -1.67398334169630E-05  2.19058393738873E-07
  7.98961994466356E-07 -5.11387123458777E-07 -3.82087190721779E-06 -5.95568571235608E-06 -6.31860006066725E-07
 -1.09101523228552E-05 -3.12392302993344E-07 -9.32914485506607E-06  2.30150062592605E-06 -9.24470599645786E-06
 -4.24127437421273E-08 -3.29835889766257E-07 -5.86725627920544E-07 -7.47442315338586E-08 -1.54050867643002E-06
 -4.06121264651058E-08  1.13628291064627E-06  2.77469965872434E-08  1.98217786523224E-06  3.81674759671584E-09
  4.23208097902467E-09  1.69365966209234E-06  7.54660229448001E-08 -3.33074668228191E-07  2.95627041834981E-07
  2.36226081929969E-06  1.51074069097976E-07  1.79373183296908E-06  8.48402947376327E-09  7.03526643997135E-08
  3.75681984503481E-07  8.94653974382237E-09 -3.54787288278534E-07  5.02553822905147E-08  3.96293209985187E-07
 -2.08459569306181E-08  2.56546313014511E-06  9.47719851570781E-09  7.91800561191347E-08  3.99675335818018E-07
  5.76889004477922E-08 -1.69362248265021E-06  1.47478065600145E-08  1.88024614953301E-06  3.96340954470368E-08
  7.73854072494071E-07  2.93964955869707E-07  2.21295250357011E-06  6.85419311136801E-06 -1.28367418290164E-06
  1.32496141197104E-06 -1.54836944516203E-06 -2.38937330063533E-05 -2.42167505281055E-07 -1.80707799012812E-05
 -4.47288502711874E-09 -8.48047126113931E-07 -1.24724939426350E-06 -5.56079569324426E-07  9.98265090085719E-08
 -9.77472365442508E-07  4.38455395338874E-08 -4.52723603585302E-07  1.34207024725305E-06  2.09834474147212E-06
  9.76479665999183E-06  6.52325593933352E-06 -2.28904752841737E-06 -1.18802438947654E-05 -7.78940353065918E-06
 -1.17969257866004E-05  1.98049571878082E-10 -8.21950924116455E-07 -9.28434096627048E-07 -8.23897168262125E-07
  5.39076725607573E-07  7.99768198524026E-08 -8.96654810295506E-07 -4.12119055120313E-07  3.86924218211766E-07
  2.36768385753551E-06 -1.23815858417668E-06 -1.73770437996545E-06 -3.32609972221580E-07  5.51688274001509E-07
 -1.82105288264437E-06 -1.79197936289981E-06
* ORBITAL    1   21
  2.56293538425415E-07  1.43025976953194E-04 -3.21932102785336E-05 -9.58245566182399E-05 -4.66854479018061E-05
  8.26517967251523E-01  6.84092882748996E-05  1.70627454732947E-05  1.37575406848711E-04  6.13095681844916E-02
 -1.57473210482462E-06 -3.54751794426207E-05 -1.16173593030452E-06  5.59559063901243E-01  5.13408228152249E-05
  3.74933461569174E-05  1.01471368835615E-04 -6.53047008317447E-05 -1.04886906170533E-05  4.56310570152814E-05
 -1.60413866920850E-05  3.77532507658871E-05  6.08015249545252E-06 -5.35652392650504E-05  1.42523229743407E-05
 -6.93452172651040E-06 -8.04298429831724E-07  5.81744205305933E-07  4.07450701538114E-06  2.13225222827125E-05
  1.02633761200056E-04  3.51445289688531E-05  2.34891046092926E-04  4.43390106173919E-06  1.75030150337642E-05
  2.64466999123663E-06  1.21070734234922E-04 -5.72569666103848E-06 -3.21962055442267E-05 -8.78247093238924E-06
  6.73567041170452E-05  7.16398174876340E-06  3.51546997413604E-05  8.05557559185818E-06 -1.04378035968834E-05
 -3.17795406742795E-06 -2.04090610369136E-05 -6.74288167846405E-06  5.90895586320890E-06  1.80903000491953E-06
  8.89107926007508E-06  4.91231338130734E-08 -8.12623600331969E-06 -4.81474424678540E-06  1.01235461945455E-07
  8.57101323622349E-07  3.18227232585647E-06  6.80879342263390E-06 -6.86063416860394E-06 -7.04233118747989E-04
 -1.27177249615881E-06 -5.62386950647887E-06 -1.77083512046024E-06  1.07403985261020E-03 -1.60974742077651E-06
 -6.46873655955098E-06  7.52257409161106E-08 -1.10042924395129E-03  5.90936449583020E-07  3.26307737823839E-06
  1.00777772053923E-06 -8.91162866043542E-06  3.83988855490883E-06  6.06130044071770E-07  1.84435660286751E-06
  2.19407081015099E-07 -1.65576192630034E-06 -5.83935748555778E-08 -1.73247251434645E-06 -1.52584095792110E-06
 -1.17704434265936E-06  1.15493197452529E-07  8.03275921103598E-07  3.73452467180494E-06  9.38761848388381E-06
 -5.81316118481062E-06  1.74014620193174E-04 -1.09695188330757E-06 -4.37013688589834E-06 -1.39010458678268E-07
  3.88090081623769E-04 -1.99829083500769E-06 -8.76597491463566E-06 -1.77789427328846E-06  3.27239276503838E-04
  5.16224062015838E-07  1.18886801698303E-06 -9.09744347697464E-07 -4.62542541935730E-06  3.39937711735238E-06
 -5.30768335937214E-07  9.18838494879521E-07  7.62822032263023E-06 -2.54824265488220E-06 -1.40118643771699E-06
 -2.54846006779061E-06  3.75675309460367E-07 -1.46884523982198E-08  5.10700344809677E-07  3.81532020278266E-06
  5.95636649982817E-06 -3.10340398716068E-07 -9.34597916460958E-06 -6.29296301809369E-07 -1.09110684296551E-05
  2.29267574328847E-06 -9.23580400189750E-06  4.13414191527093E-08  3.21798955204325E-07  5.85856943606960E-07
 -4.30975143074970E-08  1.13792339962289E-06 -7.57640355404006E-08 -1.59553686348507E-06  2.35414390837681E-08
  2.02491779206894E-06 -4.74857797896358E-07 -3.14141301168169E-06  2.83470156763207E-06  8.38681164524728E-07
 -2.71866822031341E-05  1.75389408300197E-06 -8.61857512599108E-06 -6.51017409033568E-07 -1.30926256919131E-05
  5.04853481292828E-07  3.75328380509893E-06  5.63899974681473E-06  1.10361111012137E-06 -1.68319178859909E-05
 -2.03108125536406E-06 -3.24677920518400E-06  2.20404791789249E-07  8.88392950857156E-07 -9.12196385294603E-09
 -7.63298454416062E-08 -3.84311734692796E-07  1.52416577064699E-08  1.83157999625206E-06  5.57220035442718E-08
 -1.64819887189842E-06  4.06926087137388E-08  8.06230961756665E-07 -2.91015613264698E-07 -2.19083303932349E-06
 -6.80097009822523E-06 -1.55057949720756E-06 -2.39298495206846E-05 -1.27555543648721E-06  1.33273406987243E-06
 -2.43254925144483E-07 -1.80201905518158E-05 -2.07725206547618E-09  8.62799540334870E-09 -1.65968631146688E-06
  2.98820859025513E-07  2.44082044051060E-06  7.93176508361063E-08 -2.90970354308786E-07  1.53215049785337E-07
  1.85185004914672E-06 -8.24073988002706E-09 -6.86250420664589E-08 -3.64818711435156E-07  5.03157713155519E-08
  4.17234951736974E-07  7.18122726602802E-09 -3.89301001667943E-07 -2.16799606943294E-08  2.54702992114731E-06
 -3.85471855530067E-07 -2.35918158051581E-06 -1.73987871801591E-06 -1.22781566048634E-06 -3.50030154475830E-07
  1.79732763207939E-06 -5.38678166113395E-07  1.81677431701067E-06  1.49884263115852E-09  8.25903158625362E-07
 -8.14123659729846E-07 -9.26248155044448E-07  5.35694541901433E-07  4.05533604992843E-07 -8.41657455190206E-08
  8.89724668901951E-07 -1.34471293454153E-06 -2.12284534997161E-06  6.46975517409051E-06  9.78828569948083E-06
 -2.25226157286550E-06  7.78796603530739E-06  1.18119500316266E-05  1.19450952372161E-05  4.67367881894799E-09
  8.39447917071236E-07 -5.30790798485273E-07 -1.24331478912476E-06  9.39595687063470E-08 -4.97245930702156E-08
  4.67690676512189E-07  9.62013642570360E-07
* ORBITAL    1   22
 -7.91021119325118E-07 -5.37321488863074E-06 -2.86139889189198E-05 -1.29694048866739E-04 -2.72224773790983E-05
  2.27546422179341E-04  3.51157563221461E-07  3.06486084113003E-06  7.32927114460154E-07 -5.77333622413621E-04
 -1.59580189840185E-05 -6.91781579117227E-05 -1.06829834846101E-05  2.66132781883102E-04 -1.63973111143088E-06
 -1.03083283948397E-05 -4.11155289929973E-06  8.16623207746277E-07  2.45476674170235E-06 -1.15174311246340E-06
 -4.54504142398897E-06  7.68287255023529E-06  7.74719605721222E-06 -4.45191915366131E-07  7.24535970954791E-07
 -7.11928162164734E-06  1.01265292818738E-05 -7.86847704525282E-07 -5.15223715110562E-06 -2.84733534893209E-05
 -1.28124628260621E-04 -2.63206852446306E-05 -2.02376490685601E-04 -6.57044494638256E-06 -2.51727995426049E-05
 -1.85499065995010E-06 -6.13718701937718E-04 -9.05524528654662E-06 -4.02184030371765E-05 -7.84647706886595E-06
 -1.37882166555512E-03 -1.15394912749377E-05 -5.03261440835852E-05 -7.96822437283790E-06 -6.19040689861108E-06
 -5.43366398449664E-06  4.94317447772771E-06 -9.66519057540287E-06 -4.22037902018819E-06 -5.93524574538787E-06
  5.60131352277644E-06 -4.49613998865335E-06  1.14130189664401E-06  2.61079446051087E-06 -9.60537756070233E-07
 -5.57722064070950E-04  1.05562213347523E-04  2.34793963488321E-04  1.05976775357610E-04 -2.11041719006059E-01
 -1.50485926893310E-05 -1.73559420709019E-05 -2.82339969509641E-05 -8.71940420271293E-01 -7.90474264488966E-05
 -1.56180001311415E-04 -1.52019274565899E-04 -4.41791456989863E-01 -4.28921298701087E-05 -9.74512185900826E-05
 -8.33894935662242E-05  1.46073097607020E-06 -8.98238810827210E-06  1.72455494224121E-04 -4.85966247288213E-05
 -1.39954087673451E-06  5.58607391655253E-06  4.00450319211229E-05 -8.29862481382168E-06 -1.52084643179565E-04
  4.07499810820181E-05 -4.48173422732371E-07 -3.17337453821583E-06 -1.64408330964794E-05 -7.10435082305965E-05
 -7.44990021488907E-06  2.85034944700414E-04  3.13599104544636E-06  1.64678683244835E-05  5.91835805427409E-07
  5.46667736196181E-04 -7.14431785145094E-06 -3.17794170400174E-05 -6.04255528539030E-06  1.77607005596499E-04
 -7.25095105621800E-06 -3.38339172848056E-05 -4.65024525502453E-06  1.35083548964368E-05  5.65135379343905E-06
 -1.13337238332273E-05 -7.73279060649510E-06 -7.91821763178069E-06 -3.27148280648218E-06  1.41616113211838E-05
  5.18782343297688E-06 -2.06013847452571E-06  1.76242535359497E-06  8.28492502958845E-08  6.20785996183885E-07
  5.25189268977373E-06 -1.65458743479105E-07 -5.15604781716063E-06  1.10890092960484E-07 -2.29606175787243E-06
  1.99543583662421E-07  1.92169122467555E-06 -4.75728378422018E-07 -3.50593273571591E-06 -1.78654165564202E-06
 -1.39329268510169E-07  2.16902505198196E-06 -2.22506850343747E-07  1.38685809339745E-05 -1.82151569294790E-06
 -1.78907142350968E-06 -4.75310537643921E-07 -3.51524929918807E-06 -1.88996728133638E-06  1.13018418957054E-06
  9.03311272636479E-06 -1.55892957226134E-06  6.04260918965697E-06 -6.40567163506405E-08  7.85493284098888E-06
 -1.07176881460410E-06 -7.66921133430457E-06 -7.48179007051653E-06 -2.22742024360358E-06 -1.27503220461212E-05
 -2.52564999362827E-06  4.25588822765359E-06 -2.07171538464884E-07  1.18404250102450E-05  2.40046736841397E-06
  1.78505488862109E-05  4.19120419685826E-05 -1.25453188468921E-06 -1.15405107657775E-06 -5.89443794321803E-06
  2.33086797477676E-05 -3.27434303798908E-06  1.66667093871137E-05 -3.68224838570496E-08 -2.95192712696866E-07
 -1.21645913547281E-07 -3.74022816502279E-08 -1.08920345659915E-06 -2.85835063604367E-07 -2.65325141499893E-06
  2.76107992708513E-07  5.52771281324986E-06 -3.42864453479768E-08 -2.74201478766427E-07 -4.78211347713644E-08
 -3.45626223970641E-07 -5.82061276729307E-06  4.04800821690734E-08  2.13728948869238E-06 -1.62245544689582E-07
 -9.00582767448013E-07 -2.08139279391843E-08 -1.52101388372944E-07  9.94599828534861E-07  8.71644868600920E-08
 -1.23515882909901E-06  4.79469564418128E-08 -7.76236226443383E-07 -2.84000188103488E-08  3.35678658965739E-07
 -4.22749720045565E-09  4.77704247594109E-07  5.42159894044468E-07  7.10590961715983E-07  5.27529928058779E-07
  2.31010433225536E-06  1.81575820589423E-07  3.38160987603111E-06  2.04817958696127E-07  3.95737203086386E-08
  1.12624481857074E-06  1.07484208756925E-06 -5.34514671090395E-08 -3.42737859845949E-06  1.10944343494362E-06
 -3.37541648107346E-06 -4.71904631443075E-09  4.70932610382161E-07  2.73195662474069E-07  9.82304732650423E-07
  1.36955597614010E-07  2.29044458487736E-07  2.37159925842113E-06  3.42470173498214E-06  1.74097937285567E-07
  8.17061948595996E-06 -1.27024059179097E-05 -1.55148530861613E-05 -1.92827770109829E-06 -2.91916743770505E-06
  1.90448890129738E-06  2.18172516001683E-06
* ORBITAL    1   23
  2.28236270116559E-08  1.65835516120482E-07  8.37236221546944E-07  3.86192221330358E-06  1.14983683478343E-06
 -2.35169898127891E-04 -5.97663840683695E-07 -1.34015384948535E-06 -4.23973897626256E-07  2.14526870006147E-04
  5.58547569472748E-07  1.06222061615140E-06  2.57674203495672E-07  3.05883349956920E-04  2.67064097907512E-07
 -1.01403224996511E-06 -5.13736719132219E-08 -7.06671781968721E-06 -1.15158494220932E-06 -7.61395192017226E-07
 -8.77971138874236E-07 -1.14604080218468E-05 -1.60899691354207E-06  7.91517917897623E-07 -6.86045609415849E-07
  3.35542961477749E-07  1.35387934033400E-06  1.05122695224869E-08  1.14284973592130E-05 -1.89817992276234E-06
 -4.37980347608292E-06 -2.06055691991627E-06  4.93117314736943E-01  4.55172305200045E-05  4.30530804922026E-06
  7.92182856507723E-05 -4.77266541569202E-01 -4.44515001543724E-05 -6.24790191721688E-06 -7.71852928032374E-05
 -7.27358212268612E-01 -6.73144001611563E-05 -1.09206970382961E-05 -1.17493220735999E-04  1.56873685407194E-05
  5.55487957613057E-06 -3.64712395086430E-05  1.02526509227688E-05  3.27124500606006E-05  1.05531737649294E-05
 -3.96668165592567E-05  1.11189645577404E-05  5.14616461977724E-05 -1.43201004231908E-05  3.72530446804516E-07
  3.35344611496976E-06  1.35538423594255E-05  7.00146574097411E-05  2.99531593551729E-05  2.48745598471668E-05
 -3.21136675630421E-06 -1.61954500254441E-05 -4.61769965971453E-06  1.21178829963293E-03 -3.67507812116962E-06
 -1.36087646091318E-05 -2.44274395829504E-06  3.01912033631554E-04 -4.24557004019946E-06 -1.91686617965811E-05
 -5.01575136157035E-06 -2.21641535205425E-06  1.72388783487071E-06 -5.31977355141043E-06 -1.40293305682510E-06
  4.95165720198143E-06 -1.52139148869945E-06 -5.16331392418950E-06  3.58971803554631E-06  1.42958087542613E-06
  5.14128621181279E-06 -3.52520924170532E-07 -2.49791863668017E-06 -1.30420716783641E-05 -6.79773045965147E-05
 -3.01232762333100E-05 -2.55171979865888E-04  6.16089509310218E-06  2.74023251406316E-05  7.10069333255248E-06
  6.02575986203293E-04  4.58868305236898E-07  1.19888173380343E-06  8.81592259224969E-08 -5.09980456915175E-04
 -5.57345374946091E-07  1.26504697090541E-06  1.14214852944052E-06  4.67870154375477E-06 -1.96880402003262E-06
 -8.71197869657838E-07 -1.04256238922300E-06  5.39314007402216E-07  6.27770778102004E-07 -9.55598904629365E-07
 -6.26725139497863E-06  7.33978006996011E-06 -1.30969852625464E-06 -4.10957655526382E-07 -3.09369193232379E-06
 -1.44190149317696E-06  2.12267678023736E-06 -1.02083885117928E-07 -1.52814514777311E-06  8.59220711845626E-06
  4.48354201967809E-07  1.48735537558438E-05 -6.08101482680810E-09 -3.55346904373592E-08  1.46218714525855E-07
 -1.70999928361914E-07 -5.14291841964010E-06  2.20647344853939E-07  3.93567614162208E-06  3.11444854586488E-07
  7.60329912164485E-06  6.60103440166178E-10  4.90635580479542E-09 -5.41709680417163E-08  3.84433165877959E-08
  1.25836707308644E-06 -3.97103042855247E-08 -1.27062366762185E-06 -5.57323752394432E-08 -1.80677373939815E-06
  4.61984559900244E-07  3.44859523059930E-06  1.69374640487082E-06 -6.64893399822302E-07 -1.50512915283911E-05
  3.53615952279426E-08  5.83719606990277E-06 -2.71434909195549E-06  7.42929589862614E-06  1.37612468514446E-08
  1.31700301676950E-07 -4.99003793690609E-07  2.19599724476329E-08  2.24571020138373E-06 -3.55250991091526E-07
 -5.05761391231393E-06 -1.68623494664276E-07 -2.08185289253586E-06 -1.18058588412519E-11  5.11460751056590E-10
 -8.37163731893075E-08 -9.75912307287115E-09 -1.13715456205443E-06  2.22836080918787E-08  1.08613086185668E-06
  1.28991714736069E-08  1.57409053237423E-06 -2.50654150584223E-08 -1.86181278017145E-07 -4.43777693549051E-07
 -9.07843121349986E-07 -1.40672283705957E-05  7.78536640027662E-07  1.37948444418399E-05  1.16230104317251E-06
  2.13795689770019E-05 -2.18775688814534E-08 -1.93589040491027E-07  2.60774575798324E-07  3.09786867108784E-07
  2.95136111470962E-06  4.68242559152775E-08  3.35223448142585E-09 -2.68424461117296E-07 -5.15047044110207E-06
 -3.09212227417905E-08 -8.10860312104142E-08  4.81077740926565E-07 -2.53717355163591E-07 -4.90229545413407E-07
  4.37683289206211E-06  2.25285122046517E-07 -3.81220678825448E-06  4.17664818037735E-08  1.37222017447600E-07
 -8.81678973073688E-08 -3.83557525600404E-07 -2.28401159240223E-07  1.97735357181390E-06  9.70022674246447E-07
  2.16636065241763E-06 -1.09617605678717E-08 -4.76435999267216E-08 -4.12570301487770E-08  2.54055519989791E-09
  5.76754242200805E-08 -5.53554795540934E-08  1.07102082557737E-06 -9.59702520332822E-07 -4.10041118304773E-08
 -1.00205187914413E-07  3.67263691753759E-07  4.03559997882730E-08 -2.24971951727514E-07 -9.95235109541560E-07
 -2.00278698128306E-06 -2.22384410738469E-06
* ORBITAL    1   24
 -3.90010672427096E-07 -2.77214957281265E-06 -1.43808639041302E-05 -7.37749773748793E-05 -3.13693233621854E-05
  2.37815684487013E-03 -3.10933827620491E-06 -1.69118102629593E-05 -4.42195155500852E-06 -2.51501190897442E-03
 -4.14082082187470E-06 -1.43823647484228E-05 -3.12143161614720E-06 -3.43863486908209E-03  4.25156721394100E-06
  2.07209281297478E-05  4.84234499362613E-06  1.47916458790769E-06 -1.72206102098869E-06 -5.29798962425441E-06
 -1.43579662565985E-06 -4.51886523522327E-06  1.14139982627449E-06 -5.03832125123952E-06  3.93141348001096E-06
 -1.20535677133776E-06 -5.31792543384183E-06  3.32849179380668E-07  2.15540383432534E-06  1.23707640853206E-05
  6.46643637691527E-05  2.91371452779312E-05  8.27815270258800E-04  5.84492155274023E-06  2.57067903148791E-05
  6.93061946577758E-06 -2.10724343826039E-04  4.30022454881355E-07  1.34996048548890E-06 -3.38352513941873E-09
 -3.99888636498923E-04  4.61451676177762E-07 -1.14917912056476E-06 -1.25312061427085E-06 -5.01469994235318E-06
  2.19943115496525E-06 -8.70696801527025E-07 -1.13711395480125E-06 -2.17556262122687E-07 -3.50405068546309E-07
 -7.73146078106441E-07 -6.04225963503909E-06 -6.80393223264611E-06  1.02735607130960E-06 -4.53062965021953E-09
 -4.36043801091148E-08 -1.51522259552690E-07 -4.27872696838102E-07  4.79667377422484E-07  8.32077214816499E-05
 -4.91565015045245E-07 -7.73598560781868E-07 -1.83366473328528E-07 -1.01632446770975E-04  3.51203595824202E-07
  2.77095043460019E-07  2.21682935441340E-08  1.09909606545562E-04 -3.72436711115730E-07  2.31621356731887E-07
 -1.01844548531327E-07  7.12374362203710E-06  1.08815625621072E-06 -3.60988817555015E-08 -1.12147608886837E-06
  1.15560301864311E-05  1.64169098755556E-06 -3.74800571414637E-07 -6.76449355470546E-07 -6.63096132871423E-09
 -1.21298938006309E-06 -2.40196576730996E-08 -1.46474318277644E-05  2.78926317116780E-06  6.88764737275500E-06
  2.95088533840553E-06  4.70103388793077E-01  4.36063761543974E-05  1.86888243800569E-06  7.57087393936816E-05
 -5.20703559677897E-01 -4.78436612928171E-05 -7.09361977475757E-06 -8.39920041491738E-05  7.12633379767843E-01
  6.61326353097837E-05  1.15234409509944E-05  1.15968122301035E-04 -1.89531415430217E-05 -6.68189473417856E-06
 -3.89306806986293E-05  1.08607241415343E-05 -2.92914833116366E-05 -1.02697053711450E-05 -4.15932091553431E-05
  1.18110719883757E-05 -4.78498830166721E-05  1.36165314076830E-05 -4.84213808345791E-08 -3.42364333913246E-07
 -2.77006387792029E-07 -3.30715705634691E-07 -4.77406643765203E-06  1.32375724226809E-07  5.42189239199848E-06
 -3.07971362618964E-07 -7.21916512578860E-06  4.28488661722737E-07  3.20680448636084E-06  1.47650161131353E-06
  2.14698489927097E-06 -2.48060487557343E-07 -1.54660000442137E-06  1.00105859865243E-05 -4.86647066182455E-07
 -1.50705767841374E-05 -4.33039451946406E-07 -3.26169705596320E-06 -1.64132457955394E-06 -6.31539784203070E-07
 -1.44552317830607E-05  2.35436744543196E-08  6.13579526184305E-06  2.67764798381101E-06 -6.07854084220579E-06
  4.96536764979757E-09  3.71181864092207E-08  1.54748090838108E-07  4.87664218209478E-08  1.04080915684249E-06
 -5.35859435443258E-08 -1.42348253369323E-06  5.02844332446330E-08  1.77432867273902E-06 -8.16579188975124E-11
 -4.18951475665531E-11 -4.32706778718375E-09 -1.30268204589609E-08 -1.10786747661941E-06  8.78626963669746E-09
  1.08917204509689E-06 -2.13397362551660E-08 -1.60226721646746E-06 -1.93230521455663E-08 -1.74384408227252E-07
  3.92511200303949E-07  1.76807990392848E-08  2.25621840227041E-06 -3.76648031572489E-07 -5.14296596206063E-06
  1.85410114083108E-07  2.01066588637844E-06  1.96536380986535E-08  1.75195015672104E-07 -3.50497428207026E-07
  2.93788339133600E-07  2.75259740614354E-06  4.84198582068466E-08 -7.05811482464625E-08  2.64638707433513E-07
  4.96909371897463E-06  5.89406809453169E-08  4.37597145502202E-07  9.03988487019792E-07 -9.65790324918891E-07
 -1.36793411783607E-05  8.21821834848356E-07  1.48819204355344E-05 -1.08299323069797E-06 -2.05267966254396E-05
 -4.02808504884868E-08 -7.86319194105341E-08  6.57285454823494E-09 -3.48286623869358E-07  2.09909410933364E-07
 -1.84676584585082E-06 -9.94196643502272E-07 -2.11623343067578E-06 -2.75843961415068E-08  1.76903108332280E-07
 -2.61613313091504E-07 -8.46682507729574E-07  5.51754163463811E-07 -3.88538593923984E-06 -3.97149943296946E-08
  4.26968069748097E-06  4.31854684707946E-08  1.73046272038332E-07  4.50371684160682E-07  9.58933523468196E-08
  2.05614855217596E-07  1.00660121776891E-06  2.14124879041765E-06  2.25711246085201E-06  3.44126285297655E-09
 -1.60651986923422E-08  2.63227313310406E-08  7.63808367541576E-08 -2.85802240273479E-08  1.01290227676534E-08
 -1.12166422729441E-06  9.07124743968779E-07
* ORBITAL    1   25
  1.81881548555623E-08  1.46609237954876E-05 -2.98816601013694E-06 -7.94907345538077E-06 -3.40680787528468E-06
 -5.18321676337544E-01 -4.77013802102196E-05 -7.18446243228552E-06 -8.36884043198366E-05  4.70596962463385E-01
  4.36092088903598E-05  1.62432643999943E-06  7.57220088153311E-05  7.14043036022826E-01  6.63456956993432E-05
  1.17970576475811E-05  1.16255048923564E-04  1.87569913199982E-05  6.63408240523946E-06  4.16607861543653E-05
 -1.18776261428199E-05  2.93630322741388E-05  1.03036489532057E-05  3.87032340069585E-05 -1.07806709855395E-05
 -4.79562865971769E-05  1.36165641631537E-05  8.48420664450965E-09  1.84230884347652E-08  3.12157644847718E-07
  1.23799016952287E-06 -1.14600000805911E-07 -1.51689177431955E-04  4.09839971295300E-07  5.65934855611790E-07
  8.69716746551310E-08  2.35286974120472E-04 -4.91388084973661E-07 -8.69011365735624E-07 -1.84225491521265E-07
  3.43774562964186E-04 -3.36633233041194E-07  2.69870515204867E-07 -6.20001617976771E-08 -7.17834053625809E-06
 -1.08703087234861E-06  3.44626728373316E-07  6.36777390889935E-07 -1.14996194673355E-05 -1.65552942263006E-06
  1.06330963974762E-07  1.05073893709743E-06 -1.09262276401384E-07 -1.21343175558158E-06 -3.33661621074673E-07
 -2.53245298654452E-06 -1.23073588700358E-05 -6.45123973559777E-05 -2.90710023254546E-05 -1.17629850590317E-04
  4.37779305467011E-07  1.31131079299822E-06  1.27747605072005E-08 -4.79898172398872E-05  5.75335946571409E-06
  2.55495544675065E-05  6.77149645643758E-06 -3.01048586328121E-04  4.59101936697442E-07 -1.22355232462046E-06
 -1.24703873032548E-06  4.87647735132881E-06 -2.17530527250162E-06  1.02060179037223E-06  5.97957481241173E-06
  4.14789030373831E-07  3.70906606404228E-07  8.70130242992865E-07  1.12220239033095E-06 -6.65969684480817E-06
  1.04329158305931E-06  3.89407579090570E-07  2.59936537652140E-06  1.44001786851913E-05  7.37738032840725E-05
  3.13833890611790E-05  2.02740325855857E-03 -3.71807914607599E-06 -1.43615972043057E-05 -2.39207042905127E-06
 -2.68469649086178E-03 -3.58232649287819E-06 -1.70279818488049E-05 -5.24897906924901E-06  3.53789309819462E-03
  4.88958276207216E-06  2.07738438703733E-05  5.96545088159588E-06 -1.68188026693350E-06  1.66730869362322E-06
  4.64213033398457E-06 -3.82786352444734E-06  4.23432425157014E-06 -1.25669624834486E-06  4.89300317005572E-06
  1.55563831229550E-06 -1.67122905768902E-06 -5.18793040985241E-06  4.34031586992678E-07  3.26929252674808E-06
  1.65933146085267E-06  1.88464373647760E-08  6.05368216471168E-06 -6.31890409805138E-07 -1.44291224240779E-05
  2.68089996360710E-06 -6.18768454685305E-06 -8.97200174493420E-10 -6.58437467546938E-09 -1.40307404539736E-07
 -3.27327557116197E-08 -1.41756599254328E-06  3.38755777100330E-08  1.17494692648018E-06  4.56445554764456E-08
  1.60523628844075E-06  4.15752561183960E-08  2.92113296157760E-07  2.40286749736147E-07  1.32041529581180E-07
  5.23125972011229E-06 -3.27487522959251E-07 -4.78326407219715E-06 -2.84239490040579E-07 -7.30819461403097E-06
 -4.28409609044605E-07 -3.20597641657224E-06 -1.47208696082633E-06 -1.54504525650901E-06  1.00154477556231E-05
  2.13975092720741E-06 -2.85637338454893E-07 -4.85350823218273E-07 -1.50409180047590E-05 -1.54750278842935E-08
 -1.44030851824491E-07  4.25141441359097E-07  4.51005811940195E-08 -1.08504126545631E-07  2.86272119619466E-07
  2.74524378656411E-06  2.55773703365671E-07  4.83238222485571E-06 -5.87312009919574E-08 -4.36371977190135E-07
 -8.94535092821778E-07  8.18048016806624E-07  1.48352361149350E-05 -9.71288936709888E-07 -1.37405400760138E-05
 -1.08336105952996E-06 -2.05550812771284E-05  5.39601833995865E-10  3.76560938080194E-09  3.93361394651297E-09
  1.30242328360849E-08  1.12966274356681E-06 -1.26501827549018E-08 -1.11954210354063E-06 -1.87030161469137E-08
 -1.55042504002005E-06  1.99887495819052E-08  1.79335275260301E-07 -3.81704642979019E-07 -3.86018386066168E-07
 -5.27856338705596E-06  2.58795737810280E-08  2.40019765243476E-06  1.75041148550325E-07  1.81505214402635E-06
 -4.75924903708193E-09  1.01253835551024E-08  7.17667231652442E-08  2.04271909769829E-08 -2.47648137856948E-08
 -9.19507197355754E-07 -1.88121252416385E-08  1.10787666180608E-06 -4.35511029758058E-08 -1.68980896758580E-07
  9.02908241008756E-08  4.48901887407242E-07  2.14705275165020E-07 -2.28132162428309E-06 -1.00854848906258E-06
 -2.10102798132201E-06  2.11196760627744E-08 -2.03103908362115E-07 -8.42821179877799E-07 -2.23159378671267E-07
  5.75628659053159E-07  6.78201233173124E-08 -4.22153685760130E-06  4.01091203017894E-06  4.13946167186399E-08
  9.95076332427432E-08 -3.73439022214622E-07 -1.75953655060544E-08  2.24494725916049E-07  9.94513362162821E-07
  2.10497916374422E-06  1.85577827187865E-06
* ORBITAL    1   26
  4.49127313226083E-07  2.88844597856925E-06  1.65532203600789E-05  7.14587303654284E-05  7.58409578764939E-06
  3.43043745656424E-04 -7.19006625999134E-06 -3.18786897732512E-05 -6.10064058785273E-06  7.11757016372016E-04
  3.21116564051860E-06  1.67011427882627E-05  6.96960218275359E-07 -1.22060154552702E-04 -7.27963631275546E-06
 -3.38597508131783E-05 -4.70044240446097E-06 -1.35683087740517E-05 -5.69173667536118E-06 -1.42957846674175E-05
 -5.17485158764179E-06  7.80941756238118E-06  3.24505037603420E-06  1.14283351642452E-05  7.74064894140078E-06
 -2.12775885634967E-06  1.75952221574921E-06  9.64107131568958E-07  5.51949550279386E-04 -1.05540213815757E-04
 -2.34517873378307E-04 -1.06100502245041E-04 -8.67832932244071E-01 -7.86401070389480E-05 -1.56523824721252E-04
 -1.50890266606462E-04 -2.11415274576561E-01 -1.49891594370832E-05 -1.73667978381240E-05 -2.81237399783216E-05
 -4.49629229726931E-01 -4.35939762793212E-05 -9.77371814899773E-05 -8.43045894460894E-05 -2.08717988711462E-06
  8.96209414510849E-06 -4.05803403205228E-05  8.36866370131480E-06  1.67330761270819E-06 -5.30562200967539E-06
 -1.73330842328580E-04  4.83783403400369E-05 -1.51738408439208E-04  4.01729924399141E-05  7.90207243091702E-07
  6.21796559118045E-06  2.83327487597338E-05  1.28056693996182E-04  2.61953150675172E-05  3.15701424094935E-04
 -9.00407900159889E-06 -4.02857156594070E-05 -7.72298567735064E-06  7.48586355760260E-04 -6.50072037095974E-06
 -2.49370251427153E-05 -1.68800003190589E-06  4.61283894436444E-04 -1.13828645308006E-05 -5.01972033147635E-05
 -7.65358308660445E-06  6.23246154768417E-06  5.50209282943800E-06 -6.07561037173760E-06  4.64918851537498E-06
  4.40868205112460E-06  5.93271980179930E-06 -5.15850864377138E-06  9.71569848816497E-06  1.33523738649753E-06
  2.55529367037426E-06  7.87751427968347E-07  4.74012377532083E-06  2.86466441460001E-05  1.29534229884348E-04
  2.69939069706167E-05 -1.27228697074365E-03 -1.60025456923988E-05 -6.91110539664756E-05 -1.07360351227711E-05
 -5.37420196378215E-04  3.00628592805265E-07  3.13143715633256E-06  6.25529699065813E-07  1.13956911106988E-03
 -1.53782032596313E-06 -1.00913587513873E-05 -3.91653939219677E-06 -8.36657608968917E-07 -2.51502153617122E-06
  3.77216115387267E-07 -6.80899053800094E-07 -7.61072859928074E-06 -7.78572041267189E-06  9.17760751168374E-07
  4.48567845007711E-06 -7.48529514377524E-06  1.01235434254229E-05  4.68713574244005E-07  3.46516261782016E-06
  1.66419424439829E-06 -1.54502644972895E-06  6.30487409128986E-06  1.11417493093350E-06  8.88462661489931E-06
 -6.06423311146111E-08  8.06535649750413E-06  1.06966199901167E-06  7.65561605920268E-06  7.40505102053343E-06
 -2.51603720337471E-06  4.22572488139637E-06 -2.22198573342372E-06 -1.30215874222451E-05 -1.92121731657534E-07
  1.21690884345716E-05 -8.44859347184847E-08 -6.33504542028938E-07 -5.32243628770448E-06  1.13885263731460E-07
 -2.28664223479403E-06 -1.64879088431174E-07 -5.16099943848998E-06  2.04103789290317E-07  1.92524140949435E-06
  4.79648826007925E-07  3.53414438903295E-06  1.68617550586950E-06 -2.25728628308165E-07  1.39088283883272E-05
 -1.34247144105436E-07  2.20025212397007E-06 -1.84316539729021E-06 -1.55831885720274E-06  2.65880026908863E-08
  2.17189153716210E-07 -1.06983776959125E-07  4.22278028741348E-08  2.11063306563902E-06 -3.28130531448417E-07
 -5.78569831911983E-06 -1.54877876113108E-07 -9.49293547324656E-07  2.20150731080337E-08  1.61037015154408E-07
 -9.84868726430684E-07  4.85121742145089E-08 -7.85635012669510E-07  9.01491071549518E-08 -1.24526258240158E-06
 -3.02486917689025E-08  3.59632478735390E-07 -2.43118129463357E-06 -1.80372796397635E-05 -4.18049980637451E-05
 -5.88677231409166E-06  2.39465082513233E-05 -1.25509636126611E-06 -1.24064639093490E-06 -3.27820352636468E-06
  1.74745969974015E-05  3.94411377741364E-08  3.14343719065548E-07  1.85505361691888E-07 -2.89660896040173E-07
 -2.68820730669455E-06 -3.69965607957203E-08 -1.11331365808516E-06  2.76171771078140E-07  5.55160404146614E-06
 -1.83091064220513E-07 -8.23944835618258E-06 -1.55169460801890E-05 -1.27256593618157E-05 -1.93089494247470E-06
 -2.12950930340666E-06  3.02703634890774E-06 -1.88157187225970E-06  5.03014462162481E-09 -4.58969744489017E-07
  9.67698704943477E-07  2.69657756598202E-07  1.33567083281082E-07 -3.41234476281253E-06 -1.96922489291630E-07
 -2.32863543151879E-06 -2.03663394630943E-07 -2.99210955793272E-08  1.06293812522291E-06  1.12714453576676E-06
 -5.72879623539508E-08 -1.11095853214296E-06  3.39471823348032E-06  3.41764240078563E-06  2.36760037380351E-09
 -4.96440345036676E-07  7.36063700251892E-07  5.68094329384774E-07  5.27609895677599E-07 -1.76900080309033E-07
 -3.39338800983977E-06 -2.31538863211266E-06
* ORBITAL    1   27
  7.62498768069442E-07 -9.82570241074005E-07  2.91413303992396E-05  1.28807484852747E-04  2.69874749875716E-05
  2.37744212472228E-03  8.93276798896863E-06  3.94985215644149E-05  7.90638919088063E-06  1.06009894497217E-02
  7.30838827598432E-06  2.64047171292940E-05  3.61012088088062E-06 -4.85342276546646E-03 -1.17842415527381E-05
 -5.13639228301818E-05 -8.65954428373749E-06  6.39562916791851E-06  5.14696044250943E-06  3.17957698878356E-06
 -3.97907931935423E-06  4.39964886130722E-06  6.29654393875885E-06  4.03949098736804E-06 -9.55152589115438E-06
 -6.96601569996319E-07  2.93934707861025E-06  7.89149196345638E-07  6.62955579545604E-06  2.82458333239034E-05
  1.29371369799830E-04  2.75626428532477E-05 -1.54582408801060E-03  1.57654395865948E-05  6.88425299497355E-05
  1.03718639979140E-05 -3.71743122889554E-04 -3.18412158270103E-07 -3.03097654277650E-06 -7.45564468664751E-07
 -6.36497610001973E-04 -1.87028456398487E-06 -1.14865530356153E-05 -4.43477266899922E-06 -5.81205418659853E-07
 -2.48378326976414E-06 -4.43318258224097E-07  8.60597210200678E-07 -7.83005781009440E-06 -7.73779460157572E-06
 -1.89399571143082E-06 -4.83904120794415E-06 -8.23405632746139E-06  1.02188945986750E-05  4.26820072986784E-07
  3.27484160532499E-06  1.56012974091396E-05  6.69978228066665E-05  6.26233614426351E-06 -3.04674890582024E-05
  6.97368805096556E-06  3.04557095097205E-05  5.82148131577790E-06  2.43906244787285E-04 -2.84748481857534E-06
 -1.53353560427175E-05 -3.49033929199519E-07  1.91428778946095E-04 -7.12712939757185E-06 -3.32491165584810E-05
 -4.54792430504468E-06 -1.27914123070117E-05 -5.50680895442801E-06  1.40728286740071E-05  5.29323545468325E-06
  8.09255297997837E-06  3.34556057358000E-06 -1.07702479012432E-05 -7.48495978682146E-06 -2.32720821561542E-06
  1.66367611543452E-06  9.45824736108178E-07  5.52139786103372E-04 -1.04512539123096E-04 -2.32778871178962E-04
 -1.04695821575209E-04  8.80380646722901E-01  7.92118405598195E-05  1.55083081169224E-04  1.52510079510056E-04
  2.20102024964694E-01  1.54708764115640E-05  1.79103248188110E-05  2.93211413549683E-05 -4.19930915473117E-01
 -4.10751888549441E-05 -9.69806597774235E-05 -8.01295999671910E-05  3.21082862212117E-07  8.90019036606291E-06
  4.02712037868910E-05 -8.27218439825527E-06 -6.62653143438959E-07 -6.09927873257125E-06  1.70045774107099E-04
 -4.75349556802418E-05 -1.54155446605268E-04  4.12592495209017E-05  1.10643916502902E-06  7.89564845982370E-06
  7.65599165040576E-06  2.52364835355929E-06 -5.40113735402118E-06  2.26191087992328E-06  1.19351305556801E-05
 -2.28642546894397E-07  1.16664567064112E-05  4.82610898214729E-07  3.56071251589286E-06  1.80454857032884E-06
  1.52357686272787E-06 -6.58819682166964E-06 -1.16414903218117E-06 -9.51702801370274E-06 -8.04657249688755E-08
  7.38842447643364E-06  4.25373471644306E-07  3.14582440535021E-06  1.44406254938791E-06  2.38095692831009E-07
 -1.38345755281809E-05  1.80145112989491E-07 -2.10603535630281E-06 -1.70556196137148E-06 -2.01669442603319E-06
 -8.81817312385127E-08 -6.61027623305112E-07 -5.28148148008335E-06 -1.32731067431354E-07  2.28463658635672E-06
  1.76116984826587E-07  4.95161461582409E-06  1.91472179559351E-07  2.22249150199805E-06  2.01555137936117E-08
  1.46965394875407E-07 -9.40551318444124E-07 -4.39741698060065E-08  7.03486264038511E-07 -7.57175149498487E-08
  1.41773947121324E-06 -2.14564683612375E-08  3.10347745687816E-07  5.99543831807476E-08  4.64516160635994E-07
  5.01432640297714E-07 -2.44274219234181E-08 -2.01637941905599E-06  4.00601018746691E-07  5.12528977097614E-06
 -1.93810071192628E-07 -5.12765870992298E-07  3.00191167490194E-08  2.44605654094486E-07 -3.89507101125204E-08
  2.71294712489172E-07  2.55403362085203E-06  3.52382619259956E-08  1.24681286425376E-06  2.76800973659874E-07
  5.88278969041793E-06 -2.40813431893861E-06 -1.78815308433082E-05 -4.15087015692197E-05  5.86603659293631E-06
 -2.35847080754333E-05  1.24282630500428E-06  1.11018110077609E-06 -3.25170363266694E-06  1.61355321406963E-05
  1.06301433210206E-09 -5.54686303826178E-07 -1.08693882138316E-06 -3.29206162652033E-07  1.12920736943156E-07
 -3.54626229180393E-06 -2.10043453855054E-07 -2.40222732522788E-06 -1.55053930641896E-07 -8.23536688689528E-06
  1.57545036890108E-05  1.28733565063741E-05 -1.88370345191253E-06 -2.32430363487689E-06  2.85722090720316E-06
 -2.15897772477642E-06  3.94692793890129E-09 -4.32598384890880E-07 -5.82941617586014E-07 -3.83093333982881E-07
  5.25056222971223E-07 -2.11486687352380E-07 -3.30202484329930E-06 -2.16458464999781E-06 -1.88239084991756E-07
  5.75835800773647E-08 -1.07770752033166E-06 -1.18662118697745E-06 -8.20172248463242E-08 -1.10159489549750E-06
  3.26259150440206E-06  3.39004513567533E-06
* ORBITAL    1   28
 -9.64920597220990E-07 -5.52570970454947E-04  1.03927571454265E-04  2.30015390839418E-04  1.04142596872061E-04
  2.19539878911652E-01  1.52206274665049E-05  1.69675560778107E-05  2.90568056334928E-05  8.80148414211839E-01
  7.91141589199303E-05  1.54637761983541E-04  1.52461996683930E-04 -4.20713773553821E-01 -4.08975582095644E-05
 -9.58106730698166E-05 -8.00860110171334E-05 -3.71814154783810E-07 -9.04102052233128E-06 -1.70188665679045E-04
  4.76678185444042E-05  4.20766419327701E-07  5.94634934205226E-06 -4.03663890665417E-05  8.49061378445642E-06
 -1.54135892490833E-04  4.12082424104605E-05 -4.45978010002648E-07 -3.67773580482368E-06 -1.62240546482849E-05
 -6.99560269132691E-05 -6.88975403262984E-06  6.58902210765786E-04 -3.18702483941070E-06 -1.68986873603956E-05
 -5.33205940540421E-07  4.51306994500057E-05  7.00466602176580E-06  3.06090326441071E-05  5.86578046702149E-06
  4.25488680037770E-04 -7.05908169559652E-06 -3.29379072337440E-05 -4.40759123704926E-06  1.28442213055822E-05
  5.57482872452237E-06  1.07940095907433E-05  7.47810736894332E-06 -7.88791201383134E-06 -3.15642857098640E-06
 -1.39506164919414E-05 -5.19936455747311E-06 -2.03472430256677E-06  1.40571554695428E-06 -7.99134877014324E-07
 -6.09109531834755E-06 -2.87708407114527E-05 -1.31307146050021E-04 -2.78214930762310E-05 -1.37772417360251E-04
 -4.67897728064341E-07 -3.71438421089195E-06 -8.49985907584727E-07 -5.34897515077726E-04  1.59120693739848E-05
  6.94287751178766E-05  1.05485098672692E-05 -1.75609844748638E-04 -1.66418882708744E-06 -1.05729487828489E-05
 -4.23982017475933E-06  9.60219581483872E-07  2.60351694412166E-06  1.28803365147111E-06  4.75255869269603E-06
  7.75794451285887E-06  7.63288646828503E-06  6.54786323595329E-07 -6.80833823647156E-07 -7.52851773099214E-06
  1.01239241805047E-05 -7.85425415556473E-07 -1.21591362560349E-05 -2.66683641001853E-05 -1.23324376703259E-04
 -2.45169204815422E-05 -1.03618166995755E-02  5.42925264434713E-06  2.27406837503500E-05 -1.50339506644101E-08
 -2.82198898250643E-03  8.58277944091518E-06  3.91313055327890E-05  7.22633616046574E-06  5.11518456673762E-03
 -1.08067820103862E-05 -4.90444621191420E-05 -6.75512481323692E-06 -6.40774251469892E-06 -5.36814714282390E-06
 -4.98555370001618E-06  9.75971425405653E-06 -4.38536038259281E-06 -6.14371049012107E-06 -7.24250738198331E-06
  5.10695064021764E-06  2.97205920599933E-06  1.95582946732646E-06 -4.52953055726734E-07 -3.34299843065154E-06
 -1.64845879463198E-06  1.21298331018486E-07 -1.96929260947802E-06  1.83979107718235E-07 -1.41047426087619E-05
 -1.70422737572413E-06 -2.27381168198049E-06  7.65177484745206E-08  5.74944341655777E-07  5.21753581784905E-06
  1.40942966281904E-07  5.09738328698415E-06 -1.03681433035140E-07  2.49115767707903E-06  1.95067481019558E-07
  1.99264355468559E-06 -1.11620430731408E-06 -7.96828611645173E-06 -7.71666767335449E-06  2.25502545405177E-06
  1.22413490969288E-05  2.52034250810938E-06 -5.35516903168746E-06 -1.87475285786463E-07  1.17074251311418E-05
 -4.80401995152431E-07 -3.54467675656875E-06 -1.71291795291841E-06 -1.15981513358288E-06 -9.52108047650634E-06
  1.52352895173699E-06 -6.76982416065451E-06 -8.41286283166557E-08  7.30834557592686E-06 -3.06674936219491E-08
 -2.49530388853246E-07  8.11283116804775E-08  3.60510039969164E-08  1.13431218560361E-06  2.77006005239228E-07
  2.46002576045120E-06  2.75766991340039E-07  5.66696994624168E-06  2.40818987630511E-06  1.78815144048415E-05
  4.15260484274579E-05  1.24525665580807E-06  1.20454541982559E-06  5.86071819195400E-06 -2.36723639339990E-05
 -3.24853286758158E-06  1.62026042856266E-05 -2.01950671620649E-08 -1.47268851126850E-07  9.73731893063086E-07
 -7.97429650290219E-08  1.31973965197516E-06 -4.45969150614418E-08  6.81650931538726E-07 -2.65707184729799E-08
  1.53370935751516E-07 -2.69520874857786E-09 -3.93883311758372E-08  4.85216369268044E-07  2.61244453733518E-07
  5.70041241397293E-06 -5.43240357954626E-08 -2.04628278726159E-06 -1.16603744326333E-07 -8.93573533625845E-07
  1.88348370427745E-07 -4.76510600877781E-08 -1.15659855960357E-06 -1.07996080648268E-06 -7.71444886391134E-08
 -3.30480418186830E-06  1.10183589676818E-06 -3.20560985177233E-06 -1.05444469119089E-09  6.24507639088888E-07
 -7.60633183095736E-07 -8.97625052050210E-07  5.61596607421321E-07  2.22968958251844E-06  1.42066664335413E-07
  3.35781334158097E-06  1.52781867667337E-07  8.21947828366429E-06  1.28831207918408E-05  1.57543879792511E-05
 -1.85604270308771E-06 -2.85226794770291E-06  2.23781599672117E-06  2.43604020378461E-06  3.89172319397251E-09
  5.42263633902060E-07 -2.74773532075741E-07 -1.03793335369985E-06  1.29076577302570E-07  2.53696065477782E-07
  2.32965833335227E-06  3.44109258715227E-06
* ORBITAL    1   29
 -8.45357379502640E-07 -6.03155388308943E-06 -2.73140414271273E-05 -3.94405791315683E-05  9.20696820772643E-05
  1.57144995113058E-06  2.93554953627794E-05  1.68941338514834E-04  3.13731954282346E-05  6.01132845595038E-07
  1.20482236523698E-05  8.74605890543937E-05  2.46540487421808E-05  6.73432092406767E-07  1.19928672417680E-05
  5.59315299152230E-05  4.16699898390508E-06  9.04866794640428E-06  2.02458146666341E-05 -3.45703336091086E-06
 -9.24995437288511E-06 -5.03337239429172E-06 -1.12665955134361E-05 -1.39742275343353E-05 -2.54263058962682E-05
 -1.22368053143071E-05 -2.45295553227388E-05  5.46708494753697E-06  3.95176314954919E-05  1.99050288274603E-04
  1.28850271137226E-03  6.75031556693699E-04 -1.24516577872856E-06 -3.28488333921415E-05 -3.55223886628668E-04
 -1.45549388412830E-04 -1.65855826092117E-06 -3.86992332237535E-05 -4.43975059223054E-04 -2.02368361641014E-04
  2.89150446615008E-07  4.05196449476183E-06  6.04480278118702E-05  3.86660874003810E-05  3.23469511540749E-05
  1.27651973000619E-04 -3.37669685276339E-06 -9.42572823002588E-06 -1.91731149375591E-05 -7.48522727252924E-05
  4.44969496803165E-05  9.03524067634227E-05  2.87651204841090E-05  5.57382724855579E-05 -2.37763056632452E-06
 -1.70093834892692E-05 -7.99388405902244E-05 -3.96707183149943E-04 -1.91242878858871E-04  6.99508196027504E-07
  1.32417183606563E-05  1.09634057309298E-04  4.69739917988786E-05  8.91890843588402E-07  1.67210026351153E-05
  1.06822962963384E-04  2.73159585584901E-05  3.69554024625380E-08  8.21536897754759E-07  3.03217289134660E-05
  2.19546594943463E-05 -5.07283399262766E-06 -7.48442963823021E-06  8.86013023691053E-06  1.87699154828628E-05
  7.99596455413996E-06  2.07465254834701E-05  9.42563601101199E-06  1.68699201401225E-05  6.27422608153019E-07
 -4.17002507317271E-06 -2.37439482081058E-06 -1.69864228867037E-05 -7.98216229291902E-05 -3.95147227495256E-04
 -1.89799043114332E-04  8.38809321149367E-07  1.58540584907984E-05  1.30945499488231E-04  5.28056539812466E-05
  7.76302837041813E-07  1.45240685025099E-05  8.72765534668898E-05  2.16031671802996E-05 -1.33319891156624E-07
 -2.40499866059621E-06  2.26130725564734E-06  1.38814501640418E-05 -9.60853730079405E-06 -2.19304421090801E-05
  1.95057185469068E-07 -1.88423495229898E-06  3.49388508370301E-07 -3.95882133485038E-06  4.54689460663163E-07
 -4.59294116355603E-06  1.28680864894123E-05  2.50367014760039E-05 -2.30177987213828E-06 -1.67194431714345E-05
 -6.62352332867702E-05  9.20004690749052E-06  1.00991678199834E-04  3.53764894725587E-06  5.17280626603807E-05
  2.43817136600690E-06  4.66519466248496E-05  2.68739445272324E-06  2.06925510006748E-05  7.29729384624747E-05
 -4.21487985669527E-06 -2.47109144952737E-05 -6.09163019413242E-06 -5.27596358829059E-05  1.36990705474552E-06
  2.02702517134127E-05 -6.21988137934149E-07 -4.99143033039328E-06 -1.70294139589914E-05  2.68465098822222E-06
  2.94045404899425E-05  1.61297308234412E-06  1.49537853844843E-05  7.62971709511386E-07  1.03481834863831E-05
 -2.29298926507135E-06 -1.66222351968857E-05 -6.56462691820605E-05  8.15968814252912E-06  1.10635545343277E-04
  4.57242851908032E-06  4.30586355469818E-05  3.89413785132381E-06  3.35002938090532E-05  2.50685905361386E-07
  1.63591644303138E-06  9.56813533977024E-06 -4.74286330919930E-07 -1.01675092268296E-05  2.03951167271351E-06
  2.24183792430392E-05  1.29172236780450E-06  2.00999587536244E-05 -1.32351849985132E-08  1.79908757562184E-07
 -1.17672924991357E-06 -6.57428546722958E-07 -8.52291646133141E-06  8.40058064545918E-07  9.68745311747680E-06
 -1.03482512573176E-06 -1.25677861871474E-05  1.46351437866150E-05  8.10926080732987E-05  3.47326457666769E-04
 -3.33503766731724E-05 -3.22413510488363E-04 -5.95292253164406E-05 -4.58763782519528E-04  1.81378025165562E-05
  9.23939012433346E-05  2.18607670442831E-07  1.38730560008779E-06  8.69758791675448E-06  1.76371105743964E-06
  2.07799300260878E-05 -1.28918702019355E-07 -8.08104032784600E-06 -1.79110946746281E-06 -2.31758369299636E-05
 -1.00022444765512E+00 -9.66649957256957E-04 -1.95416231289081E-04 -1.61075127073109E-04 -1.72456433532340E-05
  6.12478694550163E-04  6.91322887503085E-04  6.19474077604509E-04  3.16974334144025E-04 -2.33936415955696E-06
 -1.43948709426086E-06 -7.33173869315165E-06 -4.54577263558726E-06  3.05544292250939E-05  1.17010837918271E-05
  3.17228655865407E-05  1.09897479642525E-03 -1.92161057081235E-05 -2.20735021231066E-05 -1.99056325860422E-06
 -1.44067510147150E-05 -3.59279006158030E-06  3.07476341337079E-06  2.61326375853326E-06  4.29209540089030E-04
 -2.07512250334425E-06 -7.55497378743499E-06 -1.14587129271992E-06  4.01998823669931E-06  1.17145179862453E-05
  3.05265040636330E-05  3.16493748494337E-05
* ORBITAL    1   30
  2.39088110278977E-06  1.71058367265231E-05  8.04300811506180E-05  3.99079480987063E-04  1.91709300825641E-04
  7.66877249240847E-07  1.43200869303087E-05  8.51873981617888E-05  2.06955267021702E-05  8.33231727454131E-07
  1.57110205999500E-05  1.29398872778712E-04  5.21816535610138E-05 -1.33471277854793E-07 -2.40310159358159E-06
  2.20533505449241E-06  1.38251228621267E-05  9.70908722636070E-06  2.23792081638321E-05 -6.23389572096924E-07
  4.24886792655432E-06 -4.13217347519481E-07  3.72153072438507E-06 -1.91369498508331E-07  1.90936685876921E-06
  1.27529899907541E-05  2.48057883133264E-05  2.36684211822286E-06  1.69318345399455E-05  7.95618074035560E-05
  3.94949892104394E-04  1.90771107091192E-04  8.97187597489103E-07  1.68361411354162E-05  1.07535219327704E-04
  2.74541025605448E-05  7.08318636660697E-07  1.34150956328556E-05  1.10839419820454E-04  4.73081005934712E-05
  3.85244686641059E-08  8.55186281319513E-07  3.05397988880344E-05  2.20264928295853E-05  5.03590579732984E-06
  7.35648241770385E-06 -9.36673553743732E-06 -1.67577209066426E-05 -7.97609387942286E-06 -2.07026403911547E-05
 -8.95916850952769E-06 -1.89415466454141E-05  6.05876075645080E-07 -4.20804701782490E-06 -5.47289764211652E-06
 -3.95585364925131E-05 -1.99223765576676E-04 -1.29032685632355E-03 -6.76545125360856E-04 -1.66358966220207E-06
 -3.87999714355754E-05 -4.44711255570487E-04 -2.02465923158835E-04 -1.22665180670265E-06 -3.24966236389882E-05
 -3.53805988516368E-04 -1.45432707364755E-04  3.11693550932398E-07  4.49678315042512E-06  6.26234039427729E-05
  3.88394112497876E-05 -3.25422543134758E-05 -1.27999991622092E-04 -4.39925630155854E-05 -8.95679076203089E-05
  1.94963993756879E-05  7.54247335850763E-05  3.27244501273056E-06  9.15778523702825E-06  2.84905726355243E-05
  5.52559216907717E-05  8.58242545853086E-07  6.12491807842917E-06  2.77914258491439E-05  4.27282608630078E-05
 -9.02812061360736E-05  6.06047380229340E-07  1.21638206114056E-05  8.85652327127138E-05  2.50712882552003E-05
  1.57988630014539E-06  2.95362313784066E-05  1.70846483955441E-04  3.22471510952958E-05  6.77287946954726E-07
  1.20642501098485E-05  5.65068137705999E-05  4.38723190831064E-06 -8.98756369951330E-06 -1.99216522692479E-05
  1.39823089934242E-05  2.54949229235302E-05  5.03234706810270E-06  1.11743267626494E-05  3.32489300299175E-06
  9.00765892864855E-06 -1.22085053590069E-05 -2.44708608341164E-05  6.23583675915274E-07  5.00726453692627E-06
  1.70760816658296E-05  1.63522022835675E-06  1.50926944030188E-05  2.73307562995472E-06  2.99604663438862E-05
  7.51732922194490E-07  1.02637696299873E-05  2.28287206275509E-06  1.65461675748979E-05  6.53818789853375E-05
  4.55962182351364E-06  4.29023888148148E-05  8.18278172326955E-06  1.10890264500015E-04  3.91036148384639E-06
  3.37164669625332E-05  2.30870788467239E-06  1.67744728896995E-05  6.64156491158119E-05  3.48603226206372E-06
  5.12172164506105E-05  9.18269289151320E-06  1.00927331363933E-04  2.45176990302768E-06  4.67287811431190E-05
 -2.69158581336366E-06 -2.07245695738747E-05 -7.31313021231428E-05 -6.08795670960018E-06 -5.27372112607772E-05
 -4.18757821039709E-06 -2.44493978774468E-05  1.35495819065191E-06  2.00103069547348E-05 -1.49363410374547E-05
 -8.30726538779656E-05 -3.53811328268094E-04 -5.99578689447849E-05 -4.60955381402130E-04 -3.30547937266214E-05
 -3.20470253541969E-04  1.84639675597955E-05  9.38978847314035E-05 -1.63503821169744E-07 -1.08329028738762E-06
 -7.39145810134455E-06 -3.46449984424958E-07 -9.73455894699452E-06  1.63399033646969E-06  1.95210484974066E-05
 -1.85483618464508E-06 -2.34709919858648E-05 -2.42281869078370E-07 -1.54617033839708E-06 -9.34635812401761E-06
  2.11454124489345E-06  2.30516169545856E-05 -4.24331828847164E-07 -9.77345298773686E-06  1.30743350027657E-06
  2.02858469073923E-05  4.86070598802563E-08  1.40248805638522E-08  1.99850498435670E-06  9.23494820826461E-07
  1.04927381939017E-05 -5.13412260072675E-07 -7.41942190498982E-06 -9.93469779654966E-07 -1.23720395966767E-05
  4.25069050987226E-04  2.85767365399408E-06 -9.84201073574717E-07 -7.47083551379887E-06  4.05244868393855E-06
 -3.20632424086339E-05 -1.22883226366596E-05 -3.09749178221864E-05 -3.51476366953169E-03  1.70962670967023E-05
 -1.40716452238080E-06 -2.16985044911535E-05 -1.39890769766416E-05 -1.92652712382061E-06  5.30817863230957E-06
 -1.33465867616100E-06 -3.97619182037107E-03 -1.32750514794379E-06 -7.78166473847644E-06 -2.19601881324784E-06
 -4.42615093662280E-06 -9.14064211953822E-06 -2.93524695055888E-05 -2.82086951934555E-05  1.00021162943823E+00
  9.76801139529652E-04 -1.65198078477298E-04 -1.91223398408010E-04 -1.50453391568382E-05 -6.93789809676492E-04
 -6.19360712987315E-04 -6.13566388849579E-04
* ORBITAL    1   31
 -5.42430469652259E-06 -3.92105295490817E-05 -1.97586607159834E-04 -1.28311347800440E-03 -6.73618511073846E-04
  1.66934678332248E-06  3.89214144365134E-05  4.44607040416259E-04  2.01942344032265E-04  1.28697824838731E-06
  3.37343583655355E-05  3.63094585335714E-04  1.48456111184851E-04  3.05057236037314E-07  4.42269173915700E-06
  6.46765852328300E-05  4.05830354538483E-05 -3.23081846536120E-05 -1.27538387675736E-04  4.41313452810523E-05
  8.93508539501701E-05  1.92770965255722E-05  7.49847770557261E-05 -3.62193173801785E-06 -1.03679696013403E-05
  2.96054701698995E-05  5.80321039503647E-05  8.45864619863812E-07  6.03454664255401E-06  2.73016748409078E-05
  3.74941898640529E-05 -9.41955392172369E-05 -5.90745255363141E-07 -1.18374130187273E-05 -8.60151762678009E-05
 -2.43308736831649E-05 -1.56077129648907E-06 -2.91183616455565E-05 -1.66397448160754E-04 -3.01606899743873E-05
  6.87197072298590E-07  1.22582323611913E-05  5.74466141006136E-05  4.55133888211677E-06 -9.11175393915052E-06
 -2.05863927528497E-05 -1.40096479092919E-05 -2.54530364531693E-05  5.32040380891685E-06  1.20238261909915E-05
 -3.39885009124490E-06 -9.23555653745680E-06 -1.23057874004921E-05 -2.45064458863088E-05  2.34470214266317E-06
  1.67715506755394E-05  7.87421297245932E-05  3.89016117096103E-04  1.87466389594808E-04 -7.80628631388317E-07
 -1.46388680599951E-05 -8.89902392250750E-05 -2.25158928686437E-05 -8.30473391380423E-07 -1.57357034578027E-05
 -1.30764142751346E-04 -5.29284133583532E-05 -1.30776337920423E-07 -2.36021901641725E-06  2.61752009377660E-06
  1.40800964872867E-05  9.50517878633048E-06  2.14564142075144E-05  5.86808266603073E-07 -4.09655276511966E-06
 -3.47871613231270E-07  4.09731495885499E-06  8.66450493031812E-08 -2.10421329964692E-06  1.29201847104679E-05
  2.52411761973436E-05  2.38435524152934E-06  1.70573807891038E-05  8.01484143717958E-05  3.97199695405850E-04
  1.90788650721256E-04 -8.89053041900141E-07 -1.66231813571529E-05 -1.05436217671053E-04 -2.67118256006654E-05
 -7.03903423862032E-07 -1.33049106097745E-05 -1.09504750204778E-04 -4.67005388537064E-05  4.06649681737736E-08
  8.64324863435968E-07  3.06445973745429E-05  2.21147082206977E-05  5.24217668422956E-06  7.85997857975556E-06
  9.35895557354819E-06  1.66361713671798E-05 -8.22566162635823E-06 -2.12488656403388E-05  8.80836313498305E-06
  1.87759573609494E-05  3.84479828979156E-07 -4.65448420686015E-06  2.33389135146405E-06  1.69578267441060E-05
  6.70961163433379E-05 -4.59173790819355E-06 -4.28471509647644E-05 -8.09374988258143E-06 -1.09457251022077E-04
  4.07321045078841E-06  3.53796538538879E-05  6.14695598474042E-07  4.93797685878474E-06  1.69842571625720E-05
 -1.55415610525098E-06 -1.45092268054449E-05 -2.61457626029632E-06 -2.88248220548662E-05  7.99832361402876E-07
  1.07371897377889E-05 -2.74564270587691E-06 -2.11298375339770E-05 -7.42657124094100E-05  6.24639406366571E-06
  5.41634684951365E-05  4.34988651655520E-06  2.57963074995133E-05  1.35556081470773E-06  2.01862682899947E-05
  2.30541831907550E-06  1.67242475287889E-05  6.60707586179940E-05 -3.59075552834721E-06 -5.28775393080496E-05
 -9.18908687883791E-06 -1.01016575272806E-04  2.55663544443739E-06  4.81338803850655E-05 -3.14740171338725E-07
 -1.98890930513346E-06 -1.10664711813962E-05 -1.17444056855607E-07  6.25495518462525E-06 -1.85354841207644E-06
 -2.18771826768017E-05 -1.67612983794229E-06 -2.23884879286421E-05 -1.52269977419447E-05 -8.46771408002435E-05
 -3.58620854548708E-04  6.05067907051408E-05  4.63647963730678E-04  3.38625688129002E-05  3.26190369225231E-04
  1.87944204732620E-05  9.57506432957678E-05 -7.18884462982778E-09 -2.63702758903147E-07  7.63715563341396E-07
 -7.57497125583268E-07 -8.92416702756329E-06  7.66461069656615E-07  9.34243249429148E-06 -1.07158968288879E-06
 -1.28126288196716E-05 -2.15200272275148E-07 -1.41133219767740E-06 -8.67802755981861E-06 -2.00876573430162E-06
 -2.20265564336966E-05  5.60503952782853E-07  1.08014601221874E-05  1.30986960611715E-06  2.00923223244305E-05
  1.10925566343777E-03  2.07717294856392E-05  2.11919720786425E-06  2.24408372099761E-05 -1.44242796170390E-05
 -3.47825236545151E-06  2.07065384898395E-06 -3.94491031055817E-06 -1.81428684225037E-03  8.50362090263774E-07
  1.45828860246618E-06  7.79342520313342E-06  3.98202862102460E-06 -3.05798189359114E-05 -1.07075677214786E-05
 -2.97653081314113E-05  1.00021694994775E+00  9.94145438686201E-04  1.69698030971412E-04  2.07492597779331E-04
 -1.62438584014384E-05 -6.90670502197301E-04 -6.23512659992939E-04 -6.16751944244639E-04  3.97073820344275E-03
  6.26930545008430E-06  6.51213347393494E-06  7.09081989933462E-07 -4.53948610556082E-06 -1.47538514857821E-05
 -3.40526383902151E-05 -3.32387475615736E-05
* ORBITAL    1   32
  2.36384929140518E-06  1.69091396880459E-05  7.94037616530453E-05  3.92864187456040E-04  1.89031745242673E-04
  7.17216362875378E-07  1.35798127604682E-05  1.11907068478389E-04  4.76006627902764E-05  8.95570879093810E-07
  1.67810369899098E-05  1.07065504885527E-04  2.73726186404015E-05 -3.66786346973235E-08 -7.96362627666910E-07
 -3.01327287527981E-05 -2.19124144001029E-05  5.16645427884125E-06  7.49297407583468E-06  8.95416908619688E-06
  1.90778835775618E-05 -8.16996918385505E-06 -2.10040803361361E-05  9.29238001382628E-06  1.65086048439185E-05
 -2.84199430449608E-07  4.85023069507947E-06  2.36865287813529E-06  1.69441088340864E-05  7.95917007003200E-05
  3.94223543974776E-04  1.90039191514122E-04  8.27252190479961E-07  1.56422788985853E-05  1.29540556480817E-04
  5.23762116034012E-05  7.70721786270564E-07  1.44283558525363E-05  8.70454921947311E-05  2.17724414995373E-05
  1.35996757022559E-07  2.45333855235651E-06 -1.96757204289402E-06 -1.38608840752713E-05  9.57841066293114E-06
  2.18230684374445E-05 -2.19549544024274E-08 -2.31158719885808E-06 -3.98434673200695E-07  3.86544794457307E-06
  6.64122200296623E-07 -3.91419173676666E-06 -1.29225944829767E-05 -2.52514712664263E-05  8.35693293710502E-07
  5.96086282938420E-06  2.69246694516917E-05  3.50655146229779E-05 -9.53917969210828E-05  1.55739454585571E-06
  2.90374992284622E-05  1.65612188583417E-04  2.98731590075338E-05  5.84132763731369E-07  1.16868627029762E-05
  8.46330919679646E-05  2.38004808446624E-05 -6.88595001289307E-07 -1.22906033562890E-05 -5.74535155575510E-05
 -4.41507888666494E-06 -9.19708596583546E-06 -2.08596882779320E-05 -3.49879931827290E-06 -9.45211180293971E-06
  5.39934058845356E-06  1.23061370020142E-05 -1.39992834035748E-05 -2.54562773990529E-05  1.24599843818345E-05
  2.48070634471225E-05 -5.42163279405064E-06 -3.91913379174449E-05 -1.97496828345326E-04 -1.28313702692200E-03
 -6.73904754499655E-04 -1.28543046603558E-06 -3.37114397617049E-05 -3.63280857293494E-04 -1.48600861460006E-04
 -1.66748219296566E-06 -3.88903314286283E-05 -4.44652714823978E-04 -2.02057813019646E-04 -3.07074995227279E-07
 -4.46842837357001E-06 -6.51167168290806E-05 -4.07369155043315E-05 -3.23990427018792E-05 -1.27846213846704E-04
 -3.59177715424322E-06 -1.03808636426510E-05  1.92072699680092E-05  7.48548977917514E-05  4.40884271446401E-05
  8.90908426199169E-05 -2.96187896963601E-05 -5.82355511449285E-05 -2.74885598494524E-06 -2.11537676420567E-05
 -7.43542919698776E-05 -4.33970021692372E-06 -2.56684516374610E-05 -6.26177296279863E-06 -5.43375432600338E-05
 -1.32910368998244E-06 -1.98286416056969E-05  2.31593257892088E-06  1.68036559317804E-05  6.63671125936325E-05
  9.17303816612078E-06  1.00971465155203E-04  3.58520952296699E-06  5.29058925809389E-05 -2.54185107133438E-06
 -4.79450507848293E-05  2.33608324616721E-06  1.69744261514676E-05  6.71729042764000E-05  8.13709323416151E-06
  1.09805407528805E-04  4.62836149027734E-06  4.31143397820484E-05 -4.08176930147025E-06 -3.53224133507480E-05
  6.07455758481826E-07  4.88275407573438E-06  1.67967725857219E-05  2.61771431243367E-06  2.89241529565436E-05
  1.52525130680293E-06  1.42208934150117E-05 -7.73429251333356E-07 -1.04121501830851E-05 -3.54350870701045E-08
 -4.04511126996089E-07  9.43465139261304E-08 -9.20705661790678E-07 -1.05598916252154E-05  6.58111624453367E-07
  7.98749407499584E-06  1.09578451398145E-06  1.28309495393201E-05 -2.72450914669622E-07 -1.73308460356600E-06
 -1.00412422875511E-05 -3.43660210567704E-07 -9.17027954694503E-06  2.13598174653698E-06  2.32621195663644E-05
 -1.24744490488277E-06 -1.98403102876781E-05 -2.44188585708502E-07 -1.56533281856111E-06 -9.39065151930579E-06
  1.76405297837544E-06  2.09558712677081E-05 -9.18531167935511E-08 -7.83537901590276E-06  1.77571755008320E-06
  2.29793340052651E-05 -1.51670130475186E-05 -8.42063349234520E-05 -3.56851228861943E-04 -3.37892914098361E-05
 -3.25484855025269E-04 -6.03422297223075E-05 -4.62251429627425E-04 -1.87116608814306E-05 -9.57610647603638E-05
  3.21897755642506E-04  2.82397562421576E-06 -1.39185993280123E-06 -7.03852058485054E-06  4.40658357069771E-06
 -3.10503693978706E-05 -1.22381284531667E-05 -3.18723102843440E-05  1.00021970692155E+00  9.99023630820911E-04
 -2.07210052516644E-04 -1.61283493565067E-04  2.20059641511454E-05 -6.20483821032418E-04 -6.91417766394507E-04
 -6.25597468380030E-04  1.80137330590132E-03  4.35337310284328E-06 -7.15390505116356E-06 -7.21782242768503E-07
 -4.08214527338038E-06 -1.32370032103190E-05 -3.20615764113413E-05 -3.28659992137534E-05  3.53097444025393E-03
  2.29869802873112E-05 -2.28697275370751E-05 -2.50315267138184E-06  1.43304279181370E-05  3.97631517480776E-07
 -5.00483356795639E-06 -4.92328334902149E-06
* ORBITAL    1   33
  2.75431903341739E-06  1.88798475872682E-05  6.41037736048603E-05  2.68092150822199E-04  2.10481380732171E-04
  9.75175836819664E-07  3.61800682074501E-05  1.41547959411946E-04 -1.96343407298572E-05  6.04170261136940E-08
 -1.36331448895928E-05 -7.63254466872938E-05 -1.39981068829957E-06 -7.36996226600871E-07 -1.65274041185565E-05
 -8.00097689839685E-05 -8.00158427121757E-06  7.66939659458555E-05  2.19132233460772E-04 -1.89074652283381E-05
 -4.79297417266742E-05  4.42296054893767E-05  1.16608095712441E-04 -4.10938525176632E-06 -2.82826560866153E-05
 -1.23481078865590E-05 -2.30154610199135E-05  1.77335995656733E-06  1.21364152752670E-05  3.84185610454732E-05
  1.54422525825650E-04  1.50144882419980E-04  1.15320342119010E-06  2.56962799748858E-05  8.39822507083794E-05
 -1.40155832228823E-05  6.48797234328697E-07  1.21590057869457E-05  1.47744700134118E-05 -2.07793684506234E-05
 -1.10195361000372E-06 -4.33034576286207E-05 -1.88431351565346E-04  9.75090311164374E-06  1.90168511532709E-05
  5.18389782319975E-05  1.22983281275470E-06  9.50243139071415E-06 -1.00114443667372E-04 -2.74303019441131E-04
  1.25628034684977E-05  1.76434109016971E-05  1.39744616204336E-05  5.18406371995114E-05  6.44283583864797E-07
  3.09092770680833E-06 -1.66161173868415E-05 -2.05580324065540E-06  1.44607556223364E-04  3.71606866882605E-06
  7.13745178950235E-05  2.14391047288416E-04 -2.99910931637418E-05  2.70124502002538E-06  5.35705625908326E-05
  1.63921447195122E-04 -1.67585547746987E-05 -1.01324063928494E-06 -2.27421691164366E-05 -8.02545966117941E-05
  1.05874430405899E-05 -1.05428998838741E-04 -2.45668962590656E-04  1.95479440306480E-05  5.08931396294319E-05
  7.67335025798496E-05  1.85492384751032E-04  2.18314611085435E-08 -2.03757309688647E-05 -1.16063107396576E-05
 -1.28382949917050E-05 -4.74053198776033E-06 -3.38127053680625E-05 -1.55018396771678E-04 -6.19016388234490E-04
 -1.91008072919851E-04  1.92130681654569E-06  3.20775287661467E-05  1.64867156332654E-04  3.57021305999447E-05
  2.48307644820032E-07  7.87970704890370E-06  2.95416795120268E-05 -4.32476751647957E-06 -1.42964160506641E-06
 -2.63225769626500E-05 -1.37426603653283E-04 -2.75139359361401E-05 -1.40845507927428E-05 -4.12383199538537E-05
  9.88331763180070E-07  4.42182207422669E-06 -7.57919899596453E-06 -1.93248042881871E-05 -2.56272840900747E-07
 -4.78934392232947E-06  2.41219692643998E-07  5.88466206700182E-06 -2.15233166808602E-06 -1.97407971926696E-03
 -7.59950003699035E-05  3.16069613492220E-06  5.17933483005643E-05 -2.26729118595346E-05  3.25694275221425E-05
 -1.91207954971771E-05 -2.42944300850901E-05 -5.25866514491823E-06 -1.77947858856438E-01 -1.42071133848921E-03
  1.46605009932536E-04  5.65916353496565E-05  2.17826895546777E-03  1.81345253211486E-04 -1.45845134890038E-03
 -1.49171953878062E-04 -2.24685868443231E-06 -2.43259336191849E-03 -7.38537128131684E-05  3.32918444246183E-05
  1.78776692305465E-05  2.76580391234192E-06  4.76364738260040E-06  1.64669330781774E-05 -4.90024575434789E-05
  1.47419932186614E-05  9.84011713954339E-01  7.48906843576165E-03  1.20467836251083E-02  1.17177928949616E-03
  7.92564975856316E-04  1.12466881940797E-04 -8.04996036338702E-03 -7.69390136129697E-04 -1.83125742888786E-06
 -2.43627816204356E-05 -6.19821952702121E-05  3.13664835839253E-06  3.37392236876212E-05  2.05482071737939E-06
  8.84067503920702E-06 -1.19850678645382E-06 -1.79469871187612E-05 -3.44892291324993E-06 -4.83907244428968E-05
 -9.87977993863477E-05  1.16465991778416E-06 -1.58838597186726E-05 -3.45119962255895E-06 -5.20564566060408E-06
  8.62872974480751E-07 -1.04145772212770E-05 -3.04072740187417E-06 -4.38806949539955E-05 -8.47102974691363E-05
 -1.77349981318614E-06 -5.68344538152889E-06  3.06314566771414E-08 -1.08661774133408E-05 -3.62172089273430E-06
  1.59049975065811E-06  5.00248650637167E-07  3.96764184522074E-06  1.67071061420572E-05  1.68865317958085E-06
  2.23655767828825E-05  4.12924302886054E-07 -4.72696657640809E-06 -1.29003535373228E-06 -1.92837054087108E-05
 -7.35002933147353E-06 -4.59569279742751E-05  4.83199591558503E-07 -1.22975464490951E-05 -1.78392798895522E-05
  4.56767122977909E-05 -1.50463774777957E-05 -6.02032793647201E-05  1.83206958494544E-06  1.27430542564141E-05
 -5.88601965126450E-06 -4.77986434792165E-06 -3.86869873817331E-06  2.29273524616160E-05  1.10571196180249E-05
  4.52177733339726E-06 -7.39230839983083E-06 -4.60607050794472E-05  3.89368587973572E-06 -1.69495109612056E-05
 -1.17807704288087E-05 -1.80187289892730E-05  3.90759716278517E-05 -6.59479458702783E-05  1.65999855456016E-06
  1.03708002352236E-05  8.02635429896640E-06 -8.02286196511077E-06 -1.60518240170085E-05 -6.36043628202795E-06
 -7.38024335983662E-06 -2.56890312051240E-05
* ORBITAL    1   34
 -4.03187893180666E-06 -2.90440832343103E-05 -1.41544820457210E-04 -5.60704739794180E-04 -1.25278414656658E-04
  1.00506990852161E-07  5.13154413065426E-06  2.14207604825444E-05 -2.73296415969993E-06 -2.02840206755343E-06
 -3.93354602275657E-05 -2.04534774749460E-04 -3.86476829365004E-05  1.25070528828097E-06  2.19279707239390E-05
  1.16818065005695E-04  2.63706923615613E-05  1.36565032610807E-05  3.79464548724261E-05 -7.33489055703758E-06
 -2.30343810466038E-05  8.40749166279713E-06  2.28640536724092E-05 -4.80131486427064E-07 -5.86017627777128E-06
 -4.84725319686328E-06 -1.48424691587072E-05  1.34991947151789E-06  7.83088216247591E-06 -3.41822325566576E-06
  5.54769542339892E-05  2.10555338071895E-04 -2.45229204159452E-06 -4.76219595276134E-05 -1.43600056254942E-04
  1.26767699758731E-05 -3.72352780534793E-06 -7.16630467878873E-05 -2.23248336182364E-04  2.42481369841585E-05
  6.67215580915609E-07  8.04037924433667E-06  1.48709234287914E-05 -7.78438861420683E-06 -1.05533956777018E-04
 -2.42837591537416E-04  4.49341891941996E-07 -1.82748260211560E-05  4.45649095041823E-05  9.55904953718860E-05
  2.55549308469149E-05  6.10201069206867E-05  1.76008382374050E-05  3.30400548456506E-05  2.13523974610900E-06
  1.41206873471447E-05  3.48588605291340E-05  1.64496647067699E-04  2.14569770097210E-04  6.95979462065278E-07
  1.36964544714930E-05  6.42935623334270E-05  1.09345142281867E-05 -2.24792257934778E-07 -7.47258435742593E-06
 -2.88169324256793E-05  8.59798988587900E-06  7.95868749553581E-07  3.76436470774312E-05  1.70721373539465E-04
 -6.53984415194748E-06 -1.91511964735249E-05 -3.65855591126306E-05  2.06360117969496E-05  3.77089257447989E-05
 -7.81134123464253E-05 -2.23471227567731E-04  1.31594381098960E-06  2.48659011775285E-06 -1.92259719566089E-05
 -6.00534292486800E-05  1.16615481262465E-06  7.50002665912284E-06  1.04134444153841E-05  5.44869007172285E-05
  1.53148756515886E-04  6.54449253258208E-07  2.65529386275772E-05  1.43049157156549E-04  1.47800384313348E-05
 -9.47927014264282E-07 -3.56676855476635E-05 -1.40047731103348E-04  1.93101162632156E-05  2.51580427439364E-07
  7.79352832117538E-06  3.39318735851764E-05 -1.79856816265273E-06  7.65522568514012E-05  2.18402035062122E-04
 -4.03590587021264E-06 -2.85964586482051E-05  4.43975732434538E-05  1.17321184313914E-04 -2.02728539410088E-05
 -5.29678094810486E-05  1.32404685507273E-05  2.67165503562494E-05 -3.19869266263914E-06 -3.10621579470669E-03
 -1.05492799856512E-04 -1.58792650696460E-06  1.43108557559840E-05 -4.11862465099282E-05 -6.65860650455942E-06
 -2.28939520918904E-05  4.34267762230532E-05  1.37785503801239E-05  9.84001654197571E-01  7.46345207736996E-03
 -7.90970223015238E-04 -9.88547467855880E-05 -1.20473051344858E-02 -1.18312979530421E-03  8.05086850438190E-03
  7.65724342318052E-04 -3.14161463424126E-06 -3.32067845798272E-03 -1.11026298006929E-04  4.04063266220823E-05
 -2.77314694354036E-05 -2.09134669290669E-06 -5.34920089793354E-05  2.90037837877847E-05  7.82373701233817E-06
 -1.01446978753387E-07  1.77893331903237E-01  1.28291014714338E-03  2.17823759499836E-03  2.44426438088619E-04
  1.39715438642553E-04 -1.84026220813351E-05 -1.45278309450644E-03 -1.28440650508815E-04 -3.91241049575449E-06
 -5.54196182658110E-05 -1.13275443158155E-04  1.15940350454898E-06  2.44257406276219E-05  2.67974894301915E-06
  9.75487200592557E-06  3.36893597827897E-06 -8.54596055659253E-06 -7.54351137369107E-07 -1.38466700586535E-05
 -1.90718475464897E-05 -5.88714716453406E-09 -8.88265266864510E-07 -3.09314566618227E-06 -2.58188395224973E-05
  1.69984020230144E-06  1.67073694473219E-05 -3.10560486538634E-06 -4.27550203084888E-05 -9.80194530451161E-05
 -2.86679589697900E-06 -1.12684658825918E-05 -3.36542667513407E-06 -4.00476124160722E-05 -4.85829898654643E-08
  2.01218634304571E-05 -3.49149347230049E-06 -5.02068650333027E-05 -9.91425780531798E-05  4.31697711025733E-06
  1.39186717479396E-05 -1.08534602949208E-06  1.52007633350544E-05 -1.39998080263371E-06  3.89042943201114E-06
 -9.76082857072801E-07 -6.11574902806441E-06  8.70321889094991E-06 -1.31897615366356E-05  1.04247530031407E-05
 -1.03247441261731E-05 -1.24122694086437E-05 -3.03697476670500E-05 -7.20564804517651E-06 -4.44425459098490E-05
  1.58740064189643E-05 -5.63204580845528E-06  1.10819811703446E-05 -6.15738959152523E-05 -1.51088976947094E-05
  4.33847170838764E-05 -8.11064785519089E-07 -3.64950233631529E-06  6.44755287066956E-06 -4.77087376692108E-08
 -2.45637701334087E-07  5.06491298692417E-06  1.94219304463168E-05 -5.28856919064848E-08 -7.23463460895096E-06
 -4.52352362360615E-05  1.61688907724076E-05 -3.47898105621067E-06  1.30153406210083E-05 -1.84566419004477E-05
 -6.70142963737210E-05  3.91672695194840E-05
* ORBITAL    1   35
  9.16031688799523E-07  4.80823305069452E-06 -1.36016302543025E-05  2.02366937749011E-05  1.80112704074196E-04
 -4.02090895357496E-06 -7.52426881792995E-05 -2.26710273531171E-04  2.89392408533250E-05 -2.80588801725558E-06
 -5.36503114273452E-05 -1.60976187249412E-04  1.59230415858253E-05 -8.88379237165585E-07 -1.65860781309989E-05
 -5.33173576699135E-05  8.90154309476381E-06 -1.07865097939439E-04 -2.49207922190270E-04 -2.20364491177614E-05
 -5.50874070968796E-05  6.47815268471873E-05  1.50328234970429E-04  3.47691561490278E-07  2.08104338106114E-05
 -1.54235635152586E-05 -2.40387994534952E-05 -4.48189103914780E-06 -3.21076662180247E-05 -1.51215749045677E-04
 -6.01385151483821E-04 -1.62972826192752E-04 -2.01253912908051E-06 -3.60176142593859E-05 -1.85619711483754E-04
 -3.75097375530628E-05 -1.21233238539083E-07 -2.72620502942312E-06 -9.09741080623109E-06  1.40655802516990E-06
 -1.37460302332198E-06 -2.49712989081338E-05 -1.31219234916824E-04 -2.73362520355044E-05 -2.73887196727863E-06
 -8.53128612420433E-06 -3.71584556980804E-07 -5.92174212777804E-08 -1.00920152787199E-06 -2.14826739388117E-06
  3.51873789254480E-06  1.31824397016901E-05  2.45601075104870E-06  1.03330580283655E-05  2.12754832886242E-06
  1.44019882955219E-05  4.29999560005548E-05  1.81211343848846E-04  1.87860775942514E-04 -8.43861622120447E-07
 -3.42393907740906E-05 -1.38672930320071E-04  1.82017365694521E-05  1.76833923499035E-07  1.83767458506796E-05
  1.06061388103879E-04  8.72056011021174E-06 -5.33167387919911E-07 -1.29081891555197E-05 -6.20027026655113E-05
 -4.45755831066687E-06  7.58566336992955E-05  2.19343625132754E-04  2.02846587922087E-05  5.25774558775974E-05
  4.35587945266437E-05  1.16566030235741E-04  3.87287017431713E-06  2.71994032714542E-05 -1.21707354713761E-05
 -2.32779826662524E-05  1.96034079172388E-06  1.32638660258773E-05  3.88262686296106E-05  1.61342851308498E-04
  1.76483751576635E-04 -7.07765519352876E-07 -1.71730183261587E-05 -5.76007696958640E-05  1.21488511902264E-05
 -7.32291011278716E-08 -1.11255718983034E-06  1.96774762272147E-05  1.70647066278337E-05 -7.35045612619639E-07
 -3.76171278214703E-05 -1.76086629835795E-04  6.00836443523224E-06  2.97598665739940E-06  1.51286361925166E-05
 -1.07458748970189E-06 -6.23385183128078E-06 -8.84113762416019E-05 -2.50926000204162E-04 -1.64541977622509E-05
 -2.79809024517572E-05  1.65353965679993E-05  5.59192464542609E-05 -3.10611484769904E-06 -2.50744832458288E-02
 -2.60701268314055E-04 -2.49756924200306E-05 -3.97285277385274E-05 -3.08086533793678E-04  2.47114711258201E-06
 -2.04534941869343E-04 -2.94293674877031E-05 -2.60409009518501E-06  2.72705585236265E-03 -5.34719738167901E-05
 -7.11950466313267E-06 -5.35985925432802E-05 -3.44637594065491E-05 -3.71229334838723E-05  1.94303091947040E-05
 -1.32770127525614E-05  1.45458027007615E-05  9.99647624594420E-01  7.58749413525031E-03 -1.23040609876739E-02
 -1.19970756969757E-03 -8.54677552176418E-04 -1.15923471868404E-04 -8.05250330044096E-03 -7.63911987951938E-04
 -2.60310545588026E-06  2.88181052523472E-03 -4.56476947020336E-05  3.20416319781103E-05 -6.40469491921537E-06
  2.36202108911918E-06  3.24306309088845E-06 -2.63594572242942E-05 -5.18277031262646E-05 -3.53090549397644E-06
 -5.05115562992789E-05 -1.01159112859417E-04 -1.12016576248921E-06  1.59903168629346E-05  3.90883969825441E-06
  9.57067960443227E-06  1.16607319062878E-06 -7.14704657631306E-06 -2.42965013177212E-06 -3.31537175413987E-05
 -7.89699453320091E-05 -3.30393943408828E-06 -3.73880400725328E-05 -2.41024784601826E-06 -9.47007776374746E-06
 -6.84877701083935E-07 -1.94503209529606E-05 -8.33683170841281E-08 -4.41664281887054E-06  1.02390235550914E-07
 -2.36204329733831E-06 -2.43308323837437E-05 -2.72529275009223E-07  1.93211206757653E-06 -1.53822318699925E-06
 -1.85710858438302E-05 -3.48954498653224E-06 -5.02809295812268E-05 -9.88190077573894E-05  2.32306019555583E-06
  8.79179950827397E-06  4.87680195548131E-07  1.69450968824368E-05 -3.55235688464112E-06  5.28084672965569E-06
  6.64912641304795E-07  5.50410531314041E-06  3.37997140455983E-06  5.38879723223904E-06 -2.15542778264412E-06
  1.34631274603626E-05  8.42293486208486E-06  1.04581107903585E-05 -7.49249929676976E-06 -4.64913992877211E-05
 -2.35186986874886E-06  1.35991133576270E-05 -1.55595174363542E-05  4.45490015601920E-05 -1.63332757441888E-05
 -6.37636393166651E-05  4.72128366231044E-07  2.89771974112813E-06 -1.05487989451962E-05  8.18961792396751E-06
 -1.39837109773331E-05 -9.37991349601582E-06 -1.70688296183999E-05 -2.04504395235935E-05 -7.48168325555361E-06
 -4.63585665451002E-05 -4.73742743575389E-06  1.64319530644965E-05 -1.18994508430238E-05 -1.68450386703307E-05
  4.19954362593964E-05 -6.48438820531277E-05
* ORBITAL    1   36
 -2.00563292008593E-06 -1.34994434585493E-05 -3.80912953257018E-05 -1.61882851940802E-04 -1.85317770832534E-04
  1.28995093722311E-07  2.67503729919769E-06  3.10783171922780E-05  1.55871868184162E-05 -5.67882447648423E-07
 -1.45133344881634E-05 -4.97030430130719E-05  1.13041872151412E-05 -6.93428191910146E-07 -3.68653619428182E-05
 -1.73971782404586E-04  5.43311114480683E-06  2.46845402138263E-06 -2.53217437645100E-06  1.75793821206299E-05
  3.08525116455719E-05  8.53063367950835E-05  2.43843312097191E-04  1.06260196836717E-06  5.17965286698837E-06
  1.72711116404701E-05  5.70838933075004E-05 -1.90397253538952E-06 -1.28001606896031E-05 -3.54400321206545E-05
 -1.51031691553081E-04 -1.79596917439265E-04  2.79526639176782E-07  2.02477620299972E-05  1.15827693781076E-04
  1.06983903414927E-05 -8.36957287235366E-07 -3.41384656689774E-05 -1.38267951769003E-04  1.81998635395476E-05
 -4.61794353444584E-07 -1.16342097676278E-05 -5.51468558150641E-05 -2.95570726007183E-06 -7.57838744631051E-05
 -2.19202009467145E-04 -3.75359036333430E-06 -2.71728740751152E-05 -4.35543423584409E-05 -1.16693617625879E-04
 -2.04867719427558E-05 -5.34181846753926E-05 -1.23343503793731E-05 -2.38739513686592E-05  4.37867299716589E-06
  3.14096135773214E-05  1.49158974053277E-04  5.92512668638269E-04  1.53499265863642E-04 -7.62566150358906E-08
 -9.57257163045230E-07 -1.91502367773587E-06  5.13392807175394E-07 -2.01755322776857E-06 -3.68597516636925E-05
 -1.90496345095348E-04 -3.78712186157427E-05 -1.34565694108109E-06 -2.42716926051666E-05 -1.27819586303286E-04
 -2.70813612461437E-05 -1.08603754335350E-06 -2.52139791113670E-06 -4.43746738238581E-06 -1.56738228435962E-05
 -1.18669802033638E-06 -3.73690478636247E-06  1.87273997857468E-07 -1.30185497642837E-06  2.98417639099403E-06
  1.13619359321320E-05 -1.01812657069902E-06 -5.49847321298696E-06  1.15743996904738E-05 -2.86766573322908E-05
 -1.89158258054574E-04 -2.77186514385705E-06 -5.28095175990056E-05 -1.58058796122706E-04  1.53761701476852E-05
 -4.02159178354791E-06 -7.52667811683112E-05 -2.27861885527016E-04  2.81496989875431E-05 -8.52340884810928E-07
 -1.47154754843128E-05 -4.44867256833817E-05  8.63262749653025E-06  1.07873016883695E-04  2.48833019948269E-04
 -2.73289996588792E-07 -2.05093259031737E-05 -6.03982301196588E-05 -1.37897190502991E-04  2.28665356970808E-05
  5.65128179126793E-05 -1.62722260363999E-05 -2.68988496806721E-05 -1.43932419338542E-05 -9.99648025172468E-01
 -7.58481369407063E-03 -8.59581741699808E-04 -1.14382326251363E-04 -1.22970230644577E-02 -1.20071671706252E-03
 -8.05693098446424E-03 -7.63809183288460E-04  2.73990005117311E-06 -2.73420086911208E-03  5.05542294950540E-05
  2.49343190478063E-06  5.92531754657374E-06  3.02885979546691E-05 -4.89812916216854E-06 -2.50154567914009E-05
 -5.10283172336196E-05  2.38099210950140E-06 -2.50187886266744E-02 -1.19445403277335E-04  3.08300926237097E-04
  6.25761997864275E-05  1.79746879991769E-05 -3.39720145521440E-05  1.99095025970327E-04  8.84155830513862E-06
  2.74282949188900E-06 -2.52805083377542E-03  5.84572087612641E-05 -3.18575758802011E-05 -3.63625291800725E-05
 -6.96455822737472E-06 -5.37543451259757E-05  1.79384224807756E-05 -1.09097612406329E-05  2.36506789922541E-07
  6.69523414143060E-06  4.39729852528185E-06 -1.99690283711578E-07  1.29211344566403E-06 -2.51333453065622E-06
 -2.44980410535513E-05 -1.56224874005291E-06 -1.79705479269152E-05  3.61131541767873E-06  5.19458499742684E-05
  1.02774539034151E-04  6.55881208901277E-07  1.88218619797902E-05  2.44751646373471E-06  9.29260946619405E-06
 -3.51696149234493E-06  6.27964411517901E-06  3.56370324115376E-06  5.15623651149729E-05  1.01529859396166E-04
  4.04700379541519E-06  1.02718356337754E-05 -1.11850298093731E-06  1.61276926924764E-05  1.26245845420854E-06
 -6.32271458228040E-06  2.60587205931890E-06  3.57584330812017E-05  8.39798656979735E-05 -2.52838769178431E-06
 -9.90858613523114E-06 -3.33364878929922E-06 -3.82887475554468E-05 -5.08850648784492E-07 -1.97389676938297E-05
  7.46766888800890E-06  4.62162377154701E-05  1.63122063902031E-05 -4.93555477414227E-06 -1.18401018367146E-05
  6.42190071843827E-05  1.64145345704137E-05 -4.25982628375155E-05 -9.21028975502757E-08 -5.21599102838715E-07
  8.33919676784053E-06 -1.13427667693068E-05 -1.31430257644313E-05  1.80426436784806E-05  1.02180139473068E-05
  2.03240887254740E-05  7.52620326216918E-06  4.67848518147162E-05  1.43831949274548E-05 -2.84705208457648E-06
 -1.53172008521930E-05  1.68243794721119E-05  6.46955002088580E-05 -4.46139530521503E-05 -3.01060064674645E-07
 -3.24674798854085E-06  5.65891046828791E-06  2.57386277363758E-06 -1.59531389722076E-06 -7.59186153262689E-06
 -1.25955655818909E-05 -1.02313362707531E-05
* ORBITAL    1   37
  1.49719612668277E-06  1.07444482281818E-05  5.11736520092600E-05  1.99826281219061E-04  3.14737388442359E-05
 -1.05556963992122E-06 -1.97367086124563E-05 -1.17016210796187E-04 -2.99694249432186E-05  2.99329003108376E-07
  5.50498291986716E-06  2.91122678561436E-05  3.52708367738331E-06 -9.47816647237468E-07 -1.76644899647584E-05
 -1.02330929872280E-04 -2.34646810301977E-05 -9.86147541411996E-06 -1.65379323523463E-05 -6.05173752924344E-06
 -8.37982142492285E-06  5.58240367016505E-06  9.30861647146109E-06  1.21112881031324E-05  2.01793829481224E-05
  4.27042468141566E-06  8.39269030837406E-06 -5.97567124687646E-06 -4.15330085720485E-05 -1.73512668292935E-04
 -8.68234581267795E-04 -4.79140347188018E-04 -5.18229104500493E-06 -9.34112899705465E-05 -5.78368193494553E-04
 -1.19389059189563E-04 -1.58258695643272E-06 -3.13044387165219E-05 -2.24992239035086E-04 -6.56961995624427E-05
 -2.54580529563335E-06 -4.39258998428093E-05 -2.49910817243662E-04 -3.80908131502462E-05  3.73130854965598E-05
  1.18631938432263E-04  1.59732293884518E-05  6.76042689198124E-05 -2.15090224637066E-05 -6.87422240931005E-05
  3.25739764079125E-05  1.35936173182391E-04  3.45856888980339E-05  1.44445051180854E-04  2.71730766118761E-06
  1.95077336238972E-05  9.31940540573330E-05  4.21300869945110E-04  1.30703396498011E-04 -1.33647639635816E-06
 -2.51469869898102E-05 -1.63858592672880E-04 -4.60088081659181E-05 -5.69798326544672E-07 -1.02266002700274E-05
 -5.02658685216770E-05 -6.65614557399426E-06 -1.42097706580643E-06 -2.68920176816863E-05 -1.75625914116183E-04
 -4.86331831942847E-05  9.02852556147367E-06  1.24849414327116E-05  5.62432425054320E-07 -5.49390398047885E-06
  8.55561210357074E-06  1.16619023173234E-05  1.66541070411957E-05  3.51279529450639E-05  9.46761643869213E-06
  2.19740167734200E-05  2.69300778713861E-06  1.93336153365313E-05  9.23814510980812E-05  4.18154992758120E-04
  1.29859024370370E-04 -1.94873504121116E-06 -3.65777649082175E-05 -2.31037702466334E-04 -6.07525398703067E-05
  5.51998007079167E-08  1.38772869183739E-06  1.74197270235436E-05  8.10762785159692E-06 -5.27835774981824E-07
 -1.02718142370127E-05 -7.83701252178280E-05 -2.72885440196219E-05 -2.98177105694075E-06 -4.04046976238334E-06
 -1.43097706838108E-06 -4.93863290961433E-06 -1.20811258988267E-05 -1.67704803701852E-05  1.45532412719678E-05
  3.54952951332645E-05  1.20438973356666E-05  2.07210637104658E-05  1.55881343468978E-06 -1.29072310492301E-05
  3.65651652889907E-05 -5.16472175234540E-06 -3.06338452360984E-05  6.52616829332631E-07 -3.71790201943830E-07
 -2.19742410625103E-06 -2.26583217159498E-05  2.94872482497496E-06  6.82284274799096E-06  7.83211536377035E-05
 -1.03206492321231E-05 -1.01788790013815E-04 -2.66163093635240E-06 -7.32934099776783E-06 -5.38991483627264E-06
 -6.65681015481266E-05  5.76968992723534E-07  5.53817620896452E-07  1.81545256091904E-05 -2.07692447591509E-06
 -2.44195803565305E-05 -3.95394564126654E-07 -4.86797499678038E-06 -1.17384137416335E-06 -1.37608817596333E-05
  1.60936708195154E-06 -1.21932430417559E-05  3.74598861804873E-05 -3.79587095684837E-06 -3.14402196641176E-05
 -6.00236666351974E-07  1.29557093771019E-06 -4.16012945458872E-06 -2.11161268694715E-05 -1.52466205181074E-08
  1.48794175974229E-04 -1.96122737630658E-06  1.70967096331628E-06  7.74753831120048E-06 -2.76425167315058E-06
 -2.01365049547985E-05 -2.20927021481323E-06 -8.43535053734750E-06  6.43940877381968E-08  9.32402844168810E-05
  1.85223548027225E-06 -7.29688200399821E-07  6.76821052341339E-07  9.78160489593473E-07  4.41432370912129E-06
 -1.18557362690504E-06 -2.50995585906784E-06 -1.71569981657137E-05 -9.99913654126035E-01 -7.11751202846554E-03
 -5.67502364564816E-03 -5.02350921884864E-04  9.40012298727741E-03  6.81824772857187E-04 -1.05545375191358E-02
 -8.29686965715459E-04  2.02879794310861E-08  2.42206754496936E-04 -3.58061328777606E-07 -2.70112166269288E-06
 -1.27799077769143E-05  1.95067410487249E-06 -2.07555793074173E-07  4.13251949756018E-06  1.97760213256490E-05
  1.04905733005759E-04  1.73107416249998E-04  7.64884743384208E-05  1.10273326708570E-04 -2.22363049492843E-05
  1.27632367477551E-05 -2.48971123960510E-05  1.32547953852924E-05  3.16669673627115E-07  3.91263990489290E-07
  1.21937004873056E-06  3.34744479367067E-06  2.59372043688848E-06 -1.89005840359464E-05 -7.22058076093539E-06
 -1.78352539910340E-05 -2.88060719713455E-06 -1.47514467465433E-05 -1.86898965136692E-06 -9.06029046850859E-07
 -8.08876534880752E-07  1.31491158807159E-06  2.65257192611396E-05  2.63077146432248E-05  2.97810267894106E-07
  2.36158823548481E-07  4.12054421829848E-06  4.28276491579086E-07 -1.44179184800810E-06 -7.30228657811354E-06
 -1.89199822190664E-05 -1.78396139577062E-05
* ORBITAL    1   38
 -2.68453252376466E-06 -1.92719469788527E-05 -9.20752119659787E-05 -4.16877635210721E-04 -1.29377304598511E-04
 -1.32353851258790E-06 -2.49302660553840E-05 -1.62534662740406E-04 -4.55715147191422E-05 -5.62087967956017E-07
 -1.00978039922307E-05 -4.95743392343053E-05 -6.43163396157215E-06  1.41758093872788E-06  2.68569496004871E-05
  1.75766836842706E-04  4.87004754271789E-05 -8.86965908777696E-06 -1.22491494787137E-05  6.04607441516416E-07
 -5.54528942551744E-06 -8.75497356946832E-06 -1.21089066123710E-05  1.67413028625663E-05  3.52557679653446E-05
 -9.31738367525274E-06 -2.15662554430296E-05 -2.65181995725621E-06 -1.90384847371369E-05 -9.09867645950316E-05
 -4.14163859249889E-04 -1.30956440060749E-04 -1.91076336837841E-06 -3.58748759055595E-05 -2.27735388433887E-04
 -6.04372276390029E-05  6.20323224210577E-08  1.52425828584420E-06  1.84681585120135E-05  8.47358080293928E-06
  5.40529784203269E-07  1.05160200034496E-05  8.02336986165078E-05  2.79209669609790E-05  3.07672782716582E-06
  4.12756798930718E-06 -1.49421982119783E-06 -5.14031632310253E-06  1.17893725200236E-05  1.60454726199702E-05
  1.47223587684199E-05  3.58053771843042E-05 -1.17003155068085E-05 -2.02054696509893E-05 -1.47809464296546E-06
 -1.06077303209668E-05 -5.05357004767020E-05 -1.96713065306718E-04 -3.03205519761237E-05 -1.03364825590782E-06
 -1.93164364659102E-05 -1.14208072482356E-04 -2.92176626259770E-05  3.01739774504741E-07  5.55629145918266E-06
  2.94621013575654E-05  3.61045918577040E-06  9.47792911526062E-07  1.76664997634538E-05  1.02056818749006E-04
  2.32963031596292E-05  9.68586409243069E-06  1.62281900586020E-05 -6.19459958926688E-06 -8.63510135467002E-06
 -5.63566184549512E-06 -9.47878630556138E-06  1.18601476710268E-05  1.96631834791505E-05 -4.09925573672082E-06
 -7.94849390356709E-06  5.94819432235918E-06  4.13606931953877E-05  1.72866897792597E-04  8.61479536180376E-04
  4.74552909998330E-04 -5.05923085922562E-06 -9.18593315319366E-05 -5.71759796977120E-04 -1.18253554772714E-04
 -1.56674128966286E-06 -3.12048632062411E-05 -2.25808424820865E-04 -6.63794576396795E-05  2.46105165433969E-06
  4.27498650305518E-05  2.45620913054172E-04  3.81372764772165E-05 -3.78143475893611E-05 -1.19958486626084E-04
  1.59152640402777E-05  6.73433497960536E-05  2.23888454411971E-05  7.08257663630535E-05  3.11711831127743E-05
  1.32060988350712E-04 -3.49584014659573E-05 -1.46002473496358E-04 -3.01927932107643E-06 -7.29495942116579E-06
 -7.98619768521382E-05 -1.03361618027216E-05 -1.01974075300951E-04 -2.65637685362114E-06 -6.70648514586118E-06
  5.39704236597817E-06  6.72327466504277E-05 -1.56343119589888E-06  1.20364741422628E-05 -3.64955754670793E-05
 -5.07179950361489E-06 -2.96058989094302E-05  7.45096753758279E-07  2.59912870312237E-07  2.25816000848498E-06
  2.33663992677230E-05 -1.53768651922560E-06  1.28654152803726E-05 -3.57818257253255E-05 -3.74061854502123E-06
 -3.04945304485000E-05 -6.58879475764327E-07  8.38082824403747E-07  4.03746178450866E-06  2.03826258557148E-05
 -5.77630228982305E-07 -6.95713378422570E-07 -1.81624008515668E-05 -2.04705901896209E-06 -2.41993106832373E-05
 -3.57446845735169E-07 -4.57589569968515E-06  1.21227685643742E-06  1.39788975154452E-05 -7.01790158262091E-08
 -1.84123365554836E-04 -2.65376445929161E-06 -1.59090930905059E-06  5.21742356189221E-07  1.49846363417785E-06
  4.40093719515812E-06  2.13893513124402E-06  2.61209043856243E-06 -6.92790623404370E-09 -1.11323938252383E-03
 -5.08197701827671E-06  1.09067264455353E-05  8.32275343470586E-06 -8.19328566243263E-06 -2.04645827457397E-05
  1.23841449781463E-05  8.95249497627399E-06  6.39833340714125E-09  2.41726920392053E-04  4.38309134972338E-06
  6.89926007061684E-08 -1.22721184849165E-05 -2.63039698280064E-06 -5.30292474812316E-07  9.61068833290705E-07
 -1.96183852855685E-05  1.69646786110769E-05  9.99911783659825E-01  7.12403514239372E-03 -5.63994197973840E-03
 -4.96522503929618E-04  9.52044603208445E-03  6.95303882232580E-04  1.05751780399000E-02  8.30666581959527E-04
 -3.39129826126529E-07 -2.73228944400928E-07  1.29489956750508E-06  3.28503064385121E-06 -2.53363789516998E-06
  1.89870866620705E-05  7.36764968532516E-06  1.77467235242563E-05 -1.09880252994258E-04 -1.80091193113561E-04
  7.82790633749087E-05  1.12625854954727E-04  2.52629612151067E-05 -1.31489148815730E-05  2.52077717398867E-05
 -1.24876704178328E-05 -1.90765946427506E-07 -5.55932950163404E-08  4.15586489768547E-06  5.52961677850833E-07
  1.40885669026583E-06  7.21773795391265E-06  1.88774924923392E-05  1.74902614929549E-05  2.83930431915120E-06
  1.44782636607899E-05 -1.95267902402691E-06 -7.28256528346057E-07  8.78471084388711E-07 -1.35964504862426E-06
 -2.59046119747041E-05 -2.61239470652006E-05
* ORBITAL    1   39
  5.94196681380200E-06  4.13156353499493E-05  1.72643842949621E-04  8.60357833561297E-04  4.74191341887861E-04
  1.56532077583920E-06  3.11766927111656E-05  2.25693132020502E-04  6.63823363258231E-05  5.06300566768510E-06
  9.19331009536878E-05  5.72371963911485E-04  1.18440713611523E-04 -2.45970862267321E-06 -4.27329512250189E-05
 -2.45507074409225E-04 -3.80722209380289E-05 -3.78283662131420E-05 -1.20035651495419E-04  3.13105216432758E-05
  1.32297799601805E-04  2.23307707974293E-05  7.08009793264120E-05  1.59727457400470E-05  6.74911601006447E-05
  3.49992362961352E-05  1.46072152384041E-04 -1.48132804711807E-06 -1.06312821473707E-05 -5.06540779948945E-05
 -1.97238226114174E-04 -3.04685504926177E-05 -3.05592650894105E-07 -5.63090500194164E-06 -2.99388297651120E-05
 -3.74348785104030E-06  1.03490536923075E-06  1.93413502262888E-05  1.14396401795246E-04  2.92804635688739E-05
 -9.45827657677668E-07 -1.76299918178341E-05 -1.01775502773473E-04 -2.32005687956479E-05  9.69113900397122E-06
  1.62179403719991E-05  1.18631379966633E-05  1.96542930037368E-05 -5.59528397706990E-06 -9.41213568729439E-06
 -6.16113933468764E-06 -8.58196309749529E-06  4.06467877418969E-06  7.86160972985912E-06 -2.66112395419755E-06
 -1.91042517633216E-05 -9.12825646161352E-05 -4.15327095324637E-04 -1.31246049793466E-04 -6.35962520311748E-08
 -1.55199534913446E-06 -1.85740466571218E-05 -8.48017470488725E-06  1.91364311054613E-06  3.59232170614399E-05
  2.28042871520411E-04  6.04916346252832E-05 -5.37613155955972E-07 -1.04648802920352E-05 -7.98761415022367E-05
 -2.78217953616385E-05  3.12107832810351E-06  4.26106167023312E-06  1.47007651159741E-05  3.58539642440504E-05
  1.17686448102245E-05  1.60081615640333E-05 -1.46264246296571E-06 -5.04887319674982E-06  1.17303868368095E-05
  2.01517296496042E-05 -2.67110273407209E-06 -1.91785310963070E-05 -9.16837857428069E-05 -4.14894596172831E-04
 -1.28264622549823E-04  5.50884567737196E-07  9.89470341537216E-06  4.83177447306268E-05  6.17914495552566E-06
  1.32096212359666E-06  2.48778864095601E-05  1.62117174041174E-04  4.54351060916232E-05 -1.41197097564294E-06
 -2.67582712808505E-05 -1.75168782208174E-04 -4.85892526178117E-05 -8.96084198785652E-06 -1.25273128049502E-05
  1.67951782808001E-05  3.54396746916308E-05 -8.70538618114346E-06 -1.19547721441481E-05  6.73106523511110E-07
 -5.25101777380097E-06  9.24029420094560E-06  2.12469568226735E-05 -1.54457643640884E-06  1.28325096983817E-05
 -3.59514303670045E-05  6.35950544997319E-07 -1.06438696561559E-06  3.73293031006863E-06  3.04617553183185E-05
 -4.02626390869905E-06 -2.02214466403183E-05 -5.80422723559221E-07 -6.92189225722943E-07 -1.82276889093141E-05
  3.48389519300938E-07  4.52878151186777E-06  2.05137218944222E-06  2.42160693312145E-05 -1.20236030137020E-06
 -1.38826855676279E-05 -3.02624691408496E-06 -7.37678777450167E-06 -8.00386752724375E-05  2.65609415383880E-06
  6.70183351673035E-06  1.03434506477810E-05  1.02026773835817E-04 -5.38514636170615E-06 -6.71625008869443E-05
 -1.56338600336868E-06  1.19795874655733E-05 -3.64894481935254E-05 -7.51165579960014E-07 -3.35532227687995E-07
  5.07508080089085E-06  2.96088049977192E-05 -2.24859304200124E-06 -2.32556137675503E-05  3.21843609804403E-09
 -6.03668461854873E-04 -1.40112554943459E-06 -5.36206725409788E-06 -1.47609925051891E-07  4.72927350032198E-06
  1.26098108904211E-05  7.91263778265537E-06  2.01073045742345E-05  1.69215980193084E-05  9.99911807949964E-01
  7.12634649753676E-03 -9.52707450437277E-03 -6.95819132653754E-04  5.64207444185366E-03  4.96779316939259E-04
 -1.05654145321525E-02 -8.30649230537194E-04 -6.96320622741526E-08  9.23002867045076E-05 -7.71236208157270E-07
  6.46963043915567E-08 -4.33034176226339E-06 -1.02789758206413E-06 -7.94613804427632E-07  7.65320868530514E-07
 -2.45802795392593E-06  3.01108500752320E-08  1.11304252988451E-03  1.07645667415485E-05 -4.36717166251022E-06
  1.93532433604937E-05  1.02967560116132E-05 -6.77941645827599E-06  1.11500741696457E-05 -7.09284861392328E-06
  2.80632834236698E-06  1.44071611762131E-05  7.06127350691433E-07  1.90587157200312E-06 -8.64034190231835E-07
 -2.60794837326778E-05 -1.33996238063990E-06 -2.58878233601581E-05 -4.41466954135985E-07 -4.87677537731028E-07
 -3.76305833811619E-07 -3.97615497153662E-06 -1.37488653035500E-06  1.74794006704072E-05  7.27203831909963E-06
  1.88655335054020E-05 -1.09969244889935E-04 -1.80887882596771E-04 -1.13103654030832E-04 -7.82486067957197E-05
 -2.44314171496197E-05  2.51631105367410E-05 -1.24955491858764E-05 -1.24866288539857E-05 -2.37071438719463E-07
 -6.28376758791076E-08 -3.38457302471018E-06 -1.37384149002109E-06  2.57619952490809E-06  7.33216044872512E-06
  1.76733853150459E-05  1.89373731706313E-05
* ORBITAL    1   40
  2.66878812331672E-06  1.91610459957004E-05  9.15843160326775E-05  4.14943641138719E-04  1.29070878071364E-04
 -5.68087911170873E-08 -1.41667567172969E-06 -1.75844094349645E-05 -8.14547570878104E-06  1.93047163117291E-06
  3.62419416942320E-05  2.29199054294515E-04  6.04097801215791E-05  5.25338283912491E-07  1.02196247071438E-05
  7.80173145792385E-05  2.71695233583769E-05 -2.92527621312298E-06 -3.92480057832524E-06  1.44612348661128E-05
  3.52884261060330E-05 -1.20152542384222E-05 -1.67282829317561E-05 -1.44181466198663E-06 -4.97365495335702E-06
 -1.19660242725666E-05 -2.05947671771537E-05  2.70143805437603E-06  1.93942882817572E-05  9.26612785984316E-05
  4.18959381225916E-04  1.29880689808646E-04  5.69151337447012E-07  1.02219595671502E-05  5.02471138819981E-05
  6.66050332326208E-06  1.33037095432869E-06  2.50346300170889E-05  1.63160494133816E-04  4.57895639054108E-05
  1.41747399485180E-06  2.68314589513059E-05  1.75182974461032E-04  4.84657203893862E-05  8.97537129429724E-06
  1.24360770382082E-05  1.66015703268526E-05  3.50138377184434E-05  8.52149126078456E-06  1.16482774401126E-05
  5.32130519223991E-07 -5.54541193652335E-06 -9.47711717773169E-06 -2.19680330535077E-05 -5.98849307504860E-06
 -4.16867687523502E-05 -1.74878091166986E-04 -8.68359440185212E-04 -4.74780566167546E-04  1.53623132246644E-06
  3.07131073750752E-05  2.23504024285218E-04  6.58993370320383E-05  4.94966626320867E-06  9.05270597694242E-05
  5.70963658994692E-04  1.19922417543779E-04  2.41400201621913E-06  4.23066293424303E-05  2.46383288500412E-04
  3.89070497342949E-05  3.70858089739690E-05  1.18069804736082E-04  3.11381621257479E-05  1.33820652423901E-04
 -2.14614482773557E-05 -6.87593428188004E-05  1.58068233030253E-05  6.70186199971055E-05 -3.38074646154220E-05
 -1.43631105436971E-04  1.49039357263175E-06  1.06962894858364E-05  5.09614890503043E-05  1.99284828311803E-04
  3.14980202923370E-05 -2.99022034554116E-07 -5.50223360385166E-06 -2.91305311807439E-05 -3.56028148574911E-06
  1.04976994681895E-06  1.96321139349450E-05  1.16533367900309E-04  2.98859024327980E-05  9.44510543703892E-07
  1.76114538032129E-05  1.02159515589969E-04  2.34633279788779E-05 -9.81050729311884E-06 -1.64535405473896E-05
  1.20636065667031E-05  2.01053237770269E-05  5.57168057435120E-06  9.28490391070556E-06 -6.04431146183868E-06
 -8.38110821554253E-06 -4.26481508534433E-06 -8.37361659610511E-06  5.76029502088990E-07  5.93834146871279E-07
  1.81243877846330E-05  3.94050615562907E-07  4.84606718229131E-06  2.06716952132704E-06  2.42995642418569E-05
  1.16809417272813E-06  1.36601108303558E-05  1.60484113755366E-06 -1.18058253997510E-05  3.75073614093414E-05
  5.93013742669465E-07 -1.33919459403309E-06  3.78170064552853E-06  3.13562723942151E-05  4.17494252526915E-06
  2.13877834870731E-05  1.54912874841918E-06 -1.23876509273202E-05  3.65819081801944E-05 -6.72720296986187E-07
  4.68146841802462E-08  5.15902536746155E-06  3.09086280876090E-05  2.19472254463791E-06  2.27732593354002E-05
  2.92921398599116E-06  6.95738124628113E-06  7.80267017977444E-05  2.65239478844548E-06  7.38253184036048E-06
  1.02927809100836E-05  1.01824252317750E-04  5.37023909743633E-06  6.64951692447094E-05 -1.70571136939162E-05
 -9.99911932818014E-01 -7.11095966142667E-03 -9.45522497862235E-03 -6.87534884450068E-04  5.70030769780988E-03
  4.98376593132991E-04  1.05168693267680E-02  8.23919063391053E-04  6.63773741181920E-09 -6.03179521017168E-04
 -6.35665193749873E-06  6.10323008214256E-06  8.11196348031256E-07 -2.06988824599394E-06  1.23209758689214E-05
  4.80687823463796E-06 -1.90457938623034E-05 -6.48029609339326E-11 -1.48768992688942E-04 -3.58785647777643E-06
  1.10423888181943E-06  2.02030958144388E-05  1.10295985828645E-06 -7.47226760971170E-06 -9.09106375493566E-07
  8.27893694883016E-06  6.00336758803150E-08 -1.83668179320845E-04 -1.13026169717458E-07  5.78953624556154E-07
 -4.32114826528228E-06 -1.91018563484435E-06 -9.02215372788212E-07 -1.74019358489078E-06  2.30696523989216E-06
  3.34397377471646E-07  3.23766075258328E-07 -3.95937239458251E-07 -4.03996134618461E-06  1.40402389955028E-06
 -1.77054579138303E-05 -7.25722467059246E-06 -1.87865866780743E-05 -2.85935529174214E-06 -1.47806313448146E-05
  8.91021530702650E-07  1.75370319917812E-06  6.85576390886977E-07  2.63274867600198E-05  1.27562790738709E-06
  2.63795545232291E-05  4.02115084713677E-07  5.07789049471197E-07 -3.17050959784017E-06 -1.15167058553779E-06
 -2.53549415481165E-06 -7.21878377162114E-06 -1.77560362091503E-05 -1.87875713138614E-05  1.06568654716668E-04
  1.75783504055605E-04 -1.11809731050680E-04 -7.45890277560535E-05  2.37625219918462E-05 -2.57715253847277E-05
  1.37493266679952E-05  1.29436508019788E-05
* ORBITAL    1   41
 -6.40708958974803E-07 -5.32872366142274E-06 -1.50243672071640E-05 -1.57687478949837E-04  8.90934035278663E-06
  3.98476500647679E-06  5.13948199647418E-05  3.49942879849454E-04  7.96430138521020E-05 -3.06271419831778E-06
 -3.36268462062403E-05 -2.25619749706964E-04 -5.06949930901728E-05 -1.05023602639812E-06 -1.78366284208305E-05
 -1.09750537787252E-04 -2.09372379106025E-05  6.42986430853540E-05  1.70836752966280E-04 -1.24412858402492E-05
 -4.63694110854501E-05  4.19651281516068E-05  1.08635549240398E-04  1.68136809759083E-05  5.24778230914286E-05
 -2.12233882103663E-05 -6.98006395990218E-05 -7.08681548846650E-07 -5.79629737950637E-06 -1.79873584206581E-05
 -1.69066221782977E-04  3.50122441308786E-06  1.30060416832412E-06  2.14077940108781E-05  1.41013364917146E-04
  2.98107478353422E-05 -1.22586629681015E-07 -2.76811389318617E-06 -7.77855238519205E-06  1.54495823938602E-06
 -5.12975477772751E-06 -6.12602938327847E-05 -4.14031620603223E-04 -9.37831287173418E-05 -3.52665257728389E-06
 -5.58815271222776E-06 -1.30557946884616E-07 -2.03991511130459E-06 -7.65040494350060E-05 -2.04140028550599E-04
  2.90086359179963E-05  9.72718471875828E-05 -3.80398893926349E-06 -6.61007112828978E-06 -6.85137281285839E-07
 -6.17940134075768E-06  2.43627936033146E-05  4.75967185874579E-05  8.43535936488774E-05  6.77614168320718E-06
  4.10356815340878E-05  3.11730276308848E-04  7.23617561758920E-05  4.52190553124289E-06  1.26229837975297E-05
  1.25670977410375E-04  3.07019184872267E-05 -1.80280708004761E-06 -2.24892390585831E-05 -1.47706355852002E-04
 -3.29335679426087E-05 -2.68000760441385E-05 -1.27150515268269E-04  1.41630164885585E-05  5.94337976899114E-05
  1.73821464986407E-05  7.82637266963114E-05  1.51342780007831E-05  6.73509527683846E-05 -2.08270404387262E-05
 -8.97294957049983E-05 -1.96808087638191E-06 -1.41218964062826E-05 -6.84110783887739E-05 -3.04522006897885E-04
 -9.62329723543210E-05  8.71410662314818E-07  1.75076838203756E-05  1.07004128800388E-04  2.41412427918574E-05
  4.38858100206607E-08  2.12040844448293E-07 -3.10323093250480E-06 -3.25126517583825E-06 -7.35345531362795E-07
 -1.41490863725991E-05 -9.05961441091647E-05 -2.21657961646325E-05 -6.02056682150967E-07 -2.48822705487346E-06
  5.16114260853533E-07 -1.12254598130951E-06 -1.56147933882641E-06 -3.58322712320700E-06  2.38563192769955E-06
 -5.99498511427828E-07 -2.62686017762577E-06 -5.68370802134594E-07 -9.86908997619825E-07 -1.18238582644948E-06
 -3.30925329677219E-05 -8.70358633328149E-05  6.90557518276625E-06 -3.83457661634944E-04 -5.93738822261398E-06
 -2.08946681517468E-04 -9.39518032314139E-06  8.27574992022387E-08  3.57010706918828E-04 -1.02253358869034E-04
  5.45003182561906E-03  4.87527918376318E-05  2.19542747532670E-02  1.56741807940118E-04 -1.20901746207385E-02
 -9.62088983813328E-05 -1.28030637097052E-06 -3.27989736113432E-06 -3.92478858084175E-05  3.63392987886798E-04
  1.09171056951406E-05 -1.03969012748160E-05  1.06616105809754E-06  2.38417686957202E-04 -8.19212951786395E-06
 -5.56469410723812E-05 -1.42686125529935E-02  2.43569069430655E-03  8.57426394229169E-01  6.22052392599490E-03
  2.20648663170470E-01  1.47395628996338E-03 -4.63981079225127E-01 -3.45516354321214E-03 -1.56341234933462E-06
 -1.15386816891150E-05 -4.21070422555068E-05 -3.92756357336643E-06 -2.73574137925633E-05  4.52259657487507E-06
 -2.05142328709959E-06  5.95494271726767E-06  1.95011398207011E-05 -9.18185120061179E-07 -6.95993286016223E-06
 -1.96772932830520E-05 -4.78665715589713E-06 -4.08451669785598E-05 -4.73875034901079E-06  8.58582510641287E-06
  1.86742212025532E-06  2.09132846546004E-05 -8.49571248567682E-07 -6.44222097477308E-06 -1.75770772269080E-05
 -6.07354216962324E-06 -3.11776420024543E-05 -3.65162929125998E-06 -1.51347521728799E-06  2.29748063436801E-07
  3.61275365870988E-05 -1.54691090750133E-07 -1.23765283681450E-06 -3.29526393568559E-06  1.13411376383509E-06
  1.44212728689543E-05  1.13248230150397E-07 -1.07241587300415E-06 -6.50757396758982E-07 -9.29659054896248E-06
 -2.79279989826941E-06 -9.93190000817725E-06  1.27453381905966E-05  3.71376975618505E-06  6.55234379432155E-06
  4.59519540784374E-05  7.73652937236820E-06  6.75754779847555E-06  5.92071644842160E-07  3.51363070544192E-06
 -5.66059689799623E-07 -2.81482163527983E-06 -1.57141813344196E-06  3.74443115560155E-06  2.92705163184162E-06
  2.85203066583912E-06 -2.86606348969902E-06 -1.03319369031325E-05  3.25215470894708E-06  1.26502047195128E-05
 -6.27094585279804E-06  7.23554617849130E-06  4.50316603496124E-05  6.16990785161748E-06  1.66613338825009E-06
  7.11531211935301E-06  3.70782012915810E-06  6.38361197392799E-06  1.68539197290724E-06 -1.09341446332762E-05
 -2.02749579912466E-05 -2.13722709793050E-05
* ORBITAL    1   42
  2.00431134107676E-06  1.44194336703324E-05  6.93024543147161E-05  3.13141825192975E-04  9.58952894450319E-05
 -1.61247790323677E-07 -2.43209179792310E-06 -2.11283557465623E-05 -7.36515288181953E-06  1.03072280337324E-06
  1.92783406899184E-05  1.18815045665479E-04  2.67788652253839E-05 -6.82790976292324E-07 -1.32583677350704E-05
 -8.51399066059717E-05 -2.11393207109853E-05 -2.70233961497261E-06 -6.29069606255574E-06 -1.75807186284110E-06
  2.97117980019575E-06 -5.96524564769273E-07 -1.99290788698566E-06 -1.38205859503281E-06 -1.58337238094895E-06
 -1.55019242768728E-06  2.97158456525776E-06  7.23292287060235E-07  6.49054555475986E-06 -2.33506554816316E-05
 -3.84328503001367E-05 -8.44135384238845E-05  4.46165489130606E-06  1.16454997791201E-05  1.19149723681097E-04
  2.93164018244331E-05  6.78875504330471E-06  4.13318246714748E-05  3.13026235851086E-04  7.24664078296373E-05
 -1.53669941153293E-06 -1.93337785508118E-05 -1.26373257034136E-04 -2.80923949862276E-05  2.70511278900476E-05
  1.27697710124691E-04 -1.51875370527310E-05 -6.73744132637208E-05 -1.35083226489989E-05 -6.79301894567773E-05
 -1.57159197695376E-05 -6.45471705549766E-05 -2.07994583654179E-05 -8.95507976629642E-05  7.41756108618449E-07
  6.10043908832699E-06  1.66110128952762E-05  1.66286285859287E-04 -7.89034223355957E-06 -4.68699287988976E-07
 -4.85312939366074E-06 -2.35597489107358E-05 -2.09822087446683E-06  1.07657462961821E-06  2.08786937694311E-05
  1.35465187333163E-04  2.84796540766955E-05 -5.04407769122720E-06 -6.00640098938059E-05 -4.06201930657359E-04
 -9.21097634234443E-05  4.93840175136955E-06  1.21730299886083E-05 -2.96760921908797E-05 -1.00396644019675E-04
  7.56249654346133E-05  2.00379810875950E-04 -6.49232971748638E-07 -1.44881068934626E-06 -2.77974011428428E-06
 -2.12670190137034E-06  7.42692410698662E-07  6.06187321075180E-06  1.85478725244935E-05  1.73646649491427E-04
 -3.83790231120507E-06 -3.11149209165525E-06 -3.45554363648573E-05 -2.31338306505457E-04 -5.20044157794387E-05
  3.99071902422567E-06  5.14797287940534E-05  3.50853889664089E-04  8.00238998357409E-05 -1.01275792802913E-06
 -1.71175574227908E-05 -1.05177671530289E-04 -1.98146872844874E-05 -6.43024859549146E-05 -1.70968543061906E-04
 -1.68477865675258E-05 -5.24951733753259E-05 -4.19366424316513E-05 -1.08633435510952E-04  1.23089373075372E-05
  4.64234092731338E-05 -2.12001506202929E-05 -7.00057986103234E-05  1.33667828561071E-06  3.92286425525978E-06
  4.09551626519934E-05 -9.04183539224342E-06  6.75670739008971E-07  3.50464534191600E-04  1.10407475495080E-05
  2.29611172220761E-04 -7.87831272709135E-06  5.57406674651958E-05  1.42752036845492E-02 -2.43455696749830E-03
  2.19536594791679E-01  1.46547707704130E-03  8.56909709635272E-01  6.21666025613936E-03 -4.65460423488076E-01
 -3.46475295333263E-03  1.05060508020495E-06  4.66078252112763E-07  3.53011804933424E-05 -4.56015340229140E-04
 -6.95809110028482E-06 -9.96500016930919E-05  6.73433735130410E-06 -2.49949602059299E-04 -9.24242926196522E-06
  2.77791143368167E-06  3.75333749735501E-04 -2.26170942231773E-05 -2.20314851517716E-02 -1.62315004361518E-04
 -5.85157678362691E-03 -2.66683282616401E-05  1.17509075524803E-02  8.12399997358277E-05  9.01889889177792E-07
  6.82305416213915E-06  1.90674953904255E-05 -3.38980501039745E-06  1.50968438341640E-08 -6.16943876750165E-06
 -3.07582790929191E-05 -3.52288742333830E-08  3.52202790854670E-05  2.01967467043939E-07  1.59601573564154E-06
  4.30897608526816E-06  3.60504699984250E-07  1.03144714144577E-06  1.38235457457613E-06  1.40025792707765E-05
 -7.47688839405011E-07 -1.03743229315314E-05  1.62291463592752E-06  1.19864717477963E-05  4.32719579303179E-05
  4.91327142323709E-06 -5.95557269753580E-07 -3.82040764870129E-06 -2.75915475250166E-05  6.09905295189108E-06
  1.78448653623024E-05  9.26222974991360E-07  7.02411020147351E-06  1.98343645570328E-05 -4.81158453010420E-06
  7.87539088854974E-06 -4.79738270738307E-06 -4.08751362733114E-05  1.90522671256539E-06  2.14418347533931E-05
 -1.52621603812446E-06 -6.64410679775220E-06  5.63336317132295E-06  3.52326775046249E-06  1.37322958972107E-06
  1.90408700651216E-05  1.05384699613291E-05  1.99734072537577E-05  2.84853334722423E-06  1.02179894512412E-05
  1.27331479242624E-05  3.42793595636765E-06 -6.11872056539779E-06 -6.57576531068039E-06 -7.40984029144674E-06
 -4.52489224273640E-05 -4.42509798931533E-07 -2.96552454283403E-06 -2.96561537356208E-06 -1.22182361868588E-06
 -1.27260782975130E-06 -3.30032243778651E-06 -5.16884758560850E-06 -4.12996570980282E-06  2.69963847342951E-06
  9.49879992828863E-06  3.56353340174797E-06  1.25069411878093E-05  6.44021092206943E-06 -7.23002031162486E-06
 -5.77294928608590E-06 -4.49391875655855E-05
* ORBITAL    1   43
 -7.12584770804837E-07 -4.76192688913150E-06 -4.06780100366247E-05 -1.70304973022286E-04 -2.26616093865755E-05
 -1.98347064137223E-06 -2.12591073120501E-06 -1.28859722584894E-05 -1.05226382944973E-05  3.84030153625344E-08
 -1.97786968349852E-05 -1.26168222813273E-04 -2.52253511868966E-05  1.24892412944212E-07  1.40944463639980E-06
  1.94178848896645E-05  8.81604877629665E-06  2.29738685995589E-05  1.74539496581873E-05 -8.54848808237544E-06
 -6.93156180294413E-07  1.73925596940340E-05  1.67786893968725E-05  4.72920929929336E-06 -8.83043151630684E-06
  6.10536322384977E-06  3.49314030538574E-05 -7.20699863667830E-07 -4.82231054874035E-06 -4.05984149384717E-05
 -1.69144899785552E-04 -2.34501308041726E-05 -1.04448000538838E-06 -1.15116462234552E-05 -8.07054982398110E-05
 -2.35696956571124E-05 -8.91598421817060E-07 -9.40361994608716E-06 -5.27573537684882E-05 -1.11783156537290E-05
  1.41973983958260E-06 -1.28390058964607E-05 -8.08146610496307E-05 -1.03804424165824E-05 -2.58525631225609E-06
 -4.11661640256573E-06 -1.13383402091189E-05 -2.10726239863167E-05 -2.90256402684405E-05 -2.42799905500615E-05
  1.79031150115225E-06 -2.92332724958053E-05  2.60225417216496E-06  6.45759441990716E-06  1.56707795049056E-06
  1.09424949530353E-05  9.69500034831392E-05  3.97101064954172E-04  2.36882154599764E-06  6.34852487861945E-07
 -5.55891966738311E-05 -2.69550236212691E-04 -2.69757826939258E-05 -7.38762606674274E-07 -5.56262986721626E-05
 -3.03503922133998E-04 -4.84906695752532E-05 -1.00336151261870E-06  3.64421881050296E-07 -2.22340270675918E-05
 -1.51399520415694E-05  9.82014763488639E-05  1.46488368142709E-04 -1.73171826645405E-05 -2.08141961238918E-05
 -5.66893919345576E-05 -8.43233256969386E-05 -1.36509517995401E-05 -2.27510867606532E-06  2.07198302690176E-05
  1.43855823051678E-05  6.57123480972202E-07  4.72384479778730E-06  2.25587075052607E-05  9.87526452164819E-05
  2.74984190625345E-05 -3.35756215026645E-07 -6.16881691480933E-06 -3.73619667563261E-05 -8.10684780839559E-06
  4.61468392809142E-08  5.85001775237719E-07  5.19803712600408E-06  2.07397698238488E-06  2.42095388665771E-07
  4.72246857935781E-06  2.96120896123367E-05  6.97733971813598E-06 -1.23750417399632E-07 -7.19412479988806E-07
 -3.96437409220910E-07 -1.20457063699200E-06  2.17590291191461E-07  2.57046094990858E-07 -3.06206728190171E-06
 -3.38284044313922E-06  2.30212419918076E-06  2.61478086853676E-06 -1.34107270926870E-07 -3.57205971703736E-06
 -3.24150053746644E-08 -1.39637843762538E-04 -1.61387677593318E-06  8.77832345830668E-05  6.94243265641467E-06
  1.65679967562637E-04  5.87252280471963E-06  7.49614789945746E-07  3.91917260067892E-05  1.04325987413581E-05
 -9.07274202493919E-03 -6.42386314886653E-05 -1.02773295721375E-03  1.33702945533432E-06 -6.69441718678391E-03
 -3.92963855025001E-05  5.44745925317723E-07 -1.83957952874978E-05  2.07665355399968E-05 -1.35457604414416E-03
 -1.31391498153478E-05 -6.47474357561053E-04  4.97337930287819E-07 -7.91823458129094E-04  1.64007510389460E-06
  9.01546178592357E-06  2.75790082338859E-03 -5.17336818408791E-04  7.26271479478900E-02  3.31619519768136E-04
  8.41888796717119E-01  5.50986239742368E-03  5.34550273288226E-01  3.59920767575270E-03  1.59983998374963E-06
  1.23098858062781E-05  4.55248253681042E-05  2.49707227539259E-06 -8.56207646041138E-06 -1.40596597805693E-06
 -1.72576999604362E-05 -2.70992078937782E-06 -5.94761436859567E-06 -6.33438284672745E-07 -5.06519851418135E-06
 -1.83672339526680E-05 -1.41413856252234E-06  4.54283008998099E-06 -2.56640052072768E-07 -1.09322208244010E-05
 -2.20681998707522E-06  3.80601023601970E-06 -6.15338591640552E-07 -4.92451030014618E-06 -1.77956133768923E-05
  7.82518622165199E-07 -5.94197764267616E-06 -2.58580670515122E-06 -3.35437744344512E-07  8.84363861735825E-07
 -1.08347699243874E-05  2.00626139087946E-08  1.66251568537611E-07  2.19290736760564E-07 -3.90013018184769E-07
 -3.50301740607322E-06 -2.79738439190094E-07 -6.72145229465546E-07  9.45500985738382E-08  2.15589757458104E-06
 -5.75989921654081E-08 -8.94729251381802E-07 -3.96087066662766E-06 -2.29289534486034E-06  3.36572311453230E-08
 -9.17782128444798E-06 -3.64353848590583E-06 -5.93961653824805E-06 -8.08774449639192E-08 -6.39760095635660E-07
  4.84107732068976E-07  7.63676791432228E-07  1.76007761819986E-07 -2.25142558768384E-06 -1.08234812734633E-06
 -2.41005944812860E-06 -3.15782193932373E-08 -8.09003931591934E-07 -3.23930714033325E-06 -3.13997769941382E-06
  1.07622817109163E-06 -3.72304607513739E-06 -9.49183331051525E-06 -6.19087218215478E-06 -1.66409917547234E-07
  7.08965748484557E-07 -5.19414953584332E-06 -8.45053430768377E-07  3.08721434614653E-06  4.04049754638949E-06
  6.59600421785420E-06  6.41968218099569E-06
* ORBITAL    1   44
  6.69474845802071E-07  4.80485793836957E-06  2.33504446046561E-05  1.02129408186851E-04  2.78737174136056E-05
 -1.17444908300274E-09 -5.27451231662187E-07 -4.85712933274455E-06 -1.82197194360293E-06  3.31479127114119E-07
  6.56172610436595E-06  3.98708982759039E-05  8.60350573540627E-06 -2.47241903141467E-07 -4.77302320805020E-06
 -3.02025323827043E-05 -7.21419051438886E-06 -6.41902075346988E-07 -1.11530246591286E-06 -2.83763252868348E-06
 -3.30064062267699E-06 -1.20689895989857E-07  3.05358148978130E-08 -5.18774560244403E-07 -1.02379453444036E-06
 -2.42992814382199E-06 -3.42015510289759E-06  1.58672564539697E-06  1.10738270776225E-05  9.80602945757917E-05
  4.01824856507422E-04  3.27575860346810E-06  7.62945861919541E-07  5.60191986812336E-05  3.06097575907216E-04
  4.91514132606469E-05 -6.25047137632951E-07  5.57745296358144E-05  2.70444806914446E-04  2.71224233070652E-05
  9.76993360589110E-07  7.08604630442982E-10  2.45758974037847E-05  1.54940429117836E-05  9.81933876300080E-05
  1.46351952275596E-04 -1.33802557067614E-05 -1.70406178503059E-06 -5.60856079850573E-05 -8.38464453274896E-05
 -1.74437906077395E-05 -2.02934899939599E-05 -2.08510280214246E-05 -1.45545290569789E-05 -7.59532415463818E-07
 -5.09521052311026E-06 -4.29308625924079E-05 -1.78876394668712E-04 -2.34748828073329E-05  8.77653976206335E-07
  1.06689610597316E-05  5.88737692685887E-05  1.17902536724167E-05  1.05905051520312E-06  1.27036605952577E-05
  8.71743459370132E-05  2.46027795623252E-05 -1.38993938681179E-06  1.29768971852257E-05  8.23049935636352E-05
  1.09414104190084E-05 -4.82914030753677E-06 -7.47586189660108E-06  2.24307965265161E-06 -2.86387927606528E-05
 -2.79733873472297E-05 -2.28157198378702E-05 -1.10217191064746E-05 -2.10274466519884E-05 -3.04329492349276E-06
 -6.74664065803365E-06 -7.30750634018032E-07 -4.89312677860380E-06 -4.13098215406267E-05 -1.73183459971022E-04
 -2.34716099071900E-05 -2.66783232864540E-08  1.99843846906715E-05  1.27343195623260E-04  2.54775475374703E-05
  1.96897021209179E-06  1.99901798296728E-06  1.19203449926133E-05  1.02471042486819E-05 -1.29275061447671E-07
 -1.49701507534000E-06 -1.99835150279228E-05 -8.95320917953740E-06  2.30310265833783E-05  1.77799229777340E-05
  4.77903184075784E-06 -8.62842646025106E-06  1.74287911120256E-05  1.68859132803740E-05 -8.49162832486219E-06
 -6.67908150823035E-07 -6.12258203694772E-06 -3.49336481290213E-05  5.85948289710450E-07 -7.79235330173964E-06
  1.88829193475633E-05  4.54440563895002E-04 -1.76507952961201E-06  7.15790418006947E-04  8.31639316349145E-06
  4.54504505225261E-04 -4.25668456802897E-06  8.90806041538368E-06  2.73349653150157E-03 -5.13687514379405E-04
 -8.41800969664612E-01 -5.50848527837779E-03 -7.46533448805278E-02 -3.45591456282375E-04 -5.34411138304031E-01
 -3.59775060053983E-03 -1.55150926619472E-07 -5.07116401060754E-06 -2.15777868363527E-07 -1.66271542314323E-04
 -7.40850584437495E-06  1.47490870748439E-04  1.55046411616617E-06 -2.20086878060352E-04 -6.43918277682367E-06
  5.42878157118197E-07 -2.29836043950113E-05  2.19960246687661E-05 -5.92268698186529E-04 -8.67584546675691E-06
 -9.97547376566078E-03 -6.04662263164077E-05 -5.33233259916491E-03 -4.16692179587891E-05 -6.44980807610534E-07
 -5.15462139826654E-06 -1.87002880346503E-05  2.47598364508829E-06  5.53658390541787E-07 -7.12467633254740E-07
  6.43447632391080E-06 -7.99403126275338E-07  1.08064377556688E-05  3.43295832948247E-08  2.80317624596692E-07
  6.31101625081384E-07  3.14405528682687E-07  5.73244144913407E-07  3.97983478206012E-07  3.75360953845350E-06
 -4.26736418064493E-08 -2.19858016064271E-06  1.63848552882773E-06  1.26037049827493E-05  4.63770901757267E-05
  1.35700298703000E-06  1.74409209410360E-05 -2.52977194514976E-06  8.65380394900789E-06  2.74554240211133E-06
  6.24722171316753E-06 -6.32426291419835E-07 -5.05820920164269E-06 -1.83206545021820E-05  2.65961314008976E-07
  1.10018235401869E-05  1.44143990798337E-06 -4.42713076891233E-06  2.21595666773863E-06 -3.88520949034845E-06
 -1.55942394371900E-07  7.86190608711544E-07  9.28518005237632E-07  5.28011562019965E-06 -3.09941977263417E-06
  6.59326387155251E-06  4.09937072483428E-06  6.68023191680218E-06 -3.30815264121178E-08 -8.03294887911763E-07
  3.08659769723530E-06  3.23495252234047E-06 -1.07961069200917E-06 -6.05629337516524E-06 -3.66457832946484E-06
 -9.35543045201979E-06 -7.62861263649689E-08 -6.03438414315486E-07 -6.81046995526348E-07 -4.23509372394068E-07
 -1.95200690093523E-07 -1.00102698362885E-06 -2.20834611041885E-06 -2.16080944978032E-06 -5.78058122129134E-08
 -9.25116865648684E-07  2.40579043726341E-06  3.97206911598398E-06 -1.34644447250872E-07 -3.72117983764514E-06
 -6.03548549199640E-06 -9.24979573035789E-06
* ORBITAL    1   45
 -7.22024159234282E-07 -6.50163360801724E-06  2.71275893392447E-05  5.38161962283090E-05  8.51476445043093E-05
 -6.98468588285188E-06 -3.94017084299748E-05 -3.09142323687875E-04 -7.28517078900706E-05 -4.58431884965487E-06
 -9.91246112180690E-06 -1.14721019545056E-04 -2.91618005716158E-05 -1.70919522249480E-06 -2.10885853961459E-05
 -1.39064336285057E-04 -3.12792196236894E-05 -2.32246276600650E-05 -1.23311422268306E-04 -1.42733230846703E-05
 -6.10027732696669E-05  1.36875909755578E-05  7.19546374383626E-05 -1.44779147877337E-05 -6.67777733641087E-05
 -2.04317520431962E-05 -9.11452974377165E-05 -1.94048090986964E-06 -1.39425011598155E-05 -6.72241610162376E-05
 -3.01248538380772E-04 -9.38817471969832E-05 -9.23192779198896E-07 -1.78930773164337E-05 -1.09588025188924E-04
 -2.46274127825971E-05  3.44669238157953E-08  7.98992800042519E-07  1.02552193121518E-05  4.94611613507149E-06
 -7.05464870916627E-07 -1.35174277171709E-05 -8.66016348483681E-05 -2.13238579316792E-05  7.00259507893375E-07
  1.00497639292218E-06 -8.30049668979633E-07  1.33860778982660E-07 -6.44045045799706E-07 -1.32790343226194E-06
 -1.93585982841998E-06  2.03701328074494E-06 -1.93189642211372E-06  1.41064677849697E-06 -6.77316139420175E-07
 -5.57300096516805E-06 -1.72759073535522E-05 -1.69989604632885E-04  3.25643523701646E-06 -3.84327217796206E-06
 -5.04091644034312E-05 -3.45712289007704E-04 -7.97181444420960E-05  3.04032917319705E-06  3.45592134676152E-05
  2.32504242412351E-04  5.28245844907980E-05 -1.04440580389917E-06 -1.76726472847419E-05 -1.08388607123000E-04
 -2.05146836312432E-05  6.43735846296571E-05  1.70172176436013E-04  1.30023376915437E-05  4.72540781251602E-05
  4.22314975268376E-05  1.08523484905108E-04 -1.72516633591277E-05 -5.31904128366827E-05 -2.02107453101368E-05
 -6.73370226153470E-05 -6.81788601587524E-07 -5.59825923725085E-06 -1.76522449797266E-05 -1.72018749064685E-04
  1.61126088025641E-06 -1.15100645850367E-06 -2.04294832670913E-05 -1.34094615383608E-04 -2.82461049925152E-05
  2.84777880730510E-07  3.94827093218380E-06  1.58383708051561E-05  1.22526536695578E-07 -4.85301754959449E-06
 -5.99979208676272E-05 -4.08474928792888E-04 -9.38332971698586E-05 -4.15026817533251E-06 -8.40177577525369E-06
  4.07185651053730E-07  1.56181961131084E-06 -7.67014972256250E-05 -2.01604810524455E-04 -2.93285222736448E-05
 -9.73291261156126E-05 -3.51427082497057E-06 -5.22633417883781E-06 -1.12225432681720E-06  4.12315872601431E-05
 -4.75232595975805E-05 -6.62729665986725E-04 -1.59028098269195E-05 -3.02310795533258E-03 -2.00756457790203E-05
 -1.72323787487745E-03 -1.82588340358127E-05 -1.12623836084290E-06 -1.61621750306687E-05 -3.26345714070590E-05
  6.17789999948273E-05 -6.70114742877420E-06 -4.14011022545241E-04  3.84169858987759E-07  3.73084503769776E-04
 -5.09308444634316E-06 -5.58136998365920E-05 -1.42220228343244E-02  2.41699504277703E-03 -8.63331095695785E-01
 -6.25622329284015E-03 -2.35511503279438E-01 -1.56958309070022E-03 -4.46072402599131E-01 -3.32886128292660E-03
 -1.32331054910558E-06 -2.01156478765430E-05 -3.60040626626041E-05  1.33724249790560E-04 -6.87602772817298E-06
 -1.20661031380049E-03 -8.40290666890422E-06 -1.24648801863753E-03 -1.78931885562181E-05 -9.21023411229843E-07
 -6.98894868160387E-06 -1.98632322816291E-05  4.76602204699866E-06  4.01988783371706E-05  4.79072409110207E-06
 -7.84998124037762E-06  1.79136290732715E-06  2.17056103418996E-05 -1.56710263391530E-06 -1.15562888192421E-05
 -4.19693615864858E-05  3.93994344716032E-06  2.80538482161671E-05 -4.72166319736348E-06  1.63132070818045E-06
  6.08403839224260E-06  1.85319297668667E-05 -1.81607574699439E-07 -1.43867740937212E-06 -3.89220528041639E-06
 -1.22557755281602E-06 -1.40111589998980E-05 -2.04564931081347E-07  1.35331438930509E-07 -7.07560286171244E-07
 -9.70642184161317E-06 -8.57419496152494E-07 -6.50563237105020E-06 -1.77222001541862E-05  6.18363065829774E-06
  3.11419318778346E-05  3.68449888986945E-06  7.14335346864800E-07  2.41549748843797E-07  3.55419632475374E-05
  5.14591054115967E-07  3.19271289235800E-06  8.05971708743827E-07  2.84995752017693E-06 -1.42107475595755E-06
  3.83765288161693E-06  2.99802818024357E-06  3.73907738169672E-06 -2.75654701485010E-06 -9.67156548651188E-06
 -1.26066656610220E-05 -3.92445197310126E-06  6.61808959559185E-06  4.51427946959957E-05  7.69961672761092E-06
  7.11849619876735E-06  1.63977689408140E-06  7.08776163002312E-06 -3.48400937518022E-06 -6.05410095927808E-06
  1.68883079024922E-06 -1.07671254126155E-05 -2.02270500850681E-05 -2.03342294378328E-05 -2.76774385762590E-06
 -9.73854956942739E-06 -3.32245706398483E-06 -1.29721921579181E-05 -6.22302787227087E-06  7.45183808209327E-06
  4.47003300061559E-05  6.52159459944025E-06
* ORBITAL    1   46
 -6.87907607531144E-07 -5.65095903378152E-06 -1.75105356506518E-05 -1.71757206030230E-04  2.19294643972105E-06
 -3.35814248560312E-07 -4.24028558613331E-06 -1.80856666174352E-05 -6.51095618539139E-07  1.11727517446914E-06
  2.03425149603976E-05  1.33202790582595E-04  2.80272867271549E-05  4.83893966468631E-06  5.98531775295162E-05
  4.07407786050685E-04  9.35773378959356E-05 -4.32478940821972E-06 -9.28755455500381E-06 -2.94316994274758E-05
 -9.77055242208015E-05 -7.65753053720289E-05 -2.01080767275859E-04  3.06414979195686E-07  1.11804652997518E-06
  3.38523594316763E-06  4.61236915925652E-06 -6.92247839457661E-07 -5.68003311572281E-06 -1.77691741205538E-05
 -1.72225008160568E-04  2.50352550830442E-06 -3.04929228456586E-06 -3.47057202512276E-05 -2.33428294162759E-04
 -5.30307272406109E-05  3.84212136097013E-06  5.04629739374174E-05  3.46105849820211E-04  7.97741780674523E-05
  1.03923571049924E-06  1.75579241474600E-05  1.07758469990260E-04  2.03565829345635E-05  6.43310135190357E-05
  1.70231385610171E-04 -1.73704779763001E-05 -5.32877731809206E-05  4.21114131402734E-05  1.08408428566330E-04
  1.29813485985600E-05  4.72711976245034E-05  2.02957460203895E-05  6.73524233853929E-05 -1.94413679410860E-06
 -1.39735602328662E-05 -6.73178569375550E-05 -3.02235244855023E-04 -9.37062613883919E-05 -6.15504141061610E-08
 -1.16487432450984E-06 -1.27328392499574E-05 -5.50256925832966E-06  9.41645839484272E-07  1.80753427070301E-05
  1.10874534169335E-04  2.49389954869110E-05  6.94667879685432E-07  1.33483899381473E-05  8.55841318064605E-05
  2.11343310862348E-05  1.16360624989506E-06  2.21426408282318E-06 -1.88933592179077E-06  2.26813609242720E-06
 -3.49585351249411E-07 -5.51639357855577E-07 -9.65618279210759E-07 -2.73133501037000E-07  1.80969909423028E-06
 -1.82498332612005E-06 -7.27502657525632E-07 -6.54592336622404E-06  2.70213931544448E-05  5.27674547442388E-05
  8.51604902156238E-05  4.57623106853074E-06  9.73372172997254E-06  1.13483200707340E-04  2.89057546992769E-05
  6.99039500355255E-06  3.93744273814428E-05  3.08890777580511E-04  7.27980592824555E-05  1.67523029506240E-06
  2.06446011737019E-05  1.36075233769595E-04  3.05894982175035E-05 -2.30652573253940E-05 -1.23207054295035E-04
 -1.44491644430195E-05 -6.67712079002379E-05  1.30851692826308E-05  7.04443216297442E-05 -1.44475042717238E-05
 -6.16495861991937E-05  2.04429312628180E-05  9.10446381204801E-05 -5.58066963931436E-05 -1.42160179260465E-02
  2.41565444149562E-03  2.36315659512108E-01  1.57505686266754E-03  8.63495083315500E-01  6.25760680347221E-03
  4.45331320751680E-01  3.32404772536799E-03 -1.32190756004290E-06 -1.75667374345454E-05 -3.67121580915898E-05
  4.92743833968734E-04  3.69826887614736E-06 -5.40241730245097E-05  7.54584510697833E-06  9.71524818742516E-04
  1.59312420649226E-05 -1.51513435425139E-06 -5.90364433643028E-05 -3.04634492737832E-05 -3.08612859627555E-03
 -2.41714726304519E-05 -1.06173758279000E-03  4.41412996600694E-06 -1.38225000701514E-03 -4.94269018340454E-06
 -1.13139968475822E-06 -1.50693317897341E-05 -3.31136994307590E-05  3.58752177368959E-04 -8.56550494807149E-07
  3.07398979332606E-05  7.28962183013362E-06 -3.02484402771362E-04  5.51997919746863E-06 -1.74414430066839E-07
 -1.38598480625339E-06 -3.72742453768783E-06  2.33786943930092E-07  5.25243061182024E-08  1.23495233765782E-06
  1.37937766852218E-05  7.01276380921507E-07  9.72741398007332E-06 -8.67297794197305E-07 -6.57793706208281E-06
 -1.79981862477715E-05 -3.65008052639051E-06 -5.23500741159303E-07 -6.21280433253767E-06 -3.11225483039267E-05
 -2.01384887975000E-07 -3.53788798608829E-05 -9.28838584203673E-07 -7.04674545728604E-06 -1.98511690140348E-05
 -4.91600680349486E-06  8.06074110364787E-06 -4.92260221738483E-06 -4.05995609201893E-05 -1.85162889649089E-06
 -2.19317687694988E-05 -1.57105277768850E-06 -1.15858325408434E-05 -4.20437325731760E-05  4.77867560582309E-06
 -1.41331758629162E-06 -3.91703574345465E-06 -2.80460798373602E-05 -6.09841722337890E-06 -1.82954968802251E-05
 -2.76764320445612E-06 -9.76079394202650E-06  1.29060948978853E-05  3.32353990635391E-06  6.24418501390377E-06
  6.54032208967569E-06  7.47556955815693E-06  4.47439995107193E-05  1.61402678617550E-06  6.96839868976958E-06
  5.95054179857064E-06  3.54578243515139E-06 -1.69810407558307E-06 -1.98474164796345E-05 -1.07225675406706E-05
 -2.01909530782254E-05 -2.75284007458224E-06 -9.69538968230208E-06  3.69164937261863E-06  1.25752846786071E-05
 -6.53028531461119E-06  7.60131324673484E-06  6.94371458063378E-06  4.52536128279573E-05  4.99928459533620E-07
  3.15380401376447E-06 -2.88756697007180E-06 -9.05777519864388E-07  1.39861336473266E-06  3.04792171293610E-06
  4.05672742663027E-06  3.88922621794674E-06
* ORBITAL    1   47
  9.45077054548470E-07  6.46182797034918E-06  5.54634840687454E-05  2.64215455236781E-04  2.53413752971267E-05
  9.12360793803207E-07 -2.29671532087256E-05 -1.42937587931321E-04 -1.75177843484653E-05 -3.23788244638725E-07
  2.51519964061218E-05  1.77320604846831E-04  3.66973117975202E-05 -1.01222051228837E-06 -7.33702656905808E-06
 -5.14063674828216E-05 -1.63991805485498E-05 -6.11090497502040E-05 -8.54081406786321E-05  4.55754796964347E-06
 -4.26281556684218E-07 -3.12673158680865E-05 -4.04280022586267E-05 -9.57694407323166E-07  1.28247379083126E-05
  1.36427857274830E-05  1.08704178005235E-06 -9.71945433832322E-07 -6.65664509794342E-06 -5.67991485158447E-05
 -2.70954031957074E-04 -2.66369020189238E-05 -1.01872029034979E-06 -6.45455267654719E-06 -5.46305140267213E-05
 -2.13570458653010E-05  4.00591081182100E-07  3.67326287284436E-06  1.68226614993728E-05  1.61602692146575E-06
  8.36628085509430E-07 -3.51916256821399E-05 -2.33157108002557E-04 -3.97644891230073E-05  3.07082301211690E-06
  6.94335166085226E-06  6.41980107644434E-06  6.49008139963937E-06 -6.99010717860242E-05 -9.67154828600235E-05
  1.23998196502124E-05 -5.29274405974068E-06  2.67801704745125E-06  8.86167679699240E-06  3.84707833900881E-08
  2.66975829583021E-07  1.91916961636761E-06  7.14610879176917E-06  5.67483935480020E-07 -5.61828074743792E-07
 -3.79027870985990E-06 -1.73742108257989E-05 -2.06228238680627E-06  5.69281412338245E-07  2.70085665625461E-06
  1.28523165698053E-05  1.66735387594012E-06 -8.31487327281922E-07 -5.11472087700237E-06 -2.50410359631050E-05
 -3.52873031492988E-06  3.60665226938508E-06  6.49598534786425E-06  8.52005056791255E-07 -8.73449847790005E-07
  5.08518639133540E-06  1.02101582814668E-05  9.36435233522456E-07 -7.77554689619618E-07  1.26768706799418E-06
 -2.17760402573936E-06 -8.91045255400883E-09 -6.36158403409100E-08 -3.78497262942809E-07 -1.79568256910522E-06
 -2.55394352772786E-07 -7.27633835110213E-09  2.42073149284054E-09  1.19276122962590E-08 -2.12117098312532E-07
  1.10018774987269E-08  5.18271678154028E-08  4.20792933606000E-07  3.36391385692854E-07 -2.32625441090788E-08
 -3.30111706239797E-07 -2.20848932491258E-06 -7.93794356724549E-07 -9.24517211726765E-08 -2.69396216269631E-07
 -3.53117610094730E-08 -3.18395996735258E-07 -4.48400054429168E-07 -9.37281464817137E-07  1.03320429406088E-08
 -1.97043188120959E-07 -6.86175328866659E-09 -3.95898522134097E-07 -1.24608971353272E-08 -7.15360749316058E-07
 -1.86837351252949E-07 -1.53570200786889E-04  3.22045927590215E-06  1.98842509072816E-04 -2.90616975014094E-06
 -2.07059899643795E-04  4.40011784403831E-06 -2.19511366007125E-07 -3.52298246726207E-06 -2.85368340320824E-06
 -1.18502704571276E-03 -8.89242798361805E-06  2.05527629007525E-03  1.11160801073321E-05  3.16073173590803E-03
  2.85382515475606E-05  1.91687744827713E-07 -2.53679532453036E-06  3.58044427611218E-06 -1.31090924188027E-04
  6.71038352675212E-06  2.87592445776210E-04 -2.16480176606865E-06 -3.84537394438513E-04 -2.00418836811300E-06
 -2.05169066050083E-07 -5.55300412584086E-05  9.17278002548096E-06  5.08817708715027E-01  3.30802734286045E-03
 -4.92266349184739E-01 -3.20194328720830E-03  7.06185568685095E-01  4.58994666500878E-03  9.39707934594756E-09
  7.64729751968855E-08  2.63782214662237E-07 -1.71276819668157E-06  9.85003077686959E-07  1.71444140920736E-06
 -1.39426836065679E-06 -2.40196545787335E-06  1.69451656951177E-06  1.04270450061447E-06  8.28252433123693E-06
  2.80642656721321E-05 -1.69110512388521E-07  6.25239987870346E-06 -1.43530677072282E-06  1.28191858734116E-05
 -2.42648459799702E-06 -5.26569920171621E-06 -1.07166016930704E-06 -8.51009070097405E-06 -2.86716951745630E-05
 -9.67898038911914E-07 -1.39856635560931E-05  2.49737884147581E-06 -5.68012754396396E-06  1.00654268671684E-06
 -4.24035860300276E-06 -5.80179077135117E-09 -4.50939585896447E-08 -1.62563075100687E-07 -5.61151461306974E-08
 -2.67284150091792E-07  5.50001307683807E-08  4.02502878968039E-07 -1.01952734054146E-07 -5.54619799646032E-07
 -6.69982487711483E-07 -3.11057583090331E-06 -7.48669310554876E-07 -2.16999511085024E-06  2.73227520163588E-06
  1.55955239740951E-06 -1.66734427835851E-06 -3.12617263112845E-06 -1.28531450151630E-09 -5.91376123541768E-09
  3.99860686233435E-08 -3.17304120631157E-08  6.95469015860717E-08 -3.19137054250698E-07 -6.96163194265162E-09
  2.94954739950346E-07  6.46122778580241E-07  3.05138841051240E-06  3.33393986461685E-06 -3.40296934522254E-07
  9.64922933018586E-07  1.73175461302055E-06 -1.14770132606719E-06  3.30923477419275E-06  7.19941781811614E-09
  5.18462766075608E-08 -4.23079033086458E-08 -2.29099513233778E-08  3.01398190948961E-08  1.07928748674811E-08
  8.19587872795906E-07 -8.71860239729595E-07
* ORBITAL    1   48
 -4.96643899487075E-09 -3.78655479759225E-08 -6.76541351017767E-08 -2.70689969100050E-07 -1.84896361605896E-07
 -3.90282330456373E-09 -2.27566215431634E-07 -1.50970284986675E-06 -4.65610446233311E-07  3.15550515288632E-09
  1.59138584481760E-07  1.16810100735799E-06  4.55327117020470E-07  1.68506564894915E-08  2.96795095461339E-07
  1.96487609353768E-06  7.02452813983475E-07 -5.59702091526355E-07 -9.22136289256354E-07  4.73337138691496E-08
 -2.19524771230101E-07 -7.00258048862287E-07 -1.28260620694246E-06 -3.77535640755118E-08 -2.16323785405334E-07
  1.33483193762926E-07  4.25185393096525E-07  2.76427942404126E-08  1.91014236849562E-07  1.36053402836139E-06
  4.45115897849991E-06  3.45893135574091E-07 -5.81961221193516E-07 -2.82101936108195E-06 -1.37105981493054E-05
 -1.91654670802236E-06  5.61202100481858E-07  3.74172099547363E-06  1.70265057439018E-05  1.98715642320945E-06
  8.38323459873390E-07  4.85366882247577E-06  2.32947198180054E-05  3.22586041846723E-06  3.56270401462313E-06
  6.35887118693410E-06  9.93763386956260E-07 -7.03023787092785E-07  4.61208989642574E-06  9.61641551325505E-06
  9.65620245136622E-07 -8.58562904116599E-07 -1.14337863712302E-06  2.35561988537247E-06 -9.71908236849316E-07
 -6.65759356680710E-06 -5.67851462838605E-05 -2.70931260379688E-04 -2.64427486912080E-05 -4.05923740259645E-07
 -3.72172526620660E-06 -1.70553645023942E-05 -1.65317285840376E-06  1.01838213071841E-06  6.38050282210997E-06
  5.41227035210462E-05  2.12548422094987E-05 -8.39587990134497E-07  3.51675480795824E-05  2.33102672996488E-04
  3.97700293833687E-05  3.09644572272314E-06  6.97886369825781E-06  1.24001332808202E-05 -5.29871514633434E-06
 -6.99713295353758E-05 -9.68237611484270E-05  6.42222607568513E-06  6.46588997829167E-06 -2.61461546169076E-06
 -8.78460627046817E-06  9.45946926383486E-07  6.46704419350719E-06  5.55321183770772E-05  2.64448122315133E-04
  2.53935118225621E-05  3.26001867869040E-07 -2.51689643841250E-05 -1.77391756344570E-04 -3.67022428145693E-05
 -9.14779279099573E-07  2.29554436929024E-05  1.42851880730047E-04  1.74835878679873E-05  1.01306783029202E-06
  7.34445781255992E-06  5.14527723297970E-05  1.64169927130127E-05 -6.11201536680988E-05 -8.53727140464446E-05
 -9.73736861060324E-07  1.28300738451363E-05 -3.12726695282011E-05 -4.03975629884461E-05  4.57167754443600E-06
 -4.46147998084287E-07 -1.36276508626670E-05 -9.96796585280991E-07  1.79630038466361E-07 -5.16783230650200E-06
  3.97621958460773E-06 -1.93275172197815E-04  2.81345516987367E-06  3.08745760643394E-04 -5.48835452608629E-06
  4.32739945601975E-04  2.45474139363237E-06 -2.53185370295550E-07 -6.82701610018557E-05  1.13234995576480E-05
  4.92941799400280E-01  3.20608797205617E-03 -5.09396468436538E-01 -3.31205828576339E-03 -7.05296598695163E-01
 -4.58367628156664E-03 -1.14593825604243E-08 -4.43981486449905E-07 -2.57637979198001E-07 -2.02201064550408E-04
  2.96570638456608E-06  1.83234225192320E-04 -3.06420979340285E-06  2.43268393598233E-04 -4.14556423559788E-06
 -2.23973455159945E-07 -3.86361464432262E-06 -2.88408160787484E-06  1.88328019726035E-03  1.44837356844584E-05
 -2.55864076318634E-03 -1.54691666011613E-05  2.32571722878094E-03  7.11352772685414E-06 -1.05323945701242E-06
 -8.37206719143498E-06 -2.82874406830713E-05 -2.44699880015396E-06  5.64058280604787E-06  9.82448145839689E-07
  1.39544241412887E-05 -1.01017226491143E-06  4.08221017530008E-06  1.87912429776073E-09  1.59797877227609E-08
  4.70729101799869E-08 -5.77034908568216E-08 -3.54828898510388E-07  4.21076885272845E-08  3.46473104452420E-07
  8.36476940166214E-08  5.19172074044480E-07 -7.62716950408694E-10 -3.70131651257603E-09 -7.96235056587087E-09
 -1.79134646071490E-06  1.26910490390520E-06  1.79622834451625E-06 -1.02278193371452E-06  2.48647477581756E-06
 -1.77070441726154E-06  1.04238365396896E-06  8.28024976326206E-06  2.80597953133633E-05  1.44735350086541E-06
 -1.28329872801815E-05  1.73723668009098E-07 -6.23717008416375E-06  2.42635062370120E-06  5.25439274369093E-06
  3.30588236374943E-09  3.30285702696556E-08  1.50173813417566E-08  2.13758589779565E-08 -8.97900466033793E-09
 -8.71047750373789E-07 -9.66717691452524E-09  7.91561170537580E-07  6.47589261387231E-07  3.06638468159108E-06
  3.37692278200177E-07 -3.35349158308446E-06 -9.36476974733417E-07  3.25827670653345E-06  1.73826804455714E-06
 -1.12050853503075E-06  3.58534956681489E-09  1.81555980579089E-08  6.11543061594982E-08 -3.98239382676610E-08
 -6.21755286310836E-08  1.30888727574817E-08  2.95830925878814E-07 -2.78750429502590E-07 -6.68364991262014E-07
 -3.09769365492839E-06  2.15274721929155E-06  7.28107532158519E-07 -2.73203529695572E-06 -1.65941564470242E-06
 -3.10294244154645E-06  1.59573477389671E-06
* ORBITAL    1   49
 -1.57833764354629E-06 -1.10341200861500E-05 -9.80666958926657E-05 -3.97358271237301E-04  1.25971115607145E-06
  5.41290244292376E-07 -5.78653748663816E-05 -2.77005514294907E-04 -2.72554367239030E-05 -8.32628800671582E-07
 -5.66993670192235E-05 -3.05944288198718E-04 -4.80930570556689E-05  9.59198963123072E-07 -8.41895458120677E-07
  2.01086545018920E-05  1.46005104353337E-05 -9.97329823901557E-05 -1.49087427941343E-04 -1.75686181721955E-05
 -2.16439021315278E-05  5.76295063411105E-05  8.59792922762657E-05 -1.37055322180484E-05 -2.94469691586871E-06
 -2.24252751276210E-05 -1.77407628280822E-05 -7.27366286902288E-07 -5.22611394170855E-06 -2.51186360841983E-05
 -1.09809429187337E-04 -3.01757524987088E-05 -3.64097350252604E-07 -6.91803080466114E-06 -4.19155663094488E-05
 -9.07598742453827E-06  2.72519053440184E-08  5.58637111155833E-07  5.22908110633477E-06  2.09274117597558E-06
 -2.75208284247657E-07 -5.26060724611245E-06 -3.30544462308806E-05 -7.81320652145434E-06  3.71626535383877E-07
  9.49536657987722E-07 -4.52730915997222E-07 -1.11458001109945E-06 -1.73209649174769E-07 -4.58365732260439E-07
 -3.11950815699716E-06 -3.43241927150458E-06 -2.45903415588661E-06 -3.10843914505761E-06  7.33276863081644E-07
  4.90010082628259E-06  4.12212510125070E-05  1.72753647025749E-04  2.43398182506085E-05 -1.99811044469221E-06
 -2.94420129095643E-06 -1.62517974164755E-05 -1.10005568506623E-05  8.69246113831846E-08 -1.93040898953888E-05
 -1.24762848270960E-04 -2.52231895059305E-05 -1.62749483732353E-07 -1.83885845195511E-06 -2.17793222351993E-05
 -9.32955039074255E-06 -2.19413530128955E-05 -1.54819895038919E-05 -8.57649389510188E-06 -2.74192989625986E-07
 -1.66526544331626E-05 -1.53047561394590E-05  4.67939738235448E-06 -9.16901487678095E-06 -6.63097169253507E-06
 -3.65147380878696E-05  7.14776231123834E-07  4.77879170265513E-06  3.97165651807781E-05  1.65548412670263E-04
  2.37659095060908E-05 -1.03893408710571E-06 -1.21985082364553E-05 -8.41281455403505E-05 -2.40164844687680E-05
 -8.56139474647805E-07 -9.84147592434693E-06 -5.50277903675896E-05 -1.14639253308475E-05 -1.42497138329904E-06
  1.07813285635421E-05  7.15918031397789E-05  9.26530093152146E-06  3.36222203993586E-06  5.24508251342503E-06
 -1.14704883413194E-05 -2.17328091628981E-05  2.56801217494822E-05  1.90006692361495E-05  1.42255924301524E-06
 -3.00352755457717E-05 -2.71387234491018E-06 -6.41184288780464E-06 -7.08249208868098E-07 -1.36087516086086E-05
 -1.64850740903057E-05 -8.29845537726814E-04 -1.07594330107795E-05 -8.62315972285712E-05  6.22831082009704E-06
  1.27967425535205E-03  2.56330830167736E-06  1.04622752469998E-07  2.10295815241160E-07  7.34596385347308E-08
  1.85255569492028E-04  3.95093770544771E-07  2.26253302603183E-06  6.12945517742108E-06  1.42609838381447E-04
 -3.84965502499363E-06 -9.75582512200718E-06 -2.96588860903434E-03  5.56351065138928E-04  5.11572236412556E-02
  1.76602939438856E-04  8.38866702682148E-01  5.48867509010801E-03 -5.41856844600929E-01 -3.65525141469613E-03
 -6.67367674420886E-07 -6.26416032600484E-06 -1.74617970145909E-05 -1.09330618473037E-04 -4.41150677313810E-06
  4.01323957785899E-04  7.54254149270619E-06 -2.70683582196338E-04 -9.86106416767429E-06  6.13613565047156E-07
  4.91661979289416E-06  1.79478603510907E-05 -1.32225515542089E-06  4.91673116843243E-06 -1.53686904419633E-07
 -1.12428350296003E-05  2.21516614065558E-06 -3.72209801323421E-06 -1.64831649243678E-06 -1.26682212356389E-05
 -4.67270393333398E-05  2.64584730460675E-06 -8.41944111751954E-06 -1.45968981911551E-06 -1.70833634005240E-05
  2.83810588581144E-06  5.94196522500087E-06 -3.47264296125474E-08 -2.80990953001989E-07 -5.93071895612223E-07
 -4.38492392730124E-07 -4.03423596133126E-06 -3.10820823726458E-07 -6.23126624058527E-07 -9.78611203153077E-08
 -2.43942393321521E-06  6.02175388636043E-07  4.82656285008532E-06  1.75357481318980E-05  9.21054983425287E-07
 -5.72995433395686E-06 -2.54793933483486E-06 -3.30782476890355E-07 -8.95412177096679E-07  1.11263937374945E-05
  9.01677964101591E-08  6.98363879229673E-07  4.90312191651834E-07  7.85686152009573E-07 -2.03608381126493E-07
  2.36208895610556E-06  1.13509224255968E-06  2.37590677761631E-06 -6.13776415113122E-09  6.10488785124713E-07
 -4.07048271127871E-06 -2.39143517201061E-06 -1.42657547586410E-08  9.94402415837901E-06  3.72280501928327E-06
  6.08577445643720E-06  1.77591720571696E-07 -6.54053164985943E-07 -5.32531728529819E-06 -8.26718105139331E-07
 -3.19077440116846E-06 -4.27628766837388E-06 -6.98719673849688E-06 -7.03011860314266E-06 -7.17439745430261E-09
  6.45479493170323E-07 -3.31164981961160E-06 -3.33252026128174E-06 -1.23005612969967E-06  3.77107509598540E-06
  1.00354838110134E-05  6.08329353573197E-06
* ORBITAL    1   50
 -7.17903947148564E-07 -4.79879552542500E-06 -4.00067080660715E-05 -1.66761483752456E-04 -2.37500419557483E-05
 -8.53498769651120E-07 -9.99048756818047E-06 -5.57438235791847E-05 -1.15398764776478E-05 -1.04601352006124E-06
 -1.24032533953252E-05 -8.53091036090788E-05 -2.42530301948298E-05 -1.43325238139250E-06  1.07471511958612E-05
  7.15425223810696E-05  9.24913004701733E-06 -3.62712774895412E-06 -5.63116304070541E-06 -1.48018145014660E-06
  3.01288712072736E-05 -2.56094212133692E-05 -1.87129546838151E-05  1.14023494482036E-05  2.16937101636941E-05
 -2.80505809590952E-06 -6.51599264232748E-06 -7.31305435685501E-07 -4.88587105392410E-06 -4.10897617774102E-05
 -1.72085472089300E-04 -2.44877602023540E-05  8.71770307394931E-08 -1.92507019333317E-05 -1.24333875016411E-04
 -2.51266845912253E-05 -2.00097292897253E-06 -3.08803492411234E-06 -1.71777520508713E-05 -1.11565260869825E-05
 -1.63359123015898E-07 -1.88739770745739E-06 -2.20796564538531E-05 -9.36194041562338E-06  2.17197234684642E-05
  1.50980232959267E-05 -4.58960762695472E-06  9.22762828381227E-06  1.65320822953600E-05  1.50337882060832E-05
  8.60532107144810E-06  3.32205875412359E-07 -6.68282554272301E-06 -3.66001908281025E-05  7.32675290697910E-07
  5.26304075337064E-06  2.53571590779099E-05  1.10810211077615E-04  3.03512675256015E-05  2.07181756331816E-08
  5.53072984610899E-07  5.19583103531743E-06  2.05641046010797E-06 -3.64004953391972E-07 -6.98750961843158E-06
 -4.23646466970835E-05 -9.17129508936650E-06 -2.76703593156035E-07 -5.28314992979364E-06 -3.32309217559108E-05
 -7.87240851552532E-06 -4.57639004084448E-07 -1.01811742201675E-06  3.10330285452386E-06  3.45069277816768E-06
  1.20190319434363E-07  4.13150474442140E-07  4.86720090183390E-07  1.09889385644099E-06 -2.47869429289165E-06
 -3.22799276166960E-06  1.57829836448077E-06  1.10341885278925E-05  9.80408853392496E-05  3.97305626488217E-04
 -1.34762636543653E-06 -8.36568731892111E-07 -5.66980312531053E-05 -3.06018235635120E-04 -4.81112152580030E-05
  5.32984726270684E-07 -5.78913705146635E-05 -2.77249077663639E-04 -2.72993163116351E-05  9.56204098419697E-07
 -8.30485759725396E-07  2.01486182759696E-05  1.45989934220425E-05  9.97192763708879E-05  1.49159297857070E-04
  1.36625645081065E-05  2.90047343821638E-06 -5.75733068987296E-05 -8.59963268211340E-05  1.75656936407337E-05
  2.15867333370125E-05 -2.24646757716411E-05 -1.78048970156879E-05  9.80214235928341E-06  2.97979295204757E-03
 -5.58887789288773E-04  8.37279078718815E-01  5.47885061188060E-03  5.15816333765418E-02  1.79152595218963E-04
 -5.44266213085259E-01 -3.67214038803860E-03  6.70532009833224E-07  6.25413797561891E-06  1.75397196016241E-05
  3.54746517768526E-04  7.17605438013833E-06 -8.44358434174301E-05 -4.22109124633056E-06 -2.33455225026335E-04
 -9.66547484575934E-06  6.77584169834443E-07  4.27589149187010E-06  1.82462858168025E-05 -2.35553621566665E-04
  4.75629632278593E-06  1.71559807065780E-03  5.86905607547480E-06  5.89094687849380E-05 -5.78413435650545E-06
 -1.03931566932023E-07 -2.97417744869321E-07 -2.07676593526091E-08 -6.56888822725939E-07  6.09629106834790E-06
  1.64730889597942E-04  2.69895617118805E-07  1.24478285544747E-04 -4.03865960876554E-06  3.31348726889039E-08
  2.70708002446578E-07  5.73688068441866E-07 -3.06574032145640E-07 -5.76429894339526E-07 -4.29967617356315E-07
 -4.04847816751298E-06 -8.96653891348274E-08 -2.43190763851580E-06 -6.09351174349047E-07 -4.88217388662996E-06
 -1.77424924322961E-05 -2.52754031708280E-06 -3.59713169572979E-07  9.16009016662189E-07 -5.76282103246471E-06
 -8.89346496217096E-07  1.11966579437167E-05 -6.23617170316185E-07 -4.99342572853841E-06 -1.81378359500127E-05
 -1.38584864953653E-07 -1.12966518929319E-05 -1.39294644900543E-06  4.98889315460524E-06  2.34338445864575E-06
 -3.76280423886644E-06  1.64982738688620E-06  1.26797937582423E-05  4.67702683196420E-05 -1.44733903239624E-06
 -1.70755802265842E-05  2.65226065492250E-06 -8.39680076719319E-06  2.85385327668030E-06  5.96376489833225E-06
  9.02474377118299E-09 -6.40570156581382E-07 -3.33675481240889E-06 -3.31135361892872E-06 -1.24118419160701E-06
 -6.08664069899289E-06 -3.77592675371691E-06 -1.01031623266177E-05 -1.75332832805557E-07  6.80096073429351E-07
 -8.36343670134240E-07 -5.37227313471926E-06 -3.16167680406051E-06  6.99787697014677E-06  4.29594136118314E-06
  7.02748727149858E-06  2.18852076328368E-09 -6.27318414451410E-07 -2.36853253290992E-06 -4.08716739794947E-06
 -1.93514796643514E-08 -3.75753917658311E-06 -6.12753573771181E-06 -9.96329560350448E-06 -9.22385804059496E-08
 -7.08572529001013E-07  7.83488688192039E-07  4.86454729639975E-07 -2.15117927010535E-07 -1.12832228318607E-06
 -2.35157228472347E-06 -2.35324333206027E-06
* ORBITAL    1   51
  2.63652744188342E-08  1.82396470260733E-07  1.52289859469255E-06  5.68453235110762E-06  1.64640680094817E-07
  5.53780119782202E-07  3.57929156747008E-06  1.65619408028618E-05  1.89192389776103E-06 -5.68408380694167E-07
 -2.28983871187327E-06 -1.06701107625217E-05 -1.30054965028177E-06 -8.20006396287261E-07 -4.21958017771540E-06
 -2.01056781527985E-05 -2.60071060157028E-06  3.95123728194724E-06  7.11480517930628E-06 -4.51658055377896E-08
  2.87251392286573E-06  4.53080184421240E-06  9.41164651641667E-06 -1.03881204063114E-07  2.66732714380858E-06
  5.09407436837185E-07 -3.85125517258389E-06  6.92335961172555E-09  4.95324873147406E-08  2.37540821138785E-07
  1.00776719152262E-06  2.89013616602500E-07  1.27869442533577E-08  2.19260195657276E-07  1.50502661930962E-06
  5.49120522391937E-07 -7.68240230524463E-09 -1.25584180951660E-07 -8.87910007560427E-07 -3.97416729471326E-07
 -1.17972772080886E-08 -1.80487190712542E-07 -1.30825961096784E-06 -5.82346429566804E-07 -3.17820187337869E-07
 -6.04184157894592E-07  6.99429076607799E-08  3.57683989883447E-07 -5.97348955593914E-07 -1.13407624367077E-06
  1.00644975203699E-07  4.20779506274152E-07 -6.91930754882051E-08 -4.29232829682304E-07  9.33995185642260E-07
  6.39831073604356E-06  5.38488332228254E-05  2.58542723138201E-04  2.51705093092351E-05 -8.40373657802341E-07
  2.21761355954761E-05  1.40691973305858E-04  1.79200882133332E-05  2.95395807179335E-07 -2.42472902481678E-05
 -1.73329124367649E-04 -3.62547698221141E-05 -9.75875929939593E-07 -6.91083106915001E-06 -4.75105695065984E-05
 -1.52594251858239E-05 -5.92253996164707E-05 -8.33782963158260E-05 -4.68610287470856E-06 -4.46954870393964E-07
 -3.03376431192936E-05 -3.95161076431893E-05  1.47799149092528E-06 -1.11008293843358E-05  1.30699911704476E-05
  1.01158595174132E-06 -9.58134284889683E-07 -6.56821438235779E-06 -5.48751605556799E-05 -2.64485936623294E-04
 -2.65881651688449E-05  9.75735778341790E-07  6.18412465875021E-06  5.15185908410441E-05  2.04008600801432E-05
 -3.94727392299005E-07 -3.79674878640417E-06 -1.75639550698807E-05 -1.80128245081486E-06  8.02550643747850E-07
 -3.33126923959817E-05 -2.26860990815549E-04 -3.95754482376445E-05  3.11060613081615E-06  7.08324384928619E-06
 -6.49341980489595E-06 -6.67338402002449E-06 -6.74756785701961E-05 -9.39361011641954E-05 -1.25666597015103E-05
  4.60025619211821E-06  2.47675076910058E-06  8.45375023014609E-06 -2.05223990063766E-07 -4.15528546065793E-06
 -2.12086622448275E-06 -6.19567085069490E-04 -2.44596299004462E-06 -3.22850847371682E-04 -2.68078247201602E-08
  8.59511595808808E-04  1.43110410763407E-05 -1.57272250306328E-09 -4.72892814586779E-09  3.26720343608538E-09
 -1.83583285400591E-04 -5.16540268267723E-06  1.84953700543553E-04  5.39134538697698E-06  2.57189534643430E-04
  7.66616822255741E-06 -1.48648983085041E-07 -2.02823401675865E-05  1.56929659537644E-06 -5.01865348256586E-01
 -3.25798425066175E-03  4.90675435844945E-01  3.18737361103132E-03  7.12252525307312E-01  4.62483399979017E-03
  1.97821048884742E-07  2.09024668226860E-06  2.41421100265469E-06  6.22909949324127E-05 -7.73915363419786E-06
  1.42509217815660E-04  4.90223239090380E-06  1.47134196773916E-04  1.25247380898979E-06  9.98687911749704E-07
  7.94543530888522E-06  2.68960630032805E-05  1.17894581659396E-07 -6.27952052023496E-06  1.48670952523605E-06
 -1.21204132968348E-05 -2.40430288141173E-06 -5.38034871892573E-06  1.11816927680141E-08  8.66844964978486E-08
  3.12392104162143E-07  1.76413218347051E-06 -1.00354527626646E-06 -1.75906357646212E-06  1.26557030864134E-06
 -2.53066052712241E-06  1.57148417020489E-06  2.59896261052244E-10  2.16386361731859E-09  5.87668547697841E-09
  6.54202689761331E-08  4.00195210178543E-07 -5.87935414946406E-08 -3.73325428045738E-07 -8.85409628090215E-08
 -4.83454653535587E-07 -1.03094089964766E-06 -8.20359791681128E-06 -2.75317505669965E-05  8.65783390667742E-07
  1.37627566448196E-05 -2.52205483743198E-06  5.46883034187159E-06  1.15793338138658E-06 -3.61166599495444E-06
 -6.49065942084485E-10 -3.03610677379919E-09 -4.48793064345201E-08  4.62746735773776E-08  7.68338573298790E-08
 -3.41638711947741E-07 -7.31730587831569E-09  3.02929135764553E-07 -6.39963057466834E-07 -2.88121260748558E-06
  5.99268981565393E-07  2.04825180192646E-06  2.77872027574826E-06  1.29279746165055E-06 -1.57882469343335E-06
 -3.05629298869476E-06  1.21825404998390E-10  1.24630783629994E-08  2.51742543040924E-08  7.21909230158683E-09
  6.19044787966457E-08  1.73917265070028E-08  8.82163524627285E-07 -8.31093362561170E-07  6.13455290231603E-07
  2.81893099647346E-06 -3.22723112131574E-06  4.78169931358933E-07  9.63876083871646E-07  1.60195461797979E-06
 -1.16521391456730E-06  3.17664244451225E-06
* ORBITAL    1   52
 -9.55196860362815E-07 -6.54781894955867E-06 -5.47053033474281E-05 -2.63710863666329E-04 -2.64961467906262E-05
  3.97764776814871E-07  3.85833755112728E-06  1.78696506921751E-05  1.84292283753683E-06 -9.74432407341200E-07
 -6.14988234928642E-06 -5.12636973344072E-05 -2.03254820486918E-05 -8.03265205476622E-07  3.32184081647427E-05
  2.26277494003304E-04  3.94480232346875E-05  3.17636218332808E-06  7.18831442318428E-06 -1.25150099404104E-05
  4.62090849645990E-06 -6.73753969358489E-05 -9.37042069919200E-05 -6.52524376577395E-06 -6.70612238319170E-06
 -2.46879352655501E-06 -8.43727517551421E-06  9.36740767090379E-07  6.41715487355523E-06  5.39744456319567E-05
  2.59234605409477E-04  2.54633700575797E-05 -2.91794534253797E-07  2.43782801316620E-05  1.74171240338639E-04
  3.64280917308819E-05  8.44164178659503E-07 -2.21851552070654E-05 -1.40813080031898E-04 -1.79483286984266E-05
  9.78046317285335E-07  6.96366755270806E-06  4.78932845592066E-05  1.53492878967265E-05 -5.93385385645538E-05
 -8.35522462416540E-05  1.44727419992092E-06 -1.11591248559128E-05 -3.04299355759181E-05 -3.96840568872318E-05
 -4.79685683517476E-06 -5.86302745691426E-07 -1.30866801941348E-05 -1.04962638748280E-06  5.21976682809907E-09
  3.71749600703605E-08  1.92856826590718E-07  8.48199022814657E-07  2.16039995820970E-07  8.38343680542978E-09
  1.58479059128657E-07  1.09468404240799E-06  4.35880818095099E-07 -1.17074799168010E-08 -2.17396582471857E-07
 -1.51134491352300E-06 -5.50168595058113E-07  1.19456907903719E-08  1.92310325173926E-07  1.38083600072597E-06
  5.98435485542804E-07 -3.67785749503423E-07 -6.80997520701655E-07  7.98435239092169E-08  3.97210662294890E-07
 -6.13922817303629E-07 -1.16353251757155E-06  5.67941779551184E-08  3.39647062256737E-07  9.68401693608960E-08
  4.53040181759805E-07  1.91801879250782E-08  1.32566840509300E-07  1.12741182074945E-06  4.09857222009386E-06
  4.42911080901962E-08  5.71285408980119E-07  2.44918530729852E-06  1.14967540806356E-05  1.43404394042822E-06
 -5.57531746271521E-07 -3.45182329837565E-06 -1.59946347471482E-05 -1.84695061790267E-06  8.18418352617200E-07
  4.17971829170182E-06  1.97763642720371E-05  2.52517305049260E-06  3.76960697266546E-06  6.84673525807040E-06
 -1.33395904595997E-07  2.67982494125275E-06  4.58137977925697E-06  9.47036535214131E-06 -8.73715539868300E-08
  2.86305568050973E-06 -4.09937398493693E-07  3.85724751964953E-06 -1.13774063472288E-07 -1.61414738009578E-05
  1.29173554403742E-06 -4.92998348649899E-01 -3.20232385559950E-03  5.01541524103825E-01  3.25603025505310E-03
 -7.10875761595471E-01 -4.61628661636679E-03  1.95427765169658E-07  2.04063392376676E-06  2.36934567149756E-06
 -1.34353426467911E-04 -4.83845381610954E-06 -5.74324726429027E-05  7.77860499825976E-06 -1.35052579797049E-04
 -1.14488031036325E-06 -2.01681160195011E-07 -2.91510309677009E-06 -2.36364002770867E-06 -1.76823076924384E-04
 -3.17020141369937E-06  6.94639238673426E-04  2.90019796762707E-06  5.27887985266250E-05 -8.32626194109474E-06
 -1.13846213244950E-09 -4.71215910230670E-09  7.93279384107431E-09 -1.63211773884125E-04 -5.23428563532827E-06
  1.62032742247046E-04  5.03654764490752E-06 -2.27414934219615E-04 -7.43900733286941E-06  8.53945118340294E-10
  6.86806754442459E-09  2.20283354955815E-08  5.87107868636138E-08  3.63509027709309E-07 -6.07441761757420E-08
 -3.97231273686957E-07  8.32483468322777E-08  4.84423175025290E-07 -1.02753509798504E-06 -8.17653140325965E-06
 -2.74378282251275E-05  2.52603456207690E-06 -5.44945120729796E-06 -8.72826855939031E-07 -1.36901510299023E-05
 -1.15779059565245E-06  3.61182731394448E-06  1.02011665343020E-06  8.11004934595161E-06  2.73054261154931E-05
 -1.60757946690873E-06  1.21667197874807E-05 -1.17214125392583E-07  6.42055643556784E-06  2.46517850309371E-06
  5.48393313768616E-06  7.26107138783465E-09  5.58213264240871E-08  2.01350441041352E-07  1.76628806904441E-06
 -1.20214474694032E-06 -1.78068003361111E-06  1.03349581032935E-06  2.53966218590734E-06 -1.59941412431223E-06
  6.21177299531825E-07  2.86419587295427E-06 -4.66009210277674E-07  3.26303144217218E-06 -9.80178204681936E-07
  3.17624953935296E-06  1.60463077625282E-06 -1.15687182099970E-06 -1.28529980883846E-09  5.29358944316664E-10
 -4.73898671450000E-09 -9.63870089900809E-09 -5.95477868136964E-08 -8.18003350578773E-07  1.01404559316247E-08
  8.74944659773444E-07 -6.40415353077136E-07 -2.88218649874237E-06 -2.04030468136159E-06 -5.95328300948148E-07
 -2.76221379087757E-06 -1.57675080190513E-06 -3.05663896794916E-06  1.33794252401985E-06 -1.51641268303850E-10
 -1.68294854647901E-09 -4.75823008673448E-08  4.68538201740331E-08 -7.40941857727347E-08 -3.83287451075152E-09
  3.06775121364639E-07 -3.32380186128075E-07
* ORBITAL    1   53
 -7.09873816372287E-08 -5.03178439996762E-07 -2.14015421235220E-06  1.26349508001724E-05  2.21503489434872E-05
  7.14798630556796E-08  1.09087357751801E-06 -3.66484412888017E-06 -4.87961618582644E-06 -5.34488856963135E-08
 -9.81248749008948E-07 -3.36327058522969E-06  2.89914532251004E-07  8.74992726225506E-08  1.45038825734076E-06
 -3.15327127660270E-07 -3.69299978448555E-06  9.81608602064408E-07  3.05170428420593E-06  2.46302661428862E-06
  4.41539309241361E-06 -5.68448011675018E-07 -1.76032167695685E-06 -1.01094247715368E-06  1.30569747822279E-06
  1.02911828027086E-06  4.03179502763556E-06  1.38388954370341E-06  1.03984142504729E-05  5.24160805711496E-06
  3.70270967244137E-05  7.70312619966290E-05 -1.37697717008606E-06  4.84093192180805E-05  2.68137365944822E-04
  4.68353587939845E-05  9.14225291465738E-07  2.24141172086942E-05  1.88567302695702E-04  6.01562929540286E-05
 -1.60556776911994E-06  1.83774980990825E-05  5.69110207318510E-05 -9.01817839040123E-06 -3.11179136037948E-05
 -7.53369912320233E-05 -2.61666186587837E-05 -5.97741126571322E-05  1.80956646454733E-05  4.32820884969023E-05
 -6.37948692455477E-05 -5.89614564385170E-05 -6.37675499998307E-05 -8.39820483168859E-05 -6.57019020662812E-07
 -4.71720537347394E-06 -2.24697399939819E-05 -1.00661037491578E-04 -3.05852428080725E-05  2.77391105538280E-07
  5.14999132450325E-06  3.38739390326538E-05  8.93949955233848E-06  6.84982579458541E-08  1.02050434926390E-06
  1.38831784356238E-06 -9.50116775747934E-07  3.91474554988364E-07  7.37986728750054E-06  4.74838924374275E-05
  1.26777679102092E-05 -9.71842780219092E-07 -4.09302245305707E-07  1.50268294712813E-06  4.40220727428231E-06
 -2.97224843749263E-06 -6.17813342654716E-06 -4.76397295239734E-06 -1.12798801354706E-05 -2.74388548181028E-06
 -6.31743950365656E-06 -6.50025416040818E-07 -4.66702415667711E-06 -2.22350064765600E-05 -9.97014312793929E-05
 -3.03168700978028E-05  4.45999127374693E-07  8.24918053559094E-06  5.09376560907487E-05  1.28816490685288E-05
 -1.06237608332580E-07 -2.17641902391070E-06 -1.61303264353813E-05 -4.99013015912969E-06  1.41851627547110E-07
  2.80495727871591E-06  2.21266138607943E-05  6.75519527232204E-06  2.12234677154159E-06  5.20502353270126E-06
  1.20751449164011E-06  3.40660163803922E-06  2.34129202358874E-06  3.51742113375586E-06 -4.95365202362273E-06
 -1.20313534006621E-05 -2.27726861130738E-06 -4.80324226521468E-06 -1.70819648058364E-07 -1.19203093599572E-06
 -9.63296788473419E-07 -5.97176272151258E-07 -1.15320726153480E-05 -5.78143217443064E-06 -4.01647458050973E-06
 -1.26917203660364E-07 -6.23618739670466E-06 -1.61513196577855E-06 -1.24965842840157E-05 -4.51195916057694E-05
  8.19443166241332E-06  5.08483828961915E-05  1.95374174135391E-06  8.83738591180132E-06  4.36704648612145E-06
  2.94312463080479E-05 -8.42253441624541E-08 -6.74080169110133E-07 -2.76905103925273E-06  1.17101143013687E-07
  2.81719912371518E-06 -2.93512332180690E-07 -3.00266881140790E-07  2.80733192237353E-07  2.14287312375215E-06
 -1.83572935374242E-07 -1.29053409031476E-06 -1.24129920785254E-06 -3.26093604283208E-06 -1.22399762615784E-05
 -3.13044005390890E-06 -3.43949164415653E-06  3.68785359593181E-06 -5.16012012152390E-06  2.91130473704227E-08
  1.43419965301619E-07  1.48588903023890E-06 -1.04560579651639E-06 -1.93486156902283E-06 -7.23700783991153E-06
  4.90825683087398E-06 -2.48548894671950E-06  5.30203136501971E-07 -7.22227629813284E-08 -3.50895807575660E-07
 -2.66504842496494E-06  1.89151207997209E-05  8.48358517030737E-07  1.05095514586313E-05  1.69291874846481E-06
  5.96206475340228E-06 -5.57284912723923E-07 -2.66721281595144E-05 -4.25783750389032E-03  4.98804267259612E-04
 -6.45887099613715E-01 -4.45182828607115E-03 -7.59515956840112E-01 -5.58617879320309E-03  7.67039005892990E-02
  7.73078240897906E-04  2.14459446883570E-08  9.27816602256886E-08  1.26323838735260E-06 -8.65372402074846E-06
  2.00559074202856E-06 -4.96022666175513E-06  1.12749375761686E-06  4.51862979527037E-06 -4.79306852771352E-06
 -1.14544022736734E-04 -2.05490565404197E-05  6.95454806403356E-05  7.23937335109364E-05 -1.82993541397661E-06
 -2.72865493794145E-05 -3.52241324023203E-05 -2.71201421577510E-05 -2.10004704804870E-08  3.84724624700642E-07
 -7.23258268624463E-07 -8.03852969246304E-07 -4.05985666522741E-07  4.45961480939383E-06  1.88510171347735E-06
  3.83613573285882E-06 -8.78128314576950E-07 -4.55147268728697E-06 -2.20202479720247E-06 -6.94271763996280E-07
 -1.12005506116931E-06 -5.70911734875610E-07  2.99996156371968E-06  2.92677805970975E-06 -1.21600982156593E-08
  4.40491496711340E-07 -1.06241709755287E-06 -4.76987600563963E-07  5.72343215629419E-08  1.90477884852855E-06
  4.45301084054983E-06  3.83950887245320E-06
* ORBITAL    1   54
 -6.54161500204754E-07 -4.69720281170720E-06 -2.23853825775829E-05 -9.96889201638346E-05 -2.93464692982561E-05
 -2.75099544345102E-07 -5.10886893814533E-06 -3.31838959624794E-05 -8.51290159766823E-06 -6.95686777424716E-08
 -1.04884507308630E-06 -1.54916072746700E-06  9.40023868730662E-07  4.00960769780326E-07  7.56401636982778E-06
  4.81816398388521E-05  1.26277490637391E-05 -1.00829783407282E-06 -5.23259258818104E-07 -1.24436621051788E-06
 -3.94933352296649E-06 -3.12966695112341E-06 -6.56044776294474E-06  5.00868697361109E-06  1.16473636236216E-05
 -2.62206816089083E-06 -5.94202174294418E-06 -6.47141630476874E-07 -4.64651323486463E-06 -2.21392659702832E-05
 -9.91793270757387E-05 -3.00720836248036E-05 -4.45574620352640E-07 -8.22996884390835E-06 -5.05162253295284E-05
 -1.26648762218959E-05  1.09988036738478E-07  2.25176549901523E-06  1.66413150100396E-05  5.13350312201772E-06
  1.45545364200500E-07  2.87766229126273E-06  2.25001432732945E-05  6.77673497450230E-06  2.18740984176770E-06
  5.37171139424413E-06 -1.25335780685679E-06 -3.54380777687542E-06  2.30227337022236E-06  3.43793025811992E-06
  5.01043505964040E-06  1.21138547035109E-05 -2.44321478338860E-06 -5.04879339997568E-06 -5.98276237004069E-08
 -4.23100916165917E-07 -1.75600510186198E-06  1.50464300635041E-05  2.34092944583068E-05 -6.21849198067616E-08
 -9.04631243225340E-07  5.45265582651723E-06  5.57671733344137E-06  5.72001806233888E-08  1.05553423427081E-06
  3.76199313621895E-06 -2.33398971964750E-07  8.47754190371255E-08  1.39125560337842E-06 -1.15078315357436E-06
 -4.09383174811628E-06  9.83246270278763E-07  3.07666907056158E-06 -2.66551026559775E-06 -4.81624922894967E-06
 -5.54552634467292E-07 -1.77541165945962E-06  9.65563650950267E-07 -1.51603536917382E-06  1.21083626288586E-06
  4.51808235061192E-06  1.33812576094128E-06  1.00540940736333E-05  4.63252368381826E-06  2.86220368590340E-05
  7.23338077433159E-05  1.29453090388295E-06 -4.87455756127858E-05 -2.76297463668528E-04 -4.99435718622017E-05
 -9.40548598185221E-07 -2.28282593583179E-05 -1.93056834296854E-04 -6.16487410781979E-05 -1.55009382913663E-06
  1.80080421230563E-05  5.76563298476045E-05 -8.28561847036887E-06 -3.16556974990784E-05 -7.70482660099858E-05
  2.61100355015394E-05  5.99138390292536E-05  1.89990920067320E-05  4.48729817771918E-05  6.28802219286607E-05
  5.88318649940091E-05 -6.45335684869321E-05 -8.66943715738226E-05 -1.69748852612524E-06 -1.31131155168542E-05
 -4.70964928617014E-05 -8.29164138547660E-06 -5.14526057186228E-05 -1.95845201249402E-06 -9.37853864069033E-06
  4.45025466260430E-06  2.96935584150645E-05 -1.83193923646209E-07 -1.28604143894516E-06 -1.12711129893819E-06
  6.51825077710161E-07  1.25234157565012E-05  5.69980756054377E-06  4.68431528801274E-06 -1.62545856497515E-07
 -6.97839497109919E-06 -1.56864803981833E-07 -1.08089233123556E-06 -3.87150116241096E-07  3.44772410759308E-06
  1.35604188076241E-05  3.18850251132661E-06  3.50438806348248E-06  3.61471124581802E-06 -5.96586700936490E-06
 -8.10969626525636E-08 -6.47530095330615E-07 -2.63675391118684E-06 -9.87293286520497E-08 -2.50805819711433E-06
  3.02282798800272E-07  3.95046917463820E-07  2.81877833511079E-07  2.02331613492277E-06 -7.46523643032132E-08
 -2.86827289654200E-07 -2.78673945109729E-06 -3.14991525130804E-05 -1.02355598796062E-06 -1.97407813091298E-05
 -1.87403081877458E-06  8.03140273526061E-06 -5.72080249797022E-07  2.75412490176504E-08  2.44595992320631E-07
  1.39255074106970E-06  2.41188234218970E-05  1.97701757527906E-06  2.85407855350316E-05 -4.59899506840780E-06
 -7.55460099745243E-07  4.08192481026266E-07  2.57946917263956E-08 -1.71873576130802E-08  1.43812557904341E-06
 -7.11005883975817E-07 -1.91571004983940E-06 -1.07999430741166E-05 -1.26092338515307E-06  9.78161327635485E-06
 -4.70968467290665E-06 -2.80072148923732E-05 -4.51613053809724E-03  5.33018891935432E-04  6.42802585766799E-01
  4.43593238423205E-03  7.60977534351167E-01  5.60378000778549E-03  8.73689276553731E-02  8.50846990069769E-04
 -9.02816388961855E-09  4.61846023300088E-07  7.42972244985360E-07  7.80200429867348E-07 -3.88158469548558E-07
  4.37047920257316E-06  1.87347961120255E-06  3.65772289739676E-06 -1.19893512828000E-04 -2.11620572201323E-05
 -7.21803254156017E-05 -7.54855729433858E-05 -2.96896158437653E-06 -2.64346075318614E-05 -3.65258991288593E-05
 -2.68948536078826E-05 -4.38864944245475E-09  4.47593562380694E-07  9.92670779238102E-07  4.65597883442465E-07
  1.48682349388057E-08  1.83163753102969E-06  4.32945023582822E-06  3.55973226502971E-06 -9.25031485053292E-07
 -4.79742201710627E-06  2.36099633008242E-06  6.97077869788884E-07 -1.17065333490621E-06 -5.85923380135083E-07
  3.25758475991629E-06  3.27601262828873E-06
* ORBITAL    1   55
 -1.33929487614329E-06 -1.00626652944288E-05 -4.68029327809954E-06 -2.86125256211679E-05 -7.20445493595902E-05
 -9.41933485716620E-07 -2.28561190028875E-05 -1.93344784673809E-04 -6.17476758056782E-05  1.30191601106294E-06
 -4.86050544429004E-05 -2.75476031727357E-04 -4.97635909839559E-05 -1.55282978850058E-06  1.79518847514742E-05
  5.75539118303489E-05 -8.19835342325842E-06  3.16883519531292E-05  7.71265043703975E-05 -6.28156502690291E-05
 -5.87935237690317E-05 -1.90102816411725E-05 -4.48238766168948E-05 -2.61570873325530E-05 -6.00704043713650E-05
 -6.44620583474410E-05 -8.65263364336567E-05  5.84612537016761E-08  4.13254228089430E-07  1.71152304277512E-06
 -1.53051262761810E-05 -2.35630572428066E-05  5.67403051729676E-08  1.04153363996170E-06  3.67106689114310E-06
 -2.56123414642258E-07 -6.18225137080836E-08 -8.97716222517274E-07  5.52495501266666E-06  5.61408587064799E-06
  8.37921934524117E-08  1.36923466670230E-06 -1.29832146457368E-06 -4.13514791040194E-06 -9.77092832415418E-07
 -3.07149480883021E-06 -9.57839818531560E-07  1.53116988397757E-06  5.48812829590184E-07  1.76619174464836E-06
  2.67325253191055E-06  4.82975405361241E-06  1.22142499901386E-06  4.54232732419385E-06  6.45776939873964E-07
  4.63673112755770E-06  2.20922285902948E-05  9.89581031178031E-05  3.00050927951181E-05  1.09973700700609E-07
  2.25157013897489E-06  1.66296808650776E-05  5.12601306804486E-06 -4.43676778571162E-07 -8.19568790131728E-06
 -5.03253511020593E-05 -1.26241831996081E-05  1.45093193570926E-07  2.86795058787768E-06  2.24133662166226E-05
  6.74573751344451E-06 -2.18918280473905E-06 -5.37729689933800E-06 -4.99435805155234E-06 -1.20782128296886E-05
 -2.29206805413437E-06 -3.43283383552876E-06  1.25169424709692E-06  3.54217546510128E-06 -2.44838770790207E-06
 -5.03330675742611E-06  6.53580965656315E-07  4.69299128347337E-06  2.23678095673646E-05  9.96355208475549E-05
  2.93401757760668E-05 -6.94937084910926E-08 -1.04141253710658E-06 -1.50682409491131E-06  9.46770439404702E-07
 -2.74666521319733E-07 -5.10040600779094E-06 -3.31528927703373E-05 -8.51062770927945E-06  4.00408456607308E-07
  7.55045024800263E-06  4.81122638967520E-05  1.26140171184100E-05  1.00167824204448E-06  5.11344458867593E-07
 -5.01053532922545E-06 -1.16537619212824E-05  3.12262142885406E-06  6.54929877945435E-06  1.24582632332615E-06
  3.95975406508737E-06 -2.61956316030306E-06 -5.94722260262793E-06  1.60298317525913E-07  1.10725846014851E-06
  4.92549022605847E-07  3.18529210804472E-06  3.52637148582998E-06  3.44414859583701E-06  1.35801251849885E-05
  3.60777777094886E-06 -5.91737320238714E-06  8.10348402268845E-08  6.46925986597718E-07  2.63040779338081E-06
  3.01704642324224E-07  3.94366193970181E-07 -1.00210543190946E-07 -2.49708779988594E-06  2.81250810546158E-07
  2.00683927398895E-06  1.69701971714831E-06  1.31098287476238E-05  4.70999730562978E-05 -1.95436757925376E-06
 -9.37469114589567E-06 -8.27549157270068E-06 -5.14634564652805E-05  4.44324300805141E-06  2.96910843365319E-05
  1.80567200651894E-07  1.26602208335405E-06  1.04934357348257E-06  5.68412311477463E-06  4.64450986900601E-06
  6.62310212222247E-07  1.26041559308178E-05 -1.70189017544571E-07 -7.02868199512143E-06 -2.89099742532339E-08
 -1.70578295418955E-07 -1.45711307044638E-06  1.07177244333608E-05 -1.07505831128739E-06  1.41106105768877E-05
 -1.79903899156567E-06  4.60404335085748E-06 -4.69518997597044E-06  2.80213656388567E-05  4.52172440518382E-03
 -5.33600702317108E-04  7.61107890886623E-01  5.60644759891968E-03  6.42641090402888E-01  4.43604022791804E-03
  8.74213404682770E-02  8.49834710925389E-04  7.46992198509711E-08  4.60523036192654E-07  2.73965306316106E-06
  2.08584455352676E-05 -1.65256156431912E-06  1.11467519209794E-05 -7.56478099204614E-07  6.86677031463246E-06
 -6.24937587611315E-07 -2.54409405261070E-08  1.01688583428498E-07 -1.43644543038464E-06 -1.82422164201884E-05
 -4.92014766243010E-06 -3.24262902983652E-05  1.56693911426590E-06 -7.75868173012200E-06  3.37233671401600E-07
  9.34674151884450E-07  4.81393702691695E-06  6.95365654637118E-07  2.35292484797199E-06 -1.16840777241864E-06
 -3.27863029292866E-06  5.91308860692689E-07 -3.29071104595081E-06  1.42074445213783E-08 -4.40880191073684E-07
  4.70690304539100E-07  1.01360147094209E-06  2.15350399449460E-08 -3.56124113958283E-06 -1.82901727557141E-06
 -4.32490745107357E-06  1.19919134084606E-04  2.10516176814504E-05 -7.53824992933973E-05 -7.21966588815762E-05
 -2.68702324207379E-06  3.66309513899812E-05  2.69866563188748E-05  2.75035421682504E-05  4.94515886859578E-09
 -4.65661642253300E-07  7.77110978826310E-07  7.46583921782132E-07 -3.91266913297171E-07 -1.87210787199568E-06
 -3.65241721799117E-06 -4.36990149776377E-06
* ORBITAL    1   56
 -6.56119198397213E-07 -4.71086493735400E-06 -2.24429758121605E-05 -9.97304700382413E-05 -2.93773176911358E-05
  1.09369297026866E-07  2.23359212162988E-06  1.63875340402796E-05  5.01632149824345E-06 -4.56498610114764E-07
 -8.43211449241637E-06 -5.13770211701990E-05 -1.26902811097564E-05 -1.40353675141611E-07 -2.77342270394653E-06
 -2.16459376802046E-05 -6.49774181400363E-06  2.17348440612219E-06  5.31999428294558E-06 -4.87510212212350E-06
 -1.17802032156485E-05  2.45908883907126E-06  3.78910408088768E-06  1.20748903664704E-06  3.41618744270911E-06
  2.61533768072837E-06  5.35095377258145E-06 -6.66749099246510E-07 -4.78720727715677E-06 -2.28017557502314E-05
 -1.01161503601190E-04 -2.96286405165339E-05 -7.53000984505513E-08 -1.14774971184930E-06 -2.04502357165654E-06
  8.37055557126483E-07 -2.82877318890188E-07 -5.24639719159142E-06 -3.39693936728884E-05 -8.71806202384156E-06
 -4.04120104266755E-07 -7.60812842233427E-06 -4.82986353287062E-05 -1.26133538678714E-05 -1.07481295539202E-06
 -6.23061118634824E-07 -4.99928567816806E-06 -1.16401469787868E-05 -3.08207897402698E-06 -6.42808053446310E-06
  1.22823023837924E-06  3.87975430882677E-06  2.71445920109314E-06  6.19169346681044E-06  1.32786778488602E-06
  9.96718934095817E-06  5.74487927394058E-06  3.31122640325042E-05  7.38428398237790E-05 -9.29079184567036E-07
 -2.23213285303126E-05 -1.89793684820804E-04 -6.09097540111807E-05  1.21316587493548E-06 -4.79204379797155E-05
 -2.74937414547084E-04 -5.03180740459072E-05  1.48656128529774E-06 -1.80760775932042E-05 -6.13075787221969E-05
  6.76428086728011E-06 -3.08119064591156E-05 -7.53856783779842E-05 -6.21654774638822E-05 -5.93048393504446E-05
  1.80634507507121E-05  4.31759060134244E-05 -2.57161033878894E-05 -5.94680949293154E-05  6.26701802685330E-05
  8.45076563465636E-05 -7.64390699206943E-08 -5.42359554191071E-07 -2.33049450600245E-06  1.22669288169492E-05
  2.24853078694038E-05  5.96639161188698E-08  1.09666112184056E-06  4.06914475645700E-06 -1.30316093426133E-07
 -7.15993621147633E-08 -1.08630433774017E-06  4.15713578869334E-06  5.20416034458650E-06 -9.21493675990152E-08
 -1.53105120956235E-06  1.61991948668551E-07  3.81404634555040E-06  1.04167814349018E-06  3.20153887063482E-06
 -1.11076823686643E-06  1.18426580366101E-06 -6.07450058615803E-07 -1.84964367834182E-06  2.65974338789729E-06
  4.80572679543513E-06 -1.09187915542213E-06 -4.21694068318929E-06 -7.91379701923117E-08 -6.33701800552397E-07
 -2.60781177274695E-06  2.96336076884946E-07  3.73281402172942E-07 -9.85421291084826E-08 -2.51347635761712E-06
 -2.67485887526901E-07 -1.95705014971047E-06 -1.88114131464771E-07 -1.32230228285609E-06 -1.25287555648504E-06
  3.09689136524744E-06  3.55940407123660E-06  3.25648207976967E-06  1.31030832233124E-05 -3.58969994518006E-06
  5.21525692546801E-06 -1.76636720509093E-07 -1.23372867204922E-06 -1.02045680709192E-06  5.60575775504017E-06
  4.47507184000040E-06  6.39475405589162E-07  1.21085686854739E-05  1.72787973550948E-07  6.81657338029017E-06
 -1.64199502937272E-06 -1.26945319541452E-05 -4.57246984279346E-05 -1.93972057986533E-06 -9.39494058856371E-06
 -8.11133065294413E-06 -5.07051636950203E-05 -4.30409782564828E-06 -2.88558096759387E-05 -2.78078896463846E-05
 -4.48572468892770E-03  5.29025150837844E-04  7.65908059376499E-01  5.63141460081479E-03  6.37128353500677E-01
  4.38950130735474E-03 -8.58396244542095E-02 -8.35378920502162E-04  1.90259386811929E-08 -7.09157704266126E-08
  1.22121082990856E-06 -1.58355117077256E-05 -1.30855974439185E-06 -6.92208492796392E-06 -2.03609970121736E-06
 -8.69311352233346E-06  4.58084013349338E-06  2.10695989199960E-08 -8.11724964194678E-08  1.30793942588758E-06
  5.58626517044399E-06 -4.86296458732957E-06 -1.13097483861552E-05  1.73486610471968E-06  8.78064112374336E-06
 -4.35478165820582E-07 -7.62823610286381E-08 -5.80582381412485E-07 -2.73407247690403E-06  2.95579779395964E-05
 -1.43902059611373E-06  2.42379457477450E-05 -5.83724943757578E-07 -3.51441689652721E-06  5.67272129760683E-07
 -1.11947159813237E-08  4.32398836277904E-07  4.44231872919900E-07  9.95366216831677E-07 -3.06866297681134E-08
  3.62295578995629E-06  1.82209682081383E-06  4.27133168437682E-06 -9.28074999865674E-07 -4.78108486648918E-06
  6.98259545657319E-07  2.23182106098444E-06  1.09695871661848E-06  3.29706398170498E-06 -5.59975480674556E-07
  3.29173788613620E-06 -1.77416179776443E-08  3.98534879255371E-07  7.32967845067471E-07  6.99827521016205E-07
  3.78238291709746E-07  1.81154521148207E-06  3.62929870918424E-06  4.28464588535607E-06 -1.16671827986477E-04
 -2.18576393952262E-05 -7.25571647657781E-05 -6.96082544111747E-05  1.59091714100904E-06 -3.64566143841609E-05
 -2.62123470342593E-05 -2.71013199141468E-05
* ORBITAL    1   57
 -3.20425693179445E-07 -2.30112708629182E-06 -1.08508905781242E-05 -1.88928350631833E-05  2.05984921779117E-05
 -6.18125313078520E-08 -1.57370469690723E-06 -3.35238169684594E-05 -1.92868227899942E-05 -3.30355642435592E-07
 -6.20538897170085E-06 -3.48104759934712E-05 -7.02705214249067E-06  1.95408987633505E-07  3.38500791224202E-06
  1.46428191657511E-06 -8.59849151616390E-06  1.88539545328040E-06  5.12468561028409E-06  8.36865838425136E-06
  1.66785919468080E-05 -1.20855240067009E-06 -3.21235426445986E-06 -4.90730444038102E-06 -6.19332921622819E-06
  2.41051374813795E-06  7.33734589548830E-06 -1.87346490351039E-06 -1.43557565662376E-05 -2.47489263933049E-05
 -3.10307703555016E-04 -1.82193126502618E-04  6.08304427809749E-06  3.92806768102289E-05  4.92058350508897E-04
  1.77748969623901E-04  1.41079543925010E-06  1.08894307494134E-05  1.22969138062036E-04  4.08388400690013E-05
  3.29558985856189E-06  2.01031854149507E-05  2.60413276216533E-04  9.64690054186314E-05 -7.14470982808559E-06
 -1.82421688589117E-05 -3.22215625126904E-06 -2.00073137165711E-05  4.28271638728161E-06  1.11835265141645E-05
 -1.69922083126128E-05 -1.38084046371409E-04 -1.44366376813496E-05 -1.12432006916105E-04 -3.31611216303371E-07
 -2.38595769615463E-06 -1.11162808072758E-05  2.93494213924814E-06  5.76838268324110E-05  1.86035626621909E-07
  3.09687178467982E-06 -5.51122732349757E-06 -1.40265827247714E-05  1.21616530408283E-07  1.95679087547131E-06
  3.48032647211466E-06 -1.32617000760395E-06  5.30584837064886E-07  9.31975214848640E-06  2.66743968351957E-05
 -6.46005451660981E-06 -2.77523007281274E-06 -6.27329794199188E-06 -1.08710634412835E-05 -1.94886288625955E-05
 -4.84770599395328E-06 -1.25876962741485E-05 -1.20632998312280E-05 -1.82404023278667E-05 -3.67442197477832E-07
  2.68320366756185E-06 -3.18454064626094E-07 -2.29135507799379E-06 -1.06742152029038E-05  3.83266424239439E-06
  5.71816362842549E-05  5.10147441473827E-07  8.79142813691370E-06  1.65389511293245E-05 -1.23621328189839E-05
 -2.29644273785219E-07 -4.21835857691633E-06 -2.05657197304024E-05 -3.17568337562793E-06  4.30184656063358E-08
  7.61511743402294E-07 -6.44897339594226E-06 -8.91481855649910E-06  3.01344314101060E-06  8.08400694524898E-06
  3.33339123989743E-07  1.25240085501847E-06  4.77358265044964E-06  1.16037859734104E-05 -6.86338106309229E-07
  2.84758395530601E-06 -1.61492824604365E-05 -2.65550011206239E-05 -6.78365217178974E-07 -4.90431687552904E-06
 -1.31527290600202E-05 -4.22722891808662E-06 -2.98515407574537E-05 -1.87038371083652E-06 -3.46009885577848E-05
 -3.19338214235434E-07 -3.46061484063729E-05 -2.66121135768193E-06 -2.01108069547639E-05 -6.58881575618720E-05
  3.47860287641056E-06  8.15071600088963E-06  1.86571860455638E-07  4.14697507134465E-05  2.29758001822293E-06
 -2.39258815845158E-05  1.62157155469596E-07  1.33130509121075E-06  5.68723288138043E-06 -1.05507048384134E-06
 -1.59258181070622E-05 -6.03696343045699E-07 -4.83487259396659E-06 -3.19614488296875E-07 -7.86180479857567E-06
 -6.95367625621701E-07 -5.02910259407975E-06 -1.34984730536652E-05 -3.31948848724089E-06 -5.69513154493487E-05
 -2.82386459585432E-06 -7.56380879963397E-06 -1.58942884636315E-06  3.97748842140164E-06 -8.22681989905130E-08
  7.87979861803814E-10 -3.28658404497884E-06 -2.72460386541701E-05  4.26478725183719E-06  1.30634382710229E-05
 -8.18138965685168E-06  2.53397535088515E-05 -5.41418512063468E-06 -1.21100108408490E-07 -3.30311586316530E-07
 -4.45651922572089E-06  9.13571321177428E-06  2.58224565731152E-06 -3.35893534745133E-05  1.18801182245887E-06
  2.95551496443922E-05  1.06807957345663E-06 -7.70996166512991E-05 -1.45022415717880E-02  1.82819373385941E-03
  5.77510958106724E-01  3.76161521689841E-03 -4.20366746250435E-01 -2.88672875433231E-03  6.99679181540758E-01
  4.66034840478794E-03 -6.35103200900769E-08  4.23960118779645E-07 -2.83642119539546E-06  2.49770317186976E-05
 -5.95137806098773E-06 -3.14216197683301E-05  1.82244622199080E-06 -4.27440265353213E-05  8.81062064087572E-06
 -7.46702862237295E-05 -1.37315912638498E-04  5.91058880858280E-05 -9.07241676371072E-05  1.04501355396082E-04
  2.40215235710399E-05  2.06834025282890E-05  2.36021189803062E-05  4.17698896034122E-07  1.22320822618087E-06
  1.13175401596536E-06  3.07154166920990E-06  1.24814841827177E-06 -1.04347564636642E-05 -4.20984974327554E-06
 -1.27764626643444E-05 -1.80807273745450E-06 -9.10006584899201E-06 -1.88072512341218E-06 -4.66280824288688E-07
 -1.06597965799455E-06  1.17518748132502E-06  1.53683066981728E-05  1.52983615277883E-05  4.02644639723261E-07
  1.14995885371945E-06  2.97295047067582E-06  1.20629378827760E-06 -1.34033014361218E-06 -4.25276680613601E-06
 -1.04503295277235E-05 -1.28123259726898E-05
* ORBITAL    1   58
 -3.15219992984817E-07 -2.26823385511842E-06 -1.05815056447234E-05  4.46117715820051E-06  5.74231524398634E-05
 -1.67213045957738E-07 -2.75347548675997E-06  7.14629706629129E-06  1.42438843491469E-05 -1.11045216688035E-07
 -1.76163883834384E-06 -2.94562234040897E-06  1.24661801019777E-06  5.27616415743662E-07  9.27690966421418E-06
  2.65288055412291E-05 -6.50563050886505E-06 -2.50347386748126E-06 -5.79968022484080E-06  1.07554609373803E-05
  1.93285939419272E-05 -5.13533418855636E-06 -1.30815848841523E-05  1.18759217024377E-05  1.79344554868018E-05
 -2.54219828265448E-07  2.90238816711497E-06 -3.37604192804003E-07 -2.42952227091292E-06 -1.13422435565754E-05
  5.23409813991393E-07  5.61690786333447E-05 -5.23683528248123E-07 -9.06415727691322E-06 -1.86416396794534E-05
  1.16881198514885E-05  2.25299209743454E-07  4.13439126443295E-06  2.00603953421769E-05  3.06229126736929E-06
  5.10004606217623E-08  9.05633525970391E-07 -5.49839435552878E-06 -8.70116873328515E-06  2.98286642292631E-06
  8.03273981211514E-06 -3.73687039883205E-07 -1.34376874530887E-06  4.76271467459536E-06  1.15878711660407E-05
  1.10954111491753E-06 -1.85321295067638E-06 -1.61424216394267E-05 -2.66473333104788E-05 -3.00608085406397E-07
 -2.15857156002762E-06 -1.01668910896649E-05 -1.59443986828078E-05  2.12666588629669E-05  6.59701043182651E-08
  1.65135833052557E-06  3.42302944974233E-05  1.95131540617746E-05  3.26508257643017E-07  6.13073671490510E-06
  3.42157227796262E-05  6.81845381241097E-06  1.81818475928360E-07  3.12168236163303E-06 -2.77212215010147E-08
 -8.90474064079555E-06  1.92903620273737E-06  5.20065405111905E-06 -8.34972910697351E-06 -1.66498001321956E-05
 -1.01941263806144E-06 -2.84125268871452E-06  4.74912549144603E-06  5.90193432878612E-06  2.60562814874991E-06
  7.77136177788772E-06 -1.84834928909605E-06 -1.41668718549082E-05 -2.45438744334266E-05 -3.08776819153927E-04
 -1.82552012601687E-04 -6.06828961547389E-06 -3.97364033082102E-05 -4.94376750402368E-04 -1.78731389444960E-04
 -1.39858468833901E-06 -1.09906275386830E-05 -1.22705218915374E-04 -4.05792007663045E-05  3.21712226671531E-06
  1.95105692162447E-05  2.53818818128094E-04  9.44152782135946E-05 -7.19425326131089E-06 -1.81370397035653E-05
  3.10969635571002E-06  1.95596251681729E-05  4.10554357614210E-06  1.17829476157719E-05  1.68691561104139E-05
  1.37025304265309E-04 -1.46598622271062E-05 -1.13347364201967E-04 -2.71834046516910E-06 -2.05364654329779E-05
 -6.71664168066887E-05 -3.51613021496754E-06 -8.60644166184785E-06 -2.23466543389126E-07 -4.25086379995585E-05
  2.31865039127471E-06 -2.36191323426943E-05 -7.06899456568750E-07 -5.12229904940529E-06 -1.39427549008892E-05
  4.02232670610358E-06  2.91825474660799E-05  1.90209119697989E-06  3.50802462356857E-05 -3.58818538931801E-07
 -3.48071527948616E-05 -6.29032801335656E-07 -4.52433917676291E-06 -1.17603349857782E-05  3.39081487418478E-06
  5.71818697062848E-05  2.83657625472894E-06  7.59991803450615E-06 -1.86973265197126E-06  2.20664154419061E-06
  1.62524683435642E-07  1.33493216302193E-06  5.73446702928263E-06  1.05241574945904E-06  1.58759519322818E-05
  5.82485207365641E-07  4.68553850824244E-06 -3.24146892883636E-07 -7.96498293191939E-06 -1.12157187575895E-07
  3.81073875594213E-07 -4.40046016983456E-06 -2.96285685995797E-05 -2.78677597882129E-06  5.89403873764828E-05
 -1.16006680137303E-06  6.16373834677936E-05  1.16892257701284E-06 -5.86863809865482E-08  3.58256175252130E-06
 -3.60024648624985E-06  1.25284091972249E-04 -3.62457261499872E-06 -1.61391147863696E-04  7.26274723487526E-06
  1.95641935653213E-04 -4.22137830543983E-06 -8.35553231785328E-08 -1.37138286452881E-06 -2.90506273155697E-06
  4.04908998764642E-05  6.17902001886051E-06 -2.16878808525357E-05 -2.19585237425608E-06  3.77581239954270E-05
  9.04729914070734E-06 -7.71249407912798E-05 -1.45033626785018E-02  1.82809886415553E-03 -5.85817883519622E-01
 -3.81472287511039E-03  4.14840389083961E-01  2.84840406604530E-03  6.96062361193124E-01  4.63603460923130E-03
  3.95063554219457E-07  1.13161319751150E-06 -1.17888049910975E-06 -3.00456311278217E-06  1.18517945282042E-06
 -1.03476478546397E-05 -4.19998297603990E-06 -1.25581279397482E-05 -7.63900199132147E-05 -1.38372062156741E-04
 -6.12888751496707E-05  9.06945108734904E-05  1.05800989015177E-04  2.32327701914926E-05  2.11098240358959E-05
  2.27996184916195E-05  4.21978699847276E-07  1.19661088419800E-06 -2.93040195065066E-06 -1.22439393992647E-06
 -1.33779772989706E-06 -4.22987253433608E-06 -1.04141183112371E-05 -1.27140201136342E-05 -1.78320442512720E-06
 -9.00176744904768E-06  1.98687265831056E-06  4.38646529439326E-07 -1.08339534456370E-06  1.12065496781084E-06
  1.49800585074285E-05  1.51212032879804E-05
* ORBITAL    1   59
  1.84852265813291E-06  1.41685781568312E-05  2.45415210425638E-05  3.08398510039710E-04  1.81988501356172E-04
 -1.40023906167733E-06 -1.10195871101704E-05 -1.22898960248928E-04 -4.06349360717363E-05 -6.07672912691021E-06
 -3.98673740828429E-05 -4.94993735503228E-04 -1.78799261677658E-04  3.22330133052618E-06  1.96236327035789E-05
  2.54548169679327E-04  9.45844227980186E-05  7.20436464013997E-06  1.81673482662649E-05 -1.69973890292668E-05
 -1.37251989441214E-04 -4.06661376045285E-06 -1.16584198337946E-05 -3.13983736399783E-06 -1.96207601139665E-05
 -1.46798956021343E-05 -1.13329950632320E-04  3.02076907884984E-07  2.16921853600682E-06  1.02116844527852E-05
  1.61150263834565E-05 -2.12574602064928E-05  3.25865784954676E-07  6.12782887346325E-06  3.41400598716855E-05
  6.78242191718101E-06  6.44766011302187E-08  1.62621658851739E-06  3.40891545619703E-05  1.94820191670046E-05
  1.81553942722001E-07  3.12185845353231E-06 -3.86583352111281E-08 -8.90398696261240E-06 -1.94783514062927E-06
 -5.23883258738329E-06 -4.76622062979615E-06 -5.93573795975507E-06  1.01680910411091E-06  2.83307063208231E-06
  8.35748602599634E-06  1.66822298543827E-05  2.61774560033867E-06  7.79907356773588E-06  3.39949688579453E-07
  2.44611880720069E-06  1.14276580230300E-05 -1.94889940684172E-07 -5.60718473729361E-05  2.24681730506911E-07
  4.12566176461456E-06  1.99976318036467E-05  3.04706831329947E-06 -5.28292002921372E-07 -9.13645761031373E-06
 -1.90805656543611E-05  1.15866828868954E-05  4.95797727775957E-08  8.87002746459109E-07 -5.59997600809678E-06
 -8.71249684053282E-06 -2.99846482877250E-06 -8.05061125282084E-06 -1.12055237320880E-06  1.81556028073998E-06
 -4.77111289924437E-06 -1.15837820375779E-05  3.70841735565224E-07  1.34050515057848E-06 -1.61158678163374E-05
 -2.66207817348842E-05  3.19206132847171E-07  2.29734783061771E-06  1.06956932928629E-05 -3.84213623657079E-06
 -5.71838896001252E-05 -1.08459063944213E-07 -1.75437102187836E-06 -2.73116453419557E-06  1.34323269180719E-06
 -1.67967729210310E-07 -2.77606022686624E-06  7.04138068166540E-06  1.42255561672920E-05  5.26922504996318E-07
  9.28664498098790E-06  2.65214188780864E-05 -6.51861636638430E-06  2.52181519492168E-06  5.83766209709912E-06
 -1.18961012589248E-05 -1.79767944569811E-05  5.13453910422744E-06  1.30722223403326E-05 -1.07648798663278E-05
 -1.93979740315692E-05 -2.50010261538424E-07  2.95783914585266E-06  6.33063232140513E-07  4.55488968502645E-06
  1.18704180397540E-05  2.83357441335324E-06  7.59423374449731E-06  3.38006084499925E-06  5.71307252048971E-05
 -1.86273392061281E-06  2.28884644547393E-06 -1.61541192280638E-07 -1.32741854107456E-06 -5.70676581754465E-06
  5.80002329334249E-07  4.66759347982486E-06  1.05234512741021E-06  1.58401779911237E-05 -3.24586785106989E-07
 -7.92610646535731E-06  2.71992105376002E-06  2.05475106520250E-05  6.71930680315006E-05 -2.50001161665434E-07
 -4.25203482919495E-05 -3.52228399765787E-06 -8.64144024002832E-06  2.30213906390321E-06 -2.36066065384754E-05
  7.05743842781433E-07  5.11304957937006E-06  1.38983783821246E-05  1.90011827958705E-06  3.50365560146822E-05
  4.01073608956291E-06  2.91753383155759E-05 -3.67307912568499E-07 -3.48108998160295E-05  7.18363053079518E-08
 -1.65821802732151E-06  3.40936807486951E-06  6.83400643606850E-05 -1.61846037404611E-06 -8.24151679899369E-05
  5.29241934128532E-06 -1.08448738284841E-04  7.95349727713339E-06  7.70627965389686E-05  1.44996219833356E-02
 -1.82853540952158E-03  4.14560050928065E-01  2.84670148425523E-03 -5.85799028848763E-01 -3.81671254955136E-03
  6.96245317987014E-01  4.63733014924924E-03  1.21654039479374E-07  1.52720616201725E-06  4.13515620249677E-06
 -2.16353657419796E-05 -1.74169700836007E-06  2.27456794758683E-05 -2.51672608399387E-06 -3.10603200618727E-05
  5.36002089101079E-07  1.01934593432077E-07  4.64040303357749E-06  2.54908737612126E-06  1.69970476334080E-04
  9.40574097145459E-06 -1.10349378722591E-04 -5.24079009322222E-06 -1.99461009736048E-04 -6.83791887355912E-06
  1.79039859873382E-06  8.99801219029423E-06  4.15139045321515E-07  1.99024122490255E-06 -1.08510740361955E-06
 -1.51143960200385E-05 -1.12512404866454E-06 -1.49761488787660E-05 -3.79867127436035E-07 -1.12083047706193E-06
 -1.18758845946710E-06 -3.03295098468454E-06 -1.39601608198117E-06  1.26625095360035E-05  4.21386214112540E-06
  1.03912316603414E-05  7.63437719920595E-05  1.38336234248626E-04  9.06569504660412E-05 -6.11062345984602E-05
  1.05529816863262E-04 -2.11344704181609E-05 -2.28502061749172E-05 -2.31102424743663E-05 -4.06838817277682E-07
 -1.14086549220167E-06 -2.98949929212924E-06 -1.19418718883167E-06  1.17578102596748E-06  4.19843434834429E-06
  1.25346281261962E-05  1.03323568802476E-05
* ORBITAL    1   60
  3.03019932983335E-07  2.18087923509772E-06  1.01439502546927E-05 -5.55538271692538E-06 -5.72244216729309E-05
 -2.28389309125405E-07 -4.19250572086804E-06 -2.04252048429450E-05 -3.13947648075399E-06  4.95776182406710E-07
  8.54799677634897E-06  1.54217046118816E-05 -1.24872756685154E-05  4.31068968857504E-08  7.57342605431312E-07
 -6.32729139311091E-06 -8.83448221444185E-06 -2.99277303832151E-06 -8.00310746533420E-06  6.98205408816737E-07
 -2.79572168009342E-06 -4.67938044885587E-06 -1.14119338262027E-05 -3.13178988415143E-07 -1.20944667365809E-06
 -1.59542396352808E-05 -2.62842916106225E-05  3.10223301853142E-07  2.23259160781721E-06  1.03888887925912E-05
 -5.67518114448013E-06 -5.80832927962268E-05  1.12602362314486E-07  1.79336332009244E-06  2.62525646668616E-06
 -1.46771181414000E-06  1.75637878005294E-07  2.90588382090399E-06 -6.50190045489407E-06 -1.41811712637441E-05
  5.16513833988971E-07  9.06475542422437E-06  2.53824172185935E-05 -6.67298567526358E-06  2.68674666495033E-06
  6.13525222061397E-06  1.18959825450400E-05  1.79490810236013E-05  4.78404603478639E-06  1.24385501138996E-05
  1.07757217077673E-05  1.93373836740560E-05 -3.27776166886484E-07  2.76166452153699E-06  1.84072444565072E-06
  1.40985922620397E-05  2.52952105009191E-05  3.09555253515532E-04  1.83794305576378E-04  1.36865836651513E-06
  1.08549478988241E-05  1.21022409587368E-04  4.01590126668419E-05  5.94839778133900E-06  3.90627580407478E-05
  4.85210528423629E-04  1.76043236268750E-04  3.20729959502266E-06  1.97695508733728E-05  2.54610023939117E-04
  9.48840826897703E-05  7.45256678970172E-06  1.84827047610585E-05  1.69027647340740E-05  1.36475567708656E-04
 -4.43721345436812E-06 -1.16701538727665E-05  3.33082397101943E-06  1.97918605087977E-05 -1.45528345943163E-05
 -1.11815420434129E-04  3.13708285346211E-07  2.25320248180635E-06  1.06227979155417E-05  1.82637380070936E-05
 -2.05016487107030E-05 -3.27311555981196E-07 -6.15861472367321E-06 -3.45208065812186E-05 -6.96757905580677E-06
 -6.61500582574760E-08 -1.65238032257573E-06 -3.38207804194097E-05 -1.92805894726128E-05  1.90913086710685E-07
  3.31154753281565E-06  1.16696301004123E-06 -8.60747006026941E-06 -1.82695379515290E-06 -5.00159566830997E-06
  4.82387907764036E-06  6.08421667126455E-06  1.19064614275938E-06  3.18145963682287E-06 -8.27983026947652E-06
 -1.65461150389786E-05  2.42196912980910E-06  7.35537844204167E-06 -1.61620705320973E-07 -1.32739916542890E-06
 -5.67678459486749E-06 -5.98646435927405E-07 -4.81563722241913E-06 -1.05292398543192E-06 -1.58855401936377E-05
 -3.19689628976613E-07 -7.82946102194222E-06  6.83357887928612E-07  4.93973001852492E-06  1.32152785407150E-05
 -2.75084403241135E-06 -7.60860301395902E-06 -3.32090114443665E-06 -5.68954769499604E-05 -1.59841713306707E-06
  3.75736643709295E-06  6.81917067463437E-07  4.93573828779518E-06  1.33307524823227E-05 -1.84935192268011E-06
 -3.46160891913800E-05 -4.06777367621065E-06 -2.95558118559277E-05 -3.77344420377991E-07 -3.43421308227743E-05
  2.63205514653195E-06  1.98882704730586E-05  6.52497149359233E-05  2.49046994337883E-07  4.12436946950040E-05
  3.39403168735709E-06  8.00750201272505E-06  2.17977731977117E-06 -2.38062394804506E-05  7.71365380542231E-05
  1.44534058834614E-02 -1.81478552817302E-03 -4.11395079492260E-01 -2.82720386642808E-03  5.88412408144540E-01
  3.83454784791791E-03  6.95919614647709E-01  4.63465308387044E-03  8.03253373056902E-08  2.65694868518569E-06
  2.45673448196048E-06  5.96031328769434E-05  2.43445664885723E-06 -9.67178732629307E-05 -6.75789793135394E-06
  1.03685777808872E-04  9.75962412534624E-06  8.00657607746937E-08  1.05598211603159E-06  2.93156587397791E-06
 -2.31022789869342E-05 -8.61845243607521E-06  8.44003278425489E-06  4.51756281234336E-06 -3.02628663466020E-05
 -5.91262674342041E-06  1.30764942755321E-07  2.24088821702295E-06  4.19241542713725E-06  4.80576885182024E-05
  1.71297078826069E-06 -4.23064542719002E-05  2.23016571248611E-06 -6.29870479112503E-05  4.30550304065205E-07
 -3.96681420954967E-07 -1.14085361712006E-06  1.19253266285367E-06  2.97338760528262E-06 -1.34047697966168E-06
  1.27984985299872E-05  4.25517370285497E-06  1.04680401890926E-05  1.82208792060406E-06  9.15721808387592E-06
 -4.56525791002073E-07 -1.81281544900297E-06 -9.98050244655115E-07 -1.53795096197165E-05 -1.17599670836006E-06
 -1.53754767859115E-05 -3.97323321007804E-07 -1.17553141137724E-06  3.03495723861805E-06  1.12001848120778E-06
  1.25739529018281E-06  4.20649882856075E-06  1.27514339929140E-05  1.04428830840038E-05  7.44948007446952E-05
  1.37459820061026E-04 -9.11016920734468E-05  6.01775262362773E-05  1.04714636378893E-04 -2.05226602742609E-05
 -2.34443421398305E-05 -2.36669018188996E-05
* ORBITAL    1   61
 -7.81927291330447E-09 -5.62526739184068E-08 -2.70923876106211E-07 -1.12608213975862E-06 -1.91988236017660E-07
  1.03783055223235E-07  2.00399005327149E-06  1.38072451400472E-05  3.54471910695386E-06 -1.03399791886200E-07
 -1.99757290535206E-06 -1.37508889891661E-05 -3.52750465135291E-06 -1.39345170951452E-07 -2.69603071225466E-06
 -1.87032930545258E-05 -4.83918841826846E-06  1.78537065981815E-06  3.65853698860129E-06  2.66532220436123E-07
  1.20813724771246E-06  3.00255451511441E-06  6.19813557483699E-06  2.79418822489086E-07  1.23411411200595E-06
 -4.26933581933968E-07 -1.82979144656841E-06  4.00924778162583E-09  2.90597930628877E-08  1.45619762975896E-07
  5.40464388588308E-07 -2.03289259932076E-07 -6.15076563762796E-07 -1.86585405884285E-05 -1.65421181226145E-04
 -5.79298962809222E-05  6.07085109501593E-07  1.84552241140263E-05  1.63754161633145E-04  5.74454165683208E-05
  8.80441702887455E-07  2.66551724745453E-05  2.35969318678978E-04  8.25864514714840E-05 -1.37730645387814E-05
 -5.11090859444110E-05 -2.08497420017238E-05 -6.29920985525705E-05 -2.39080247075265E-05 -8.90515170224746E-05
 -2.13584135670794E-05 -6.44139504026005E-05  2.95986884099373E-05  8.96176530161744E-05 -1.57366366957812E-07
 -1.13189436703357E-06 -5.31662302582128E-06 -3.04229116253570E-05 -8.66052859114738E-06  2.68250070346489E-07
  5.18803023979008E-06  4.20358997906923E-05  1.23659637810562E-05 -2.75160512944955E-08 -6.84639362726728E-07
 -5.95177081866941E-06 -1.75151072291203E-06 -9.51212228770421E-09 -2.71464716720825E-07  2.28716348670718E-06
  1.85839713911559E-06 -1.15548708662445E-06 -1.00647149769268E-06  2.17733951267207E-06  6.05132672695241E-06
  1.81517688131019E-06  3.97658402695086E-06 -3.74877827503922E-06 -8.15260781700977E-06 -4.62527415469010E-06
 -1.15629202194976E-05  1.60922639503945E-07  1.15736158910036E-06  5.43956021017285E-06  3.10830631256841E-05
  8.98945081851834E-06 -1.16558444361945E-07 -2.12546738474351E-06 -2.01950762228367E-05 -6.78116448453894E-06
 -1.25867973701365E-07 -2.42020192125403E-06 -1.61730961383263E-05 -3.89411953855600E-06 -2.07593896451081E-07
 -4.12245420016294E-06 -3.37161175477537E-05 -9.93209755258702E-06  2.09442383409057E-06  3.85369520902783E-06
  2.27875355054448E-07  8.78535921765089E-07 -1.70689315780242E-07  9.34849530971385E-07  6.23686528870478E-06
  1.53250629643771E-05  1.09471906124211E-06  1.45143921374531E-06  1.29977881063499E-06  9.87385540221975E-06
  4.37032776547883E-05 -3.25619159619481E-06 -4.51111966587296E-05 -2.41363472800251E-07  1.91328972063718E-05
  2.85011270566472E-07 -2.34377182676782E-05  1.31921266309146E-08  9.93155939089030E-08  4.25921418249525E-07
 -1.54531403243662E-06  6.68851520678747E-06  1.55106963607371E-06 -7.40698165702384E-06  2.14018658328026E-06
 -1.06488712762030E-05 -1.48231735267943E-10 -8.59295298643304E-10  4.44847522086044E-09  1.02861867753746E-07
  9.12763133160467E-07 -1.04734646981004E-07 -9.44690642351255E-07 -1.45736982028340E-07 -1.34004110256053E-06
 -1.33950407985190E-06 -1.01682467409184E-05 -4.46654719326445E-05  1.57470722163802E-06  3.02132139173882E-05
  1.86690774787221E-06 -4.02812339162162E-06  2.23655959672547E-06  4.58766977706205E-05 -2.88474894265305E-08
 -1.41844187478973E-07 -3.68672012462577E-07  3.12689546454034E-06 -3.09539049564018E-06  1.22949377669448E-06
  1.39889388335539E-06  9.77250022025508E-06  6.10906317385069E-08 -1.93530813740414E-09 -1.51063841364786E-08
 -4.85232031297048E-08  7.13477220981002E-06 -7.36254073394075E-07 -7.06058682178765E-06  6.45971291165297E-07
 -1.02229599341144E-05  1.01764210643375E-06  4.80767430855760E-08  2.08918707528333E-06  2.12223496717463E-07
 -4.99237737547360E-01 -2.77745959283119E-03  4.96274737396175E-01  2.76238185596431E-03  7.10229353600444E-01
  3.95103637434606E-03  3.50259904061390E-08  2.10546064048476E-07  5.37764341889549E-07 -1.05041243183726E-05
  6.34061199315049E-07  6.78402902281253E-06  8.64410417619859E-07 -6.23091298284027E-06  3.21626992734190E-06
 -1.64277050287266E-08 -1.88500944876774E-07 -8.54594562513813E-05  8.54958922739500E-05  1.21286412999404E-04
 -2.70049960088471E-05 -8.02028973265249E-09  2.78032580581927E-05 -3.62938621640891E-08 -7.51035784006727E-08
 -7.61183592678406E-07  1.65989015463685E-07  4.73176137467338E-07  4.65592857361154E-07  9.15575645908117E-08
 -2.63454921446103E-07  2.87536817601342E-09  1.31523333496011E-08 -2.62001842456600E-07  2.67077753513956E-07
  3.64813436438235E-07  8.40915720870344E-09 -1.87550494264730E-06  1.89843008050010E-06  3.73102371509330E-08
  7.50568108099604E-08 -3.63893643636494E-08  6.66259420568369E-07  6.66584582333374E-07 -1.11042269818452E-07
 -5.20856382283115E-07  2.49192402964719E-07
* ORBITAL    1   62
  1.64699031603471E-07  1.18417312853393E-06  5.55372372516728E-06  3.10257044785415E-05  8.41056514615362E-06
  2.69191774462773E-07  5.20345393014442E-06  4.19815864319870E-05  1.22576338568518E-05 -2.78505615468867E-08
 -6.97847641225015E-07 -6.21085140892637E-06 -1.87653104808946E-06  4.35742863434661E-09  1.75241308845415E-07
 -2.77687926380533E-06 -1.93492373473288E-06  1.13772725372647E-06  1.00207178439218E-06  2.18040719006027E-06
  6.09701703067610E-06 -1.72669365830114E-06 -3.81867663472236E-06 -3.83681970528788E-06 -8.35118980573675E-06
  4.58648871323162E-06  1.14514569095988E-05 -1.49287269671193E-07 -1.07385877394459E-06 -5.04729250735188E-06
 -2.98877123369716E-05 -9.48433535290522E-06 -1.06665265096713E-07 -1.94056075391161E-06 -1.91432711250833E-05
 -6.64647553547712E-06 -1.25542260860269E-07 -2.41643919505252E-06 -1.61778778385836E-05 -3.91419667992620E-06
  2.04294835631544E-07  4.05468315196537E-06  3.33076297517168E-05  9.90308422372379E-06 -2.11875930765028E-06
 -3.93862950526246E-06  2.75453701628694E-07  9.96010306288208E-07  3.77444605038101E-08 -1.26532335804436E-06
  6.05102696930774E-06  1.49366654238396E-05 -9.59271975645434E-07 -1.25410411337876E-06  5.81834179323559E-09
  4.14307386568715E-08  1.85744087772165E-07  7.65859748067914E-07  2.49221012876112E-07  9.98442986461134E-08
  1.92635478429965E-06  1.32956611028417E-05  3.39478545286276E-06 -1.02318841380406E-07 -1.96952441358983E-06
 -1.34875575499723E-05 -3.43929064730264E-06  1.42503232521806E-07  2.75589334121122E-06  1.90212926376681E-05
  4.88834735543675E-06 -1.68568408103097E-06 -3.49015151166833E-06  2.85763749912929E-07  1.23266271269381E-06
 -3.01692743019172E-06 -6.23206047544559E-06  2.37062047576974E-07  1.15494862272341E-06  4.07908538717275E-07
  1.78547917077317E-06 -7.22717864420364E-09 -5.18953244260909E-08 -3.25288273540619E-07 -1.81679173695444E-06
 -2.14819036490423E-07 -6.07795078451105E-07 -1.84569909619055E-05 -1.63213909976892E-04 -5.70577800870567E-05
  6.15371899582804E-07  1.85605046056380E-05  1.64930950666757E-04  5.78730806119003E-05 -8.71641050248729E-07
 -2.63173649115152E-05 -2.34628742920320E-04 -8.25261979387437E-05  1.38958233758351E-05  5.15057513866822E-05
 -2.06753033713834E-05 -6.25039538540174E-05  2.35750573113109E-05  8.77384899261216E-05 -2.16297414609072E-05
 -6.56160467253472E-05 -2.96201295563302E-05 -8.92353918845544E-05  1.01736119401820E-08  7.56630565207730E-08
  2.60000262251668E-07 -1.51494794178742E-06  7.49710430869811E-06  1.51324738745377E-06 -7.36318866223367E-06
 -2.20460495201138E-06  1.03670075553176E-05 -1.30760437880759E-06 -9.93081757258843E-06 -4.37600595702966E-05
 -3.26449776189129E-06 -4.49279340888730E-05 -1.12554053875463E-07  1.92290766843872E-05 -1.54964626768946E-07
  2.41038331134419E-05  1.33049196192796E-06  1.01037881086610E-05  4.45889220228854E-05  1.47134120539211E-06
  2.89346626919349E-05  1.91790075916158E-06 -3.93205214701458E-06 -2.20901364957273E-06 -4.57996445463319E-05
  1.76076378509375E-09  1.26025982909626E-08  4.04797673011976E-08  1.03563499864992E-07  8.78971974732080E-07
 -1.16559499079353E-07 -1.03971042284054E-06  1.50864382450626E-07  1.35584555679053E-06 -1.06838586709192E-09
 -9.28620029254271E-09 -3.48433197714862E-08  1.42125244530165E-05 -6.43249670343856E-07 -1.43386989139547E-05
  6.47402954921879E-07  2.04233858089723E-05 -9.51969112229294E-07  2.82477092158319E-08  1.70767422387304E-07
  3.37418924906702E-07  3.09239457840571E-05 -2.92265095770957E-06 -2.74391563410347E-05  1.19331002842094E-06
 -4.67799331673616E-05 -1.99655929692086E-07 -2.72229951646504E-08 -1.72595123449334E-07 -2.97216960908872E-07
  3.89766578970988E-06  7.69249394096860E-07 -6.57404835194678E-06  8.49167531679630E-07 -1.13621322237921E-05
 -3.34364617558416E-06  3.33410840123272E-08  4.40249000578902E-06 -9.37928801395414E-08 -4.93507694310206E-01
 -2.74635487203361E-03  4.98677658966649E-01  2.77342103797774E-03 -7.12547133335760E-01 -3.96406465297017E-03
  3.21012433807866E-08  6.88167523026894E-08 -7.38844536922558E-07  2.08343493585126E-07 -4.89311709956548E-07
 -3.75690764618088E-07 -3.77054994718960E-08  4.21460966770739E-07  1.15416483712524E-07  5.32072183482365E-07
 -8.66717036430525E-05  8.71826174006474E-05 -1.24718080941260E-04  2.81636759590845E-05  2.28236590679111E-07
 -2.84359116938459E-05 -4.41172160144009E-08 -1.13191542510535E-07 -2.71639699469959E-08  6.34034943981468E-07
 -6.54775800404287E-07  1.17311218977095E-07  5.91962895627746E-07 -1.75653195419367E-07 -4.38152728140330E-09
 -1.69404393626049E-08 -2.33342579695945E-07  2.31292689109467E-07 -3.60286563655099E-07 -6.94460814289647E-09
  1.78818975657019E-06 -1.79699304102122E-06
* ORBITAL    1   63
 -5.57659936634631E-09 -4.03611121580691E-08 -2.56049792495172E-07 -1.52159595572437E-06 -2.64229114501355E-08
 -6.11080226921127E-07 -1.84756187725370E-05 -1.64208189560318E-04 -5.76436202749546E-05  6.09952903900336E-07
  1.84738814741875E-05  1.63377511025153E-04  5.70869672707878E-05  8.69178699958097E-07  2.62797612051893E-05
  2.34224351846116E-04  8.23756070230402E-05  1.38031283834430E-05  5.12771965689965E-05 -2.16159641728816E-05
 -6.55381221932563E-05  2.35264567653289E-05  8.76880226056429E-05 -2.05891645147960E-05 -6.22724809051840E-05
  2.95645151778538E-05  8.91965503085860E-05  5.91106467828055E-09  4.21275285434314E-08  1.90297290582940E-07
  8.60517509783069E-07  3.42689066983604E-07  1.02109268862815E-07  1.96525035772353E-06  1.34643545478016E-05
  3.43584444460125E-06 -9.95052876141767E-08 -1.92064923491878E-06 -1.33015055682534E-05 -3.41272753416107E-06
 -1.42402541930488E-07 -2.75316025734141E-06 -1.89767092151471E-05 -4.86505941447752E-06 -1.68109214181296E-06
 -3.47507363018500E-06  2.38393891569110E-07  1.14814569415133E-06 -3.01626325755287E-06 -6.23026828584039E-06
  2.78920311125012E-07  1.22098792495358E-06 -4.10322205552638E-07 -1.79635947102216E-06 -1.50660149667284E-07
 -1.08370123946556E-06 -5.09423758606227E-06 -3.00737950870043E-05 -9.52980541725159E-06  1.25166589968732E-07
  2.40860570831648E-06  1.61246252117069E-05  3.89985139678895E-06  1.07470454650656E-07  1.95548221149610E-06
  1.92244412900060E-05  6.66326005351008E-06 -2.04040082559728E-07 -4.04971853789650E-06 -3.32614759872834E-05
 -9.88817665196966E-06 -2.11256676632907E-06 -3.93018311345705E-06  6.04057771858280E-06  1.49246402152302E-05
  4.69120939791300E-08 -1.24761636122570E-06  2.69235032188703E-07  9.83384226981733E-07  9.59062233803133E-07
  1.26470058305328E-06  1.62424208977444E-07  1.16784949279070E-06  5.47626670876944E-06  3.06779895080285E-05
  8.31105440319783E-06  2.82264794057732E-08  7.03214967358179E-07  6.22105233830742E-06  1.87268152701283E-06
 -2.67950336796240E-07 -5.17926038745717E-06 -4.18123320685451E-05 -1.22101241348516E-05 -5.51432100593879E-09
 -1.98047913848859E-07  2.62213629672893E-06  1.89269915358794E-06  1.13489286276733E-06  1.00179388235906E-06
 -3.82173721023340E-06 -8.31799812348285E-06 -1.73098632559885E-06 -3.81703062894109E-06  2.17668528691617E-06
  6.08164334121076E-06 -4.58074547104339E-06 -1.14385497654026E-05  1.32804851344575E-06  1.00851156684261E-05
  4.45184581747365E-05 -1.91463534313789E-06  3.92337687228200E-06 -1.46429389225017E-06 -2.89102641097813E-05
  2.20541263737931E-06  4.57677623852009E-05  1.63845294052678E-09  1.17224415951878E-08  3.56720093581347E-08
  1.15558112918775E-07  1.03227635774900E-06 -1.03461931482267E-07 -8.72809314198075E-07 -1.50188624475779E-07
 -1.34782055764105E-06  7.03638750535148E-09  5.19732216666805E-08  1.73693027080395E-07 -1.50704250213146E-06
  7.37675495476405E-06  1.51637588364634E-06 -7.38487279368639E-06  2.18602691236628E-06 -1.04100825034183E-05
 -1.30520255963548E-06 -9.91192086793388E-06 -4.36744554839316E-05  1.07979121408852E-07 -1.91952689165770E-05
  3.25755258114999E-06  4.48259467308562E-05  1.59108692011702E-07 -2.40475329146956E-05 -2.68334074079798E-08
 -1.54933683114738E-07 -3.03009122437501E-07 -1.66069689785806E-05 -9.68819998444919E-07  2.01038834598739E-05
 -6.00932806058180E-07 -2.09439007567050E-05  3.14112119863508E-06 -8.42121643276564E-08 -1.04172351057751E-05
  1.17577428037335E-06 -4.98711739974318E-01 -2.77633957192323E-03  4.93740370036470E-01  2.74831532172721E-03
  7.12362073030610E-01  3.96337139122974E-03 -1.90901742154700E-09 -1.55637700302296E-08 -6.03866143297678E-08
 -7.23514646385930E-06 -7.73914763946497E-07  7.20815572640629E-06  7.65382693033840E-07  1.04328425860978E-05
  1.13254093498222E-06  2.83447057305002E-08  1.76422612864569E-07  3.40866279770232E-07 -3.38800363202404E-05
 -1.52048484002942E-06  3.12613726720448E-05  3.26016906270524E-06 -4.24629975490919E-05 -3.01690998464144E-07
 -8.58489656603649E-09 -4.11357505399480E-08 -2.42369341358708E-07  2.30602676935617E-07  3.74534392393934E-07
 -1.80309288836308E-06 -1.16627255508083E-08  1.81330364132266E-06 -4.41654198203731E-08 -1.12993494517545E-07
 -6.44509120079299E-07  3.70377028284183E-08  6.35695766822730E-07 -1.58803157239829E-07  1.21598081639225E-07
  5.98490325019562E-07  3.88380679972173E-08  3.25349327305113E-07 -8.77009681211319E-05  8.64186580915848E-05
  1.23989449588732E-04  1.27556217620523E-07 -2.84992280900170E-05  2.75108089474261E-05  3.16419710455515E-08
  6.58775611042525E-08 -2.09030384817270E-07  7.43561383959300E-07  4.82141065145557E-07 -3.50881342326741E-08
  4.29674402236317E-07 -3.64837777135174E-07
* ORBITAL    1   64
 -1.62427312800414E-07 -1.16823475961996E-06 -5.49372476535793E-06 -3.13010801123320E-05 -9.00819312858352E-06
 -1.25623077547083E-07 -2.41580119416664E-06 -1.61443084604797E-05 -3.88957833966524E-06 -1.18954779049763E-07
 -2.17269567817883E-06 -2.04423130688185E-05 -6.83281190337738E-06 -2.07398198250662E-07 -4.11706407195777E-06
 -3.36753964537780E-05 -9.92690702972644E-06 -2.07137969772691E-06 -3.83279021225468E-06 -6.20675764007226E-06
 -1.53006375823442E-05  1.94056181570645E-07 -8.88459597154959E-07 -2.23872241442698E-07 -8.69319647371368E-07
  1.10112555089990E-06  1.52500779593193E-06  1.60414998973359E-07  1.15370820137001E-06  5.41610676746294E-06
  3.05212352809542E-05  8.31189978362478E-06 -2.61373973259150E-08 -6.60248677137106E-07 -5.88439433950142E-06
 -1.76102608617831E-06  2.70704122738329E-07  5.23278454303689E-06  4.22075275369489E-05  1.23501677098495E-05
 -7.24569133032926E-09 -2.29713047392123E-07  2.39162048950159E-06  1.82204613459793E-06  1.16078563763787E-06
  1.03666321338825E-06  3.78582186672211E-06  8.23359322880474E-06 -1.79674902008018E-06 -3.93835421152101E-06
 -2.13971457694256E-06 -5.96718343479797E-06 -4.63662711145107E-06 -1.15845693641400E-05 -6.71911810306113E-09
 -4.88807020931768E-08 -2.53164349870860E-07 -1.16278786062889E-06  2.15637107300868E-07  6.03473354276638E-07
  1.81322690583160E-05  1.62192401065283E-04  5.72272628507857E-05 -6.17200779041718E-07 -1.84646867084103E-05
 -1.64743847977645E-04 -5.79206889258256E-05  8.85255828652333E-07  2.64629300683637E-05  2.36175542795664E-04
  8.31274409180137E-05  1.35951924034086E-05  5.05079004608221E-05  2.14441776781731E-05  6.47433902782469E-05
  2.36049696529832E-05  8.82396733323174E-05  2.04594293672679E-05  6.19408103915812E-05  2.92492416131683E-05
  8.88027750606274E-05  1.16300692021716E-08  8.35594996108357E-08  3.98551226661934E-07  1.67688553230785E-06
  3.20597720668517E-07 -1.04065511488810E-07 -2.00662561963932E-06 -1.37599642012419E-05 -3.51938968043918E-06
  1.04873329206589E-07  2.02359810501413E-06  1.39606223846744E-05  3.58542063846825E-06 -1.38231205512624E-07
 -2.67526652721712E-06 -1.85673440623340E-05 -4.80812510685883E-06 -1.77424419823318E-06 -3.64280094353384E-06
 -2.57424024953298E-07 -1.16935431271218E-06 -2.98810377613529E-06 -6.19951028122493E-06 -2.62894657940157E-07
 -1.18699176257519E-06 -4.53453536696314E-07 -1.88826790532022E-06  1.40484365148182E-09  1.01228100825593E-08
  2.70531198850544E-08 -1.07804046224933E-07 -9.69626982672644E-07  1.04330928278154E-07  9.09363897190462E-07
 -1.48420026339211E-07 -1.36211692317384E-06  1.35234662593102E-06  1.02655991696806E-05  4.49974676240582E-05
  1.81539222949213E-06 -4.00992475504678E-06  1.59813612795510E-06  3.00905485092387E-05  2.28677728335457E-06
  4.59572154474163E-05 -1.29147292362080E-06 -9.81278408829904E-06 -4.34052441447910E-05 -2.18694393478726E-07
  1.89189894106503E-05 -3.27212364310489E-06 -4.48363833372481E-05  1.98248370827527E-07 -2.33881680056098E-05
 -1.64031369284280E-08 -1.23890495019484E-07 -5.32543697552132E-07  1.48438523248879E-06 -7.43788709535315E-06
 -1.48868018821688E-06  6.50667013042113E-06  2.05107352094996E-06 -1.07369888060680E-05 -1.18537711905298E-07
 -1.06467382685410E-05  5.73967899062110E-07  4.93962756068986E-01  2.74835491016238E-03 -4.97760482174457E-01
 -2.76724167606251E-03  7.12873199723237E-01  3.96198087364578E-03 -3.56446214992191E-08 -2.36650350897109E-07
 -5.49053452853493E-07 -1.67456021845599E-05  7.28557056436924E-07  1.36220008460624E-05  7.50425470856644E-07
  2.57362388757669E-05  3.39715647858525E-06  3.12789542760006E-08  2.09873963413925E-07  4.16326125176450E-07
  6.40418504740217E-06  1.40273122885719E-06 -3.90982509021822E-06 -3.12979804932300E-06 -4.26203223720994E-06
 -2.75617861246001E-08  1.24153420459022E-09  9.05002509764922E-09  2.47903689517901E-08  1.42847904278181E-05
  7.66314994957094E-07 -1.44369094599544E-05 -8.66388158058740E-07  2.06820481923947E-05  1.19626796349345E-06
 -3.72954660287572E-08 -7.08943219643752E-08  6.70813362898675E-07 -1.83131074638417E-08  6.58044471463593E-07
 -1.98253636599121E-07  1.35280632975955E-07  5.72346161977476E-07 -8.06509097631127E-09 -4.15476705291970E-08
  2.69797272795723E-07 -2.46464354254703E-07  3.72405352936099E-07 -1.87242899063454E-06 -1.24958295886051E-08
  1.89548371090211E-06  3.48314659602343E-08  6.76044957979826E-08  1.59558493113054E-07 -7.56907856053186E-07
  4.73100866606288E-07 -8.86480712734937E-08  2.81977172785227E-07 -4.51508654811992E-07 -2.51826663700740E-08
  7.29223505336307E-08  8.64209059736078E-05 -8.61618355767609E-05  1.22883447617678E-04 -5.36240403847617E-09
 -2.82335923003940E-05  2.70933119902588E-05
* ORBITAL    1   65
 -3.90713465985227E-06 -2.26343528007118E-04  1.60011610822651E-01 -6.71433443861092E-04  3.28341830871294E-04
 -1.21130523739605E-06  5.25390562433639E-05 -9.10947447844250E-05 -1.87264632213548E-05 -6.47050847808835E-06
  1.50820001298276E-03  7.02445653024517E-04 -4.59884670113945E-05  5.25238944693321E-06 -8.98930320011858E-04
 -2.23919029146745E-04  2.53941426813991E-06 -1.41087729643273E-04 -4.39693824250702E-07  1.42717410637342E-04
 -4.38659827748385E-05 -2.65933303237551E-05 -1.44204020750096E-04  3.26215745014382E-05  6.85216538158916E-06
 -4.03933969019736E-05 -2.46540879272938E-04 -5.35214997933398E-06 -3.60839285091623E-04  2.60806815124395E-01
 -1.13814658502171E-03  7.15377599065058E-04 -1.29542963638469E-05  2.22026780074380E-03  4.16716011121681E-04
 -1.30144968088908E-04 -3.91740314417911E-07  2.13014919513841E-04  1.79068984474318E-04 -3.83300064057913E-05
 -7.33299427480355E-06  1.56083644414064E-03  5.13553315491653E-04 -8.06480149638209E-05 -9.02193967897911E-05
  1.55133762102232E-04  5.91569558322560E-05  1.80436414837971E-04  1.64224859179413E-04  5.38642717107638E-05
 -1.00564306374586E-04  2.22862681453669E-04 -2.10798678222340E-04  6.27219071866201E-05 -1.36017079760216E-05
 -1.25759738548789E-03  9.41162744267325E-01 -3.96920167127557E-03  3.63198060808690E-03  3.32906827461933E-06
 -5.19860138684334E-04 -1.19308393659053E-05  8.25504226117746E-05  4.81324371550496E-05 -7.76406727179734E-03
 -1.49240889470025E-04  7.61679055354107E-04  3.16723658217431E-05 -5.19641716058694E-03 -1.35064119432520E-04
  4.85505360144316E-04 -5.27437304642604E-04  2.17536790834503E-04 -7.45637029540039E-04  3.55922947944756E-04
  3.15804582071257E-04 -1.03860722306929E-04 -2.56018115279147E-04  1.16256814784621E-04  7.65763032063262E-04
 -3.14268200608890E-04 -1.49334091627059E-06 -1.78937302148168E-04  1.35855682646055E-01 -1.41766251672985E-04
  5.18711366455614E-04  4.64054423600657E-06 -1.25188653650311E-03 -6.05577908066549E-04 -9.15277195961017E-06
  1.53293984713631E-06 -7.87775454864997E-06  2.04822257948453E-04  1.92721426216999E-05 -2.31004660319563E-06
  8.54947904080678E-04  5.30311586192460E-04  2.25126459719011E-05 -1.23507785098041E-04 -5.48942326186169E-05
  2.50771186012528E-05  1.31163697498258E-04  6.27153002458859E-05  1.43139493586191E-05  1.24159368731996E-04
 -1.61695455453261E-04 -8.73683546204225E-05  4.89799249951141E-05 -5.49663714996637E-08 -4.17606295011612E-05
  4.61408444826589E-04 -3.68386200484380E-06 -6.64369045130767E-05 -6.74375265154372E-05  3.66412662817970E-04
 -3.56530630051073E-05  2.02961215013869E-04  5.96700876102008E-06 -5.44245906774624E-05  1.26087466957868E-03
  2.64988823311533E-05 -1.78332824617051E-04  1.06371365751734E-04 -6.31766628805894E-04 -1.36499745527363E-04
  1.16278857048757E-03  4.97431525760948E-06 -4.85651668306353E-05  1.09862406052998E-03  1.37875914773410E-04
 -1.07881979269277E-03 -3.90797647132545E-05  5.06085043765305E-04  5.11401449686971E-05 -3.01165123379703E-04
  7.74372608328725E-06 -7.28011452522778E-05  1.59246267200622E-03 -2.23487395871084E-04  1.37028686228268E-03
 -1.22197854752930E-04  8.44050650040063E-04  8.36466126943163E-05 -4.86519840384736E-04  1.79283214946436E-06
 -6.37782948243386E-05  1.01894136128770E-03  2.12028910821620E-05 -1.13259655683703E-04  1.40899979799238E-04
 -1.41343508241775E-03  8.36383624094928E-05 -9.09458524848135E-04  3.16939090800017E-06  1.04145147447413E-05
  2.50283867434762E-04 -1.99360257088957E-06  4.16229902264009E-05 -2.38225977831019E-05  2.07065496109855E-04
  1.48361133061727E-05 -1.31362281582753E-04  3.16288384748019E-06  1.52320988684460E-06  3.58268702891769E-04
 -4.02664785111924E-05  3.70651085023762E-04 -5.14478164721019E-06  3.56663024682318E-05 -2.51286723923293E-05
  2.17573287247178E-04  1.97578893623739E-06  3.71550257469650E-06  1.94362133109719E-04  1.71254605875801E-05
 -2.21088584658381E-04  3.00108798523958E-07 -5.76927149671078E-05 -1.16710881621876E-05  1.14433511099446E-04
 -1.77342758750566E-06  7.56629393645456E-07  2.28338079749117E-05  1.54725680859383E-05  6.52312867508104E-06
 -3.50289710931175E-05  1.48206146921341E-05 -2.87490104154027E-05  7.04375558505933E-06  2.97352213586571E-05
  3.94785572317434E-06  3.41819960886841E-06 -8.13153450569810E-07 -1.99773849448438E-04 -8.64756899428426E-06
 -2.00444994917083E-04 -7.80373980922272E-07  4.31518895573229E-06  1.42540377393969E-05  1.48803715178337E-05
  1.39305656586555E-06  2.52040437428267E-05 -2.50832872622808E-05 -1.89599087861075E-05 -1.17503374733747E-06
  6.46515367586329E-07  3.89833663228033E-08 -6.92545583928931E-05 -4.79951795860679E-05 -9.14427675378833E-05
 -2.79782707873288E-04 -2.79101425663846E-04
* ORBITAL    1   66
 -1.17036481766965E-06 -2.14698246959011E-04  1.67151433799080E-01 -2.50248748059076E-04  7.78044122404505E-04
 -1.09319663732335E-06  4.67825409673872E-05 -1.24421153764181E-04 -2.09731330745671E-05 -7.13471741519468E-06
  1.41209494023294E-03  2.72460308681865E-04 -4.73556473962521E-05  2.98106087872618E-06 -1.03933944095715E-03
 -5.29520375459192E-04  2.94647813151150E-05 -1.03506886343344E-04 -9.70703195042282E-06  1.19670316804933E-04
 -2.16148554855616E-04  1.50481575171708E-04  1.12093315834266E-04  1.60276666598077E-05  9.23801052601408E-05
  2.24729138472436E-04  7.50892466011380E-05 -1.19978778747244E-05 -1.18027955632303E-03  8.88278049739783E-01
 -3.64802555511020E-03  3.56099932979066E-03 -4.46495489736070E-05  7.23722749077472E-03  8.58342748344987E-05
 -7.38546678311347E-04 -3.78808096152730E-06  4.37250519416161E-04 -1.37244195971935E-04 -6.97717494755248E-05
 -3.03973037683171E-05  4.79171353319577E-03 -9.91309551385280E-05 -4.67002064102312E-04 -5.54332067204326E-04
  1.27407887306582E-04 -3.33659563821608E-04 -2.76260945900157E-06  2.27523892472689E-04 -1.74990602532668E-04
 -7.73114517671365E-04  2.64593211326626E-04 -6.78596816011320E-04  3.54957588847202E-04  2.70800463564533E-06
  4.07510191818860E-04 -3.16001021427658E-01  1.35313771001312E-03 -1.55734205863620E-03 -1.38260281749925E-06
  1.13586070394325E-04 -1.35365394621137E-04 -8.82496963463378E-06 -1.69620376449124E-05  2.46787164673456E-03
 -5.14610827170229E-04 -3.69843884275898E-04 -1.24765903076608E-05  1.57786328718170E-03 -5.75315167989385E-04
 -2.43559993507718E-04  2.26276119053420E-04  8.02988077790454E-06  3.56934407130909E-04  3.11686733839311E-05
 -2.76744436440295E-05  1.19492980179630E-04  2.31843525101363E-04  8.86489325086193E-05 -2.73455854658397E-04
  1.16620619030968E-04 -6.37747185969786E-06 -3.97794386167543E-04  2.85069421906727E-01 -1.49914367973797E-03
  7.64833157212567E-04  1.42976728968916E-05 -2.47217956648057E-03 -4.09930530212024E-04  2.14064211098648E-04
  8.32494925464954E-07 -1.52411582598939E-04 -5.57389845153900E-05  2.41349272329875E-05 -1.07838527098325E-05
  1.51424204915422E-03 -4.57607950231453E-05 -1.17604031231722E-04 -1.86597774411056E-04  9.23053759181694E-05
  6.55634257646977E-05 -1.18431044201688E-04  1.51159328763253E-05 -1.83355107128316E-04  2.20703273240225E-04
 -2.53869468136445E-05 -5.71668901668869E-05  2.96909346531632E-04  7.38995095836781E-06 -4.36244129525058E-05
  1.29230154518190E-03  1.81444050825085E-05 -3.21465167133568E-04 -1.57695186892671E-04  1.24194601750589E-03
 -5.77951987647396E-05  3.75042880675322E-04  5.23530513755786E-06 -5.60488614057458E-05  1.12729394095353E-03
  1.07019056640987E-04 -6.91165318513337E-04  2.03856239258260E-04 -1.29969601166693E-03 -1.14990975009992E-05
 -1.84878573978747E-04 -1.63424384906315E-06 -2.86441681740717E-05  1.28087314052808E-04  1.92665815724712E-05
  9.45813671664495E-05  4.66237410201367E-05 -3.76436499968355E-04  3.55998707769674E-05 -2.74559093319545E-04
  1.63431968494532E-06 -2.20275492096565E-05  4.71472703818680E-04  1.14729469140768E-05 -8.24688021549392E-05
  5.73274990033339E-05 -4.35610943509209E-04  1.03405505561270E-04 -9.96630931153353E-04  2.81574033999460E-06
  4.71609510496057E-05 -2.53143222632880E-04 -8.90293945692518E-06  2.47154373793834E-05 -4.89222898285934E-05
  5.01679000732029E-04 -2.74791843465927E-05  3.51740885965379E-04  7.38695392127303E-07 -8.20789043747257E-06
  1.94946875628714E-04 -1.74073162515149E-06  5.05888743392318E-05 -2.21210116005211E-05  2.89154104328081E-04
  1.44421625147595E-05 -1.52040897031083E-04  6.45808108837303E-07 -7.08712413397242E-05  9.58375753028996E-04
 -1.39623752402425E-04  1.36068582843379E-03 -2.12459327650451E-05  1.13750089553255E-04 -8.28688185276934E-05
  8.91715896387031E-04  2.71826119512071E-06 -3.65055326019711E-06  3.69085679397757E-04  4.56408097044679E-05
 -3.81147008220813E-04  6.61975972762620E-06 -3.02844020101750E-05 -2.67590708708654E-05  2.58513639370041E-04
  5.18525313234890E-07  3.98897956644726E-06  6.09468102898640E-05 -7.62450836838056E-06  4.55928313550905E-05
 -2.98014116246404E-04 -1.05208369405974E-04 -3.05505812043480E-04 -5.93338638636058E-06 -1.48871191001111E-05
 -3.34606926212038E-05 -1.90516947634780E-05  8.83520560649217E-06  5.75156690338131E-05  1.66644757369436E-05
  5.23736712460487E-05  7.61289854064436E-06  2.89264407322733E-05 -9.44070524523113E-06 -4.51479240998268E-06
 -4.79660135331952E-06 -3.10569958786479E-05 -2.28696468768740E-04 -2.33347750656172E-04  7.86774237222774E-08
  6.02004598565645E-06 -1.70931401869341E-05  2.15219213979778E-05  2.52765416830270E-05  7.84593490319006E-05
  1.17725596856702E-04  1.10873901392606E-04
* ORBITAL    1   67
 -1.02505456697750E-05 -8.52395353240952E-04  6.31987616526728E-01 -2.91972207125747E-03  2.28885624983250E-03
 -8.00363436148806E-07  3.75634593838467E-04  2.45377947584148E-04 -5.30309539384340E-05 -3.35039895158267E-05
  5.17547063752984E-03 -6.86975445682891E-05 -5.33512480168144E-04  2.12971288252083E-05 -3.45421203443461E-03
 -9.91505701244432E-05  3.49248924900140E-04 -3.09422984930403E-04  2.64847275545222E-04  4.13367177718214E-04
 -2.62831877144398E-04  3.06788430457504E-04 -2.24416056145252E-05  1.03157234399285E-04 -2.59787014866883E-04
  5.38662214465577E-04 -1.62832809792344E-04  4.77975762652554E-06  4.90083168341302E-04 -3.70751433568705E-01
  1.80612286842111E-03 -1.57560481720102E-03  2.11503238815006E-05 -2.83884852699222E-03  6.65471046135188E-04
  4.09210153387889E-04  9.24330992624014E-08 -2.63812643310046E-04 -2.13416380720782E-04  2.63760577928016E-05
  1.34926979320562E-05 -1.96404287952877E-03  3.00046290286174E-04  2.87675759071558E-04  1.43563988628341E-04
 -1.79072210506556E-04  1.00887409105775E-04 -1.73702835713230E-04 -1.88764630185439E-04 -3.41255246972474E-05
  2.50802847093882E-04 -1.09467535300188E-04  4.22001508053152E-04  8.01818932413967E-06  1.70964527829378E-06
  1.37030943348646E-04 -1.01749136364450E-01  7.36982840058890E-04 -4.06458903045261E-04  1.10449026097734E-06
  1.43679989958630E-04  2.84304227102616E-04 -8.62401379791694E-06 -7.53833584973805E-06  6.91233137571164E-04
 -5.63299832909537E-04 -1.66289294146208E-04 -4.16753787682918E-06  5.40520027890281E-04 -1.80779487317080E-04
 -1.30915145713863E-04 -3.08869350441208E-05 -1.57155514335972E-04 -5.76838329546024E-07 -4.34511732625034E-05
 -1.22579994843990E-04 -8.56163529117619E-05 -2.66398112132346E-05 -2.05153092393937E-04 -1.95372508245707E-04
 -9.66152285835707E-05 -9.86817830008964E-06 -8.97992287491725E-04  6.71405510866538E-01 -2.91012712264385E-03
  2.57348058752295E-03  3.52416752394051E-05 -5.46947616383682E-03  1.23128681861552E-04  5.56445532205211E-04
  1.09057078444377E-06 -3.75572460885566E-04 -1.89688856205165E-04  5.57223456491364E-05 -2.18912749608010E-05
  3.69517971772693E-03  1.93609718405955E-04 -3.68204934589510E-04 -3.34330931357869E-04  2.48282957183021E-04
  1.22561502187784E-04 -2.06727059213655E-04  3.55825614415233E-04  2.69996267629021E-05  4.51302146905362E-04
 -3.19212896161057E-04 -6.27482947730334E-04  1.02682542651202E-04  5.93320659138064E-06 -4.80096613613149E-05
  1.12732906487000E-03 -1.22844278918521E-04  9.64499696482802E-04 -1.30351176887645E-04  6.55149553712766E-04
 -9.69177528092665E-05  7.89535771236393E-04 -1.82472121722841E-06 -9.50591827545997E-06 -4.95448934258171E-05
 -9.85569414226312E-05  8.73493830087405E-04 -5.60048548389319E-06 -9.03327689546351E-05  9.79994761496390E-06
 -1.20708944827360E-04  7.78401322852783E-06 -4.92372587803195E-05  1.35341142114338E-03  1.49585221130892E-04
 -8.82231539251022E-04  9.85454774211227E-05 -7.42701156837676E-04  1.06504971217144E-04 -8.75861656199410E-04
 -1.51160865379310E-06 -1.64796013909447E-05  3.52915032721989E-05 -3.58529691592311E-05  3.31879396758548E-04
  5.71184454405492E-05 -5.76993298712160E-04 -3.20621595335497E-05  3.95526363960803E-04  1.15831267051038E-06
  1.72547029771096E-05 -7.43816127891390E-05 -4.59103150384509E-06 -2.59743377506741E-05 -1.78547659434336E-05
  1.50579856162753E-04 -9.81077531840433E-06  1.00814390749671E-04  1.65167714209994E-06 -4.07842244613083E-05
  7.05161902942846E-04 -1.58613908357999E-05  5.20205587449887E-05 -9.93998682820562E-05  9.39496288220603E-04
  5.83142254113409E-05 -6.00851088163434E-04  1.77254526404245E-06  4.51155890778219E-05 -3.46779340846798E-04
  6.10368971679802E-05 -5.74523378335123E-04  1.14383940315339E-05 -7.40489839608514E-06  3.52732624644544E-05
 -3.81767216061763E-04  1.09374607600115E-06 -4.81831534912542E-05  7.32062203722641E-04  1.04354170093166E-04
 -1.02077484874750E-03  1.64027422468957E-05 -6.42166333170630E-05 -6.14603430275181E-05  6.44004202924446E-04
  4.39784041403840E-06  1.91665499068786E-05 -3.34906442444474E-05  4.72174275366508E-06 -2.83757191714000E-05
  2.80277014119320E-05  5.95443969629782E-05  2.26947546218836E-05 -2.38640791247484E-06 -5.43171333035354E-06
 -4.98255981868715E-05 -2.07545081234127E-06  3.61513125627256E-05 -1.66507514333322E-04 -6.42462387085924E-05
 -1.57112886298004E-04 -5.55057855120144E-06 -1.56632170391967E-05  1.03577465647252E-05  5.40568736792380E-05
 -3.27758802189233E-05 -4.32400131213948E-05 -6.98554456155479E-05 -7.75119151842045E-05  5.26746015559724E-06
  2.11985784199803E-05  2.30734552446296E-06  1.70127721255462E-05  1.28031560678744E-05  1.50498498190849E-05
 -8.90341636216954E-05 -8.11110066561774E-05
* ORBITAL    1   68
  8.81081631917081E-06  9.71961417331987E-04 -7.38326820478776E-01  2.99669229907717E-03 -3.16170003512191E-03
  2.75217055533056E-06 -2.77473052397698E-04  1.72609867084232E-04  4.10805664030681E-05  3.78232338256848E-05
 -5.99725212580901E-03  2.55670466153160E-04  6.70241051587437E-04 -2.56623823423855E-05  3.89143720569681E-03
 -3.21698110879214E-04 -4.26323851347491E-04  4.92684064575328E-04 -7.68601456643380E-05 -6.76335887355747E-04
  1.72428756387107E-04 -2.18168705108513E-04  1.60631424615374E-04 -3.36295570940475E-04 -6.73164574388466E-05
 -6.02012426685419E-04  2.49350060019525E-04 -1.42486439745330E-06  6.30117679825852E-05 -5.97461530839110E-02
 -2.09314572830073E-04 -5.43104385186401E-04  2.25960362549585E-06 -4.29695081581268E-04  8.89342411788152E-05
  1.46908206498159E-05  7.47249114764360E-07  1.11042384984579E-05  1.41704996877583E-04  5.71321381256094E-06
 -9.44033583237155E-08 -4.06561925357841E-04 -2.96937543005675E-04  1.79397548951245E-05  3.82619283099526E-05
  5.22885154568143E-05  2.96438691796682E-05  1.38238040274921E-04 -1.09382202118502E-04 -1.36870711930638E-04
  5.87821439476181E-05 -1.46087442326230E-04  1.96412933570659E-04  1.62975243432889E-04  1.70207341168528E-06
 -4.35635201139388E-05  4.56608894536088E-02  2.43070207351770E-04  5.05366879659988E-04  5.83498615421633E-07
  1.42956190251433E-05  1.24363374895536E-04  3.69879163924326E-06  1.79420050134774E-06 -3.00239330361221E-04
  1.64033869862139E-04  1.52668330545661E-05 -4.27166811889581E-07 -3.23353808132360E-04 -2.54462747985014E-04
  2.06997866177405E-05 -2.50142643365730E-05 -4.78192456220589E-05 -4.52159668123019E-05  1.35671767767835E-04
  1.09464715861376E-04  1.44062911668731E-04 -2.69146751603428E-05 -1.29692549363557E-04  1.94398139075375E-04
  1.79538699048925E-04 -7.70553315274901E-06 -8.78521869025081E-04  6.69008035425862E-01 -2.70165982214512E-03
  2.91092051015177E-03  3.42669916648714E-05 -5.41780651122817E-03  2.84906026479352E-04  6.18161806194855E-04
  2.57461742900407E-06 -2.39789946738831E-04  1.84144896751633E-04  3.47771219130408E-05 -2.34502138680401E-05
  3.50931390122092E-03 -3.57407767762897E-04 -3.93858698860779E-04 -4.54162055860234E-04  5.41199375404270E-05
  3.23784139031266E-04  8.49976944093009E-05  1.87078558663944E-04 -1.57301779418644E-04  6.27753976682989E-04
 -1.39731735244825E-04 -5.44937860255618E-04  2.27185591277027E-04  9.54635791537754E-07 -1.88399760302744E-05
  2.33374574378545E-04 -1.03810882986424E-04  7.19619976289766E-04 -1.11023887427082E-04  6.49617947212547E-04
  5.69552237701533E-05 -7.34753288704683E-04  4.92024377127835E-06 -3.42481822641959E-06  5.92571059475596E-04
 -5.63056683551672E-05  5.17847786515279E-04  5.71291373360947E-05 -6.22019003171055E-04 -1.99465557852556E-05
  1.63607079011210E-04 -1.72537928978719E-06  2.61599634530630E-05 -3.94777021203977E-04 -1.30180869310686E-04
  7.64580975351824E-04 -1.12999701711182E-04  7.82190809574255E-04  4.49030925396388E-05 -6.42383194351666E-04
 -5.16575183216178E-06  8.52358602301132E-06 -6.76960112249956E-04  6.84475972262512E-05 -7.01500164461013E-04
 -5.90443171075625E-05  5.55041060556602E-04 -2.46247470132717E-05  1.88781863087508E-04 -1.52692323171830E-06
 -1.50007732191979E-05  8.16363610859158E-06  1.58943756420849E-07 -2.26754429403864E-05  4.09335689095584E-06
 -1.23970676423990E-04  3.17025957439031E-06 -5.46876423560043E-05  1.31502187089983E-06  7.18353139784283E-05
 -7.40142545886782E-04  1.81260713378495E-05 -8.72954800429246E-05  1.14598894919978E-04 -1.14843926858061E-03
 -6.64413244719874E-05  7.55043610656385E-04  1.21327456971674E-06  1.39675133702631E-05 -3.27090360721904E-05
  6.31924173377752E-06 -1.45469224130754E-04  2.74254146110623E-07 -2.88044741563357E-05  4.63003039787475E-06
 -6.79774237552173E-05 -1.57956054163540E-06 -6.79954387862738E-05  6.60454201353489E-04  1.03895854584670E-04
 -1.04449533145936E-03  1.65711891299291E-05 -7.88836869197656E-05 -6.00634341256523E-05  6.89346263931832E-04
 -8.14164171841424E-06 -2.60835021149618E-05  1.48312043607517E-05  1.85190175726824E-05 -3.64823187246669E-06
  2.19082627834882E-04  4.58277664733802E-05  2.12890833330075E-04  1.79220166046676E-06  3.61745755468969E-06
 -4.08947304086013E-05  1.83061262623022E-05  4.04671745128837E-05 -2.64084351611346E-04 -1.11318905474156E-04
 -2.68986427235849E-04 -1.52462384406045E-06 -3.13421488708474E-06  1.64149901114629E-05 -4.59930555731001E-05
  4.30541452808821E-05  1.15777763114685E-04  2.86213035959607E-04  2.81803662316875E-04  7.75058833900997E-06
  2.41054424725609E-05  1.89324503047010E-05  1.52239374086602E-05 -4.12292932313066E-06 -4.70361372012919E-05
 -2.00522091019819E-04 -2.07194274408354E-04
* ORBITAL    1   69
  1.79920601924134E-05  1.46817504383847E-04  5.32367498350433E-03 -9.96720424180925E-04  2.08569890133287E-04
  8.55025437407469E-06 -7.54757456147063E-02  4.01724141936051E-04 -4.99407036126678E-04  7.04809101031046E-05
 -3.82472161583277E-01  2.49275406343605E-03 -2.53048118127969E-03 -3.61004267424069E-05  1.86015123040425E-01
 -1.16790726445271E-03  1.20325746154883E-03 -4.68746088282654E-04 -1.60508217553569E-04  5.42054437517045E-03
  9.01946013310973E-05  3.45375772025079E-04  1.26681202733214E-04  1.33540167884669E-03 -7.13277255935515E-05
  5.15478987767879E-03  3.93568567587002E-05  1.70030796923180E-05  1.42889673562103E-04  6.11369362299885E-03
 -1.44203096473497E-03  3.47151254164556E-04  7.53399977234708E-05 -4.38615880522002E-01  2.69222576251837E-03
 -2.90473742131243E-03  2.15209024465979E-05 -1.50402726419373E-01  1.08059138767061E-03 -1.04137621235089E-03
  4.73203352737734E-05 -2.47379943010118E-01  1.55792642447913E-03 -1.64042345300976E-03 -6.09272317916191E-04
 -2.83771621634738E-04 -2.02696853851924E-03  5.52414827924296E-05  3.16665204359797E-04  9.56961746970498E-05
 -6.75620066240190E-03 -6.65185931443018E-05 -5.76474943389352E-03  4.21451513528766E-05  1.66060056700682E-05
  1.42296552656156E-04  6.74994411951759E-03 -1.67707505850782E-03  5.27539163832288E-04 -2.65135070331369E-05
  1.92437199114047E-01 -1.45881510582141E-03  1.34775563910832E-03 -8.36726595464028E-05  5.06883705675448E-01
 -3.19447919649208E-03  3.39560037332258E-03 -4.60678235863786E-05  2.52464282356283E-01 -1.50779255245848E-03
  1.67209406387797E-03 -6.26384494285755E-04 -3.62877319360709E-04 -7.42262510538367E-03 -2.73963083049376E-05
  3.66736097516444E-04  1.53491591318792E-04 -2.28212967207663E-03  6.99670667061085E-05  6.57853963639668E-03
 -6.44583512775808E-05  1.79606865409609E-05  1.46013445791089E-04  5.16258066343502E-03 -8.29002659253821E-04
  2.48826440527096E-04 -6.71937441589295E-05  3.63300906262673E-01 -2.42426607466564E-03  2.38653960524850E-03
 -8.78175146664217E-06  7.28338269894023E-02 -4.06311267440020E-04  4.83036898950499E-04  3.73997053179753E-05
 -1.90190949951699E-01  1.27789914692614E-03 -1.23088987069788E-03 -4.78712911219869E-04 -1.46074632304861E-04
  1.30670462521184E-03 -6.26521047015256E-05  3.26703177979434E-04  1.00862099007550E-04  5.28521296444010E-03
  9.70434831146862E-05 -4.88196109725123E-03 -3.22362513969602E-05  2.31743087180362E-05  3.85241044638541E-04
 -2.50588472209447E-03  1.21516472831462E-04 -5.43765235260167E-04  3.75091565376964E-04 -1.21284195910618E-03
  1.74651445324139E-04 -4.67882887370659E-04  2.98428836458277E-05  5.05208057484477E-04 -3.27567473788022E-03
 -1.77426065659882E-04  8.70461144251839E-04 -4.75644848979784E-04  1.67553587542884E-03  2.32776425144557E-04
 -6.98079177231384E-04  2.46571786281072E-05  4.08765633496469E-04 -2.63411138627457E-03 -3.98200272867416E-04
  1.28014362265382E-03 -1.29486998294338E-04  5.94627923670692E-04 -1.81731510469923E-04  4.87934598036094E-04
  3.30389551514435E-05  5.70779479131341E-04 -3.73500352023065E-03  5.41508959618036E-04 -2.04963677740455E-03
  2.14211809865702E-04 -1.13726902451136E-03 -2.49476596461413E-04  7.70372776169310E-04  1.87762083182689E-05
 -8.61738194998171E-05  3.75572992393619E-03  4.57565750796018E-05 -3.93340375215467E-04  3.17929496475977E-04
 -4.21310300222858E-03  1.90143332676943E-04 -2.60877187130041E-03  1.51052621028686E-05 -5.69582815821064E-05
  2.81838414664498E-03 -3.55198662762742E-05  3.88164491566769E-04 -2.40311955089079E-04  3.09597076659635E-03
  1.42112236127387E-04 -1.94417666968610E-03  1.68345494772677E-05 -8.22356131994178E-05  3.40195883006664E-03
 -2.95864969511444E-04  3.80198436394619E-03 -4.32504952552801E-05  3.65411733333296E-04 -1.77433514870284E-04
  2.32132546181344E-03  1.48126285188184E-05 -5.32741673922134E-05  2.72503466660396E-03  2.31174195172851E-04
 -3.01318293453935E-03  3.41341612847463E-05 -3.69133217408261E-04 -1.36635960725773E-04  1.85965217343607E-03
 -4.01565725991225E-05 -1.56328883754120E-04 -1.63856420799611E-04 -1.32863427069441E-04 -2.40894452496506E-05
 -2.64801587143071E-04  3.99552838448659E-04 -2.28029903458433E-04 -2.62991894597770E-05 -9.83592747460351E-05
  1.46328657724061E-04  1.04861965774313E-04 -2.78481564967276E-05 -2.22554509503082E-04  3.12098887717940E-04
 -2.36083136064876E-04 -2.87411193188225E-05 -1.11249809020225E-04 -1.08342096748154E-04 -1.51455280110485E-04
  2.83814652875304E-05  3.30675396653026E-04 -2.38808266616190E-04 -2.08791224449643E-04 -4.87657368648639E-05
 -1.84417832744995E-04  1.49514636505320E-04  1.62478223795800E-04  1.03167165899908E-05  4.45385053395671E-04
 -2.59567737256679E-04 -2.79026174363844E-04
* ORBITAL    1   70
 -2.24229315123910E-07 -2.27410182732353E-06 -2.20172814197220E-04 -1.93566843772888E-04 -2.09538969917311E-04
 -3.36427247311632E-05  1.75423533304804E-01 -1.60868559372754E-03  1.36107689513023E-03  4.05639134896993E-06
 -1.37611310436499E-02  1.19997378165036E-04 -1.38022975540559E-04  1.42100826414709E-05 -5.03222374840186E-02
  7.64820749706238E-04 -3.02558292242354E-04  3.00354709800040E-04  2.75139674366089E-04 -7.67863463024969E-04
 -2.30924381110994E-05  8.26316717623111E-05  2.83334825876719E-05 -1.12278233102271E-03 -9.10320465639775E-05
  2.51527146307295E-04  7.92282784932822E-05  2.92354520240650E-07 -8.98414384959117E-07 -8.40924014082786E-04
  2.45524952552069E-04 -2.48493056411454E-04 -3.54277056343322E-05  1.98927582447487E-01 -1.77415623958335E-03
  1.41025993473615E-03 -1.46108508987511E-05  1.20682651887360E-01 -8.99371085676119E-04  9.37891434535137E-04
  2.90413040774025E-05 -1.51461985764716E-01  1.58326954756434E-03 -1.19378431036836E-03  7.81026731789861E-05
  2.52745006110268E-04  4.67903180614928E-04 -3.99050293359634E-05 -3.17304862015176E-04 -3.67028303625624E-04
  3.24055373180173E-04 -1.43573601634461E-04  2.30421849847002E-03  4.67778222154950E-05 -6.82099723371165E-06
 -4.56449783471544E-05  9.39148626948807E-04 -1.32957450414803E-03  1.92053074446804E-04 -9.68944497826964E-05
  7.43117779377216E-01 -6.81925961712065E-03  5.41177707151100E-03 -3.85279335521896E-05  3.20374584171956E-01
 -2.17852308224227E-03  2.31222989792500E-03  4.73164725415949E-05 -3.26581559081891E-01  3.56096698630186E-03
 -2.39948511590157E-03  6.03320216192753E-04 -1.56069477024586E-03 -7.32754575032313E-04  4.39083244777846E-04
 -3.10414990909562E-04  9.39027319581923E-04 -3.94911882365013E-03 -1.91811598607746E-04  3.49621471087418E-03
 -1.52851065302706E-04 -3.59128245845941E-06 -3.93606640089473E-05 -3.80039592401899E-03  2.30993046737090E-03
 -3.58980974354273E-05  3.93224505558940E-05 -2.79137519599870E-01  1.04890503219057E-03 -1.98181825020789E-03
 -1.01406571658661E-05  5.59482912730779E-02 -5.14356149176577E-04  4.69780738252240E-04 -2.90229110273474E-05
  2.09428129511336E-01 -8.24872138021148E-04  1.53026508182903E-03  3.95063386071771E-04 -2.18619186272528E-04
 -3.03345319897875E-04  3.06250628542099E-04 -2.86737794458607E-04  9.30477905034039E-05 -4.47025813442040E-03
 -7.51515980095328E-05  3.65947221450903E-03 -1.41182383858730E-04 -1.07671422324659E-05 -1.64364584247236E-04
  8.98498907427202E-04 -5.87696285411569E-05  1.77648358094123E-04 -1.59587445005672E-04  3.56513276003964E-04
 -6.63073876493108E-05  1.54102639744191E-04 -2.04820057434229E-05 -4.45262715846556E-04  3.51863176587345E-03
  2.80566599031667E-05 -1.61393128750031E-04  3.44710978847719E-04 -1.93891176497419E-03 -2.62568632273542E-04
  2.22086365287866E-03 -1.45064199448856E-05 -3.21214131478904E-04  2.63150000237936E-03  2.54443105007711E-04
 -1.96552265316071E-03 -4.69436832742935E-05  8.65584939642527E-04  1.81415776156287E-04 -1.07390489903552E-03
  3.33464376176179E-05  7.54185394066271E-04 -5.76388141889653E-03  7.29766390479888E-04 -4.64773432418228E-03
  4.38235181661747E-04 -3.21738159073469E-03 -2.22197792144670E-04  1.20595497479132E-03  4.70056432083973E-06
 -4.58854944608192E-05  1.31742751636918E-03 -1.19803273687245E-06  5.63914755075037E-04  1.14590286706684E-04
 -1.08787868833511E-03  8.14925500524765E-05 -1.20783503406975E-03 -2.24301220718678E-06 -2.50751195534314E-06
 -2.62039805846623E-04 -2.67417942795692E-06  2.37914693035256E-04  1.69248547429905E-05 -4.20483883555132E-04
 -1.13850614407468E-05  2.85985499942200E-05 -3.86137101768311E-06  1.47445765190423E-05 -7.24969577687052E-04
  5.77543284646123E-05 -5.83745323147067E-04  3.63200728708785E-06 -6.07748762618488E-05  4.11185529102650E-05
 -8.35440734179330E-04 -6.36066558594011E-06  8.61574708995442E-05 -2.07906666759207E-03 -1.99164367590229E-04
  2.39131750850828E-03 -3.38551132198123E-05  3.86814529352107E-04  1.14722356753506E-04 -1.44219860908494E-03
  2.50148190374334E-05  6.11777499781490E-05 -4.48877494974030E-05  2.36973323938177E-05 -5.11103758439183E-05
 -9.08449428770321E-05 -9.08467142696798E-05  8.18549138471121E-05  2.86152172676453E-05  1.30058224393691E-04
 -1.14616598193031E-04 -5.34539934425552E-05  4.11061313250227E-05  3.96719195417628E-05 -2.46907857086742E-04
  5.88238897102986E-05  1.31028169164622E-05  1.92358043379856E-05  6.30798812849452E-06 -4.16326439680438E-05
  2.84976135684290E-05 -2.24630568332099E-05 -9.53163379214296E-05  7.45793714505169E-05 -6.84313530737424E-05
 -2.10134386627070E-04  1.12328088859496E-04 -1.90611201617344E-04 -2.07640454358476E-04  2.91510121199842E-04
  1.75343860196366E-06  2.55878435725290E-05
* ORBITAL    1   71
  1.22894735044753E-06  2.53320648789583E-05  4.57783947917018E-03 -2.78933633783049E-03  2.82005866346726E-04
  2.90790821245142E-05 -1.98218071815101E-01  1.76997128298076E-03 -1.40164907360731E-03  4.72557078209322E-05
 -3.70849332542558E-01  1.49603519217617E-03 -2.61104366747637E-03 -3.20224570523267E-05  2.11583965300958E-01
 -7.76090119610674E-04  1.52544053906520E-03 -4.01751757277937E-04 -2.86046519748388E-04  5.74663816252740E-03
 -4.69779565614292E-05  1.63127509625610E-04  8.00813465361056E-05  1.89777124968938E-03 -1.92938607919851E-04
  4.71805242061220E-03 -2.32173786277055E-04  6.26293414441902E-06  3.63209823563273E-05 -2.32017568150783E-03
  2.08989308135991E-03 -2.98051843300482E-04 -3.73188630146535E-05  3.34993012184503E-01 -1.70738288013148E-03
  2.39099201878496E-03 -9.08677650342500E-05  6.65452476572768E-01 -6.08616952686467E-03  4.82352087991317E-03
  1.31573215532565E-05 -1.03703169784030E-01  1.75809007412241E-03 -7.66895654650491E-04 -2.38250495991136E-04
  1.32740988858981E-03  3.99342094627820E-03  1.34908483176403E-04  2.65155725737006E-04 -6.09854643865810E-04
  3.06310663147272E-03 -3.37121373858972E-04  3.84043377026432E-03 -2.62895277548829E-04  1.93200973212923E-06
  1.09124798835777E-05 -7.82742386508175E-04  8.50061664937123E-04 -5.90506157090099E-06  3.17418432774506E-05
 -2.08226263786954E-01  2.10123073567172E-03 -1.48019432460369E-03 -1.63786125658118E-05  4.33071361395013E-02
 -1.08580088791972E-03  3.24645742626514E-04  3.46032424105630E-05 -1.93493454542613E-01  1.59386196349441E-03
 -1.47391694697507E-03  1.69719796189560E-05  3.54272944050555E-04  2.00638529657092E-03  2.76362888236253E-05
  3.49789589780761E-04  2.32892114163545E-04  1.60422634623899E-03  7.57089110939608E-05  3.94533460198509E-04
  2.04799719256096E-04 -1.62354525214027E-08  6.72331398784522E-06  1.92681917559644E-03 -1.00480251285133E-03
  2.68549207160344E-04 -1.07967731343986E-05  1.21008478251735E-01 -3.01329788216528E-04  8.08678226519840E-04
 -5.08233163033763E-05  3.06691257425687E-01 -2.82955930635924E-03  2.27435871295973E-03  2.75509817174355E-05
 -1.33947303780100E-01  1.01999555172472E-03 -9.37553295846427E-04 -3.01463981770633E-04 -5.16992344212314E-04
  2.18811039106340E-03  4.68474409843884E-05 -1.16016170077352E-04  1.86224341995093E-05  3.03521868174309E-03
 -2.24229311438229E-05 -1.47884814988659E-03  1.93673325975816E-04  2.16276393327751E-05  4.47516498291533E-04
 -3.36046512302631E-03  9.49049763857774E-05 -1.21771424243850E-04  3.92976329621154E-04 -2.52270477592435E-03
  2.00290321449714E-04 -9.16009711389857E-04 -3.37490128249615E-05 -7.32908455996600E-04  5.47200531547786E-03
  4.00766130040434E-04 -2.70607711759261E-03  6.89652824146459E-04 -4.22734913639317E-03 -2.45530152483151E-04
  1.20812593803752E-03  2.46113298202759E-05  4.64236547214558E-04 -3.16778467708881E-03 -4.42721340294760E-04
  2.23236068509743E-03 -1.70864052170826E-04  7.20427294519593E-04 -1.65181072328436E-04  5.46193096465594E-04
 -8.19437271454452E-08  8.34657054469907E-06 -2.31243507239413E-04 -2.54852160233979E-05  2.50705087424038E-04
 -1.30057377782096E-04  8.04887059161496E-04 -5.47699633076366E-05  9.07954505711383E-04 -6.03278983908264E-07
  3.01048291220253E-05 -5.23827778151275E-04 -5.59241221143967E-06 -2.54504861545675E-04 -5.47641758123300E-05
  8.22438828874854E-04 -2.89926713511057E-05  1.73929424462256E-05  9.15175934894179E-06 -1.10208189181517E-04
  2.80909319578976E-03 -3.76064644212483E-05  1.80445946627386E-04 -2.62887821690479E-04  3.22286880967539E-03
  1.54638671943366E-04 -1.90351122050391E-03 -6.19158794001954E-06  8.36828790595600E-05 -2.04468235939433E-03
  1.89377239257720E-04 -2.11815040007677E-03  1.24136131142000E-05  4.43489069465570E-04  1.22754389313335E-04
 -1.52229575503384E-03  5.41697523952748E-06 -4.32693627503397E-05  1.34959753590464E-03  1.20732531149097E-04
 -1.66069138439852E-03  1.13668506038015E-05  2.31022601503886E-04 -7.20809781384691E-05  7.26767602629526E-04
  7.17026856276692E-05  2.46854278241995E-04 -9.92494118856963E-05  1.29234516744824E-04 -1.57472892509261E-04
  6.15523730605884E-05 -3.48407924427281E-04 -1.68571772379091E-05 -3.49695017471848E-05 -1.15524458987878E-04
 -8.00310697242706E-06  5.72730773374352E-05  4.58887755961727E-05 -1.29337908938297E-04  1.78920970357974E-04
  7.64269596245275E-05 -5.30307699432161E-05 -2.14400031622951E-04 -1.04813214560910E-04 -9.06629806376528E-05
 -1.06626203115773E-05  3.58457402356311E-04 -3.94639616925506E-05 -1.19529642319339E-04  1.27809671291963E-05
  6.29007937373475E-05 -3.25818496452204E-05 -1.24302523645597E-05  1.96997354435326E-05 -9.14067606026980E-05
 -8.85993556603023E-05  1.26054623400792E-04
* ORBITAL    1   72
 -4.12845153446919E-06 -2.59356165692353E-05  1.03778804082853E-03 -1.06809138008553E-03  1.77124064515191E-04
  4.02809808418901E-05 -3.13017125110786E-01  2.63266899896801E-03 -2.32007904142487E-03  4.22925106796613E-05
 -2.81387331778732E-01  2.01071089364491E-03 -2.04895168066164E-03  4.16487904715571E-05 -2.34500823312115E-01
  2.63797374701186E-03 -1.76111677131082E-03  1.64479133716268E-04 -6.87533868087548E-04  5.41038751044348E-04
 -2.82092861152383E-04  1.43720495554967E-04  6.31913906882040E-04  1.52894526051546E-03  2.06037499388281E-05
  3.33980383345565E-03  2.70244458586805E-06 -6.95131829756404E-07 -1.59131987054920E-05 -2.93758292107924E-03
  1.61640377615752E-03 -2.55937952688735E-04 -4.47795110043011E-05  3.14403792795691E-01 -1.89302999845051E-03
  2.22307693240983E-03  1.88077771435501E-05 -8.09589920632987E-02  8.40663827136816E-04 -6.85248960464985E-04
 -1.17804740568695E-08  4.88172127480954E-02  4.67130348978170E-04  3.48542771379507E-04  7.66714594645141E-05
 -1.52670258332135E-04 -1.50233557135878E-04 -2.15794509878098E-04 -2.73922902333892E-04 -1.66700324041297E-04
  2.97722720224607E-03 -9.66897931410279E-05  3.91928250715632E-03 -4.97248192702109E-05 -7.95776957419193E-07
  8.36056739662685E-06  3.73391956147877E-03 -2.13960331369207E-03  4.34524476033973E-04  2.28824869303930E-05
 -1.38802504360262E-01  1.39437934722536E-03 -1.08227177821188E-03 -4.68339086749471E-05  3.51519846437983E-01
 -1.93488647767130E-03  2.50305141992367E-03 -1.31206275730662E-05  1.49405838555837E-01 -2.98450244055776E-04
  1.07435021523251E-03 -3.63067984846536E-04  3.39422547341597E-04 -4.24054067807067E-03  5.58785063824102E-05
  4.14626062586304E-04  2.28396203262834E-05  2.95875948388424E-04  2.99400496655720E-04  4.35708911550736E-03
 -1.18571074723158E-04  4.16224235337202E-06  2.22758828426245E-05 -2.14256081983497E-03  1.57330438919509E-03
 -3.35828362133869E-04  5.62422468978505E-05 -3.99695772627581E-01  2.69954954255376E-03 -2.85335213179709E-03
  6.87872256623048E-05 -5.26287890867996E-01  4.54500450989058E-03 -3.83877451039183E-03  3.90241925405096E-05
 -2.34326168764316E-01  2.82950436004413E-03 -1.77126686600241E-03 -2.98542362823513E-04  1.15418561987007E-03
 -2.93922559657973E-03 -1.08737708537033E-04 -9.71001582948035E-06 -8.11839216110297E-04 -1.96488841302287E-03
  3.84373233899235E-04  4.78167138779564E-03 -7.52946383586165E-05 -3.71236074169071E-05 -7.83802523332534E-04
  5.80590415671471E-03 -3.29703547465537E-04  2.19738671322407E-03 -7.36757175219735E-04  4.26971799924415E-03
 -2.68905000998307E-04  1.61021731760444E-03 -2.49690294399762E-06 -1.02847193340626E-05 -2.59957919896734E-04
  1.32752368961167E-04 -1.08045115945158E-03  6.47199038378605E-05  2.22174251153070E-04  6.39899962098824E-05
 -6.53148970636869E-04  2.86043201758034E-05  6.19952873948783E-04 -4.76075106687543E-03 -5.57541577207390E-04
  3.39753541898839E-03 -1.48565546504969E-04  8.50357896297230E-04 -2.44367416507942E-04  1.77065168595257E-03
  6.21237735693316E-06  7.89057312713946E-05 -2.35167253369592E-04  9.41554768386665E-05  3.71660847042169E-05
  7.07859688974252E-05 -4.47532622799048E-04 -5.80736878888196E-06 -1.12827236997944E-04  6.57315196511303E-06
 -8.96659407908228E-05  2.18276210461063E-03  3.64361535099400E-05 -5.49386391051185E-04  2.01015902102096E-04
 -2.44962956360204E-03  1.17984129692647E-04 -1.71483583148650E-03  3.99143320024592E-06 -3.56814681227732E-05
  1.06012423420201E-03 -4.66940137581920E-06 -9.09821817864077E-05 -9.25668915959334E-05  8.66480864324948E-04
  6.36809898051221E-05 -1.12973993969889E-03 -5.18553405285169E-06  7.48605958559155E-05 -1.76416765746533E-03
  1.66295953295844E-04 -1.84371596134987E-03  2.96645252045073E-05 -4.51718653658552E-04  9.97796244784115E-05
 -1.46848298410923E-03 -7.53552916246010E-06  6.05511253286127E-05 -1.90217963105920E-03 -1.66064288597674E-04
  1.76449698389896E-03 -1.15294398712920E-05 -2.01819818883941E-04  1.09077112076311E-04 -1.69246431671473E-03
  2.22283577509750E-05  1.14791029096852E-04  1.02206928054412E-04  7.38612197369409E-05  2.53125758504699E-05
  2.69336802022336E-05 -2.04931352769830E-04  1.77440908908329E-04  6.59625306225290E-05  2.24599863139111E-04
  8.03236647175794E-05 -1.24346856980792E-04 -1.42773621050981E-04 -2.26141146247037E-05 -3.19626829475961E-04
  8.15949000239451E-05 -4.55110551949190E-05 -1.43594629293517E-04 -6.33917941751617E-05  8.09619723401569E-05
 -9.91635362856503E-05  1.86061943638607E-04 -4.54770947601509E-05  1.04183837538850E-04 -2.87479192985850E-05
 -1.41267793508803E-04  7.24725723945776E-05  1.32673681165709E-04  4.75485140662098E-05  2.33517522768669E-04
 -1.49837200253942E-04 -3.71019524252165E-05
* ORBITAL    1   73
  3.48595815912859E-06  2.42200318797010E-05 -3.04555118943089E-04  3.88370097910687E-04 -1.42863887337807E-04
 -7.94891874858282E-05  6.07062340303228E-01 -5.52233022201541E-03  4.35637705885761E-03 -1.64458620958262E-05
  1.65605371128683E-01 -1.17924797039241E-03  1.14321112834372E-03 -2.64195108989257E-05  2.16369143722340E-01
 -2.10479041442299E-03  1.55819553381674E-03 -7.58009404944736E-04  1.38190703272371E-03 -3.15945874097291E-04
  3.62841543273849E-04  4.99225764454175E-04 -6.76317223396221E-04 -3.38150343194838E-03 -3.36712508534686E-04
 -1.86374128619531E-03  8.63004738684054E-05  1.47382836771294E-06  1.94408085325838E-05  2.31796541455471E-03
 -1.19651756579038E-03  2.32198042656653E-04  4.02120862129503E-06 -2.51972512810562E-02 -5.60803611949456E-04
 -1.73959879384568E-04 -4.10676691314759E-05  3.65609235393758E-01 -3.40654641915552E-03  2.60097661549598E-03
  5.29495566995750E-05 -3.93320010603591E-01  3.17483130842523E-03 -2.82662102442211E-03 -1.01445427305444E-03
  9.43127524578253E-04  1.42246985583205E-03  3.16733927159743E-04  5.11613332194083E-04 -7.05234692530122E-04
 -3.59035457729680E-03 -2.79988493615451E-04 -5.97964439477789E-04  1.24592605740598E-04 -5.43925987961493E-07
  3.62745105972712E-06  1.95647846809502E-03 -9.50501647727316E-04  3.82336985371730E-04  1.06020229753272E-05
 -1.51134377383842E-01  1.47863590059810E-03 -1.00148927328421E-03 -7.71401391881178E-06  5.40661863632348E-02
  1.30544822859486E-04  3.75754315595185E-04 -3.73197537045440E-05  2.86890023720418E-01 -2.39131450992814E-03
  2.02287747299929E-03 -8.94051294682354E-04  4.98814365126151E-04 -3.11264267954650E-03 -1.60274581723646E-04
  4.31852986976269E-04 -4.72071975339191E-04  4.09619997494399E-04  2.01619210065593E-04  8.28759805377097E-04
 -1.28964793012274E-04  1.53430998957297E-06  8.61904164887584E-06 -6.95269813614638E-04  5.08679575587459E-04
 -6.81328891460906E-05  9.86697590364220E-06 -1.20035079592766E-01  6.61369147994066E-04 -8.14421396332449E-04
  4.63398534423077E-05 -3.70554441062711E-01  3.40590239904057E-03 -2.59718607375876E-03  6.59603496518416E-06
 -7.84948597052398E-02  9.26636380856180E-04 -5.26759064895008E-04 -5.95244198370798E-04  8.74210038036638E-04
 -2.24798674508304E-03 -2.23193386530261E-04  4.10765004855453E-04 -3.88115683463870E-04 -9.10464766693209E-04
  2.31964452309164E-04  1.44517116740633E-03 -7.83491239195937E-05 -3.91534236607696E-06 -7.17089998872020E-05
  1.91907333624296E-04 -3.60662364929280E-04  2.91441554639191E-03 -1.67500969222698E-04  7.57203190208889E-04
  1.17532446701515E-04 -1.47814489445892E-03  2.95974943827686E-06  1.54253571383527E-05 -6.76309451442758E-05
  2.79945382218648E-04 -2.54534589805969E-03  1.00860085097616E-04 -8.89383869612795E-04  1.72556858558632E-04
 -1.50678927101733E-03 -1.63710196369609E-05 -3.64166351893435E-04  2.56236120320513E-03  4.24527664521222E-04
 -2.53066242254224E-03  4.44712570333604E-04 -3.44329297890406E-03  4.90445146640477E-06  5.69866161256736E-04
  1.40274644860944E-05  2.73132209854923E-04 -2.14398927852600E-03  1.23183956417315E-04 -7.14300566105976E-04
 -2.22859163273477E-04  2.20004576582977E-03 -2.82841473696227E-04  2.26390393351709E-03  3.53312344521140E-06
 -3.96693463740407E-05  1.03878378357112E-03  1.82076908652498E-05 -2.56995721280889E-04  9.45079597025890E-05
 -1.48410127243066E-03  5.11854402474742E-05 -5.96931835182449E-04 -3.39596880350344E-06  1.99875993341198E-05
 -7.71519428208458E-04 -4.82446008850486E-06  5.31910776473136E-04  6.39486178653487E-05 -5.93500818457419E-04
 -4.62914486740026E-05  6.05156223320185E-04  2.52726091312399E-06 -5.01621129572717E-05  1.03537292593787E-03
 -1.03528182728360E-04  1.55924340603866E-03 -2.69448806688855E-05  4.91591596461485E-04 -5.20329207660375E-05
  5.26376468987044E-04 -2.68856824453761E-06  2.47547986889345E-05 -7.39080633263906E-04 -6.58354346320445E-05
  6.82942905343488E-04 -2.69188781089969E-06 -2.86685096381387E-04  4.22706843114024E-05 -4.81858085491293E-04
  2.17290901081212E-06 -1.02661963186568E-05 -1.56562534872607E-04  3.56179780059610E-05 -1.29260088759944E-04
 -2.13003441152205E-05  2.39607626889757E-05  3.25128633075359E-05  2.34480821773391E-05  1.08311721832691E-04
  2.09765840888465E-05 -9.76575012169320E-05 -8.47304744088989E-05  1.24019044644126E-04 -1.69171689163451E-04
  6.31990867339137E-05  4.04377605563692E-05  1.45458681002775E-04  1.16368426487929E-04 -1.03458704029732E-04
  1.56071047269785E-04 -2.05153173930233E-04  4.48439394924365E-05  9.96786954026166E-05 -1.23639487355831E-05
 -4.02754521335348E-05 -1.77244659550613E-05  8.42274510142392E-05  6.45337081543526E-05  4.85814673073848E-05
  5.00468800286197E-05 -1.10644798996002E-05
* ORBITAL    1   74
 -2.81686972673531E-07  3.23054085655708E-06  1.36701518734661E-03 -3.21107333897007E-04  4.61478438301246E-04
  4.65283787682172E-06 -2.40873350877743E-02  1.27318586482022E-04 -2.14850194828348E-04  7.96590685760860E-06
 -5.86124677535664E-02  3.86998165798759E-04 -3.34289524783215E-04 -2.01877986102647E-05  1.68295169346544E-01
 -1.31374069240371E-03  1.21149161504025E-03 -2.31784568858237E-04  2.56018021657781E-05  2.18328154722269E-03
 -1.56147845578725E-07  3.11501322833543E-04 -2.37933194668428E-04  4.57531022198994E-04 -4.89801865872589E-05
  6.67042553613734E-04 -1.00924211537480E-04 -5.92668594767645E-07  9.46430486055217E-08  1.13291477235131E-03
 -2.31419955859820E-04  4.24174941589758E-04  3.29918684908162E-05 -2.64688843921334E-01  2.29944674452419E-03
 -1.86809875697393E-03 -1.39995355201842E-05  1.10240343384737E-01 -9.41034111073946E-04  8.24198453598792E-04
 -2.02603933744486E-05  1.62643027907657E-01 -1.57182955902611E-03  1.25740828483970E-03 -1.43419620941580E-04
  2.80219347680591E-04  8.28730318081847E-04  1.99302032296028E-04  1.14754604633065E-04  5.15163554663083E-04
 -3.31554496789999E-04  1.63675168618305E-04 -2.84230541044610E-03 -6.65567071588464E-05  7.17865878158785E-06
  3.29774317115336E-05 -4.43301970247748E-03  9.30620622799650E-04 -1.81910829086151E-03 -1.61468152833110E-05
  1.96228114500067E-01 -2.33222463587025E-03  1.38427445376738E-03  2.81600952592108E-05 -2.45377649929824E-01
  1.48934467952942E-03 -1.58246621925679E-03  5.87935313891860E-05 -5.37550209165227E-01  4.86227148746895E-03
 -3.74276108623001E-03  1.15143918482326E-03 -4.68760535452511E-04  6.86068657725398E-03 -1.16818927283368E-04
 -5.69071568428348E-04  6.28706085213580E-04 -8.24777691800300E-05  4.30211042342433E-05 -3.35000547013408E-03
  2.08011108546657E-04 -2.74295596371096E-06 -5.12715295146820E-06  3.40940175951088E-03 -7.99198085021916E-04
  1.05134806976043E-03 -2.58537742431993E-05  1.87998704472402E-01 -1.01048524027236E-03  1.25090716370883E-03
  5.64138896958595E-05 -5.20670064376043E-01  5.43713842480954E-03 -3.69836922183710E-03  4.59852938360604E-05
 -4.04565646800567E-01  3.65195161422081E-03 -2.82368076179510E-03 -1.15342030559598E-03  1.08783503957046E-03
 -1.99009743139982E-03 -6.89466319475016E-05  8.03936557934645E-04 -4.48494519214319E-04  4.75726096081318E-03
  2.85475885141565E-05 -2.68374758134001E-03 -7.76140798356984E-05  5.30876112135227E-06 -3.39835826672357E-06
  4.69949348035458E-04 -3.04200995679834E-04  2.81112782360155E-03 -7.43075954990975E-05  1.09459683378975E-03
  9.43490756816559E-05 -5.79088189133155E-04  3.13694269038309E-06  6.51582431938580E-05 -4.52867989387977E-04
  1.13049949478822E-04 -1.43555634776093E-03 -2.24320039967957E-04  2.19992258203418E-03 -2.04459201135428E-04
  2.43659683835195E-03  3.97635903850801E-06  8.45838948951887E-05 -6.75541088524896E-04  1.43976648480139E-05
 -6.45667005096432E-04 -6.66547305651584E-05  8.28277777875038E-04 -1.64508851941305E-04  1.89668405755859E-03
 -8.10170322365808E-06 -9.19162060852003E-05  2.49712369524626E-04  4.69580943343218E-06 -7.18694071474641E-04
  4.51204184966064E-05 -5.81824852729283E-04  1.49081379174135E-04 -1.06807912386047E-03 -1.12202635005016E-05
  9.12067446463591E-05 -2.86423298794894E-03 -4.62773505404242E-05  6.18941670860646E-04 -2.41326733112744E-04
  3.72845215032301E-03 -1.32019880750983E-04  1.85740596241771E-03  3.18190526250316E-06 -3.05263058560806E-05
  8.62036007782854E-04 -1.15570442275743E-05  8.61849458610085E-05 -7.67447998286484E-05  1.11396942068497E-03
  4.20198669133434E-05 -5.15376169999756E-04  3.42943654254256E-06 -2.58494795129946E-05  8.26194032878285E-04
 -6.79850361209125E-05  7.14643442251155E-04 -1.28647175737469E-05  3.03925413569389E-04 -4.72459585764219E-05
  9.17323738214357E-04  7.51915444749930E-06 -5.93050487200201E-05  1.87955480885086E-03  1.61492949643305E-04
 -2.50268705642353E-03  4.16565996755508E-05 -8.46776180782667E-04 -8.39880935933585E-05  1.28134795651280E-03
 -1.30083828980520E-05 -3.67972970539093E-05  8.60923805321913E-06 -4.70927903140322E-05 -1.27537192370716E-05
 -7.41797313659410E-05  6.52655522725058E-05 -3.30284675017804E-05  2.55270848381208E-06 -7.17953130832113E-05
  3.21519853481928E-04  4.97461534777414E-05 -1.89485350478848E-04 -1.58928226570849E-04  8.89680462331985E-05
 -1.83950542671847E-04 -9.86983949167676E-06 -3.25519192722136E-05 -1.30879415601507E-05 -5.60655965300697E-05
 -7.35031456869177E-06  5.64201349855180E-05 -1.01647508022735E-04 -3.65094652423689E-05  2.19945425793196E-05
  1.45828460046863E-04 -1.13209956781360E-04 -2.94758589896248E-04 -1.08984160311370E-04 -1.84477882760236E-04
  2.74756281194011E-04  2.84487065531287E-04
* ORBITAL    1   75
 -2.14544651560269E-06 -4.87109255929188E-06  2.42256594838371E-03 -5.61962106535866E-04  7.71482772228805E-04
 -5.70075336472496E-05  5.20580738375482E-01 -5.34103898027007E-03  3.69786119607245E-03  2.51959277372055E-05
 -1.83676908656796E-01  1.11830844290303E-03 -1.26984013168493E-03 -2.29123884044293E-05  2.23546310278159E-01
 -2.02934640354378E-03  1.54498339134938E-03 -9.12679953251134E-04  1.07132852252493E-03  2.89818179505988E-03
 -4.76965834364492E-05  7.43006580926892E-04 -1.40412446199209E-04 -2.30438920105841E-03 -8.51224476632873E-05
  2.48523008168847E-03  2.05601292051887E-04  4.38761513385470E-06  1.70402969056476E-05 -3.44490446918965E-03
  7.51495712191298E-04 -1.31443980645856E-03 -1.62521932830077E-05  1.30705223290125E-01 -4.92776970886267E-04
  8.23918099958112E-04  2.04874646407007E-05 -2.35983065426262E-01  2.63999512711255E-03 -1.66889136098178E-03
 -5.71541492736511E-05  5.04091854947903E-01 -4.57189945796595E-03  3.50621482132045E-03  1.15633455171281E-03
 -5.26029729945848E-04 -3.53741401417057E-04  8.47486141828717E-05 -4.59493685892805E-04  7.19584102611544E-04
  5.57321894575893E-03  1.66580103059463E-05  2.01828228385785E-03 -1.83393544314366E-04 -1.80085204230074E-06
 -7.30430851938672E-06  1.36290100054132E-03 -2.76005464727505E-04  5.55201270825696E-04  3.45905826835693E-05
 -2.98309131761343E-01  2.90281007416928E-03 -2.19172038150390E-03 -4.58469732135313E-05  3.82863395812149E-01
 -3.42168760538073E-03  2.73831829373203E-03  3.38825771616947E-05 -2.71911048856982E-01  2.66915459066833E-03
 -2.07155812623691E-03 -1.69625488219273E-04  5.89303463733236E-04 -1.34200007812446E-04  2.21287351207210E-04
  3.33999999844738E-04  7.76074884261875E-04  1.75837600379532E-03  2.03762479340666E-04  3.89010567412772E-03
  1.52149941223851E-04  2.85784009081977E-07  1.77665458368435E-06 -7.95455148457232E-07 -2.06088784289394E-05
  1.97387395166772E-05 -2.17911691003494E-06  1.91754067950710E-02 -2.70601784509266E-04  9.68376734014304E-05
 -8.93985262856292E-06  7.76690217498279E-02 -7.56610415228457E-04  5.90490042687136E-04 -4.09111495413689E-06
  3.49826079933792E-02 -4.88729048780878E-04  2.02842803566500E-04  2.07125748710856E-04 -1.19490642920500E-04
  3.68963102952492E-04 -6.17231838866440E-05  1.76011189102896E-04  7.57878154913706E-05 -6.92191658713704E-05
 -5.30170611149979E-05 -7.99635134681388E-05 -6.26220472924914E-06  7.51991776763246E-07  3.92133222782176E-05
 -4.06372072451185E-04  8.54065993965835E-05 -1.00527985902474E-03  5.64080046435759E-06  2.10134442863410E-04
  5.96650191917339E-05 -9.55435938397799E-04 -6.62598986773883E-06 -8.43650311809491E-05  4.35241819131687E-04
 -1.01180942020092E-04  1.08443664096479E-03 -5.71742570359213E-05  9.67663743924460E-04 -2.13842999338056E-04
  1.76114987058710E-03  3.46398844490789E-06  2.08815132491069E-06  1.58838667229725E-04 -5.87274116972397E-06
 -6.37780446234965E-06  3.63012149849190E-04 -3.49712697788409E-03  1.06292434221821E-05 -4.04357912481843E-04
  2.78436056972264E-06  4.27865852818677E-05 -2.11601523370214E-04  2.10569857851519E-04 -2.00855385682559E-03
 -1.64779107879309E-04  1.85110269827098E-03  2.26133822974093E-04 -2.55486537194876E-03  4.01106251549561E-06
 -2.78847909522066E-05  9.49235704948511E-04  1.90046803069768E-05 -5.54745324870421E-04  7.36044134145660E-05
 -7.69594273025297E-04  5.31373199845095E-05 -1.20314474286509E-03  4.48528984335345E-06 -4.49271856887382E-05
  1.25781738595444E-03 -3.23553613025863E-05  7.81620938633781E-04 -1.09201492902410E-04  1.64907532171379E-03
  5.70111061286559E-05 -1.00692352192208E-03 -7.53177914316929E-06  7.75174256695702E-05 -2.13098893610931E-03
  1.88570755990647E-04 -2.88962595810509E-03  3.94854810868369E-05 -5.34894941189745E-04  1.00583572680253E-04
 -1.28978186246078E-03 -3.17452740003001E-09 -3.77562290454703E-06  4.81926197450413E-05  5.65689973300929E-06
  3.00439389654826E-06 -2.19314823037500E-06  6.04901070236538E-05 -4.02450604873766E-06  7.77572228259499E-05
  8.85109794449590E-06  8.96187790640330E-05  2.65794741992014E-04  7.10439950876014E-05  1.27425042063901E-04
  2.33764688517380E-04 -1.10981402035913E-04  2.04976739516779E-04 -4.89092988375204E-06 -7.90950004910688E-07
 -2.92094424288938E-05 -8.28009422018540E-06  4.49909716098453E-05  4.80879428871577E-05  8.26418622164413E-06
 -4.80439861461170E-05  7.84198684830103E-06 -3.75177380406208E-05 -3.33663384223394E-05 -2.58488060080081E-04
  1.71541565638405E-04  3.74974778613084E-05 -1.49577801188863E-04 -1.33634337799170E-04 -1.03168031715306E-05
 -4.49941136281984E-05  6.43766267241392E-05  3.20308687290104E-05  5.54513505731715E-05  6.65172856119531E-05
 -6.09293581744352E-05 -9.54314642204415E-05
* ORBITAL    1   76
  2.87342429105655E-06  1.17311457030069E-05 -2.06334914089515E-03  4.43594706165444E-04 -7.33387108476968E-04
 -3.52436947124433E-06 -6.36988164403758E-03  3.67965258897199E-04 -2.92595319237705E-05  8.47127378215360E-06
 -6.74573123090648E-02  1.02758521167415E-03 -5.69805713980480E-04  6.15412425379167E-05 -5.11227625825624E-01
  4.78288694590991E-03 -3.60903950402462E-03  7.58232187177276E-04 -2.49956610217607E-05 -4.47170224767559E-03
 -1.79712814195275E-04 -4.35639583269660E-05  9.08869048471879E-04 -7.87382319801105E-04 -1.78333810016876E-04
  2.56941917290503E-04  3.00251127849645E-04 -5.17573588552898E-06 -2.41853425807822E-05  3.07669067359907E-03
 -6.46767695252696E-04  1.25241689560978E-03  5.08484096765560E-05 -4.26254865239935E-01  3.56608031930096E-03
 -2.90489555259837E-03 -3.54067665115008E-05  3.13681275241062E-01 -3.27471193554877E-03  2.25428204477767E-03
 -9.74518430999062E-07 -1.95006290008963E-02 -6.28873257681687E-05 -4.37796032339952E-05 -4.67186374203992E-04
  6.69986254272464E-04  1.36725717344204E-03  2.23498029319081E-04  6.93313247525239E-04  3.98383588017677E-04
 -3.25172405635561E-03  2.95231961779672E-04 -4.72273041855126E-03 -9.27019172510673E-05 -1.09626217139233E-06
 -6.48807036228373E-06  2.43670110341406E-04 -5.92212509661128E-05  9.02078571913374E-05  3.13914575617977E-05
 -2.76052641467841E-01  2.87352298290723E-03 -1.98359593685796E-03 -2.69953524348556E-05  2.25315807341547E-01
 -2.17260668695870E-03  1.61955014722972E-03  3.15466557508904E-05 -2.58360502266383E-01  2.56799098303745E-03
 -1.87410906275393E-03  1.18288067683213E-04  4.68675330677368E-04  8.00116262140820E-04  1.51839981584404E-04
  4.61114831126917E-04  6.20534777143236E-04  1.50722816713930E-03  1.04475584534222E-04  2.07751775977269E-03
  2.28883301248771E-04  1.79776695938485E-06  5.46031155683869E-06 -1.83162117060367E-03  4.20978417140942E-04
 -6.68228410006197E-04 -1.08521654604354E-05  8.36757731137466E-02 -1.09036162023215E-03  6.93070212653788E-04
  2.16287839464666E-05 -1.61905658482560E-01  1.40601154227852E-03 -1.17151301998317E-03 -5.73081726348641E-05
  4.74289744209420E-01 -4.30329715888305E-03  3.36702992582517E-03  5.47158589634804E-04  2.66132693551459E-04
 -1.57700071671603E-03 -1.45123502809252E-04  8.88639852473464E-05  8.86760873395632E-04 -4.16845218252822E-03
 -1.59314458538508E-04 -6.18492170959975E-04 -3.81552995960771E-04 -3.14150376491069E-06 -3.59556954781039E-05
  7.72908046387927E-05 -1.80012901135632E-04  1.85870077312978E-03  1.51908083218416E-04 -1.93455193923883E-03
 -2.74165110001363E-04  2.77849827784317E-03  4.39138054272446E-06  2.33674968036882E-05  2.87911615396559E-04
  1.13669245499750E-04 -1.15620394697602E-03 -1.35534489034298E-04  7.85309086782530E-04 -1.57418745582684E-04
  1.74333325237205E-03 -4.47228172160586E-06 -1.00162528453741E-05 -3.77303652927110E-04 -1.84140565113198E-04
  2.28782153680483E-03  7.23941889990670E-05 -8.46926321195510E-04  2.71800818227970E-04 -2.49627566628522E-03
  1.63598262862298E-06  5.13722674373536E-06  1.16319578916069E-04  5.82918055458654E-05 -2.41231284145768E-04
 -9.54643753666151E-05  7.47278887283343E-04  7.69257201360136E-05 -6.06905933085127E-04  1.11023072896229E-06
 -1.35670641605008E-06  1.78450611646480E-04  8.57338691299823E-06 -3.99615102630719E-04  8.75893878957742E-06
  6.33865735991647E-05  1.23346029558925E-05 -5.45929321111381E-04 -5.72269065638404E-06  3.47277241372344E-05
 -1.28877971509768E-03  2.07658765904921E-05 -1.05051960486223E-04  1.10370026423586E-04 -1.94956246963886E-03
 -5.29669428059342E-05  4.21195206694619E-04  8.78998902007938E-06 -6.66007669326829E-05  2.15084584611995E-03
 -1.79617458458130E-04  2.34433325129906E-03 -3.82057771624108E-05  7.41291512402474E-04 -1.09178358570945E-04
  1.88469511404022E-03 -4.70524278747214E-06  3.86929249187969E-05 -1.19610597470630E-03 -1.06389746277867E-04
  1.80402162324610E-03 -1.49245339462529E-05 -1.00607845471339E-04  5.25703482497307E-05 -3.26040623107441E-04
 -1.96244080190569E-05 -1.12438082155568E-04 -1.69172796686262E-04 -9.94878743624982E-05 -7.46053950036657E-05
 -1.61783472434884E-04  1.53779136144427E-04 -2.00244802164473E-04  1.19051432829510E-05  5.89053316844542E-05
 -1.04921547919126E-04 -2.95520671632820E-05  4.07051918559277E-06  1.16642262721809E-04 -8.57804130628770E-05
  7.71537379197689E-05  6.33766001976795E-06  6.96641811875569E-05  3.60773252233928E-05  1.79964730572383E-04
 -6.48597421539224E-05 -8.66970579476651E-05  8.04606844560952E-05  1.18957941015071E-04  7.54818071805549E-07
 -1.72263544019851E-05  2.20147165024430E-05  3.85252641834859E-05  4.40302352168335E-05  1.45517502099445E-05
 -4.14521516199871E-05  1.79417648959079E-05
* ORBITAL    1   77
  4.52663312087062E-06  1.29582961086569E-05 -4.99814609746292E-03  1.20696040726180E-03 -1.90486543101068E-03
  1.33450300580519E-06 -1.07017863260431E-02  6.71828072413382E-05 -1.33040335839322E-04 -5.62492556528248E-05
  4.77242958635663E-01 -3.67107519629369E-03  3.20987906941792E-03  2.87506628835043E-05 -2.68250508109572E-01
  1.89997279074301E-03 -1.76727991855745E-03  7.23903082812582E-04 -2.24557158444441E-04 -6.27819262593035E-03
  2.36105159147597E-04 -4.33714005461557E-04  4.88623692942683E-05 -4.96163182327906E-04  2.39734506391682E-04
 -5.35010434614528E-03  3.44824302797466E-04  3.97940267469635E-06  1.48037352224269E-05 -3.55139723801682E-03
  6.64199291016970E-04 -1.56952175250346E-03 -2.64483967542336E-05  2.56618430979499E-01 -2.03036657559792E-03
  1.59739535664204E-03 -2.70123019042822E-05  2.46790924591388E-01 -2.62109398121886E-03  1.73104797429060E-03
 -3.89278861430780E-05  3.16279275257239E-01 -2.60255902790063E-03  2.18829355535150E-03  3.68756124142285E-04
  2.40793954040095E-04  1.68949317716538E-03 -1.98452299578663E-04 -1.01165559230033E-04  2.90323652126951E-04
  5.21025241594450E-03 -1.81651014435911E-04  2.87889641783152E-03 -4.21889267393833E-04 -4.33524051691768E-06
 -1.83538327669197E-05  3.28886423266126E-03 -5.14045521186068E-04  1.57424555341467E-03 -1.50443511029264E-05
  1.56086007334842E-01 -1.77213078969722E-03  1.07765782714398E-03 -3.22753794991361E-05  3.13106931299877E-01
 -2.72628727723002E-03  2.02379627286257E-03 -2.28833004793370E-05  1.93948089181977E-01 -1.49765897779556E-03
  1.31331745289697E-03 -2.59282299209162E-04 -7.72023741173930E-05 -4.35407696919754E-03  2.35105280696705E-04
  1.97125888011552E-04 -4.68980636008833E-05 -1.01742963659943E-03  2.59996662386297E-04  3.33629570017422E-03
 -3.34372583843374E-04 -5.04412919297076E-06 -1.68796313013380E-05  4.93106219838671E-03 -1.28120168036663E-03
  1.88367335650678E-03 -6.02956405056901E-05  5.15754036821352E-01 -3.99464166820605E-03  3.49636254173476E-03
  6.88759281755650E-06 -6.21229237629298E-02  5.53191223934490E-04 -4.93865458190442E-04  2.07225432289342E-05
 -2.05632907468683E-01  1.27796772801502E-03 -1.32873387808585E-03 -6.90425466833453E-04  3.34608775189550E-04
  1.41994406594815E-04 -2.86574627498466E-04  5.28448203334994E-04  1.02297892337850E-04  5.90891688799834E-03
 -2.85988323550989E-04 -5.72107883560034E-03  2.77533502939250E-04  5.27864936409564E-06  1.26233859245730E-04
 -8.90034296504690E-04  8.89624245851076E-05 -4.38990012361480E-04  1.94424767209134E-04 -1.36323692636136E-03
 -5.74859500825734E-05  7.41053045993190E-04  1.82667772269341E-06  1.07344317582758E-05 -1.63856562650660E-04
  2.68795028088973E-04 -2.36987403108306E-03  2.67912286712937E-05 -1.51068462271917E-04  4.94916135842918E-05
 -3.99612487628785E-04 -5.03092799337017E-06 -1.13933418471914E-04  7.44659471342783E-04  1.53305118100841E-04
 -9.25974341924725E-04  1.38141251614260E-04 -9.40009650733046E-04 -1.86831426118658E-05  3.60817284422774E-04
 -4.08978157300903E-06 -5.66174261792872E-05  5.17757560524934E-04  3.26508263407128E-05 -3.80120168055106E-04
  2.19154944676164E-04 -1.97138314086177E-03  1.35646322618598E-04 -1.13236762234096E-03  9.37818729929194E-06
 -7.89260263140379E-05  2.40760147518637E-03  2.79805054206253E-05 -1.99938272805028E-04  2.02843397722127E-04
 -2.80792016173994E-03  1.19890879382644E-04 -1.70948829831733E-03 -1.22772605905580E-05  1.21875036757441E-04
 -3.40023184878745E-03  4.84299695851449E-05 -5.36597623367169E-04  2.96725356675924E-04 -3.97627639712141E-03
 -1.74085521278414E-04  2.48581629595065E-03 -9.68016972988692E-06  9.25561497430150E-05 -2.61664519498981E-03
  2.30101516295161E-04 -3.14166238871296E-03  2.99169519307199E-05 -9.14564908605479E-05  1.33597312870099E-04
 -1.68702684194216E-03  1.17917837517328E-05 -1.23473166059485E-04  3.35704926947120E-03  2.93781668378888E-04
 -3.87100566393778E-03  4.89705342409831E-05 -6.03792413070352E-04 -1.73606486708993E-04  2.55403731019889E-03
  3.78150381705094E-05  1.10892791989606E-04  4.37053583248752E-05  9.91668895431470E-05 -6.80566391766752E-05
  2.40869206327285E-04 -1.95566488785359E-04  2.29123911369193E-04 -4.20324750132929E-05 -1.52107664005562E-04
  1.35396233857041E-04  1.39343771207441E-04 -1.43184686938415E-05 -2.97736758998481E-04  2.46869558998431E-04
 -2.99967375646496E-04  4.23513581354428E-05  1.53183359159907E-04  1.40352690791059E-04  1.37571053051201E-04
 -9.22075084960487E-06 -2.52152527339596E-04  3.01499815174056E-04  3.09256372021295E-04 -3.51372235999847E-05
 -9.86829425410232E-05  9.63127294765280E-05  2.67739736910971E-05 -6.28313085229684E-05  1.74263401876803E-04
 -2.26614931480491E-04 -2.20649244230829E-04
* ORBITAL    1   78
 -7.41685517140672E-06 -3.93722922211391E-05  3.28667043685561E-03 -3.17557809574989E-04  1.62465236071190E-03
 -7.44922677793105E-06  4.58769890081336E-02 -5.19232784801717E-04  3.89043450578420E-04  4.10810031679118E-05
 -3.89035403686232E-01  3.62025628234538E-03 -2.53102181288957E-03 -1.64021657369079E-05  1.24053872698577E-01
 -1.16373191903453E-03  7.53644863663155E-04 -1.97201858495877E-04  1.69569590018236E-04  4.26823048959214E-03
 -2.32459525012824E-04  3.35676250281699E-04  1.68609333735626E-04  6.21664620345600E-05 -2.04346335841537E-04
  4.27499751250156E-03 -2.37046989084736E-04  6.52926273219817E-06  3.79074617675641E-05 -2.02949640305143E-03
  5.63284462435523E-05 -1.13543152405042E-03  6.82274101743756E-06 -3.98323193419677E-02  4.34188862757047E-04
 -5.28124562554170E-04 -2.52041069676098E-05  2.50541924407545E-01 -2.39934518091697E-03  1.80279780826434E-03
 -5.71358321034356E-05  4.94190912798005E-01 -5.04556987469246E-03  3.50805383500759E-03  3.13709903817875E-04
  3.52703561242538E-04  1.62866682500124E-03 -5.24394852112848E-05  1.91541579466769E-04  6.75884553925213E-04
  4.41530336830216E-03 -9.84102743847482E-05  4.77969490620839E-04 -2.45663460799838E-04 -1.67530152669549E-06
 -1.00258456909094E-05  4.58349011960964E-04  6.81636088351403E-05  2.77899533090985E-04 -3.18830433957788E-05
  2.93880367244614E-01 -2.97745894959616E-03  2.19293022749243E-03  2.89852383586771E-05 -2.49819833234780E-01
  2.53221178796769E-03 -1.94018122723553E-03 -5.17255310321775E-05  4.51489270829427E-01 -4.74047233971283E-03
  3.34415998253684E-03 -1.50601771142927E-04 -3.98483897233478E-04 -2.09161840235155E-03  5.43061390258034E-05
 -2.44624877249672E-04 -6.92014722556194E-04 -1.47004522662785E-03  3.60602039575696E-05 -1.45079181096867E-03
 -3.68180684100784E-06  3.30733019549675E-06  1.74758022924634E-05 -1.49091450895677E-03  1.58539003548190E-04
 -7.53227292793118E-04 -8.02425298212917E-06  3.53038881663737E-02 -5.08832381635959E-04  4.11620848849052E-04
  2.36712492230710E-05 -1.95173945434986E-01  1.96013894852038E-03 -1.41742503568048E-03 -4.48762485723846E-05
  3.60180115831734E-01 -3.55003847443062E-03  2.58984404967389E-03  2.31742778955684E-04  2.60754910680901E-04
 -1.21425803553707E-03  1.36696188086215E-05  7.98903996271237E-05  5.16112421096580E-04 -3.15118199510757E-03
  1.50595281004389E-05  2.26526415738765E-04 -2.38227788336565E-04  2.81292313901718E-07  5.53653013151711E-05
 -8.74011320359939E-04 -1.55584255594600E-04  1.41889359844183E-03  8.31507422183729E-05 -8.90954402277428E-04
 -2.31991762534439E-05 -6.05793855167206E-05  1.13935087163133E-06  1.64068354326063E-04 -2.34873652936701E-03
  1.28034202045832E-04 -1.20633041829187E-03 -6.78106324786789E-05  8.20721281439308E-04  1.87227304531196E-04
 -2.37701908725342E-03  5.44484889751120E-08 -1.34705271597261E-04  2.19736605000082E-03  5.17632479598996E-05
 -1.05728028731089E-03 -2.05377033476203E-04  2.07680869758140E-03  1.55269359494630E-04 -1.89379054200390E-03
 -5.12460925110486E-07 -6.43286930754400E-05  8.85969587176323E-04  5.21144676746197E-05 -6.87836743260742E-04
 -4.95244302557466E-05  6.97466860324344E-04  1.83019725528830E-04 -2.30952819340859E-03  2.74213876727555E-06
  1.91410123905153E-07  3.83896217787228E-04 -4.31602250850661E-06  3.14689890710954E-04  3.43276331158201E-05
 -8.09771575341005E-04  1.98107204464384E-06  2.74678730765067E-04  1.33342399355306E-05 -5.28214191227512E-05
  2.59420559531059E-03 -3.50176539867813E-05  4.76363321432395E-04 -2.03671111834045E-04  2.87933606211874E-03
  1.20318281589984E-04 -1.94126820451404E-03 -9.81273755982309E-06  2.56668066255529E-05 -1.72413015988121E-03
  1.38015734324845E-04 -2.30347304048081E-03  1.54149103731376E-05  8.07930465863716E-05  6.66536621554098E-05
 -7.09313896612316E-04 -5.58621785853660E-06  2.73969383976405E-05 -1.16265425176028E-03 -9.83335095049252E-05
  1.58834529671714E-03 -1.01789981700109E-05 -8.01381150784498E-05  4.67932637289259E-05 -4.60630088477524E-04
  2.27815364443162E-05  1.16093552628671E-04  1.14905766254411E-04  6.75638510888289E-05 -3.62456717398682E-05
  1.12613357886912E-04 -1.56418010884131E-04  8.58936387278460E-05  1.54308868611559E-05  6.72388130332405E-05
 -6.94484168544414E-05 -3.81758603173879E-05 -3.20701997627505E-05  5.59639647694727E-05 -9.59990411175979E-05
  1.10680250703835E-04 -3.39426933192939E-05 -1.54219524212597E-04 -1.31780266366742E-04 -1.17276435701834E-04
  4.46902245986722E-07  2.23419036566801E-04 -2.00634106283254E-04 -1.49331527947085E-04 -5.51227116573182E-06
 -3.27934035398359E-05 -1.02856951238323E-05  5.88962601043604E-05 -5.01178455531081E-05  4.13862747749260E-05
 -2.50498528582899E-05 -7.12688795279733E-06
* ORBITAL    1   79
  2.23557896494701E-06  1.22485259482564E-05 -8.81286543822434E-04 -8.00268285698193E-06 -4.54458591231620E-04
  3.62758275282182E-05 -2.80484474934308E-01  2.89690608356398E-03 -2.10790181079930E-03 -4.54059419915537E-05
  3.79678861139052E-01 -3.86195307764693E-03  2.71011457061261E-03 -4.35779766827256E-05  3.59013574895461E-01
 -3.58729935035772E-03  2.72974385622053E-03 -1.31611964137537E-04 -4.26915178615527E-04  3.19136116709893E-04
  1.35663222171729E-04 -3.12740839329748E-04 -7.59103002373448E-04  1.38826621224949E-03  1.12693761008080E-04
 -3.25826912337380E-03 -2.67311576806317E-05 -3.89781276625524E-06 -2.27055425803323E-05  1.17540106425164E-03
 -6.06716280251177E-05  6.98833277499366E-04  4.58720793275325E-05 -4.05347056007909E-01  4.09515861953414E-03
 -2.88107026740226E-03 -3.30497236392442E-05  2.62695195153902E-01 -2.71374604549320E-03  1.99816402334292E-03
 -3.73447560272226E-05  3.09640698996922E-01 -3.20212464238821E-03  2.39931354297678E-03  2.66393454157263E-05
  3.89297323872677E-04  1.20760254679279E-03  9.17149864526648E-05  2.65854393624266E-04  6.56089981762987E-04
 -4.60230816590254E-04  1.07871221833100E-04 -3.36718697495133E-03  1.12532345887107E-04 -7.13497241511798E-06
 -4.25454118183600E-05  1.92023535645272E-03  1.07632329743622E-04  1.23192092299642E-03  8.53327239489962E-06
 -2.93803658445546E-02  3.99796772725565E-04 -2.92857643650489E-04 -2.71253005755866E-05  2.65091574662912E-01
 -2.82833392481026E-03  1.72296970321834E-03 -5.91647419739354E-06  5.52552297350241E-02 -6.64396137474078E-04
  2.50895991318697E-04 -6.92844580224192E-05  4.83880081437279E-05 -2.77006247889746E-03  1.51714970306763E-04
  6.03840291464517E-05  1.09107762371410E-04 -8.04365654562869E-05  1.13069260836038E-04  2.65978171330904E-03
 -2.23538980596814E-04  6.94444526349605E-06  3.76957457330729E-05 -2.85546555603848E-03  8.12427651607973E-05
 -1.51651811452762E-03  5.18184137371220E-05 -4.68920519433701E-01  4.67006655020568E-03 -3.14248395300595E-03
 -2.09741697518464E-05  1.37576795599159E-01 -1.45363808944771E-03  1.09281930038393E-03  7.77733648229601E-06
 -7.09981372911318E-02  7.06354129298385E-04 -7.01596747922699E-04  4.38121190105367E-05 -2.69907309985932E-04
  4.58206160099988E-04  2.13569098944967E-04 -3.23550704484911E-04 -4.63571637767539E-04 -3.12942914578368E-03
  2.42952040726850E-04  4.64801191977673E-03 -2.02910314594957E-04  1.79629209486600E-06  1.80376428291924E-04
 -2.61141011810748E-03 -2.00526240413360E-04  2.18801408105175E-03  6.19833274339387E-05 -1.15045993038634E-03
  2.16570970175077E-04 -2.33348972427666E-03 -1.46753799458217E-06 -8.79684417351632E-05  1.16928310945970E-03
 -1.25039855462928E-04  1.49034361949429E-03  7.40967619635751E-05 -1.04273362190220E-03 -4.73263439174817E-05
  2.21530532304931E-04  2.44455581898171E-07  6.72585707865343E-05 -1.01358073031849E-03  6.38715029807568E-06
  3.34645949124480E-04  3.37701486453059E-05 -5.84152784822552E-04 -1.22341150621003E-04  1.10126858035129E-03
 -3.72294998635729E-06 -2.21541318607500E-04  2.86166246332097E-03 -1.30445149129172E-04  1.50731140303984E-03
  1.89588205058960E-04 -2.08893599154729E-03  1.96105736724199E-04 -2.05479422908964E-03  1.03911704671319E-05
 -1.79767188343382E-05  1.71048538953409E-03  2.23886670984425E-05 -3.03062221471982E-04  1.21283762354373E-04
 -1.87805060831070E-03  7.46875661479046E-05 -1.27342163910730E-03 -4.66132905988780E-06  7.21806645026922E-06
 -7.46420546712274E-04  1.72675413578563E-05 -4.97005589725329E-04  4.71384427213287E-05 -4.43287191231431E-04
 -4.37685790226007E-05  1.06688339274257E-03  5.41273502664058E-06 -2.06971172980697E-05  1.04080091518928E-03
 -7.27566775002847E-05  8.19327546704162E-04 -2.22160095978509E-05  5.08860567632903E-04 -6.05560942496254E-05
  1.24412301955472E-03 -1.30005158482256E-05  3.88001015430473E-05 -2.34842634519701E-03 -1.75855483850979E-04
  2.42229272976617E-03 -3.40303546055810E-05  5.60271217063998E-04  1.11820068313953E-04 -1.96114086533562E-03
 -1.37092031722897E-05 -6.13830262165382E-05 -1.00978380576060E-05 -8.52866507801055E-05 -4.00331591411159E-05
 -8.63657883031160E-05  8.54304873403054E-05 -5.04864561914708E-05  3.12346616370210E-05  1.40425220798658E-04
 -8.09097213353966E-05 -1.38105831494163E-04  1.02450504246199E-05  1.54122504687163E-04 -2.06206042198879E-04
  1.51182795198948E-04  9.74701470016385E-06  4.78097040348800E-05  7.05688889196034E-05  4.84452124120357E-06
 -4.26673646576272E-05 -7.13284776691570E-05  2.32829030009650E-05  6.05082509875690E-05 -2.34246537059855E-05
 -1.12858696894193E-04  1.02397253301540E-04  6.57459280831984E-05 -3.13033064920319E-06  1.53665682362689E-04
 -8.61556089799944E-05 -1.16256404174419E-04
* ORBITAL    1   80
  2.77643850898338E-06  1.55935260767700E-05 -9.84138006950360E-04 -6.94152106719511E-05 -5.96894676922751E-04
 -3.32587377687631E-05  3.21340640332429E-01 -3.25660246534145E-03  2.34731520353342E-03  2.32043403399537E-05
 -2.04467382570471E-01  2.04586895719313E-03 -1.64243277577996E-03  5.63592935998114E-05 -5.08445911205756E-01
  5.22557756299399E-03 -3.69600445710352E-03  2.70279289916796E-04  4.40412724658728E-04 -3.09349400280460E-03
  6.63824255693538E-05  3.43790490001844E-04  7.61654149810242E-04 -1.71802704092842E-03  6.26068283168544E-05
  1.09357189574976E-03  1.05292050009718E-04 -2.68259595934208E-06 -1.58803437445813E-05  7.26533606014095E-04
  9.60643007882435E-05  4.86380672793473E-04  2.23440293074433E-05 -2.30556947755513E-01  2.42219022787461E-03
 -1.58866694729278E-03 -1.48401022563761E-05  1.37574524175747E-01 -1.43457855667227E-03  1.03506274961866E-03
 -1.35065944149066E-05  1.58169930331263E-01 -1.52003671469280E-03  1.21888393917031E-03  1.00518760149515E-04
  1.97771332743122E-04  6.18169507968669E-04  2.69594062481670E-05  2.35933248266586E-04  3.66140574862327E-04
 -4.32970745782623E-04  5.07055261457900E-05 -1.95283694210319E-03  1.06995126055031E-04  1.67690092311099E-06
  1.00297208001704E-05 -4.24933577378920E-04 -9.12291528704512E-05 -3.03869893478249E-04 -8.43462397010020E-06
  8.98593196827021E-02 -9.46725353250250E-04  6.75658303226680E-04  1.25889743034524E-05 -1.45654756312487E-01
  1.56755081941845E-03 -1.00487079915794E-03 -7.31987891848746E-06  1.07078668919475E-01 -1.01996684796431E-03
  8.21983004300334E-04 -8.92609299374751E-05 -1.18464791747378E-04  2.34965673631838E-04 -8.69981818281849E-06
 -1.73369800386121E-04 -2.28381142804337E-04 -3.78757843191324E-04  1.01669244451442E-05 -1.17487126868347E-03
  9.89659667742632E-05 -1.84778101007435E-06 -1.03183235425422E-05  6.64197263835519E-04  6.51524919447245E-05
  4.12369296630393E-04  2.95493619378624E-05 -2.62375584648446E-01  2.64885213596788E-03 -2.03627872563763E-03
 -3.63593171307164E-05  3.42102753947033E-01 -3.48617073357836E-03  2.51478244708381E-03  5.78980414167170E-05
 -5.21695013284936E-01  5.36294099134835E-03 -3.82262989354045E-03 -2.60377826353214E-04 -4.69796096705952E-04
  1.77086121727254E-03 -4.99293584291010E-05 -3.69423579976739E-04 -8.09453718423364E-04  2.72211191565275E-03
 -4.73933183171407E-05  1.61364663043211E-03  6.40173999812287E-05 -1.03875686078158E-06 -6.13084793466909E-05
  8.15154321268189E-04 -3.70919147082624E-05  6.34747776839571E-04  6.09870760427051E-05 -8.58516420602018E-04
 -1.91046789640806E-04  2.40681489364705E-03 -1.57498161662040E-06 -9.20868476759336E-05  1.18609466998437E-03
 -1.67553991058633E-04  1.83941449064051E-03  1.45142538950110E-04 -1.61234529205063E-03  4.66972178021659E-05
 -5.41976837819635E-04  1.39541257000085E-06  8.76321776136411E-05 -1.17739585610867E-03  4.02042276092932E-05
 -5.82519454340271E-04 -3.30503140897032E-06  2.52865705651345E-04 -2.06329515772457E-04  2.55609976646717E-03
  1.17849000097079E-06  6.43276883900360E-05 -8.15651622372647E-04  1.40412672555291E-04 -1.50107210769813E-03
 -1.50462965568651E-04  1.62611168206535E-03  8.74705445492218E-05 -9.31423273034198E-04 -2.78276748537143E-06
  1.45168678635418E-06 -4.08907546518679E-04 -7.30696685280245E-06  1.90587512370052E-04 -2.53554048326383E-05
  3.22869009222871E-04 -2.02179414693967E-05  4.66649234435526E-04 -4.85402439424512E-06  1.15924112578448E-05
 -8.39461878230666E-04  1.40874610715304E-06  3.09660142083752E-04  7.15611699959556E-05 -1.37527653657348E-03
 -2.34742178540710E-05 -3.22960739768741E-05  4.32175864632681E-06 -6.54217336381550E-06  6.90409421562627E-04
 -4.60055402588280E-05  5.61958182121047E-04 -1.26805841128405E-05  3.03196158225428E-04 -3.58189847492244E-05
  7.65240011303138E-04  3.27737286546456E-06 -7.67900371968377E-06  5.65385612107742E-04  5.17334626499526E-05
 -1.09504033158253E-03 -2.85307673630596E-06  3.77596164900141E-04 -1.02449163224668E-05 -2.62227700239671E-04
 -8.85539146279452E-06 -4.30996908066215E-05 -1.37710693023046E-05 -5.40174574470787E-05 -1.73414105417943E-05
 -6.07812924031924E-06  6.00088147595582E-05 -7.41122770253184E-05 -7.36019763427417E-06 -3.44209000716016E-05
  6.17728350583278E-05 -6.68875874095000E-06  5.97118136097530E-05 -6.19908422843446E-05  4.77311295826157E-05
 -1.56915035952239E-05  1.09625548825576E-05  5.11440602854481E-05  1.07893962484563E-05  7.04018982272504E-05
  5.67837002148112E-05 -7.17232369483550E-05  2.90198162534750E-05  8.34773995079377E-05  5.24189071704377E-06
  2.56812338160083E-05 -3.36111871644816E-05 -6.46953920872524E-06 -1.14122612835255E-05 -3.61494146620261E-05
  5.82482283395022E-05 -1.19575450214824E-05
* ORBITAL    1   81
 -1.72552112145091E-03 -1.26106840154074E-02 -7.17675834628998E-02  5.47489782554375E-02 -1.94679587322710E-02
 -8.87752989829164E-05 -2.09424434114201E-03  5.85011224599632E-03  9.39606401489479E-04 -1.21583507217920E-03
 -2.99729757833569E-02  3.87084807998248E-02  1.88408140011176E-03  7.62431683506226E-04  1.88298310362588E-02
 -2.24100323984657E-02 -7.17067942423049E-04  6.75278894914754E-03  1.49243333574269E-03 -5.13649371676579E-03
 -4.58711542897688E-03 -5.10299994323860E-03 -1.14028417302930E-03  9.94645724154466E-04  4.64820838007181E-04
 -2.78234084746680E-03 -2.88321472044145E-03 -1.74029502489636E-03 -1.27183758295075E-02 -7.23728477358405E-02
  5.55145921348481E-02 -1.96629670505899E-02 -1.20857392365081E-03 -2.97894621570698E-02  3.88155327016982E-02
  1.94749035665150E-03 -1.30452262441557E-04 -3.15123893176606E-03  6.57500328339157E-03  8.49259898059725E-04
 -7.93169928793947E-04 -1.96180098952373E-02  2.35478689925406E-02  7.27274025193169E-04  8.13597887412449E-03
  1.86104287346610E-03 -1.02928532738835E-03 -4.43930356406158E-04 -3.46209552297132E-03 -7.76549951579965E-04
  5.00231379024839E-03  4.64535258553105E-03  3.16659109048973E-03  3.00813124736769E-03 -1.73584316563990E-03
 -1.26858809288132E-02 -7.21899502059366E-02  5.58399760213179E-02 -1.95090139077944E-02  1.31433101429689E-04
  3.17754312985552E-03 -6.58251368161910E-03 -8.38916774270160E-04  1.21436081036394E-03  2.99357149273854E-02
 -3.90109006322718E-02 -1.93120035592551E-03  7.95205054031942E-04  1.96689520920487E-02 -2.36532423684184E-02
 -7.25675777469303E-04  8.07804200781649E-03  1.85463921304586E-03  4.84636526679186E-03  4.63057812985062E-03
 -3.48558257808239E-03 -7.90265978297604E-04 -1.06861136814449E-03 -4.41610793577816E-04 -3.06767779239483E-03
 -2.99939748749305E-03 -1.72408507447173E-03 -1.26002540422800E-02 -7.17110800659105E-02  5.48313410700951E-02
 -1.93698297687795E-02  1.21480707048596E-03  2.99494415361443E-02 -3.87122043562198E-02 -1.88819990430129E-03
  8.82571590392697E-05  2.08422870225106E-03 -5.86518458255362E-03 -9.40807043448605E-04 -7.63877916395175E-04
 -1.88646559853599E-02  2.24066633152202E-02  7.11820326476954E-04  6.72869907663803E-03  1.49290925361576E-03
  9.94843264599898E-04  4.61867904971850E-04 -5.04771879925326E-03 -1.12861852687045E-03 -5.12215383978556E-03
 -4.58135604509758E-03  2.74725177426947E-03  2.88292756112292E-03 -1.58806916487178E-03 -1.70860817754919E-02
  3.50590699685407E-01 -3.72101065360891E-04  2.53798619696658E-03 -5.18970091062340E-03  7.48827919744767E-02
 -3.38524722202235E-03  5.10449724216579E-02 -1.63228324493501E-03 -1.75728664995996E-02  3.62481360429137E-01
  3.80769950387405E-04 -2.39951307930808E-03  5.27262122621372E-03 -7.71699140722604E-02 -3.50988624559486E-03
  5.33481308776744E-02 -1.59013639450182E-03 -1.71059914747274E-02  3.50964755815538E-01  5.19494194236078E-03
 -7.49971109789439E-02  3.71566798806942E-04 -2.56113140091390E-03  3.38637132704321E-03 -5.10905269938659E-02
 -1.63278665122778E-03 -1.75808943787837E-02  3.62816429641477E-01 -5.27613483459916E-03  7.72060411305483E-02
 -3.81658288203212E-04  2.37701637597264E-03  3.50971799127162E-03 -5.33966700598308E-02 -1.84478395509898E-04
 -2.64027754265625E-03  7.35862536034773E-02 -1.20104631100396E-03  6.76360960844893E-03  2.23087145540403E-04
 -1.17849237288360E-02  9.94170514625764E-04 -1.28616235108829E-02 -2.00714091117363E-04 -2.80307328437564E-03
  7.55824643349933E-02  1.25847553310585E-03 -7.12425572760540E-03 -2.11593826342313E-04  1.17857309955735E-02
  1.03093450992516E-03 -1.32640697056814E-02 -1.88584216852975E-04 -2.69482392047553E-03  7.50777907817624E-02
 -2.31750100821807E-04  1.19748320991651E-02  1.20868947473708E-03 -6.86765287080852E-03 -1.01120321257473E-03
  1.31524795941208E-02 -1.99089837144430E-04 -2.78522347345650E-03  7.53026942169429E-02  2.12924493756472E-04
 -1.17799378061720E-02 -1.25000286025738E-03  7.07408758983334E-03 -1.02508806007073E-03  1.32160629898750E-02
 -3.90120664022376E-03  5.13450108461013E-02  5.70389132092702E-03  8.29397541646000E-03 -1.79901123167758E-03
  1.16342061986700E-02  8.99780304255733E-03  1.16942161985838E-02 -3.98594273814951E-03  5.21733763268399E-02
 -5.89145095294895E-03 -8.38657442135169E-03 -1.86604561925411E-03  1.16943919302667E-02  9.08773099550244E-03
  1.18436751228998E-02 -4.00559043162636E-03  5.24611498822298E-02  8.48553392312036E-03  5.92405418091712E-03
  1.88921558852916E-03  9.14001446022729E-03  1.19167768129844E-02  1.17875619883967E-02 -3.84872276736369E-03
  5.05801787971281E-02 -8.23565644260879E-03 -5.56794579768606E-03  1.79771879173668E-03  8.86091894977527E-03
  1.15198013235162E-02  1.14633996097339E-02
* ORBITAL    1   82
  8.79603597755017E-04  6.40139885774730E-03  3.50061112194274E-02  4.93708322660057E-02  5.75539305722160E-02
 -6.29917779636767E-04 -1.67181722655737E-02  1.01822303910471E-02 -4.02540773192584E-03 -3.28442113095278E-04
 -9.34376224182575E-03  8.74230167244682E-03 -1.84605264419392E-03  5.94393873210202E-05  1.76880175674306E-03
 -7.11246265686999E-03 -1.42891758961636E-03  1.46453060159158E-02  7.18459574517916E-03  1.64821593310251E-02
  4.30087550382149E-03  9.12398245436712E-04 -2.00862262669035E-03  3.75541762708695E-03 -1.21711794108664E-03
  1.40010188680007E-02  2.04906950464988E-03  4.72818145909700E-04  3.43285510684614E-03  1.83779492078745E-02
  4.52749815175127E-02  4.03205425836066E-02 -5.01807629900699E-04 -1.35871631853111E-02  2.13071054731381E-02
 -2.25336142580035E-04 -5.69751815214076E-04 -1.52863095990680E-02  1.83137578787843E-02 -2.12260348075501E-03
  3.30833617882823E-04  8.44241319497762E-03 -6.18958895677990E-03  1.49285325659814E-03  1.90528651109675E-02
  7.26387179132208E-03 -2.57838728236078E-03  1.20697076789943E-03 -2.02067177398711E-02 -6.31470702219982E-03
 -9.15388404420488E-03 -2.30485240364177E-03 -8.68768105396822E-03 -8.93792855642276E-04 -4.80849281140951E-04
 -3.49013924303290E-03 -1.86451264099626E-02 -4.52105995163146E-02 -3.98992294456760E-02 -5.66208074329369E-04
 -1.51974481057712E-02  1.86047857746206E-02 -2.02123779399692E-03 -4.75466238107186E-04 -1.29340129214344E-02
  2.08188780087568E-02 -1.60414473106377E-04  3.44382031344529E-04  8.77635824033829E-03 -6.68968362309527E-03
  1.46394141673700E-03 -1.93038817735318E-02 -7.25936276180262E-03  8.67380102759420E-03  2.28031055968561E-03
  2.02144175934353E-02  6.27712156514949E-03  2.47366850661388E-03 -1.18791833365750E-03 -8.31370633660598E-03
 -8.92184668989226E-04 -8.91664410691047E-04 -6.48827246571805E-03 -3.54462169926253E-02 -4.90085297335038E-02
 -5.71375221708784E-02 -3.05510587169187E-04 -8.77199962584252E-03  8.28635150212578E-03 -1.78145432498233E-03
 -6.21533084052336E-04 -1.65069283098272E-02  1.04131065651647E-02 -3.89508846243546E-03  4.61990558897431E-05
  1.43895310400127E-03 -6.54175291899330E-03 -1.38388090908980E-03 -1.46106888587053E-02 -7.09842992521636E-03
 -3.67831951619908E-03  1.18967826833270E-03 -8.19825073904223E-04  1.98846161082963E-03 -1.61465124648694E-02
 -4.30828755995571E-03  1.37029827090252E-02  2.07757154159676E-03  7.22524800400909E-06  1.26799616581091E-03
 -1.02947035286272E-01 -2.60914217193714E-04  6.28613730779164E-03  4.26935154699506E-04 -1.32257148910428E-02
  6.63082509963011E-04 -1.61856465960903E-02 -4.81715652782005E-04 -6.51193541100734E-03  2.31924790408372E-01
 -4.03925515892712E-05  6.21736860256870E-03  1.94557169002234E-03 -3.99153193555408E-02 -1.25332822373177E-03
  3.04829570773673E-02 -2.73683088886938E-05 -1.46959396802698E-03  1.06790374525503E-01  4.67089476219692E-04
 -1.41194840548643E-02 -2.62497162267581E-04  6.16008909644760E-03  6.95482566278124E-04 -1.67154573335946E-02
  4.66047378716007E-04  6.36263565304113E-03 -2.29587918135362E-01  1.91826912404584E-03 -3.93382638916976E-02
 -3.33958308770706E-05  6.31340118794042E-03 -1.23117279682949E-03  3.01402402805963E-02 -6.40794641228945E-04
 -7.61154828541439E-03  1.66705255688581E-01 -3.54994254897830E-03  2.55902774023286E-02 -3.29376188061613E-04
 -6.88290267694818E-03  2.26200119686369E-03 -2.19413032537335E-02  1.21469749138070E-03  1.41972383483298E-02
 -3.01259065878111E-01 -6.40280301478212E-03  4.63107864355264E-02 -6.91020307436026E-04 -1.45236053877753E-02
 -3.97738447243872E-03  4.32061591422516E-02  6.64117755225874E-04  7.87593342654865E-03 -1.72423416480486E-01
 -3.41327151430969E-04 -7.13850812324451E-03 -3.62775927822184E-03  2.63823103464102E-02  2.32508025690805E-03
 -2.28313642711779E-02 -1.18104230021021E-03 -1.38350857007131E-02  2.95100840724714E-01 -6.62125525192120E-04
 -1.42899965285659E-02 -6.25429700187103E-03  4.51982528176674E-02 -3.89015089005673E-03  4.22218057385646E-02
  1.15594595374701E-02 -1.68721901216862E-01 -1.45417067827544E-02 -1.94571002361021E-02  3.22458671864290E-03
 -3.86427321778022E-02 -3.12527661459427E-02 -3.84243159675152E-02 -1.97371318638653E-02  2.82287874410902E-01
 -2.48580839105412E-02 -3.37903365875461E-02 -7.12205434309762E-03  6.21694644589765E-02  5.18405296943218E-02
  6.36309115002738E-02  2.01704566426529E-02 -2.88593726816735E-01 -3.48802215561750E-02 -2.53975901545528E-02
 -7.39038723517174E-03 -5.29830345876831E-02 -6.49749755086129E-02 -6.35012541248149E-02 -1.12161659020616E-02
  1.63564051155702E-01 -1.91042913098054E-02 -1.39503005763770E-02  3.22625420853225E-03  3.03103129988242E-02
  3.72850135337668E-02  3.75225180463245E-02
* ORBITAL    1   83
 -8.03583170649692E-04 -5.87197141625879E-03 -3.32220229069238E-02 -4.16212846497442E-03 -3.65347507091513E-02
 -5.87572681660507E-04 -1.53125027485850E-02  4.00697808782336E-02  3.99220150891100E-03  3.49176684605507E-04
  9.22558448683918E-03  7.46216432474249E-03  4.08331270715159E-03  4.63921567348246E-05  8.03790205770039E-04
  2.39699740757106E-03  3.92546341068285E-04  3.90863974217430E-02  6.95385232873431E-03 -1.56938024822748E-02
 -3.92066401416099E-03  3.76384095613551E-04  1.32194049467058E-03 -1.53060532042315E-03  3.24716752239160E-04
 -1.38976220366093E-02 -2.95692516280697E-03  9.80335693631879E-04  7.14620579237172E-03  3.96847763929841E-02
  1.09334649759938E-02  3.91279319507350E-02 -2.18053572715060E-04 -6.11342843628531E-03 -7.99119024311330E-03
 -3.46934751970358E-03  5.41356705116908E-04  1.40174733120145E-02 -3.43291950612421E-02 -3.13285351376788E-03
  1.68237963888069E-04  3.81496434583518E-03 -2.02335080925112E-03  1.83790346479369E-04 -3.54712089739646E-02
 -6.38444587797454E-03 -1.31360826337592E-03  2.02805953980530E-04 -2.82119426328059E-03 -1.69935932944066E-03
 -1.43180277107836E-02 -4.30021646768428E-03 -1.26970762143782E-02 -3.35299571797244E-03  5.11073625604596E-04
  3.72475833266287E-03  2.06700814851612E-02 -9.54591396446473E-06  1.60196955764354E-02 -6.71328605778078E-04
 -1.73567504359864E-02  2.93676022897278E-02  1.06706873620155E-03  3.01160444347511E-04  7.95066679402890E-03
 -3.34504233187550E-04  1.95372245122530E-03 -4.95058422889498E-04 -1.23791725645701E-02  1.37300150523958E-02
 -7.45666221066576E-05 -3.35863417220422E-02 -7.26207956704667E-03 -5.48207371448465E-03 -1.97755520458071E-03
 -1.96179838609066E-02 -4.83959835695409E-03  4.25581510715046E-04  6.86897513772396E-05  6.08960984587976E-03
  2.03200072135339E-03 -5.43455032410539E-04 -3.97069836881370E-03 -2.24311867770079E-02 -8.58479761077272E-03
 -2.86191914723907E-02 -5.63258856822523E-04 -1.46758129715509E-02  6.00834203368222E-03 -2.82588299836126E-03
  5.41839140012189E-04  1.39524056269219E-02 -3.06262740199298E-02 -2.81598061137233E-03 -3.98834018961598E-04
 -9.98815666438132E-03  8.65173967751628E-03 -7.05200443893646E-04  3.24127259086460E-02  5.70982795415179E-03
 -8.34012942409646E-04  5.71232402306627E-04  1.99064264831762E-02  5.65737148015493E-03 -1.10190500644430E-02
 -2.59540282010614E-03  1.10547785004923E-02  2.12581092995745E-03 -5.00481431696105E-04 -5.59029315232721E-03
  1.40245114897081E-01 -7.77971195506599E-04  5.94259319282159E-03 -1.30368664937453E-03  2.32753641417297E-02
 -1.13330106015178E-03  2.25181128302710E-02  1.03470550333517E-03  1.12992948985357E-02 -2.71029938290438E-01
 -9.02788500599373E-04  7.17898837168307E-03 -2.77034913708600E-03  5.13351250107782E-02  1.80473672628444E-03
 -3.77808367235343E-02 -9.30929058261051E-04 -1.05509160220080E-02  2.74589108994720E-01  2.78375125503570E-03
 -4.99073789042943E-02  9.67519340678322E-04 -5.13397303186379E-03  1.73070456735153E-03 -3.76597626320215E-02
  6.71757267878109E-04  7.44435623304839E-03 -1.85542650698332E-01  1.64898877152039E-03 -3.23649016401319E-02
  6.78874243779209E-04 -6.10268978697195E-03 -1.47063360351199E-03  2.92866746669669E-02  4.29187795441289E-04
  5.06381437572961E-03 -1.10690030767276E-01  2.17452281074571E-03 -1.75007681120916E-02  2.74266425570373E-04
  8.80627930566615E-03 -1.43930050900475E-03  1.55989853441653E-02 -1.21437925883559E-03 -1.39699010617108E-02
  2.88319667880352E-01  5.96737089973372E-03 -4.57893805813741E-02  7.85009423203332E-04  1.83249975868497E-02
  3.70826257549407E-03 -4.32243874150999E-02  1.02340567909977E-03  1.20093213091917E-02 -2.59774455656558E-01
 -5.82302887731876E-04 -1.72601049773927E-02 -5.19949373953490E-03  3.97644121332169E-02  3.29899754505664E-03
 -3.83548823607626E-02 -8.95261950415611E-04 -1.03011103859160E-02  2.12591360548824E-01 -5.98808961015753E-04
 -1.33540266409806E-02 -4.39842620975427E-03  3.43810859946835E-02 -2.78705983988862E-03  3.06661850993499E-02
  1.68868931162772E-02 -2.38186175469395E-01 -1.96288393935114E-02 -3.01164327290151E-02  6.69633949189007E-03
 -5.24443304640118E-02 -4.40026432464842E-02 -5.15896546384507E-02 -1.41759419798081E-02  2.00083735463107E-01
 -1.66502051083106E-02 -2.52191274193374E-02 -5.11536567409087E-03  4.38488569865864E-02  3.65106259830262E-02
  4.23470270769908E-02 -1.91232275887612E-02  2.68761666558518E-01  3.42858918566967E-02  2.26139760552457E-02
  7.80876219542636E-03  4.90610130319480E-02  5.74132245407963E-02  5.77978874382681E-02  7.12809478120337E-03
 -9.94018869413471E-02  1.34161796414571E-02  7.70354658057782E-03 -2.65623110111560E-03 -1.84015402198589E-02
 -2.06178505864070E-02 -2.26000509907583E-02
* ORBITAL    1   84
 -3.31622386733126E-04 -2.42317605129964E-03 -1.37402363057866E-02  1.04881647299485E-02 -6.46564751027159E-03
  7.06635221614243E-05  1.50504262167058E-03  7.96502423230998E-03  1.26552335352371E-03 -5.59381268138047E-04
 -1.43155138836410E-02  2.61270173823615E-02  1.38686915683969E-03 -7.31758553067296E-04 -1.89538328953235E-02
  2.14444024856882E-02 -8.36115561502602E-04  2.65372198247606E-03  5.82883899390886E-04 -5.11760581627722E-03
 -1.70624883679845E-03 -4.04312173167484E-02 -9.36171965438174E-03 -9.73354236926434E-04 -6.01960449014588E-04
 -1.85746451072600E-03 -9.46125380604982E-04  6.76168023014433E-04  4.93119646445612E-03  2.74490779241231E-02
  1.84365326264281E-02  3.61805807415480E-02  2.47669794435501E-04  5.89519048378154E-03 -1.53865934790522E-02
 -2.11784329350103E-03 -3.97155033558474E-04 -1.02362002828779E-02 -1.47388570943823E-03 -3.37991828788135E-03
 -7.31221194789445E-04 -1.89780602095236E-02  2.47031730622277E-02  1.16127442839450E-04  5.36535286830447E-03
  3.40013727453496E-03 -3.01895025601524E-03  2.24329961615385E-04  3.60832663606544E-02  7.13223072790732E-03
 -1.38459798501624E-02 -3.52186130616696E-03 -9.80157384011163E-03 -1.74874104987481E-03 -1.07665147598889E-03
 -7.84867385465238E-03 -4.35819521709763E-02 -2.07699642855874E-02 -4.99819589821378E-02 -5.73221223243139E-05
 -1.46194002428204E-03 -1.80762682909993E-02 -4.27702985177470E-03  1.49990745278173E-04  3.16188009179605E-03
 -1.82728160569937E-02 -3.45226765695938E-03 -5.29109196218204E-04 -1.40248419838547E-02  1.95800210150550E-02
  1.46894971739704E-04  1.29738742779053E-02  3.42453964446717E-04  1.82058773242677E-02  5.12957092244901E-03
 -2.99100259017193E-02 -5.40873685860715E-03  3.03316226156145E-03 -2.70721588489543E-04 -1.40822975290715E-02
 -3.16743769676316E-03  6.74314942409825E-04  4.92893478263863E-03  2.79826346972116E-02 -7.36086573982725E-03
  2.40884665838629E-02 -2.94492713433614E-04 -7.41414657705046E-03  2.61598216334096E-02  3.29181352516849E-03
 -2.31740247157075E-04 -6.32488746384559E-03  2.70936624765669E-02  3.16103982829120E-03 -6.22135120068232E-04
 -1.62935229606863E-02  2.01476617467256E-02 -4.92678133397769E-04 -2.19400128598170E-02 -3.95835794547047E-03
  1.63443608273753E-03  3.34011894319304E-04  3.49319748706267E-02  7.43859621888988E-03  1.24824925765147E-02
  3.42736259273492E-03 -8.70378323765731E-03 -2.27271692659239E-03  1.00901866328240E-03  1.15960868382393E-02
 -3.12115983224286E-01  6.03142606691916E-04  1.22150023068422E-05  3.36558339445683E-03 -6.05807842405704E-02
  1.50830440624404E-03 -3.69691204700172E-02  4.75587908420784E-04  5.00972872217351E-03 -1.08347927832323E-01
 -2.17431473888975E-04  2.18151595246572E-04 -1.59629109469149E-03  2.60389755687144E-02  2.20251885004497E-04
 -8.14548320852435E-03 -6.44258642031142E-04 -7.44639266094770E-03  2.03430179198104E-01  2.30481077932500E-03
 -4.15917366629025E-02  1.31423344751044E-04  2.80252051055740E-03  7.67143632292274E-04 -2.12305699636771E-02
 -9.55220568286695E-04 -1.02561675299568E-02  2.35156065859097E-01 -2.81718078068454E-03  4.94934355505247E-02
 -6.33816030013621E-04  3.86632152882329E-03  1.12914000533422E-03 -2.66857347111022E-02 -1.28362794360034E-03
 -1.49970577664287E-02  3.20429885543098E-01 -6.61777867122808E-03  4.85696493484932E-02 -6.86631839335706E-04
 -1.87427120067800E-02  4.04207803243251E-03 -4.84378223163110E-02 -2.97164629676179E-04 -3.44902997484931E-03
  7.30467574605157E-02  1.48972239982233E-03 -1.01359613674143E-02  1.40755505730001E-04  5.05855323347276E-03
  8.19688507800800E-04 -1.33247395689445E-02  9.40235010859417E-04  1.09508403808163E-02 -2.32860803139008E-01
 -4.80281712929069E-04 -1.23813164610028E-02 -4.81032222264599E-03  3.47903784960005E-02  2.90156637362796E-03
 -3.58756047608364E-02  8.80833009680267E-04  1.01543083068103E-02 -2.11090059882976E-01  5.24548987950769E-04
  1.36925554575123E-02  4.34789904768914E-03 -3.22959875499708E-02  2.60587334706096E-03 -3.36660893726380E-02
  1.53691851874145E-02 -2.18913904848472E-01 -1.88060958663219E-02 -2.62024830304621E-02  6.58998916542001E-03
 -4.66459597171650E-02 -4.03432702770545E-02 -4.92124602667597E-02  1.38626013445253E-02 -1.93279441270043E-01
  1.65987821595929E-02  2.44925134188906E-02  6.66906668273971E-03 -4.00793331505574E-02 -3.52836695494321E-02
 -4.19760444676809E-02 -4.66272397655402E-03  6.36260433481997E-02  8.26557614307968E-03  5.75002634231208E-03
  3.16507178472240E-03  1.16441233382446E-02  1.44340470433732E-02  1.20237113404909E-02 -2.11093644246206E-02
  2.99063122122409E-01 -3.70417812536613E-02 -2.49778216768201E-02  9.01507908255795E-03  5.51810471061023E-02
  6.62998186825778E-02  6.45427430235062E-02
* ORBITAL    1   85
  4.49371858327284E-04  3.23127857489167E-03  1.61113719440210E-02 -6.32749687001836E-03 -1.37759870721892E-02
  3.44415965734891E-04  8.72603501424116E-03  6.42047749683510E-03  4.81010547198349E-03  7.63021212290143E-04
  1.89487158862083E-02 -1.56025172611377E-02  2.22087923281648E-03 -5.03519757327150E-04 -1.25188450570411E-02
  2.12175391988874E-02  1.58855128442650E-03 -3.56731138618851E-03 -3.52565084586869E-03 -1.25214597093007E-02
  2.41273308044777E-04 -5.02169064219025E-03  3.44885438436405E-04 -2.73603427142347E-03  1.09159586521873E-03
 -1.06250712801810E-02  1.00248384782973E-03  2.33528536621653E-04  1.65546159499482E-03  7.23834936308393E-03
 -3.55674330170312E-03 -2.14814713729600E-02  8.47627693541192E-04  2.11671023311722E-02 -1.38075439403687E-02
  3.06710236921207E-03  4.83154630093537E-05  1.16574647330419E-03  1.76337950209819E-02  5.01461136827636E-03
  3.49851761161973E-04  8.65494351769330E-03 -1.64421410982036E-02 -1.63603588674097E-03  1.07535558444924E-02
 -3.91030332925949E-04  2.49406306246371E-03 -1.17829817232960E-03  6.68236039662249E-04  1.88112422412523E-03
  1.50586611229656E-02  7.52647251131130E-04  1.28338252930220E-02 -1.72262673753165E-04  2.01794758387606E-04
  1.42466978171727E-03  5.97760762038966E-03 -5.16533389635392E-03 -2.34943038014116E-02 -7.72146956278202E-05
 -1.92039586223755E-03 -1.72678673165494E-02 -5.19855887948409E-03 -8.49772642153069E-04 -2.12645240475277E-02
  1.37612797738321E-02 -3.15979982049141E-03 -3.45301612967796E-04 -8.55827053040258E-03  1.65960612643262E-02
  1.70217356219643E-03  9.83750936747418E-03 -7.31788583139165E-04  1.54113391021243E-02  8.95367413636692E-04
  5.94569059440632E-04  1.94234425212851E-03  2.57224838036199E-03 -1.22907200071473E-03 -1.31917906636097E-02
  1.07564127533963E-04  4.42277161063915E-04  3.18000940119035E-03  1.58457877481858E-02 -7.27356004804584E-03
 -1.45182082935703E-02 -7.79057470670910E-04 -1.93748543881694E-02  1.63911166219544E-02 -2.19239658493294E-03
 -3.70747472723209E-04 -9.41950672721195E-03 -5.34629298791159E-03 -4.83890838065408E-03  4.80745563546866E-04
  1.19319877531869E-02 -2.04965476986775E-02 -1.62417737333784E-03 -4.71732160581282E-03 -3.85231192684447E-03
 -2.78749309204700E-03  1.13703514346298E-03 -3.82945269719094E-03  6.54281531442769E-04 -1.25553406535599E-02
  2.05071641666121E-04  1.07172075064419E-02 -9.96375764410416E-04  7.81526717623304E-04  7.82003515336364E-03
 -1.50388173041768E-01 -5.79889528412074E-05 -5.70555607917720E-03  1.44772966781942E-03 -3.40878419199744E-02
  1.18744552630482E-03 -2.10749825335556E-02  4.43112537062736E-04  3.95453521027441E-03 -4.62990735116134E-02
[truncated: 611,761 more chars]
