# Supplementary material for: Spin-Pure Stochastic-CASSCF via GUGA-FCIQMC Applied to Iron–Sulfur Clusters
Source: J Chem Theory Comput. 2021 Sep 1;17(9):5684–703. doi: 10.1021/acs.jctc.1c00589 (PMC8444347; doi:10.1021/acs.jctc.1c00589)
Supplement: Supplementary file 1 — ct1c00589_si_001.zip [file ct1c00589_si_001.zip › fe4s4cas20in20_s7.RasOrb]

#INPORB 2.2
#INFO
* RASSCF average (pseudo-natural) orbitals (Not final)
       0       1       0
     212
     212
*BC:HOST pcal008 PID 6619 DATE Wed Sep 30 15:53:15 2020
#ORB
* ORBITAL    1    1
  7.46277559793199E-06  1.29851087908792E-07  4.45472155026475E-07 -2.94048768510170E-07 -1.68310111477815E-07
 -1.51999617498628E-10  1.19055517221620E-09 -1.97781890301493E-08 -1.07652605232993E-08  1.09435238101485E-08
 -1.80866351189049E-08 -1.11919114483189E-06 -3.34333550692694E-07  7.26059817966228E-10  1.67139636944919E-08
  2.66929247349311E-07  1.69307888677659E-07  5.45390607118079E-08  9.22382492956171E-08 -1.29989530338679E-08
  1.38515617623242E-08  4.11261404545422E-07  9.19992852344400E-07 -6.47149027362350E-09 -2.17828653845639E-08
  5.49969229334168E-07  9.55315045689928E-07  1.27645403165624E-05  1.27650326871805E-07  4.31546068203013E-07
 -3.51969428195254E-07 -1.77467208376800E-07  4.47720116257166E-09 -2.85942508844027E-08 -7.95023497019896E-07
 -2.96703891496053E-07  5.63698386533227E-09 -3.08215195905934E-09 -4.05651019773432E-07 -5.26927429712299E-08
  7.22523473047705E-09 -2.51873043415020E-08 -8.20837920188811E-07 -2.30744227588752E-07 -3.37744587562986E-07
 -7.64757640788941E-07 -4.03891374197475E-07 -6.76581992866807E-07 -2.52761866649402E-07 -5.39982453437944E-07
 -3.91775346744532E-07 -7.00836942159530E-07  1.91998690738478E-08  1.77171387559389E-08  1.00000003557028E+00
  2.06459117044681E-05 -8.39842114730029E-06  7.20535410713120E-06 -4.79454519126277E-06  4.55730305061797E-08
 -1.13368601561235E-07 -8.06914361188801E-07 -2.97207712998079E-07 -2.11027546245883E-06  3.71578704033832E-07
 -1.48271091818366E-06  7.22478954086201E-07 -1.50238544234377E-06  3.24984355621825E-07 -5.34756664272291E-07
  7.02175594452635E-07  1.65501702180533E-07  4.26358066342348E-07  3.19594137203959E-07  6.64103878834529E-07
 -8.71759878201363E-08 -2.19301892778040E-07  6.09456271569223E-08  2.41463581301651E-07 -2.68633852166299E-07
 -6.49626082553615E-07  5.96227683324396E-06  1.69469654928301E-07  6.83064141266577E-07  8.27983156345391E-07
 -8.86637854032112E-08 -8.99662671332194E-09 -6.08279240194677E-08  5.05952698521214E-07  3.19338321000385E-07
  1.16740725473631E-08  1.16712422858538E-07  8.67826528291002E-08 -5.27071436847639E-08  1.46521482889601E-08
  1.26767016471014E-07 -2.79634624022812E-07 -2.55497436074190E-07  2.83274665502416E-07  7.03489958545833E-07
 -2.57577799469277E-07 -4.41470419982668E-07 -1.63326673204630E-07 -4.05766249280668E-07  2.35288294549493E-07
  4.32338835113986E-07  1.77023737199199E-08  1.15026335624549E-08 -2.51201563663998E-08 -1.88549522232051E-07
 -6.03721558297327E-07 -5.26219091939887E-10  1.99336636803964E-08 -1.52851142872743E-08 -8.88081999212126E-08
 -1.05591824389370E-08 -7.90927252749641E-08  4.77727479370335E-08  2.97718114462776E-07  2.54213517932390E-07
 -9.11188950864812E-10 -4.59003289584966E-10  1.92482841038828E-08  3.61659115436660E-07 -1.61958494177099E-07
 -1.10459537778182E-06  4.91478881683778E-08  3.09133451507118E-07  2.85433530480420E-07  1.16155483325222E-07
  9.32398015516213E-07 -9.85020304253384E-08 -5.63985481254580E-07  1.45864129834253E-08  2.64401837134770E-07
  1.45070543737592E-08  3.72963969518063E-08 -4.31320610655919E-07 -2.38312743509328E-07 -1.39196497029585E-06
 -1.98521543572757E-07 -1.03578467471885E-06  2.97109054538608E-08  2.59623048288223E-07  7.59838430637747E-09
 -1.41566746153729E-08 -7.23559505174817E-07  2.36976810393091E-08 -1.38396965242288E-09  2.34646995045822E-07
  1.54619165785684E-06  1.47523044860463E-07  1.08297226842280E-06 -4.21151944196291E-09 -3.19322335206086E-08
 -1.13660372316567E-07 -3.96196532519443E-10  2.10777148914035E-08 -2.55359233727831E-08 -3.56781228864257E-07
 -8.81559038213833E-09 -1.34519323623831E-07 -4.86202948364103E-09 -3.68894385253217E-08 -1.31383234429281E-07
 -7.82015141022660E-09 -8.27937941068419E-08 -1.97452006966783E-08 -2.68780538155863E-07 -1.84879474328703E-08
 -2.71106607858252E-07 -1.28731630811263E-08 -9.85298596016577E-08 -3.57574265846653E-07  2.40046552886845E-08
  2.42340697657972E-07 -1.15424611010342E-08 -1.62707089428000E-07 -2.50508646718573E-08 -2.87170152805862E-07
 -1.60267824560458E-09 -3.22283872005933E-08 -1.24621361746305E-07 -6.64181061120712E-08  1.01948489030810E-08
 -1.34668785645791E-07  9.72062389763615E-08  1.08339156034727E-07 -3.73510310081732E-08 -1.74413728526278E-07
 -1.38227776648576E-08 -2.86839981176261E-09  6.82104474942784E-09 -5.15517801339831E-09  1.99261545201505E-07
 -7.26365678859424E-09 -9.88985869478052E-10 -2.90196354599367E-08 -1.01951733683313E-07 -8.87472984849920E-08
  4.17669722025825E-08  9.64709845763159E-08 -1.31945928219296E-07  1.05485935179216E-07  6.14505399334693E-08
  2.39894170550978E-07 -3.67587786406934E-07 -3.55414084422191E-07  1.02698698639685E-08 -1.16123087771214E-07
  4.77290348298987E-07  4.81416972372614E-07
* ORBITAL    1    2
 -1.39773791669124E-05 -1.70521074100152E-07 -6.87194342331397E-07 -8.43854853441990E-07  8.66522922167445E-08
  1.17482871867748E-08  1.18084878263006E-07  9.48794652550977E-08 -5.05985588843967E-08 -9.04362377943610E-09
 -6.13817163410282E-08  5.03377995692519E-07  3.19054390371369E-07  1.47349697419200E-08  1.28067831857378E-07
 -2.72285010051326E-07 -2.53758078925168E-07 -2.82536512242579E-07 -7.02120496198609E-07 -2.34736080966609E-07
 -4.31498509468068E-07  1.63110006026391E-07  4.05210719308542E-07  2.56640186406901E-07  4.39582382950774E-07
  1.73675375669134E-08  1.07841913681637E-08 -1.00000003518408E+00 -2.06404460932216E-05  8.39992299924453E-06
 -7.17697658248378E-06  4.82321463694782E-06 -2.10842077995850E-06  3.83249616532233E-07 -1.42946879641769E-06
  7.34841980068325E-07  3.87733767233253E-08 -1.08874431293192E-07 -7.99034910495404E-07 -2.93378349233900E-07
 -1.50602781310044E-06  3.34238978294012E-07 -4.99228405497742E-07  7.11699912923030E-07 -1.67031858179964E-07
 -4.30557888766506E-07 -6.19769702893726E-08 -2.46170086028223E-07  8.76956704782672E-08  2.20296500215536E-07
 -3.26852982684203E-07 -6.80690625109351E-07 -2.73519103358850E-07 -6.61022848210676E-07  1.27276633843529E-05
 -1.28377435152958E-07 -4.37671435451007E-07  3.26887296428393E-07  1.69828404757802E-07  5.71277993079253E-09
 -1.73028659757793E-09 -3.98022043839619E-07 -5.06277775966306E-08  4.47648000657231E-09 -2.76394973059583E-08
 -7.91417689771401E-07 -2.96489501428163E-07  7.28212166215045E-09 -2.34487298442833E-08 -8.11581916245493E-07
 -2.28424383788701E-07  3.37078646637927E-07  7.63411734472980E-07  3.91710947405004E-07  7.01142251320769E-07
  2.52282637933895E-07  5.39037053990740E-07  4.02579826031811E-07  6.73927884763766E-07  1.84560498038258E-08
  1.60952222149310E-08 -2.10957378499479E-05 -1.31344342422178E-07 -4.51097276136341E-07  2.71038150994462E-07
  1.63277669348918E-07  1.10964586486034E-08 -1.58142920817424E-08 -1.10655071100411E-06 -3.31363070906039E-07
 -1.58792992091432E-10  1.07567434680427E-09 -2.06351897216627E-08 -1.11125814472568E-08  7.32608999052213E-10
  1.72409476045143E-08  2.70649414430346E-07  1.70609277558054E-07 -5.43856394403564E-08 -9.18167707264172E-08
  6.56141438199732E-09  2.20185771678083E-08 -4.10534070557517E-07 -9.18649225570870E-07  1.24201537615755E-08
 -1.54000747394582E-08  5.48811219859884E-07  9.53509330602343E-07 -4.92473130993250E-08 -3.09865008061974E-07
 -2.87712168192578E-07 -9.82608586742186E-08 -5.62550379909786E-07  1.16033136056564E-07  9.31957853220979E-07
  1.46206240433052E-08  2.64645486426526E-07 -1.47002972660871E-08 -3.87390969228223E-08  4.26695882981883E-07
 -1.98061699498233E-07 -1.03176854308749E-06 -2.38068467960552E-07 -1.39130634243526E-06  2.98625119877498E-08
  2.62103703236247E-07  2.50874368760652E-08  1.88289484596973E-07  6.02710969852039E-07 -1.51786914127139E-08
 -8.76935293641154E-08 -4.80892072037441E-10  2.04306149270110E-08 -1.04912541262900E-08 -7.82833929038516E-08
 -4.79088532656431E-08 -2.98737397400591E-07 -2.57605945839665E-07  1.93778206783047E-08  3.63313031847577E-07
 -8.93987232936974E-10 -3.20130822588781E-10 -1.61606045938189E-07 -1.10233784134800E-06  4.81239427031186E-09
  3.65656804814276E-08  1.31081409387329E-07 -1.95655760199016E-08 -2.67241976195285E-07 -7.95223266643329E-09
 -8.45518920884818E-08 -1.83882101381510E-08 -2.70620969092087E-07  1.28670554408166E-08  9.84817787046436E-08
  3.57447903458892E-07 -1.15544330019613E-08 -1.62799872130320E-07  2.39733868516954E-08  2.42076034581742E-07
 -2.50427882213843E-08 -2.87092845843893E-07 -5.44571687099018E-09  3.10778284660532E-08  7.65989668259876E-07
  2.42832923488202E-07  1.57499519888270E-06  2.53283532379000E-08  6.96613532631727E-09  1.53054147625421E-07
  1.10402395571721E-06  4.21028435647239E-09  3.19192551954531E-08  1.13676828443812E-07 -2.54774100195163E-08
 -3.56248821965219E-07 -3.75151817346161E-10  2.11578869579694E-08 -8.87143569378568E-09 -1.35234317240912E-07
 -6.08231456109757E-08 -2.36169521284333E-07 -3.55076541097163E-07 -3.65069461777764E-07  7.45876346092170E-09
 -4.80576799641550E-07  1.16438183588316E-07 -4.76747363058637E-07  1.00018112720463E-09  2.90595388095017E-08
 -8.87954955281410E-08 -1.01552218177967E-07  4.18236829413614E-08 -1.04786571686179E-07 -9.61566144257431E-08
  1.32521451463973E-07  3.73417281531984E-08  1.74261779571179E-07 -2.92209764702425E-09 -1.36157866494134E-08
  7.41125725868568E-09 -1.99237317902030E-07  6.35186411503540E-09  5.67989459388534E-09  1.56014995138646E-09
  3.18931192506967E-08 -6.65924848518106E-08 -1.24020057617515E-07  1.03633987174460E-08 -9.65538495935984E-08
 -1.07213844700989E-07  1.35541634712915E-07
* ORBITAL    1    3
  1.42301911108708E-04  1.32029420691907E-07  4.40965067248320E-07 -3.02520219143404E-07 -1.70792273113448E-07
  5.82203794217661E-09  1.42677960824152E-09 -3.93580097048972E-07 -5.59764693447668E-08  4.92639896410545E-09
 -2.43444447578440E-08 -7.82901961606996E-07 -2.99560417165198E-07 -7.89180482631679E-09  1.73199659556603E-08
  7.96326730901536E-07  2.32213554288419E-07 -3.28768282417174E-07 -7.50421495988299E-07  3.84532361866808E-07
  6.90132800969519E-07 -2.58418194031253E-07 -5.50305870055759E-07  3.96755387445312E-07  6.66061276985740E-07
 -1.86464519056709E-08 -1.68734515385581E-08 -2.10603645783086E-05  1.27257402459940E-07  4.36367290538509E-07
 -3.25938103230041E-07 -1.75626164613319E-07  1.05854558969253E-08 -2.37806330039643E-08 -1.15379098819185E-06
 -3.43304187885110E-07 -1.10448924155333E-10  1.95179578440108E-09 -1.60638835849360E-08 -1.00461441150855E-08
 -9.16859413771300E-10 -1.80084297008659E-08 -2.70038049528481E-07 -1.70132318222130E-07  5.65667956444126E-08
  9.67400030307748E-08  6.53165999331532E-09  2.28534029191132E-08  4.13298602763868E-07  9.24637631177977E-07
  2.36686248991791E-08  8.12603712375570E-09 -5.51626044059103E-07 -9.57988981923685E-07 -5.91460317238965E-06
  1.71657143353417E-07  6.94538973956106E-07  8.72010496515987E-07 -7.68664042325183E-08  1.17919391116958E-08
  1.19781982203194E-07  1.13659175876313E-07 -4.33822455034945E-08 -9.26900227929632E-09 -6.57505873174582E-08
  4.78846370855481E-07  3.12233993230073E-07 -1.47886256837453E-08 -1.29559278232593E-07  2.70172658339161E-07
  2.56067660174959E-07  2.80512002645711E-07  6.97241745382693E-07 -2.35969886359727E-07 -4.34293926673507E-07
 -1.60663649543781E-07 -4.00584035453715E-07  2.54063936890665E-07  4.34874703052178E-07 -1.36922372893925E-08
 -2.22678630407631E-09  1.00000002527158E+00  2.06487565914180E-05 -8.40181690874243E-06  7.19161669214144E-06
 -4.81637641890212E-06 -2.09011102681268E-06  3.63984340070719E-07 -1.48783585995799E-06  7.13210799662422E-07
  7.90908149496890E-08 -1.25604216078642E-07 -8.04434944232569E-07 -3.08179781727743E-07  1.53247400320060E-06
 -3.47329614027155E-07  4.58623151648217E-07 -7.29616434273186E-07  1.66103823923980E-07  4.34208439749725E-07
 -5.92927067998454E-08 -2.42748502088647E-07 -1.03457151786593E-07 -2.77391035817377E-07 -3.21926056140814E-07
 -6.71490734333058E-07  2.69481660289304E-07  6.48171903288720E-07  1.22059761682372E-08  1.96109223892804E-08
 -4.71497685773877E-07 -2.03845012846434E-07 -1.05791370152812E-06 -2.46505557376763E-07 -1.42058169473775E-06
 -2.99289061523519E-08 -2.56288389717410E-07  4.82892837812872E-08  3.01841437754132E-07  2.65687410241222E-07
 -1.02868883457073E-07 -5.86083968216345E-07  1.21860855901323E-07  9.55279492072806E-07 -1.46242774772635E-08
 -2.63308573388578E-07  4.97023752677632E-08  3.13492258115408E-07  2.98203497678521E-07  1.85897342362272E-08
  3.67781924029569E-07 -1.22677475876326E-09 -2.71681661903971E-09  1.49597998989863E-07  1.04862839468411E-06
 -2.51591992707714E-08 -1.88831206378891E-07 -6.04360548412192E-07 -1.49822389170486E-08 -8.65147858326704E-08
 -1.99133443216445E-10  2.20672345938974E-08  1.05049942656134E-08  7.59784723248715E-08 -1.24587929579599E-08
 -9.53853300590717E-08 -3.47062551852899E-07 -1.16337709946667E-08 -1.65276078138069E-07  2.34177952258665E-08
  2.39313276580948E-07  2.45234553924791E-08  2.83333601225492E-07 -5.05559690681993E-09 -3.84048539654271E-08
 -1.37654975195372E-07 -1.95527454351096E-08 -2.65422491919235E-07 -8.27124807235539E-09 -8.58129042477197E-08
  1.87855407716615E-08  2.74639754471248E-07 -4.86990036186579E-09 -3.69591339647053E-08 -1.31719907542689E-07
 -2.67757242402386E-08 -3.66140418018493E-07 -6.17563137527939E-10  1.76039917690303E-08  8.34055946502110E-09
  1.30664600000382E-07  6.31406075214386E-09 -2.43031222299234E-08 -7.49381400364748E-07  2.40219368943177E-07
  1.57014294111654E-06  2.43763224434469E-08  1.99215969107624E-09 -1.49616469079918E-07 -1.08668762964154E-06
 -1.27038617957697E-09 -3.11095004199974E-08 -9.16332802047040E-08 -1.02682658383536E-07 -4.17702730839504E-08
  1.03999184995443E-07  9.54540714017455E-08 -1.32545785768323E-07  6.07303176635605E-08  2.36616305572326E-07
 -3.57756843347289E-07 -3.68875038105650E-07 -6.31909253012539E-09  4.76453249829960E-07 -1.14540850898834E-07
  4.80501856405677E-07 -1.35262622371161E-09 -3.09298703948142E-08 -6.78646712827342E-08 -1.26853967796096E-07
 -1.01404438596930E-08  9.53907565026763E-08  1.02639009296533E-07 -1.40357144086159E-07 -3.66775886978276E-08
 -1.71552675166819E-07  2.98086317393634E-10 -1.04588929141189E-08 -5.40831586663844E-09  1.97617070665437E-07
 -1.20186856690612E-08 -9.10014445668460E-09
* ORBITAL    1    4
 -1.00000002537415E+00 -2.06506181719923E-05  8.40294275158193E-06 -7.18986447122596E-06  4.81773042098126E-06
  7.84418935356018E-08 -1.25365123543673E-07 -8.05094964491569E-07 -3.08414020787303E-07 -2.09184167503959E-06
  3.64700158863603E-07 -1.48831296514503E-06  7.13112496026283E-07  1.53121410365299E-06 -3.46768754697126E-07
  4.58339678151572E-07 -7.29506542476819E-07 -1.66129497616986E-07 -4.34208873594183E-07  3.22093793242727E-07
  6.71774894527730E-07  1.03241072284615E-07  2.76871899417254E-07  5.94200653430651E-08  2.43036316805230E-07
  2.69293989917683E-07  6.47833091930856E-07  1.39258951619124E-05 -1.71438779007590E-07 -6.94459558129150E-07
 -8.70332914291429E-07  7.92160102057293E-08 -9.21132783822665E-09 -6.49993178897036E-08  4.82267183963303E-07
  3.12622374908686E-07  1.18140546923420E-08  1.20236124786174E-07  1.16652289229137E-07 -4.26060828580344E-08
 -1.47496943573168E-08 -1.29021264565256E-07  2.72962453537375E-07  2.56486841511053E-07 -2.80867621411660E-07
 -6.98127205159340E-07 -2.54322377065860E-07 -4.35446558971720E-07  1.60846780737346E-07  4.00966848507722E-07
  2.35265090949490E-07  4.33015138797174E-07 -1.41562800534866E-08 -3.11360190617620E-09  7.42447550806202E-06
 -1.27625794346917E-07 -4.36647722209573E-07  3.22907630944150E-07  1.73715141871379E-07 -9.55670789059509E-11
  2.23106495918305E-09 -1.43291685502949E-08 -9.51068952519173E-09  1.06409342578224E-08 -2.32176001119768E-08
 -1.15039922564440E-06 -3.42541754881001E-07 -8.62928748303581E-10 -1.72813742396752E-08 -2.64877190769770E-07
 -1.68718538237701E-07 -5.63443536688124E-08 -9.62686188847103E-08 -2.28604722369305E-08 -6.39400576071414E-09
 -4.12934252264632E-07 -9.23834353330754E-07 -6.29829264680293E-09 -2.22396987490321E-08 -5.51896578558105E-07
 -9.58379598034471E-07  1.42264864347955E-04 -1.26175832382691E-07 -4.43446670748418E-07  3.04590846417293E-07
  1.69696961350192E-07  4.33615947518850E-09 -2.41527601632618E-08 -7.82642539554508E-07 -2.99098272814833E-07
  5.84905495760499E-09  1.47848387107915E-09 -3.93040543923328E-07 -5.57270863875633E-08 -7.44982630180665E-09
  1.73386273814660E-08  7.97300203717339E-07  2.32308910402034E-07  3.28824176953908E-07  7.50684214872608E-07
 -3.96659651040613E-07 -6.65884440501987E-07  2.58434289252355E-07  5.50311338234970E-07 -3.84744811515610E-07
 -6.90486428244983E-07 -1.86309598247000E-08 -1.66887536527054E-08 -4.97059002159402E-08 -3.13539153749121E-07
 -2.98437421998848E-07 -1.28471820687093E-09 -3.29268452039856E-09  1.85354233477899E-08  3.67377107446769E-07
  1.49574073014048E-07  1.04845927201740E-06  2.51710193902270E-08  1.88905937763966E-07  6.04436275519652E-07
 -1.86636845763721E-10  2.22447827752941E-08 -1.49121131813834E-08 -8.59819097381477E-08  1.05706924210465E-08
  7.66153861109348E-08 -1.21954536078513E-08 -1.95477763501643E-08  4.71471318655228E-07 -2.46524791959097E-07
 -1.42063743302698E-06 -2.03863174174251E-07 -1.05806226089753E-06 -2.98904605156805E-08 -2.56200391038388E-07
 -4.82937203900802E-08 -3.01872151861914E-07 -2.65831841614437E-07  1.21904938247176E-07  9.55628747124013E-07
 -1.02829006641306E-07 -5.85678077585070E-07 -1.46057381959201E-08 -2.63277447491667E-07  4.63198312459126E-09
  3.52011196287115E-08  1.26017261919120E-07 -6.26536045337314E-10  1.77363708666585E-08 -2.63729502891943E-08
 -3.63433992809793E-07  8.25135681137097E-09  1.29456281241813E-07 -6.33862438203148E-09  2.41111753498115E-08
  7.48700443116054E-07  2.43979127537951E-08  1.99697136852126E-09  2.40224168087599E-07  1.57007247190693E-06
 -1.49581738534878E-07 -1.08668509151768E-06  1.26656903298294E-08  9.69146128203023E-08  3.51467280822204E-07
  2.35154772697683E-08  2.38668490471147E-07 -1.18321743530615E-08 -1.67063579357544E-07  2.47795271119082E-08
  2.84264431595177E-07  5.04971501988791E-09  3.83377333631802E-08  1.37235235328836E-07 -8.19967487077544E-09
 -8.52862006429692E-08 -1.95514604101843E-08 -2.65392769371243E-07  1.87281325843225E-08  2.74312181384945E-07
  3.67540353180383E-08  1.71798954733325E-07 -1.08824384634965E-08  5.07214040080240E-10 -5.15406628162910E-09
  8.93476031175087E-09 -1.97865725640892E-07  1.20075913687135E-08  1.51728025048600E-09  3.20843544151299E-08
 -1.26745976487772E-07 -6.87035277293309E-08 -8.88537821981365E-09  1.37661467205821E-07 -9.53128436271245E-08
 -1.02360850162719E-07 -6.05116065635588E-08 -2.34856140428681E-07 -3.66525686944677E-07 -3.58226468806164E-07
 -8.24522285229983E-09  1.14653109636596E-07 -4.80369941489084E-07 -4.81587959565416E-07  1.14837673102133E-09
  3.04021951197958E-08 -1.02432138733156E-07 -9.11284572908443E-08 -4.18015396420910E-08 -9.53422358343823E-08
  1.32615641184093E-07 -1.03961510956671E-07
* ORBITAL    1    5
 -3.51675807167274E-07 -2.46028946389083E-06 -9.55098215980663E-06 -2.84794469564218E-05 -1.09428095885387E-05
  2.57720542183723E-07  1.49984650900781E-06  5.52132652169458E-06  4.92725281939710E-06 -2.13575964972470E-07
 -1.40327591711935E-06 -3.07584390986409E-06 -1.93183552258563E-06 -2.19521023714941E-08  1.05533872564501E-07
  1.20941120433797E-06 -1.05601528598788E-07 -5.21375957654843E-06 -1.01600572362075E-05  1.22480267598668E-06
  2.60770598108736E-06 -2.96530826447981E-06 -5.24364426750775E-06  5.05426005519323E-07  3.29192918036877E-06
  5.78803781188158E-07 -5.53911144879704E-08 -3.43980032677097E-07 -2.40556804496905E-06 -9.30938597445950E-06
 -2.76404250391129E-05 -1.07321422659214E-05  3.97685810816282E-08 -7.42904873323907E-09  5.32749902907529E-07
  1.64750155282533E-06  8.23982638161194E-09  1.16402713056917E-07  2.09787072879586E-06  1.49138650921136E-06
 -3.30606722949751E-07 -1.98411400409642E-06 -5.85957519068129E-06 -4.86578760982925E-06 -1.34502840731793E-07
 -6.80911891905840E-07 -3.32983760027096E-08 -2.92559826526916E-07  6.10644012678174E-06  1.15527302755180E-05
 -7.30259831608025E-07  4.69002363015879E-07 -1.21545263015763E-06 -4.19589069652228E-06 -3.68017761557487E-07
 -2.51677115633268E-06 -8.55245505538746E-06 -2.25828340639970E-05 -8.59544000309647E-06  1.71014711517684E-07
 -1.99750390060548E-07  3.46183759481235E-06  6.16858898183714E-06  1.41927286159312E-07  3.93983137136141E-08
  3.27069041271428E-06  4.48485756611411E-06 -2.61815064783363E-08  1.49988640652641E-07 -2.38580694298952E-07
 -1.32596446954974E-06  7.25617876497994E-06  1.13580875682859E-05 -1.38456651213193E-06 -2.54143063473276E-06
 -4.26099340748151E-06 -6.70538763175294E-06 -7.56877410918507E-08  2.64059126315581E-06  9.36745414542995E-07
 -2.42147281624023E-07  2.93888828478487E-07  2.10536575162291E-06  9.90313068693073E-06  3.73535130067923E-05
  7.83717901399075E-06 -1.50554173113405E-07 -2.65593296179591E-06 -1.35382202630670E-05 -2.81791111231074E-06
 -5.61752040235241E-09 -1.48328311931357E-07 -8.17309404871288E-07 -1.13400685251425E-07  9.83038463107752E-08
  1.75191596878415E-06  8.95787233854890E-06  1.86338115529337E-06  1.02919295919691E-07  2.91387235921679E-07
  1.34402377340170E-08  2.69301444927108E-08  1.49528543628962E-08 -2.96857357954493E-08 -2.26140528767152E-07
 -1.73202161781074E-07  1.35658849900870E-07  3.83428250682345E-08 -6.10060730647535E-05  1.41724704151917E-06
  4.93154968378850E-06 -3.78862869920037E-07 -4.00543828279011E-06 -7.91877952961851E-08 -2.61582582212062E-06
  2.18934201306108E-07  1.06455830835718E-06 -1.22680523832476E-02  1.35021625541748E-06  8.87519954228886E-06
 -2.03797726301814E-07 -2.85207793793258E-06  8.43122053797672E-07  1.90991114268593E-06 -3.50383094407923E-07
  9.82620689861661E-07 -7.90342874589808E-05  1.38811887149874E-06  4.36735449315949E-06 -2.67187528294505E-07
 -9.53006465138125E-07  1.93596879554204E-08  2.66887787013106E-07  1.90863422543737E-07  3.47211578956377E-06
  9.99925084083623E-01  3.63825656583960E-06 -3.66944961191346E-04  6.83140638797220E-05 -1.46847090594923E-05
  4.57483798118353E-06 -2.72059125170763E-06 -4.56016499596435E-05  8.69201851007277E-06 -4.21286782674347E-08
  8.82363102740741E-07  3.91208571998884E-06 -2.77803358958715E-07 -3.37021490563413E-06 -1.03060840393051E-07
 -3.25776378255385E-07  1.28192249989801E-07  2.18185249196572E-06 -3.16475696128423E-07  1.78708955750356E-06
  6.47424461731267E-06 -1.33893750098289E-07 -2.39700831506130E-08  2.55068101184937E-07  7.06470221366571E-07
 -2.12135890003565E-08  1.14334207604602E-06 -3.33400743288681E-07  1.78754527465957E-06  6.44181457488880E-06
  7.83685308798739E-08 -4.51168839493107E-07  4.18402378166178E-08  1.11190453746350E-06  2.77075091374300E-07
  5.15866792134968E-07 -1.42560115498453E-07  1.61650367027469E-07  4.68186304054686E-07 -1.40789549044139E-07
 -1.39885961972749E-06 -1.88143131380248E-08  3.23089179669748E-08  8.70503963396924E-08  1.00961476378166E-06
  5.72660670501514E-07  3.22676788596839E-06 -1.40441986584216E-07  1.03710270543074E-06  1.39237720648437E-06
 -3.03913815369132E-06  1.41350948012643E-06  5.05281785643868E-06 -1.34281349754990E-08 -1.06834649438418E-07
  1.45302685924621E-07  2.01662496529631E-07  6.47071609327472E-08 -7.23618513570689E-07 -4.35269305436359E-07
 -6.39565155082329E-07  5.71754937146837E-07  3.19537582513180E-06 -5.37992068650070E-07  1.37154205797135E-06
  8.49632418018900E-07  1.39982917121539E-06 -2.93135745857510E-06  5.09281875076837E-06  1.49296808100886E-08
 -1.04973823135158E-07 -4.14565560412029E-07  1.05216336938876E-06  1.04921275692327E-06  4.56060151954211E-08
  3.69526966774585E-07  4.14743505123483E-07
* ORBITAL    1    6
 -2.85396467476017E-07 -2.04597745438093E-06 -9.67342312582827E-06 -3.66724075078856E-05 -7.57200278109872E-06
 -1.19604864147399E-08 -1.85486462915100E-07 -9.54798435075633E-07 -2.34663308321864E-07 -1.45421896981181E-07
 -2.62345089479928E-06 -1.34737308648558E-05 -2.77316958534370E-06  9.88372285999757E-08  1.74924502943680E-06
  8.92685111154688E-06  1.86495102646897E-06  2.47768258209732E-08 -4.28484949673098E-08  1.96100983764916E-07
  1.08373799242807E-07  5.80988462807881E-08  1.58570046923872E-07 -2.54937701435730E-08 -1.06921334731255E-07
  1.22708189230888E-07  4.20894152746916E-08  3.76418202438828E-07  2.57546940397997E-06  8.77845479020188E-06
  2.32514306421049E-05  8.85859971690922E-06  1.40997767457251E-07  3.96682623822139E-08  3.26105184149888E-06
  4.44679179494658E-06  1.70880666389546E-07 -2.01844705152149E-07  3.41844431942899E-06  6.13433283431198E-06
 -1.82200872273802E-08  1.95503888174660E-07 -1.21714320400147E-07 -1.21699135289390E-06 -7.25912934901520E-06
 -1.13476953122238E-05  7.44762859675935E-08 -2.63993424558992E-06  4.11550505357881E-06  6.43170090593642E-06
  1.40512392013531E-06  2.53776324363883E-06  9.66026727176110E-07 -1.41464045640012E-07  3.53311796551212E-07
  2.46946178109018E-06  9.52846278534852E-06  2.82370456441965E-05  1.09667154009195E-05  4.01747750456433E-09
  1.20756174582756E-07  2.00945825707585E-06  1.33923388255804E-06  3.61014865578050E-08 -1.28034874470774E-08
  4.26175790461694E-07  1.53290374865030E-06 -3.30191213410646E-07 -1.99099827586862E-06 -5.87155074303734E-06
 -4.83837695902190E-06 -4.43599557779296E-08  3.99839733128854E-07  7.61500186456722E-07 -4.12645657620516E-07
 -6.00238751346228E-06 -1.13901585007341E-05  3.49207893145000E-08  2.26505028137363E-07 -1.23612860118329E-06
 -4.18553501435137E-06  3.44455988617483E-07  2.40854778291153E-06  9.30690258096795E-06  2.75485476575590E-05
  1.07425968354982E-05 -2.09945867647775E-07 -1.33861807279329E-06 -2.74914856656772E-06 -1.86628276920339E-06
  2.57882103557571E-07  1.50296510949008E-06  5.53591069174205E-06  4.92856245163624E-06 -2.44358394122213E-08
  6.13774556811141E-08  9.80819196227733E-07 -1.54921692245891E-07  5.21304881507274E-06  1.01534775639543E-05
 -5.06382866036635E-07 -3.29597987897833E-06  2.96534994400998E-06  5.24432529500883E-06 -1.22022420994025E-06
 -2.60611732533277E-06  5.75351455610710E-07 -5.89358863900726E-08  7.06642054495619E-05 -1.42341985398613E-06
 -4.48665048761785E-06  2.84611705203138E-08  3.64380533573466E-07 -2.66076826898586E-07 -8.90099503474570E-07
  1.85107988404820E-07  3.44766452733612E-06 -9.99925088871754E-01 -3.65923390106342E-06  3.66824429640520E-04
  4.57568332538267E-06 -2.64679413156194E-06  6.83141810335916E-05 -1.47351603202516E-05 -4.56226133781772E-05
  8.67563382099230E-06  7.25353930265083E-05 -1.45117834406928E-06 -5.04177186004381E-06 -7.32278274571231E-08
 -2.59350821851906E-06 -3.79641084880381E-07 -4.01499448013953E-06  2.13633393994315E-07  9.77709948303663E-07
 -1.22684157772521E-02 -1.43962265505277E-06  1.28670837706998E-07 -8.33430515241056E-07  2.26855275613072E-06
 -3.16301358972181E-07 -2.78869368027177E-06  7.68414262641847E-07  7.64460244475242E-07  3.23071217936108E-07
 -1.80376404000780E-06 -6.53058594442552E-06  4.97673204755772E-08  1.21167393158582E-06  8.35922162835659E-08
 -4.05672164955180E-07  2.71230895561099E-07  4.50629773311326E-07  1.49807323871679E-07 -2.05456817955742E-07
 -6.26928302752687E-07 -1.55849390448890E-08  3.26555201726383E-08 -1.47119399120945E-07 -1.41665735011323E-06
  8.76119080161884E-08  9.82463690402578E-07  5.51362155906310E-08 -9.31592631711737E-07 -4.07913110707801E-06
 -1.05275880794769E-07 -2.97369206160292E-07 -2.81315212847433E-07 -3.39891116094805E-06  1.23783603918504E-07
  2.19774363547529E-06  3.21587660706115E-07 -1.78988198701606E-06 -6.48186901054253E-06  2.58699937730272E-07
  7.41488431686655E-07 -1.33138029554727E-07 -2.30689283663991E-08 -2.31589384310857E-08  1.11697573006293E-06
 -2.85552672946764E-08  2.72735305420127E-08  1.05091771744756E-06 -4.39674107672518E-07  1.01164778194253E-06
 -3.36926277256145E-07 -8.01381111620682E-08 -4.92295925917056E-07 -5.71330953400074E-07 -3.19448168192629E-06
  1.36667155395862E-06 -5.19779279632311E-07  8.46240057086852E-07 -5.06122858233582E-06 -1.39020207589265E-06
  2.94549344777848E-06 -5.01425486454462E-10  2.88253336594288E-08  2.11599454789274E-07  1.11711935317541E-07
  4.31616264770936E-08  4.01041542825370E-07  7.11809193758243E-07  5.99387312250588E-07 -5.74283075044881E-07
 -3.23170081648104E-06  1.05091657550771E-06 -1.62117586092114E-07  1.36336284098982E-06 -1.41704645573236E-06
 -5.06061403875310E-06  3.02900691536603E-06
* ORBITAL    1    7
 -3.78257380533341E-07 -2.58522847145960E-06 -8.77440331342461E-06 -2.35385757207234E-05 -9.04191476998773E-06
 -1.63912283973819E-07  3.20592900332884E-07 -3.43915880550072E-06 -6.33300188995699E-06 -1.36457737429517E-07
  2.53011439781468E-08 -3.39071477736357E-06 -4.59854206454843E-06 -1.92278800582977E-08  2.09824549103742E-07
  5.70127535194816E-09 -1.19769546234253E-06  7.35975307715556E-06  1.14405132501985E-05  1.36662756546968E-06
  2.47589880102089E-06 -4.24882127657016E-06 -6.58675745283502E-06  5.62114913140089E-08 -2.67722415180318E-06
  1.02333463862130E-06 -1.07808252875221E-07  2.89372059085433E-07  2.07374138689784E-06  9.77948106177772E-06
  3.69987085276922E-05  7.72142060084170E-06  1.48128396513376E-07  2.64255780791322E-06  1.35340132158006E-05
  2.80476970602050E-06  8.69315402490332E-09  1.67254970551794E-07  8.81864049533067E-07  1.64791728279999E-07
  9.83629755424057E-08  1.74840015110233E-06  8.91787710762909E-06  1.85204222584143E-06  4.25156177292750E-08
  1.71159461273842E-07 -1.50927897989656E-08 -5.38513568585718E-08 -1.19114830578288E-08 -7.40347356754939E-08
  2.04815059202238E-07  1.28595473798124E-07  1.35258752892438E-07  5.91501389118374E-08 -3.44073792340331E-07
 -2.40880744699414E-06 -9.37912900004788E-06 -2.78503951047460E-05 -1.07271574851256E-05 -2.59659566413267E-07
 -1.57309548362241E-06 -5.56416982746432E-06 -4.80210084428949E-06  2.14290696109340E-07  1.42624895191442E-06
  2.88983106970787E-06  1.79152679734815E-06 -2.41805667474267E-08  7.74617370367433E-08  1.13820445188008E-06
 -1.12515663198422E-07 -5.10707200314466E-06 -1.00730242490753E-05 -1.23999285175445E-06 -2.66144569143680E-06
 -2.89571287435044E-06 -5.18706865260932E-06 -4.98171112072656E-07 -3.24331598608386E-06  5.00515178935785E-07
 -1.84649360845485E-07 -3.40883029430679E-07 -2.38681283413248E-06 -9.29622489920770E-06 -2.75230635452104E-05
 -1.06057243428507E-05 -4.13153192875919E-08 -4.83033270298288E-08 -6.90351960326217E-07 -1.62001283620675E-06
 -6.96749206750645E-09 -1.32744869662516E-07 -2.12875279324054E-06 -1.43218273781038E-06 -3.35965036269131E-07
 -2.14501298351748E-06 -5.98210696118278E-06 -4.61502449892077E-06 -3.88423316104569E-08 -5.25584728432847E-07
  2.76745453175494E-08  2.41317495442459E-07  5.82180240513029E-06  1.12552383523209E-05  7.17002607016007E-07
 -4.23258154271244E-07 -1.22497334472638E-06 -4.18178599880439E-06 -5.36146925094188E-04  1.39228838314795E-06
  4.56694989094122E-06  2.52918102987111E-07  2.77193064878985E-06 -4.41486545993182E-08 -2.13019580780944E-06
  1.84173961585878E-07  8.79022894215032E-07  7.19060578982773E-05  1.45198763350143E-06  4.97938271306016E-06
  3.76843705726622E-07  3.99424057917706E-06  6.23456852313472E-08  2.57558659364507E-06  2.23295247616018E-07
  9.99328411774110E-07  1.00000020250197E+00  3.53228369357065E-06 -3.66738098669530E-04 -6.87727194641316E-05
  1.47537645090374E-05 -4.76732681982172E-06  2.76851428033924E-06 -4.49764970206671E-05  8.36912556255819E-06
  8.02595649602844E-05  1.39093378518666E-06  4.31631348639518E-06  2.76022958982538E-07  9.14831878438944E-07
 -1.86206112054580E-08 -2.34793327193963E-07  1.85295734332709E-07  3.48897308639835E-06 -3.28512788395022E-07
  1.78050947109309E-06  6.47264441098566E-06  1.32142189623414E-07  1.98724685280946E-08 -2.57338813537396E-07
 -7.55310059676150E-07 -2.40011873207297E-08  1.09898949336201E-06 -4.59163424818194E-08  8.94200744072853E-07
  3.94536237874697E-06  2.82138280138830E-07  3.42615774670670E-06  9.65200240735167E-08  2.28612368527429E-07
  1.28760103332755E-07  2.21517183094230E-06 -1.51768344554045E-07  1.86964060261495E-07  5.57108241582551E-07
  1.44216284866833E-07  1.40777698342318E-06  1.77816590998257E-08 -2.72651004537444E-08  8.93050947276775E-08
  1.01447455944165E-06 -3.40821144542714E-07  1.80662763565642E-06  6.50554710735281E-06 -8.89526833956371E-08
  3.38020907489798E-07 -4.66203860858667E-08 -1.16026473560109E-06  2.73122350886080E-07  4.29557341609053E-07
 -7.35721714441394E-09 -7.23584045957466E-08 -1.26842430351380E-07 -2.02946654638640E-07  5.51048116423158E-08
 -6.64730895800489E-07 -4.17292166948146E-07 -6.56664184295305E-07  5.75130274042360E-07  3.21723742594456E-06
  2.01445689183262E-07 -1.00861240953985E-06  1.33998839020299E-06 -3.11831090479381E-06  1.38297011030409E-06
  5.06610301817325E-06  2.47794622336675E-08 -4.85242390833539E-08  4.39553808094343E-07 -1.04250596849151E-06
  1.04154502815076E-06  7.27479590720734E-08  4.01357751022583E-07  4.35193338963168E-07  5.73097733353537E-07
  3.20154550437833E-06  5.36572210333449E-07 -1.35062157395626E-06  8.67950715441437E-07  1.37538650004261E-06
 -2.98492990500523E-06  5.06847331953803E-06
* ORBITAL    1    8
  3.41081917494947E-07  2.38809127984707E-06  9.29823064819223E-06  2.75016199278855E-05  1.05901456071561E-05
 -6.80741672050022E-09 -1.33336493944626E-07 -2.12169719870750E-06 -1.42151529210460E-06 -4.12289127783978E-08
 -4.92392934939990E-08 -6.86433940999040E-07 -1.61177618443469E-06 -3.35884194214807E-07 -2.14374677332762E-06
 -5.96542728245441E-06 -4.60564399789454E-06  3.03167714252913E-08  5.09814342288093E-07 -7.19488113385583E-07
  4.16048521540865E-07 -5.81863390811768E-06 -1.12519655853890E-05 -2.74113713119184E-08 -2.38572407542435E-07
 -1.22386628930807E-06 -4.17559984705260E-06  3.43662313386032E-07  2.40587638123002E-06  9.36570577086801E-06
  2.77965947182383E-05  1.07053506746664E-05  2.13999588558895E-07  1.42017906489316E-06  2.85006383458044E-06
  1.78098970531588E-06 -2.59827886271931E-07 -1.57635043563039E-06 -5.58444061417843E-06 -4.80694282031498E-06
 -2.44601472589110E-08  7.15892565840842E-08  1.09657826948661E-06 -1.25140441000625E-07  5.10555521461959E-06
  1.00704193338878E-05  4.96236468086724E-07  3.24307048895955E-06  2.89627538022469E-06  5.19130032894972E-06
  1.24387068595134E-06  2.67270343806186E-06  5.01974211354874E-07 -1.81904705563949E-07 -2.88800923339875E-07
 -2.06971690990458E-06 -9.76286939038806E-06 -3.69304916586195E-05 -7.68641696010373E-06  8.85972786650068E-09
  1.66733444233169E-07  8.75570662175009E-07  1.67550843130831E-07  1.47565031994186E-07  2.63436294739839E-06
  1.34924969399381E-05  2.79450185346388E-06  9.81519243071769E-08  1.74360561091858E-06  8.89035103507264E-06
  1.84740476547255E-06 -3.74985672235700E-08 -1.61150318687732E-07 -2.08298579336451E-07 -1.34450676062735E-07
  1.53973321175298E-08  8.04041803454388E-08  1.54528493779422E-08  5.71205334380080E-08  1.38905058090160E-07
  6.69975938924487E-08  3.78719208358020E-07  2.58847431568599E-06  8.78747822270525E-06  2.35790513240709E-05
  9.05581493002452E-06 -1.36482762055406E-07  2.41800910907030E-08 -3.39519029893142E-06 -4.59759208366137E-06
 -1.63957132168859E-07  3.19937442766350E-07 -3.44268762169682E-06 -6.33369272958689E-06 -1.88833140315599E-08
  2.11785501237709E-07  9.99147520491399E-09 -1.19308277776201E-06 -7.36088837193771E-06 -1.14411600682835E-05
 -5.76076532230539E-08  2.67539077239691E-06  4.24252876572868E-06  6.57452281521446E-06 -1.36739969408996E-06
 -2.47474417478727E-06  1.02572896408306E-06 -1.00850362820979E-07 -1.00000020371071E+00 -3.55543523666756E-06
  3.66753774765920E-04 -4.80938369428787E-06  2.77913663915890E-06 -6.87349381647643E-05  1.47451510169643E-05
 -4.50115345766976E-05  8.38330498032778E-06 -7.03237028379791E-05 -1.39187159207889E-06 -4.32380408334048E-06
 -1.93533515130525E-08 -2.40646004307476E-07  2.74929987760841E-07  9.10127334167720E-07  1.85391281970939E-07
  3.48812046532958E-06 -5.36510437946740E-04 -1.39702780929353E-06 -4.17689471594300E-06  2.98473743401543E-08
 -2.14411141029663E-06  2.58065358841043E-07  2.76912391286945E-06  2.32438333175625E-07  8.70195042823335E-07
 -6.22949782804576E-05 -1.45351973392514E-06 -4.98744637882405E-06  6.22202245532947E-08  2.56959739093342E-06
  3.76538465859181E-07  3.99055285474451E-06  2.22284412092546E-07  9.92379195190348E-07  1.50211551959206E-07
 -1.78737680095525E-07 -5.33675530550489E-07  1.68881338038184E-08 -3.39703987281455E-08  1.42069107983766E-07
  1.39289772088514E-06  8.74228641690648E-08  9.99405075964528E-07  3.39596319376847E-07 -1.80586568223099E-06
 -6.50335428564857E-06 -4.70292288435048E-08 -1.16260802551737E-06 -8.91899685703033E-08  3.36882788436353E-07
  2.72682128466119E-07  4.26904424106589E-07  3.44139342672278E-07 -1.79489373990684E-06 -6.49544122021286E-06
 -2.58766158394037E-07 -7.28626490636606E-07  1.33122466260868E-07  6.90659293366333E-09 -2.45125952226710E-08
  1.10739423455652E-06  4.72364452958294E-08 -8.96152323073703E-07 -3.95259069195849E-06  9.66048186442877E-08
  2.27920628219131E-07  2.82229945992031E-07  3.42774403996559E-06  1.28497979033879E-07  2.21479873179498E-06
 -5.74093988781383E-07 -3.20889755573883E-06 -1.35115971099450E-06  5.29274876261944E-07  8.70675279681836E-07
 -5.06551338057293E-06 -1.37479064441820E-06  2.98389980643104E-06 -2.56008122826019E-08  4.33561073068561E-08
 -1.04317763250645E-06  4.42921143401390E-07  1.03785760376335E-06 -4.27441077455003E-07 -7.47745953044918E-08
 -4.08146756817558E-07 -5.79413720412407E-07 -3.24818231266906E-06 -1.02573231767418E-06  2.08511785680540E-07
  1.37261930665595E-06 -1.38377308626330E-06 -5.06568723767743E-06  3.19682902409771E-06  7.26736322485784E-09
  7.18785157856262E-08 -2.04782163208236E-07 -1.26400078383738E-07  5.57263858415504E-08  4.15278499436262E-07
  6.59067297510678E-07  6.59189137605814E-07
* ORBITAL    1    9
 -1.16494010341968E-07 -8.35877663683720E-07 -3.99235412454872E-06 -1.76289471543364E-05 -4.69888680924910E-06
  9.08662416318320E-08  1.73198375112128E-06  1.21304727526787E-05  4.28968206936369E-06 -7.61217356952717E-09
 -1.34742127928024E-07 -5.38655865591542E-07  8.90592946160110E-08  6.85707910500695E-08  1.30007501380283E-06
  8.85116567286192E-06  2.94703338207164E-06  6.31320618934256E-07  9.95893278706963E-07 -1.02694024356972E-07
 -4.89186810950749E-07 -3.49813694436007E-07 -5.42571246093790E-07 -8.27949943191638E-07 -1.86990730182984E-06
 -6.55021672718756E-07 -1.66744315682412E-06  8.10310905624122E-07  5.72025128983103E-06  2.44293733582560E-05
  1.04092459958614E-04  4.40779959521311E-05 -1.46315891678898E-07  1.11068484095379E-06  6.86495384443766E-06
 -2.32790274390476E-06 -1.76443637756066E-08  2.66907525122738E-07  1.71028147331564E-06  1.77612340775918E-08
 -8.98439522465415E-08  6.06997574221155E-07  3.69832870422150E-06 -1.63490510461266E-06 -2.04055897031541E-06
 -4.52275526755917E-06 -1.01555585043925E-06 -2.23732820366215E-06  1.18913060149505E-06  2.62319431409160E-06
 -3.94561844253708E-06 -5.29867500241853E-06 -3.52484193830498E-06 -5.34447730853986E-06 -1.78237606789617E-07
 -1.27911460068941E-06 -6.11119465681350E-06 -3.01097338269962E-05 -1.20081027315902E-05  8.94142143205494E-08
  1.70469333096189E-06  1.25768014029349E-05  4.68483841031404E-06  3.12236696580904E-08  5.76387967447777E-07
  3.06579148513267E-06  4.92971301340896E-07  7.41294123775706E-08  1.43072104273217E-06  1.10721420717545E-05
  4.29364927903205E-06 -4.62993819902913E-07 -5.41082428222773E-07  5.94729980848795E-07  1.66876396753308E-06
 -2.44997618406760E-07 -1.36752913385595E-07 -6.28632289159401E-07 -1.72220257168584E-06 -7.77042224686798E-07
 -2.10909885726102E-06 -1.77138522907879E-07 -1.27125929108631E-06 -6.07471362670492E-06 -2.99260005763417E-05
 -1.19206612649451E-05  1.13034957388769E-07  2.15944083590661E-06  1.56999755939586E-05  5.63392307716687E-06
  8.05024485718965E-09  1.32271357456293E-07  4.55860290271091E-09 -4.49024221614502E-07  4.01634003108211E-08
  7.78462055496583E-07  6.58171232047924E-06  2.91577275840574E-06 -2.33493253260648E-08 -1.56813954318959E-07
  6.85989221988649E-08  2.20985194367589E-07  5.24462580612468E-07  5.49717231697953E-07 -1.15491702266581E-06
 -3.17613683374487E-06 -1.67105547447576E-08 -2.42750413214844E-08 -6.98385566098860E-07 -8.73210204255408E-07
 -2.89115207016751E-06  5.12359779884699E-07  4.29104105010450E-06  4.67510785569917E-08  1.40388912661584E-06
  2.74268417507076E-07  3.33067133874373E-06 -2.48841050431163E-07 -5.78950855762764E-07 -2.20515388899285E-06
  5.49766220352124E-07  6.15599702711659E-06 -7.47730786081730E-08 -1.88003778907543E-06  4.42178218955657E-07
  5.69385663995391E-06 -2.46175532158926E-07 -5.63336418383841E-07 -2.18178297175602E-06  2.36542024403786E-07
  2.61689964448094E-06  5.88905297731837E-08  5.80567000783839E-07  1.24455061049765E-07  1.43515591034230E-06
 -6.92579387539800E-07 -8.98555182465109E-07 -2.95108528421364E-06  4.75277673265645E-07  5.21567286949644E-06
  7.69123123435777E-08  4.25641715491456E-07  3.30512353032188E-07  2.00094042532151E-06  1.33471848344876E-05
 -2.53262141410384E-08  1.49319144463245E-07 -3.46514611416533E-08 -8.04494883582950E-07  1.83309098580692E-07
  1.93763410406027E-06  6.38445147260963E-08  8.46185549283416E-07  9.07147754972493E-06 -3.50736552203924E-09
  9.91703521697793E-08 -3.14576660723151E-08 -3.18920264546114E-07 -5.25274999463438E-08 -5.85462198707061E-07
  1.38136439541719E-08  1.71506717359798E-07 -1.00000038650397E+00  5.70180379355234E-06  3.63160195813130E-04
 -3.28818637524662E-05  5.98175345503685E-07  6.19149080102659E-05 -1.70152691943897E-05 -6.63084179765089E-05
  1.22922755181052E-05  1.85065487173804E-05 -5.18544141753387E-08  5.12393718651392E-08  1.26647993075355E-07
  1.22121710008315E-06  2.97995540674908E-08 -2.74319408107724E-08 -1.54743517115996E-07 -1.94350226308624E-06
  2.28978577805913E-07 -5.71940104075931E-06 -5.00028394418884E-06 -8.50581691440237E-06  2.35807803620702E-06
  2.10817420557085E-06  6.78413267449844E-06  2.05779265848202E-06 -4.08756049730889E-08 -1.85237859349713E-07
 -9.24396212798177E-08 -3.94834953258075E-07 -2.75574793105742E-07  1.76407282591347E-06  6.96483132473885E-07
  1.88578872485735E-06  3.73381517131468E-07  2.03619521574046E-06  3.11871811283496E-07  2.06298251853171E-07
  9.49486933596043E-08 -1.50241458725199E-07 -3.15542082847132E-06 -3.12541796215725E-06 -3.78635651395199E-08
 -1.68951250511856E-07 -4.39419696992630E-07 -4.62158610935143E-08  2.07004737455397E-07  7.04864073259905E-07
  1.76680406000012E-06  1.88750886179134E-06
* ORBITAL    1   10
  1.76517169218223E-07  1.26677937089098E-06  6.05278907010979E-06  2.98258336800835E-05  1.18700433962557E-05
  8.94542428312805E-08  1.70617278781454E-06  1.25599696733263E-05  4.65961500512779E-06  3.09551275925237E-08
  5.71337026522004E-07  3.00603192422623E-06  4.59598557864693E-07 -7.39355539410373E-08 -1.42747331422492E-06
 -1.10637449596662E-05 -4.29426735544623E-06  4.68569880801659E-07  5.55645111970319E-07  5.83501723011910E-07
  1.65288583411659E-06  2.41860562856140E-07  1.36180280341566E-07 -6.43920807709766E-07 -1.75307032840600E-06
  7.68868295945683E-07  2.07795784494212E-06  1.73422699323266E-07  1.24455018673594E-06  5.94614551440921E-06
  2.95228124493586E-05  1.19997668620405E-05  1.09524013430012E-07  2.09351261956487E-06  1.53581247735627E-05
  5.58216377242344E-06  7.42289874645256E-09  1.20214613208734E-07 -8.01333079070623E-08 -4.79602079472482E-07
 -4.04857849039106E-08 -7.85427310874249E-07 -6.65608727783592E-06 -2.95812593342708E-06  1.75805567364994E-08
  1.49840676816008E-07  6.78080978081728E-08  2.23670227209487E-07 -4.98037265985330E-07 -4.84394502042485E-07
 -1.14480672287304E-06 -3.15293360088139E-06 -1.58874560703557E-08 -3.84654403462587E-08  1.17364418801851E-07
  8.42177153699742E-07  4.02404206116171E-06  1.77250373084370E-05  4.66642497295373E-06  9.01066108183923E-08
  1.71692650678403E-06  1.20351925278154E-05  4.26184890014603E-06 -8.43826192185302E-09 -1.50625703248888E-07
 -6.42727291601975E-07  5.88999293979475E-08 -6.98608482572625E-08 -1.32503398256955E-06 -8.97579291623381E-06
 -2.96409552628143E-06 -6.24207850244527E-07 -9.82611695228227E-07 -8.70626858038280E-08 -4.58538801562785E-07
  3.67409205377193E-07  5.84369059516955E-07 -8.28625309001446E-07 -1.86996901669922E-06  6.56405086325379E-07
  1.66618169393185E-06 -8.06009276659156E-07 -5.69110741406977E-06 -2.43255756804236E-05 -1.03595447839207E-04
 -4.38808626819931E-05 -1.53564723038851E-07  9.86166538577789E-07  6.27845870029152E-06 -2.49022724032597E-06
 -1.92208347020686E-08  2.36326764382607E-07  1.57579624706417E-06 -3.27199242305977E-09  8.92428214214242E-08
 -5.96586039954946E-07 -3.90972149823980E-06  1.45250069895112E-06  2.05807808683761E-06  4.58047003578370E-06
 -1.01080335144934E-06 -2.24154842841951E-06 -1.25988375545131E-06 -2.74510754006867E-06 -3.82973085657789E-06
 -5.10254094117321E-06  3.54586015000082E-06  5.42872178921524E-06  2.43858042586473E-07  5.85336769177299E-07
  2.21778524844769E-06  5.45256385855187E-07  6.12964925911480E-06 -8.34168123232724E-08 -1.99089846704135E-06
 -4.40583410783973E-07 -5.70947146727719E-06  6.73098090707900E-07  8.71132118016706E-07  2.87502319848628E-06
  5.06107643601790E-07  4.23227796106745E-06  4.20934184258231E-08  1.37166461208239E-06 -2.82873351836206E-07
 -3.42161813023165E-06  6.99536639147875E-07  8.93176226644103E-07  2.94019213653045E-06  4.69953450854673E-07
  5.12465507036712E-06  8.09864341368667E-08  4.50861864833852E-07 -3.32967508961333E-07 -2.03443684180095E-06
  2.40450227097159E-07  5.64988130443901E-07  2.18758252547344E-06  2.34614083917602E-07  2.60377341384895E-06
  5.53720791923937E-08  5.54406392290139E-07 -1.27147523854360E-07 -1.45229075290005E-06 -2.94502002646319E-05
  9.50392575134618E-09 -6.75476090867401E-08 -3.24617235096214E-08 -3.15211271774305E-07 -5.29012128807132E-08
 -5.92123270768277E-07 -1.36939927351856E-08 -1.81677020502879E-07 -7.34018930546516E-05  2.87119301843296E-08
 -1.16151654657443E-07 -3.09604544250555E-08 -8.00560171179820E-07  1.81131051378306E-07  1.92667309499148E-06
 -5.78454704124788E-08 -8.22125406157702E-07  1.85135564897776E-05  3.62242757786546E-08 -1.25271697813405E-07
  1.24088893708446E-07  1.19405182629872E-06  2.75154783544521E-08 -3.12582740166759E-08  1.57978285583952E-07
  1.95209129542798E-06  1.00000038061292E+00 -5.55521973312077E-06 -3.63374140709643E-04 -3.27425446605194E-05
  4.04000758117359E-07  6.25391228827292E-05 -1.73547682570399E-05  6.64835025587952E-05 -1.23697213906141E-05
  3.77546064564239E-08  1.65381088288305E-07 -1.04374529918106E-07 -3.92060422649095E-07  2.68522117111079E-07
 -1.76711727103897E-06 -7.09221925180019E-07 -1.87369199030424E-06 -1.00993250295295E-07  6.07982398742783E-06
 -5.11101525365536E-06 -8.74009443848082E-06 -2.59570997535780E-06 -2.08624347832874E-06 -6.92189456399575E-06
 -2.14617837321141E-06  3.80717228498233E-08  1.68606857201785E-07 -4.34066015790789E-07 -5.16208436395044E-08
 -2.03468548318687E-07 -7.00484276747677E-07 -1.76309770634395E-06 -1.86080829239753E-06 -3.68532931365386E-07
 -2.00779354958275E-06  3.30416327845622E-07  1.86310552608839E-07 -1.03867333583443E-07  1.51142293556003E-07
  3.08436006274624E-06  3.10717304843909E-06
* ORBITAL    1   11
 -8.05704728895750E-07 -5.68891010066839E-06 -2.43146741557590E-05 -1.03523596223479E-04 -4.38382646897518E-05
  1.92246823695627E-08 -2.36461157611182E-07 -1.58536050708178E-06 -4.60355961505070E-09  1.53626782205829E-07
 -9.85567578747388E-07 -6.28502897107118E-06  2.48364415194525E-06 -8.92494290434417E-08  5.96546522691703E-07
  3.90391341437889E-06 -1.45835305069348E-06  2.05855055969864E-06  4.58567172972063E-06 -3.83227827038171E-06
 -5.10685343562596E-06 -1.25817420269428E-06 -2.74289664772547E-06 -1.01135506640943E-06 -2.24178539367849E-06
 -3.54820170851531E-06 -5.43602977940616E-06  1.17401329588568E-07  8.42444861478506E-07  4.02541543793659E-06
  1.77407763361629E-05  4.68299462384628E-06  8.63201974757791E-09  1.54359716517745E-07  6.67829539184026E-07
 -5.14332296931933E-08 -9.00052737098046E-08 -1.71513780352037E-06 -1.20280884870676E-05 -4.26246141750373E-06
  6.99425829222522E-08  1.32661205918512E-06  8.98553108930360E-06  2.96645204109615E-06 -6.23405721647764E-07
 -9.80604882610970E-07 -8.27192501349124E-07 -1.86660194246546E-06  3.66854213659700E-07  5.82586732657615E-07
 -8.88455576968063E-08 -4.62266280742004E-07 -6.57041334543001E-07 -1.66808489128768E-06  1.73376094464276E-07
  1.24421237067928E-06  5.94442639561966E-06  2.95016143338761E-05  1.19799975188379E-05 -7.29610015589927E-09
 -1.17900654398777E-07  9.20961013019243E-08  4.81744127191360E-07 -1.09154894385173E-07 -2.08685375945199E-06
 -1.53198255976880E-05 -5.57260388014905E-06  4.06539426892315E-08  7.88306779104281E-07  6.66710065645101E-06
  2.95761115581302E-06  1.75870506470774E-08  1.49016876897493E-07 -1.14205369634346E-06 -3.14810864960812E-06
 -4.98685791175747E-07 -4.87407714187105E-07  6.76619304066293E-08  2.22769592825841E-07  1.19217252474862E-08
  3.17478206585599E-08  1.76201089796164E-07  1.26452791138266E-06  6.04255787578960E-06  2.97781458507503E-05
  1.18494540746345E-05 -3.08880717706193E-08 -5.69616595559062E-07 -2.99763595899026E-06 -4.58986829330041E-07
 -8.93996978410868E-08 -1.70513683682777E-06 -1.25529842335399E-05 -4.65690167807504E-06  7.39375454709462E-08
  1.42713580410128E-06  1.10595191505024E-05  4.29232024870877E-06  4.68541477486882E-07  5.55588380692179E-07
 -6.43928417078191E-07 -1.75323601158556E-06  2.42004533627345E-07  1.36700120413641E-07  5.82483854364425E-07
  1.65073976524007E-06 -7.69076381259209E-07 -2.07861019608904E-06  6.97758457482729E-07  8.90858262641876E-07
  2.93185163301388E-06 -8.05834529447583E-08 -4.49062492573658E-07 -4.69744985647511E-07 -5.12354349487762E-06
  3.32586599346465E-07  2.03180463816610E-06  2.39802158749311E-07  5.64557181694470E-07  2.18602766784652E-06
 -5.51792049634953E-08 -5.53004086609749E-07 -2.34446952631757E-07 -2.60252673847747E-06  1.27031486082574E-07
  1.45041781649245E-06  2.43159276372880E-07  5.87333959335188E-07  2.22497308326673E-06  8.31027289672574E-08
  1.98792917968038E-06 -5.45377299622306E-07 -6.13028664975703E-06  4.40370826624694E-07  5.70733769610673E-06
  6.71846609484429E-07  8.71439002523889E-07  2.87569204374372E-06 -4.15674416293296E-08 -1.36546303247530E-06
 -5.05603287109377E-07 -4.22545451259893E-06  2.82790287422753E-07  3.41964377089904E-06 -1.34497494359291E-04
  2.88080403332902E-08 -9.31721674626575E-08 -3.60037953880164E-08  4.29907611372767E-08 -1.17237384929169E-07
 -1.18397802155618E-06 -1.44950535829997E-07 -1.93207428813504E-06  1.00000037150155E+00 -5.49640295532892E-06
 -3.63419419173104E-04 -6.25671310736441E-05  1.73562301770099E-05  3.27751132417858E-05 -4.16321069098949E-07
 -6.63730155476982E-05  1.23510736506523E-05  9.07106358462004E-06  1.31650823871367E-08 -7.00434163941170E-08
  5.56596840307681E-08  6.02375793464667E-07  3.15721659890362E-08  3.29892821824750E-07  1.67804221568155E-08
  1.86472214060641E-07  7.34018426969013E-05  2.86043101234059E-08 -1.66846164202600E-07 -1.85786449659798E-07
 -1.92515505870631E-06  4.02484261554195E-08  7.98341053217652E-07  6.75846255714360E-08  8.18534351769859E-07
 -3.68217733077968E-07 -2.00514390816261E-06 -1.85326833516962E-07 -3.27167618065712E-07  1.02276560262299E-07
  3.10346337833033E-06  1.50357802468117E-07  3.08600211270087E-06  3.84211013525100E-08  1.71117845852427E-07
  5.05445816743921E-08  4.40613183250107E-07  2.04658216374465E-07 -1.85869127685858E-06 -7.00762445357853E-07
 -1.76218332402417E-06 -9.22676646030626E-08  6.14642166621092E-06  8.75900062358881E-06  5.10152698954268E-06
  2.52376249554901E-06 -6.92022297548014E-06 -2.14953889833121E-06 -2.23249074187158E-06  3.71005846532621E-08
  1.60925670220162E-07  3.93587543426314E-07  1.06239250149713E-07 -2.70996814775491E-07 -7.06464021286809E-07
 -1.86926405357290E-06 -1.76515901290819E-06
* ORBITAL    1   12
  1.76557562516524E-07  1.26710071094618E-06  6.05525448450223E-06  2.98608299478675E-05  1.19256291463438E-05
  8.10069111214759E-09  1.33202056931332E-07  1.02961202783882E-08 -4.47807040247211E-07  1.12691932716088E-07
  2.15234815116613E-06  1.56670847122270E-05  5.63336389013702E-06  3.98749924687804E-08  7.73129408847893E-07
  6.54716214426057E-06  2.90724113921638E-06  2.46398035536702E-08  1.60101772592870E-07  1.14829654746645E-06
  3.16565951141574E-06 -5.24076223086985E-07 -5.50791226624213E-07 -6.92177013730702E-08 -2.21579417285415E-07
 -1.10501795636385E-08 -1.12481818961028E-08  1.78508831946828E-07  1.28105235861642E-06  6.12013383530657E-06
  3.01422466734096E-05  1.20093533543980E-05  3.18021466863224E-08  5.87544513339964E-07  3.12810723203287E-06
  5.05648776169424E-07  8.96736757274188E-08  1.70956782480009E-06  1.26037395001700E-05  4.68875423917162E-06
  7.46071799469401E-08  1.43989929321669E-06  1.11187542847288E-05  4.29949609788032E-06  4.64000665313190E-07
  5.43420894474660E-07  6.29793659343253E-07  1.72321033870266E-06  2.46885671118698E-07  1.41825096605188E-07
 -5.95190560495804E-07 -1.67111378443693E-06 -7.79883389781109E-07 -2.11558434292526E-06 -8.06852763124231E-07
 -5.69982843342247E-06 -2.44228939881569E-05 -1.04079887380039E-04 -4.40330834473067E-05 -1.87647781778460E-08
  2.43624499759465E-07  1.69344491302321E-06  5.05431668293652E-08 -1.54228672879628E-07  9.67324843772184E-07
  6.66502696554723E-06 -2.23869750163064E-06 -9.28385633415640E-08  5.43272719084294E-07  3.74746738238826E-06
 -1.50343594419734E-06  2.00700389156652E-06  4.49451766708181E-06  3.81261824314161E-06  5.16868362851339E-06
 -1.18929420701253E-06 -2.63285284509297E-06  9.87876350632160E-07  2.19992699421364E-06 -3.44224572993178E-06
 -5.28160818798984E-06  1.16439509339626E-07  8.35495982783618E-07  3.99090174596984E-06  1.76381482509673E-05
  4.70813917322499E-06 -7.69668503606895E-09 -1.36231218461550E-07 -5.49161367735749E-07  8.52352931553388E-08
  9.08827276229038E-08  1.73240297270305E-06  1.21419747025377E-05  4.29656971835754E-06  6.86471904152512E-08
  1.30170890705571E-06  8.86855841391768E-06  2.95426363658887E-06 -6.33495786859504E-07 -1.00016636561030E-06
  8.28343872641884E-07  1.87331344961710E-06  3.51512286816058E-07  5.46085249736720E-07  1.01021591873343E-07
  4.86223867654190E-07 -6.55732662467085E-07 -1.67088320966546E-06  2.42857647643581E-07  5.62156715157454E-07
  2.17799356522178E-06  5.90108227188077E-08  5.80162391200455E-07  2.36430527127985E-07  2.61623749264740E-06
  1.24007721775736E-07  1.43043764548306E-06  6.80355509179699E-07  8.99438358752551E-07  2.96284831466485E-06
  7.70865591942056E-08  4.28633977707565E-07  4.76096745314865E-07  5.22429414458192E-06  3.32792069919663E-07
  2.02892538721771E-06  6.79586804171110E-07  8.62999817531742E-07  2.87537904563638E-06  4.74436776298407E-08
  1.40004415118864E-06  5.12680853842091E-07  4.32462680574658E-06  2.74869194521354E-07  3.34889464569638E-06
  2.41803923994647E-07  5.67818229015065E-07  2.17663730028260E-06 -7.60441662743768E-08 -1.88414202086484E-06
  5.48322976645366E-07  6.16401706628908E-06  4.41421430604659E-07  5.69486919695778E-06  1.00000037722989E+00
 -5.77834640018113E-06 -3.63134620897001E-04  6.22126326549319E-05 -1.71286003068549E-05 -3.32880587769819E-05
  5.40226106820852E-07 -6.61707292613022E-05  1.21891195240433E-05  1.34502197865773E-04  5.12435188912357E-08
 -1.05827207467552E-07  2.03811040705368E-08 -2.39849773089859E-08  1.32003587634356E-07  1.22403485635493E-06
 -1.64926070975677E-07 -1.94373423019572E-06  1.33540018595737E-05  3.97501123428101E-08 -1.12111875105781E-07
  1.88317714832913E-07  1.96712633304969E-06 -3.59801490729482E-08 -8.00567900018553E-07  6.78805549575463E-08
  8.61464280586884E-07  2.94593533854747E-05  3.44970609297866E-09 -1.12574380896507E-07 -5.41618926299133E-08
 -5.88670732378392E-07 -2.94047577554289E-08 -3.23603662474053E-07  1.65230822520651E-08  1.73410565819158E-07
  3.86853288696614E-08  1.73521067586141E-07 -4.53749321311745E-08 -4.36447381082995E-07  2.04714929994890E-07
 -1.88459842082396E-06 -7.03572720802139E-07 -1.76524285502454E-06 -3.76216887368135E-07 -2.05406722403304E-06
  2.05984757093327E-07  2.99843903793882E-07  7.78198440414113E-08  3.15043262438865E-06  1.48785431537970E-07
  3.15697865361643E-06  4.03535826500557E-08  1.83416704884106E-07 -3.86478732273568E-07 -9.20753700306088E-08
 -2.72070639585908E-07 -6.98126845599056E-07 -1.88716029315031E-06 -1.76297049102302E-06 -1.84785749176790E-07
  5.86267345680184E-06 -8.61228157127903E-06 -4.88293145081372E-06  2.42938743509561E-06 -6.94320508055445E-06
 -2.00542680117229E-06 -2.15329558299052E-06
* ORBITAL    1   13
 -3.29725535547006E-07  2.03865221844737E-04 -8.88301013231881E-06 -2.31132809910795E-05 -1.05147776933094E-05
 -1.05222394618100E-08 -3.82652012908957E-07 -2.08800477191399E-06 -1.44723826681154E-07 -1.62723638418971E-08
 -1.19715735267382E-07  4.35662237816718E-06 -2.10232037902258E-07 -7.88151353080992E-08 -1.03667395896925E-07
 -3.31747196846868E-06 -2.73769995084346E-06 -1.07997591302222E-06 -1.88251858013484E-06  3.41559614029277E-07
  1.07178426160985E-06 -3.70103260193672E-06 -8.34239064609235E-06  6.79382218717075E-08  4.73697034157391E-07
 -6.71699032507363E-06 -9.26248679334875E-06 -3.29311202682373E-07  3.35547711028091E-04 -8.59125180087318E-06
 -2.26614666584964E-05 -1.04954168360841E-05  1.06847518418012E-07 -1.11812287715491E-07  3.84950928918073E-06
  1.77080768343713E-06 -6.40942170352653E-08 -2.48807834733526E-07 -8.28857909162066E-07 -2.09289910430946E-06
  4.44082830689990E-08  3.08191198063953E-07  5.19650429673588E-06  3.54914066269910E-08  2.85185107664921E-06
  6.35870292553509E-06  5.67930797420113E-06  7.08383586375106E-06  2.89165989369941E-06  5.80414248378725E-06
  5.28374123769371E-06  6.24490885765823E-06 -3.54693963992362E-07 -1.25113481249826E-06 -2.05537523987652E-05
  9.99997702733108E-01  1.15088889123220E-03 -9.20638888686459E-05  1.09942617197986E-04 -1.44133954637448E-05
 -1.22297112627442E-06  2.80283050904438E-06  6.80217731983939E-07 -4.80508460122195E-04 -3.66241177410318E-05
  9.48627305522441E-06 -2.99635014593498E-05 -3.31361655514530E-04 -2.50101190830402E-05  5.25747879849065E-06
 -2.17429467889619E-05 -1.36641113698604E-05 -4.09147226086641E-07 -1.10203198581031E-05 -5.79060948456791E-07
  7.46699672398343E-06  5.62165758343111E-07 -7.20235851281703E-06  8.95470062073829E-06  1.36302485822627E-05
 -6.78577984620758E-06 -1.97048876584187E-07  1.77873679972586E-04 -4.85997811806627E-06 -1.92532046925792E-06
  1.54852071034868E-07 -9.14403056005711E-08 -1.05541234846687E-06 -1.03593738532398E-05 -4.50730277767378E-06
 -1.01019009486730E-07 -7.48395245416616E-07 -3.23136691299129E-07 -3.68839444612693E-07 -6.69588281992736E-09
  2.24842829255403E-07  7.08043662212011E-06  2.92850003036010E-06  8.16679907102792E-07 -6.85973641781150E-06
 -9.92743312662011E-06  8.09844305815129E-06 -4.20189347598357E-07  4.01861564172815E-06  1.09418920374108E-05
 -6.12583082382196E-06 -7.56353809426752E-07 -1.39494611034657E-06  1.74062672666228E-07  1.28514958600658E-06
  3.74553060534303E-06 -5.25311302859649E-08 -1.41117500102266E-06 -5.65712726422065E-08 -2.25610579757504E-06
 -3.17356201591528E-09 -6.52932289676150E-07 -2.98566815121503E-07 -1.61952252282164E-06 -2.03188778292515E-06
 -7.38945726370279E-08 -2.87503644503826E-07 -3.10191215001276E-07 -4.98206562426618E-06  2.08476531388021E-06
  1.17874094726630E-05 -3.03896021043337E-07 -1.66864483578134E-06 -2.00716895302536E-06 -1.60893870302980E-06
 -1.09404898777381E-05  1.23626650513875E-06  5.81107228405370E-06 -1.69764684433450E-07 -3.33558917805777E-06
  7.91155397859242E-08  1.31523514684243E-06  6.11287627385591E-06  2.61002911872630E-06  1.37076063525379E-05
  2.26667890852135E-06  1.06489523406336E-05 -2.67770834424337E-07 -2.41177750777795E-06  4.13545909394799E-08
  9.94489386457118E-07  4.87604915064640E-06 -3.61793955449461E-07  2.10115951282886E-07 -2.74026731530683E-06
 -1.78887431605994E-05 -1.66079893851345E-06 -1.26751844013350E-05  7.43731380594638E-08  5.54566059467256E-07
  2.04044009170879E-06  8.73436467298807E-09  1.00362445831487E-07  1.56316671637251E-07  1.76678087990259E-06
  1.39371990749370E-07  2.27917451789040E-06  8.11712633359696E-08  6.06341618547451E-07  2.18807360308150E-06
 -4.26499519946757E-09 -7.99963664178687E-07  1.85949776395501E-07  2.63010085398513E-06  1.11061779412305E-07
  1.20572125440142E-06  1.47012509550983E-07  1.12713920201459E-06  4.72675408357017E-06 -2.92001232374492E-07
 -4.57906247796536E-06  6.29586375045927E-08 -1.32611469975735E-07  2.48204834997900E-07  3.07164994214908E-06
  7.01128804244514E-09  2.72692751534760E-07  1.13663001668759E-06  1.02770516381157E-06 -1.67190847684807E-07
  2.36296538423163E-06 -1.50854214753468E-07  1.09783161626807E-06  5.38450549998722E-07  2.27438529073907E-06
  6.84031979115619E-07  9.17199821504013E-07  1.61545225723577E-07 -3.27915249463750E-06 -1.74440784372499E-06
 -3.29122819800733E-06  2.11121738222273E-10  2.25876089639698E-07  1.18038467339574E-06  9.44105227865999E-07
 -6.85080586130937E-08 -1.20096442611424E-07  2.35577521198260E-06  1.08423892067065E-06 -3.37287856643265E-07
  2.52791380426824E-09  2.22962438275113E-06 -2.04204328141430E-07 -1.70433184844017E-06 -1.11933087562437E-06
 -8.72863705413787E-06 -8.80629110860228E-06
* ORBITAL    1   14
 -2.01591986941797E-07  4.42025199691117E-04 -4.52693387489031E-06 -1.83886179860261E-06  2.18647964176933E-07
  1.03281747214008E-07  7.41438745982342E-07  2.66216232907354E-07  3.42286090392313E-07  2.18308592418721E-07
  1.06606536266785E-06  1.03547282833931E-05  4.51237781158740E-06 -8.05760217716205E-08 -2.34907362194088E-07
 -7.11364318760024E-06 -2.94457246729787E-06  7.95661642282073E-07 -6.84427618982290E-06  1.08903186783033E-05
 -6.10658425307780E-06 -4.50514542554031E-07  4.01957277441267E-06 -9.89935861409379E-06  8.10046133214100E-06
  7.83634079186385E-07  1.41995562163930E-06 -2.05495621650086E-05  9.99997455666369E-01  1.15065299812442E-03
 -9.21106782713738E-05  1.09918091489470E-04  4.74713905200753E-04  3.64370956955261E-05 -9.14620650858148E-06
  2.96967570129234E-05  1.44169134884184E-05  1.29426809617894E-06 -2.67807424297694E-06 -6.58663955377637E-07
  3.28339831159437E-04  2.49653616310434E-05 -4.97888111782047E-06  2.16087601027303E-05 -1.38598138388898E-05
 -5.48377341350077E-07 -7.35886134116297E-06  9.29751770741895E-06  7.44878393423719E-06  6.21108926110731E-07
 -1.12083189323228E-05 -4.69989136143642E-07 -1.37484958154207E-05  6.91721569859596E-06 -3.16851530586283E-07
 -3.40279624283269E-04 -9.41841666099586E-06 -2.28043214936047E-05 -1.05886131240829E-05  7.44404854485101E-08
  2.62044917116110E-07  9.16344403515822E-07  2.11011043612112E-06  2.16775641339865E-07  1.50204828444553E-07
 -3.77092925286003E-06 -1.73065323415488E-06  1.79492721488485E-07 -2.74731903831683E-07 -5.11220834598342E-06
 -6.94512418230298E-09  2.84800340111830E-06  6.32127858183436E-06  5.27457005388234E-06  6.20525468494179E-06
  2.88259928365680E-06  5.80033660304872E-06  5.68332486692664E-06  7.01921817260700E-06  3.51480854375314E-07
  1.24186677705164E-06 -3.37794655478593E-07  6.08235080019142E-04 -8.41077347349465E-06 -2.31588931183732E-05
 -1.04334962189758E-05 -1.76982757820084E-07  1.18964442713319E-07 -4.32742205192418E-06  2.06187924923127E-07
  6.80836638053067E-09  3.87574295542745E-07  2.12676783945597E-06  1.61597004414317E-07  2.11999143433584E-07
  1.08760964910245E-07  3.30730554096269E-06  2.73505946552254E-06 -1.10472359900003E-06 -1.89398406640997E-06
  6.54340841035846E-08  4.57655434084561E-07 -3.74936101092062E-06 -8.31890778636237E-06  3.28700883951670E-07
  1.08614688274778E-06  6.97325638544591E-06  9.20349087743345E-06 -3.04476160386570E-07 -1.67282715156243E-06
 -2.02043550128960E-06 -1.23328668806512E-06 -5.72923122343518E-06  1.60811794336456E-06  1.08389055720976E-05
  1.70992288669898E-07  3.35842591854437E-06  8.18237352513486E-08  1.33539151803209E-06  6.20927579453593E-06
 -2.27011985409934E-06 -1.07078071466969E-05 -2.61273288341526E-06 -1.37411393747252E-05  2.64039779473743E-07
  2.33879112821553E-06  1.74282899819894E-07  1.28688814034729E-06  3.75834841914548E-06  5.61350115256928E-08
  2.25064199607874E-06  5.06363602741421E-08  1.40267047334693E-06  1.98496831807462E-09  6.28419698308783E-07
 -2.98523825943660E-07 -1.61985121685356E-06 -2.03225764034933E-06  3.08964187209417E-07  4.95511872048651E-06
  7.11092143640910E-08  2.25496476709666E-07 -2.08252904794757E-06 -1.17638207420293E-05  8.11196378233443E-08
  6.06013679957463E-07  2.19521294159972E-06 -1.83857859244465E-07 -2.61183467220100E-06  2.56578553180989E-09
  7.67187470796881E-07 -1.09949716564450E-07 -1.20769729773503E-06  1.46792603219617E-07  1.12565870183095E-06
  4.71676413340271E-06 -6.20147628646866E-08  1.33799761328436E-07  2.93094005055300E-07  4.57839622553337E-06
 -2.48577443586286E-07 -3.05896640876561E-06  5.84492048305169E-08  1.12699625012256E-06  5.07193500627087E-06
  2.80050583172070E-06  1.80186449043649E-05  3.74899756265507E-07 -1.79207508744751E-07  1.70506895467044E-06
  1.27944451501804E-05  7.41408904360625E-08  5.53047051393126E-07  2.02326502662570E-06 -1.57335135764759E-07
 -1.74195545702949E-06 -9.29634140528167E-09 -7.40698362754648E-08 -1.38627039063150E-07 -2.33580931819758E-06
 -3.31563453252496E-07  4.75353370578757E-08  2.39631966176281E-07 -2.19518592996189E-06  1.68867520330556E-06
 -8.77356779425185E-06 -1.12600977923031E-06 -8.72349473263240E-06 -1.63031968212588E-10  2.28082104068364E-07
 -9.48614008816971E-07 -1.18861553222774E-06  7.24967362484063E-08  1.08847062059133E-06 -1.33721808048234E-07
  2.35009203284667E-06  5.35804725050604E-07  2.26065372172864E-06 -9.03146902105056E-07 -6.83449897085205E-07
 -1.54799509445397E-07 -1.75042382142524E-06 -3.29321215701569E-06 -3.26006933218078E-06  7.44223676335188E-09
  2.70690427527678E-07 -1.02634193411632E-06 -1.12649414584065E-06  1.68948150836808E-07 -1.51310808496291E-07
  1.09974523812409E-06  2.36775659711178E-06
* ORBITAL    1   15
 -4.12933201722182E-07  4.36758079092828E-03 -4.00838441679104E-06 -2.31747763614442E-05 -1.00484453340459E-05
 -2.58819381709370E-08 -2.77733644572935E-07 -9.60804546382472E-07 -2.03689071448026E-06  2.04338330554125E-06
  4.84851276585986E-08  3.77307551658403E-06  2.00147448210009E-06 -1.37021500879468E-06 -3.40847212521571E-07
 -4.73918267981750E-06 -7.05776317593038E-08  2.51136403183268E-06  6.29297903301757E-06 -4.16533398891864E-06
 -6.28699175444584E-06  2.81918866206046E-06  5.89154317595891E-06 -4.50248616078290E-06 -7.08261349149540E-06
  4.27687391851038E-07  1.21219529572229E-06 -3.14337218383202E-07 -6.14803821382082E-04 -9.86903935470290E-06
 -2.31688557988911E-05 -1.06111976778720E-05 -4.06114724646824E-07 -1.45174603721537E-07  4.56745400821533E-06
 -1.66308634096555E-07 -2.06209797571595E-08 -3.74155653135411E-07 -2.04574142777511E-06 -1.23885118327431E-07
 -1.89038290600542E-07  9.57535539831565E-08  3.39485359726878E-06  2.74484285088654E-06 -1.10613611249988E-06
 -1.94314767143437E-06 -1.69333921207060E-08 -5.18948868710102E-07 -3.74218480753805E-06 -8.29076114064888E-06
 -5.07923012679976E-07 -1.28429021941585E-06  7.03373644860618E-06  9.24105942602726E-06 -1.88962087317922E-07
 -1.81260006921423E-04 -5.24283500848500E-06 -1.71119140255333E-06  6.40088445017381E-08 -9.53256248366547E-08
 -7.26031476099316E-07 -2.79771716846519E-07 -3.72977742515761E-07  8.13047901720440E-08 -1.05219972060325E-06
 -1.03675109509668E-05 -4.51282450564885E-06  1.24292011994779E-07 -2.28843089021641E-07 -7.15135687419387E-06
 -2.93482048480391E-06  8.00303472933959E-07 -6.96332582569030E-06 -1.09330079064626E-05  6.25031466497238E-06
 -3.53969587618645E-07  3.89581948465830E-06  9.81756452352401E-06 -8.07885972771928E-06  8.02723792499244E-07
  1.28987268544430E-06 -2.05596419996279E-05  9.99988026746164E-01  1.15047054325534E-03 -9.22499896461748E-05
  1.09912835309712E-04 -4.79335502190642E-04 -3.65090431753869E-05  9.30372730675779E-06 -2.99497441826820E-05
 -9.94783523553964E-06 -7.58372722366079E-07  2.41592852201542E-06  8.24238967123508E-07  3.29920764358530E-04
  2.49792099319887E-05 -5.01588215669151E-06  2.15540658989703E-05 -1.43483345577190E-05 -3.02458185933988E-08
  7.30835863141920E-06 -9.32561766346093E-06  9.24072016573375E-06 -4.36418862437391E-07  1.09993906838124E-05
  5.40151936043081E-07 -1.33320377799372E-05  6.44463315927329E-06  8.98484671059268E-08  1.39993903243379E-06
  6.13849696879452E-06  2.29424964875946E-06  1.08060704532287E-05  2.66986637337821E-06  1.41447148400073E-05
  2.69724398225510E-07  2.32320321539671E-06 -2.98466130516161E-07 -1.62195496130394E-06 -2.01781009519192E-06
  1.26948266394391E-06  5.82372616485903E-06 -1.65469138889449E-06 -1.09902029057391E-05  1.66093764573406E-07
  3.30480958397903E-06 -3.06611073289491E-07 -1.68823286665772E-06 -2.08824988893610E-06 -3.11851762530859E-07
 -4.91144645544442E-06 -8.27096447800340E-08 -2.65669584578241E-07 -2.00252160041120E-06 -1.18261971348783E-05
  1.73420633263018E-07  1.28183773556033E-06  3.71415836899374E-06 -5.20250411794255E-08 -2.27409162031523E-06
 -5.70504041315815E-08 -1.36261637327874E-06  6.62235312850048E-09  6.55040162283418E-07  1.43493341800663E-07
  1.10024439874124E-06  4.64011162857224E-06  6.47470404691044E-08 -1.10280629063305E-07 -2.86132242363924E-07
 -4.62101717292895E-06 -2.44287473882086E-07 -3.10682292123278E-06  8.31203853252643E-08  6.24451631303028E-07
  2.31601261224326E-06  1.84874714059225E-07  2.50891228231266E-06  1.17589689809332E-08 -3.03900569208692E-07
 -1.22567092463599E-07 -1.33345164556391E-06  8.10906228331555E-08  6.05286796430741E-07  2.21056924577771E-06
  1.65919819781870E-07  1.82558787483246E-06  9.66299395107891E-09  9.10135550007846E-08 -1.35160846633984E-07
 -2.29704352194156E-06  5.36301528526890E-08  1.08956360609445E-06  5.04540968498065E-06 -2.78911870444639E-06
 -1.80733543280912E-05 -3.73559292402281E-07  1.45665987307659E-07  1.66951376122836E-06  1.26280912593890E-05
  9.09169520171547E-09  2.85767440465711E-07  9.86887732731746E-07  1.17848128592047E-06  7.57240152046918E-08
  1.10671976189691E-06 -1.25561600105119E-07  2.31692902164401E-06 -3.26915217744417E-07  6.32646072090598E-08
 -1.59551949759661E-07  2.22822110428915E-06  1.65446872861627E-06 -8.76005809371026E-06 -1.15857063968734E-06
 -8.78945552425513E-06  3.56825260004997E-09  2.56904661007157E-07  1.02021036098247E-06  1.12041116992457E-06
  1.45374257891862E-07 -9.38080729713896E-08  1.06392515627726E-06  2.34785738526323E-06  5.28200001856586E-07
  2.22692726948543E-06  8.66385019549728E-07  6.80689630864701E-07 -1.53790514543448E-07 -1.71871832001754E-06
 -3.19632715568918E-06 -3.24877759494052E-06
* ORBITAL    1   16
  2.05587511070750E-05 -9.99988130801001E-01 -1.15059503061485E-03  9.20153836965951E-05 -1.10013559646362E-04
 -1.00239360511797E-05 -7.69823887596756E-07  2.40864425598779E-06  8.03655275866992E-07 -4.79560497849989E-04
 -3.65368200828687E-05  9.33285637830680E-06 -2.99360548357960E-05  3.29805352124434E-04  2.49624411645260E-05
 -5.03892991601170E-06  2.15599397685774E-05  1.43784199660791E-05  8.02857240164527E-08 -1.10411734020796E-05
 -6.21862386468579E-07 -9.24260958755901E-06  4.34476321985085E-07 -7.34919651160235E-06  9.26148895245639E-06
 -1.33325674094155E-05  6.51204840825580E-06  1.80892025212527E-07  4.42091161471976E-04  5.46777513643823E-06
  1.46892472036852E-06 -1.53051988848824E-07  2.02549364977309E-07 -1.05483289704632E-06 -1.03749473232969E-05
 -4.51333803957787E-06 -9.18962044353259E-08 -7.34386350004772E-07 -3.24243899031651E-07 -3.80903061071892E-07
  2.09094964644227E-07 -2.29898559024665E-07 -7.17185211313295E-06 -2.91406499826571E-06 -8.09960396821237E-07
  6.94733820210760E-06 -9.81220009559797E-06  8.08089179292468E-06  3.22150339654572E-07 -3.97317592855998E-06
  1.09091491754865E-05 -6.24063805311622E-06  8.79246767245251E-07  1.37950124932050E-06  3.21458288221163E-07
  2.07500433396516E-04  9.37208087236306E-06  2.32407719388509E-05  1.05959497956300E-05 -1.56210423283438E-08
 -3.80886807379846E-07 -2.06713164192724E-06 -1.31383633844493E-07 -2.14117644323951E-07 -1.38537850441080E-07
  4.41095139092113E-06 -2.01674628845286E-07 -5.54893280387114E-08  1.01512300712605E-07  3.28254549462932E-06
  2.71830325796043E-06  1.11422712978780E-06  1.88353856817054E-06  4.29188028276621E-07  1.32351280547284E-06
  3.70377994502286E-06  8.32285826694892E-06  1.01057192522466E-07  4.44981256314015E-07  6.76062123068145E-06
  9.28074674085570E-06  2.33368455046868E-07  4.37242202273254E-03  1.40681550635354E-05  2.23721573224868E-05
  1.10055903662458E-05 -2.14713486272835E-06 -2.72346046185408E-07  3.84128504448065E-06  1.73619346046297E-06
 -1.13223243391015E-07 -2.85753524615879E-07 -9.48552933487760E-07 -2.03304556518134E-06  1.51276463048601E-06
 -1.24321565627775E-07 -4.79558575718073E-06  1.12093732663886E-07 -2.63885050860870E-06 -6.28852983205130E-06
  4.57568091599967E-06  6.99879168597521E-06 -2.74928748924440E-06 -5.90343760698717E-06  4.24847748496696E-06
  6.29384996038567E-06  3.08805420119875E-07  1.27282592899842E-06  3.08190842300687E-07  1.70671997060006E-06
  2.17421250766765E-06 -6.31324333911681E-08 -1.72024283924532E-07 -2.88331657397220E-07 -4.78910605267845E-06
 -1.99792170308886E-06 -1.17526582384895E-05 -1.75787764235812E-07 -1.29426175957471E-06 -3.72242191258767E-06
 -4.69705813360751E-08 -1.32234686546937E-06 -6.73736089154759E-08 -2.36659756688628E-06  6.91655004469896E-09
  6.88882023163056E-07 -9.26306200527767E-08 -1.41576812303432E-06 -6.15509962673690E-06  2.66835169891248E-06
  1.41344786486537E-05  2.29441541687799E-06  1.08555732742271E-05  2.52524094333468E-07  2.23616676084133E-06
  2.99545649079249E-07  1.62968038441752E-06  2.04578489727970E-06 -1.65710098616580E-06 -1.10453902993583E-05
  1.26905026889684E-06  5.86557647882452E-06  1.65488032852167E-07  3.31808539329130E-06 -7.84028878910494E-08
 -5.85492328145110E-07 -2.15224375252057E-06  1.07143084176991E-08  1.18809375117709E-07  1.62154631346745E-07
  1.81383012116629E-06 -1.34603405989861E-07 -2.23793360984868E-06 -5.25484118307351E-08 -1.08135623833734E-06
 -5.01175469959170E-06 -3.72488892875073E-07  1.58465791178972E-07 -2.78930175427516E-06 -1.80627218966563E-05
  1.66814082949579E-06  1.26349646587673E-05 -1.45534448752766E-07 -1.11532739204685E-06 -4.68852239777273E-06
 -2.86602121527414E-07 -4.57962982876702E-06  6.58075331959329E-08 -1.19300644236555E-07 -2.48442018686704E-07
 -3.15623165794604E-06 -8.25862827815148E-08 -6.14414759974754E-07 -2.26979528387577E-06 -1.25424795192445E-08
 -4.62498813693424E-07  1.81720410407720E-07  2.51244286257743E-06 -1.07938067816906E-07 -1.22807723806667E-06
 -5.29009754096952E-07 -2.22277008138157E-06  6.91315623466507E-07  8.85270056350555E-07 -1.56168157856501E-07
  3.25908320596645E-06  1.72234937575887E-06  3.20954682806976E-06 -7.47695007110739E-09 -2.65205970270683E-07
  1.11717347734933E-06  1.05069918964249E-06  1.51987815631728E-07 -2.40410642093672E-06  8.44611503215027E-08
 -1.14108586642528E-06  3.27100722784062E-07 -6.60370865256003E-08  2.19163598201365E-06 -1.51623233348646E-07
  1.65784455025284E-06  1.15546064433583E-06  8.78794042329614E-06  8.81375178160379E-06 -3.78461752098909E-09
 -2.60510444773023E-07  1.17614672559396E-06  9.85211851423302E-07  7.00644262830536E-08  1.01447999638240E-07
 -2.34213791694013E-06 -1.12282433498254E-06
* ORBITAL    1   17
 -1.04238934597961E-07 -7.77417174782877E-07 -3.33364317931961E-06 -7.52889077159611E-06  5.85797740662848E-06
  2.00587689247625E-05 -1.42157816231465E-06 -5.80118400795048E-06 -1.77981152112209E-06  2.47622788604855E-05
 -1.63333104862265E-06 -6.48324492852822E-06 -1.95899224282350E-07 -7.45292129366028E-05 -6.44859115997294E-07
 -2.55248166317074E-06 -1.10193746597216E-06  3.95219393365269E-06 -3.65778721525360E-06  1.60963869058160E-06
  1.64955955651145E-06  3.08955169248919E-07  1.43752397611148E-06 -6.65580683953587E-08 -1.84044436250283E-06
  1.01496499280384E-06  9.50424580981297E-07 -7.38729983265530E-08 -5.69268390798665E-07 -2.21482905928342E-06
 -1.92441044207628E-06  8.35660092024199E-06  9.31406023235704E-05 -7.87862366795016E-07 -3.16111660686565E-06
  2.91980308880962E-08 -7.02259551405726E-05 -1.72327099290130E-06 -6.67773396602824E-06 -1.38446944347360E-06
  1.48471756303067E-05  1.80319599070504E-07  1.01650519676956E-06  1.52703010129891E-06  2.25274994764031E-06
 -3.01176151800932E-06 -1.76691791219158E-07  1.32455456992761E-06 -4.06990242307172E-06  2.37308443995039E-06
 -1.82422755485256E-06 -2.58361590484515E-06 -1.14999087123594E-06 -2.73740972863906E-07 -2.01070809864883E-07
 -1.28886990376373E-04  2.92796760352808E-05  9.01195730106113E-05  4.40587186836533E-05  8.55115393988877E-01
  7.13234478176153E-05  1.72497196753757E-05  1.44224837205325E-04  5.42673564538011E-02 -2.01056374213767E-06
 -3.26237520736457E-05 -1.59973828988728E-06 -5.15590001480695E-01 -4.70947591393356E-05 -3.42842836223774E-05
 -9.40953382356838E-05  6.39837221045069E-05  1.09966363928470E-05  4.09108384991689E-05 -1.45380250045299E-05
 -3.63039870534196E-05 -5.99717354242367E-06 -5.59879490330297E-05  1.48806540325032E-05  6.16158140240378E-06
  1.01322436587366E-06 -5.72471194673931E-07 -4.07174068865094E-06 -2.09571496247495E-05 -1.00985642345664E-04
 -3.52052030270652E-05  9.17113286830623E-05  4.26252813638540E-06  1.65941942634656E-05  2.50154026821057E-06
 -1.64883322633799E-06 -5.63348854314511E-06 -3.17739257475926E-05 -8.75371068401094E-06 -7.47665581262947E-05
 -6.99820911743294E-06 -3.40070706488471E-05 -7.96512413560882E-06  9.62911588121076E-06  2.87636440214709E-06
 -2.02437158153646E-05 -6.66894360004994E-06 -5.88005432265196E-06 -1.71636803061865E-06  8.42563143660837E-06
 -2.38489057682215E-07  8.44351431344065E-06  4.76758104829558E-06 -4.51032864502510E-08 -3.49983624474049E-07
 -8.27988223572043E-07 -4.42107135636414E-08  1.21256972244619E-06 -8.68450399900633E-08 -1.78473184582797E-06
 -2.68235454933674E-08 -2.06456626500724E-06 -4.86869981660387E-07 -3.61355807515049E-06 -5.34104959639599E-06
 -3.30354057010414E-07 -1.00296802069459E-05 -6.17306473632615E-07 -1.12142320005270E-05 -2.10536319548086E-06
  9.75862792356168E-06 -5.09968339040727E-07 -3.80456771104708E-06 -5.63916834737271E-06  1.12828305736905E-06
 -1.79565507618646E-05 -2.12524473576994E-06 -4.18632482704064E-06 -2.21884212882156E-07 -1.81641397568053E-06
  4.83676151208010E-07  3.22449921397220E-06 -3.10662213591948E-06  8.92728874312879E-07 -2.78547389706672E-05
  1.84125801931312E-06 -7.78677151846928E-06  6.32105649671363E-07  1.36976991766672E-05  2.39640343295373E-07
  1.81122681949089E-06  5.84109691896144E-06 -1.55567577039453E-06 -2.41145809231201E-05 -1.11383505831625E-06
  1.39750785243781E-06  2.36512934587624E-07  1.68966655498953E-05  5.71685202454676E-09  4.93804286406768E-08
  2.63416856143431E-07  1.16279313181185E-08  1.36764954112811E-06  4.81549131479980E-08 -1.00663579750216E-06
 -3.02624460522099E-08 -7.44356936922039E-07  7.53995659420612E-09  6.53757390636758E-08  2.42245614724374E-07
  8.19950494598670E-08  1.01496355687628E-06  5.14765287636643E-09 -5.15133251001801E-07  3.92285209240298E-08
 -1.67957466713613E-06  8.54950136370299E-09  4.00627327647512E-08  1.78691428594207E-06  2.87241527873764E-07
  2.40721294280416E-06  7.69589475179411E-08 -2.02867238106571E-07 -1.45083422246643E-07 -1.89705394354687E-06
 -3.75224612978518E-09 -7.41941523355647E-07 -7.30216349722712E-07 -8.41122484703333E-07 -5.81777721621773E-07
 -7.01455692285319E-07 -2.19792420659056E-08 -1.07595777844481E-06  4.01641507592575E-07  2.51079595555518E-06
 -1.81976804452119E-06 -1.28027253647080E-06  3.84163715739858E-07 -1.89978364221411E-06  4.73037039198402E-07
 -1.75634607439635E-06  1.60109942511622E-09 -6.91705579649595E-07 -2.89205194893278E-07 -1.16604816823270E-06
 -4.21169790950625E-08  5.07080270747430E-08 -5.38261309908024E-07 -9.34447290458066E-07  1.32635667032575E-06
  1.95021562077134E-06  6.70204462551805E-06  1.01592452367788E-05  2.34872937294176E-06 -7.83004148452451E-06
 -1.21811677124482E-05 -1.19188523997326E-05
* ORBITAL    1   18
 -5.73817805754700E-07 -4.05717813064908E-06 -2.10071020530010E-05 -1.01169587251482E-04 -3.52628060918988E-05
  3.11594403491243E-05  5.63137877914221E-06  3.17649239383969E-05  8.76176812837223E-06 -1.15460307883156E-04
 -4.28387901919201E-06 -1.66957724832021E-05 -2.54023777235373E-06  1.16776538523244E-04  7.00596158106468E-06
  3.40848743821436E-05  7.99910260697215E-06  9.62048415464142E-06  2.89525291940255E-06  8.38971662769981E-06
 -2.12790605408603E-07 -5.79513311429105E-06 -1.71516329895511E-06 -2.02011265662169E-05 -6.68398818256609E-06
 -8.44275565428580E-06 -4.77575710190956E-06 -1.93391680063861E-07 -1.25537143765780E-04  2.87889676420143E-05
  8.91715414212598E-05  4.36867173779143E-05 -6.08180843188056E-02  1.54477238376397E-06  3.20156569612475E-05
  4.51065358965197E-07 -8.52947763623551E-01 -7.09329572630402E-05 -1.76778910414427E-05 -1.43832761549043E-04
  5.18441387971002E-01  4.72777583125915E-05  3.42633547678873E-05  9.45639666145983E-05  6.41582837838061E-05
  1.05897456006882E-05 -5.56502121109365E-05  1.46309681364999E-05 -3.65621687477796E-05 -5.92555761558078E-06
  4.01082830763954E-05 -1.42184200781981E-05 -7.06198607637372E-06 -8.15031430938430E-07 -7.23101479930072E-08
 -5.97458493729803E-07 -2.15172977590627E-06 -1.72531144891252E-06  8.28242098047799E-06  5.21535150523865E-05
  1.70109117380333E-06  6.58428813005311E-06  1.37336094661238E-06 -3.06121008562760E-04  7.62624806869564E-07
  3.12017913867125E-06 -5.48098179928791E-08  1.74055075628270E-04 -1.88263048704075E-07 -1.16403851837736E-06
 -1.51152879600756E-06  2.27185123840856E-06 -2.99832581501140E-06 -1.79803327432909E-06 -2.55229846229282E-06
 -4.05457288960696E-06  2.42745346209265E-06 -1.68668714024830E-07  1.36114550777491E-06  1.09797372667756E-06
  2.53932581442949E-07 -9.74086900092932E-08 -7.46559152307437E-07 -3.08224613464907E-06 -6.37826432203265E-06
  6.22853716046837E-06 -2.90860223311045E-05  1.51593377557023E-06  5.91521606500950E-06  7.83857497903744E-08
 -2.55182379386271E-06  1.41573049350623E-06  5.84717403207110E-06  1.79491179404936E-06  1.26691547553957E-04
  6.43854937215570E-07  2.52309604893781E-06  1.08400899449094E-06  4.17836068382294E-06 -3.69041834934196E-06
 -6.47031988225542E-08 -1.84851207306263E-06  2.25523007971877E-07  1.40291019196869E-06  1.57733438150115E-06
  1.73130473561065E-06 -1.04326869939461E-06 -8.95439869876096E-07 -5.07445864007347E-07 -3.78636608984976E-06
 -5.67898352851343E-06  2.10917795012957E-06  4.19458529463205E-06 -1.12030095906105E-06  1.78230225864544E-05
  2.19031180367958E-07  1.75327067357151E-06  4.93291556965116E-07  3.29629203250352E-06 -2.90952281943919E-06
 -1.86058461972093E-06  7.73329196770131E-06 -9.13429363027759E-07  2.76128461123053E-05 -6.34807734030391E-07
 -1.37155291386625E-05 -4.54647119053517E-08 -3.52618242196576E-07 -8.40179975590993E-07  8.70480886958905E-08
  1.77060568380285E-06  4.36361141709026E-08 -1.22942484938380E-06  2.76187946075702E-08  2.05862448618597E-06
 -4.89491804337787E-07 -3.63365682461275E-06 -5.38468722435283E-06  6.20015416784380E-07  1.13633203896441E-05
  3.28502340693055E-07  9.98268840693069E-06  2.12059214149961E-06 -9.75238781031930E-06  7.11602711535643E-09
  6.19353206767117E-08  2.26374301900385E-07 -4.62026015411637E-09  5.14508243603592E-07 -7.98916621148262E-08
 -9.79818235645466E-07 -3.85072747528823E-08  1.66804050185694E-06  7.98932372142473E-09  3.57001640170620E-08
  1.76619240495148E-06 -7.69090827174521E-08  2.00402729752317E-07 -2.88928532440509E-07 -2.43470379432629E-06
  1.45899490105516E-07  1.90399838445458E-06  2.39351759340278E-07  1.80544267413263E-06  5.85938370244325E-06
  1.10724850820639E-06 -1.20710464515511E-06  1.57066454251002E-06  2.42293715503504E-05 -2.60677669819506E-07
 -1.70957595710483E-05  6.36187994984288E-09  5.45934856654123E-08  2.72820779663601E-07 -5.22515186824404E-08
  1.01232259190604E-06 -1.25525431392609E-08 -1.40054221877494E-06  3.39319263484047E-08  7.91786292853760E-07
  1.32528271075027E-06  1.91290574979111E-06 -1.01675131257807E-05 -6.80491082440636E-06 -2.32592955406062E-06
 -1.19169600809642E-05 -7.81676587713474E-06 -1.21290576457992E-05  1.52536750857922E-09 -6.99391565631934E-07
  1.17365958952308E-06  3.10956648291725E-07  4.94311272449480E-08 -9.68266473437928E-07  3.89454669208017E-08
 -5.59993606002892E-07  3.97096125597912E-07  2.48579122867531E-06  1.29540076580503E-06  1.82670048107569E-06
 -3.63724838391124E-07  4.71810405941732E-07 -1.74428687773884E-06 -1.82405170417570E-06 -3.63434705698568E-09
 -7.38493588046428E-07  8.32798401253756E-07  7.24229241391336E-07  5.87652695689962E-07 -1.88783175813448E-08
 -1.08273572139514E-06 -7.00924676899901E-07
* ORBITAL    1   19
 -3.47354445804917E-07 -2.23583169158165E-06 -1.29239127852296E-05 -6.69084393605463E-05 -3.03967400399869E-05
  1.22899180233418E-03 -3.68047260876212E-07 -1.15491612904472E-06  2.04201908908906E-07  1.62585420974050E-04
 -5.97753888801536E-06 -2.68107144958781E-05 -7.03952225050881E-06  1.14077789516869E-03  5.95834791041157E-07
 -1.13481768648683E-06 -1.00826728364624E-06  1.93759880397503E-06 -1.84986540579173E-06 -3.15072129280948E-06
 -6.04611972567933E-06  1.55962771956453E-06  3.82361182712525E-07 -6.80137409319698E-07 -1.02412116309364E-06
 -2.99992126060081E-06  8.09069636634321E-07  3.81826936870723E-07  2.73229296330941E-06  1.40546327176319E-05
  7.14343696178248E-05  3.07384918893942E-05  3.02273269393745E-04  3.87242594797562E-06  1.40947755908414E-05
  2.72529759298164E-06  1.13890415766150E-04  3.33594476367271E-06  1.66195314257658E-05  4.74128934625332E-06
 -3.58840651145334E-04  4.26138995053026E-06  1.97093548601176E-05  5.08283969243027E-06 -5.03330602893841E-08
  1.55229950950994E-06 -1.44448653393478E-06  3.30189085515031E-06  3.33566404271812E-06 -1.44497004570622E-06
 -3.59143165303926E-06 -1.59429954979443E-06 -2.40094304584750E-06 -5.13174691516738E-06  1.14201277382987E-08
  1.59867253567469E-05 -2.84731503673404E-06 -7.03604350524335E-06 -3.24962886136861E-06  4.73538480188738E-01
  4.40981033803190E-05  6.22573068502417E-06  7.72331905063654E-05 -4.86592646841862E-01 -4.48594505888111E-05
 -2.83260062615617E-06 -7.85975693866491E-05  7.34156808365766E-01  6.79994436893124E-05  1.18258472968726E-05
  1.19770844678620E-04  1.51142410938421E-05  5.64249201441931E-06 -4.10276281261415E-05  1.18664120145816E-05
  3.26425041619042E-05  1.06585146320111E-05 -3.60804990228056E-05  1.04170542948211E-05 -5.00991072233013E-05
  1.44294605493220E-05  2.85036877748387E-08  2.30414764665466E-07  1.03760804814944E-06  4.74689756658114E-06
  1.32512297613645E-06 -9.55717020007104E-05 -5.84163516254760E-07 -1.23102773170408E-06 -2.43647154031231E-07
 -5.76475129631912E-05  6.77875316074460E-07  1.86930471188418E-06  4.92490290920780E-07 -2.15570854522732E-04
 -1.79852573744673E-07  1.37014310085091E-06  1.32452386557224E-07 -7.23528557256451E-06 -1.22556298122186E-06
  9.14365550102694E-07 -5.77139036409011E-07 -1.12952523528639E-05 -1.59306575502575E-06 -9.94112787277703E-07
 -9.41096200641170E-07 -4.54341105034655E-07 -1.41774049965607E-06  2.39209463300351E-10  2.04190835447868E-09
 -6.79084556756080E-08  4.23613700035608E-08  1.16716684506501E-06 -4.02693271936838E-08 -1.16271766078824E-06
  5.60750691548176E-08  1.62388419500699E-06  4.69414418264321E-07  3.50258339179545E-06  1.70076948579335E-06
 -2.50262276972923E-08 -5.37397303997620E-06  6.85450978858418E-07  1.55108684221028E-05  2.74409009732342E-06
 -8.51566888017072E-06 -4.06524740949091E-07 -3.05863975430567E-06 -1.34727216381486E-06  1.50700381856827E-06
 -9.82466351928452E-06 -2.09883460802125E-06  4.62296374534488E-07 -4.53743853732898E-07 -1.49563040262157E-05
  8.86568290440814E-12  9.46571647815251E-09  2.17640209866231E-07 -2.15363624159609E-07 -4.03621361272889E-06
  1.83079226622122E-07  5.50754881808495E-06 -3.24591184185302E-07 -8.11599770146553E-06 -3.97111159875402E-08
 -2.95709849054294E-07 -6.78976514870718E-07 -7.55829741506086E-07 -1.38199987284854E-05  9.42472678391083E-07
  1.40009883532750E-05 -1.13634671019762E-06 -2.18553925354605E-05 -2.08988630643874E-08 -1.86205784319187E-07
  2.82076238992724E-07 -4.92452890162483E-08  1.21095607238172E-07 -3.07917094552026E-07 -2.72669626727159E-06
  2.64280726559246E-07  4.20834830204497E-06  1.94598986820493E-08  1.74639846641860E-07 -3.95399117319426E-07
  3.70967672998453E-07  4.44079584524043E-06 -1.94102500532829E-08 -1.86698410341471E-06  1.79906685321419E-07
  2.13937600611655E-06 -3.51465078274478E-11  3.80529840073534E-10 -1.02527262809606E-07 -2.27670338470020E-08
 -9.70973574781441E-07  8.71598703150837E-09  1.03402691199598E-06 -1.15808031949191E-08 -1.40148037249802E-06
 -4.22710546579646E-08 -1.57569756424924E-07 -4.42172314408101E-08 -5.07519285092792E-07  2.83228435783527E-07
 -2.23455844799023E-06 -1.04554262603051E-06 -1.93155400292215E-06 -1.54046512165711E-08 -6.29283104382633E-08
  1.31374358092925E-08  2.42855400921410E-08 -3.41542795469028E-08 -9.29431462166715E-07 -6.29868136775827E-08
  1.14314930333974E-06  4.11749075141432E-08  2.09895319089190E-07  5.25145852849013E-07  1.58717429131886E-07
  3.30132097707249E-07  1.03739013723237E-06  2.18418957037774E-06  1.86934473484059E-06 -3.78853819319557E-08
 -1.49448686448130E-07  3.14604615818195E-07 -4.23620792114586E-07  4.99711502467087E-07  3.02469913700685E-07
 -3.80269805636464E-06  4.50729792419170E-06
* ORBITAL    1   20
 -1.20787282041228E-07 -9.83563981460067E-07 -3.88744527376720E-06 -9.59731769930706E-06  5.62837766757477E-06
 -4.57342172967273E-04 -2.20841715461165E-06 -8.67792846157047E-06 -1.96677620464007E-06  9.88884521912570E-05
 -1.16458987789907E-06 -4.66049057727871E-06 -1.97216036714934E-07 -2.55361262769025E-04  3.46526444150360E-07
  1.55617462212101E-06 -1.04255943273950E-06  1.30378888898149E-06 -3.15262700156651E-06  1.62772790435385E-06
  2.58843850576775E-06 -3.36122494664042E-06  2.19330656715523E-06 -1.27850269190357E-07 -8.75436297188481E-07
  1.21652729208578E-06 -1.37038787805975E-07 -1.03804945845976E-07 -7.97633534966603E-07 -3.29891029542473E-06
 -6.83650731110878E-06  6.82922846937854E-06  1.09314647779471E-05 -1.70113337937563E-06 -6.74512913828539E-06
 -8.82491205183329E-08  1.75579524116934E-04 -1.34449522229158E-06 -5.41162036193594E-06 -1.68020648557483E-06
  1.60856746819274E-04  7.44197573857343E-07  2.95256018833016E-06  1.18637049719337E-06  4.22582684650640E-06
 -3.47011479929324E-06  5.57784336386800E-08  1.78601242738224E-06  3.96989849651117E-07  1.62088976129928E-06
 -1.64615315845255E-06 -1.81369750634632E-06 -1.23944519108451E-06 -1.20999522040954E-06 -5.86820909430952E-07
 -3.93077304424783E-06 -2.15385873125869E-05 -1.03136377023831E-04 -3.55246908467714E-05  2.34611251040548E-04
 -5.79115840248963E-06 -3.23966427126038E-05 -8.86395959501616E-06  4.12407587705982E-04  4.42849820910241E-06
  1.72321197182488E-05  2.63784502269904E-06  3.61079695521940E-04  7.22899990709135E-06  3.51420585533453E-05
  8.15898977014322E-06  1.01199136513008E-05  3.11667083070405E-06 -9.03755554881262E-06  4.01841373503550E-08
 -5.71395283213723E-06 -1.76715617324849E-06  2.04924497361135E-05  6.78604672335225E-06 -8.08608690066475E-06
 -4.92545214820668E-06 -2.54339817665242E-07 -1.43686156314892E-04  3.24745346534966E-05  9.69088814304893E-05
  4.72010764558290E-05  6.18115391938070E-02 -1.60832446604982E-06 -3.60121197343369E-05 -9.46838833923619E-07
  8.24867833155368E-01  6.81570584118005E-05  1.67935831958902E-05  1.38823773951804E-04  5.61936003805939E-01
  5.15226692000763E-05  3.76341844913645E-05  1.02923561461856E-04  6.47855131781897E-05  1.04955891974343E-05
  5.33468709307058E-05 -1.40786761791205E-05 -3.75399115630542E-05 -6.12970840507399E-06 -4.58209323778802E-05
  1.61055404143137E-05 -6.90597122801953E-06 -8.86149856670314E-07  4.68357076151384E-07  3.08745383544278E-06
 -3.63770197363686E-06  1.74998918850726E-06 -8.49779003202584E-06  8.22411686587700E-07 -2.85915953948644E-05
 -6.72566510132285E-07 -1.44152807220714E-05 -5.05530132975679E-07 -3.75596591775965E-06 -5.47219655693589E-06
 -2.04314247292138E-06 -3.81075657024653E-06  1.08728203191973E-06 -1.78412960048972E-05  2.18534243491560E-07
  1.10452120442202E-06 -5.12749040106686E-07 -3.82817885650537E-06 -5.74774209049230E-06 -6.48670907729495E-07
 -1.20739227221246E-05 -3.29538115660472E-07 -1.00383150507026E-05  2.30412283256115E-06 -9.64596897204610E-06
 -4.34255779743671E-08 -3.38427077186596E-07 -8.04602087340267E-07 -8.18363201126350E-08 -1.77730705430267E-06
 -4.47608148232065E-08  1.04370806880112E-06  2.95965938720637E-08  2.04204512471921E-06  7.09606552168254E-09
  2.89291361041689E-08  1.79802524730698E-06  7.60112056466206E-08 -3.16703036445214E-07  2.94099428045164E-07
  2.32541374131768E-06  1.49683483995377E-07  1.76494630348596E-06  5.22803229082706E-09  4.53691517804917E-08
  2.21757905417390E-07  7.97552757961614E-09 -3.27221134067311E-07  4.86556449308999E-08  6.19331408423336E-07
 -2.22267517173901E-08  1.61662081068456E-06  6.13424358799795E-09  5.35496640306188E-08  2.40111890282689E-07
  5.70878397786421E-08 -9.67363096125662E-07  1.25468374196919E-08  1.35490946333931E-06  3.90727476923652E-08
  8.58107915815749E-07  2.95391237182456E-07  2.22420497966650E-06  6.88045464659552E-06 -1.29176108650903E-06
  1.16304081074292E-06 -1.55542189866547E-06 -2.39106223243378E-05 -2.41757569920834E-07 -1.79741238847569E-05
 -4.03138607517822E-09 -7.27610132082407E-07 -1.16932675034299E-06 -3.32344294702334E-07  6.15275553883206E-08
 -9.37571914197540E-07  2.62861757227781E-08 -5.67423339016407E-07  1.34983965279646E-06  2.19101417520870E-06
  9.75178184360978E-06  6.51154198555990E-06 -2.28544708481932E-06 -1.20229564353389E-05 -7.86671589696641E-06
 -1.19393151070046E-05  7.36758834485119E-10 -6.91767934130392E-07 -7.36828231406015E-07 -6.94525384816980E-07
  6.50375008776922E-07  6.83223907395945E-08 -8.58730595245191E-07 -5.34907569525267E-07  3.97669122034850E-07
  2.47249010613474E-06 -1.26057876708004E-06 -1.78504831142029E-06 -3.47432865602355E-07  5.39241086585183E-07
 -1.83381388053483E-06 -1.80448786685816E-06
* ORBITAL    1   21
  2.52473180967779E-07  1.42998526188736E-04 -3.23255101311416E-05 -9.65926209264188E-05 -4.70683496050753E-05
  8.26517963782822E-01  6.83318530755046E-05  1.68187010409057E-05  1.39145135635603E-04  6.13095645763052E-02
 -1.64809899893045E-06 -3.58003508410950E-05 -1.01201732649688E-06  5.59559063805038E-01  5.13336733450221E-05
  3.75352656665957E-05  1.02523103018359E-04 -6.48130049826726E-05 -1.05444863734546E-05  4.55500011365165E-05
 -1.60262871669358E-05  3.74556819504410E-05  6.10680644935046E-06 -5.34651066569050E-05  1.41025132856012E-05
 -6.91795573701567E-06 -8.86264220476575E-07  5.86064824366322E-07  4.10536154552240E-06  2.14643596804983E-05
  1.02896516227591E-04  3.54692210834177E-05  2.34890388024378E-04  4.41273725537515E-06  1.71840674194213E-05
  2.61019651991276E-06  1.21066676206114E-04 -5.80130620713793E-06 -3.24190606506424E-05 -8.89201625710360E-06
  6.73590210233135E-05  7.20084739411375E-06  3.50898465024213E-05  8.10741624956083E-06 -1.00953705388323E-05
 -3.10996969554572E-06 -2.04911843951084E-05 -6.78918288746484E-06  5.72933279446028E-06  1.77325685295261E-06
  8.91832663491634E-06 -4.71293405464345E-08 -8.15150410604659E-06 -4.91856778163234E-06  1.04103819644642E-07
  8.77861373208015E-07  3.28897021230997E-06  6.82448222837354E-06 -6.78392390915079E-06 -7.04241653096644E-04
 -1.44333213270767E-06 -5.46540848959671E-06 -1.83878158933588E-06  1.07403979006721E-03 -1.60379196974712E-06
 -6.73948549040572E-06  7.18827129488543E-08 -1.10042774132031E-03  6.31845739474554E-07  2.94415572177701E-06
  9.89267303297846E-07 -4.00803094499793E-06  3.45393096810257E-06  1.70806679099620E-06  1.77957296698507E-06
 -4.91299971145260E-07 -1.63232250059665E-06  2.19908542904635E-08 -1.80233027151539E-06 -1.09838819536157E-06
 -1.23950428481632E-06  1.18758878946623E-07  8.26903512392956E-07  3.85565646199433E-06  9.38413084767236E-06
 -5.69525239866765E-06  1.74011343193488E-04 -1.15042687640555E-06 -4.64109632877247E-06 -1.85502876177503E-07
  3.88084166191200E-04 -2.12116375989385E-06 -8.57026327279867E-06 -1.80360435500171E-06  3.27232688751413E-04
  3.77350728435225E-07  1.49517349408323E-06 -9.58273523040211E-07 -1.24024444448647E-06  3.15477620355259E-06
  1.91264966420601E-07  8.84620564671332E-07  3.32192649867190E-06 -2.19719361739333E-06 -1.68475198209375E-06
 -2.57612945636099E-06  1.21917963465418E-06 -1.16090890462867E-07  5.11985437948921E-07  3.82204571077221E-06
  5.74562129990530E-06 -3.27456723770768E-07 -1.00552497609207E-05 -6.46016435947570E-07 -1.20741513469422E-05
  2.29508498425736E-06 -9.63518339003759E-06  4.23612767142102E-08  3.30437190489687E-07  8.02554086875075E-07
 -4.72135812118318E-08  1.04878675740015E-06 -8.28397855115726E-08 -1.83167319419932E-06  2.53424787334535E-08
  2.08019512592808E-06 -4.69152055256445E-07 -3.09291144250855E-06  3.63723651159706E-06  8.19974326996193E-07
 -2.86407780543383E-05  1.75746080692850E-06 -8.47060050450559E-06 -6.68427001728025E-07 -1.43630347191425E-05
  5.06257211674312E-07  3.76114334789004E-06  5.45199154587538E-06  1.08977084439799E-06 -1.79138924131211E-05
 -2.04863604377167E-06 -3.86539598453814E-06  2.19940981465593E-07  1.19211527477993E-06 -5.82662241604812E-09
 -5.10398825834148E-08 -2.27061558772438E-07  1.32299781211178E-08  1.32558804417731E-06  5.50109611715027E-08
 -9.46910841330292E-07  4.00521719741525E-08  8.83885209767945E-07 -2.92389885753835E-07 -2.20168494647982E-06
 -6.82632050983735E-06 -1.55759914557405E-06 -2.39492434957369E-05 -1.28348264212251E-06  1.17342117054164E-06
 -2.42897042448780E-07 -1.79215778532915E-05 -5.34324111418464E-09 -1.59638831515525E-08 -1.76319653138070E-06
  2.97323030086009E-07  2.40430549644588E-06  7.99138746616620E-08 -2.73707561986535E-07  1.51831473395972E-07
  1.82326256847249E-06 -5.01996930025063E-09 -4.39079859888727E-08 -2.12124388698233E-07  4.87635995661147E-08
  6.36290643550015E-07  6.23831423228805E-09 -3.57653380842829E-07 -2.31135506010265E-08  1.59527182250636E-06
 -3.96126072900785E-07 -2.46301864268647E-06 -1.78660180427041E-06 -1.24984912887121E-06 -3.64394409322181E-07
  1.80993295832544E-06 -5.26361151171431E-07  1.82945999938263E-06  8.60929046501428E-10  6.94516100648227E-07
 -6.84457484980138E-07 -7.34162857931353E-07  6.45718796151196E-07  5.28642998187681E-07 -7.23123434793464E-08
  8.50901750756095E-07 -1.35248151650688E-06 -2.21531917818862E-06  6.45781320169687E-06  9.77561407297845E-06
 -2.24824223630977E-06  7.86444959929456E-06  1.19532093224814E-05  1.20874625214261E-05  4.27648069118350E-09
  7.21892983912006E-07 -3.13991324970875E-07 -1.16674045689175E-06  5.78461472958708E-08 -3.09985773309953E-08
  5.78600760934969E-07  9.22488692928809E-07
* ORBITAL    1   22
 -8.02012865848836E-07 -5.45235139903681E-06 -2.90032168213206E-05 -1.30557144882583E-04 -2.77318250295760E-05
  2.27548906690253E-04  4.04589840602880E-07  2.96095783804228E-06  7.62443736479585E-07 -5.77337069960837E-04
 -1.59604801132755E-05 -7.04546524815849E-05 -1.08018986706956E-05  2.66127031842592E-04 -1.76428090114659E-06
 -1.01261006621480E-05 -4.15961823780154E-06  2.09216772255037E-06  2.26564405995383E-06 -5.43307451786294E-07
 -4.62960255807756E-06  9.70611742996183E-06  7.46165876902587E-06 -5.45038767081785E-07  7.61508043003034E-07
 -7.91498024958532E-07  9.82000556401060E-06 -7.97538362741197E-07 -5.22919466889649E-06 -2.88511537530950E-05
 -1.28981573674184E-04 -2.68078336124446E-05 -2.02373232886488E-04 -6.46590624426176E-06 -2.59297396860128E-05
 -1.86560557191225E-06 -6.13723317931112E-04 -9.12085351068562E-06 -4.07461374990028E-05 -7.92389049399705E-06
 -1.37882600718311E-03 -1.15848011841609E-05 -5.11263060618234E-05 -8.07483613997667E-06 -7.20865463057998E-06
 -5.29594457067629E-06  1.17578033821122E-06 -9.53503701281683E-06 -6.22569348291041E-06 -5.64612373296643E-06
  1.14268902033734E-06 -4.24492218387386E-06  7.88511325954428E-07  2.64426290800620E-06 -9.48778000040521E-07
 -5.57637193187637E-04  1.05983619784725E-04  2.38006187418632E-04  1.06376269001007E-04 -2.11041719050196E-01
 -1.50556319350743E-05 -1.73767272156138E-05 -2.85628412180025E-05 -8.71940430525761E-01 -7.92779148601286E-05
 -1.57662008154375E-04 -1.53273527036604E-04 -4.41791464188012E-01 -4.30490136678127E-05 -9.84415201520523E-05
 -8.40269136368887E-05  1.79646905531253E-06 -9.11457813279367E-06  1.71696542380922E-04 -4.87293595477552E-05
 -1.60968779215754E-06  5.64442964236436E-06  3.96175648989473E-05 -8.38169243577562E-06 -1.51212476727197E-04
  4.09068335016484E-05 -4.51176783702424E-07 -3.19504698577542E-06 -1.65484498345166E-05 -7.12918284770073E-05
 -7.49618932103479E-06  2.85034191334353E-04  3.11390586896276E-06  1.66400240403806E-05  6.11673812652840E-07
  5.46663098585431E-04 -7.23217389578548E-06 -3.20319522800988E-05 -6.10018256182874E-06  1.77604339585004E-04
 -7.29620957171570E-06 -3.41408399524163E-05 -4.70583651638075E-06  1.34235103814334E-05  5.69753466280918E-06
 -1.09300552290079E-05 -7.74097450301805E-06 -7.86522995996800E-06 -3.29713013127379E-06  1.43263469720276E-05
  5.19741433019228E-06 -2.45009256626721E-06  1.76399978210047E-06  8.00095507549565E-08  5.96893096282575E-07
  4.74695749043033E-06 -1.62777268064087E-07 -4.64270578377174E-06  1.04517750917139E-07 -2.55974154578663E-06
  1.92835435128060E-07  1.32478153811350E-06 -4.86109357373081E-07 -3.58665697637789E-06 -2.46538722191387E-06
 -1.37347503427592E-07  2.39770733032889E-06 -2.15449860441469E-07  1.37868250083952E-05 -1.84175523102661E-06
 -1.14209014799677E-06 -4.85643669090605E-07 -3.59573952894256E-06 -2.58378193546381E-06  1.14877225440856E-06
  8.58416293307421E-06 -1.56902227422842E-06  6.66331886327088E-06 -6.06158212438322E-08  7.61993099560150E-06
 -1.08479325418158E-06 -7.76814525615386E-06 -8.12259388961185E-06 -2.24283155097369E-06 -1.11704362755875E-05
 -2.53963543248615E-06  4.89041101556111E-06 -2.06726736054515E-07  1.11506028510450E-05  2.41757016191928E-06
  1.79804908713252E-05  4.23242255146336E-05 -1.26026717952608E-06 -1.24608424105627E-06 -5.92260488485768E-06
  2.31849741486389E-05 -3.29010063102354E-06  1.66272219228521E-05 -3.59902578554712E-08 -2.87832717818759E-07
  1.65923472386008E-07 -4.02797924218412E-08 -3.60727908218551E-07 -2.89713752314208E-07 -2.05684907352294E-06
  2.73589144115724E-07  3.96437939981836E-06 -3.35376408911409E-08 -2.67574553015388E-07  2.11115263592658E-07
 -3.47369075863552E-07 -4.20235799925730E-06  3.58278629661737E-08  1.72223667252287E-06 -1.63023108246131E-07
 -1.01556127520874E-06 -2.20566628644760E-08 -1.61577432841987E-07  9.59501750577200E-07  8.91994840486709E-08
 -1.34797212333145E-06  4.92986200701982E-08 -7.57406132521440E-07 -2.87355727229026E-08  4.35354259021386E-07
 -6.12337618470578E-09  4.24990904723857E-07  3.61267696390237E-07  6.42939084085242E-07  5.72630336402144E-07
  2.37199433727539E-06  4.12677664655685E-07  3.18494321639877E-06  2.05075820931289E-07  3.55627962671330E-08
  1.15150846438735E-06  1.05716728432708E-06 -8.38120015207131E-08 -3.47147338331308E-06  1.14658794761844E-06
 -3.41838630714262E-06 -7.39077914967114E-09  4.05711534313708E-07  1.02330617518600E-07  8.74156959247231E-07
  2.25753920927472E-07  4.83931709678989E-07  2.43448157735751E-06  3.20290620392266E-06  1.79684936363610E-07
  8.15958814543131E-06 -1.27332357729047E-05 -1.54749540491956E-05 -1.88013479763110E-06 -2.83410629588665E-06
  1.90711499874867E-06  2.18385534997298E-06
* ORBITAL    1   23
  2.30766710539713E-08  1.67642907157969E-07  8.45536124328401E-07  3.88201911954056E-06  1.15887325507517E-06
 -2.35170599516244E-04 -6.12950455212650E-07 -1.44294817973114E-06 -4.43664591369086E-07  2.14527584229919E-04
  5.73771067804824E-07  1.15382406661003E-06  2.75469260450842E-07  3.05884165404785E-04  2.85579724861653E-07
 -8.86382716862063E-07 -2.89354635003566E-08 -7.05397835447755E-06 -1.16841681280430E-06 -8.23116972035156E-07
 -8.88548414759722E-07 -1.14487978620911E-05 -1.63709088737220E-06  7.39515541185947E-07 -6.90178561127539E-07
  4.12371459286912E-07  1.36762561739358E-06  1.03317590952866E-08  1.14272052415807E-05 -1.90429160696891E-06
 -4.38578420830550E-06 -2.08617428333398E-06  4.93117314258913E-01  4.55097325627967E-05  4.41650451736664E-06
  7.97596263774152E-05 -4.77266541158240E-01 -4.44447105473689E-05 -6.35919898635929E-06 -7.77253981458415E-05
 -7.27358211720662E-01 -6.73054750695363E-05 -1.10933810927764E-05 -1.18320186329727E-04  1.54796471149196E-05
  5.46140090708988E-06 -3.62188815000089E-05  1.03814159716926E-05  3.23049629175279E-05  1.04001805440795E-05
 -3.93945357565440E-05  1.12279613322858E-05  5.10609003939003E-05 -1.45042097347304E-05  3.76011059076180E-07
  3.37841897541537E-06  1.36730494598801E-05  7.00110591703642E-05  3.02928050825952E-05  2.48711270427308E-05
 -3.26663503178682E-06 -1.63435323821627E-05 -4.67527110696821E-06  1.21178835948531E-03 -3.66537866239381E-06
 -1.36286503091394E-05 -2.44409708203871E-06  3.01914874722029E-04 -4.16865707773785E-06 -1.91834775027954E-05
 -5.00994698380181E-06 -4.45882488090185E-08  1.53850760993108E-06 -3.77242422915350E-06 -1.53364614177991E-06
  3.21996044142310E-06 -1.48074396712160E-06 -1.42215533741804E-06  3.29455302460756E-06  2.61964317508464E-06
  5.03076748532422E-06 -3.55793652695067E-07 -2.52141665957081E-06 -1.31551099141068E-05 -6.79446126119298E-05
 -3.04725326796507E-05 -2.55172616614253E-04  6.12165119476235E-06  2.75101273757994E-05  7.12626729227539E-06
  6.02579532591840E-04  5.32668914020885E-07  1.27082438937195E-06  1.20930314249087E-07 -5.09977831821655E-04
 -5.09515170976628E-07  1.35345199224422E-06  1.18112272506608E-06  2.20382378512257E-06 -1.84863193961670E-06
 -5.57691593213467E-07 -1.05022913228709E-06  1.56859617303273E-06  4.83476423248352E-07 -3.11433903419088E-06
 -6.08493189977511E-06  3.18524550477637E-06 -9.65079294073901E-07 -4.14569342642770E-07 -3.12030157781239E-06
 -1.49213040497051E-06  2.13478760262107E-06 -3.66183047870394E-07 -1.52761484294606E-06  9.63809674359591E-06
  4.54136465160397E-07  1.48555565682108E-05 -6.15262532761724E-09 -3.61024630796718E-08  1.38758485586305E-07
 -1.79400654755600E-07 -5.46309477475030E-06  2.29510357736841E-07  4.20181296300320E-06  3.24021405370846E-07
  8.01012242059626E-06  7.57728266783733E-10  5.66353764677405E-09 -4.73165875206639E-08  3.66813847888612E-08
  1.16550402309594E-06 -3.82778194527684E-08 -1.17099450611781E-06 -5.36783357719504E-08 -1.64123820100226E-06
  4.65656367350696E-07  3.47547314917829E-06  1.72470115359661E-06 -6.75874950228793E-07 -1.54672021929325E-05
  3.27032966691178E-08  5.42576255685203E-06 -2.72279976046617E-06  8.29532514679698E-06  1.32342826503815E-08
  1.27898784618231E-07 -5.04355915406086E-07  2.18591416406037E-08  1.85858907260836E-06 -3.53708844375686E-07
 -4.37011717147306E-06 -1.68650885579947E-07 -2.05582756723849E-06 -4.63799834300334E-11  2.54088225732181E-10
 -8.39193839966470E-08 -8.81677237285217E-09 -1.02800051014204E-06  2.13677595201243E-08  9.80807406223098E-07
  1.15510019094916E-08  1.41677561673012E-06 -2.51125945596626E-08 -1.86529677538931E-07 -4.46932372623421E-07
 -9.12372194853512E-07 -1.42036131319178E-05  7.82756930616604E-07  1.39171855064537E-05  1.16852688261403E-06
  2.15510145051896E-05 -2.13578992022601E-08 -1.89793944441177E-07  2.75269238476282E-07  3.09177754274112E-07
  2.77367664854527E-06  4.61816598260428E-08 -1.66909291030685E-07 -2.66943122292984E-07 -4.29943200869157E-06
 -3.11433886439883E-08 -8.44422761906207E-08  4.77334903316974E-07 -2.51527257091480E-07 -4.88374020929115E-07
  4.43325020036345E-06  2.26667007005285E-07 -3.86373399152869E-06  4.32641997274522E-08  2.07783537043797E-07
 -1.33577670876186E-07 -5.13737698193400E-07 -3.32125885269763E-07  1.86627343902222E-06  1.02196703948499E-06
  2.17661343884690E-06 -1.10853042832082E-08 -4.82120135796345E-08 -2.36843097083352E-08 -1.55186793379382E-08
  3.27175312539881E-08 -5.53537664854138E-08  1.08960446179835E-06 -9.78148064430955E-07 -4.25410234180072E-08
 -1.71738966827494E-07  5.29506544167385E-07  6.43903787805823E-08 -2.88331038338054E-07 -1.03818484157023E-06
 -1.91023990145312E-06 -2.22600273960747E-06
* ORBITAL    1   24
 -3.93885339048513E-07 -2.79997043312029E-06 -1.45145439771601E-05 -7.37662959821828E-05 -3.17512263720841E-05
  2.37815303584039E-03 -3.16874712782453E-06 -1.70956936065587E-05 -4.48377297415227E-06 -2.51501141982771E-03
 -4.12111997828418E-06 -1.44279857057128E-05 -3.12514442291641E-06 -3.43863767193180E-03  4.17207447680065E-06
  2.07624115452616E-05  4.83759396960010E-06 -8.59470332573925E-07 -1.51619781403624E-06 -3.33742177194161E-06
 -1.59933175088734E-06 -2.89613102954148E-06  1.12491781172446E-06 -4.58537860858292E-07  3.56776943401592E-06
 -2.61277940989800E-06 -5.18744138820479E-06  3.36000729253212E-07  2.17801547065364E-06  1.24785823181277E-05
  6.46037382038886E-05  2.94774151815878E-05  8.27814668006183E-04  5.80866038538118E-06  2.57544202825523E-05
  6.95379275592248E-06 -2.10720479030006E-04  5.11101099557398E-07  1.42969067541222E-06  3.28906616611748E-08
 -3.99891082431586E-04  4.17220075974421E-07 -1.26256156055164E-06 -1.29403938633303E-06 -2.31791830685805E-06
  2.06709622622034E-06 -5.72168247398540E-07 -1.14774098021127E-06 -1.19759248376085E-06 -2.11866944401540E-07
 -2.98823924577566E-06 -5.85597495309646E-06 -2.90420446273084E-06  7.02831060680634E-07 -4.51397576091804E-09
 -4.34929278272875E-08 -1.51308609814242E-07 -4.32474436575676E-07  4.84468807488004E-07  8.32068296488016E-05
 -5.10686643162515E-07 -8.77617688864829E-07 -2.02544559050337E-07 -1.01631824791375E-04  3.65137068838021E-07
  3.87650108639260E-07  4.05139531567431E-08  1.09908725558049E-04 -3.92240691396544E-07  1.00093120932612E-07
 -1.25877920361472E-07  7.12818911821354E-06  1.10609923765532E-06 -1.07907967129603E-07 -1.12924430676210E-06
  1.15345094574807E-05  1.67230445814517E-06 -4.51103115612692E-07 -6.88283387872709E-07 -8.79142444473878E-08
 -1.22402383127655E-06 -2.36666119452505E-08 -1.46448771473554E-05  2.80226917347786E-06  7.01472293761655E-06
  2.95167235428644E-06  4.70103387949087E-01  4.35898368894306E-05  1.94039614584407E-06  7.62608113011090E-05
 -5.20703559194441E-01 -4.78361754087928E-05 -7.22036409392596E-06 -8.46064653076626E-05  7.12633379367382E-01
  6.61278049602245E-05  1.17392873751187E-05  1.16812919500467E-04 -1.87083237007255E-05 -6.59603733172116E-06
 -3.85998844607908E-05  1.09855802012882E-05 -2.88858926750860E-05 -1.01036370724148E-05 -4.12773923117257E-05
  1.19462273615728E-05 -4.74950454910704E-05  1.37891306297165E-05 -4.90044916055769E-08 -3.46805619278108E-07
 -3.07194071270183E-07 -3.40582343312770E-07 -5.02556655591100E-06  1.40871202369816E-07  5.78742729965110E-06
 -3.20960985950434E-07 -7.60192166077819E-06  4.31863156553361E-07  3.23134897397180E-06  1.48631678165681E-06
  2.15971664847410E-06 -4.65128027417894E-07 -1.54509981687157E-06  1.10803003251541E-05 -4.92934884612376E-07
 -1.50537610200085E-05 -4.37198809433042E-07 -3.29244878091166E-06 -1.71425432525095E-06 -6.42329050673333E-07
 -1.48610901016720E-05  2.13046760193246E-08  5.71188595979347E-06  2.68703940068339E-06 -7.08441191885129E-06
  4.94659421305910E-09  3.68748932058238E-08  1.38817059040000E-07  4.69226673997884E-08  8.99895454475618E-07
 -5.17821304426568E-08 -1.29311849805608E-06  4.82260689871487E-08  1.66219402776251E-06 -1.73690102903260E-10
 -7.39474414045880E-10 -6.56077237038540E-09 -1.19702362128629E-08 -9.91804611783304E-07  7.90615673153270E-09
  9.68353255850640E-07 -1.98981241849728E-08 -1.43854966634995E-06 -1.87410623353110E-08 -1.70113704725483E-07
  4.11094899813658E-07  1.71119195690904E-08  1.76953428726132E-06 -3.74840871856363E-07 -4.27922383806716E-06
  1.85637842086337E-07  2.05788543705370E-06  1.91082394388723E-08  1.71271025607434E-07 -3.47039225207052E-07
  2.92917918566565E-07  2.61843655179625E-06  4.75725712324096E-08 -2.01826159159667E-07  2.63242856727640E-07
  4.17719289781233E-06  5.94316747073068E-08  4.41331257843310E-07  9.14097358336647E-07 -9.71131344916190E-07
 -1.38142502961736E-05  8.26338174477092E-07  1.50174489678345E-05 -1.08903043370456E-06 -2.07216839610314E-05
 -4.19743038355547E-08 -1.55248631290915E-07 -4.72847672559176E-08 -4.98177595979937E-07  3.13815743746996E-07
 -1.74775063747843E-06 -1.03032729632464E-06 -2.12217326887534E-06 -2.76755656192035E-08  1.73840029222294E-07
 -2.61365258930447E-07 -8.45027486202897E-07  5.46019344037175E-07 -3.93882396709098E-06 -3.54856805561010E-08
  4.32461329911419E-06  4.46419550294098E-08  2.44722012250592E-07  6.21381302580727E-07  1.06391853053528E-07
  2.65829027677351E-07  1.06592808855943E-06  2.01746435734829E-06  2.27476972767415E-06  3.33158589533392E-09
 -1.72872050238345E-08  4.50285190582525E-08  5.93504822898359E-08 -1.17861137349849E-09  1.18095975398982E-08
 -1.14191669576910E-06  9.24875536273666E-07
* ORBITAL    1   25
  1.77576746134149E-08  1.46578094767620E-05 -3.00392284881817E-06 -8.08996861301338E-06 -3.41162791495936E-06
 -5.18321675921778E-01 -4.76952456824272E-05 -7.31661844836378E-06 -8.42874419319589E-05  4.70596961563015E-01
  4.35914424442168E-05  1.68938761003519E-06  7.62674528942496E-05  7.14043035601911E-01  6.63402755330918E-05
  1.20119429428678E-05  1.17096008697784E-04  1.84979432139732E-05  6.55160735981365E-06  4.13608551020148E-05
 -1.20154655709044E-05  2.89807049704624E-05  1.01397957607202E-05  3.84129201984188E-05 -1.09092276746525E-05
 -4.76262159274762E-05  1.37883158196331E-05  8.50994690441498E-09  1.86174317276471E-08  3.13449090043945E-07
  1.24456810510078E-06 -1.14444633427726E-07 -1.51688575008274E-04  4.23134081102424E-07  6.74913396097616E-07
  1.04871657044818E-07  2.35286093748615E-04 -5.10182490076865E-07 -9.71388132044160E-07 -2.03317311670215E-07
  3.43773668836316E-04 -3.56658745832461E-07  1.39456395062163E-07 -8.57759900507477E-08 -7.14922846949477E-06
 -1.10511342539243E-06  4.29328797630713E-07  6.48011272615436E-07 -1.14950720918143E-05 -1.68461105447063E-06
  1.54245785299286E-07  1.05878322610706E-06 -1.51256970682237E-07 -1.22800722664083E-06 -3.36727423250039E-07
 -2.55444672131090E-06 -1.24121181110252E-05 -6.44507223863693E-05 -2.94050384029746E-05 -1.17626088902044E-04
  5.16600635357139E-07  1.39169508206861E-06  4.82127235112094E-08 -4.79903825079970E-05  5.71830341995560E-06
  2.55914237402869E-05  6.79295850812788E-06 -3.01050965537283E-04  4.16103792849594E-07 -1.33849546570804E-06
 -1.28725430956030E-06  2.24647308566117E-06 -2.04640319361285E-06  3.19368234172048E-06  5.79716790835711E-06
  1.37024822648843E-06  2.35339678296411E-07  5.61352127734222E-07  1.13356772564959E-06 -2.84270525603175E-06
  7.23890183813307E-07  3.93266862708029E-07  2.62707789253215E-06  1.45334415018400E-05  7.37648125557735E-05
  3.17636901027173E-05  2.02740373635611E-03 -3.69860143552394E-06 -1.44080562984044E-05 -2.39078665525676E-06
 -2.68470031812044E-03 -3.64214182160031E-06 -1.72101323278231E-05 -5.31643600042731E-06  3.53789027387566E-03
  4.80975825270932E-06  2.08212356669581E-05  5.96895315747612E-06  6.74536323760317E-07  1.46106044642528E-06
  7.29995680072258E-08 -3.46286142674332E-06  2.61007599466714E-06 -1.23718139910478E-06  2.93583878182888E-06
  1.71976513261794E-06 -3.07151914817628E-06 -5.05558300137332E-06  4.38174845633027E-07  3.29991802394873E-06
  1.73170128037050E-06  1.64436457843676E-08  5.62435299132311E-06 -6.42583669302204E-07 -1.48362126380822E-05
  2.69009285096485E-06 -7.19619249227659E-06 -8.49127342819517E-10 -6.12119794251722E-09 -1.22983151302744E-07
 -3.07901590936874E-08 -1.29035699921214E-06  3.20478517678044E-08  1.03792232482388E-06  4.35740400566287E-08
  1.49934295529026E-06  4.22309260589188E-08  2.97166434636716E-07  2.79819619701136E-07  1.40077571530910E-07
  5.58304539256841E-06 -3.37352962344468E-07 -5.02942141574597E-06 -2.97118022552538E-07 -7.70388547767791E-06
 -4.31734884970602E-07 -3.23017085473183E-06 -1.48188975576534E-06 -1.54365429931213E-06  1.10616692717381E-05
  2.15221830708121E-06 -5.01775741173179E-07 -4.91613517752846E-07 -1.50285661453476E-05 -1.48903824307698E-08
 -1.39814424878584E-07  4.24944712439415E-07  4.42076327700093E-08 -2.37375528940049E-07  2.85379746776747E-07
  2.61067396811385E-06  2.54511449637359E-07  4.06626806805909E-06 -5.92528756979412E-08 -4.40343996598808E-07
 -9.05134714464209E-07  8.22498502411828E-07  1.49664623003772E-05 -9.76676512444801E-07 -1.38680619104193E-05
 -1.08931259980708E-06 -2.07481659169530E-05  6.05277578489641E-10  4.26611703817427E-09  5.18418462883097E-09
  1.21200834934777E-08  1.00521553362821E-06 -1.15845034914438E-08 -1.00413222461493E-06 -1.72979481815628E-08
 -1.39769731066411E-06  1.94406674711115E-08  1.75322203133334E-07 -3.98938527164356E-07 -3.84275038137387E-07
 -4.41513153147364E-06  2.53298483401151E-08  1.91386883120598E-06  1.75208822048115E-07  1.85869874557332E-06
 -4.75316027507997E-09  9.44766537759848E-09  5.38049514206821E-08  3.68402579508297E-08  3.10256087041959E-09
 -9.35871433540487E-07 -2.10908628797558E-08  1.12830634527977E-06 -4.50151126173617E-08 -2.41658581759465E-07
  1.01202214823747E-07  6.20945050465715E-07  2.73853268422886E-07 -2.29963048806634E-06 -1.06740777017278E-06
 -1.97660149399437E-06  2.11912935650076E-08 -1.99747976590949E-07 -8.40272359590131E-07 -2.22640963210797E-07
  5.70842810711812E-07  6.41719510074092E-08 -4.27650687562224E-06  4.06522431283196E-06  4.30190503344604E-08
  1.73030573019924E-07 -5.17605040415944E-07 -6.86219560602434E-08  3.24964182921999E-07  1.03038799764387E-06
  2.11115723175652E-06  1.75962343852570E-06
* ORBITAL    1   26
  4.52156864511345E-07  2.91030701647288E-06  1.66617424160711E-05  7.17097237316415E-05  7.63173981861269E-06
  3.43039011046698E-04 -7.27973413679341E-06 -3.21347249952544E-05 -6.15996813293857E-06  7.11756281039297E-04
  3.18945536301977E-06  1.68707586848909E-05  7.17526897258615E-07 -1.22062827071335E-04 -7.32495868288236E-06
 -3.41682257218429E-05 -4.75691712979557E-06 -1.34908826838830E-05 -5.73832557926271E-06 -1.44644881596561E-05
 -5.18395117619063E-06  7.75353005912849E-06  3.27133909173834E-06  1.10231374904114E-05  7.74793879125357E-06
 -2.50265494325243E-06  1.76196866158180E-06  9.52238860358029E-07  5.51863893774844E-04 -1.05965471898539E-04
 -2.37770000475671E-04 -1.06503842662138E-04 -8.67832942706871E-01 -7.88753988772737E-05 -1.58028237049129E-04
 -1.52149204448445E-04 -2.11415274593194E-01 -1.49958289637076E-05 -1.73860180725692E-05 -2.84532745368439E-05
 -4.49629236986622E-01 -4.37523228231174E-05 -9.87347489702828E-05 -8.49592561947099E-05 -2.41096319211412E-06
  9.09459653738584E-06 -4.01399790439842E-05  8.45681494768447E-06  1.88788535978285E-06 -5.36002411061070E-06
 -1.72559025879220E-04  4.85167918085541E-05 -1.50843803524395E-04  4.03300721944120E-05  8.00907599413651E-07
  6.29498991782490E-06  2.87108045971739E-05  1.28913844336279E-04  2.66853344365916E-05  3.15696707565619E-04
 -9.07145306585426E-06 -4.08140232809061E-05 -7.80009733444976E-06  7.48589535294418E-04 -6.39746328297283E-06
 -2.56914168980872E-05 -1.69726806495958E-06  4.61279523315018E-04 -1.14283298021165E-05 -5.09992865868900E-05
 -7.75858098430979E-06  7.26642056672583E-06  5.36368083035371E-06 -1.57729604783627E-06  4.39510364747925E-06
  6.37211617118680E-06  5.64567104946617E-06 -1.35153741764772E-06  9.58299728902346E-06  9.95622274246621E-07
  2.58847717650697E-06  7.98957551370150E-07  4.82080690437185E-06  2.90436379655668E-05  1.30414906752025E-04
  2.75115389900897E-05 -1.27229041426964E-03 -1.60034841800397E-05 -7.04224648675681E-05 -1.08580559096188E-05
 -5.37417659548581E-04  3.55175078877405E-07  3.02515267941938E-06  6.54447636773084E-07  1.13956330363667E-03
 -1.66386195486088E-06 -9.89825091483760E-06 -3.96326253409273E-06 -2.12931528153148E-06 -2.32274331245132E-06
  4.85013329368690E-07 -7.19021733079369E-07 -9.64886567310330E-06 -7.49689102829887E-06  2.74204881008758E-07
  4.57307501208005E-06 -1.00534935111075E-06  9.81310064759663E-06  4.79143800638816E-07  3.54644424777151E-06
  2.37017962679865E-06 -1.55519858001050E-06  6.94490411465720E-06  1.13292839751370E-06  8.42775875953541E-06
 -5.71227978183060E-08  7.82575756593767E-06  1.08296819425876E-06  7.75673988314843E-06  8.06433024698399E-06
 -2.53017264932466E-06  4.87681780449629E-06 -2.23767359656551E-06 -1.14220065840369E-05 -1.91416625945090E-07
  1.14828012944565E-05 -8.16705185793313E-08 -6.09782376248642E-07 -4.81598674509757E-06  1.07452239704473E-07
 -2.54423724643628E-06 -1.62265819119194E-07 -4.65288003879526E-06  1.97384178328863E-07  1.32230827205035E-06
  4.90213551695161E-07  3.61625195682629E-06  2.37142597188486E-06 -2.18668858694699E-07  1.38182718963571E-05
 -1.32302608741985E-07  2.42438615548991E-06 -1.86365457848721E-06 -9.01674560583677E-07  2.58092797783104E-08
  2.10423289297971E-07 -3.63438009901595E-07  3.75919206533536E-08  1.70629194115718E-06 -3.30051955458220E-07
 -4.17045207202472E-06 -1.55667786131845E-07 -1.05897219010652E-06  2.32553070923402E-08  1.70496447088558E-07
 -9.49897806263504E-07  4.98753923275751E-08 -7.66808239400159E-07  9.22083697908044E-08 -1.35640167541632E-06
 -3.06034808004345E-08  4.58199234180781E-07 -2.44867643061448E-06 -1.81701272945703E-05 -4.22239254272450E-05
 -5.91546885297478E-06  2.38192774188331E-05 -1.26094534393057E-06 -1.33362572930611E-06 -3.29426464142400E-06
  1.74327261823612E-05  3.86346550360115E-08  3.07146793273111E-07 -1.08450441046897E-07 -2.93639423591302E-07
 -2.06916597512886E-06 -3.99570222273216E-08 -3.69496505719617E-07  2.73565632575020E-07  3.95701548381902E-06
 -1.88763917857786E-07 -8.22849051892089E-06 -1.54757098420681E-05 -1.27576776993434E-05 -1.88148476152477E-06
 -2.13018963426789E-06  2.94140325697642E-06 -1.88396559279990E-06  7.69683117113091E-09 -3.92219883828693E-07
  8.55373821833757E-07  9.38301059643554E-08  2.23587757867747E-07 -3.18556479475983E-06 -4.58149443601419E-07
 -2.39117425061584E-06 -2.03981000797384E-07 -2.60728817632213E-08  1.04572680460677E-06  1.15215782146432E-06
 -8.81451573089301E-08 -1.14812735270537E-06  3.43827349244830E-06  3.46216654905210E-06  4.14258238985398E-09
 -4.46821652141376E-07  6.70127370606544E-07  3.88398765187917E-07  5.71150985637684E-07 -4.07666422370281E-07
 -3.19780508142789E-06 -2.37731716946177E-06
* ORBITAL    1   27
  7.74079950429382E-07 -8.99192651102593E-07  2.95511577416636E-05  1.29778091946914E-04  2.75086368306472E-05
  2.37744678786642E-03  8.99648268463050E-06  4.00989433403508E-05  7.99147467852713E-06  1.06009856467082E-02
  7.18896055382588E-06  2.72874839450455E-05  3.63519367177858E-06 -4.85342783453890E-03 -1.18397556775601E-05
 -5.22456345145856E-05 -8.78141252042103E-06  7.41102464118037E-06  4.99514487618460E-06 -1.92737012975801E-06
 -3.68374048725427E-06  6.93494616895011E-06  5.94407093846475E-06 -2.31345554473633E-07 -9.39836662054559E-06
 -1.10626330615215E-06  2.97939927544748E-06  8.00699691353079E-07  6.71270384869679E-06  2.86541591904867E-05
  1.30289993915272E-04  2.81030264175590E-05 -1.54582020364562E-03  1.57745931777803E-05  7.01527288364846E-05
  1.04974111611510E-05 -3.71745740132845E-04 -3.74343727138301E-07 -2.93259738992069E-06 -7.78983887684497E-07
 -6.36503839152499E-04 -2.00394792830871E-06 -1.13231064560217E-05 -4.48953770707789E-06 -1.97174444459911E-06
 -2.27595965560241E-06 -5.40504307274897E-07  9.02445421451831E-07 -9.90272612379746E-06 -7.43917639825625E-06
 -1.39407924177984E-06 -4.91634448293506E-06 -1.64730171814048E-06  9.90244640217718E-06  4.29643205733668E-07
  3.29522774608265E-06  1.57029647029424E-05  6.72286286692287E-05  6.29402572011593E-06 -3.04627298632379E-05
  7.06363869633747E-06  3.07182243937357E-05  5.87981138585278E-06  2.43907180486645E-04 -2.82278332442756E-06
 -1.55020923504066E-05 -3.67736431091225E-07  1.91425803059838E-04 -7.17828983501911E-06 -3.35697872528517E-05
 -4.60627369609016E-06 -1.27006798057180E-05 -5.55814417072319E-06  1.42187898939786E-05  5.30399631970998E-06
  8.08115872952645E-06  3.37257227465276E-06 -1.03639223609302E-05 -7.49036518746298E-06 -2.65170838977886E-06
  1.65321132909513E-06  9.33329081410828E-07  5.52049592478828E-04 -1.04961001312901E-04 -2.36209099175582E-04
 -1.05112294518101E-04  8.80380657425888E-01  7.94526841059054E-05  1.56665657333022E-04  1.53857884739782E-04
  2.20102024940285E-01  1.54771121180660E-05  1.79526659757422E-05  2.96823045743988E-05 -4.19930923307485E-01
 -4.12457638412317E-05 -9.80881052495973E-05 -8.07639388602666E-05 -3.96252345493254E-08  9.02024599859635E-06
  3.98672891342179E-05 -8.35277477654945E-06 -4.87333022625093E-07 -6.16424113823333E-06  1.69306968689613E-04
 -4.76746244991175E-05 -1.53248912858606E-04  4.14289880089738E-05  1.12061469303459E-06  8.00310703892700E-06
  8.32059271134879E-06  2.53908876385110E-06 -6.06906374565504E-06  2.27876052788347E-06  1.01971605247225E-05
 -2.28380004830077E-07  1.08743071419479E-05  4.93783697598251E-07  3.64760958393378E-06  2.53588010270425E-06
  1.53433074180963E-06 -7.21093623590760E-06 -1.18451244406093E-06 -9.06673209873769E-06 -7.69767304665427E-08
  7.14969527912297E-06  4.35942505980859E-07  3.22838225434424E-06  2.18025527982305E-06  2.30058182510972E-07
 -1.38261605563591E-05  1.77757178574236E-07 -2.42872773893120E-06 -1.72653192604526E-06 -1.26516181455209E-06
 -8.51946026064662E-08 -6.35815204489170E-07 -4.74456581124362E-06 -1.26046065070327E-07  2.59826566583115E-06
  1.72815834261243E-07  4.34672972155116E-06  1.84180794384202E-07  1.59245182281089E-06  2.15797426558463E-08
  1.57846533184792E-07 -8.94445443523409E-07 -4.53415471530016E-08  6.74388993875384E-07 -7.78945900423524E-08
  1.52098221134700E-06 -2.19627136007557E-08  3.90668626466299E-07  5.92045590901434E-08  4.57723042182625E-07
  2.00326671162843E-07 -1.89693159352432E-08 -1.53204849024537E-06  4.02704258152699E-07  3.28137868640033E-06
 -1.94895966234824E-07 -7.16423606182209E-07  2.89907607603916E-08  2.35743918490379E-07 -3.33547857600401E-07
  2.75149921166250E-07  1.98979022712118E-06  3.80786704855124E-08  4.82988564462075E-07  2.74370810293917E-07
  4.26504120199707E-06 -2.42643446881166E-06 -1.80204957236296E-05 -4.19445798788848E-05  5.89605413205059E-06
 -2.34784131808615E-05  1.24922615782179E-06  1.20792310572380E-06 -3.26834622397921E-06  1.61158479285158E-05
  3.33673220803814E-09 -4.92759030886424E-07 -9.81526992249021E-07 -1.55211206923198E-07  2.05152445050365E-07
 -3.32054947396504E-06 -4.64890831989104E-07 -2.47566149027471E-06 -1.60893626219930E-07 -8.22173233973240E-06
  1.57143751830649E-05  1.29061242661941E-05 -1.82869704773741E-06 -2.33130188190743E-06  2.77038055552589E-06
 -2.16581932330039E-06  6.43686482446352E-09 -3.59474823665859E-07 -4.89747835739074E-07 -1.63865985745462E-07
  5.85376287386568E-07 -4.76109890004602E-07 -3.06604452711717E-06 -2.24261835616238E-06 -1.88246199298535E-07
  6.40663873127301E-08 -1.05579445046646E-06 -1.21398282211753E-06 -1.12467923853658E-07 -1.13696659590599E-06
  3.30826462676618E-06  3.43366010839962E-06
* ORBITAL    1   28
 -9.52845426416536E-07 -5.52483807815961E-04  1.04361148500671E-04  2.33383704627885E-04  1.04542428878306E-04
  2.19539878784685E-01  1.52255097190027E-05  1.69993056371567E-05  2.94120730475228E-05  8.80148424845726E-01
  7.93541432735360E-05  1.56181714475925E-04  1.53792733326604E-04 -4.20713781186674E-01 -4.10651069280330E-05
 -9.68900918277603E-05 -8.07113203455191E-05 -3.68380857796149E-08 -9.15476937179545E-06 -1.69332241572446E-04
  4.78011270118265E-05  1.87156803714975E-07  6.02233964985949E-06 -3.98606763316987E-05  8.56736255830143E-06
 -1.53257785946269E-04  4.13775109778603E-05 -4.49048947001657E-07 -3.69990521432222E-06 -1.63344673625097E-05
 -7.02061507386190E-05 -6.93351189034086E-06  6.58903065010062E-04 -3.16239112208303E-06 -1.70960873869780E-05
 -5.54152754797457E-07  4.51354645875687E-05  7.09486549352204E-06  3.08676066549200E-05  5.92443524192869E-06
  4.25485873721146E-04 -7.10673768922217E-06 -3.32571635439170E-05 -4.46357128551221E-06  1.27807285618732E-05
  5.62034737719240E-06  1.03968434097686E-05  7.48287375386393E-06 -7.82983038825994E-06 -3.19046539122729E-06
 -1.40979682225344E-05 -5.20809270675426E-06 -2.52335892379820E-06  1.40265043232973E-06 -8.10513327575154E-07
 -6.17300476821676E-06 -2.91730856963659E-05 -1.32218327940397E-04 -2.83527807989148E-05 -1.37775103791899E-04
 -5.25028557151103E-07 -3.62596804224773E-06 -8.84041066232210E-07 -5.34893571598510E-04  1.59235130514994E-05
  7.07145086767405E-05  1.06739678872339E-05 -1.75615875801450E-04 -1.79390051822138E-06 -1.04065051497199E-05
 -4.29185170504060E-06  2.32780378494866E-06  2.40051689561244E-06  8.05341923423627E-07  4.82975394837579E-06
  9.80549606356499E-06  7.33825057426121E-06  7.41067466343318E-07 -7.21548601903361E-07 -1.08383372202874E-06
  9.81199572275555E-06 -7.96643494299939E-07 -1.22398942229900E-05 -2.70652469318347E-05 -1.24205278693867E-04
 -2.50253410103082E-05 -1.03618207709192E-02  5.30390223136773E-06  2.35855840067088E-05 -2.22653897748944E-08
 -2.82198436374900E-03  8.64553976451057E-06  3.97278143754421E-05  7.30227495694655E-06  5.11517973555935E-03
 -1.08572964581463E-05 -4.98946503537982E-05 -6.86065513528658E-06 -7.41804954577256E-06 -5.21805504179694E-06
 -7.03460693371182E-07  9.60788307908335E-06 -6.92258401427403E-06 -5.78945732083334E-06 -2.11629119156374E-06
  4.81444864629695E-06  2.54381327164656E-06  1.99116665917192E-06 -4.63792451437360E-07 -3.42759771854895E-06
 -2.39645211303381E-06  1.18559616197692E-07 -2.27408120148754E-06  1.75636803311216E-07 -1.40570496970029E-05
 -1.72503686367571E-06 -1.49953353518756E-06  7.33254761354170E-08  5.48154697220581E-07  4.67008606891324E-06
  1.37404484724224E-07  4.50889631908217E-06 -9.65745762679493E-08  2.79860871843277E-06  1.87812775529270E-07
  1.37996531051027E-06 -1.13049702582474E-06 -8.07668721117971E-06 -8.39120179108254E-06  2.27188438614905E-06
  1.05230671657250E-05  2.53575612747872E-06 -6.00778796677673E-06 -1.86679213448992E-07  1.09043601580459E-05
 -4.91500443521435E-07 -3.63102580373090E-06 -2.44470504215736E-06 -1.18013417480311E-06 -9.09302877192971E-06
  1.53426500404175E-06 -7.36021792195479E-06 -8.04790540376004E-08  7.08970079431585E-06 -2.97219885399185E-08
 -2.41408916339365E-07  3.65303937476815E-07  3.90070785738450E-08  3.95889557094673E-07  2.81030247112214E-07
  1.89414231200605E-06  2.73607925126902E-07  4.09652551572387E-06  2.42633266330690E-06  1.80193091966946E-05
  4.19642770915865E-05  1.25145973038441E-06  1.28610485485887E-06  5.89042611176154E-06 -2.35231560328019E-05
 -3.26495108373973E-06  1.61943702390259E-05 -2.15904943238894E-08 -1.57896190920104E-07  9.34768935871733E-07
 -8.19592755206618E-08  1.43753091128984E-06 -4.60526995950981E-08  6.69046044869510E-07 -2.70122092016541E-08
  2.71906318205477E-07 -1.51454212508657E-09 -2.93187379400734E-08  7.96646557520382E-07  2.62592047064951E-07
  3.85181721801640E-06 -4.90097051980894E-08 -1.56230044342755E-06 -1.17284651108670E-07 -1.09785963232440E-06
  1.88346659866709E-07 -5.49110817939948E-08 -1.18597213842405E-06 -1.06161558537697E-06 -1.09641818141005E-07
 -3.35349666320375E-06  1.14272436777923E-06 -3.24953130274362E-06 -3.51007688088653E-09  5.49776183628974E-07
 -5.40040422610797E-07 -8.04979101890097E-07  6.19570029765127E-07  2.30774155231335E-06  4.08679353133814E-07
  3.12118092639240E-06  1.58529162612360E-07  8.20461321934299E-06  1.29134136631431E-05  1.57101153771290E-05
 -1.80270403453269E-06 -2.76079244340643E-06  2.23882916590194E-06  2.44554526533215E-06  1.68463337595970E-09
  4.82470760990791E-07 -1.05937897722674E-07 -9.32962636224324E-07  2.19964389439798E-07  5.04612557695529E-07
  2.39905656733437E-06  3.22118155913078E-06
* ORBITAL    1   29
 -8.45505293284610E-07 -6.03261504528802E-06 -2.73190965393590E-05 -3.94595477940747E-05  9.20662838383954E-05
  1.57153186943900E-06  2.93570678572401E-05  1.68955757545921E-04  3.13759318141966E-05  6.01126846314832E-07
  1.20481515259279E-05  8.74624450641920E-05  2.46539813289066E-05  6.73491719211215E-07  1.19939812844707E-05
  5.59403928023349E-05  4.16894043447416E-06  9.03964858162768E-06  2.02472025986248E-05 -3.45885865351405E-06
 -9.25183682936075E-06 -5.02811018318582E-06 -1.12673744026167E-05 -1.39735474032973E-05 -2.54278252882304E-05
 -1.22379412079434E-05 -2.45320300296176E-05  5.46701879483264E-06  3.95171463358633E-05  1.99047529749650E-04
  1.28851774365835E-03  6.75072470680193E-04 -1.24510182721815E-06 -3.28469351620577E-05 -3.55229596201050E-04
 -1.45569022754794E-04 -1.65866447221377E-06 -3.87015077213569E-05 -4.44001274441149E-04 -2.02389963079013E-04
  2.89270247375779E-07  4.05490213550353E-06  6.04629845847873E-05  3.86674509131147E-05  3.23156060356882E-05
  1.27667316010724E-04 -3.39342638373118E-06 -9.43138782302618E-06 -1.91568964400613E-05 -7.48610692397093E-05
  4.44702451392546E-05  9.03529258161855E-05  2.87334997276103E-05  5.57349646979515E-05 -2.37767061417144E-06
 -1.70096649400180E-05 -7.99400132197200E-05 -3.96709198180993E-04 -1.91249605390584E-04  6.99497861740317E-07
  1.32414407892272E-05  1.09634699035246E-04  4.69765725024885E-05  8.91882600389762E-07  1.67207410125333E-05
  1.06822275012156E-04  2.73164792960245E-05  3.68981950465621E-08  8.20222317570321E-07  3.03091797203138E-05
  2.19544921290798E-05 -5.06919526101120E-06 -7.48127692073997E-06  8.85294166026210E-06  1.87741159585885E-05
  7.99400324850388E-06  2.07481959961757E-05  9.41758604717080E-06  1.68749057946899E-05  6.28529523193762E-07
 -4.16999460449957E-06 -2.37443308792994E-06 -1.69866915313935E-05 -7.98227346067276E-05 -3.95149138370951E-04
 -1.89805754730460E-04  8.38755987914168E-07  1.58527729839009E-05  1.30936136931785E-04  5.28070979816607E-05
  7.76332759809226E-07  1.45247097217190E-05  8.72860218191150E-05  2.16048452277262E-05 -1.33319963953149E-07
 -2.40498016722347E-06  2.26249974490501E-06  1.38829805576668E-05 -9.60449466502712E-06 -2.19303248929738E-05
  1.95858805254480E-07 -1.88459812717836E-06  3.47148297798185E-07 -3.96250312110805E-06  4.55188213273648E-07
 -4.59245659955006E-06  1.28566022072323E-05  2.50433764397927E-05 -2.30192520398926E-06 -1.67205374025793E-05
 -6.62430134282253E-05  9.20046288391705E-06  1.01001715811047E-04  3.53769918221910E-06  5.17278064856420E-05
  2.43832122895679E-06  4.66551757284586E-05  2.68738157370100E-06  2.06924425777849E-05  7.29718142625628E-05
 -4.21545504205644E-06 -2.47250485711912E-05 -6.09184867381787E-06 -5.27728643150950E-05  1.36966659309293E-06
  2.02696704258537E-05 -6.22004444398745E-07 -4.99155615769054E-06 -1.70298595427000E-05  2.68478601983399E-06
  2.94048859089856E-05  1.61302106048777E-06  1.49509966294931E-05  7.63029916232238E-07  1.03501903142275E-05
 -2.29313785678367E-06 -1.66233532913472E-05 -6.56543029330182E-05  8.16004931695833E-06  1.10643757625514E-04
  4.57255686973871E-06  4.30614405821710E-05  3.89438783971775E-06  3.35071160883391E-05  2.50739897218436E-07
  1.63632854239212E-06  9.57074733415397E-06 -4.74339705768998E-07 -1.01679007854792E-05  2.03949904191689E-06
  2.24153009126397E-05  1.29177290899454E-06  2.01019037129639E-05 -1.32630455642144E-08  1.79684217999313E-07
 -1.17778297472843E-06 -6.57419192364942E-07 -8.52462467702270E-06  8.40050905969973E-07  9.68862707225634E-06
 -1.03481439065195E-06 -1.25697321232918E-05  1.46362001228249E-05  8.11011341801163E-05  3.47395965536365E-04
 -3.33495838942654E-05 -3.22392041691955E-04 -5.95323737363992E-05 -4.58868418991586E-04  1.81405986790591E-05
  9.24824249319875E-05  2.18667163470932E-07  1.38776068874532E-06  8.70051468490534E-06  1.76370245569357E-06
  2.07793094951272E-05 -1.28994488768647E-07 -8.08440806108308E-06 -1.79113750265963E-06 -2.31737656839478E-05
 -1.00022445009554E+00 -9.66688356084989E-04 -1.95738258085686E-04 -1.61203101948536E-04 -1.73920541852404E-05
  6.12618347306947E-04  6.90962954247630E-04  6.19598671205060E-04  3.16974403765929E-04 -2.33924169782042E-06
 -1.44015156447289E-06 -7.33057519642647E-06 -4.54566394288227E-06  3.05543508656390E-05  1.17027122280025E-05
  3.17225481730859E-05  1.09897495968938E-03 -1.92169473314207E-05 -2.20697145907551E-05 -1.98998222102721E-06
 -1.44042899076399E-05 -3.59067303760336E-06  3.07009287459741E-06  2.60931845796203E-06  4.29209688310300E-04
 -2.07429898396200E-06 -7.55471462616599E-06 -1.14544187775145E-06  4.01828636310276E-06  1.17156699452284E-05
  3.05265121534033E-05  3.16482817746735E-05
* ORBITAL    1   30
  2.39091542377249E-06  1.71060772288423E-05  8.04310620824448E-05  3.99080840525688E-04  1.91715644450174E-04
  7.66907166371068E-07  1.43207283581224E-05  8.51966956632647E-05  2.06971572846710E-05  8.33180579018492E-07
  1.57097948779876E-05  1.29389686123639E-04  5.21830055334125E-05 -1.33472464170134E-07 -2.40310821603849E-06
  2.20637988341302E-06  1.38265937140782E-05  9.70509479291992E-06  2.23792085105058E-05 -6.23830455654335E-07
  4.24844195771424E-06 -4.11103335369258E-07  3.72504071166276E-06 -1.92143053198416E-07  1.90974829811697E-06
  1.27425453132958E-05  2.48123891122413E-05  2.36687982990895E-06  1.69320995426152E-05  7.95629120860294E-05
  3.94951630928516E-04  1.90777572341521E-04  8.97180640941724E-07  1.68359122688661E-05  1.07534975810302E-04
  2.74547617853355E-05  7.08308995298413E-07  1.34148402632457E-05  1.10840297310784E-04  4.73107377375519E-05
  3.84681112806600E-08  8.53890485400826E-07  3.05274301905738E-05  2.20263636359318E-05  5.03244867715819E-06
  7.35356235027731E-06 -9.35889069479529E-06 -1.67626876054258E-05 -7.97423622197408E-06 -2.07043380144417E-05
 -8.95191117215189E-06 -1.89457259148080E-05  6.06992804132060E-07 -4.20800950211276E-06 -5.47282932415545E-06
 -3.95580359722514E-05 -1.99220942145263E-04 -1.29034031965377E-03 -6.76584300384720E-04 -1.66369866117300E-06
 -3.88023051996716E-05 -4.44737218561828E-04 -2.02487200414694E-04 -1.22659045708898E-06 -3.24948014173873E-05
 -3.53811344708985E-04 -1.45451843817058E-04  3.11814151762127E-07  4.49971660955687E-06  6.26380989750674E-05
  3.88408426323928E-05 -3.25116751216149E-05 -1.28015204434340E-04 -4.39664304153679E-05 -8.95684664522646E-05
  1.94800745690392E-05  7.54336053395220E-05  3.28900140421100E-06  9.16305415219302E-06  2.84600994923960E-05
  5.52525551487515E-05  8.58384168721545E-07  6.12593413965954E-06  2.77962675820212E-05  4.27464900036140E-05
 -9.02778496586417E-05  6.06041222962768E-07  1.21637350527241E-05  8.85667795351614E-05  2.50711202836765E-05
  1.57996488965529E-06  2.95377443023834E-05  1.70860683112078E-04  3.22498286522805E-05  6.77346882404581E-07
  1.20653574190505E-05  5.65157037889420E-05  4.38916770336277E-06 -8.97856414327205E-06 -1.99231140698514E-05
  1.39817349691960E-05  2.54964344262053E-05  5.02705446350096E-06  1.11750939506548E-05  3.32685563233405E-06
  9.00964366768057E-06 -1.22096634434856E-05 -2.44734377315900E-05  6.23602335517463E-07  5.00740832893264E-06
  1.70766188786163E-05  1.63526404509833E-06  1.50898857680227E-05  2.73320635706327E-06  2.99607561741673E-05
  7.51789692983619E-07  1.02657378238608E-05  2.28299858674904E-06  1.65471177179217E-05  6.53891611342682E-05
  4.55975406878925E-06  4.29053005869187E-05  8.18315067151669E-06  1.10898450405805E-04  3.91059756664543E-06
  3.37231137514117E-05  2.30884692423610E-06  1.67755197431167E-05  6.64231906757358E-05  3.48608298601792E-06
  5.12170011962474E-05  9.18310742126890E-06  1.00937313990782E-04  2.45191949607883E-06  4.67319717824456E-05
 -2.69157381085252E-06 -2.07244673977612E-05 -7.31302074761995E-05 -6.08816596000199E-06 -5.27500799653871E-05
 -4.18814460100095E-06 -2.44632263520521E-05  1.35471218455720E-06  2.00096696492457E-05 -1.49373254195590E-05
 -8.30806037106842E-05 -3.53876625098541E-04 -5.99607996800941E-05 -4.61053447439356E-04 -3.30539232717464E-05
 -3.20446423926342E-04  1.84666382116807E-05  9.39826478501628E-05 -1.63553119779551E-07 -1.08366595946572E-06
 -7.39388048680790E-06 -3.46533267071423E-07 -9.73811599290868E-06  1.63399138242442E-06  1.95206606554001E-05
 -1.85487593492499E-06 -2.34694027379015E-05 -2.42330975230223E-07 -1.54654581662956E-06 -9.34885057910380E-06
  2.11453459954591E-06  2.30486109800268E-05 -4.24382071794875E-07 -9.77374536916014E-06  1.30748139554070E-06
  2.02876454858326E-05  4.86458778746478E-08  1.43343286665664E-08  2.00001254709957E-06  9.23472288918461E-07
  1.04936976427606E-05 -5.13398020433383E-07 -7.42092527018456E-06 -9.93445213261036E-07 -1.23737145614901E-05
  4.25068915886543E-04  2.85697430962682E-06 -9.83403768623623E-07 -7.47014176893746E-06  4.05155022946964E-06
 -3.20629845623729E-05 -1.22887199215250E-05 -3.09747431407249E-05 -3.51476385320008E-03  1.70968935729130E-05
 -1.40570606665478E-06 -2.16945513189306E-05 -1.39869920075152E-05 -1.92212410419046E-06  5.30519550563394E-06
 -1.32955091995519E-06 -3.97619191916235E-03 -1.32793202279730E-06 -7.78081648066372E-06 -2.19811830649581E-06
 -4.42541753662421E-06 -9.14365047960611E-06 -2.93512425859754E-05 -2.82079636708621E-05  1.00021163238693E+00
  9.76842365941167E-04 -1.65316176204619E-04 -1.91541253355241E-04 -1.51932160492224E-05 -6.93436553730070E-04
 -6.19490379829216E-04 -6.13707840113056E-04
* ORBITAL    1   31
 -5.42422574412128E-06 -3.92099513786822E-05 -1.97583361172867E-04 -1.28312682304088E-03 -6.73660375872116E-04
  1.66946019735211E-06  3.89238353385507E-05  4.44633990438900E-04  2.01964624328268E-04  1.28690435053609E-06
  3.37322291900994E-05  3.63098398723248E-04  1.48476172225755E-04  3.05188300352694E-07  4.42588221130873E-06
  6.46925828071802E-05  4.05847460253531E-05 -3.22766793255287E-05 -1.27554406479598E-04  4.41029969265601E-05
  8.93512875508380E-05  1.92570758613941E-05  7.49940645467344E-05 -3.63949032913976E-06 -1.03734862583769E-05
  2.95734587856821E-05  5.80281583052682E-05  8.46019016508194E-07  6.03565430918591E-06  2.73069511288926E-05
  3.75141999053257E-05 -9.41920067988523E-05 -5.90736957977875E-07 -1.18372927275385E-05 -8.60166474075543E-05
 -2.43306685152877E-05 -1.56085450214109E-06 -2.91199540816791E-05 -1.66412053833799E-04 -3.01633759497227E-05
  6.87263247544855E-07  1.22594774267804E-05  5.74559620013346E-05  4.55343575629534E-06 -9.10293000008681E-06
 -2.05880178794083E-05 -1.40094928867843E-05 -2.54545402604843E-05  5.31560493407583E-06  1.20248512552841E-05
 -3.40121331571906E-06 -9.23750980177341E-06 -1.23068217476630E-05 -2.45088451320624E-05  2.34474330555508E-06
  1.67718401629993E-05  7.87433425333421E-05  3.89018222504309E-04  1.87473060565574E-04 -7.80659240269203E-07
 -1.46395258394161E-05 -8.89994810415361E-05 -2.25176605429480E-05 -8.30423433733924E-07 -1.57344869439141E-05
 -1.30754844493600E-04 -5.29299648589524E-05 -1.30776431124335E-07 -2.36020288244717E-06  2.61870478039348E-06
  1.40815530225081E-05  9.50138811257168E-06  2.14563095832081E-05  5.87018108719489E-07 -4.09599911013018E-06
 -3.45336945533105E-07  4.10096809413201E-06  8.73632783361766E-08 -2.10458830410824E-06  1.29087607956980E-05
  2.52480495730796E-05  2.38439509466034E-06  1.70576606396750E-05  8.01495739076157E-05  3.97201515186382E-04
  1.90795517913765E-04 -8.89040006878465E-07 -1.66228111000974E-05 -1.05435129074568E-04 -2.67122738161410E-05
 -7.03892062586884E-07 -1.33046012036266E-05 -1.09505526492690E-04 -4.67031899914057E-05  4.06055080803115E-08
  8.62937691600629E-07  3.06308601574129E-05  2.21145235051962E-05  5.23808504946148E-06  7.85664427324707E-06
  9.34968348046708E-06  1.66415859836324E-05 -8.22345151270947E-06 -2.12506541844785E-05  8.79940664631499E-06
  1.87804527921884E-05  3.85116417447059E-07 -4.65437519407803E-06  2.33404536669509E-06  1.69589869276870E-05
  6.71043838485282E-05 -4.59186186790622E-06 -4.28498356929798E-05 -8.09409297491592E-06 -1.09464728614198E-04
  4.07348344181153E-06  3.53871842341667E-05  6.14711912520605E-07  4.93810336500283E-06  1.69846874087955E-05
 -1.55420617892314E-06 -1.45064878431299E-05 -2.61471235832205E-06 -2.88252469809288E-05  7.99898529927619E-07
  1.07396046357321E-05 -2.74563057603144E-06 -2.11297333701429E-05 -7.42645653542548E-05  6.24662289787386E-06
  5.41774095829699E-05  4.35047114832358E-06  2.58111014346278E-05  1.35529400101452E-06  2.01855217092955E-05
  2.30556254387959E-06  1.67253312999240E-05  6.60786266766500E-05 -3.59082178675475E-06 -5.28780603066096E-05
 -9.18952160269944E-06 -1.01027132994537E-04  2.55680978336848E-06  4.81377930483748E-05 -3.14802811712952E-07
 -1.98939026569403E-06 -1.10696265956253E-05 -1.17388516912259E-07  6.25765075911646E-06 -1.85354013583722E-06
 -2.18766361427526E-05 -1.67614787122477E-06 -2.23861598343946E-05 -1.52280929762615E-05 -8.46859723004897E-05
 -3.58691820332350E-04  6.05099760691111E-05  4.63751747665391E-04  3.38615504409448E-05  3.26163766064649E-04
  1.87973106108141E-05  9.58411906455692E-05 -7.15888458740848E-09 -2.63462655245261E-07  7.64742573925431E-07
 -7.57480513149787E-07 -8.92504812618809E-06  7.66459437514336E-07  9.34442342879648E-06 -1.07157858339830E-06
 -1.28147434422997E-05 -2.15262358200383E-07 -1.41180712507922E-06 -8.68106764969241E-06 -2.00873977879355E-06
 -2.20228563874941E-05  5.60571043318266E-07  1.08019854252122E-05  1.30991735178556E-06  2.00944433204341E-05
  1.10925550491969E-03  2.07728559547521E-05  2.11950386005255E-06  2.24371514978403E-05 -1.44214681228653E-05
 -3.47380352933834E-06  2.06922541011262E-06 -3.94089439337919E-06 -1.81428686513384E-03  8.50648587967740E-07
  1.45891016999235E-06  7.79320108856847E-06  3.98060549261317E-06 -3.05796274559204E-05 -1.07102038589410E-05
 -2.97648480934112E-05  1.00021695310638E+00  9.94188630819084E-04  1.69815060446724E-04  2.07840226868636E-04
 -1.63925129007675E-05 -6.90292464515275E-04 -6.23664613082769E-04 -6.16890354144374E-04  3.97073818029159E-03
  6.26963562834998E-06  6.51054084030800E-06  7.08395246997731E-07 -4.53988850828310E-06 -1.47540841698743E-05
 -3.40531071789577E-05 -3.32393179889578E-05
* ORBITAL    1   32
  2.36389048908643E-06  1.69094290885411E-05  7.94049632286159E-05  3.92866094054173E-04  1.89038599607706E-04
  7.17206572404922E-07  1.35795358123087E-05  1.11908155060249E-04  4.76034569574955E-05  8.95558752137492E-07
  1.67806838268876E-05  1.07064472141881E-04  2.73731656599879E-05 -3.66178201436823E-08 -7.94948677599501E-07
 -3.01188166001234E-05 -2.19121942604703E-05  5.16233541677821E-06  7.48958920180897E-06  8.94527166779819E-06
  1.90824292126211E-05 -8.16779793190997E-06 -2.10058428446513E-05  9.28315206453412E-06  1.65140409790017E-05
 -2.84771872299423E-07  4.85015120742607E-06  2.36869687205669E-06  1.69444184093700E-05  7.95930030474584E-05
  3.94226069165947E-04  1.90046398816641E-04  8.27201106088244E-07  1.56410335308124E-05  1.29531195889835E-04
  5.23777124822033E-05  7.70752390380616E-07  1.44290133114364E-05  8.70548028864668E-05  2.17741283239834E-05
  1.35997522371241E-07  2.45333386657118E-06 -1.96869546491177E-06 -1.38623541340168E-05  9.57438991455374E-06
  2.18230339512235E-05 -2.14663661038991E-08 -2.31200477893449E-06 -3.95660798431344E-07  3.86906530708110E-06
  6.64421159945782E-07 -3.91363193052439E-06 -1.29105809685105E-05 -2.52585173346071E-05  8.35849834192654E-07
  5.96198583963384E-06  2.69300177730913E-05  3.50856770577650E-05 -9.53884636875945E-05  1.55748003483493E-06
  2.90391356397059E-05  1.65626992198579E-04  2.98758692904857E-05  5.84124805732382E-07  1.16867523130874E-05
  8.46346776801783E-05  2.38002486741163E-05 -6.88661948141771E-07 -1.22918615219753E-05 -5.74629753114513E-05
 -4.41719950746634E-06 -9.18835493122074E-06 -2.08614372104656E-05 -3.50109913671695E-06 -9.45407347319372E-06
  5.39452695921158E-06  1.23072395588770E-05 -1.39990052810415E-05 -2.54577747810705E-05  1.24610072849777E-05
  2.48094811740544E-05 -5.42155609471955E-06 -3.91907759885864E-05 -1.97493661070030E-04 -1.28315144079303E-03
 -6.73947612398883E-04 -1.28535719220545E-06 -3.37093212413798E-05 -3.63285328295429E-04 -1.48621376016161E-04
 -1.66759723426065E-06 -3.88927910947808E-05 -4.44680212544079E-04 -2.02080517770642E-04 -3.07206751961493E-07
 -4.47163927484022E-06 -6.51330263090025E-05 -4.07386964716059E-05 -3.23669070375642E-05 -1.27862575125536E-04
 -3.60932627469320E-06 -1.03864706598421E-05  1.91874948263545E-05  7.48643220858530E-05  4.40599498086903E-05
  8.90913149170782E-05 -2.95861872115582E-05 -5.82317610955723E-05 -2.74884757801033E-06 -2.11536916623654E-05
 -7.43532379288118E-05 -4.34029846184837E-06 -2.56835180611695E-05 -6.26201110472445E-06 -5.43517738696813E-05
 -1.32883450237123E-06 -1.98278354931490E-05  2.31607960704039E-06  1.68047607984603E-05  6.63751442405385E-05
  9.17347961086354E-06  1.00982141921322E-04  3.58527867524385E-06  5.29063390193792E-05 -2.54202844654099E-06
 -4.79489742945916E-05  2.33624188696833E-06  1.69756208304761E-05  6.71813295900806E-05  8.13745423716297E-06
  1.09813252755512E-04  4.62849467809155E-06  4.31171516274219E-05 -4.08205003075758E-06 -3.53300179293290E-05
  6.07475953726751E-07  4.88291058522887E-06  1.67973387609179E-05  2.61785900629133E-06  2.89246687595582E-05
  1.52530313609010E-06  1.42181691067637E-05 -7.73497755542578E-07 -1.04145637067420E-05 -3.54080214909821E-08
 -4.04294184765073E-07  9.51863566906558E-08 -9.20709176701989E-07 -1.05621236157143E-05  6.58097838160132E-07
  7.98841390302393E-06  1.09578053213116E-06  1.28332851849196E-05 -2.72515984286700E-07 -1.73358362282685E-06
 -1.00444824803825E-05 -3.43716237038463E-07 -9.17045608800824E-06  2.13595596222443E-06  2.32584548220875E-05
 -1.24748678328962E-06 -1.98422321522736E-05 -2.44249768019334E-07 -1.56580090434539E-06 -9.39367529568776E-06
  1.76404670266735E-06  2.09553653514371E-05 -9.19225001455197E-08 -7.83856166293232E-06  1.77574707368817E-06
  2.29772199614884E-05 -1.51681185723538E-05 -8.42152535580076E-05 -3.56923262850136E-04 -3.37882931798259E-05
 -3.25458712673585E-04 -6.03454787778493E-05 -4.62357550193241E-04 -1.87145964303926E-05 -9.58533187834616E-05
  3.21897744960847E-04  2.82436892474719E-06 -1.39201950464434E-06 -7.03751084149544E-06  4.40652906231651E-06
 -3.10505216116406E-05 -1.22395395051737E-05 -3.18727556111686E-05  1.00021971005021E+00  9.99066970677129E-04
 -2.07560918631416E-04 -1.61404124030671E-04  2.21573291970249E-05 -6.20624655160476E-04 -6.91034714908364E-04
 -6.25748155170201E-04  1.80137327785574E-03  4.35366814245442E-06 -7.15332854441516E-06 -7.21150061163002E-07
 -4.08100946556478E-06 -1.32383168327451E-05 -3.20617414297051E-05 -3.28660447023700E-05  3.53097424810748E-03
  2.29879462837034E-05 -2.28664572371971E-05 -2.50413201881404E-06  1.43273690642189E-05  3.97036060577065E-07
 -5.00065091809767E-06 -4.91888966074546E-06
* ORBITAL    1   33
  2.75866635216979E-06  1.89106270335649E-05  6.42346283900603E-05  2.68003270959490E-04  2.10301743348674E-04
  9.76629424988474E-07  3.62324891543446E-05  1.42615951752266E-04 -1.94590691488148E-05  6.17049056956528E-08
 -1.36260126203377E-05 -7.66851735560384E-05 -1.55547089152854E-06 -7.38822546588492E-07 -1.65662586068354E-05
 -8.03089991083570E-05 -8.04547017832668E-06  7.69079081271741E-05  2.19547866582067E-04 -1.87865101238995E-05
 -4.80567114763719E-05  4.44757049490504E-05  1.16930577771770E-04 -4.03451978112155E-06 -2.80713894267552E-05
 -1.26593602453901E-05 -2.32773822145576E-05  1.77635097039751E-06  1.21575552712333E-05  3.85069169710723E-05
  1.54256033541550E-04  1.49932125500169E-04  1.15571496486068E-06  2.57551195907879E-05  8.46574788939828E-05
 -1.39465941942323E-05  6.49573762613435E-07  1.21799078951434E-05  1.51714567239798E-05 -2.07713592267928E-05
 -1.10295483660339E-06 -4.33537853340477E-05 -1.89596102601937E-04  9.50451486248783E-06  1.89353631268010E-05
  5.18545195826724E-05  1.49793580470894E-06  9.47080625978344E-06 -1.00461291595754E-04 -2.74894248002977E-04
  1.27517046619309E-05  1.79781703945192E-05  1.38312509439360E-05  5.17311863916176E-05  6.46206572221895E-07
  3.10410305879784E-06 -1.65753580678666E-05 -2.38138834871098E-06  1.44664174861256E-04  3.71924342309402E-06
  7.14638929139156E-05  2.15775652745834E-04 -2.98606926563780E-05  2.70301049448352E-06  5.36272755588242E-05
  1.64798859492488E-04 -1.65651702043937E-05 -1.01474528178930E-06 -2.27812548342736E-05 -8.08621600260749E-05
  1.05757897902070E-05 -1.05480571187093E-04 -2.46126563207534E-04  1.95502013902698E-05  5.09812314081505E-05
  7.68543793129928E-05  1.85864563984543E-04 -1.66746520729328E-07 -2.01253489425244E-05 -1.15498643055159E-05
 -1.31337930978977E-05 -4.74488385708688E-06 -3.38439550324308E-05 -1.55167391306439E-04 -6.19500196065463E-04
 -1.91106657538894E-04  1.92366053135166E-06  3.21160282081386E-05  1.64992951541652E-04  3.57165301372096E-05
  2.48181878383913E-07  7.88051538467580E-06  2.96745821769089E-05 -4.31071710087679E-06 -1.43173928861585E-06
 -2.63619198330441E-05 -1.37654418508839E-04 -2.75637198071389E-05 -1.41114251962018E-05 -4.13080133881013E-05
  9.40424891512159E-07  4.39686804240993E-06 -7.62942545891500E-06 -1.93842447858877E-05 -1.20917324873794E-07
 -4.79195790319227E-06  9.98373477192407E-08  5.84685531244381E-06 -2.15700519780445E-06 -1.97411640168798E-03
 -7.61647728534208E-05  3.16455431834051E-06  5.17028942261242E-05 -2.26801773489946E-05  3.24707110716055E-05
 -1.91300254207528E-05 -2.42890357831137E-05 -5.27990719216667E-06 -1.77948022645999E-01 -1.42146552979726E-03
  1.46614483094204E-04  5.65128415343974E-05  2.17828997396577E-03  1.81537953178849E-04 -1.45846911680197E-03
 -1.49308610788851E-04 -2.25272822266245E-06 -2.43263876124901E-03 -7.40418742170323E-05  3.33034556944850E-05
  1.78094979359486E-05  2.76794437976764E-06  4.72648466697747E-06  1.64651576808948E-05 -4.89478788969006E-05
  1.48217649712572E-05  9.84012327542527E-01  7.49200847968308E-03  1.20468608590889E-02  1.17281842702479E-03
  7.92576036369047E-04  1.12427894996533E-04 -8.05001138511898E-03 -7.70191893048010E-04 -1.83648444917274E-06
 -2.44024282407062E-05 -6.20575623435376E-05  3.13468714248906E-06  3.36061734604508E-05  2.06305229145222E-06
  8.75928327393087E-06 -1.18980436383384E-06 -1.78553137445081E-05 -3.45041152968039E-06 -4.84022802505462E-05
 -9.88098300598489E-05  1.15700654683029E-06 -1.60674394048252E-05 -3.45445478209625E-06 -5.05183223018624E-06
  8.68441309276028E-07 -1.03086113274452E-05 -3.04125874966652E-06 -4.38850017784408E-05 -8.47052123430322E-05
 -1.78179066159328E-06 -5.78304636860965E-06  2.87153314465844E-08 -1.08305417432781E-05 -3.61708653970766E-06
  1.84526723543307E-06  5.00598756781777E-07  3.97028823823310E-06  1.67337784979093E-05  1.68971390071789E-06
  2.23400990878344E-05  4.12205508317322E-07 -4.76932683561893E-06 -1.28969779809241E-06 -1.92345052944878E-05
 -7.35532200663018E-06 -4.59325255847260E-05  5.52348544712337E-07 -1.22220598431127E-05 -1.77756638271353E-05
  4.58517640933384E-05 -1.50202218834148E-05 -6.01239167205112E-05  1.83460458592624E-06  1.27507474245629E-05
 -5.86929979379537E-06 -4.77587237967340E-06 -3.86551206197556E-06  2.29146906769982E-05  1.10704251852763E-05
  4.49270143265927E-06 -7.39773649173136E-06 -4.60443932726811E-05  3.90679680568219E-06 -1.68442348003785E-05
 -1.17793071035123E-05 -1.79900737177698E-05  3.92369977948678E-05 -6.58791270385817E-05  1.66277167561113E-06
  1.03390529094439E-05  8.11994750194157E-06 -7.95881271666685E-06 -1.60599472979718E-05 -6.33709013000408E-06
 -7.45365403895981E-06 -2.57813592488280E-05
* ORBITAL    1   34
 -4.03495505674200E-06 -2.90663374594009E-05 -1.41656924412437E-04 -5.61265271904067E-04 -1.25453289791264E-04
  1.01191893445564E-07  5.15048189414154E-06  2.16815432930505E-05 -2.68198686412769E-06 -2.03048208673953E-06
 -3.93749052081555E-05 -2.04808887251722E-04 -3.87223488576852E-05  1.25228855170522E-06  2.19560029410129E-05
  1.16952073880152E-04  2.64081258095768E-05  1.37098872260311E-05  3.80282133751345E-05 -7.14793884792671E-06
 -2.30850961727282E-05  8.44608674841229E-06  2.29214936170619E-05 -5.03227978518896E-07 -5.80728745828401E-06
 -4.81562779869125E-06 -1.49001884846562E-05  1.35309684239438E-06  7.85288412421243E-06 -3.34192281798271E-06
  5.50551197603624E-05  2.10537077602290E-04 -2.45328760879426E-06 -4.76618167485684E-05 -1.44297496816628E-04
  1.24925410935327E-05 -3.72671146038001E-06 -7.17527062962151E-05 -2.24601796272005E-04  2.41103875708638E-05
  6.68466598361287E-07  8.06361866024816E-06  1.50866754530418E-05 -7.86441557202532E-06 -1.05622203069654E-04
 -2.43326472056454E-04  3.49583389037256E-07 -1.80158520422930E-05  4.45696588679233E-05  9.57707349944836E-05
  2.56331699781272E-05  6.12423413611894E-05  1.74870926539287E-05  3.33186214913946E-05  2.13921585814678E-06
  1.41486343651812E-05  3.49703245956893E-05  1.64195807865519E-04  2.14364328494589E-04  6.96341281973111E-07
  1.37077294402230E-05  6.43917699453928E-05  1.09747039699300E-05 -2.26845266600111E-07 -7.51481522376368E-06
 -2.92174475866784E-05  8.59604647180092E-06  7.96369830559474E-07  3.76830302166518E-05  1.71747119226597E-04
 -6.27915166367082E-06 -1.92578244482392E-05 -3.67415828299629E-05  2.08433757306571E-05  3.81032287793792E-05
 -7.84411245610138E-05 -2.23970946388912E-04  1.53093532623082E-06  2.54667190569346E-06 -1.90544478839087E-05
 -6.00461789518379E-05  1.16922669339233E-06  7.52161324324601E-06  1.04992294415951E-05  5.42096771007244E-05
  1.52918216667014E-04  6.53935307880402E-07  2.65596550084863E-05  1.43482169540884E-04  1.49534158219338E-05
 -9.49544485324009E-07 -3.57239715024257E-05 -1.41148986076723E-04  1.91277524415445E-05  2.52756131430468E-07
  7.82053828800934E-06  3.41705353870584E-05 -1.76987951021665E-06  7.67793217363771E-05  2.18821688319030E-04
 -3.97468456981874E-06 -2.83776430918373E-05  4.46454467805116E-05  1.17646270986065E-04 -2.00930530522540E-05
 -5.31054048667011E-05  1.35312728312327E-05  2.69827363219479E-05 -3.20674840706974E-06 -3.10627831009319E-03
 -1.05758142011976E-04 -1.58874266449093E-06  1.43180254154276E-05 -4.12014634805294E-05 -6.62352197838754E-06
 -2.28954733081478E-05  4.33701642829152E-05  1.38567777109448E-05  9.84002255767170E-01  7.46634741482352E-03
 -7.90978950329532E-04 -9.88479865101551E-05 -1.20473808254913E-02 -1.18418393205975E-03  8.05091691940243E-03
  7.66538609039701E-04 -3.14891861144123E-06 -3.32073552455203E-03 -1.11281666533870E-04  4.04185774202641E-05
 -2.76497598699932E-05 -2.09478334129380E-06 -5.34096139873459E-05  2.90131180585069E-05  7.84061167890443E-06
 -9.42184003172295E-08  1.77893387081025E-01  1.28320877633361E-03  2.17824416450967E-03  2.44611754024849E-04
  1.39709421813571E-04 -1.83311223568080E-05 -1.45278318589181E-03 -1.28595565124516E-04 -3.91487819136588E-06
 -5.54386261940413E-05 -1.13295956182251E-04  1.16065096029153E-06  2.43364085333079E-05  2.69160318619497E-06
  9.83036327106545E-06  3.36719288684055E-06 -8.78576412384523E-06 -7.54558518072464E-07 -1.38483573404904E-05
 -1.90487165120990E-05 -8.01134922133273E-09 -9.12465522249288E-07 -3.09557000458775E-06 -2.57354599958173E-05
  1.70160827204361E-06  1.66953971173809E-05 -3.11154218902842E-06 -4.28001367546823E-05 -9.80997417648803E-05
 -2.87889859877854E-06 -1.12201967349308E-05 -3.36391474950634E-06 -3.98876072743674E-05 -5.63812141677308E-08
  2.01192034783145E-05 -3.49294235793049E-06 -5.02181426706493E-05 -9.91449006222480E-05  4.32083364260848E-06
  1.37445878591882E-05 -1.07738929088178E-06  1.53824537215332E-05 -1.40584145222830E-06  3.79375681911450E-06
 -9.75186034131833E-07 -6.14175298999568E-06  8.66100815353356E-06 -1.32626811481218E-05  1.04582372446300E-05
 -1.03588336459258E-05 -1.23765995178312E-05 -3.04183237680479E-05 -7.21074959636859E-06 -4.44236982622284E-05
  1.57654730380356E-05 -5.64548092340171E-06  1.10812094717095E-05 -6.15033975325654E-05 -1.50715757170032E-05
  4.35477854449956E-05 -8.10520076354193E-07 -3.63609962737149E-06  6.44849081726221E-06 -2.57390295651306E-08
 -2.47922785696914E-07  5.08998847797787E-06  1.94518478068615E-05 -3.93050263848625E-08 -7.23947957794493E-06
 -4.52227224487084E-05  1.61234095689912E-05 -3.53000484361825E-06  1.29432004705066E-05 -1.84182025839885E-05
 -6.69566086658140E-05  3.93216670129578E-05
* ORBITAL    1   35
  9.18050079232786E-07  4.82192023060382E-06 -1.35647212752666E-05  1.97219279660273E-05  1.80128789868410E-04
 -4.02487184866505E-06 -7.53499122713401E-05 -2.28263448192935E-04  2.87800472234703E-05 -2.80785411255049E-06
 -5.37119946543960E-05 -1.61918949865448E-04  1.57097000759837E-05 -8.89782403340893E-07 -1.66192347842646E-05
 -5.37917927965030E-05  8.93630514126204E-06 -1.07958114448649E-04 -2.49746282290632E-04 -2.20461245987881E-05
 -5.52528407553046E-05  6.48231047578400E-05  1.50648621334980E-04  5.45991734878814E-07  2.05315263920813E-05
 -1.53212057153033E-05 -2.43627493546450E-05 -4.48612442358940E-06 -3.21381524538723E-05 -1.51364226744018E-04
 -6.01978277392181E-04 -1.63117609143319E-04 -2.01509944390243E-06 -3.60629376661005E-05 -1.85836277568614E-04
 -3.75548115716934E-05 -1.20922498358874E-07 -2.71960410052808E-06 -9.06792896396500E-06  1.42107305465338E-06
 -1.37670973099039E-06 -2.50104068503383E-05 -1.31436190612589E-04 -2.73869986276454E-05 -2.73522953732470E-06
 -8.54086608837718E-06 -3.39098849572942E-07 -6.55133233671374E-08 -1.02200765377331E-06 -2.16048590773487E-06
  3.37628974839156E-06  1.32089694247618E-05  2.36830965407468E-06  1.03381283230926E-05  2.13186226349384E-06
  1.44324818430040E-05  4.31277875458398E-05  1.81047202853475E-04  1.87649897507717E-04 -8.45543078419980E-07
 -3.42981211326700E-05 -1.39839728360315E-04  1.80043206998550E-05  1.75667114507996E-07  1.83733840663161E-05
  1.06473447838439E-04  8.89607146638889E-06 -5.34773646813911E-07 -1.29433468956435E-05 -6.23064704948816E-05
 -4.49691989381250E-06  7.61061993764835E-05  2.19803361927357E-04  2.01665107325938E-05  5.27243575124221E-05
  4.38182396892218E-05  1.16913284010668E-04  3.79548617970703E-06  2.69651737207280E-05 -1.25070275582557E-05
 -2.35650142160450E-05  1.96459799061112E-06  1.32939805977593E-05  3.89532708263960E-05  1.61200497982344E-04
  1.76264590739171E-04 -7.10324511635068E-07 -1.72297602091084E-05 -5.82078347644908E-05  1.21078948865905E-05
 -7.36334823799959E-08 -1.12206856201750E-06  1.94602549549679E-05  1.70786673032808E-05 -7.35274137928062E-07
 -3.76532882724703E-05 -1.77188673498001E-04  5.75225216785017E-06  2.87456666581073E-06  1.50685845845041E-05
 -1.36020197030168E-06 -6.24013844121831E-06 -8.87466098773106E-05 -2.51486349911432E-04 -1.66450225956596E-05
 -2.83635677775935E-05  1.63955260499709E-05  5.58481973758217E-05 -3.11567254327172E-06 -2.50745571950252E-02
 -2.61018414360573E-04 -2.49843665083389E-05 -3.96430721092501E-05 -3.08096453803928E-04  2.44415639611711E-06
 -2.04545436960718E-04 -2.94334297686451E-05 -2.61005138617304E-06  2.72700917032749E-03 -5.36792587004402E-05
 -7.12364615539251E-06 -5.35104084323706E-05 -3.44541640974415E-05 -3.70255555888867E-05  1.94201305818948E-05
 -1.32769011796061E-05  1.46315145351722E-05  9.99648283758794E-01  7.59065676463281E-03 -1.23041469896770E-02
 -1.20088959163911E-03 -8.54691027924581E-04 -1.15908078119864E-04 -8.05255337823095E-03 -7.64727201467275E-04
 -2.61021485158526E-06  2.88175542738831E-03 -4.58735463096211E-05  3.20274602873075E-05 -6.34714685562729E-06
  2.36065648620688E-06  3.28277074557244E-06 -2.63601677618866E-05 -5.17653923612994E-05 -3.53258168043779E-06
 -5.05245829978407E-05 -1.01172279846700E-04 -1.11188394886820E-06  1.61850900141977E-05  3.91274222416143E-06
  9.40761051448935E-06  1.17235632125256E-06 -7.03123643192426E-06 -2.43587947614296E-06 -3.32010015906246E-05
 -7.90553334443009E-05 -3.30218735099622E-06 -3.72369820735168E-05 -2.42149399055039E-06 -9.38117142846717E-06
 -6.75437510758057E-07 -1.93824739911372E-05 -8.33697456887795E-08 -4.41673040211433E-06  1.25098502305215E-07
 -2.36412083728173E-06 -2.42840124912380E-05 -2.73114002480308E-07  1.94576074855533E-06 -1.53899849797022E-06
 -1.85376473715176E-05 -3.49075799057931E-06 -5.02904151588232E-05 -9.88181354047368E-05  2.33291986604929E-06
  8.87951674400289E-06  4.89315881673894E-07  1.68820554087435E-05 -3.54846180786813E-06  5.54507821067621E-06
  6.66640278109446E-07  5.51558072451368E-06  3.38079988907045E-06  5.38828069143841E-06 -2.15242561784400E-06
  1.34643849453003E-05  8.44049684858601E-06  1.04566723535997E-05 -7.49782159198626E-06 -4.64686128008638E-05
 -2.41948014342553E-06  1.35298841899981E-05 -1.54874311824381E-05  4.47244499560377E-05 -1.62994098304538E-05
 -6.36867293220470E-05  4.74328671525551E-07  2.86505552470335E-06 -1.06424919795591E-05  8.12701108476747E-06
 -1.40042605368289E-05 -9.34807212578518E-06 -1.71396572314477E-05 -2.05206427618142E-05 -7.48726419443064E-06
 -4.63390739084009E-05 -4.75238027282050E-06  1.63156736988008E-05 -1.18995902646679E-05 -1.68121785706100E-05
  4.21702585082270E-05 -6.47705568886518E-05
* ORBITAL    1   36
 -2.01007115540700E-06 -1.35308105732874E-05 -3.82225892816935E-05 -1.61713036348272E-04 -1.85099018315212E-04
  1.28779445616210E-07  2.67072972897569E-06  3.09387194663858E-05  1.56089502041922E-05 -5.70376710571078E-07
 -1.45676451351045E-05 -5.02711018836028E-05  1.12734102446173E-05 -6.93597843820188E-07 -3.69006701347480E-05
 -1.75067517452065E-04  5.17136406573078E-06  2.57257091381046E-06 -2.44414637394741E-06  1.77788179706233E-05
  3.12490334240114E-05  8.56482493810750E-05  2.44398948211133E-04  1.33813112665056E-06  5.20035051974992E-06
  1.71282888698422E-05  5.70281318659004E-05 -1.90815819999324E-06 -1.28297222882609E-05 -3.55630178472349E-05
 -1.50837134023270E-04 -1.79376444922162E-04  2.78457903402190E-07  2.02464797296481E-05  1.16256522392816E-04
  1.08790609683196E-05 -8.38671839015164E-07 -3.41982720484829E-05 -1.39452390167652E-04  1.80002606484490E-05
 -4.63322917572529E-07 -1.16679874283491E-05 -5.54449170752803E-05 -2.99292905421398E-06 -7.60405583179763E-05
 -2.19666420203318E-04 -3.67741628598945E-06 -2.69344961590445E-05 -4.38190877524388E-05 -1.17045054601442E-04
 -2.03639906017361E-05 -5.35686371513752E-05 -1.26726217991105E-05 -2.41639569859343E-05  4.38277362576333E-06
  3.14391716325534E-05  1.49303926514889E-04  5.93127199952243E-04  1.53656975119534E-04 -7.58488326045973E-08
 -9.47454318760181E-07 -1.82478657778541E-06  5.38295779825522E-07 -2.02011711101647E-06 -3.69061344531166E-05
 -1.90738055274384E-04 -3.79259582009103E-05 -1.34772561129066E-06 -2.43098841968350E-05 -1.28024428620700E-04
 -2.71308410368399E-05 -1.10396788921072E-06 -2.53525028690887E-06 -4.29290270237742E-06 -1.57080652860560E-05
 -1.18777234933567E-06 -3.74214643024707E-06  1.59101989391396E-07 -1.28370092435884E-06  2.91694209861742E-06
  1.13815811152626E-05 -1.02035905647651E-06 -5.51365829679537E-06  1.15317692885369E-05 -2.81385281810018E-05
 -1.89166164959557E-04 -2.77376444333183E-06 -5.28700252340971E-05 -1.58989687809424E-04  1.51608690829921E-05
 -4.02563933676575E-06 -7.53761690763740E-05 -2.29437247830344E-04  2.79868072806873E-05 -8.53768205781240E-07
 -1.47475669984771E-05 -4.49133441080732E-05  8.67950037641473E-06  1.07971524117524E-04  2.49386176078255E-04
 -4.56465969128435E-07 -2.02259217594532E-05 -6.04306018579273E-05 -1.38197476250409E-04  2.28887563492185E-05
  5.67007997372615E-05 -1.61642842444215E-05 -2.72239715343096E-05 -1.44800059949907E-05 -9.99648692418217E-01
 -7.58801794140320E-03 -8.59595401737229E-04 -1.14379287776852E-04 -1.22971102891099E-02 -1.20192210251494E-03
 -8.05698146355214E-03 -7.64639941116369E-04  2.74740311307349E-06 -2.73414269813770E-03  5.07927078805159E-05
  2.49230127260238E-06  5.96054454190037E-06  3.02738010869394E-05 -4.84328238177253E-06 -2.50156878227269E-05
 -5.09654018012292E-05  2.38636801768090E-06 -2.50187468401383E-02 -1.19284344309256E-04  3.08295269117022E-04
  6.26086983583649E-05  1.79665594471679E-05 -3.38864820999632E-05  1.99086868602734E-04  8.87726362954387E-06
  2.74926978859779E-06 -2.52800043885692E-03  5.86792893111790E-05 -3.18471283887369E-05 -3.62663087384846E-05
 -6.96874530548005E-06 -5.36676095377695E-05  1.79281061525229E-05 -1.09151032329889E-05  2.36595586089929E-07
  6.69601421622362E-06  4.37593256328133E-06 -2.00694030206769E-07  1.29603077971783E-06 -2.51565963035495E-06
 -2.44443604314696E-05 -1.56336300024342E-06 -1.79437123381295E-05  3.61289774717702E-06  5.19581412874157E-05
  1.02779309072719E-04  6.57480907507144E-07  1.87510649037628E-05  2.45814001702537E-06  9.37925038342274E-06
 -3.51352653711805E-06  6.54233201373984E-06  3.56543162805114E-06  5.15757879523350E-05  1.01542036317381E-04
  4.05103799008246E-06  1.01033889047907E-05 -1.10991870742958E-06  1.63270564750284E-05  1.26894284218536E-06
 -6.20666795247788E-06  2.61227087275387E-06  3.58070146398280E-05  8.40667938259150E-05 -2.54032959588512E-06
 -9.82429276506499E-06 -3.33193581641882E-06 -3.81305594626038E-05 -4.99488462096483E-07 -1.96854305654875E-05
  7.47330022722678E-06  4.61963730481422E-05  1.61949005505849E-05 -4.95114629473996E-06 -1.18400187170774E-05
  6.41445785468602E-05  1.63809450231412E-05 -4.27759985882969E-05 -9.40053798299650E-08 -4.88911909285946E-07
  8.28019843242172E-06 -1.14348298181567E-05 -1.31678871974425E-05  1.81057922058197E-05  1.01826554506020E-05
  2.03924254690504E-05  7.53168489224170E-06  4.67650990935220E-05  1.43192259671568E-05 -2.91255078834822E-06
 -1.52431227644177E-05  1.67884929464952E-05  6.46217546648930E-05 -4.47902202280039E-05 -3.02647999050455E-07
 -3.26043931596983E-06  5.65887052778873E-06  2.58066784223409E-06 -1.59271401245171E-06 -7.61020555258156E-06
 -1.26023086556339E-05 -1.02364064244184E-05
* ORBITAL    1   37
  1.49714509036911E-06  1.07440954403634E-05  5.11722193016172E-05  1.99810653991177E-04  3.14798682252371E-05
 -1.05518802704568E-06 -1.97293504949573E-05 -1.16969820783851E-04 -2.99529422618188E-05  2.99540103313789E-07
  5.50875797481176E-06  2.91264085906092E-05  3.53142197992885E-06 -9.47706338654270E-07 -1.76621509227684E-05
 -1.02310190908676E-04 -2.34566672462014E-05 -9.85239946465237E-06 -1.65377723597594E-05 -6.05979839627658E-06
 -8.38032310725571E-06  5.57719986000034E-06  9.30885695629381E-06  1.21083484937594E-05  2.01688314468666E-05
  4.26558315716155E-06  8.38488653907322E-06 -5.97359646200774E-06 -4.15180402124783E-05 -1.73438416204720E-04
 -8.67847890788598E-04 -4.78918262142680E-04 -5.18238182331509E-06 -9.34196392607348E-05 -5.78387402669983E-04
 -1.19441427382541E-04 -1.58283013244698E-06 -3.13107973237000E-05 -2.24979960359970E-04 -6.57179128211257E-05
 -2.54567242963775E-06 -4.39266407016634E-05 -2.49925736255582E-04 -3.81080884330227E-05  3.72456757269249E-05
  1.18607071769122E-04  1.61041567670596E-05  6.75685163430280E-05 -2.14638039372289E-05 -6.87323903103181E-05
  3.27848323636460E-05  1.35909121466593E-04  3.48457062197489E-05  1.44401445861661E-04  2.71672371648915E-06
  1.95035476903208E-05  9.31742416763340E-05  4.21142145508942E-04  1.30641891298396E-04 -1.33600389612889E-06
 -2.51365103569886E-05 -1.63792421491447E-04 -4.59920982678788E-05 -5.69407679410452E-07 -1.02170188532626E-05
 -5.02221115476920E-05 -6.65160768379755E-06 -1.42059493115287E-06 -2.68823119561728E-05 -1.75585799493373E-04
 -4.86181356940945E-05  8.97949781043371E-06  1.24693023434155E-05  7.35461965248991E-07 -5.49618387600387E-06
  8.49189459471139E-06  1.16563323468136E-05  1.68058790587323E-05  3.51126141797944E-05  9.44885236935486E-06
  2.19698962511201E-05  2.69244199383683E-06  1.93295600525377E-05  9.23622962437895E-05  4.17997646871902E-04
  1.29799774519961E-04 -1.94799233239147E-06 -3.65598420602030E-05 -2.30953894949756E-04 -6.07318254295312E-05
  5.53649995645406E-08  1.39099348876236E-06  1.74453764565484E-05  8.10709152646015E-06 -5.27797568008210E-07
 -1.02716172244856E-05 -7.83566692120996E-05 -2.72808155731970E-05 -2.94859496417696E-06 -4.04310039513365E-06
 -1.43285876074800E-06 -4.93507698906265E-06 -1.19992108207351E-05 -1.67527566703304E-05  1.45260036013580E-05
  3.54864489070291E-05  1.22937519815541E-05  2.07076656855291E-05  1.55923902554443E-06 -1.29037996014717E-05
  3.65971776201394E-05 -5.16177272415507E-06 -3.05811702368550E-05  6.55035437777350E-07 -3.87335820605948E-07
 -2.19590354925440E-06 -2.26399935868595E-05  2.95021848754239E-06  6.83449425057874E-06  7.83999546153861E-05
 -1.03190959243554E-05 -1.01735774053919E-04 -2.66504941421298E-06 -7.34421540021280E-06 -5.38647394376431E-06
 -6.65209682383611E-05  5.76407708988450E-07  5.49397580758107E-07  1.81372791149027E-05 -2.07574008980166E-06
 -2.43817303409400E-05 -3.95547972318804E-07 -4.87656585343290E-06 -1.17285863709221E-06 -1.37264820198922E-05
  1.60972567592771E-06 -1.21903325084373E-05  3.74879428719968E-05 -3.79206946212834E-06 -3.14076156466037E-05
 -5.98709772915132E-07  1.30039188035600E-06 -4.15964612409847E-06 -2.10678748256738E-05 -1.55751402407222E-08
  1.48791538302457E-04 -1.98125804434515E-06  1.70966803434333E-06  7.75031335722467E-06 -2.76267136578201E-06
 -2.00679287901183E-05 -2.20833502351891E-06 -8.39995239465294E-06  6.43095695066419E-08  9.32396376397643E-05
  1.84817782655477E-06 -7.29830702932490E-07  6.74248914393134E-07  9.78124228130330E-07  4.40660589057477E-06
 -1.18564004093550E-06 -2.50676258352471E-06 -1.71626549476635E-05 -9.99913697965676E-01 -7.11778613680328E-03
 -5.67502409793198E-03 -5.02409051566181E-04  9.40012787171182E-03  6.81966911256005E-04 -1.05545414200430E-02
 -8.29832316724605E-04  1.99022399699258E-08  2.42203672584253E-04 -3.81062392737933E-07 -2.69954737340334E-06
 -1.27133112449885E-05  1.95080836305052E-06 -1.96331441311926E-07  4.13138005090673E-06  1.97276089892527E-05
  1.04919441008487E-04  1.73265195875270E-04  7.65515905473607E-05  1.10456342645774E-04 -2.23185655670487E-05
  1.27248503345984E-05 -2.49448279724067E-05  1.32184738272601E-05  3.16073370288148E-07  3.87935019004043E-07
  1.21748218599156E-06  3.34095649488015E-06  2.59485729619185E-06 -1.88870053328554E-05 -7.22997255361842E-06
 -1.78152982247535E-05 -2.87976131749258E-06 -1.47456029937597E-05 -1.87097684903972E-06 -9.05931397836992E-07
 -8.10207748550082E-07  1.31046897986518E-06  2.65144336433399E-05  2.62963008933627E-05  2.97242915282468E-07
  2.32622445710364E-07  4.11745908868303E-06  4.24014220760855E-07 -1.43815584245751E-06 -7.31056015549332E-06
 -1.89066578632004E-05 -1.78199063955236E-05
* ORBITAL    1   38
 -2.68395552455612E-06 -1.92678120287810E-05 -9.20556981311715E-05 -4.16713951545857E-04 -1.29315149859301E-04
 -1.32303514276959E-06 -2.49190317631439E-05 -1.62466872296905E-04 -4.55549912433376E-05 -5.61649700171331E-07
 -1.00870151110861E-05 -4.95282776855909E-05 -6.42725761924417E-06  1.41717086349713E-06  2.68464376911379E-05
  1.75725860173088E-04  4.86847659925871E-05 -8.81440192364250E-06 -1.22316629916296E-05  8.04489061183387E-07
 -5.54901177443752E-06 -8.67948964643096E-06 -1.21020445747494E-05  1.69153338531519E-05  3.52391622089061E-05
 -9.29439431047367E-06 -2.15623455020167E-05 -2.65124961505796E-06 -1.90343979030975E-05 -9.09674841543170E-05
 -4.14001479642352E-04 -1.30892603278077E-04 -1.91003343231723E-06 -3.58571810705598E-05 -2.27650819135912E-04
 -6.04153201074500E-05  6.22027971399530E-08  1.52760498198509E-06  1.84961071753913E-05  8.47329527814009E-06
  5.40480044981160E-07  1.05155914553403E-05  8.02182760075271E-05  2.79122273281664E-05  3.04217851431911E-06
  4.13048634873489E-06 -1.49711475962321E-06 -5.13669610435701E-06  1.17080917382772E-05  1.60281475101682E-05
  1.46949553854027E-05  3.57956177698729E-05 -1.19497752533344E-05 -2.01921806818755E-05 -1.47803434092081E-06
 -1.06073108075017E-05 -5.05339303578439E-05 -1.96695868299009E-04 -3.03275130014406E-05 -1.03325402476031E-06
 -1.93088408123668E-05 -1.14160287478179E-04 -2.92005029590590E-05  3.01962561218903E-07  5.56029611024851E-06
  2.94768275131215E-05  3.61534295930612E-06  9.47669089166020E-07  1.76638976429665E-05  1.02032747116033E-04
  2.32873676489566E-05  9.67796832585849E-06  1.62282786566314E-05 -6.19948052110721E-06 -8.63541962906220E-06
 -5.63094156628592E-06 -9.47869389776074E-06  1.18572703361649E-05  1.96519576450005E-05 -4.09394061666507E-06
 -7.94030991342502E-06  5.94603319066837E-06  4.13450998834727E-05  1.72789460186807E-04  8.61072931864887E-04
  4.74322048294132E-04 -5.05936059565081E-06 -9.18688363987051E-05 -5.71786179394899E-04 -1.18308526434660E-04
 -1.56703465497729E-06 -3.12124309522716E-05 -2.25802045200246E-04 -6.64054893225983E-05  2.46092725532070E-06
  4.27511103037663E-05  2.45643907065198E-04  3.81575939015685E-05 -3.77396896967743E-05 -1.19935348799815E-04
  1.60624922509561E-05  6.73059613979801E-05  2.23494829820104E-05  7.08095425570999E-05  3.14060462434138E-05
  1.32034392653679E-04 -3.52162753665850E-05 -1.45957618916195E-04 -3.02088285806518E-06 -7.30745864767275E-06
 -7.99456982330382E-05 -1.03346768101719E-05 -1.01918730036050E-04 -2.66001788475786E-06 -6.72261612640932E-06
  5.39335691446572E-06  6.71815160449180E-05 -1.56383417265663E-06  1.20332165452862E-05 -3.65259985857830E-05
 -5.06869906667068E-06 -2.95506582786608E-05  7.47545219382607E-07  2.43167103627632E-07  2.25646994665803E-06
  2.33458960467944E-05 -1.53808979619043E-06  1.28621504752192E-05 -3.58134203159623E-05 -3.73662632004584E-06
 -3.04605021783291E-05 -6.57205214955458E-07  8.44536699597490E-07  4.03695368977294E-06  2.03292534190910E-05
 -5.77038795786431E-07 -6.91055303187466E-07 -1.81444462928560E-05 -2.04579587703209E-06 -2.41586661045129E-05
 -3.57661251922042E-07 -4.58540605460969E-06  1.21125906526824E-06  1.39443201115011E-05 -7.00918815657185E-08
 -1.84122701075559E-04 -2.64978767708483E-06 -1.59106304618472E-06  5.18862297526315E-07  1.49842750810159E-06
  4.39385068281040E-06  2.13902403341454E-06  2.60936326414501E-06 -6.54437261107595E-09 -1.11323631192383E-03
 -5.05851879837701E-06  1.09067563343393E-05  8.32669926475186E-06 -8.19156020280386E-06 -2.03870396680742E-05
  1.23831163603292E-05  8.91297231269969E-06  6.76910698570695E-09  2.41729892417973E-04  4.40544450148075E-06
  7.05870487632524E-08 -1.22056074809017E-05 -2.63028132906168E-06 -5.19761086091251E-07  9.62257742848302E-07
 -1.95687129608619E-05  1.69709150111260E-05  9.99911832019627E-01  7.12433644379644E-03 -5.63994266215454E-03
 -4.96588012891574E-04  9.52045167343083E-03  6.95466062907632E-04  1.05751824093820E-02  8.30821662372745E-04
 -3.38535239154536E-07 -2.69698309341284E-07  1.29313860827761E-06  3.27835104757512E-06 -2.53455612788956E-06
  1.89727214732513E-05  7.37647559347990E-06  1.77263732254450E-05 -1.09895713698845E-04 -1.80266966820906E-04
  7.83495423747198E-05  1.12826226678980E-04  2.53547145052662E-05 -1.31092254973399E-05  2.52589086929385E-05
 -1.24474382630593E-05 -1.90122283649572E-07 -5.18083157042344E-08  4.15252738113842E-06  5.47954959857565E-07
  1.40537757335216E-06  7.22760682056680E-06  1.88629238452643E-05  1.74693057642215E-05  2.83846237804858E-06
  1.44724209080697E-05 -1.95486124838798E-06 -7.28865530865318E-07  8.79687642191552E-07 -1.35455717027249E-06
 -2.58933474102327E-05 -2.61124803349744E-05
* ORBITAL    1   39
  5.93980586032105E-06  4.13000456824169E-05  1.72566518068774E-04  8.59952717408371E-04  4.73959404177900E-04
  1.56561173761006E-06  3.11841995888341E-05  2.25686573240938E-04  6.64084346535588E-05  5.06309421865777E-06
  9.19416305845782E-05  5.72391707385954E-04  1.18493801086366E-04 -2.45956477280405E-06 -4.27337617024464E-05
 -2.45526551944854E-04 -3.80919676498485E-05 -3.77517289629512E-05 -1.20012744940940E-04  3.15442787797501E-05
  1.32270360968217E-04  2.22931296849366E-05  7.07839083682663E-05  1.61205511108142E-05  6.74535764004955E-05
  3.52488172547309E-05  1.46027519249410E-04 -1.48125338936090E-06 -1.06307595265406E-05 -5.06518160243752E-05
 -1.97218927272362E-04 -3.04746707900655E-05 -3.05803544042352E-07 -5.63466387147206E-06 -2.99520732178234E-05
 -3.74789105933189E-06  1.03450809255365E-06  1.93336967201997E-05  1.14348564035680E-04  2.92633660856529E-05
 -9.45695024627521E-07 -1.76272199411059E-05 -1.01750146233884E-04 -2.31912827674220E-05  9.68286034213263E-06
  1.62177376545227E-05  1.18609336461106E-05  1.96429753646078E-05 -5.59147077643592E-06 -9.41194987812180E-06
 -6.16599334600595E-06 -8.58246513702468E-06  4.05852800552747E-06  7.85329109659613E-06 -2.66053719801413E-06
 -1.91000469270819E-05 -9.12627085791056E-05 -4.15163903074987E-04 -1.31181653604831E-04 -6.37618301607997E-08
 -1.55524170078789E-06 -1.86016009723725E-05 -8.47985125969149E-06  1.91291786657068E-06  3.59057015046935E-05
  2.27957632232933E-04  6.04695521698674E-05 -5.37552007321191E-07 -1.04642111852158E-05 -7.98600477576860E-05
 -2.78129241817818E-05  3.08763775595330E-06  4.26417114899973E-06  1.46747754515592E-05  3.58439913223844E-05
  1.16891211783522E-05  1.59909197817492E-05 -1.46499816575676E-06 -5.04534315061648E-06  1.19737454683920E-05
  2.01384140046084E-05 -2.67052011356244E-06 -1.91743557218901E-05 -9.16640803168004E-05 -4.14730580360810E-04
 -1.28202971102450E-04  5.50442201759098E-07  9.88381836381388E-06  4.82713255716423E-05  6.17452533537980E-06
  1.32045217698419E-06  2.48665244836269E-05  1.62049032192644E-04  4.54185849033344E-05 -1.41155136986848E-06
 -2.67475768477316E-05 -1.75126785846228E-04 -4.85733572472005E-05 -8.90484341147119E-06 -1.25094484691220E-05
  1.69694189889232E-05  3.54230012928048E-05 -8.62989981691954E-06 -1.19477805212710E-05  8.73726772424196E-07
 -5.25496335586450E-06  9.21687308487857E-06  2.12430004305983E-05 -1.54499303219205E-06  1.28291397911607E-05
 -3.59838419021678E-05  6.34279026027252E-07 -1.07061845599174E-06  3.72893184251625E-06  3.04274874810809E-05
 -4.02575905673736E-06 -2.01690323244783E-05 -5.79836562283028E-07 -6.87570424037369E-07 -1.82098062370733E-05
  3.48616834709877E-07  4.53854233380424E-06  2.05011222066993E-06  2.41756700555669E-05 -1.20134577609110E-06
 -1.38483240045788E-05 -3.02782924614539E-06 -7.38912725465660E-06 -8.01216598200749E-05  2.65968902327431E-06
  6.71852298609740E-06  1.03419693766889E-05  1.01972162536078E-04 -5.38146804362925E-06 -6.71115110501606E-05
 -1.56377870878884E-06  1.19764101890615E-05 -3.65190808311251E-05 -7.53572366847465E-07 -3.18966212667436E-07
  5.07198521555565E-06  2.95537271847114E-05 -2.24691121796987E-06 -2.32353672875768E-05  3.56299526733919E-09
 -6.03665694337127E-04 -1.37996195212903E-06 -5.36218516701786E-06 -1.58201343822990E-07  4.72772418420851E-06
  1.25446308941471E-05  7.91148574805728E-06  2.00590805151891E-05  1.69276604170277E-05  9.99911854957663E-01
  7.12663999973498E-03 -9.52708007449382E-03 -6.95978947283909E-04  5.64207493964228E-03  4.96841059034431E-04
 -1.05654186961536E-02 -8.30798675246782E-04 -6.95245013615305E-08  9.23011091944296E-05 -7.66530236776210E-07
  6.47749483993601E-08 -4.32267415615365E-06 -1.02774020419297E-06 -7.91809721375406E-07  7.65255388033261E-07
 -2.45504229434024E-06  3.05132052151627E-08  1.11304574663371E-03  1.07888843087559E-05 -4.36890048528210E-06
  1.92756655848635E-05  1.02967412496831E-05 -6.78290510718863E-06  1.11511163504595E-05 -7.05307826675147E-06
  2.80553476204022E-06  1.44016827632584E-05  7.06535070042696E-07  1.90774253078917E-06 -8.65324762173291E-07
 -2.60680630828578E-05 -1.33528178736337E-06 -2.58767990875870E-05 -4.40874313420367E-07 -4.84512024039617E-07
 -3.71129936134546E-07 -3.97221868800995E-06 -1.37089315775615E-06  1.74582928417817E-05  7.28226831310709E-06
  1.88511230006435E-05 -1.09984494925331E-04 -1.81060952427305E-04 -1.13300204771496E-04 -7.83176772299895E-05
 -2.45222424819340E-05  2.52139330743358E-05 -1.24555145137111E-05 -1.24471095378505E-05 -2.36488174083930E-07
 -5.92677904970863E-08 -3.37816819275185E-06 -1.37232685689666E-06  2.57736991335270E-06  7.34078858811644E-06
  1.76530695871744E-05  1.89233602000261E-05
* ORBITAL    1   40
  2.66824001189604E-06  1.91571178193454E-05  9.15657650600925E-05  4.14791079934086E-04  1.29012487942237E-04
 -5.69710331311196E-08 -1.41986993463195E-06 -1.76092622446979E-05 -8.14497113322052E-06  1.92975533919608E-06
  3.62246608004938E-05  2.29116981222169E-04  6.03894006929233E-05  5.25297912540071E-07  1.02193687632222E-05
  7.80042404881723E-05  2.71619696298398E-05 -2.89363463240795E-06 -3.92737775589740E-06  1.44350244876971E-05
  3.52798397688998E-05 -1.19370489611016E-05 -1.67111066614999E-05 -1.44316136014732E-06 -4.97016613348967E-06
 -1.22052125187758E-05 -2.05814174900697E-05  2.70086961028399E-06  1.93902136511471E-05  9.26419984507825E-05
  4.18803720554727E-04  1.29820419946040E-04  5.68759254734859E-07  1.02123850374129E-05  5.02035119349630E-05
  6.65601757865871E-06  1.32990692609365E-06  2.50243441135227E-05  1.63095732393555E-04  4.57733659361336E-05
  1.41709421595317E-06  2.68218351562650E-05  1.75142843308933E-04  4.84509347469985E-05  8.92749762886069E-06
  1.24206874485364E-05  1.67504254882373E-05  3.49987857568004E-05  8.45899806537385E-06  1.16424235195641E-05
  7.01760705161168E-07 -5.54783727149677E-06 -9.45924802875991E-06 -2.19639571610134E-05 -5.98645190217280E-06
 -4.16720423636507E-05 -1.74805015455124E-04 -8.67977243032320E-04 -4.74563160092696E-04  1.53647636098070E-06
  3.07195143897961E-05  2.23494506773559E-04  6.59210666636609E-05  4.94975840250973E-06  9.05353434115565E-05
  5.70985754351448E-04  1.19973559414512E-04  2.41386976038093E-06  4.23073509783343E-05  2.46398306090997E-04
  3.89237037542936E-05  3.70195419203014E-05  1.18047144688650E-04  3.13481842096930E-05  1.33795080693289E-04
 -2.14192942827672E-05 -6.87494392628714E-05  1.59383900687374E-05  6.69838658525817E-05 -3.40586157480821E-05
 -1.43589721658787E-04  1.49034199884302E-06  1.06959326672480E-05  5.09600366940362E-05  1.99269231892581E-04
  3.15036504713178E-05 -2.99226748550312E-07 -5.50587876905478E-06 -2.91442249937787E-05 -3.56442075843487E-06
  1.04939629923812E-06  1.96249121737417E-05  1.16488240949541E-04  2.98698414516887E-05  9.44399066886434E-07
  1.76090931100065E-05  1.02138580395717E-04  2.34552712550524E-05 -9.80137180711882E-06 -1.64535276091662E-05
  1.20616908869590E-05  2.00949212008563E-05  5.56608206656033E-06  9.28511376569122E-06 -6.05215526217906E-06
 -8.38173099202182E-06 -4.25859556901871E-06 -8.36582461442152E-06  5.75489864604885E-07  5.89581591918087E-07
  1.81078054032806E-05  3.94207907103526E-07  4.85456958257424E-06  2.06601498651429E-06  2.42626560211034E-05
  1.16714262458008E-06  1.36268906316215E-05  1.60517950845782E-06 -1.18030737117540E-05  3.75344403180962E-05
  5.91508425106182E-07 -1.34360658076433E-06  3.77797376249338E-06  3.13243652736172E-05  4.17445769934000E-06
  2.13404915674687E-05  1.54953423159386E-06 -1.23843805645672E-05  3.66122253304530E-05 -6.75081634645396E-07
  6.18447231636855E-08  5.15615118445550E-06  3.08568499021976E-05  2.19322139102268E-06  2.27549766947422E-05
  2.93069351072950E-06  6.96891834441114E-06  7.81041281894612E-05  2.65575536862872E-06  7.39761757613754E-06
  1.02913151929271E-05  1.01773448784512E-04  5.36686768507325E-06  6.64497933998745E-05 -1.70627803654866E-05
 -9.99911976746645E-01 -7.11123402075906E-03 -9.45522999419081E-03 -6.87680100288364E-04  5.70030824914995E-03
  4.98436929209052E-04  1.05168733213398E-02  8.24064871413629E-04  6.26245348394648E-09 -6.03182519678856E-04
 -6.37900650331943E-06  6.10310197276103E-06  8.00460406962698E-07 -2.07141961285757E-06  1.22567175458543E-05
  4.80798832395550E-06 -1.89988469265940E-05 -4.05497553920341E-10 -1.48771723017472E-04 -3.60808564880738E-06
  1.10265182317584E-06  2.01356672884923E-05  1.10295595121804E-06 -7.47474915757583E-06 -9.10053797189458E-07
  8.24391422088672E-06  5.99408653743539E-08 -1.83668890843643E-04 -1.17454701980428E-07  5.79008249432071E-07
 -4.31317636122223E-06 -1.91004594548254E-06 -8.99676698515649E-07 -1.74013870536561E-06  2.30329569387367E-06
  3.33819638001894E-07  3.20192688409278E-07 -3.91749380670006E-07 -4.03695192348532E-06  1.40022108262982E-06
 -1.76857959275689E-05 -7.26535943320260E-06 -1.87735420619837E-05 -2.85847146701440E-06 -1.47744313525316E-05
  8.91245108464497E-07  1.75587273516766E-06  6.86400385112163E-07  2.63167155582553E-05  1.27046605757162E-06
  2.63682407727346E-05  4.01529554033781E-07  5.04499819208623E-07 -3.16402708076533E-06 -1.14996556719662E-06
 -2.53647489230677E-06 -7.22779376209153E-06 -1.77364660396340E-05 -1.87742537192873E-05  1.06582610597657E-04
  1.75942849087774E-04 -1.11993157911174E-04 -7.46511711446684E-05  2.38456447392215E-05 -2.58195176141792E-05
  1.37131101537813E-05  1.29054904519055E-05
* ORBITAL    1   41
 -6.40720979035503E-07 -5.32892065030771E-06 -1.50303093389560E-05 -1.57330116396494E-04  9.74048854119890E-06
  3.98594203078377E-06  5.14171881284305E-05  3.49610164835852E-04  7.93155441381113E-05 -3.06068113023807E-06
 -3.35882116321717E-05 -2.25855732642078E-04 -5.05631487107735E-05 -1.05053228504154E-06 -1.78424296877300E-05
 -1.09549222471182E-04 -2.09047816952776E-05  6.52751702899643E-05  1.70814406082494E-04 -1.23365497915202E-05
 -4.63353825799299E-05  4.21708507085560E-05  1.08575110992285E-04  1.67862336992656E-05  5.22353281743952E-05
 -2.05474420998890E-05 -6.95316606169975E-05 -7.09284401565958E-07 -5.80075989187970E-06 -1.80145165421993E-05
 -1.68854537821967E-04  4.29070833409384E-06  1.30255568984512E-06  2.14453463619830E-05  1.40657210766674E-04
  2.96958748823441E-05 -1.20879331279212E-07 -2.73587484146358E-06 -7.89097218621693E-06  1.46854269959682E-06
 -5.12992457471055E-06 -6.12655974645787E-05 -4.14100416247727E-04 -9.34814067174990E-05 -3.19361833136984E-06
 -5.53576789414405E-06 -5.23366224809689E-07 -2.09467417745075E-06 -7.74884524074138E-05 -2.04132451666146E-04
  2.85134493386187E-05  9.69690700749303E-05 -3.82948693937759E-06 -6.46305609020991E-06 -6.95727211563798E-07
 -6.25612861129868E-06  2.39692936623876E-05  4.60859833988634E-05  8.48605049988244E-05  6.78269889985351E-06
  4.11699789348266E-05  3.12567841133203E-04  7.22143813131853E-05  4.52574638981192E-06  1.26944341862910E-05
  1.26846806742492E-04  3.06196736061209E-05 -1.80491546721496E-06 -2.25367676886437E-05 -1.47468656312120E-04
 -3.28771569881983E-05 -2.78364919544276E-05 -1.27305582189758E-04  1.36576669956289E-05  5.93766496735583E-05
  1.79954654486251E-05  7.83638383216905E-05  1.45235063176582E-05  6.71633396666397E-05 -1.99680503232802E-05
 -8.95584797142330E-05 -1.97163539096894E-06 -1.41471062173832E-05 -6.85226164967370E-05 -3.05075630868329E-04
 -9.66773627409687E-05  8.70789648035156E-07  1.74950877162324E-05  1.06833051845218E-04  2.41690485589759E-05
  4.45409228557670E-08  2.24128090491355E-07 -3.10586644703619E-06 -3.25352912792589E-06 -7.34376982636002E-07
 -1.41304061960377E-05 -9.04667892093089E-05 -2.21781255103289E-05 -5.40870604862176E-07 -2.51457901879447E-06
  3.87527292230757E-07 -1.11574179996617E-06 -1.61507129181344E-06 -3.56566168629517E-06  2.14575165654720E-06
 -6.78273714477282E-07 -2.35535962145373E-06 -5.08433424810699E-07 -9.87577714485094E-07 -1.18608651810816E-06
 -3.31046659833400E-05 -8.70352216001819E-05  7.02363400734646E-06 -3.83448723455486E-04 -5.63433620819357E-06
 -2.08940360436332E-04 -9.26318877219985E-06  8.60022590102991E-08  3.57036216087391E-04 -1.02179871422947E-04
  5.45002337182619E-03  4.86626648251342E-05  2.19542654246109E-02  1.56464223692114E-04 -1.20901638429409E-02
 -9.59102966352053E-05 -1.27654715127539E-06 -3.25037688260331E-06 -3.91586246870301E-05  3.63374839000274E-04
  1.04877109190309E-05 -1.03995473020555E-05  1.08193573725562E-06  2.38416312962211E-04 -8.36127478217201E-06
 -5.56350288361584E-05 -1.42685161946432E-02  2.43637003560405E-03  8.57426461540108E-01  6.22275043450172E-03
  2.20648702936802E-01  1.47461100170800E-03 -4.63981104685122E-01 -3.45639167422721E-03 -1.56522215902618E-06
 -1.15515315367639E-05 -4.20985058006804E-05 -3.92443280112426E-06 -2.72988282460890E-05  4.51948244012185E-06
 -2.52863275644325E-06  5.95020910230349E-06  1.91015090436034E-05 -9.23432253833324E-07 -6.99899296197186E-06
 -1.98190904863127E-05 -4.78070084502887E-06 -4.05955002127876E-05 -4.73902127132623E-06  8.55502997417405E-06
  1.86198499223857E-06  2.05884762112801E-05 -8.54650996082534E-07 -6.48005391577975E-06 -1.77126302792168E-05
 -6.06760024305122E-06 -3.08616016376943E-05 -3.65241318854011E-06 -1.62425768234610E-06  2.25618937954379E-07
  3.59315323644767E-05 -1.52283012587303E-07 -1.21982651412591E-06 -3.23741367942968E-06  1.13600832805135E-06
  1.45464416547298E-05  1.12615515257070E-07 -1.08464371096421E-06 -6.52764705260806E-07 -9.40626089652527E-06
 -2.80208146953220E-06 -1.00535602548485E-05  1.26505213304675E-05  3.60471739341634E-06  6.47190082454557E-06
  4.58959564995681E-05  7.70712320365013E-06  6.53439162218865E-06  5.96968787958814E-07  3.55137427731569E-06
 -5.89866591004963E-07 -2.83783075884749E-06 -1.57488229392039E-06  3.78599385341783E-06  2.93237533275748E-06
  2.88860161660366E-06 -2.87568367107834E-06 -1.04578557235924E-05  3.20336148060655E-06  1.24852429247508E-05
 -6.28137774719082E-06  7.20516273545955E-06  4.49671718970081E-05  5.93780703833893E-06  1.66075639481857E-06
  7.07592342120291E-06  3.74422743060766E-06  6.43123228001039E-06  1.69169950394088E-06 -1.08778774940352E-05
 -2.03698455720704E-05 -2.14743315016950E-05
* ORBITAL    1   42
  2.00796095670495E-06  1.44453264842961E-05  6.94173562707316E-05  3.13689146798889E-04  9.63038041927106E-05
 -1.60623349960003E-07 -2.42056364178680E-06 -2.11106930403306E-05 -7.34926275798044E-06  1.03000065559417E-06
  1.92637561533058E-05  1.18656447319912E-04  2.68003411682837E-05 -6.81786404668362E-07 -1.32389337657945E-05
 -8.50186974668863E-05 -2.11529705190714E-05 -2.81155261355586E-06 -6.26241230005790E-06 -1.52222498772476E-06
  3.05035573542672E-06 -5.52666429689441E-07 -2.00780553041308E-06 -1.24986389645472E-06 -1.57786191428570E-06
 -1.31482960273292E-06  3.01884122746535E-06  7.34162866637906E-07  6.56931028352475E-06 -2.29465317554026E-05
 -3.68979151005263E-05 -8.49700566202152E-05  4.46545876289185E-06  1.17161948082101E-05  1.20366893602146E-04
  2.92392233935310E-05  6.79532028270475E-06  4.14666493766051E-05  3.13884461608037E-04  7.23202303879877E-05
 -1.53887818795555E-06 -1.93825440132827E-05 -1.26126614965539E-04 -2.80500460682530E-05  2.80983317087179E-05
  1.27852670425726E-04 -1.45569696664226E-05 -6.71793084675902E-05 -1.40817399630744E-05 -6.80361243337086E-05
 -1.51880430123959E-05 -6.44712719655422E-05 -1.99175836686094E-05 -8.93863279340985E-05  7.43044782778789E-07
  6.10987320426524E-06  1.66637644503145E-05  1.66180474566121E-04 -8.71839824475391E-06 -4.67282725644887E-07
 -4.82699389029354E-06 -2.37143356241259E-05 -2.16689941822559E-06  1.07835044930834E-06  2.09130327752175E-05
  1.35048590207372E-04  2.83681880112244E-05 -5.04430249861633E-06 -6.00704812660302E-05 -4.06315767047726E-04
 -9.18108612340466E-05  4.65720989533331E-06  1.21262256599699E-05 -2.91531158913747E-05 -1.00090785090597E-04
  7.65977591846841E-05  2.00377759880270E-04 -2.24671904758224E-07 -1.38257968123417E-06 -2.84706721203849E-06
 -1.98618295130864E-06  7.42724195296858E-07  6.06219139184161E-06  1.85538086735166E-05  1.73281567371478E-04
 -4.66636375725586E-06 -3.10928244896132E-06 -3.45132374584928E-05 -2.31552689983014E-04 -5.18677745121168E-05
  3.99181343199126E-06  5.15004767820654E-05  3.50500676691526E-04  7.96880062230077E-05 -1.01314544333147E-06
 -1.71250546059109E-05 -1.04980196556261E-04 -1.97808070781944E-05 -6.53043642472429E-05 -1.70939329597801E-04
 -1.68127732565301E-05 -5.22465935981408E-05 -4.21414195065601E-05 -1.08571171346074E-04  1.22138825413811E-05
  4.63914813280458E-05 -2.05229826093996E-05 -6.97342905567016E-05  1.33295059688168E-06  3.89349889535235E-06
  4.08685740826245E-05 -9.04455776633232E-06  6.84618842948745E-07  3.50445701345798E-04  1.05935007397828E-05
  2.29609415146130E-04 -8.05815013137080E-06  5.57280702463958E-05  1.42751019291431E-02 -2.43526479702373E-03
  2.19536636304267E-01  1.46615736816122E-03  8.56909778299891E-01  6.21893659790673E-03 -4.65460451202935E-01
 -3.46603877999756E-03  1.05105384747591E-06  4.68026924421101E-07  3.53071721211430E-05 -4.56005258869069E-04
 -6.62504457012268E-06 -9.96491367170546E-05  6.85183650615026E-06 -2.49943036778889E-04 -9.09754851518539E-06
  2.77404796081684E-06  3.75303215334614E-04 -2.27271962103229E-05 -2.20314980182148E-02 -1.62712154253388E-04
 -5.85158745311645E-03 -2.67974092510460E-05  1.17509199552211E-02  8.16107055283751E-05  9.07230968160981E-07
  6.86283109151490E-06  1.92075761671873E-05 -3.39084050661079E-06 -9.90334600241544E-08 -6.16364256842077E-06
 -3.04189445427548E-05 -3.91122366846002E-08  3.50466101211255E-05  1.99805149375650E-07  1.58002249355074E-06
  4.25771184359367E-06  3.59551975819087E-07  1.00583191731242E-06  1.38431218833630E-06  1.41296502631935E-05
 -7.49462926642405E-07 -1.04685027199958E-05  1.62497910215474E-06  1.20011618299818E-05  4.32683567994798E-05
  4.90965912113426E-06 -1.09677449403767E-06 -3.81716981166844E-06 -2.75242747916955E-05  6.09426169867498E-06
  1.74413241714156E-05  9.31405693483166E-07  7.06268427950600E-06  1.99750661788722E-05 -4.81187862990464E-06
  7.83641832919911E-06 -4.79120048198742E-06 -4.06174402233343E-05  1.89966749993102E-06  2.11152742773347E-05
 -1.52024977046255E-06 -6.59754775746522E-06  5.68733599831542E-06  3.56566904282089E-06  1.38354339410081E-06
  1.91482202186650E-05  1.04838642901833E-05  2.00802252691520E-05  2.85807210094280E-06  1.03444497073444E-05
  1.25662701925918E-05  3.37854397391079E-06 -6.13011268420266E-06 -6.34081380782620E-06 -7.37955012132832E-06
 -4.51855998141944E-05 -4.47177282280775E-07 -2.99882971104107E-06 -2.98568183918428E-06 -1.23699979596707E-06
 -1.27557460259746E-06 -3.30342350197339E-06 -5.20155304678182E-06 -4.15917285470390E-06  2.70943254538048E-06
  9.62407720960300E-06  3.45208593867454E-06  1.24095060346276E-05  6.35825484513046E-06 -7.20315629656704E-06
 -5.54145312398464E-06 -4.48781644206901E-05
* ORBITAL    1   43
 -7.00665769234444E-07 -4.67563571130102E-06 -4.02408345022309E-05 -1.67845990773087E-04 -2.24996733839011E-05
 -1.98862258180886E-06 -2.24635986876522E-06 -1.44249922217124E-05 -1.07443605938187E-05  4.82486143437411E-08
 -1.95809148256530E-05 -1.24903872955584E-04 -2.50880857850683E-05  1.27310455883285E-07  1.45348809814039E-06
  1.95149071938931E-05  8.81752255461153E-06  2.27623412373642E-05  1.71366126892339E-05 -8.62766637016063E-06
 -7.45354705652613E-07  1.69758205450997E-05  1.63497969631348E-05  4.75270773499890E-06 -8.82086302141326E-06
  6.72704764556798E-06  3.51590271879087E-05 -7.08908823589893E-07 -4.73694691908516E-06 -4.01659832354609E-05
 -1.66717808680479E-04 -2.32960348878252E-05 -1.04399444946929E-06 -1.15072351989691E-05 -8.09234286336103E-05
 -2.36162874593722E-05 -8.87647660358332E-07 -9.33624550639624E-06 -5.28531798757657E-05 -1.12247055181501E-05
  1.43042771498587E-06 -1.26124027492488E-05 -7.88204361027028E-05 -1.01242015991797E-05 -2.32536975559889E-06
 -3.91076120956026E-06 -1.18280611580751E-05 -2.12640189897362E-05 -2.86101035973838E-05 -2.37862845032884E-05
  1.41789901214230E-06 -2.93597432746753E-05  2.64735788894706E-06  6.49028327344104E-06  1.54486974481987E-06
  1.07820286695432E-05  9.61482859429361E-05  3.92866347311994E-04  1.88849262940446E-06  6.48508648939186E-07
 -5.52999104211199E-05 -2.66728912572596E-04 -2.64758508384862E-05 -7.22765669898593E-07 -5.53041024122900E-05
 -3.01329137435131E-04 -4.81160872532349E-05 -1.00198203659390E-06  3.81684419386859E-07 -2.27372070085706E-05
 -1.52355677535729E-05  9.83961327592006E-05  1.45848784733326E-04 -1.71011090958049E-05 -2.06058751576325E-05
 -5.67870801954968E-05 -8.39486089411535E-05 -1.33711907367264E-05 -1.92915077893684E-06  2.03270721600998E-05
  1.40046166175734E-05  6.56146209614645E-07  4.71678151613416E-06  2.25234108370032E-05  9.86308378935021E-05
  2.74855170980476E-05 -3.35237696334212E-07 -6.16127216363855E-06 -3.72359833757819E-05 -8.09475254539814E-06
  4.63788724106333E-08  5.88546987276188E-07  5.20326156649198E-06  2.08144036144734E-06  2.41754320545656E-07
  4.71680513626487E-06  2.95073480596887E-05  6.97270478289311E-06 -1.60424103091817E-07 -7.46740308292936E-07
 -3.30015367819749E-07 -1.21675395985559E-06  2.28928152644617E-07  2.67006001666957E-07 -2.87127124373783E-06
 -3.37279211656757E-06  2.12037837431133E-06  2.61455310275307E-06 -1.35715364640891E-07 -3.58438996780653E-06
 -1.89425317007186E-07 -1.39626377945042E-04 -1.22120476487664E-06  8.77854141946624E-05  6.87530797700796E-06
  1.65673222205940E-04  5.53808963239836E-06  7.49196667881761E-07  3.91881297005132E-05  1.04326507261299E-05
 -9.07274884727422E-03 -6.44095408754444E-05 -1.02773298065150E-03  1.43970037274691E-06 -6.69442265684560E-03
 -3.90968382613018E-05  5.44472330730802E-07 -1.83982598112510E-05  2.07729564364257E-05 -1.35457548055628E-03
 -1.33125470361047E-05 -6.47479768901944E-04  6.43907828015637E-07 -7.91819273216409E-04  1.81691930439420E-06
  9.01624750250876E-06  2.75790434182310E-03 -5.17524690083699E-04  7.26271904725979E-02  3.32028294661562E-04
  8.41888950164862E-01  5.51279054867630E-03  5.34550351276111E-01  3.60097104895561E-03  1.59655841086465E-06
  1.22849544984418E-05  4.55744205619019E-05  2.48682100960606E-06 -8.86468144142351E-06 -1.39203395719609E-06
 -1.71838078278078E-05 -2.69274537231008E-06 -5.67201460052013E-06 -6.34413229488110E-07 -5.07251447230488E-06
 -1.84252892909537E-05 -1.40520366894942E-06  4.72771458784241E-06 -2.56667183132800E-07 -1.10510777159589E-05
 -2.20979370479329E-06  3.75072385537949E-06 -6.16318025636072E-07 -4.93187208333603E-06 -1.78536519509895E-05
  7.88938859132657E-07 -5.87860273349451E-06 -2.58332236101621E-06 -3.34557362901743E-07  8.77766109685460E-07
 -1.10505279809986E-05  1.96864818091161E-08  1.63418944466961E-07  2.19329338152493E-07 -3.89681780148053E-07
 -3.58248363148851E-06 -2.79166883604248E-07 -6.65047264403028E-07  9.47923701977499E-08  2.21593960014398E-06
 -6.82732846885376E-08 -1.03723830537766E-06 -4.02121110569733E-06 -2.36154967798692E-06 -1.00681763903616E-07
 -9.18828108727128E-06 -3.63641814808607E-06 -6.07765743837819E-06 -8.15283031372195E-08 -6.46505820261476E-07
  4.94452417789544E-07  7.55052278030576E-07  1.60876991217412E-07 -2.25181342957039E-06 -1.06892078140963E-06
 -2.41289490060798E-06 -4.20839843144155E-08 -9.49373851883432E-07 -3.20891440130875E-06 -3.29614870724258E-06
  1.06979424929738E-06 -3.71532087589084E-06 -9.50293437242606E-06 -6.33314034568355E-06 -1.65368787036003E-07
  6.32277255955780E-07 -5.09918705378704E-06 -7.38181837608739E-07  3.09510308695968E-06  4.07448108805409E-06
  6.60000693413768E-06  6.42381191960529E-06
* ORBITAL    1   44
  6.68180698978552E-07  4.79550411136217E-06  2.33036667620183E-05  1.01945517371826E-04  2.78544053007060E-05
 -1.30966703541763E-09 -5.28639284310811E-07 -4.83041123386057E-06 -1.82514419673112E-06  3.30717609295138E-07
  6.54934191207533E-06  3.97167237550127E-05  8.58820453000742E-06 -2.46944520161787E-07 -4.76816481446580E-06
 -3.00986589991514E-05 -7.20912188994470E-06 -6.73592776881439E-07 -1.13665252571734E-06 -2.64639193798872E-06
 -3.28931319012322E-06 -9.54230720896390E-08  4.97661439378026E-08 -4.47818537039169E-07 -1.03555644494797E-06
 -2.26490208344498E-06 -3.42490693500317E-06  1.56407860866112E-06  1.09101841420396E-05  9.72424909591596E-05
  3.97498929209052E-04  2.78887415755481E-06  7.46801193782684E-07  5.56940178062877E-05  3.03906059893475E-04
  4.87749639587251E-05 -6.38932253863656E-07  5.54808188620335E-05  2.67601345708987E-04  2.66207600255151E-05
  9.75331791737224E-07 -2.22966442208352E-08  2.50375243761608E-05  1.55843446491032E-05  9.83812513722975E-05
  1.45700972290572E-04 -1.30887992713476E-05 -1.34968611566171E-06 -5.61942993676787E-05 -8.34800286601050E-05
 -1.72210453067234E-05 -2.00788910244630E-05 -2.04499558943750E-05 -1.41744496367120E-05 -7.47012215345936E-07
 -5.00457866681395E-06 -4.24721049322927E-05 -1.76307767089431E-04 -2.33023964807815E-05  8.73388781295834E-07
  1.05949787920472E-05  5.89082810585027E-05  1.18260992218358E-05  1.05818292153499E-06  1.26916742874307E-05
  8.73481069579755E-05  2.46419663539150E-05 -1.40085013654952E-06  1.27459403911016E-05  8.02908004172621E-05
  1.06814199833955E-05 -4.57203628568305E-06 -7.25438816359953E-06  1.85802541644789E-06 -2.87743448755099E-05
 -2.75477575211366E-05 -2.23235979523348E-05 -1.15234338441102E-05 -2.12285453407513E-05 -3.07954961601917E-06
 -6.77231945332455E-06 -7.18815929420181E-07 -4.80672506611266E-06 -4.08722059188629E-05 -1.70727087250544E-04
 -2.33097993326076E-05 -3.65598980235236E-08  1.97860460607012E-05  1.26082383259735E-04  2.53415683596706E-05
  1.97402440674585E-06  2.11743600783670E-06  1.34454647680985E-05  1.04655975176918E-05 -1.31706586566064E-07
 -1.54122524313126E-06 -2.00753960905740E-05 -8.95365661463525E-06  2.28309423116890E-05  1.74705848365929E-05
  4.80505406064719E-06 -8.61727269335623E-06  1.70110182769581E-05  1.64581394242258E-05 -8.57675119241097E-06
 -7.22628732345196E-07 -6.75223499717135E-06 -3.51591771942436E-05  5.85646627759589E-07 -7.79504061204055E-06
  1.88911620059112E-05  4.54445556893587E-04 -1.92608801697930E-06  7.15789709039634E-04  8.49296943022782E-06
  4.54500373867972E-04 -4.42956827691298E-06  8.90918006350595E-06  2.73350262232829E-03 -5.13864665563654E-04
 -8.41801123480914E-01 -5.51142127535072E-03 -7.46533888158924E-02 -3.46027751718936E-04 -5.34411217324995E-01
 -3.59954303784042E-03 -1.56790911698932E-07 -5.08372863192872E-06 -3.74695722465285E-07 -1.66273802849287E-04
 -7.33791639218292E-06  1.47479429860649E-04  1.15037890131756E-06 -2.20080093799700E-04 -6.10725274963071E-06
  5.42410853578041E-07 -2.29875207867007E-05  2.19991425627754E-05 -5.92269625736692E-04 -8.78750320165476E-06
 -9.97547035103200E-03 -6.03621824441868E-05 -5.33232883238626E-03 -4.19103754875452E-05 -6.45981992873367E-07
 -5.16214005146776E-06 -1.87628779366738E-05  2.47377554302683E-06  5.60362832656117E-07 -7.19194384714059E-07
  6.36889744512607E-06 -7.93100868265038E-07  1.10183524675079E-05  3.40013286943225E-08  2.77845453116260E-07
  6.33231888739779E-07  3.13632584252509E-07  5.62069050981476E-07  3.97649790252775E-07  3.83478546447150E-06
 -4.28577698812848E-08 -2.25805624811322E-06  1.63510483829620E-06  1.25780547201942E-05  4.64281812930197E-05
  1.34268526321130E-06  1.73635825032105E-05 -2.51935590375768E-06  8.96002013018120E-06  2.72808635388974E-06
  5.96962150901878E-06 -6.33415768504747E-07 -5.06563247450788E-06 -1.83783869983988E-05  2.66018736378809E-07
  1.11202899074558E-05  1.43255741233254E-06 -4.61239653820232E-06  2.21885786583833E-06 -3.83052147137957E-06
 -1.54717830402232E-07  7.11396148006835E-07  8.23021714077466E-07  5.18473633906047E-06 -3.10255318328300E-06
  6.59742436139114E-06  4.13417313179243E-06  6.68755257884836E-06 -4.37230368920949E-08 -9.45114870766655E-07
  3.24353677045055E-06  3.20542438092772E-06 -1.07237430801049E-06 -6.19996163226906E-06 -3.65618511456755E-06
 -9.36482749750648E-06 -7.66187451006696E-08 -6.06408204098461E-07 -6.72572705177413E-07 -4.30564258646099E-07
 -1.80810047272345E-07 -9.87694791419425E-07 -2.21020450171337E-06 -2.15917197256745E-06 -6.84481527077006E-08
 -1.06567538592396E-06  2.47297520187306E-06  4.03064636694471E-06  4.22083635249676E-10 -3.71556182543570E-06
 -6.17647401489955E-06 -9.26250747486406E-06
* ORBITAL    1   45
 -7.34477159085243E-07 -6.59186519735877E-06  2.66649173197957E-05  5.20056438489257E-05  8.57165231428932E-05
 -6.99254084413582E-06 -3.95622781369502E-05 -3.10182240063520E-04 -7.27123638685373E-05 -4.58903733058568E-06
 -1.00016780456538E-05 -1.16107875757577E-04 -2.90900721401429E-05 -1.71132220362427E-06 -2.11381597371600E-05
 -1.38822721526257E-04 -3.12321345631359E-05 -2.43210268393163E-05 -1.23522935932892E-04 -1.36498864903647E-05
 -6.09551211696880E-05  1.43476825687508E-05  7.20642020946589E-05 -1.37390975986374E-05 -6.66016573007356E-05
 -1.95653656128176E-05 -9.09684108842903E-05 -1.94469573834881E-06 -1.39724381899638E-05 -6.73580491927640E-05
 -3.01892113696582E-04 -9.43542057598709E-05 -9.22553466784272E-07 -1.78795975605446E-05 -1.09432777893467E-04
 -2.46565500127731E-05  3.37330661104398E-08  7.85605750765833E-07  1.02474083161783E-05  4.94094377991092E-06
 -7.04577752680367E-07 -1.35001013738979E-05 -8.64959478233003E-05 -2.13406778671825E-05  7.79716618484883E-07
  9.75305131457147E-07 -7.26367744572819E-07  1.35103992268402E-07 -6.93877542760855E-07 -1.31258871249073E-06
 -1.71440119681345E-06  2.12080510768121E-06 -1.69126922838243E-06  1.47275029940998E-06 -6.77591619219214E-07
 -5.57511204276693E-06 -1.72919805730876E-05 -1.69680315244774E-04  4.13605017451802E-06 -3.84496217265027E-06
 -5.04422024141962E-05 -3.45452518653336E-04 -7.93858823671849E-05  3.03816046786304E-06  3.45194824478089E-05
  2.32788863442578E-04  5.26939931482256E-05 -1.04457808183095E-06 -1.76767714008616E-05 -1.08205334185539E-04
 -2.04835249622785E-05  6.54219289454669E-05  1.70190953992600E-04  1.29335493545021E-05  4.72384921087390E-05
  4.24505176260933E-05  1.08463096953503E-04 -1.72364106635702E-05 -5.29538767606537E-05 -1.95228425746055E-05
 -6.70537659388219E-05 -6.81294585146694E-07 -5.59479303653340E-06 -1.76397744154009E-05 -1.71549427678495E-04
  2.49997358236563E-06 -1.15307943713348E-06 -2.04688705273231E-05 -1.33660782679324E-04 -2.81151252488582E-05
  2.83071781516662E-07  3.91623867105913E-06  1.59890862888830E-05  2.05292059350633E-07 -4.85191006037448E-06
 -5.99767379688501E-05 -4.08337781316043E-04 -9.34789481797119E-05 -3.79520675642725E-06 -8.34992381306644E-06
  8.58722751434571E-07  1.62689138429740E-06 -7.77168184154529E-05 -2.01543618991274E-04 -2.87578689815492E-05
 -9.69821019610907E-05 -3.55618933130758E-06 -5.06407760530000E-06 -1.11845484770419E-06  4.12614900052947E-05
 -4.74355741193929E-05 -6.62719621315451E-04 -1.57884225170123E-05 -3.02309575336428E-03 -1.97207693350531E-05
 -1.72322632774028E-03 -1.79153794772610E-05 -1.12696143927161E-06 -1.61661705227042E-05 -3.26537149384463E-05
  6.17778388603230E-05 -6.83882598250675E-06 -4.14021501004838E-04  4.32804407333737E-08  3.73090888531327E-04
 -4.94748345898355E-06 -5.57990222188399E-05 -1.42219049670764E-02  2.41778035826972E-03 -8.63331176518848E-01
 -6.25874430386959E-03 -2.35511548445886E-01 -1.57031127021044E-03 -4.46072421926892E-01 -3.33003876012676E-03
 -1.31950415612375E-06 -2.00856103881895E-05 -3.59027824754178E-05  1.33744000862555E-04 -6.36880208612627E-06
 -1.20660795836940E-03 -8.41870256462322E-06 -1.24648949612957E-03 -1.80607987606519E-05 -9.26755107435460E-07
 -7.03166832434553E-06 -2.00187199696890E-05  4.76017018472961E-06  3.99485405510431E-05  4.79113185869527E-06
 -7.82005487456854E-06  1.78621577004397E-06  2.13780767435521E-05 -1.56933997947559E-06 -1.15722291115036E-05
 -4.19567840473970E-05  3.93671908484494E-06  2.79885091870914E-05 -4.71834511210570E-06  2.18234327369050E-06
  6.07965774819016E-06  1.81214470104688E-05 -1.79143531696521E-07 -1.42044020622159E-06 -3.82988599135962E-06
 -1.22783689785615E-06 -1.41315410897695E-05 -2.03868794180924E-07  1.54802018768081E-07 -7.09621100906819E-07
 -9.80451667326947E-06 -8.63226828790984E-07 -6.54891329312979E-06 -1.78831214145768E-05  6.17671223680930E-06
  3.07967820136050E-05  3.68555577270957E-06  8.46048548358439E-07  2.36324627430710E-07  3.53060837353084E-05
  5.19703087954781E-07  3.23103315589556E-06  8.25510176990431E-07  2.87355494058983E-06 -1.42424974953758E-06
  3.87676925601815E-06  3.00569267286433E-06  3.77632093241440E-06 -2.76758566180381E-06 -9.81464609156535E-06
 -1.24985686956435E-05 -3.80041905418965E-06  6.52433888539145E-06  4.50820834434767E-05  7.66596030711466E-06
  6.86498149145723E-06  1.63362677709470E-06  7.03744637149816E-06 -3.53158097701455E-06 -6.11508037466481E-06
  1.69581480474515E-06 -1.07028339681804E-05 -2.03390591587370E-05 -2.04458309297877E-05 -2.77863795896667E-06
 -9.87699073704491E-06 -3.27556313669921E-06 -1.27959384760647E-05 -6.23471250788781E-06  7.42066928314739E-06
  4.46382916093916E-05  6.27036225659273E-06
* ORBITAL    1   46
 -6.87570647197570E-07 -5.64863626337548E-06 -1.75041379547027E-05 -1.71315658068419E-04  3.10108909693931E-06
 -3.34096020785221E-07 -4.20821102708568E-06 -1.82442107454245E-05 -7.33398941007598E-07  1.11936969810216E-06
  2.03823638260098E-05  1.32761512176230E-04  2.78962435412832E-05  4.83791643325449E-06  5.98340287476327E-05
  4.07299257275700E-04  9.32225010530433E-05 -3.97530175480815E-06 -9.23324286455074E-06 -2.88553187850080E-05
 -9.73577655119883E-05 -7.76071063878079E-05 -2.01030284898418E-04  7.68403290389405E-07  1.18637361985368E-06
  3.43180927958919E-06  4.44858471270656E-06 -6.92339648452628E-07 -5.68081658785666E-06 -1.77786489014341E-05
 -1.71874166173990E-04  3.40208627902382E-06 -3.04692888256456E-06 -3.46621621533531E-05 -2.33697121601536E-04
 -5.28944136593450E-05  3.84371140117127E-06  5.04939444288667E-05  3.45817545014240E-04  7.94314307692437E-05
  1.03945909572967E-06  1.75629799971011E-05  1.07574739206813E-04  2.03247679752685E-05  6.53981152877543E-05
  1.70244388305515E-04 -1.73538788430257E-05 -5.30443497288010E-05  4.23341589183364E-05  1.08344818521059E-04
  1.29123041763761E-05  4.72548908755440E-05  1.95887767314491E-05  6.70631542832747E-05 -1.94851998721308E-06
 -1.40047017238639E-05 -6.74573901158629E-05 -3.02898443665859E-04 -9.41832809225908E-05 -6.08104978715433E-08
 -1.15137829369377E-06 -1.27211438105846E-05 -5.49434822333330E-06  9.41016162344708E-07  1.80619754683402E-05
  1.10725918652450E-04  2.49688798177048E-05  6.93767673885328E-07  1.33307420982786E-05  8.54793607290653E-05
  2.11517640398369E-05  1.24692153279983E-06  2.18443182450897E-06 -1.66867401660012E-06  2.35405384194943E-06
 -3.99067997776126E-07 -5.35862264680301E-07 -8.63770993635368E-07 -2.70465209635185E-07  1.57574619622358E-06
 -1.88614947690164E-06 -7.40258631467462E-07 -6.63835231950850E-06  2.65473775885504E-05  5.09069078493919E-05
  8.57457306459276E-05  4.58111983872181E-06  9.82636203588565E-06  1.14909023475649E-04  2.88358670406084E-05
  6.99844795578795E-06  3.95394199747130E-05  3.09969956641262E-04  7.26600549402227E-05  1.67742072769623E-06
  2.06954114763774E-05  1.35833632775940E-04  3.05441468601984E-05 -2.41826095330061E-05 -1.23427214025461E-04
 -1.37120013967315E-05 -6.65916387765670E-05  1.37467886140078E-05  7.05633271090390E-05 -1.38233462384837E-05
 -6.15985603039034E-05  1.95581082349322E-05  9.08714310424871E-05 -5.57911746870446E-05 -1.42158934674581E-02
  2.41647536103354E-03  2.36315707008855E-01  1.57582423255389E-03  8.63495165714653E-01  6.26017344633645E-03
  4.45331341691643E-01  3.32526485002186E-03 -1.31807734576742E-06 -1.75364920247474E-05 -3.66114884484226E-05
  4.92741236643778E-04  3.71087740655291E-06 -5.40442881753442E-05  7.02837523470282E-06  9.71526385528476E-04
  1.61028402910602E-05 -1.51124402511219E-06 -5.90057829937095E-05 -3.03688058089100E-05 -3.08614145369792E-03
 -2.45491962452481E-05 -1.06174810331683E-03  4.28793050203343E-06 -1.38226194276311E-03 -5.30580402833206E-06
 -1.13213541977573E-06 -1.50733909908898E-05 -3.31337095005326E-05  3.58762989966423E-04 -5.05062427193626E-07
  3.07412841429840E-05  7.43055199509299E-06 -3.02490887010797E-04  5.37169914520898E-06 -1.71958731523445E-07
 -1.36780719165777E-06 -3.66498864104162E-06  2.33014650827346E-07  3.10661651395362E-08  1.23722246731106E-06
  1.39132919118547E-05  7.03333812894805E-07  9.82377805889928E-06 -8.73270048658546E-07 -6.62245284890155E-06
 -1.81627192769177E-05 -3.65113295381927E-06 -6.56066143330169E-07 -6.20591308179405E-06 -3.07701290469271E-05
 -1.96176363708700E-07 -3.51461096152399E-05 -9.34643000347611E-07 -7.08998619626603E-06 -2.00084754017772E-05
 -4.91633796679434E-06  8.02482697482287E-06 -4.91632851719841E-06 -4.03369178039233E-05 -1.84618055038777E-06
 -2.15931586297954E-05 -1.57341493917808E-06 -1.16026960812944E-05 -4.20328163135851E-05  4.77539947116284E-06
 -1.97233732522377E-06 -3.91378800732610E-06 -2.79811939603354E-05 -6.09404446688086E-06 -1.78799682021721E-05
 -2.77887583535797E-06 -9.90334409244377E-06  1.27250134728156E-05  3.27553970533433E-06  6.25672724978318E-06
  6.28296625520833E-06  7.44281339985016E-06  4.46837776039885E-05  1.60787868877927E-06  6.91732686367925E-06
  6.01305358264334E-06  3.59775498420973E-06 -1.70598069518715E-06 -1.99610434154163E-05 -1.06586456718531E-05
 -2.03085823405439E-05 -2.76432453218853E-06 -9.84234200761261E-06  3.56556090127679E-06  1.24669950834668E-05
 -6.43244284201702E-06  7.56786870612550E-06  6.68335524923793E-06  4.51957498972984E-05  5.05079122276405E-07
  3.19193054556412E-06 -2.91189556358862E-06 -9.23926960941111E-07  1.40165449420117E-06  3.05595147295631E-06
  4.09450318749688E-06  3.92645667421482E-06
* ORBITAL    1   47
  9.29557658316854E-07  6.34948139585294E-06  5.48937196227704E-05  2.60926275825760E-04  2.49229431044277E-05
  9.23923738143183E-07 -2.27202939430372E-05 -1.40677315481444E-04 -1.70876407210377E-05 -3.32590655280857E-07
  2.49671925602245E-05  1.75641165229807E-04  3.64108624381231E-05 -1.01081478906865E-06 -7.32085905893540E-06
 -5.17376825452755E-05 -1.64888147776773E-05 -6.03731374341563E-05 -8.47964429728483E-05  4.50009306224299E-06
 -6.50737657149059E-07 -3.09780438216209E-05 -4.01652925659178E-05 -6.43721300148589E-07  1.31729484127614E-05
  1.35032538961903E-05  9.26323011444900E-07 -9.56240730769059E-07 -6.54293512841923E-06 -5.62216283936289E-05
 -2.67599098807765E-04 -2.62363328235026E-05 -1.01912454070457E-06 -6.47434818537210E-06 -5.51572329991911E-05
 -2.14897343714170E-05  3.98327490477298E-07  3.63286062555306E-06  1.67744439730701E-05  1.60824575034951E-06
  8.51339091952205E-07 -3.48786322648667E-05 -2.30289996395283E-04 -3.92514910310937E-05  2.95957259379600E-06
  6.86801909631473E-06  6.50472040318930E-06  6.65624109014914E-06 -6.90694833628491E-05 -9.60168931361978E-05
  1.20915658691384E-05 -5.69937981273014E-06  2.85324656489888E-06  8.94844968541436E-06  3.81420312766111E-08
  2.64618676749410E-07  1.90802134843053E-06  7.10754950260128E-06  5.42964694567187E-07 -5.59528159091863E-07
 -3.75193569296971E-06 -1.75075609322316E-05 -2.09075477939575E-06  5.67097023639603E-07  2.66309096374742E-06
  1.29782084989139E-05  1.70157537972587E-06 -8.28156702573982E-07 -5.05826688629727E-06 -2.51984228068439E-05
 -3.57165639849726E-06  3.39244054902970E-06  6.40927943848483E-06  1.40360459910623E-06 -7.00361362317018E-07
  4.72253208411498E-06  1.00207843729403E-05  1.48150092607637E-06 -6.06864138059492E-07  2.10801540381770E-06
 -1.93980238838417E-06 -8.65734360103012E-09 -6.18002535287169E-08 -3.69848099664868E-07 -1.75786958627800E-06
 -2.43689015458786E-07 -7.43988610660974E-09 -8.91399712593103E-10 -2.53644330593244E-08 -2.11399370697622E-07
  1.11243246669759E-08  5.44534100164938E-08  4.54125613679760E-07  3.35393064087636E-07 -2.33122501244929E-08
 -3.31523277845517E-07 -2.24234845385993E-06 -7.88569741706141E-07 -8.90287083587861E-08 -2.66119094826195E-07
 -1.00274804935712E-07 -2.95400768481355E-07 -4.52713318404875E-07 -9.27415838046063E-07 -4.39207306718624E-08
 -1.70213746083821E-07 -7.83820592480294E-08 -3.63907648669869E-07 -1.23897067533930E-08 -7.14826247688423E-07
 -1.87420953610694E-07 -1.53574544431305E-04  3.19347234900225E-06  1.98846710609468E-04 -2.87970713981707E-06
 -2.07065955973516E-04  4.35005101419350E-06 -2.19169397173244E-07 -3.52010570625702E-06 -2.89895853666814E-06
 -1.18502439732298E-03 -8.59814026947968E-06  2.05526973583142E-03  1.11544278109339E-05  3.16072327198568E-03
  2.83385443929139E-05  1.91665980657584E-07 -2.53724956776799E-06  3.63104586929504E-06 -1.31095509483954E-04
  6.40417841898096E-06  2.87601251548447E-04 -2.18052382668212E-06 -3.84530184305724E-04 -1.81216253602835E-06
 -2.07019058538766E-07 -5.55443550982559E-05  9.09925060299013E-06  5.08817787072107E-01  3.30974110659861E-03
 -4.92266428263338E-01 -3.20366267482926E-03  7.06185684282105E-01  4.59244605806960E-03  9.50222229795747E-09
  7.72720532113445E-08  2.69542796252205E-07 -1.71190304480526E-06  9.87667755050142E-07  1.71360480106425E-06
 -1.40743737157897E-06 -2.40056505594481E-06  1.69475007249971E-06  1.04456303237845E-06  8.29658939372184E-06
  2.82094344051384E-05 -1.81893363276725E-07  6.07221962787379E-06 -1.43354474385019E-06  1.30647203628486E-05
 -2.41684775222772E-06 -5.14270086451480E-06 -1.07332901639137E-06 -8.52273816492149E-06 -2.88135488219549E-05
 -9.55190780233590E-07 -1.39308039228776E-05  2.49605682280460E-06 -5.79789644593051E-06  9.95928921351590E-07
 -4.54751365283196E-06 -5.81813006249813E-09 -4.52093368447616E-08 -1.63703168802650E-07 -5.59534348844120E-08
 -2.31516837992492E-07  5.46824594000172E-08  3.67328563689020E-07 -1.01480119255585E-07 -5.05356339873602E-07
 -6.77485331171077E-07 -3.18836496732931E-06 -7.85694522548081E-07 -2.22375725809909E-06  2.67700704535844E-06
  1.50163829763110E-06 -1.71498582102444E-06 -3.16676004895417E-06 -1.38106183097178E-09 -6.48118810143031E-09
  4.85646901359269E-08 -3.95656841627024E-08  8.15739247746254E-08 -3.19034555319775E-07 -7.97521455318239E-09
  2.95206428523932E-07  6.53739245302015E-07  3.12818162718549E-06  3.34111855651986E-06 -2.59318173903950E-07
  9.78673643360856E-07  1.78101980388382E-06 -1.09537598125495E-06  3.35256179116044E-06  7.22265418945891E-09
  5.17957249580352E-08 -4.38981030157339E-08 -2.04313998592981E-08  3.02062224946680E-08  1.32308146492542E-08
  8.15687966200321E-07 -8.65816004430622E-07
* ORBITAL    1   48
 -4.72702446366427E-09 -3.61568065795922E-08 -5.98079874305928E-08 -2.43207586719263E-07 -1.70577226367693E-07
 -3.95338262784374E-09 -2.28629615047988E-07 -1.52624007879245E-06 -4.61593193290505E-07  3.28976461894075E-09
  1.61697382351468E-07  1.19771184914617E-06  4.53732412908677E-07  1.68963894613195E-08  2.98101617100249E-07
  1.99481540158186E-06  6.95833288866419E-07 -5.55928350866265E-07 -9.14186966455271E-07 -1.21286350010518E-08
 -1.93167352348093E-07 -7.03410958109445E-07 -1.27082173307921E-06 -1.00103515952432E-07 -1.90377553791151E-07
  2.01676863276949E-07  3.91871354318465E-07  2.73166417685483E-08  1.88681867288737E-07  1.34971818188258E-06
  4.41908609274563E-06  3.12850758888056E-07 -5.79830158052615E-07 -2.78429414185016E-06 -1.38522712711719E-05
 -1.95608140424409E-06  5.58814828516286E-07  3.70176017583239E-06  1.71552331857085E-05  2.01253527460558E-06
  8.35057850095136E-07  4.79887861417401E-06  2.34750826435625E-05  3.27310015315779E-06  3.33517559427475E-06
  6.27149419832030E-06  1.54307600047626E-06 -5.26043972743756E-07  4.25772084164195E-06  9.43011927589014E-06
  1.51711319885566E-06 -6.85067810604206E-07 -2.00207767665098E-06  2.11971169025878E-06 -9.55987797248092E-07
 -6.54231866373147E-06 -5.61995627733152E-05 -2.67528045998300E-04 -2.60443294029411E-05 -4.03650529409371E-07
 -3.68121395881137E-06 -1.70107088589148E-05 -1.64615500367375E-06  1.01880115062507E-06  6.40078771385386E-06
  5.46631116080387E-05  2.13902232013528E-05 -8.54503104310465E-07  3.48499850468586E-05  2.30188658979662E-04
  3.92508240682552E-05  2.98116562037137E-06  6.90311746837796E-06  1.20873700246764E-05 -5.70813905916442E-06
 -6.91256914063647E-05 -9.61118110928977E-05  6.51192118361309E-06  6.63515932083251E-06 -2.78347434707722E-06
 -8.87040333639033E-06  9.30330168997541E-07  6.35399226033669E-06  5.49587567210992E-05  2.61136205921106E-04
  2.49682214356182E-05  3.34848083428887E-07 -2.49832273669845E-05 -1.75704664824823E-04 -3.64136782092417E-05
 -9.26436099621937E-07  2.27066418795260E-05  1.40575945990302E-04  1.70486505626107E-05  1.01162829264940E-06
  7.32776859106313E-06  5.17874628460932E-05  1.65076001482275E-05 -6.03784058981046E-05 -8.47591047655083E-05
 -6.56430498098155E-07  1.31835971273965E-05 -3.09817936853505E-05 -4.01352325170698E-05  4.51193538138363E-06
 -6.72682007026980E-07 -1.34865415889156E-05 -8.34650724265325E-07  1.79619430805626E-07 -5.16821536248695E-06
  4.02686254882948E-06 -1.93284093352478E-04  2.83171912453916E-06  3.08750367179408E-04 -5.18311859481482E-06
  4.32732567581149E-04  2.25938968342757E-06 -2.55296068684356E-07 -6.82865232060818E-05  1.12372816493416E-05
  4.92941878823605E-01  3.20782011982891E-03 -5.09396547453183E-01 -3.31378669625691E-03 -7.05296716408392E-01
 -4.58622163790029E-03 -1.13560956501669E-08 -4.43205973858371E-07 -2.57416179977739E-07 -2.02205356875579E-04
  2.93828362397574E-06  1.83238728789722E-04 -3.04002628518711E-06  2.43274603506609E-04 -4.09063309293581E-06
 -2.23651920527673E-07 -3.86091221299034E-06 -2.93236329160290E-06  1.88328735216790E-03  1.44549432955127E-05
 -2.55864401502217E-03 -1.57806762119649E-05  2.32572679171049E-03  7.33991236237942E-06 -1.05500864992900E-06
 -8.38547240841703E-06 -2.84326915943007E-05 -2.44560007453862E-06  5.76030002379315E-06  9.69908107102044E-07
  1.39018431509313E-05 -9.99385709114709E-07  4.39363999294802E-06  1.86310700061769E-09  1.58685404950420E-08
  4.59436658819484E-08 -5.74755067522772E-08 -3.21737378042442E-07  4.20114277056076E-08  3.11981465564201E-07
  8.32139091864700E-08  4.70957492972516E-07 -6.96804420033581E-10 -3.20676958686167E-09 -3.07028713677220E-09
 -1.79054406518438E-06  1.28372415247699E-06  1.79540976358991E-06 -1.02397201616855E-06  2.48480163073592E-06
 -1.77252849278907E-06  1.04430862102264E-06  8.29481659915704E-06  2.82075302914505E-05  1.44551536735986E-06
 -1.30798143566623E-05  1.86617060747413E-07 -6.05583835506586E-06  2.41662678099163E-06  5.12948636991047E-06
  3.15049713607461E-09  3.12907298227063E-08  1.25137058343926E-08  2.38876151957231E-08 -9.87824292460804E-09
 -8.64937946209504E-07 -5.61411906361724E-09  7.88807588668361E-07  6.55428592256786E-07  3.14513085384243E-06
  2.55431092369729E-07 -3.36155232391914E-06 -9.49496416566140E-07  3.30133425046181E-06  1.78846385961664E-06
 -1.06777350468101E-06  3.45946041771512E-09  1.78056633183743E-08  6.96476612890015E-08 -4.62582039653797E-08
 -7.45955615467418E-08  1.34081356522579E-08  2.95612470786340E-07 -2.78235462014903E-07 -6.76012433820633E-07
 -3.17676439485867E-06  2.20652148585050E-06  7.64477770856335E-07 -2.67591318664014E-06 -1.70631071515154E-06
 -3.14391453008287E-06  1.53758319362912E-06
* ORBITAL    1   49
 -1.55426330603658E-06 -1.08601570378330E-05 -9.71971056514399E-05 -3.92747173840022E-04  1.76955396275720E-06
  5.56179558246747E-07 -5.75492672405752E-05 -2.73927790829247E-04 -2.67107362707850E-05 -8.15210573883865E-07
 -5.63482802218622E-05 -3.03607633467395E-04 -4.76880929746795E-05  9.57597281911357E-07 -8.63709902306868E-07
  2.06255320336763E-05  1.46976822409404E-05 -9.99529537753439E-05 -1.48383548011369E-04 -1.72805249558146E-05
 -2.14266235046615E-05  5.77507750789262E-05  8.55647348008411E-05 -1.33553529771335E-05 -2.57999393553996E-06
 -2.19926694649941E-05 -1.73032103843282E-05 -7.25982894663642E-07 -5.21612861352861E-06 -2.50691972154856E-05
 -1.09622007741425E-04 -3.01524884859229E-05 -3.63271579248066E-07 -6.90448209462254E-06 -4.17631003886541E-05
 -9.06007456873695E-06  2.73970934702872E-08  5.60320725582843E-07  5.21525046647698E-06  2.09747356510964E-06
 -2.74783664189658E-07 -5.25325496538774E-06 -3.29430935605648E-05 -7.80630262450985E-06  4.04811707773856E-07
  9.75232225326044E-07 -3.84723392462329E-07 -1.13069682460749E-06 -1.93400090659234E-07 -4.72614064344828E-07
 -2.94599482117759E-06 -3.42098218833787E-06 -2.27977363379726E-06 -3.10770455190803E-06  7.19823428645151E-07
  4.80271380166037E-06  4.07282909666944E-05  1.69985300344863E-04  2.41443011203433E-05 -2.00406653037525E-06
 -3.08219859529080E-06 -1.79677580322859E-05 -1.12542619298035E-05  9.78212221139447E-08 -1.90852906176429E-05
 -1.23334946375205E-04 -2.50620850804080E-05 -1.65317025443023E-07 -1.88602785381674E-06 -2.19009762723819E-05
 -9.33536534826207E-06 -2.16495862636356E-05 -1.51234459021509E-05 -8.65510675685496E-06 -3.20043617183272E-07
 -1.61796541604310E-05 -1.48393096985683E-05  4.70041331549462E-06 -9.17390303419557E-06 -7.26975944259568E-06
 -3.67621897684263E-05  7.02448400747533E-07  4.68955099060547E-06  3.92648599478710E-05  1.63024232387876E-04
  2.35990251850627E-05 -1.03824354314639E-06 -1.21899541916550E-05 -8.43199786913291E-05 -2.40579205023124E-05
 -8.51676275436326E-07 -9.76451778149687E-06 -5.50847491603022E-05 -1.15047026013836E-05 -1.43578898454430E-06
  1.05524373024873E-05  6.95768615628148E-05  9.01255159257423E-06  3.09215795261716E-06  5.01571338155367E-06
 -1.19826164675940E-05 -2.19329640720069E-05  2.52747698094283E-05  1.85142805716903E-05  1.03509936012591E-06
 -3.01541695831176E-05 -2.75169111414452E-06 -6.44303055963864E-06 -7.07609083999773E-07 -1.36034661381994E-05
 -1.64891484864319E-05 -8.29850840358324E-04 -1.09076528520433E-05 -8.62306193038764E-05  6.35239743282255E-06
  1.27967910129772E-03  2.31933157622933E-06  1.06379576029028E-07  2.23743364048860E-07  2.40894319412431E-07
  1.85268272292830E-04  8.23960831456255E-07  2.26455617983973E-06  6.04860470457026E-06  1.42616798144586E-04
 -3.49115569043118E-06 -9.75999885376708E-06 -2.96591781120270E-03  5.56449347275744E-04  5.11572702228595E-02
  1.76996803943659E-04  8.38866871068303E-01  5.49187896052367E-03 -5.41856923024435E-01 -3.65708414047566E-03
 -6.66848950873448E-07 -6.25984434702651E-06 -1.74661638451512E-05 -1.09329449880844E-04 -4.58565759263624E-06
  4.01317681832912E-04  7.69251177804073E-06 -2.70687637605007E-04 -1.00433923731782E-05  6.14721225035431E-07
  4.92492802516631E-06  1.80159686036071E-05 -1.31239576416761E-06  5.10984203298033E-06 -1.53664593511636E-07
 -1.13733614822272E-05  2.21872705244607E-06 -3.66886191130295E-06 -1.64454681710217E-06 -1.26395890440100E-05
 -4.67744039598177E-05  2.63469630794429E-06 -8.75306690466816E-06 -1.44406536417984E-06 -1.69794539248169E-05
  2.81954085253156E-06  5.64414436489408E-06 -3.43511815365780E-08 -2.78153309594254E-07 -5.92718444889236E-07
 -4.38052190315754E-07 -4.10969794819457E-06 -3.10151506402073E-07 -6.13972874708918E-07 -9.80250991863180E-08
 -2.49952301431309E-06  6.03381600976086E-07  4.83564107118560E-06  1.75998977263130E-05  9.27268921748316E-07
 -5.66608831120131E-06 -2.54545876034178E-06 -3.30586329607163E-07 -8.88696489198787E-07  1.13427755735330E-05
  9.06165440317889E-08  7.02699282088699E-07  4.97792488604214E-07  7.75343371990107E-07 -1.87913056408770E-07
  2.36084057716068E-06  1.12196293771957E-06  2.37736484379577E-06  5.09493384115596E-09  7.58725121150100E-07
 -4.13060305374286E-06 -2.46134806887473E-06  1.23663629609134E-07  9.94960417385169E-06  3.71388542106790E-06
  6.23657941847375E-06  1.76060000324564E-07 -5.74765955772145E-07 -5.22351635798042E-06 -7.15646745706473E-07
 -3.19671805378601E-06 -4.30962164198394E-06 -6.99427866860258E-06 -7.03440846586353E-06  4.40515084286361E-09
  7.96921392877311E-07 -3.27881345139812E-06 -3.49979132767604E-06 -1.22102757116634E-06  3.76514339831978E-06
  1.00498087407434E-05  6.23688008031100E-06
* ORBITAL    1   50
 -7.05132014097958E-07 -4.70634436146436E-06 -3.95388954724377E-05 -1.64148806309043E-04 -2.35729918479960E-05
 -8.48968409233006E-07 -9.91229681055642E-06 -5.57964735093466E-05 -1.15802431709110E-05 -1.04526035447978E-06
 -1.23936540149426E-05 -8.55036272853461E-05 -2.42954872963823E-05 -1.44441777820738E-06  1.05110252717585E-05
  6.94678172856872E-05  8.98616786727006E-06 -3.35518628212163E-06 -5.39831651080958E-06 -1.08403660050482E-06
  3.02560803856837E-05 -2.51847582253937E-05 -1.82130759565108E-05  1.19199066896925E-05  2.18979245196078E-05
 -2.84012516218606E-06 -6.54803547353922E-06 -7.17819183626555E-07 -4.78824940997614E-06 -4.05957330022722E-05
 -1.69315522921928E-04 -2.42915218000280E-05  9.81328227355362E-08 -1.90308964412397E-05 -1.22907727912095E-04
 -2.49668169228074E-05 -2.00685740677673E-06 -3.22461245350608E-06 -1.88852768246267E-05 -1.14073900128615E-05
 -1.65979952193815E-07 -1.93542504612148E-06 -2.21977121669648E-05 -9.36663520887696E-06  2.14340899997753E-05
  1.47466159075155E-05 -4.61245503406611E-06  9.22957531285591E-06  1.60566206074380E-05  1.45669303576988E-05
  8.68742927782500E-06  3.81684816730454E-07 -7.33365389196146E-06 -3.68470066902292E-05  7.31213083723233E-07
  5.25248732437663E-06  2.53049304309116E-05  1.10607613452462E-04  3.03258896360714E-05  2.08653767400791E-08
  5.54693091678838E-07  5.17837266044226E-06  2.06093060324941E-06 -3.63112702311575E-07 -6.97260824727112E-06
 -4.22062794984381E-05 -9.15411638824667E-06 -2.76257672416165E-07 -5.27535342438096E-06 -3.31179418258106E-05
 -7.86510687756355E-06 -4.89174371604635E-07 -1.04305741428943E-06  2.93447100327564E-06  3.43833734943414E-06
  1.41895593820518E-07  4.29220231179949E-07  4.15431924153116E-07  1.11396794111178E-06 -2.30413163606605E-06
 -3.22833482235407E-06  1.55383263359116E-06  1.08573952041895E-05  9.71570503694096E-05  3.92616731465371E-04
 -1.86543808633936E-06 -8.18900388141701E-07 -5.63417034225498E-05 -3.03643433520342E-04 -4.76992610307756E-05
  5.48140599133907E-07 -5.75697240939804E-05 -2.74125118839493E-04 -2.67470966322103E-05  9.54524470610484E-07
 -8.53619170826980E-07  2.06678497423120E-05  1.46963263676895E-05  9.99362231767716E-05  1.48441685040351E-04
  1.33055488482211E-05  2.52717912062451E-06 -5.76935232432178E-05 -8.55780732324394E-05  1.72733232070035E-05
  2.13628653209411E-05 -2.20189387767310E-05 -1.73641140098994E-05  9.80664055898536E-06  2.97982461841777E-03
 -5.58977291433055E-04  8.37279248619582E-01  5.48208364958315E-03  5.15816819976107E-02  1.79579146261714E-04
 -5.44266293790129E-01 -3.67402438413086E-03  6.69973697534905E-07  6.24951529127685E-06  1.75450251329601E-05
  3.54740366334410E-04  7.33247732011489E-06 -8.44346540720109E-05 -4.40080130945250E-06 -2.33459387550027E-04
 -9.85059498040182E-06  6.76988302132237E-07  4.27095153853658E-06  1.82524909773393E-05 -2.35552690924451E-04
  4.88018703447112E-06  1.71559314962710E-03  5.73090668792960E-06  5.89142666740883E-05 -6.03185534514976E-06
 -1.05738374495286E-07 -3.11244838420286E-07 -1.91004182562113E-07 -6.54764788775512E-07  6.01479166995908E-06
  1.64743736394935E-04  7.05780205134921E-07  1.24485446888497E-04 -3.67514089728753E-06  3.27556773971054E-08
  2.67829068455059E-07  5.72784279783716E-07 -3.05879327559788E-07 -5.66942474486611E-07 -4.29487552531047E-07
 -4.12228869551404E-06 -8.97858165139052E-08 -2.49084437201595E-06 -6.10578692955130E-07 -4.89140864763365E-06
 -1.78089351010389E-05 -2.52506865758662E-06 -3.61148556083138E-07  9.22529216574734E-07 -5.69684952356556E-06
 -8.82485007235565E-07  1.14167488787563E-05 -6.24753457524590E-07 -5.00196236589228E-06 -1.82065165669099E-05
 -1.38621352520492E-07 -1.14259322954337E-05 -1.38292834776864E-06  5.18493411023928E-06  2.34689528986774E-06
 -3.70927704124611E-06  1.64595389657447E-06  1.26503670009902E-05  4.68164555781039E-05 -1.43141329341979E-06
 -1.69697729902278E-05  2.64096121981557E-06 -8.73490576669775E-06  2.83498521122559E-06  5.66123543616875E-06
 -2.69972025010965E-09 -7.93565563726303E-07 -3.50607405671041E-06 -3.27806120536981E-06 -1.23186270392896E-06
 -6.24279701012423E-06 -3.77001423690021E-06 -1.01153300080801E-05 -1.73761715601493E-07  6.00192730104620E-07
 -7.24779802816371E-07 -5.27003636039955E-06 -3.16812296759826E-06  7.00293207471780E-06  4.33002298198769E-06
  7.03464837699606E-06 -9.35323053445946E-09 -7.78826008339014E-07 -2.44046102205146E-06 -4.14798415595500E-06
  1.22270407381212E-07 -3.74927633336806E-06 -6.28177797988108E-06 -9.96874236846366E-06 -9.27390704303146E-08
 -7.13054431661146E-07  7.72038633682339E-07  4.94485074215404E-07 -1.99608047066930E-07 -1.11580695748077E-06
 -2.35073642657084E-06 -2.35151988457978E-06
* ORBITAL    1   51
  2.63163582070076E-08  1.82024844540804E-07  1.52039772728338E-06  5.66134102771838E-06  1.96567346241878E-07
  5.51352504293912E-07  3.53759074577548E-06  1.66796429160595E-05  1.93341530114906E-06 -5.66143088278361E-07
 -2.25292990747534E-06 -1.08342346611321E-05 -1.33165950301858E-06 -8.16713474800289E-07 -4.16392609209959E-06
 -2.03145594918964E-05 -2.65042749340055E-06  3.75348917303674E-06  6.98606623675669E-06 -6.90245797117491E-07
  2.68978709393735E-06  4.13305010608637E-06  9.23366813398149E-06 -7.50101591545298E-07  2.49076450266702E-06
  1.34734164593090E-06 -3.58247323286130E-06  6.57196237460987E-09  4.70172393162055E-08  2.25730889170413E-07
  9.58970371772614E-07  2.68316583711061E-07  1.27544463505009E-08  2.19086909230519E-07  1.52031038951780E-06
  5.42425563141113E-07 -7.78357618806926E-09 -1.27746225786844E-07 -9.18241050013473E-07 -3.94636256315170E-07
 -1.19374403117121E-08 -1.83341570359539E-07 -1.35053689544868E-06 -5.79068870066722E-07 -3.21174782394551E-07
 -5.98572000834063E-07  1.17273778965034E-07  3.31825108830707E-07 -5.95766267671154E-07 -1.12122603135934E-06
  1.49882609426422E-07  3.99269599894295E-07 -1.52712202953682E-07 -3.90501695173339E-07  9.17811627066269E-07
  6.28112904950548E-06  5.32534702320767E-05  2.55064348683829E-04  2.47610442296291E-05 -8.52507297530836E-07
  2.19159191811165E-05  1.38277749125190E-04  1.74687819347153E-05  3.04663106647627E-07 -2.40512536362146E-05
 -1.71521503517460E-04 -3.59503234975085E-05 -9.74525874163982E-07 -6.89625449881083E-06 -4.78818270149773E-05
 -1.53554250504114E-05 -5.84020652652781E-05 -8.27056864567835E-05 -4.59300620888235E-06 -2.07385677579708E-07
 -3.00104031010915E-05 -3.92257364454326E-05  1.14685794380970E-06 -1.14675861180985E-05  1.29156789490702E-05
  8.40168432796326E-07 -9.41956203523409E-07 -6.45109563752903E-06 -5.42810864356689E-05 -2.61025939395625E-04
 -2.61267855812841E-05  9.76068235990144E-07  6.20324892969821E-06  5.20782685285217E-05  2.05469077593636E-05
 -3.92232559086503E-07 -3.75205769422180E-06 -1.74974085773689E-05 -1.78912865934891E-06  8.17471195602622E-07
 -3.29957989386938E-05 -2.23946079936386E-04 -3.90385226041056E-05  2.99034725015585E-06  7.00386989638392E-06
 -6.56974024392391E-06 -6.84997237713217E-06 -6.66640122516476E-05 -9.32450684580464E-05 -1.22516268249388E-05
  5.02433060193450E-06  2.65513838728482E-06  8.55252870879056E-06 -2.05098806459201E-07 -4.15399667454678E-06
 -2.16965725828551E-06 -6.19570245765817E-04 -2.76343277380420E-06 -3.22843045132391E-04 -4.88503266276403E-08
  8.59502044591900E-04  1.41142492191431E-05 -1.66786925779578E-09 -5.42306331443213E-09  2.31963239918012E-09
 -1.83578986725632E-04 -5.13393294968599E-06  1.84948778131983E-04  5.35052915425011E-06  2.57183093334601E-04
  7.63050553576184E-06 -1.46715862986275E-07 -2.02673201162983E-05  1.64916509608120E-06 -5.01865434700484E-01
 -3.25987654951969E-03  4.90675519275141E-01  3.18921002905757E-03  7.12252640510996E-01  4.62737860143478E-03
  1.97821818586836E-07  2.09000616011998E-06  2.47550023936726E-06  6.22965745335874E-05 -7.38585956707224E-06
  1.42500319948418E-04  4.91620846722163E-06  1.47141856330679E-04  1.46033526097895E-06  1.00035160290353E-06
  7.95802114155228E-06  2.70401016873939E-05  1.31270655977146E-07 -6.09218098947240E-06  1.48495851772079E-06
 -1.23766416717053E-05 -2.39403098749292E-06 -5.25371805829143E-06  1.10567693976568E-08  8.57476118173546E-08
  3.06624246223713E-07  1.76290432444769E-06 -1.00939766324010E-06 -1.75798014029770E-06  1.25980182717862E-06
 -2.52940301280984E-06  1.57863992455459E-06  3.04878032253849E-10  2.48981101847946E-09  8.46206774852505E-09
  6.49637557467694E-08  3.65770719579077E-07 -5.85148661369797E-08 -3.36051890039498E-07 -8.82768147655399E-08
 -4.31863543326062E-07 -1.03341318624543E-06 -8.22232054481796E-06 -2.76995499463173E-05  8.53271830673604E-07
  1.37030048206704E-05 -2.52035255308121E-06  5.59992308063463E-06  1.14632992980678E-06 -3.93407942610711E-06
 -5.35243517149184E-10 -2.44611269281007E-09 -5.26769253799021E-08  5.56694189751831E-08  8.88009457424913E-08
 -3.40222039498413E-07 -5.01638988965363E-09  3.02557935747545E-07 -6.49072412422155E-07 -2.97136912630506E-06
  6.39344261102494E-07  2.10804841383129E-06  2.72006411253646E-06  1.24050203330480E-06 -1.63036898872094E-06
 -3.10801808192426E-06  7.26440005175435E-11  1.18761934188379E-08  2.30834097778175E-08  6.32539118763983E-09
  5.94703887833174E-08  1.39742414458312E-08  8.76083850981012E-07 -8.28028144208642E-07  6.21193450155992E-07
  2.89873141216369E-06 -3.23459081614265E-06  3.91710523028223E-07  9.77023383081833E-07  1.65166100142287E-06
 -1.10629899700716E-06  3.21568210731102E-06
* ORBITAL    1   52
 -9.38828882580561E-07 -6.42932344714948E-06 -5.41041579146298E-05 -2.60209879696111E-04 -2.60385123267676E-05
  3.95272710676017E-07  3.81369467317553E-06  1.78053114921638E-05  1.83141411963558E-06 -9.74803114947625E-07
 -6.16985488192780E-06 -5.18329280315653E-05 -2.04729962523740E-05 -8.18400579286502E-07  3.28968068710567E-05
  2.23317043846319E-04  3.89056248786418E-05  3.05455471462431E-06  7.10823915546332E-06 -1.21959075970482E-05
  5.04937405928093E-06 -6.65419718420563E-05 -9.29999502444552E-05 -6.60778475028695E-06 -6.88443619993357E-06
 -2.64297120469884E-06 -8.53579779267812E-06  9.20460812207076E-07  6.29927689604408E-06  5.33756174107370E-05
  2.55735200309169E-04  2.50425777805641E-05 -3.01090932442245E-07  2.41816841004094E-05  1.72359947225238E-04
  3.61219194233877E-05  8.56378224169951E-07 -2.19233106863921E-05 -1.38386130814670E-04 -1.74922681579170E-05
  9.76664664844694E-07  6.94860300674123E-06  4.82684168199403E-05  1.54466067673539E-05 -5.85115853140268E-05
 -8.28802547665210E-05  1.11429210603695E-06 -1.15315164615752E-05 -3.01062094703413E-05 -3.93946030501104E-05
 -4.70087285960316E-06 -3.45891211192602E-07 -1.29319303037902E-05 -8.76478070451220E-07  4.97870694929189E-09
  3.54492436870030E-08  1.84744290672286E-07  8.14355758909076E-07  2.01965107293114E-07  8.47589341449299E-09
  1.60441877541880E-07  1.12236231630988E-06  4.32486264224635E-07 -1.17057416196752E-08 -2.17738699477779E-07
 -1.53039828371270E-06 -5.44629428147530E-07  1.20727252683980E-08  1.94949365684342E-07  1.42193662679421E-06
  5.94427102890490E-07 -3.71826748776857E-07 -6.73889547172218E-07  1.29873588238402E-07  3.74911931786682E-07
 -6.15980212713079E-07 -1.15078281902913E-06  1.04996810804758E-07  3.13491574148536E-07  1.76332078800328E-07
  4.14670085372867E-07  1.90610272084721E-08  1.31692666968081E-07  1.12257229943925E-06  4.06561428616607E-06
  6.38941402918420E-08  5.69052584788557E-07  2.41275254659391E-06  1.16698974459383E-05  1.46969363050911E-06
 -5.55047971386169E-07 -3.40911806768321E-06 -1.61091906218054E-05 -1.88458065653901E-06  8.15091460781375E-07
  4.12360540117155E-06  1.99891130128760E-05  2.57572271423341E-06  3.56011035953416E-06  6.71884705750169E-06
 -7.82360093778220E-07  2.49782031561221E-06  4.18320785172609E-06  9.29052467785383E-06 -7.35668237536923E-07
  2.67745556892037E-06 -1.27150097851712E-06  3.59079843354360E-06 -1.12195530984530E-07 -1.61292420563238E-05
  1.35468142849718E-06 -4.92998432379399E-01 -3.20417094591294E-03  5.01541610762707E-01  3.25792746338516E-03
 -7.10875878807028E-01 -4.61887661135195E-03  1.95419753825673E-07  2.04030348202917E-06  2.42923445689198E-06
 -1.34344481320131E-04 -4.85601253053022E-06 -5.74379371750449E-05  7.42922397039549E-06 -1.35060363708069E-04
 -1.35642338069041E-06 -2.01546506554268E-07 -2.91375784174693E-06 -2.41392900861366E-06 -1.76830974865392E-04
 -3.14708927586169E-06  6.94642456676708E-04  3.22253325792809E-06  5.27986973982563E-05 -8.11872402945541E-06
 -1.23951403954160E-09 -5.46057403602775E-09  6.26373373838831E-09 -1.63206910187647E-04 -5.19647234117039E-06
  1.62028303972737E-04  5.00614808121691E-06 -2.27408349219459E-04 -7.39963934592286E-06  8.87456739211036E-10
  7.11156141089469E-09  2.40036629039441E-08  5.84474492734443E-08  3.27710318358394E-07 -6.03534793006965E-08
 -3.63404390699638E-07  8.29500796612241E-08  4.33490593390173E-07 -1.02994335744810E-06 -8.19477008791277E-06
 -2.76044481409815E-05  2.52433864713424E-06 -5.58017283284660E-06 -8.60137491879769E-07 -1.36304635574886E-05
 -1.14608443730631E-06  3.93548342610493E-06  1.02192195335501E-06  8.12373001670473E-06  2.74556608147096E-05
 -1.60558700936072E-06  1.24246798826380E-05 -1.30944296546439E-07  6.22926570280837E-06  2.45472193403823E-06
  5.35346933777722E-06  7.10558400341149E-09  5.46435734655443E-08  1.95523079732087E-07  1.76535161703676E-06
 -1.19816426826150E-06 -1.77950361679684E-06  1.03765967825960E-06  2.53822071073781E-06 -1.60617950077261E-06
  6.29037791665895E-07  2.94473248389103E-06 -3.78620430430429E-07  3.27079982311968E-06 -9.93572266896754E-07
  3.21768601537591E-06  1.65508661560740E-06 -1.09683460076047E-06 -1.32966577361191E-09 -1.73783985362495E-10
 -3.89956995692217E-09 -8.24641236833787E-09 -5.76049370695090E-08 -8.14884004443485E-07  8.16592204016874E-09
  8.69044713914100E-07 -6.49515635534841E-07 -2.97264076569966E-06 -2.10041612615567E-06 -6.35642199316567E-07
 -2.70245996883634E-06 -1.62836576922709E-06 -3.10731880057036E-06  1.28489556431544E-06 -3.89186281985977E-11
 -9.76587194921749E-10 -5.67183610253848E-08  5.55296602901042E-08 -8.61668136121954E-08 -2.96756638588770E-09
  3.06199034253278E-07 -3.30836894816377E-07
* ORBITAL    1   53
 -7.23866487596416E-08 -5.13188287725849E-07 -2.18682601341581E-06  1.24773598198334E-05  2.21415720218432E-05
  7.26007901941902E-08  1.11156308275651E-06 -3.56126166809921E-06 -4.85276266684519E-06 -5.36304036067505E-08
 -9.84584689740658E-07 -3.37376252841136E-06  2.89821583511178E-07  8.83834113714065E-08  1.46667728617917E-06
 -2.37624431168617E-07 -3.67498061914210E-06  1.00534007925118E-06  3.06968540178467E-06  2.45891052931654E-06
  4.41890860880256E-06 -5.82642811751196E-07 -1.76977163625282E-06 -1.00830799184185E-06  1.29483790191337E-06
  1.02827715112296E-06  4.02604040262828E-06  1.38749706179912E-06  1.04241636730252E-05  5.35832453851152E-06
  3.76450789531704E-05  7.77058111948265E-05 -1.37171433906486E-06  4.85234988775079E-05  2.69069275912544E-04
  4.69573483271725E-05  9.15780255806262E-07  2.24486351330438E-05  1.88912699748007E-04  6.02353093753529E-05
 -1.60289129782117E-06  1.84351295899605E-05  5.73449550980749E-05 -8.98047559152746E-06 -3.12291767471860E-05
 -7.54474292380949E-05 -2.62007855720506E-05 -5.98694079213797E-05  1.81552932810058E-05  4.33406895442620E-05
 -6.39376715741183E-05 -5.91152624460064E-05 -6.38809401982329E-05 -8.41529998216055E-05 -6.60634536980685E-07
 -4.74313674745551E-06 -2.25928915738533E-05 -1.01187304316893E-04 -3.07462814985744E-05  2.78854315938520E-07
  5.17695151736317E-06  3.40717271324612E-05  8.98535485364096E-06  6.92791628872310E-08  1.03424752111275E-06
  1.47839014843337E-06 -9.39357415987705E-07  3.93208263940793E-07  7.41145455353644E-06  4.76715630694194E-05
  1.27268318760519E-05 -9.28442277514238E-07 -4.31703400895418E-07  1.40266056209550E-06  4.41751983379730E-06
 -2.98213642572197E-06 -6.19436905048347E-06 -4.88018318285863E-06 -1.13039965368406E-05 -2.77736711317885E-06
 -6.33228263381176E-06 -6.53589961378713E-07 -4.69259020240629E-06 -2.23564579296198E-05 -1.00220653314298E-04
 -3.04761556324837E-05  4.48308958356125E-07  8.29114069265159E-06  5.12133878379773E-05  1.29438786637143E-05
 -1.06364654780422E-07 -2.17882768566714E-06 -1.61184162530658E-05 -4.99699945357670E-06  1.42293972643708E-07
  2.81351132607347E-06  2.21965095959435E-05  6.77815636542863E-06  2.15604731526327E-06  5.20816512507908E-06
  1.19049017073384E-06  3.41609880299716E-06  2.30573317437438E-06  3.54525290848789E-06 -4.98483900315772E-06
 -1.20599811908244E-05 -2.44195311944298E-06 -4.80730390736530E-06 -1.71374693473369E-07 -1.19578117070214E-06
 -9.61825702450580E-07 -5.94496872648036E-07 -1.15762235795157E-05 -5.78057798558803E-06 -3.98085000193772E-06
 -1.26277315280440E-07 -6.22896354397249E-06 -1.61895902360014E-06 -1.25252015851937E-05 -4.52229387331496E-05
  8.20411509369545E-06  5.08869490207919E-05  1.95691355408965E-06  8.77591613713086E-06  4.37161385855323E-06
  2.95033396087976E-05 -8.46949769697749E-08 -6.77870212387333E-07 -2.77988240706238E-06  1.19203636221869E-07
  2.83459633507055E-06 -2.93230558111651E-07 -2.94248657042657E-07  2.81950722271812E-07  2.14933308918776E-06
 -1.84301687710233E-07 -1.29560378000395E-06 -1.24550584519060E-06 -3.25852384468834E-06 -1.22320271057806E-05
 -3.12924472836824E-06 -3.44888263859258E-06  3.68953808673322E-06 -5.20927837774801E-06  2.92370501080578E-08
  1.44256272461697E-07  1.49820041359741E-06 -1.04576880264049E-06 -1.94059925810654E-06 -7.23490473756817E-06
  4.90806828138506E-06 -2.48453798257323E-06  5.47243875224736E-07 -7.23459248059695E-08 -3.51852763242533E-07
 -2.66681905223475E-06  1.89151250038781E-05  8.46406136038592E-07  1.05093564406120E-05  1.69093170105932E-06
  5.96220862359646E-06 -5.57359047925241E-07 -2.66551389775221E-05 -4.25770452183302E-03  4.99554776774893E-04
 -6.45887075137684E-01 -4.45148722753594E-03 -7.59515971136334E-01 -5.58667295690002E-03  7.67039273944603E-02
  7.73650081243245E-04  2.15322826552709E-08  9.33386016834266E-08  1.27533969785356E-06 -8.65197663744914E-06
  2.01432823430699E-06 -4.95990838901801E-06  1.11205687091455E-06  4.51705486363344E-06 -4.79468603497946E-06
 -1.14582344920989E-04 -2.09427341624541E-05  6.93597101846267E-05  7.19483341767032E-05 -1.64173253125256E-06
 -2.72595631299511E-05 -3.52497303824398E-05 -2.70862488208589E-05 -2.12466229480461E-08  3.79658886372392E-07
 -7.20749729047375E-07 -7.98820397858206E-07 -4.08899397935977E-07  4.47769000594874E-06  1.89742208839217E-06
  3.85635726364577E-06 -8.77108316188075E-07 -4.55192586155235E-06 -2.19963031944638E-06 -6.98260012338237E-07
 -1.11535791548526E-06 -5.70697429642929E-07  2.97493256030451E-06  2.90183645372214E-06 -1.22723566855142E-08
  4.36822182833777E-07 -1.06159745795677E-06 -4.72001416207287E-07  5.56969804701852E-08  1.91668192295005E-06
  4.47112585016702E-06  3.85970956499066E-06
* ORBITAL    1   54
 -6.57850452551671E-07 -4.72366049565549E-06 -2.25110445157268E-05 -1.00225780612886E-04 -2.95105918685238E-05
 -2.76579241996543E-07 -5.13612475632913E-06 -3.33884901702345E-05 -8.55982338743864E-06 -7.03453806292165E-08
 -1.06247120553178E-06 -1.64158467667445E-06  9.29825770844354E-07  4.02752221850771E-07  7.59662253278970E-06
  4.83737529758380E-05  1.26783769048654E-05 -9.58261357057750E-07 -5.47140879182504E-07 -1.13087078472287E-06
 -3.96653234420205E-06 -3.14374927131168E-06 -6.57762600684150E-06  5.13759971570891E-06  1.16708419630312E-05
 -2.65882093986756E-06 -5.95613305177068E-06 -6.50873900244258E-07 -4.67328219781362E-06 -2.22664260030134E-05
 -9.97252228860604E-05 -3.02420842628960E-05 -4.47978951615165E-07 -8.27370326905762E-06 -5.08012229778747E-05
 -1.27301617760756E-05  1.10127839225311E-07  2.25443438551670E-06  1.66314002535564E-05  5.14113434592980E-06
  1.46029569500224E-07  2.88705545936724E-06  2.25772813390661E-05  6.80212740944078E-06  2.22308481331496E-06
  5.37476189102994E-06 -1.23756530177396E-06 -3.55363561774627E-06  2.26700936036785E-06  3.46577858650732E-06
  5.04172154957734E-06  1.21448910831438E-05 -2.60314177782144E-06 -5.05394889821517E-06 -6.12588489805202E-08
 -4.33338541152443E-07 -1.80371895339400E-06  1.48869114202339E-05  2.34018421221147E-05 -6.33179110816764E-08
 -9.25526465479312E-07  5.34767245262393E-06  5.54959564384608E-06  5.73816490734040E-08  1.05885796321526E-06
  3.77260537446519E-06 -2.33579191630751E-07  8.57013691617161E-08  1.40830634221843E-06 -1.07073555248337E-06
 -4.07526410770951E-06  1.00800295667532E-06  3.09503150678186E-06 -2.66170433473903E-06 -4.81994683961485E-06
 -5.68253547184488E-07 -1.78589705091257E-06  9.62114409032301E-07 -1.50529564762710E-06  1.21043056044660E-06
  4.51317152290824E-06  1.34186418859680E-06  1.00807798701025E-05  4.75355184486396E-06  2.92633489841937E-05
  7.30337835062886E-05  1.28909547797117E-06 -4.88637645553732E-05 -2.77271322725573E-04 -5.00729294490331E-05
 -9.42149361665376E-07 -2.28638515675732E-05 -1.93413569801420E-04 -6.17297799529677E-05 -1.54741813004273E-06
  1.80655400666649E-05  5.80829833662958E-05 -8.25314944728287E-06 -3.17702174087725E-05 -7.71640270861997E-05
  2.61396656127122E-05  6.00124199708735E-05  1.90684818043828E-05  4.49432845256708E-05  6.30164615206783E-05
  5.89838970611256E-05 -6.46616520491520E-05 -8.68782780917823E-05 -1.70163857051417E-06 -1.31441438118458E-05
 -4.72084513162268E-05 -8.30187196501982E-06 -5.14966259927082E-05 -1.96179410867495E-06 -9.31250157207956E-06
  4.45505252092092E-06  2.97693059662340E-05 -1.83875765962986E-07 -1.29073717809333E-06 -1.12908108296646E-06
  6.48933664974412E-07  1.25641792592322E-05  5.69909856872588E-06  4.64943299719210E-06 -1.61734287143836E-07
 -6.96775320867500E-06 -1.57416460576900E-07 -1.08459477506139E-06 -3.85063073506936E-07  3.44538002745044E-06
  1.35592682991390E-05  3.18719807374935E-06  3.51478763820251E-06  3.61602990353025E-06 -6.02405219279327E-06
 -8.16187005283381E-08 -6.51725440832028E-07 -2.64903673699500E-06 -1.00915460458273E-07 -2.52567521521017E-06
  3.02034643449356E-07  3.88948036629772E-07  2.83221860960091E-07  2.03220216705413E-06 -7.47778587517945E-08
 -2.87801010609942E-07 -2.78844533986738E-06 -3.14991670482241E-05 -1.02126884964024E-06 -1.97406035675781E-05
 -1.87251639095372E-06  8.03154525949404E-06 -5.72309106609422E-07  2.76694809332243E-08  2.45467184883411E-07
  1.40593296660882E-06  2.41189949099930E-05  1.98270867277603E-06  2.85386328808904E-05 -4.59618790175319E-06
 -7.54493968241469E-07  4.27111326289044E-07  2.59264875162143E-08 -1.62923103083367E-08  1.45156566127334E-06
 -7.12757186823839E-07 -1.92558755407321E-06 -1.08002568941376E-05 -1.24498544485534E-06  9.77992636273638E-06
 -4.71368521089438E-06 -2.79893388919672E-05 -4.51599052730982E-03  5.33813171359424E-04  6.42802561148048E-01
  4.43559638175937E-03  7.60977550414475E-01  5.60431795501748E-03  8.73689561133510E-02  8.51461377941725E-04
 -9.20088681793590E-09  4.57332853822717E-07  7.40790028405004E-07  7.76206548191194E-07 -3.90612103330104E-07
  4.38921425958128E-06  1.88658275910348E-06  3.67953220198713E-06 -1.19936405165254E-04 -2.15986993452142E-05
 -7.19815143212963E-05 -7.49957583544699E-05 -2.76763102341864E-06 -2.63991102291996E-05 -3.65521364851187E-05
 -2.68623826916606E-05 -4.48205908562609E-09  4.43628248250630E-07  9.91017333827445E-07  4.60367609687961E-07
  1.33396128911217E-08  1.84447541907810E-06  4.34707241353798E-06  3.58072264197891E-06 -9.24078850825378E-07
 -4.79890906411878E-06  2.35800601047395E-06  7.01904171377670E-07 -1.16556570063280E-06 -5.85623592569372E-07
  3.23257119680412E-06  3.25008881126921E-06
* ORBITAL    1   55
 -1.34299864494403E-06 -1.00891028566169E-05 -4.80016765214979E-06 -2.92467705640969E-05 -7.27376413956064E-05
 -9.43515723547312E-07 -2.28912803585352E-05 -1.93696838001028E-04 -6.18274069466922E-05  1.29653121190095E-06
 -4.87221436754513E-05 -2.76440857871185E-04 -4.98918983345407E-05 -1.55017442322554E-06  1.80089227781907E-05
  5.79762434514684E-05 -8.16636617745850E-06  3.18015617216625E-05  7.72407352434754E-05 -6.29502093912863E-05
 -5.89434928344983E-05 -1.90804631600486E-05 -4.48941253496036E-05 -2.61855159195841E-05 -6.01675734564394E-05
 -6.45907717199072E-05 -8.67081878626770E-05  5.98839618220045E-08  4.23431441324066E-07  1.75897250042954E-06
 -1.51462391226998E-05 -2.35560911454872E-05  5.69220758516791E-08  1.04487151677131E-06  3.68206713887936E-06
 -2.56095840043346E-07 -6.29407733481466E-08 -9.18340843880695E-07  5.42122250093679E-06  5.58735607066178E-06
  8.47172882626020E-08  1.38628281735652E-06 -1.21800985013043E-06 -4.11641325786604E-06 -1.00178231962226E-06
 -3.08994299041488E-06 -9.54493059884367E-07  1.52064263034182E-06  5.62219632208330E-07  1.77674708543830E-06
  2.66926057038962E-06  4.83340601861522E-06  1.22126010564079E-06  4.53758405314101E-06  6.49462117455374E-07
  4.66316211839111E-06  2.22177750719634E-05  9.94974949736068E-05  3.01731849448884E-05  1.10114697596652E-07
  2.25427531629284E-06  1.66207410272862E-05  5.13386098776325E-06 -4.46056611533687E-07 -8.23901650663641E-06
 -5.06066402484315E-05 -1.26886764971574E-05  1.45578672035016E-07  2.87736190064568E-06  2.24908144341425E-05
  6.77109001428213E-06 -2.22558963627355E-06 -5.38049392480541E-06 -5.02601912806759E-06 -1.21090463363777E-05
 -2.25822391694354E-06 -3.46070625784589E-06  1.23614088764986E-06  3.55197965885936E-06 -2.60273754640471E-06
 -5.03884366355832E-06  6.57237862240596E-07  4.71921933907856E-06  2.24923942605276E-05  1.00168367341713E-04
  2.95034228637411E-05 -7.02660987239001E-08 -1.05497591355698E-06 -1.59923751385685E-06  9.36467156317521E-07
 -2.76130993737920E-07 -5.12738640341297E-06 -3.33558150227666E-05 -8.55695896262777E-06  4.02186473058637E-07
  7.58282677685898E-06  4.83033297659030E-05  1.26644447811094E-05  9.51738255306856E-07  5.35409547105382E-07
 -5.13894526599665E-06 -1.16769149101536E-05  3.13685756618816E-06  6.56667715154103E-06  1.13270005594227E-06
  3.97689808629234E-06 -2.65628264533976E-06 -5.96132543796274E-06  1.60822395428257E-07  1.11075472525740E-06
  4.89663831985667E-07  3.18398860082027E-06  3.53658450571941E-06  3.44181299554725E-06  1.35790427090676E-05
  3.60906572035960E-06 -5.97538560136553E-06  8.15604665327379E-08  6.51150130570029E-07  2.64286457251403E-06
  3.01459325085978E-07  3.88285878930624E-07 -1.02379030885830E-07 -2.51456992570728E-06  2.82601164454688E-07
  2.01602338266454E-06  1.70108301184560E-06  1.31401985549023E-05  4.72089974384280E-05 -1.95763484936006E-06
 -9.30835428649533E-06 -8.28561088157953E-06 -5.15074898024746E-05  4.44801260473662E-06  2.97662598687759E-05
  1.81247266984615E-07  1.27070767459282E-06  1.05129422479149E-06  5.68343322578694E-06  4.61018164809936E-06
  6.59449836735281E-07  1.26438550838424E-05 -1.69355588988593E-07 -7.01760465276506E-06 -2.90545991461805E-08
 -1.71566694595603E-07 -1.47042388141795E-06  1.07174219080988E-05 -1.05950554833067E-06  1.41089004238203E-05
 -1.80921436580891E-06  4.60240208814922E-06 -4.69969641049668E-06  2.80036719448198E-05  4.52158582504415E-03
 -5.34386791063029E-04  7.61107906735814E-01  5.60697813144362E-03  6.42641066017831E-01  4.43570672947410E-03
  8.74213686444472E-02  8.50443195899516E-04  7.48341940658919E-08  4.61567937228670E-07  2.74163892260428E-06
  2.08586343340155E-05 -1.65094945700627E-06  1.11467393170475E-05 -7.54348660221301E-07  6.86691282693263E-06
 -6.25273600947416E-07 -2.55605694161886E-08  1.00882678587671E-07 -1.44953631317906E-06 -1.82443643470520E-05
 -4.91741173987643E-06 -3.24261274606438E-05  1.57248599139992E-06 -7.75771225080032E-06  3.56057786346328E-07
  9.33699520761736E-07  4.81511946980396E-06  6.99956618106411E-07  2.35020781386353E-06 -1.16321985129479E-06
 -3.25297649422242E-06  5.91128541523057E-07 -3.26543276145875E-06  1.43710229593800E-08 -4.36368889249814E-07
  4.64863494817989E-07  1.01230595269688E-06  2.02584930914178E-08 -3.58247123193007E-06 -1.84143125817747E-06
 -4.34323970877450E-06  1.19961412321411E-04  2.14817731937173E-05 -7.48985024469354E-05 -7.19994065999648E-05
 -2.48736248044878E-06  3.66579116264107E-05  2.69546389658125E-05  2.74682632873065E-05  5.12679517003293E-09
 -4.61182282418501E-07  7.73337975195147E-07  7.44442219932247E-07 -3.94199588372220E-07 -1.88468052018968E-06
 -3.67422933067010E-06 -4.38911464798071E-06
* ORBITAL    1   56
 -6.59600371292668E-07 -4.73583291482225E-06 -2.25615843420300E-05 -1.00237866766476E-04 -2.95332841288591E-05
  1.09497936685000E-07  2.23603242033770E-06  1.63764114562619E-05  5.02321395795437E-06 -4.58753612557231E-07
 -8.47308872301481E-06 -5.16452419770471E-05 -1.27509753801806E-05 -1.40784642436934E-07 -2.78176784290310E-06
 -2.17144750772337E-05 -6.52033555764858E-06  2.20716009891907E-06  5.32294601434813E-06 -4.90487808381747E-06
 -1.18080032663541E-05  2.42514093571305E-06  3.81609631844262E-06  1.19113049144218E-06  3.42545163900827E-06
  2.77276509970059E-06  5.35539679653151E-06 -6.70270925549723E-07 -4.81246653112056E-06 -2.29217114910030E-05
 -1.01673774930503E-04 -2.97852566815193E-05 -7.60579529509502E-08 -1.16106893289214E-06 -2.13247626040521E-06
  8.26987458655766E-07 -2.84303260773225E-07 -5.27266792065860E-06 -3.41628010945282E-05 -8.76273078110110E-06
 -4.05813699977909E-07 -7.63896974573838E-06 -4.84812940898637E-05 -1.26610233271275E-05 -1.03171453015420E-06
 -6.44960199460938E-07 -5.11392411988554E-06 -1.16636213994391E-05 -3.09264745569954E-06 -6.44390212630669E-06
  1.12952620988383E-06  3.89483087679103E-06  2.74747359385873E-06  6.20640672264617E-06  1.33142622097191E-06
  9.99259490543120E-06  5.86026699417171E-06  3.37206018215286E-05  7.44993724730241E-05 -9.30595804440358E-07
 -2.23550303259493E-05 -1.90132637119649E-04 -6.09882733681498E-05  1.20808957973472E-06 -4.80306987372919E-05
 -2.75841988403204E-04 -5.04382249986346E-05  1.48400182837102E-06 -1.81312241418264E-05 -6.17239876375183E-05
  6.72808465028041E-06 -3.09200643158701E-05 -7.54937322667719E-05 -6.23028282520002E-05 -5.94507759885173E-05
  1.81220888179080E-05  4.32341571039805E-05 -2.57491288929816E-05 -5.95611835995211E-05  6.27828273697317E-05
  8.46730063905915E-05 -7.78017103271215E-08 -5.52107520175650E-07 -2.37595121751211E-06  1.21135820571414E-05
  2.24771948288116E-05  5.98421379250009E-08  1.09992803485647E-06  4.07953484307073E-06 -1.30194422509176E-07
 -7.26884516947146E-08 -1.10641012545372E-06  4.05660648821395E-06  5.17813668039866E-06 -9.30100155117687E-08
 -1.54690143196136E-06  8.66727872599439E-08  3.79659693092748E-06  1.06529685523274E-06  3.21922786790703E-06
 -1.10772226543829E-06  1.17393098778620E-06 -6.21449862354292E-07 -1.85901716549299E-06  2.65629374191285E-06
  4.80952960605766E-06 -1.09117889057253E-06 -4.21201546054241E-06 -7.96068363617400E-08 -6.37481782993562E-07
 -2.61880241349637E-06  2.96057626587389E-07  3.67415146217030E-07 -1.00606834361442E-07 -2.53076816995187E-06
 -2.68682260828041E-07 -1.96373336273994E-06 -1.88797176476166E-07 -1.32703431587270E-06 -1.25612553726107E-06
  3.09572848433112E-06  3.56883718895066E-06  3.25415155027075E-06  1.30958847842214E-05 -3.59127998829190E-06
  5.26404406486030E-06 -1.77169160581542E-07 -1.23732031035128E-06 -1.01886444413741E-06  5.60491748123496E-06
  4.44047006192720E-06  6.36880755715501E-07  1.21509353833505E-05  1.72158042835342E-07  6.80911383207158E-06
 -1.64575314873173E-06 -1.27226387672005E-05 -4.58264916619000E-05 -1.94283146411441E-06 -9.33484471100761E-06
 -8.12083396559226E-06 -5.07444236752767E-05 -4.30856071322320E-06 -2.89265950481882E-05 -2.77914118963696E-05
 -4.48559562374423E-03  5.29759871700337E-04  7.65908074114363E-01  5.63191630841946E-03  6.37128330301466E-01
  4.38917495854069E-03 -8.58396505199279E-02 -8.35942521893629E-04  1.91218829577068E-08 -7.02847711092869E-08
  1.23321069808297E-06 -1.58358076837715E-05 -1.29321767095907E-06 -6.92376296306207E-06 -2.04464835758203E-06
 -8.69157180124478E-06  4.58315074224945E-06  2.11820410480387E-08 -8.04160805983612E-08  1.32006879292774E-06
  5.58419554200311E-06 -4.86249704697661E-06 -1.13095866386283E-05  1.74029821585651E-06  8.77970291837499E-06
 -4.52280880218281E-07 -7.63918370423819E-08 -5.81432893992532E-07 -2.73536110237950E-06  2.95581440378212E-05
 -1.43752520292417E-06  2.42379362991531E-05 -5.81761704497826E-07 -3.51454719963713E-06  5.67482709950828E-07
 -1.14351618047842E-08  4.27655169496914E-07  4.39825747316027E-07  9.94110303383891E-07 -3.00234695025335E-08
  3.64405877359158E-06  1.83426340381150E-06  4.28863789932541E-06 -9.27053751911487E-07 -4.78151128647743E-06
  7.02447267356018E-07  2.22954837754020E-06  1.09246401031194E-06  3.27230093699309E-06 -5.59813949201747E-07
  3.26727402064052E-06 -1.79681550966073E-08  3.93739128189940E-07  7.29019395256156E-07  6.97416163656057E-07
  3.80424598010629E-07  1.82403284714828E-06  3.64981888259909E-06  4.30163820213032E-06 -1.16710918331390E-04
 -2.22574761149137E-05 -7.21062041546706E-05 -6.94244251293943E-05  1.39960258287089E-06 -3.64808745206193E-05
 -2.61790264696146E-05 -2.70738957672139E-05
* ORBITAL    1   57
 -3.17539118321735E-07 -2.28043304069827E-06 -1.07531763537598E-05 -1.85323241798637E-05  2.06400901453304E-05
 -6.36371636185589E-08 -1.60778930544541E-06 -3.37055133360250E-05 -1.93257649726454E-05 -3.29776558944376E-07
 -6.19495974910832E-06 -3.47741462992639E-05 -7.02182052377005E-06  1.93738385020161E-07  3.35407519120417E-06
  1.31220080935966E-06 -8.62892181099969E-06  1.85759470660226E-06  5.09581165695939E-06  8.37589649945702E-06
  1.66668969361999E-05 -1.19203506816690E-06 -3.19619715290360E-06 -4.90132730551047E-06 -6.15421729918297E-06
  2.41963360932183E-06  7.35720251434075E-06 -1.87638511032580E-06 -1.43764544258330E-05 -2.48371993902223E-05
 -3.10692426691295E-04 -1.82880933234519E-04  6.07513385975572E-06  3.91087593543897E-05  4.90619036297888E-04
  1.77530430973745E-04  1.41037417974365E-06  1.08806546453210E-05  1.22927242401033E-04  4.08690304213391E-05
  3.29024125088529E-06  1.99865656711611E-05  2.59407133134279E-04  9.62865204521027E-05 -7.11913214983612E-06
 -1.82040666559630E-05 -3.22395594143879E-06 -1.99709261317885E-05  4.27196607483422E-06  1.11671418082809E-05
 -1.67123945070851E-05 -1.37707372479909E-04 -1.42540264265440E-05 -1.12143795323259E-04 -3.27476938792471E-07
 -2.35630842019295E-06 -1.09757038603937E-05  3.48049679932238E-06  5.78131577328738E-05  1.84247653797948E-07
  3.06491420733364E-06 -5.70101396006254E-06 -1.40660399750388E-05  1.20551823204988E-07  1.93859817765198E-06
  3.37460743122845E-06 -1.34069763059279E-06  5.28745316695071E-07  9.28714745050206E-06  2.64502313379609E-05
 -6.49862787235568E-06 -2.80350199025674E-06 -6.23760572214565E-06 -1.07205040230724E-05 -1.94905831732757E-05
 -4.93556895973677E-06 -1.25666548605976E-05 -1.18611907134929E-05 -1.82201707871907E-05 -3.42487108105877E-07
  2.69744180363337E-06 -3.14375948923691E-07 -2.26210799193746E-06 -1.05354894396918E-05  4.36949205158791E-06
  5.73094446443042E-05  5.07480655161413E-07  8.74450142269871E-06  1.62334246066229E-05 -1.24152703866535E-05
 -2.29738525419304E-07 -4.21976446319395E-06 -2.05526243400443E-05 -3.17479821998310E-06  4.25405651147796E-08
  7.52416252090812E-07 -6.50324560271033E-06 -8.93112828719077E-06  3.08027389538472E-06  8.08259737766775E-06
  3.23364172694494E-07  1.25076663776263E-06  4.84920357690710E-06  1.15617694411486E-05 -6.42786500669698E-07
  2.86695103246542E-06 -1.58779093162422E-05 -2.65442951321546E-05 -6.75302825177767E-07 -4.88141744639489E-06
 -1.30839645244267E-05 -4.23396147418848E-06 -2.98196875825429E-05 -1.86694982571826E-06 -3.46356849567391E-05
 -3.19836651998449E-07 -3.45996397570893E-05 -2.65768939994255E-06 -2.00846024025856E-05 -6.58073007381592E-05
  3.47219990670963E-06  8.22074295172609E-06  1.81445997373998E-07  4.14945194687463E-05  2.29672711629559E-06
 -2.38973136697880E-05  1.62659612122369E-07  1.33527457793403E-06  5.69280847287654E-06 -1.05701734997413E-06
 -1.59265130714152E-05 -6.04731629872009E-07 -4.86248039362856E-06 -3.20203751271906E-07 -7.84055128579298E-06
 -6.92115497418960E-07 -5.00476965142254E-06 -1.34241038694603E-05 -3.32172734835268E-06 -5.69554965042596E-05
 -2.82505889969316E-06 -7.57040332333046E-06 -1.59712608717557E-06  4.01312634465568E-06 -8.22805135426640E-08
  7.71778258428192E-10 -3.29504226128853E-06 -2.72461304120903E-05  4.26884044039221E-06  1.30617387565736E-05
 -8.16305412526266E-06  2.53391290820636E-05 -5.40094603360788E-06 -1.21122280293573E-07 -3.30447965557006E-07
 -4.46019442580356E-06  9.13598048048078E-06  2.58061953047737E-06 -3.35888437484093E-05  1.18955515474165E-06
  2.95549842520474E-05  1.06615553960967E-06 -7.71191636408974E-05 -1.45023914452498E-02  1.82755626462046E-03
  5.77510900538947E-01  3.76055307425806E-03 -4.20366773156899E-01 -2.88743531442834E-03  6.99679160321967E-01
  4.66011000795735E-03 -6.35014412988934E-08  4.24098273850268E-07 -2.84511301257834E-06  2.49756639024795E-05
 -5.92655881387430E-06 -3.14220909299501E-05  1.82421378123214E-06 -4.27429286354149E-05  8.79807363964229E-06
 -7.47108867870229E-05 -1.37712886535844E-04  5.90530173903901E-05 -9.11920875289717E-05  1.04785952261718E-04
  2.39904267516229E-05  2.06866393451437E-05  2.35642264007871E-05  4.17379588730360E-07  1.21957005657647E-06
  1.13229828153252E-06  3.06975253956535E-06  1.25261234018600E-06 -1.04478861981657E-05 -4.21967798651344E-06
 -1.27869761669325E-05 -1.80982422807724E-06 -9.11180610445653E-06 -1.87748788341690E-06 -4.67106538872185E-07
 -1.06390431878971E-06  1.17588199042727E-06  1.53879948966043E-05  1.53172062521221E-05  4.02384612675702E-07
  1.14673490625194E-06  2.97557535522118E-06  1.20265603364245E-06 -1.33904975874322E-06 -4.26154189936403E-06
 -1.04642216759766E-05 -1.28244082493508E-05
* ORBITAL    1   58
 -3.10925464449774E-07 -2.23743502722478E-06 -1.04354372286070E-05  5.02531820533596E-06  5.75558682260679E-05
 -1.65390097995417E-07 -2.72098972769347E-06  7.34266338928356E-06  1.42838020085615E-05 -1.09963151683110E-07
 -1.74324969844504E-06 -2.83577317749548E-06  1.26084152480975E-06  5.25682593187541E-07  9.24266226682918E-06
  2.62914133272008E-05 -6.54580227352605E-06 -2.53831221996425E-06 -5.76159871008469E-06  1.05836565616546E-05
  1.93311642228142E-05 -5.23612290947359E-06 -1.30572811094158E-05  1.16462007189390E-05  1.79146298199516E-05
 -2.26314177456621E-07  2.91581912622902E-06 -3.33297494256921E-07 -2.39863567722215E-06 -1.11957381931520E-05
  1.09269789382305E-06  5.63054386172857E-05 -5.20868426467910E-07 -9.01452686623691E-06 -1.83224844418492E-05
  1.17441361438671E-05  2.25399540058859E-07  4.13591506310288E-06  2.00460067431379E-05  3.06116020695691E-06
  5.04567613685609E-08  8.95271305006909E-07 -5.56218061629671E-06 -8.71996256590514E-06  3.04982417956470E-06
  8.03110572221689E-06 -3.64499315422467E-07 -1.34231488930299E-06  4.84023907182904E-06  1.15442193475784E-05
  1.06460925191762E-06 -1.87573836016175E-06 -1.58735825200578E-05 -2.66340527094365E-05 -2.97559233090243E-07
 -2.13671379664052E-06 -1.00636690110042E-05 -1.55647911814572E-05  2.13083680557145E-05  6.78589483196081E-08
  1.68661003226884E-06  3.44181131380285E-05  1.95527407298702E-05  3.25884121424645E-07  6.11947640325288E-06
  3.41756338972546E-05  6.81278291741439E-06  1.80033850476106E-07  3.08864338448760E-06 -1.89056747549855E-07
 -8.93688913883759E-06  1.89934677653879E-06  5.17046486565014E-06 -8.35652644312549E-06 -1.66368250355308E-05
 -1.00245743416281E-06 -2.82363790319176E-06  4.74141342560286E-06  5.86111083518100E-06  2.61575609368062E-06
  7.79106726779530E-06 -1.85140314620947E-06 -1.41885182565243E-05 -2.46362494283424E-05 -3.09176797355902E-04
 -1.83270786552205E-04 -6.05995301498966E-06 -3.95549935596927E-05 -4.92847110682709E-04 -1.78495874848620E-04
 -1.39820307207681E-06 -1.09827523166131E-05 -1.22674819859747E-04 -4.06152957473373E-05  3.21158248902086E-06
  1.93898778114392E-05  2.52778297379162E-04  9.42269146943990E-05 -7.17065384796511E-06 -1.81007744719909E-05
  3.12033215529498E-06  1.95232800822200E-05  4.08717644133569E-06  1.17538300883238E-05  1.65878191016055E-05
  1.36631814390701E-04 -1.44548636540053E-05 -1.13035819964442E-04 -2.71449397561559E-06 -2.05078475276057E-05
 -6.70781768357166E-05 -3.50935642942140E-06 -8.67827193558073E-06 -2.17895939151198E-07 -4.25350885396438E-05
  2.31777536348734E-06 -2.35852754455655E-05 -7.03484169147102E-07 -5.09673788183184E-06 -1.38647249755580E-05
  4.02974569399945E-06  2.91588053777698E-05  1.89810544255527E-06  3.51119529749422E-05 -3.59568070054408E-07
 -3.48038764345216E-05 -6.25789719693094E-07 -4.50008322730063E-06 -1.16873701534139E-05  3.39289422802868E-06
  5.71776138396904E-05  2.83789175798338E-06  7.60685274523891E-06 -1.87735945367797E-06  2.25489734344365E-06
  1.63054229343950E-07  1.33910977368568E-06  5.73985909009180E-06  1.05438096174172E-06  1.58742045210898E-05
  5.83529123992062E-07  4.71540670543549E-06 -3.24813677380703E-07 -7.94440389682459E-06 -1.12173132897058E-07
  3.80984286611123E-07 -4.40413274847040E-06 -2.96288403187977E-05 -2.78514276151822E-06  5.89398570841546E-05
 -1.16145276766182E-06  6.16372063051333E-05  1.16671147205151E-06 -5.87008768179581E-08  3.58252395724724E-06
 -3.60988814197398E-06  1.25284211731635E-04 -3.62872269239258E-06 -1.61389410541344E-04  7.23996795262293E-06
  1.95641331776500E-04 -4.20550970843368E-06 -8.35859375375458E-08 -1.37154189020743E-06 -2.91505167208174E-06
  4.04922712695588E-05  6.15521688032846E-06 -2.16874146556249E-05 -2.19764311321082E-06  3.77593001022154E-05
  9.03634101686709E-06 -7.71452627659048E-05 -1.45035184386224E-02  1.82743717524234E-03 -5.85817822839178E-01
 -3.81360457148019E-03  4.14840418206341E-01  2.84916349190869E-03  6.96062339362154E-01  4.63578695414291E-03
  3.94888980850402E-07  1.12913508750902E-06 -1.17995436251406E-06 -3.00381237533058E-06  1.18966095990386E-06
 -1.03624726051637E-05 -4.21097938998854E-06 -1.25706960630661E-05 -7.64340409730658E-05 -1.38799826708698E-04
 -6.12296935959734E-05  9.11911705269134E-05  1.06109797934934E-04  2.31933157105264E-05  2.11133619165821E-05
  2.27622162302070E-05  4.21687328617319E-07  1.19325400708396E-06 -2.93263629356116E-06 -1.22030149106117E-06
 -1.33662675627541E-06 -4.23956310997143E-06 -1.04278312813729E-05 -1.27260280216492E-05 -1.78502544403098E-06
 -9.01407222727413E-06  1.98346433152488E-06  4.39105601298392E-07 -1.08065560437779E-06  1.12154559475749E-06
  1.49999688454339E-05  1.51414408661665E-05
* ORBITAL    1   59
  1.85156255796183E-06  1.41901259793945E-05  2.46334938569373E-05  3.08795517236753E-04  1.82700470806721E-04
 -1.39985703879635E-06 -1.10116948478810E-05 -1.22867979408458E-04 -4.06706035395621E-05 -6.06844621623616E-06
 -3.96871391167786E-05 -4.93474469002295E-04 -1.78564839754555E-04  3.21780586554617E-06  1.95039143593790E-05
  2.53516532181180E-04  9.43977074331867E-05  7.18052093335416E-06  1.81320293207373E-05 -1.67180480504008E-05
 -1.36861809940643E-04 -4.04798636069475E-06 -1.16293546528046E-05 -3.15086149024746E-06 -1.95846883448486E-05
 -1.44751344180736E-05 -1.13021574241398E-04  2.99066100959377E-07  2.14763349091396E-06  1.01097495850420E-05
  1.57399205145157E-05 -2.12986497827746E-05  3.25250246123526E-07  6.11671161530720E-06  3.41003427794829E-05
  6.77674486448199E-06  6.63517460805771E-08  1.66122526721541E-06  3.42761790042825E-05  1.95214882711555E-05
  1.79786690078229E-07  3.08913085903844E-06 -1.98466603964772E-07 -8.93591590711538E-06 -1.91828031469955E-06
 -5.20838349195120E-06 -4.75889500495677E-06 -5.89508732720445E-06  9.99763174465145E-07  2.81558986581362E-06
  8.36457154001659E-06  1.66695364832924E-05  2.62795728884951E-06  7.81876326104650E-06  3.35668203412543E-07
  2.41541322229782E-06  1.12820210653382E-05 -7.61574252319479E-07 -5.62077149633445E-05  2.24779278420164E-07
  4.12714220987094E-06  1.99834177551652E-05  3.04596133151228E-06 -5.25478386426810E-07 -9.08675630659801E-06
 -1.87626437762911E-05  1.16429197056246E-05  4.90509834718757E-08  8.76949270695335E-07 -5.66206990143538E-06
 -8.73068285573687E-06 -3.06229560071899E-06 -8.04914296267526E-06 -1.07570931839816E-06  1.83819151647084E-06
 -4.84622158616867E-06 -1.15405443520785E-05  3.62390140972177E-07  1.33911684659513E-06 -1.58550364794850E-05
 -2.66071043020694E-05  3.14946500700015E-07  2.26679859648508E-06  1.05507814398767E-05 -4.40194386448104E-06
 -5.73151874344615E-05 -1.07386774483756E-07 -1.73615790309343E-06 -2.62187627724203E-06  1.35759663497387E-06
 -1.66156402327603E-07 -2.74377544719869E-06  7.23738130974451E-06  1.42654127713075E-05  5.25006873716608E-07
  9.25274360228805E-06  2.62862873152147E-05 -6.55835671780691E-06  2.55694485879432E-06  5.79913069802558E-06
 -1.16652991765211E-05 -1.79571813182977E-05  5.23526096171759E-06  1.30483462108360E-05 -1.05923658042047E-05
 -1.94004451816385E-05 -2.21863197289130E-07  2.97087399985325E-06  6.29891403771768E-07  4.53117434853394E-06
  1.17995536691960E-05  2.83489093171184E-06  7.60109903529875E-06  3.38215786508782E-06  5.71264840050256E-05
 -1.87027065649923E-06  2.33772053256865E-06 -1.62077032494859E-07 -1.33164415956849E-06 -5.71247970183364E-06
  5.81043443104170E-07  4.69747540887182E-06  1.05431625108868E-06  1.58385808337896E-05 -3.25241220065928E-07
 -7.90600863523529E-06  2.71609501606076E-06  2.05190428204525E-05  6.71055116831853E-05 -2.44453361643870E-07
 -4.25470109685731E-05 -3.51552946911538E-06 -8.71159325509352E-06  2.30128306807592E-06 -2.35728494126158E-05
  7.02373599003139E-07  5.08782667310585E-06  1.38215774511831E-05  1.89616647511838E-06  3.50669795229172E-05
  4.01810027299879E-06  2.91528115239663E-05 -3.68055587403113E-07 -3.48077737156416E-05  7.18529459113843E-08
 -1.65817331496810E-06  3.41835653021114E-06  6.83405258527111E-05 -1.62025288299047E-06 -8.24137581588017E-05
  5.27085798638723E-06 -1.08447568532071E-04  7.94360438560390E-06  7.70830160510307E-05  1.44997769680202E-02
 -1.82787587747110E-03  4.14560079709886E-01  2.84745165888177E-03 -5.85798968687467E-01 -3.81560411364598E-03
  6.96245296254462E-01  4.63708166502187E-03  1.21657045100536E-07  1.52719805254779E-06  4.13841496182640E-06
 -2.16359059944743E-05 -1.74313099909370E-06  2.27454033027193E-05 -2.51527895696128E-06 -3.10605078018173E-05
  5.33497841977310E-07  1.01956751067022E-07  4.64050175504599E-06  2.55911020326688E-06  1.69972172541215E-04
  9.38210236965048E-06 -1.10349260042653E-04 -5.24495010329787E-06 -1.99461597146668E-04 -6.82185611268431E-06
  1.79210106208563E-06  9.00944304386775E-06  4.15587124840675E-07  1.98731020280546E-06 -1.08248457083528E-06
 -1.51340304340594E-05 -1.12572387754343E-06 -1.49951672061385E-05 -3.79573707273500E-07 -1.11750138117405E-06
 -1.18226810572480E-06 -3.03552733809324E-06 -1.39481351200514E-06  1.26741140147847E-05  4.22268074095579E-06
  1.04057972427921E-05  7.63871810918052E-05  1.38757448757559E-04  9.11459025647770E-05 -6.10477410459843E-05
  1.05835282135370E-04 -2.11371019472337E-05 -2.28131639901719E-05 -2.30711385062821E-05 -4.06572787901948E-07
 -1.13765525581192E-06 -2.98760525903340E-06 -1.19485567444739E-06  1.18175918469571E-06  4.20736021288947E-06
  1.25461923427068E-05  1.03485273955640E-05
* ORBITAL    1   60
  2.98999984393077E-07  2.15204902105660E-06  1.00071906734093E-05 -6.08537850077274E-06 -5.73503960176137E-05
 -2.28477303597235E-07 -4.19379989697750E-06 -2.04121952588136E-05 -3.13840387065763E-06  4.93144756652646E-07
  8.50167407488868E-06  1.51217464346203E-05 -1.25394367925139E-05  4.26344429863183E-08  7.48345005026548E-07
 -6.38143031398853E-06 -8.85062439463210E-06 -3.05608793255008E-06 -8.00161153947455E-06  6.55771089720514E-07
 -2.81474390830201E-06 -4.75306504908673E-06 -1.13703734785547E-05 -3.03793929936276E-07 -1.20793298177891E-06
 -1.56907904822124E-05 -2.62729244158641E-05  3.06147554030764E-07  2.20336168441947E-06  1.02502865478884E-05
 -6.21238152487230E-06 -5.82097998304953E-05  1.11552809204432E-07  1.77543801297805E-06  2.52034225933359E-06
 -1.48203196788285E-06  1.73874217377574E-07  2.87436844133367E-06 -6.69013520670818E-06 -1.42202055792147E-05
  5.14693766873164E-07  9.03250226227383E-06  2.51609313276196E-05 -6.71101603814364E-06  2.71637082425702E-06
  6.09963357511174E-06  1.16933058865372E-05  1.79291955771709E-05  4.86957467929319E-06  1.24174390194084E-05
  1.06250539266459E-05  1.93392553583620E-05 -3.02365395021681E-07  2.77545769133982E-06  1.84366710533262E-06
  1.41194613742799E-05  2.53846567740359E-05  3.09939235307136E-04  1.84468530999397E-04  1.36825224204311E-06
  1.08464900183700E-05  1.20981943853872E-04  4.01884590047093E-05  5.94067441350806E-06  3.88946788243762E-05
  4.83793267861140E-04  1.75825429368774E-04  3.20209305372593E-06  1.96558894679549E-05  2.53621882959510E-04
  9.47032255523961E-05  7.42762763995648E-06  1.84466475230884E-05  1.66285231013595E-05  1.36106244011275E-04
 -4.42650170448003E-06 -1.16524080648289E-05  3.33358978515576E-06  1.97566065239237E-05 -1.43717989979258E-05
 -1.11531912373929E-04  3.10861079509488E-07  2.23279012986804E-06  1.05263964997946E-05  1.79079181402906E-05
 -2.05422197602343E-05 -3.26736661968852E-07 -6.14825243517951E-06 -3.44844003071124E-05 -6.96226639851374E-06
 -6.79430396258908E-08 -1.68587097285173E-06 -3.39991470658559E-05 -1.93186582790902E-05  1.89263475398177E-07
  3.28100161796876E-06  1.01688612941984E-06 -8.63743047719886E-06 -1.79933180687321E-06 -4.97330038060724E-06
  4.81848596639008E-06  6.04560884035368E-06  1.17424124348960E-06  3.16556756998438E-06 -8.28662486300579E-06
 -1.65344367307333E-05  2.43134386842995E-06  7.37483879783037E-06 -1.62115161289604E-07 -1.33130486613621E-06
 -5.68219047793065E-06 -5.99632362086589E-07 -4.84239221948393E-06 -1.05482968540168E-06 -1.58859592042327E-05
 -3.20269823760004E-07 -7.80860750776348E-06  6.80161849343833E-07  4.91581557687171E-06  1.31422515897160E-05
 -2.75203451429962E-06 -7.61491558531662E-06 -3.32308447666007E-06 -5.68985975939466E-05 -1.60600936258623E-06
  3.79343484727287E-06  6.78892438021128E-07  4.91311580739969E-06  1.32627404507402E-05 -1.84592868448921E-06
 -3.46492101906179E-05 -4.07443488849720E-06 -2.95257312800722E-05 -3.77839489081606E-07 -3.43357801729497E-05
  2.62857872978638E-06  1.98624029442841E-05  6.51701946453220E-05  2.43957293000597E-07  4.12686496208062E-05
  3.38769262365236E-06  8.07619299103495E-06  2.17893332835778E-06 -2.37782171206242E-05  7.71554093499085E-05
  1.44535505856068E-02 -1.81416711149603E-03 -4.11395105993038E-01 -2.82790226585186E-03  5.88412352078277E-01
  3.83350303500177E-03  6.95919594305569E-01  4.63442211816720E-03  8.03362515039441E-08  2.65696281057847E-06
  2.46590823830233E-06  5.96026924393497E-05  2.43670358715530E-06 -9.67191857985297E-05 -6.73366336880029E-06
  1.03686842242738E-04  9.74758926260132E-06  8.00624369654566E-08  1.05588718263584E-06  2.93978064618312E-06
 -2.31039669165109E-05 -8.59975545074394E-06  8.43993863557259E-06  4.52140226450381E-06 -3.02634916929225E-05
 -5.89962334328023E-06  1.30784824818804E-07  2.24100861541058E-06  4.19601701526322E-06  4.80581893234142E-05
  1.71427289180364E-06 -4.23061896265119E-05  2.22864625232589E-06 -6.29872117308607E-05  4.28539738814317E-07
 -3.96344115121623E-07 -1.13710771290081E-06  1.18882634370711E-06  2.97565352893296E-06 -1.33894075604682E-06
  1.28097078876647E-05  4.26369152791249E-06  1.04809958625970E-05  1.82378522426476E-06  9.16855984202865E-06
 -4.57239475945827E-07 -1.80975112563445E-06 -9.95670901228501E-07 -1.53982475396739E-05 -1.17647722001877E-06
 -1.53944687952436E-05 -3.97118847453777E-07 -1.17286830653024E-06  3.03353781719426E-06  1.12061234568456E-06
  1.26246027054566E-06  4.21638235042008E-06  1.27625205700106E-05  1.04569837340081E-05  7.45349207228239E-05
  1.37851759888009E-04 -9.15635181567578E-05  6.01279112021341E-05  1.04995539046158E-04 -2.05255726307399E-05
 -2.34061421532860E-05 -2.36358680520120E-05
* ORBITAL    1   61
 -7.89397310019047E-09 -5.67874033970040E-08 -2.73422808471907E-07 -1.13431796844812E-06 -1.90881849774034E-07
  1.03433121815218E-07  1.99733017900064E-06  1.38027753816217E-05  3.53811936743288E-06 -1.02984949055442E-07
 -1.98967907402395E-06 -1.37396174304254E-05 -3.51914908930717E-06 -1.38701682292796E-07 -2.68384332581998E-06
 -1.86825942463161E-05 -4.82701752290131E-06  1.80967101917060E-06  3.65211609260786E-06  2.50772166452165E-07
  1.20091817429832E-06  3.04034117442057E-06  6.18429930971756E-06  2.63255185924575E-07  1.22450951396491E-06
 -4.05040306680677E-07 -1.81893290274588E-06  4.11804633935203E-09  2.98244953818043E-08  1.48620239895195E-07
  5.53392574827421E-07 -1.69520355239608E-07 -6.13401545140009E-07 -1.86180084987684E-05 -1.64825764133797E-04
 -5.77686335292805E-05  6.05839853044465E-07  1.84241733055251E-05  1.63235796977060E-04  5.72963322342138E-05
  8.78807562190497E-07  2.66140150936321E-05  2.35255271551188E-04  8.23788774837456E-05 -1.34900581908155E-05
 -5.09862217795259E-05 -2.06071514181741E-05 -6.28473695060568E-05 -2.34066417742661E-05 -8.88310887744225E-05
 -2.11255919313970E-05 -6.42791602969350E-05  2.92311384081033E-05  8.93998955566974E-05 -1.56268563240312E-07
 -1.12400377277240E-06 -5.27883788915693E-06 -3.02580382068899E-05 -8.59542848187358E-06  2.67314584777973E-07
  5.17069453555024E-06  4.19198366064234E-05  1.23316106585636E-05 -2.77462180416661E-08 -6.87961789698993E-07
 -5.93051243129304E-06 -1.74953142159551E-06 -9.59737129062706E-09 -2.72423902379713E-07  2.22017852627307E-06
  1.84684247736789E-06 -1.15478823418593E-06 -9.98700322547951E-07  2.22832629078479E-06  6.04078942767755E-06
  1.78298701036311E-06  3.96987436951814E-06 -3.62216849343262E-06 -8.12759009157063E-06 -4.54417657217223E-06
 -1.15284513817496E-05  1.59403224464313E-07  1.14644766619288E-06  5.38744932993029E-06  3.08614305444248E-05
  8.90921561050168E-06 -1.15626784278004E-07 -2.10918230451537E-06 -2.00713184906942E-05 -6.75038626823091E-06
 -1.25344134496245E-07 -2.41053640369857E-06 -1.61725631286934E-05 -3.88611584780408E-06 -2.07061623114828E-07
 -4.11193454690924E-06 -3.36150706246147E-05 -9.90553657187876E-06  2.06476494339784E-06  3.84386234921616E-06
  2.09012540428149E-07  8.73192451811978E-07 -1.85530949093235E-07  9.41522331023450E-07  6.13429247326465E-06
  1.52805969331010E-05  9.57700058454151E-07  1.43843598116741E-06  1.29477245817420E-06  9.83524252190419E-06
  4.35083529370424E-05 -3.24356987883660E-06 -4.49589635234748E-05 -2.46636731211834E-07  1.91669297604960E-05
  2.89696656729879E-07 -2.33121746703211E-05  1.29736545789876E-08  9.76864885913981E-08  4.20793947602141E-07
 -1.54545365814737E-06  6.67318837286278E-06  1.55192572788071E-06 -7.39310533698331E-06  2.14116968992401E-06
 -1.06218343188181E-05 -1.69806482527943E-10 -1.03224577206075E-09  3.90414469335937E-09  1.02142148860224E-07
  8.95639958231098E-07 -1.03852903352599E-07 -9.25687892224326E-07 -1.44536119804748E-07 -1.31336112973711E-06
 -1.33456370882540E-06 -1.01301015221551E-05 -4.44701727525324E-05  1.56775961003117E-06  3.00308023855258E-05
  1.86681857353103E-06 -4.02979976399322E-06  2.22416528466222E-06  4.57886811932750E-05 -2.89222289902570E-08
 -1.42346860519302E-07 -3.70580434556137E-07  3.12736383692152E-06 -3.09791777475572E-06  1.22877327892634E-06
  1.40557476843233E-06  9.77230212617298E-06  5.12866961365409E-08 -1.93538257663302E-09 -1.51054199666974E-08
 -4.83658869046500E-08  7.13483821686878E-06 -7.26280401798506E-07 -7.06064537535721E-06  6.36546928646248E-07
 -1.02230674532263E-05  1.00298948843464E-06  4.91608045065258E-08  2.09756838922913E-06  2.53926680984438E-07
 -4.99237744674092E-01 -2.77777081522362E-03  4.96274747350138E-01  2.76274758627336E-03  7.10229368467497E-01
  3.95156779076103E-03  3.50832226496848E-08  2.10904513260912E-07  5.39574405351956E-07 -1.05036381123141E-05
  6.40888470117222E-07  6.78405713548911E-06  8.55096823495884E-07 -6.23187931981548E-06  3.22338553450435E-06
 -1.58698169109498E-08 -1.85184887771632E-07 -8.53226444385389E-05  8.53581823317243E-05  1.21082970914363E-04
 -2.67827098377734E-05 -6.82575304779069E-09  2.75839613823643E-05 -3.56061689573193E-08 -6.84033919434804E-08
 -7.61644238373547E-07  1.59942426347696E-07  4.68188154796022E-07  4.66139935768956E-07  9.22254542919046E-08
 -2.56845014082364E-07  2.90459232540471E-09  1.32153261058516E-08 -2.56116752002849E-07  2.61609981763224E-07
  3.55599132518211E-07  9.24022603417861E-09 -1.86364183922146E-06  1.88325258974328E-06  3.64009164959213E-08
  6.65972099168226E-08 -3.03294390215592E-08  6.66013388414423E-07  6.62981554506113E-07 -1.10223746260478E-07
 -5.18911209382664E-07  2.45449501358931E-07
* ORBITAL    1   62
  1.63215925652271E-07  1.17351901220924E-06  5.50284388436732E-06  3.08094852899855E-05  8.33233251529354E-06
  2.68074063240856E-07  5.18280893940650E-06  4.18455356058251E-05  1.22189343886190E-05 -2.81666699101550E-08
 -7.02637588711051E-07 -6.19469537244285E-06 -1.87539002680148E-06  4.61715282936071E-09  1.79348372258897E-07
 -2.68859481503819E-06 -1.91907245882029E-06  1.13659563151141E-06  9.91840125456748E-07  2.24134524021902E-06
  6.08625190924445E-06 -1.69277923187042E-06 -3.81319823375493E-06 -3.69002390823610E-06 -8.32155734403665E-06
  4.49536067845615E-06  1.14143785198364E-05 -1.48014675109057E-07 -1.06471327536006E-06 -5.00351320365185E-06
 -2.96956844150623E-05 -9.40826090871795E-06 -1.05918405501328E-07 -1.92764795403232E-06 -1.90366295154622E-05
 -6.61860090073955E-06 -1.24992333989760E-07 -2.40626897907706E-06 -1.61771206361202E-05 -3.90563929671746E-06
  2.03778541140167E-07  4.04445232974825E-06  3.32064201695160E-05  9.87612961402353E-06 -2.09114019429217E-06
 -3.92835825328463E-06  2.56739753216905E-07  9.89633110526263E-07  5.54874865167901E-08 -1.26914602284939E-06
  5.94948531135542E-06  1.48924236046910E-05 -8.25826579006551E-07 -1.24280659931465E-06  5.72439970166015E-09
  4.07572412332986E-08  1.82565496831148E-07  7.52624851357249E-07  2.46119201398371E-07  9.93696439505205E-08
  1.91736086281775E-06  1.32802714258046E-05  3.38557148102790E-06 -1.01851489592615E-07 -1.96067654472003E-06
 -1.34722947638897E-05 -3.43032258923617E-06  1.41920519519323E-07  2.74482639022245E-06  1.90091990392599E-05
  4.87747941036624E-06 -1.70863271498968E-06 -3.48169192878463E-06  2.68086397951611E-07  1.22374460875123E-06
 -3.05768705351827E-06 -6.21828013724846E-06  2.21686988593992E-07  1.14775215030473E-06  3.84152205829231E-07
  1.77301850113042E-06 -7.13930078473392E-09 -5.12693367982730E-08 -3.22494015266146E-07 -1.80487823475027E-06
 -1.98709830884472E-07 -6.06616131229309E-07 -1.84272026438695E-05 -1.62692840456207E-04 -5.69058195881016E-05
  6.13979117400852E-07  1.85259686886313E-05  1.64368796990621E-04  5.77140727999251E-05 -8.69572436780351E-07
 -2.62663197396821E-05 -2.33812901788701E-04 -8.22955388490739E-05  1.35909246334084E-05  5.13697532224436E-05
 -2.04147666336348E-05 -6.23506566467369E-05  2.30525582390796E-05  8.75104529708773E-05 -2.13517212729001E-05
 -6.54474479910043E-05 -2.92602836087797E-05 -8.90224919881581E-05  1.00628328336901E-08  7.48417640418281E-08
  2.57421345834269E-07 -1.51580326173573E-06  7.48005300567352E-06  1.51376706365223E-06 -7.34380361376139E-06
 -2.20547657227200E-06  1.03437149464608E-05 -1.30243624715589E-06 -9.89092456133697E-06 -4.35563395210285E-05
 -3.25154927871133E-06 -4.47656326431484E-05 -1.18033078531368E-07  1.92603707872716E-05 -1.60018809503875E-07
  2.39708403106976E-05  1.32515998806877E-06  1.00626378299791E-05  4.43801399559023E-05  1.46407157392847E-06
  2.87445208100531E-05  1.91771279634560E-06 -3.93424089915843E-06 -2.19557926830116E-06 -4.57078747708109E-05
  1.73636488438897E-09  1.24116241289647E-08  3.96383316104932E-08  1.02642152455652E-07  8.59434419739141E-07
 -1.15676023306160E-07 -1.02122773306765E-06  1.49673269657790E-07  1.32900517417104E-06 -1.07660994994324E-09
 -9.35187742501662E-09 -3.50450901176578E-08  1.42126035842706E-05 -6.33041957920581E-07 -1.43387210922829E-05
  6.37506260914523E-07  2.04235118234325E-05 -9.36940597114576E-07  2.83263712534410E-08  1.71289256684171E-07
  3.39646590465985E-07  3.09244336826747E-05 -2.92632639780199E-06 -2.74400369123266E-05  1.20100551885265E-06
 -4.67796734864433E-05 -1.87529273045962E-07 -2.73132308575433E-08 -1.73208916148685E-07 -2.99889654634695E-07
  3.89802416236778E-06  7.75553288887493E-07 -6.57405082211079E-06  8.39683139463657E-07 -1.13612002416600E-05
 -3.35044323036090E-06  3.38493341087546E-08  4.40641735891538E-06 -7.44314818371180E-08 -4.93507705361175E-01
 -2.74674692459125E-03  4.98677668745548E-01  2.77379071955564E-03 -7.12547147028011E-01 -3.96458900542276E-03
  3.14214663206252E-08  6.22587145996152E-08 -7.38438083177247E-07  2.01847768125286E-07 -4.83916515539389E-07
 -3.76041801441472E-07 -3.73744372974922E-08  4.14658661968877E-07  1.15160200187971E-07  5.31124553681564E-07
 -8.65204027218538E-05  8.70292102995948E-05 -1.24503168047074E-04  2.79264163773054E-05  2.30088606957872E-07
 -2.81958153003841E-05 -4.31875862533831E-08 -1.04475563404255E-07 -2.00337425456083E-08  6.33446123119769E-07
 -6.51265405116392E-07  1.17113350787983E-07  5.91338539173585E-07 -1.70544171548700E-07 -4.46648009340276E-09
 -1.78023301338977E-08 -2.27035940383059E-07  2.24995906664348E-07 -3.50309079172432E-07 -6.71824305420669E-09
  1.77457348230947E-06 -1.78214708582729E-06
* ORBITAL    1   63
 -5.50010126771807E-09 -3.98188375404128E-08 -2.53737607808387E-07 -1.51257000732402E-06 -8.51502283654557E-09
 -6.09695047626266E-07 -1.84412942202065E-05 -1.63651256291888E-04 -5.74863543284728E-05  6.08822122315545E-07
  1.84452373523233E-05  1.62868879843727E-04  5.69377219895384E-05  8.67110479972986E-07  2.62287510521783E-05
  2.33412283406868E-04  8.21465985299882E-05  1.35011054483988E-05  5.11419838029280E-05 -2.13382165570377E-05
 -6.53689189738448E-05  2.30089574217766E-05  8.74623667176519E-05 -2.03303875750432E-05 -6.21208797003103E-05
  2.92107081029449E-05  8.89872383277078E-05  5.80627634953939E-09  4.13762078431276E-08  1.86751478193200E-07
  8.45917155576168E-07  3.39904939741913E-07  1.01646117699972E-07  1.95648227016825E-06  1.34498951220579E-05
  3.42714962444489E-06 -9.90316059409671E-08 -1.91167910404499E-06 -1.32864225505998E-05 -3.40371440919876E-06
 -1.41831417613483E-07 -2.74230220474093E-06 -1.89644849573017E-05 -4.85415939286853E-06 -1.70323019675865E-06
 -3.46700054692098E-06  2.22645060552351E-07  1.14111577263465E-06 -3.05723515182692E-06 -6.21633902766738E-06
  2.62421115532240E-07  1.21167910028637E-06 -3.86114866915599E-07 -1.78419457456757E-06 -1.49414424301873E-07
 -1.07474845556071E-06 -5.05137574223114E-06 -2.98850697752176E-05 -9.45401080385499E-06  1.24623652520226E-07
  2.39856141793855E-06  1.61233324175736E-05  3.89134438305492E-06  1.06737705713454E-07  1.94279205685386E-06
  1.91191347607169E-05  6.63561908105283E-06 -2.03533211221572E-07 -4.03967358944728E-06 -3.31616686590847E-05
 -9.86163411367105E-06 -2.08680350273932E-06 -3.91968263432569E-06  5.94060033524642E-06  1.48806575317684E-05
  6.45510135440436E-08 -1.25156205904022E-06  2.50708629414447E-07  9.76973654342812E-07  8.28447224488501E-07
  1.25374440265062E-06  1.60939813325478E-07  1.15718633833157E-06  5.42535053259064E-06  3.04618643141928E-05
  8.23315212820187E-06  2.85432559974198E-08  7.08020440075790E-07  6.20544538466198E-06  1.87158566704186E-06
 -2.66839983557453E-07 -5.15876979179931E-06 -4.16773932766136E-05 -1.21718086586802E-05 -5.77717746670039E-09
 -2.02209269087672E-07  2.53410234392477E-06  1.87698297661907E-06  1.13430845612035E-06  9.91651785030009E-07
 -3.67388205343003E-06 -8.28845978445126E-06 -1.69705904820330E-06 -3.81171577241249E-06  2.23772264277649E-06
  6.07092948992530E-06 -4.49005285786190E-06 -1.14016919641164E-05  1.32275083849438E-06  1.00442339124686E-05
  4.43114001084071E-05 -1.91444638023359E-06  3.92552168870598E-06 -1.45712148144585E-06 -2.87224077986475E-05
  2.19209505748011E-06  4.56775657111236E-05  1.62557742878697E-09  1.16213238132704E-08  3.53875041337772E-08
  1.14684937644521E-07  1.01419754249007E-06 -1.02566389206166E-07 -8.53598358073818E-07 -1.49006410154862E-07
 -1.32145192186480E-06  6.91056361954471E-09  5.10402267269110E-08  1.70812000456106E-07 -1.50753223554750E-06
  7.35755761382286E-06  1.51723623108668E-06 -7.36878799858253E-06  2.18689203001812E-06 -1.03869181848314E-05
 -1.30012416659974E-06 -9.87271404557555E-06 -4.34736043644724E-05  1.13361172130364E-07 -1.92260625287584E-05
  3.24474858691672E-06  4.46653253615749E-05  1.64123582574730E-07 -2.39160292127191E-05 -2.69139061852115E-08
 -1.55471114600048E-07 -3.05221072819847E-07 -1.66069523806232E-05 -9.59051765835772E-07  2.01035067936836E-05
 -6.07661411273805E-07 -2.09448269531589E-05  3.14721893658764E-06 -8.35445965497696E-08 -1.04120772448549E-05
  1.20166941580745E-06 -4.98711749602317E-01 -2.77670516116349E-03  4.93740381270570E-01  2.74870870311054E-03
  7.12362086394106E-01  3.96388680544265E-03 -1.89807759743422E-09 -1.54823339429493E-08 -5.99329673581224E-08
 -7.23509181004987E-06 -7.63667648405702E-07  7.20807993821014E-06  7.55028161905439E-07  1.04327319707876E-05
  1.11746428765288E-06  2.84264497431200E-08  1.76969287434144E-07  3.43303237327783E-07 -3.38791599104987E-05
 -1.52828899939121E-06  3.12609022435496E-05  3.26422669260704E-06 -4.24632532107977E-05 -3.13627544402885E-07
 -8.55567350027637E-09 -4.11778034927947E-08 -2.36349321344585E-07  2.24112370934933E-07  3.64969220279927E-07
 -1.78900349975115E-06 -1.18412364288369E-08  1.79925650808261E-06 -4.32350943105773E-08 -1.04326581203128E-07
 -6.43527022976303E-07  3.03427821836019E-08  6.32047470885287E-07 -1.53567251037891E-07  1.20913961071412E-07
  5.97846736322749E-07  3.84731940207940E-08  3.23290705342638E-07 -8.75500565146146E-05  8.62677943961826E-05
  1.23779389719727E-04  1.28105068854421E-07 -2.82618657479849E-05  2.72791668100954E-05  3.09399589301219E-08
  5.91796153073995E-08 -2.02786666984613E-07  7.44071026866571E-07  4.76603366457531E-07 -3.53855095416365E-08
  4.23845931653665E-07 -3.65472773742342E-07
* ORBITAL    1   64
 -1.60968339555680E-07 -1.15775462806357E-06 -5.44368289459337E-06 -3.10875052186790E-05 -8.93041692775461E-06
 -1.25118561249826E-07 -2.40650361939284E-06 -1.61439490916674E-05 -3.88196050893668E-06 -1.18065910214603E-07
 -2.15717077872831E-06 -2.03244248118586E-05 -6.80349260207399E-06 -2.06877705462985E-07 -4.10676160014463E-06
 -3.35763887947628E-05 -9.90072941057899E-06 -2.04447365991025E-06 -3.82333221078359E-06 -6.10960152793706E-06
 -1.52573595516480E-05  2.07851075599363E-07 -8.94571981019078E-07 -2.06587179208290E-07 -8.63876344270650E-07
  9.72500292946659E-07  1.51219179095171E-06  1.59315251412643E-07  1.14580400671369E-06  5.37826344400683E-06
  3.03565449823462E-05  8.24799484272252E-06 -2.63748647576054E-08 -6.63726243551234E-07 -5.86498646589627E-06
 -1.75935542922061E-06  2.69778014287597E-07  5.21563248656922E-06  4.20930552991720E-05  1.23165985342305E-05
 -7.34033551408106E-09 -2.30862626037251E-07  2.32433837739860E-06  1.81060236169776E-06  1.16051299678863E-06
  1.02912775747314E-06  3.66183904460843E-06  8.20882609255279E-06 -1.76568417044147E-06 -3.93189594758884E-06
 -2.18946618510693E-06 -5.95673669439445E-06 -4.55746444262429E-06 -1.15504296381825E-05 -6.80510515692182E-09
 -4.94832298056629E-08 -2.55453099593829E-07 -1.17387749243389E-06  1.84736296392965E-07  6.02256160551146E-07
  1.81019314991811E-05  1.61686661377283E-04  5.70814817619006E-05 -6.15622237388963E-07 -1.84263406113133E-05
 -1.64171732176813E-04 -5.77647714113563E-05  8.83631239974865E-07  2.64220695241628E-05  2.35469733705360E-04
  8.29222153192214E-05  1.33215685923859E-05  5.03875507906041E-05  2.12136568697523E-05  6.46069114146094E-05
  2.31162233009961E-05  8.80242672818852E-05  2.02249550982480E-05  6.18003963107114E-05  2.88942661802663E-05
  8.85916492073652E-05  1.16952085879972E-08  8.40256764942710E-08  4.00729406139632E-07  1.68399530046601E-06
  3.19559108594768E-07 -1.03662021145244E-07 -1.99895958675703E-06 -1.37497972559041E-05 -3.51141683705744E-06
  1.04516439216936E-07  2.01681034681124E-06  1.39546829981170E-05  3.57862051161651E-06 -1.37607924809870E-07
 -2.66346443477168E-06 -1.85478811855191E-05 -4.79636112642877E-06 -1.79781976363787E-06 -3.63630313732288E-06
 -2.42133101668762E-07 -1.16051486979512E-06 -3.02537609752994E-06 -6.18619701908179E-06 -2.47305791145251E-07
 -1.17994428461892E-06 -4.31498849567100E-07 -1.87755470852682E-06  1.41972351261449E-09  1.02445769833405E-08
  2.74939141788644E-08 -1.06976461120318E-07 -9.51646802792561E-07  1.03614627617853E-07  8.92328214678919E-07
 -1.47242208624928E-07 -1.33556264105173E-06  1.34746374583957E-06  1.02279020464493E-05  4.48047839747165E-05
  1.81530467316162E-06 -4.01110250917732E-06  1.59133502429583E-06  2.99119123371929E-05  2.27454083489800E-06
  4.58695562789858E-05 -1.28658633098427E-06 -9.77509343272611E-06 -4.32146046861272E-05 -2.23828465857505E-07
  1.89502083712075E-05 -3.25984920222487E-06 -4.46864176490984E-05  2.02812217163242E-07 -2.32651514862336E-05
 -1.62021373102333E-08 -1.22391574105843E-07 -5.27738357086247E-07  1.48517138657170E-06 -7.42475261778062E-06
 -1.48884160950405E-06  6.49255467648422E-06  2.05203725027288E-06 -1.07098696558443E-05 -1.19422370845670E-07
 -1.06535829675501E-05  5.39800799578400E-07  4.93962765595740E-01  2.74870705965600E-03 -4.97760489323705E-01
 -2.76754604777351E-03  7.12873213963072E-01  3.96249452555570E-03 -3.57207979249798E-08 -2.37155522932887E-07
 -5.51466058850242E-07 -1.67455909959458E-05  7.19297673314332E-07  1.36224334573724E-05  7.56566985302159E-07
  2.57353138805207E-05  3.40378394506129E-06  3.13305592994917E-08  2.10200304362894E-07  4.17482620419236E-07
  6.40344123882515E-06  1.40927457477812E-06 -3.90936925448632E-06 -3.13228805682698E-06 -4.26225000115634E-06
 -3.73045685492640E-08  1.24861774870594E-09  9.10307947451400E-09  2.49414788476537E-08  1.42847302168898E-05
  7.57222929057583E-07 -1.44368432541659E-05 -8.56645952216955E-07  2.06819548166022E-05  1.18239274105777E-06
 -3.63417994178553E-08 -6.20039941866739E-08  6.70235719903406E-07 -1.22402327457252E-08  6.54374491249549E-07
 -1.94758911032551E-07  1.33894765648456E-07  5.70407155264924E-07 -8.10416560988440E-09 -4.17690062160980E-08
  2.63856123199035E-07 -2.40489833213419E-07  3.63430724229094E-07 -1.85761402381379E-06 -1.27327999410314E-08
  1.88331869260632E-06  3.41206840157745E-08  6.07833116626270E-08  1.53766910239063E-07 -7.56869814390747E-07
  4.67687713544125E-07 -8.85494875001459E-08  2.75482830507703E-07 -4.52557493939154E-07 -2.59350327659532E-08
  6.76993498522105E-08  8.62848472444142E-05 -8.60261355681438E-05  1.22682226592636E-04 -5.57553876511817E-09
 -2.80140281214629E-05  2.68737491259156E-05
* ORBITAL    1   65
 -3.96475958093466E-06 -2.26755041014953E-04  1.60009669584790E-01 -6.69317448154662E-04  3.26819741462581E-04
 -1.20188520043058E-06  5.27914281022189E-05 -9.27357323932668E-05 -1.83964842972374E-05 -6.46205948281273E-06
  1.50890402594200E-03  7.01570321960889E-04 -4.46172812496366E-05  5.23491013041105E-06 -8.99434605653339E-04
 -2.22866640882425E-04  1.73045899344270E-06 -1.37084886608855E-04 -1.09593806637002E-06  1.51121583716553E-04
 -4.54664039448412E-05 -2.08821775083908E-05 -1.45066401955813E-04  3.88737608274446E-05  4.98144341658671E-06
 -2.86239120907748E-06 -2.52087935728562E-04 -5.41828720335550E-06 -3.61312436054162E-04  2.60804558293335E-01
 -1.13695129254632E-03  7.14000554661262E-04 -1.29334880019098E-05  2.22112377428355E-03  4.14364230230000E-04
 -1.28253102013742E-04 -3.94811285792628E-07  2.13145559975308E-04  1.79242606210207E-04 -3.78755921385159E-05
 -7.33255854156688E-06  1.56118468913722E-03  5.13498721061257E-04 -7.97014064189387E-05 -9.38806821046666E-05
  1.55539709725022E-04  3.45245973877077E-05  1.85325009423088E-04  1.58898392386186E-04  5.48557893566098E-05
 -1.29155746513983E-04  2.27168357001614E-04 -2.23625673112693E-04  6.64610401533591E-05 -1.37008320454975E-05
 -1.25831189020552E-03  9.41159182250575E-01 -3.97189969906654E-03  3.63272055579436E-03  3.33131146505502E-06
 -5.19960722412492E-04 -1.29761754380481E-05  8.10709279953128E-05  4.81099307019264E-05 -7.76512533122002E-03
 -1.45042894424681E-04  7.56295991904737E-04  3.16566750798257E-05 -5.19707167551596E-03 -1.31495867406904E-04
  4.82930796856229E-04 -5.33008781357655E-04  2.17125532207150E-04 -7.77298797790714E-04  3.64108546431406E-04
  3.18005956746620E-04 -1.03285112519401E-04 -2.71825780063900E-04  1.25303570083445E-04  7.97433884993693E-04
 -3.26761603441673E-04 -1.50847592718658E-06 -1.79044393606691E-04  1.35855209362714E-01 -1.36186741134579E-04
  5.19228520426882E-04  4.63016039086283E-06 -1.25237266908781E-03 -6.05682244752491E-04 -1.03322480487607E-05
  1.54082553079801E-06 -7.75786563570378E-06  2.07694887130372E-04  1.93376630464714E-05 -2.29469000331683E-06
  8.55402065626584E-04  5.32197151565642E-04  2.34171431440213E-05 -1.24219739763923E-04 -5.54275961921618E-05
  3.32257787026431E-05  1.30435993324155E-04  6.39999435436582E-05  1.44614998391878E-05  1.32107859727724E-04
 -1.63793772074349E-04 -1.01825331855629E-04  5.12957997332329E-05 -9.81266645781739E-08 -4.20975932702491E-05
  4.56680400018224E-04 -3.67631688363407E-06 -6.44748591209051E-05 -6.75391091348119E-05  3.66276176267321E-04
 -3.57395630779790E-05  2.01296221921748E-04  5.90676013995086E-06 -5.48893931843777E-05  1.25515975568155E-03
  2.65450299933656E-05 -1.77355886593405E-04  1.06539543625342E-04 -6.35652687667410E-04 -1.36537459785153E-04
  1.16653724971438E-03  4.91376198437380E-06 -4.90337456422785E-05  1.09284960143750E-03  1.38018665039464E-04
 -1.08172738392679E-03 -3.89689568915080E-05  5.08152746789358E-04  5.12144011902415E-05 -3.03934580824235E-04
  7.72663751568064E-06 -7.29288344097207E-05  1.58827827300914E-03 -2.23533779232731E-04  1.38087347512007E-03
 -1.22009343494879E-04  8.48336486525100E-04  8.37981177488884E-05 -4.91023116618818E-04  1.74176103736252E-06
 -6.41633273941320E-05  1.01996863832212E-03  2.12647110613030E-05 -1.13914068548876E-04  1.41006884563700E-04
 -1.42579057000428E-03  8.36737262424573E-05 -9.17019024934906E-04  3.17913006473188E-06  1.04960130040638E-05
  2.52298820957719E-04 -2.00348038327633E-06  4.50068851959413E-05 -2.38275297669264E-05  2.12470694441885E-04
  1.48049528000257E-05 -1.39764750024370E-04  3.16579443952124E-06  1.55232446366520E-06  3.60182497609147E-04
 -4.02654964030611E-05  3.81418662303350E-04 -5.17931796365614E-06  3.42118541092088E-05 -2.51309023013716E-05
  2.19617780873909E-04  1.96956384424260E-06  3.67207376677182E-06  1.94864750440137E-04  1.71242899246060E-05
 -2.25018269676287E-04  3.06060817732800E-07 -5.83709974722138E-05 -1.16623158764995E-05  1.17454470445962E-04
 -1.79138649006584E-06  3.80389336349146E-07  2.17538561348252E-05  1.49216755840866E-05  6.75262909622182E-06
 -3.50858788643976E-05  1.65563772812356E-05 -2.98155863155867E-05  7.01912943728714E-06  2.94908034441849E-05
  4.33186720265399E-06  3.77107474826699E-06 -9.08839567045814E-07 -2.00232258963596E-04 -7.82889283871288E-06
 -2.00791699181488E-04 -7.98123921295147E-07  3.91483371967449E-06  1.32389630803996E-05  1.42109532842651E-05
  1.79148943018098E-06  2.68366882653517E-05 -2.50680665765376E-05 -2.00766230795746E-05 -1.23007919833767E-06
 -3.70197468579841E-08  8.92050568852198E-07 -6.82593343493208E-05 -4.79546307781944E-05 -8.88261778960743E-05
 -2.80624832983855E-04 -2.79874398038626E-04
* ORBITAL    1   66
 -1.16887618344988E-06 -2.14687230202996E-04  1.67151500931667E-01 -2.45503420542775E-04  7.79437414305491E-04
 -1.11040445625014E-06  4.64895648587758E-05 -1.26347707838614E-04 -2.10220286031625E-05 -7.12241235057705E-06
  1.41241958964709E-03  2.72352490089228E-04 -4.61690979082961E-05  2.97533398647333E-06 -1.03960601315983E-03
 -5.32098195681213E-04  2.85879655287053E-05 -1.08593199582250E-04 -9.78705480279377E-06  1.31010705974330E-04
 -2.18990465362747E-04  1.46455264515476E-04  1.13100694893031E-04  2.73495269191997E-05  9.10041712231117E-05
  2.20111015187557E-04  7.46520375446964E-05 -1.20765739357832E-05 -1.18084837607716E-03  8.88275170317891E-01
 -3.65122914288773E-03  3.56244932482817E-03 -4.46365959074922E-05  7.23798691360589E-03  8.25122643200113E-05
 -7.33577182539994E-04 -3.78747275192753E-06  4.37304978692290E-04 -1.36789499921875E-04 -6.84310648572840E-05
 -3.03741722769721E-05  4.79235895729623E-03 -1.03258535558358E-04 -4.64641172991171E-04 -5.57318669215723E-04
  1.26576069146159E-04 -3.35709821470774E-04  4.13791210460793E-06  2.35512243302715E-04 -1.75218055513172E-04
 -7.90318900803285E-04  2.70946590353819E-04 -7.14219267644899E-04  3.67670673871158E-04  2.69834812533805E-06
  4.07445246832862E-04 -3.16001212269894E-01  1.35786164815716E-03 -1.55930129390673E-03 -1.38075119054168E-06
  1.13504776710901E-04 -1.34147837037871E-04 -8.31451331933270E-06 -1.69716190392769E-05  2.46751913506354E-03
 -5.14983206241977E-04 -3.68569618968984E-04 -1.24702615267544E-05  1.57781407263522E-03 -5.78132090925339E-04
 -2.43086057175730E-04  2.26599407238818E-04  8.53280666795282E-06  3.45514209949654E-04  3.07981826762583E-05
 -3.46008391571914E-05  1.20191736486972E-04  2.14472230453006E-04  8.80050431864095E-05 -2.75114817918185E-04
  1.20228513485052E-04 -6.45723932461731E-06 -3.98366176519843E-04  2.85066661055907E-01 -1.50114560979807E-03
  7.62829386312702E-04  1.42884944198477E-05 -2.47292521632055E-03 -4.07887252141545E-04  2.12091676675590E-04
  8.17034235873733E-07 -1.52811152370758E-04 -5.60676478808142E-05  2.33145201068079E-05 -1.07725714655840E-05
  1.51463905700774E-03 -4.89378613592038E-05 -1.16719726895836E-04 -1.82972960564838E-04  9.18908705657105E-05
  7.21811582633300E-05 -1.22373570788404E-04  2.02301270693259E-05 -1.84274075553855E-04  2.33946341168718E-04
 -2.78933030591729E-05 -9.59363160250342E-05  3.04212692134314E-04  7.34719016497625E-06 -4.39521154995790E-05
  1.28797813337240E-03  1.80462264886855E-05 -3.24408882189259E-04 -1.57803830863738E-04  1.24774037551854E-03
 -5.78500744764755E-05  3.80758891107615E-04  5.24211727539282E-06 -5.59921909740945E-05  1.12509411936974E-03
  1.06796914563276E-04 -6.96288296501918E-04  2.03829128516339E-04 -1.30933887279419E-03 -1.16589226182203E-05
 -1.81905444145090E-04 -1.65349118281938E-06 -2.87955767544928E-05  1.25355470409385E-04  1.93178249919160E-05
  9.48844257655351E-05  4.65344118512064E-05 -3.80033229512591E-04  3.56645250574550E-05 -2.72029524903574E-04
  1.56377033004517E-06 -2.25760012633698E-05  4.66500825002627E-04  1.12857270295185E-05 -8.54786041182547E-05
  5.71423692364888E-05 -4.39285061828446E-04  1.03370439311148E-04 -9.97013129025488E-04  2.85304948569140E-06
  4.74507371061477E-05 -2.51562999265766E-04 -8.90610966759807E-06  2.62103322376560E-05 -4.89944533308693E-05
  4.97430625431499E-04 -2.75049196423910E-05  3.53482953581510E-04  7.21705920057900E-07 -8.33621977146550E-06
  1.94593035498472E-04 -1.75291249726771E-06  4.86537936901546E-05 -2.21249693237404E-05  2.93040255352424E-04
  1.44572689854095E-05 -1.50458954112428E-04  5.88438898542690E-07 -7.13060702826164E-05  9.58683403103191E-04
 -1.39742100951362E-04  1.36828248607643E-03 -2.12926538996897E-05  1.16313093643379E-04 -8.28992612854744E-05
  9.01008285769283E-04  2.72398591360801E-06 -3.59999460069284E-06  3.71404558278417E-04  4.56682423705492E-05
 -3.87954713664548E-04  6.64164396445436E-06 -3.35431307016080E-05 -2.67372676881900E-05  2.67301161570692E-04
  4.63385543348283E-07  3.38628863883139E-06  6.04424103015227E-05 -8.41999301457924E-06  4.52831354919248E-05
 -2.99148092547099E-04 -1.03118622948407E-04 -3.05675585126694E-04 -5.94881426543872E-06 -1.53573678363539E-05
 -3.26514630650661E-05 -1.79215534418376E-05  8.49763219632071E-06  5.64609819848643E-05  1.86097976291214E-05
  5.23429534138953E-05  7.58878008000729E-06  2.87866305132414E-05 -9.30725394849632E-06 -4.78829092282262E-06
 -5.02104699957095E-06 -3.07011371123914E-05 -2.29410571490249E-04 -2.33117127402760E-04  9.16809075054829E-08
  6.00833490276457E-06 -1.69128348274515E-05  2.21424846887887E-05  2.50452496322097E-05  7.88287398387622E-05
  1.17086525750424E-04  1.11157239332003E-04
* ORBITAL    1   67
 -1.03441083296869E-05 -8.53069002614250E-04  6.31984280198233E-01 -2.92430920461611E-03  2.28817481154971E-03
 -8.00969583010374E-07  3.75827871095374E-04  2.47870622185807E-04 -5.15678835677178E-05 -3.34802175951978E-05
  5.17640139940880E-03 -7.31504751472612E-05 -5.29750573714864E-04  2.13003278362345E-05 -3.45450795931512E-03
 -9.60523007537345E-05  3.47517305594511E-04 -3.15598607718629E-04  2.65170838618338E-04  4.49747332055301E-04
 -2.70129432499898E-04  3.01929342138165E-04 -2.16451444142536E-05  1.26793913783847E-04 -2.68734194545709E-04
  5.52755070133592E-04 -1.70504986314946E-04  4.80039287189234E-06  4.90235238034388E-04 -3.70750578895881E-01
  1.81272261152378E-03 -1.57644127736499E-03  2.11458433425673E-05 -2.83882428945121E-03  6.67993146530031E-04
  4.07533166691239E-04  9.51976439121926E-08 -2.63805481841702E-04 -2.16881471127394E-04  2.55881916399731E-05
  1.35052523315264E-05 -1.96384734322994E-03  3.02527874081904E-04  2.87157541533145E-04  1.49755407250316E-04
 -1.79735123318935E-04  1.04901047870436E-04 -1.78017404186842E-04 -1.84332502311792E-04 -3.50839012999982E-05
  2.63534949819769E-04 -1.12563276001084E-04  4.07755053190041E-04  5.55349839781226E-06  1.71972780188056E-06
  1.37105308800144E-04 -1.01748714858703E-01  7.42261773649471E-04 -4.06282117041308E-04  1.10369947898663E-06
  1.43732130414433E-04  2.87578501286036E-04 -8.20292481375013E-06 -7.53498278042250E-06  6.91137861314636E-04
 -5.65131942244227E-04 -1.66012840278343E-04 -4.18659621932731E-06  5.40193163864778E-04 -1.82006507872455E-04
 -1.31043880156252E-04 -2.62335050410645E-05 -1.58099715095417E-04  1.07593661674973E-05 -4.49674174984335E-05
 -1.15441188647730E-04 -8.66523784488770E-05 -1.94768466212077E-05 -2.07891335353431E-04 -1.75541972703085E-04
 -9.74877288603173E-05 -9.94763465563867E-06 -8.98565354700839E-04  6.71402645894113E-01 -2.91372398505109E-03
  2.57383439563203E-03  3.52172122485670E-05 -5.47032834704025E-03  1.27348523147697E-04  5.52459488558359E-04
  1.09883677043125E-06 -3.75597940797218E-04 -1.91778853609850E-04  5.43153543564977E-05 -2.18940170883782E-05
  3.69548224364142E-03  1.91352965080864E-04 -3.66335888004222E-04 -3.42922675643759E-04  2.48666253643440E-04
  1.46208211829727E-04 -2.15568769675878E-04  3.49763829481955E-04  2.82081272543046E-05  4.87910366131456E-04
 -3.27036706004949E-04 -6.33369693590497E-04  1.09758675656970E-04  5.93005937460336E-06 -4.80293518371830E-05
  1.12499811423953E-03 -1.22687875117759E-04  9.67401532463385E-04 -1.30385372349729E-04  6.63604239929382E-04
 -9.69914567810019E-05  7.94380321249240E-04 -1.87942835660979E-06 -9.93392385978918E-06 -5.33935354911180E-05
 -9.83938345741008E-05  8.75375770945638E-04 -5.48618512617594E-06 -8.53093748772708E-05  9.78426617041797E-06
 -1.23176373474545E-04  7.76982960210244E-06 -4.93417306170774E-05  1.35046737046137E-03  1.49648781737180E-04
 -8.91214490664627E-04  9.84586799053256E-05 -7.43436255051038E-04  1.06563569005913E-04 -8.82442134664754E-04
 -1.54751095630987E-06 -1.67609043092266E-05  3.21695962456557E-05 -3.59154812827664E-05  3.29413581959152E-04
  5.70635584888224E-05 -5.76348287224468E-04 -3.20003251473307E-05  3.97959781219229E-04  1.16541957175622E-06
  1.73111493079686E-05 -7.41870354205892E-05 -4.61036325534133E-06 -2.91135094309596E-05 -1.78697047909121E-05
  1.52876886010915E-04 -9.84143620154399E-06  9.60790454073091E-05  1.62611771452536E-06 -4.09742502722800E-05
  7.06767984258740E-04 -1.59211993250121E-05  5.01446856611736E-05 -9.94645814668356E-05  9.52453500685073E-04
  5.83459263628914E-05 -6.03486342348527E-04  1.80337888346378E-06  4.53539895044208E-05 -3.46110698930609E-04
  6.10945225102422E-05 -5.77522150110760E-04  1.14694717761998E-05 -4.76987398771254E-06  3.53203526775521E-05
 -3.78804570918364E-04  1.05685443242661E-06 -4.84610431732969E-05  7.32965313070022E-04  1.04425542813540E-04
 -1.03331319421078E-03  1.64630897440209E-05 -6.13501801385239E-05 -6.15035284323246E-05  6.44864750342723E-04
  4.40711340554238E-06  1.92429461252621E-05 -3.33913007123389E-05  4.43022019736277E-06 -2.87280710057757E-05
  2.74239042009201E-05  5.93207059204433E-05  2.31847189890507E-05 -2.42653855680762E-06 -5.97633399817482E-06
 -4.87646668868754E-05 -1.69187847999306E-06  3.65604040436287E-05 -1.66260471716933E-04 -6.22478744746502E-05
 -1.58494982758438E-04 -5.58438027185129E-06 -1.62479609051967E-05  9.71611359095508E-06  5.28677150238701E-05
 -3.30858259752575E-05 -4.09779883619497E-05 -7.10991266196803E-05 -7.74851171266028E-05  5.26025718960958E-06
  2.11554608190801E-05  2.65310610611462E-06  1.68655587576073E-05  1.32379540533811E-05  1.51294975277743E-05
 -8.85063191588795E-05 -8.19500100757748E-05
* ORBITAL    1   68
  8.84681874927596E-06  9.72225067861271E-04 -7.38325389110487E-01  3.00056223687466E-03 -3.16434882739061E-03
  2.75504376709365E-06 -2.77365942883835E-04  1.71484233303395E-04  3.96790813902730E-05  3.78222728610908E-05
 -5.99744638639932E-03  2.57666118065411E-04  6.66298176290352E-04 -2.56424161396934E-05  3.89184548547282E-03
 -3.25163776102375E-04 -4.24295971722916E-04  4.96170701584848E-04 -7.58552325071261E-05 -6.79948743913390E-04
  1.77287974572887E-04 -2.27817009609487E-04  1.61390348945391E-04 -3.26693322957622E-04 -6.22471531083047E-05
 -6.20906392624415E-04  2.58564702456535E-04 -1.46576459566906E-06  6.27192475672902E-05 -5.97475482610426E-02
 -2.12910453203468E-04 -5.45557751024000E-04  2.25597474378114E-06 -4.29533656848539E-04  8.82577640544900E-05
  1.44365754829514E-05  7.67328634908219E-07  1.15352447376085E-05  1.43058295796661E-04  6.02278817530977E-06
 -9.50591510193764E-08 -4.06575501371772E-04 -2.99833586468722E-04  1.75786662143417E-05  4.38294279520893E-05
  5.22428612833034E-05  3.10031729836666E-05  1.38939956587579E-04 -1.06036714626819E-04 -1.37841874080941E-04
  5.88479453282791E-05 -1.47204232698532E-04  1.75567141668396E-04  1.65244437834151E-04  1.74609736100138E-06
 -4.32487959577317E-05  4.56623859010815E-02  2.46198068060060E-04  5.07837331265468E-04  6.02962810626584E-07
  1.47195417509759E-05  1.25486900522849E-04  4.00964856804325E-06  1.79096281910690E-06 -3.00032125868981E-04
  1.63416838377134E-04  1.51415895769355E-05 -4.26612838388094E-07 -3.23329069652001E-04 -2.57299390364232E-04
  2.04150762348060E-05 -3.05158591964598E-05 -4.77142275528276E-05 -4.47430517623716E-05  1.36641333112093E-04
  1.05745914854265E-04  1.45065125206326E-04 -2.74488743044416E-05 -1.30509251038290E-04  1.71269650941689E-04
  1.82195496877803E-04 -7.73237304274040E-06 -8.78719676611920E-04  6.69006926291812E-01 -2.70538730587275E-03
  2.91363582049214E-03  3.42683405971700E-05 -5.41789805343565E-03  2.86501361063013E-04  6.14599823913947E-04
  2.57761925700707E-06 -2.39661076149249E-04  1.83069833485811E-04  3.35031815146506E-05 -2.34310266422766E-05
  3.50966872465983E-03 -3.60645291219905E-04 -3.92077731519954E-04 -4.57387547110569E-04  5.32038687821526E-05
  3.11824707754693E-04  8.07741626497415E-05  1.96754857298621E-04 -1.58019397951028E-04  6.27799061847714E-04
 -1.43812445999475E-04 -5.61573943313911E-04  2.35606859648550E-04  1.00538155793766E-06 -1.84425502154261E-05
  2.35627207257756E-04 -1.03538171550465E-04  7.26148744836685E-04 -1.10865087935186E-04  6.57144373538820E-04
  5.68228546994192E-05 -7.34730935000921E-04  4.89776590231977E-06 -3.59573367023570E-06  5.91468108956284E-04
 -5.61524684076436E-05  5.22759492515485E-04  5.71813572799494E-05 -6.24312767902504E-04 -1.99169822033362E-05
  1.68272057600491E-04 -1.77292291042126E-06  2.57871499926706E-05 -3.96513155527511E-04 -1.30033613612414E-04
  7.72774061469365E-04 -1.12721184498025E-04  7.88824608064303E-04  4.47606918827408E-05 -6.41951119162799E-04
 -5.13706390438937E-06  8.74245905973744E-06 -6.75329484212779E-04  6.85133958665122E-05 -7.03930456598796E-04
 -5.88885844945076E-05  5.59847601533317E-04 -2.46031741870651E-05  1.93529313624391E-04 -1.55098909289113E-06
 -1.51878438986210E-05  6.40511880501670E-06  1.57612688059020E-07 -1.99955382839700E-05  4.09904233526657E-06
 -1.22468375675462E-04  3.19886880894849E-06 -4.94868326645860E-05  1.37789571900322E-06  7.23173526053404E-05
 -7.38996399258416E-04  1.81574228343487E-05 -8.93117754720431E-05  1.14718270966064E-04 -1.15022737675935E-03
 -6.64768900883763E-05  7.61059310287766E-04  1.23755374989706E-06  1.41559960421782E-05 -3.10265395998121E-05
  6.32513830779782E-06 -1.44418649169950E-04  2.74292339456948E-07 -2.62401469998787E-05  4.65762191048708E-06
 -6.32337215195981E-05 -1.63986050798444E-06 -6.84584722003282E-05  6.59132237036703E-04  1.04008793692863E-04
 -1.04499983831894E-03  1.65966930381768E-05 -8.09571046392631E-05 -6.00963898712387E-05  6.94859077326376E-04
 -8.12653847088921E-06 -2.61806619141531E-05  1.45530976931046E-05  1.78576933946489E-05 -3.91611077811414E-06
  2.18541883953029E-04  4.65105956064153E-05  2.13280783036822E-04  1.75322995565555E-06  3.38793592345974E-06
 -4.11992611389531E-05  1.84221754396143E-05  4.01543066947185E-05 -2.64812229169694E-04 -1.10637076129714E-04
 -2.68644704628605E-04 -1.48041816077623E-06 -2.82751387412600E-06  1.66255206183997E-05 -4.61775599361609E-05
  4.27497305300565E-05  1.14844993394391E-04  2.85984269498006E-04  2.82564826428411E-04  7.73717521461201E-06
  2.42160844817391E-05  1.82343273587721E-05  1.49106354123191E-05 -4.41423135899790E-06 -4.78214365361848E-05
 -2.00888190112500E-04 -2.06589518310334E-04
* ORBITAL    1   69
  1.80664831927555E-05  1.47360056462299E-04  5.32675054379716E-03 -1.02281447109586E-03  2.22039275508498E-04
  8.50661404621019E-06 -7.54771473052819E-02  4.12848363231763E-04 -4.99232799541720E-04  7.02489412264024E-05
 -3.82478879728253E-01  2.51359194225135E-03 -2.52898339948003E-03 -3.59602351418674E-05  1.86018927000438E-01
 -1.17389457205502E-03  1.20243465104829E-03 -4.91823649180733E-04 -1.56015574790489E-04  5.32072539922719E-03
  9.50915827999519E-05  3.53192063825728E-04  1.24797784079920E-04  1.26106431211628E-03 -6.95777768720581E-05
  5.00812465203037E-03  4.47946949182735E-05  1.70689950858900E-05  1.43370688844565E-04  6.11647262306157E-03
 -1.47160631466420E-03  3.60984775663174E-04  7.50938734105604E-05 -4.38622846225824E-01  2.71150909013558E-03
 -2.90322838584287E-03  2.14991993683949E-05 -1.50403734430754E-01  1.09425786796183E-03 -1.04100603635009E-03
  4.71688476912247E-05 -2.47384093423929E-01  1.56306494940366E-03 -1.63947837595682E-03 -6.25473206242279E-04
 -2.78814855562288E-04 -1.93373356952710E-03  5.25235054745677E-05  3.30840254267669E-04  9.23375969709281E-05
 -6.63980740778128E-03 -7.19742979033494E-05 -5.64040329804246E-03  3.71547123927967E-05  1.66740173851355E-05
  1.42792481488363E-04  6.75278925302856E-03 -1.70713648217349E-03  5.41324978399898E-04 -2.65084713203552E-05
  1.92437832249679E-01 -1.47479650502106E-03  1.34726890722837E-03 -8.34380312426535E-05  5.06890458056774E-01
 -3.21397513915384E-03  3.39382422658474E-03 -4.59092447970134E-05  2.52468569061626E-01 -1.51144699958454E-03
  1.67107445274169E-03 -6.42263143527425E-04 -3.56654308421189E-04 -7.31157269154936E-03 -3.29209022238322E-05
  3.77117972246304E-04  1.49997958995250E-04 -2.19424703908432E-03  6.73472651983797E-05  6.44957734653561E-03
 -5.90115510916713E-05  1.80454073485807E-05  1.46630228229120E-04  5.16601432708109E-03 -8.52453367234219E-04
  2.61996786560042E-04 -6.69736922917632E-05  3.63307309312218E-01 -2.44533209891254E-03  2.38494991740087E-03
 -8.73728356364866E-06  7.28352390897960E-02 -4.16319482934140E-04  4.82890194672492E-04  3.72727768555890E-05
 -1.90194483709223E-01  1.28495645324782E-03 -1.22991538603641E-03 -4.98536985650032E-04 -1.42232600999443E-04
  1.23139735817502E-03 -6.09855374218000E-05  3.36227987923989E-04  9.88183883804641E-05  5.18459159992062E-03
  1.01933855643106E-04 -4.74610069070310E-03 -3.71135938129181E-05  2.35110811814813E-05  3.87940587083753E-04
 -2.46975229132204E-03  1.21352742137670E-04 -5.48809838093314E-04  3.75529759247446E-04 -1.24292431864375E-03
  1.75045395488872E-04 -4.84717899380613E-04  3.01531638462358E-05  5.07704945137143E-04 -3.23988285780123E-03
 -1.77225067637198E-04  8.79034130639737E-04 -4.75982922458353E-04  1.70959743842246E-03  2.33232837975376E-04
 -7.17665636788762E-04  2.50018886961997E-05  4.11527965828166E-04 -2.59740353487331E-03 -3.98669251405851E-04
  1.31110965769658E-03 -1.29312274401717E-04  5.98115765101212E-04 -1.82106701907570E-04  5.05712627675836E-04
  3.33010399302796E-05  5.72904166849940E-04 -3.70099099506853E-03  5.41771114033459E-04 -2.08784890632058E-03
  2.13902937161087E-04 -1.14872529366311E-03 -2.49908665176026E-04  7.90114920488137E-04  1.87306532770452E-05
 -8.65654270342926E-05  3.74580935171992E-03  4.56234435418816E-05 -3.88047977349241E-04  3.17965761196790E-04
 -4.17039146144423E-03  1.90249813503627E-04 -2.58471639854117E-03  1.50458279164185E-05 -5.74590145622939E-05
  2.80748831029986E-03 -3.53939793205079E-05  3.80404775752875E-04 -2.40349673396313E-04  3.05480511530486E-03
  1.42251223854990E-04 -1.91641489786975E-03  1.67786696002611E-05 -8.27097770513924E-05  3.39140680158848E-03
 -2.95925586594731E-04  3.75739162331127E-03 -4.31130244344313E-05  3.61159256139285E-04 -1.77547445003821E-04
  2.29799280767317E-03  1.47625565614056E-05 -5.37013232697194E-05  2.71481649883100E-03  2.31201685679923E-04
 -2.97248263346999E-03  3.40029579052272E-05 -3.62771693706587E-04 -1.36758690062935E-04  1.83424007389517E-03
 -4.00664663084797E-05 -1.52589868603935E-04 -1.55871958812486E-04 -1.27765723838397E-04 -2.25256607548787E-05
 -2.60346937811295E-04  3.89855581931565E-04 -2.22853015460066E-04 -2.61992897769997E-05 -9.46065331723456E-05
  1.38836063682533E-04  9.95937815831311E-05 -2.60864981557975E-05 -2.17816989743291E-04  3.02552005153170E-04
 -2.31653448029562E-04 -2.86415956606025E-05 -1.07383790805144E-04 -1.02687710321745E-04 -1.43805392328296E-04
  2.65223180400299E-05  3.20816875422722E-04 -2.34476837069424E-04 -2.03638936213984E-04 -4.86774312359647E-05
 -1.80669921868884E-04  1.44451942511802E-04  1.54499072627031E-04  8.49013928227578E-06  4.35847838644007E-04
 -2.54571979801815E-04 -2.74303727974387E-04
* ORBITAL    1   70
 -3.86258135666857E-07 -3.44326048531888E-06 -2.25974189734707E-04 -2.09438291470720E-04 -2.13966000609435E-04
 -3.37821019709828E-05  1.75420753232930E-01 -1.61027670910620E-03  1.36058493343217E-03  3.98402587654009E-06
 -1.37625384474703E-02  1.07821916751450E-04 -1.39652650027614E-04  1.42064493649873E-05 -5.03228042879769E-02
  7.73168351596117E-04 -3.01092137159414E-04  2.19188774984480E-04  2.79732574006638E-04 -7.10538612250095E-04
 -2.58260451909350E-05  8.99535433807821E-05  3.13942570677739E-05 -1.08359548321306E-03 -9.20421987468214E-05
  1.92777307632659E-04  8.21234162855677E-05  1.37237766445106E-07 -2.01735268586013E-06 -8.46481549975937E-04
  2.33714312366373E-04 -2.53300524120979E-04 -3.55154746049422E-05  1.98926305449500E-01 -1.78811271682642E-03
  1.40808770864067E-03 -1.47458704763659E-05  1.20679638466806E-01 -9.06707945668874E-04  9.37566406605774E-04
  2.91116997008334E-05 -1.51460470571781E-01  1.57881397088621E-03 -1.19448454209167E-03  3.23144060916349E-05
  2.50151586086105E-04  5.10627713804031E-04 -4.26381451509028E-05 -2.54533395068205E-04 -3.71067778458493E-04
  3.50467448326360E-04 -1.44402292939735E-04  2.23041910802858E-03  4.99195749602000E-05 -6.75435455643969E-06
 -4.51677118874359E-05  9.41407496417150E-04 -1.33059106233787E-03  1.92726503930851E-04 -9.71670643586456E-05
  7.43111978974638E-01 -6.86214068247806E-03  5.41090257296324E-03 -3.86196485754357E-05  3.20372899152158E-01
 -2.19186976280285E-03  2.31086041544506E-03  4.74436091380150E-05 -3.26578727787595E-01  3.58062434823832E-03
 -2.39971719263760E-03  6.19874054012970E-04 -1.54503780980059E-03 -7.36071309364132E-04  4.37534219159450E-04
 -3.23781176763598E-04  9.31069114790431E-04 -3.94173259661170E-03 -1.91514865975728E-04  3.47893090507660E-03
 -1.51460001287048E-04 -3.38834039219550E-06 -3.78986933681149E-05 -3.79333230222419E-03  2.35738032431529E-03
 -3.78540006296966E-05  3.91114403494129E-05 -2.79142442915371E-01  1.03599994932601E-03 -1.98350552950930E-03
 -1.01387237133119E-05  5.59480557907180E-02 -5.04995950990557E-04  4.71268106745617E-04 -2.88698739159957E-05
  2.09431435635477E-01 -8.08579261039920E-04  1.53259627705597E-03  4.05780937700281E-04 -2.22507009704086E-04
 -2.74655494247293E-04  3.05494398096374E-04 -2.88923967565083E-04  9.48170511610574E-05 -4.44413587639530E-03
 -7.84219883323026E-05  3.60460273021948E-03 -1.37831574176183E-04 -1.09654142811903E-05 -1.65935761718688E-04
  8.82072962626069E-04 -5.88230882267395E-05  1.74820286399403E-04 -1.59955588686647E-04  3.61364947602892E-04
 -6.64602949594153E-05  1.58546511669823E-04 -2.00911032248311E-05 -4.42231696552393E-04  3.53357256769290E-03
  2.74538875917986E-05 -1.74048188044974E-04  3.44319651651555E-04 -1.96939575246356E-03 -2.61955326672072E-04
  2.23188953969477E-03 -1.41666163608303E-05 -3.18572421578986E-04  2.64537088995197E-03  2.53611207259416E-04
 -1.98953687571367E-03 -4.68863870390134E-05  8.53200673490194E-04  1.81558245858778E-04 -1.08457044840164E-03
  3.25841018107433E-05  7.48277304122864E-04 -5.79721350848025E-03  7.28402297337302E-04 -4.69482609621380E-03
  4.37150326266438E-04 -3.23569123865754E-03 -2.21918089508520E-04  1.22547625442617E-03  4.75719776333748E-06
 -4.54544124206900E-05  1.31944788176336E-03 -1.13860639778814E-06  5.66851894738355E-04  1.14547969239140E-04
 -1.08870154546900E-03  8.14388701456234E-05 -1.20676585703136E-03 -2.31942917629447E-06 -3.09668796167242E-06
 -2.65351733502429E-04 -2.76227337775992E-06  2.23182335765561E-04  1.68883397146186E-05 -4.02658285525318E-04
 -1.12821681208457E-05  3.78355114321489E-05 -3.93606775893181E-06  1.41723236325681E-05 -7.27757594284458E-04
  5.76306794611396E-05 -5.86034545157532E-04  3.64263839247837E-06 -5.28153543370585E-05  4.11566691176202E-05
 -8.12281271964899E-04 -6.25688698384091E-06  8.69703304111428E-05 -2.07295295910640E-03 -1.99354183255564E-04
  2.37834728890424E-03 -3.38640908969800E-05  3.83156183410990E-04  1.14863501961945E-04 -1.43235350693986E-03
  2.50224645016468E-05  6.23646719164853E-05 -4.35928862477123E-05  2.58614311566695E-05 -5.43527537804176E-05
 -9.42012060144366E-05 -9.03404834777533E-05  8.36801496901068E-05  2.86028334887757E-05  1.29219319528254E-04
 -1.12587977426377E-04 -5.11243215804682E-05  4.10611694300168E-05  3.81413696865401E-05 -2.44242660748665E-04
  5.78580498241463E-05  1.31171242763087E-05  2.08408611190099E-05  1.08323966688946E-05 -4.15286712328597E-05
  2.88530157292612E-05 -2.23720981260048E-05 -9.84402715708712E-05  7.70052093936561E-05 -6.85086125201345E-05
 -2.09438326191063E-04  1.12308081535708E-04 -1.92685387602156E-04 -2.09361291013214E-04  2.91568190474606E-04
  3.29840220423562E-06  2.77194023695247E-05
* ORBITAL    1   71
  1.08929373202335E-06  2.43251826117372E-05  4.57299416693142E-03 -2.83403746392409E-03  2.85695197659300E-04
  2.91736749551568E-05 -1.98216481918030E-01  1.79012213679593E-03 -1.39993937604391E-03  4.70670294567922E-05
 -3.70853885652694E-01  1.48971158762627E-03 -2.61205275388068E-03 -3.18472842965681E-05  2.11588040083360E-01
 -7.58115903693475E-04  1.52695865484253E-03 -3.88464425589467E-04 -2.80164460259150E-04  5.68554415336382E-03
 -4.23074508197907E-05  1.74259258051224E-04  7.36253376174894E-05  1.83316333354030E-03 -1.90306435561905E-04
  4.69139995426954E-03 -2.29711067738698E-04  6.26817570787468E-06  3.63620092373099E-05 -2.31991507564936E-03
  2.10597394709659E-03 -2.99325203856128E-04 -3.73225844143263E-05  3.34993166385819E-01 -1.71323977375911E-03
  2.39047415635139E-03 -9.11083760244150E-05  6.65447565013547E-01 -6.12514364672964E-03  4.82231417304840E-03
  1.33030071859812E-05 -1.03699778757011E-01  1.77876793502022E-03 -7.66658209401957E-04 -2.60276714457195E-04
  1.31443670284624E-03  3.94700724057748E-03  1.37063412552724E-04  2.63165220139978E-04 -6.00462553615986E-04
  3.02834035107142E-03 -3.33949672929039E-04  3.85258512173839E-03 -2.62398663255255E-04  2.05097399020775E-06
  1.17715956820098E-05 -7.78471391161971E-04  8.67342114239998E-04 -3.42365381037504E-06  3.17529324666104E-05
 -2.08226312800583E-01  2.11146584417084E-03 -1.47960381539934E-03 -1.64591806584732E-05  4.33057984602592E-02
 -1.09557854410406E-03  3.23151634486334E-04  3.45966608431283E-05 -1.93493825014176E-01  1.58433800500793E-03
 -1.47438236145734E-03  3.00697519778938E-05  3.52205286734390E-04  1.95126662405209E-03  3.06544681146120E-05
  3.01806786849128E-04  2.40051088313276E-04  1.53594494659367E-03  7.93774717591497E-05  3.11144030210225E-04
  2.07980067478222E-04  4.71798932319466E-08  7.18077616896607E-06  1.92913263146092E-03 -1.01071100444412E-03
  2.72889035556503E-04 -1.07746238259077E-05  1.21009181807405E-01 -3.08077363059232E-04  8.07997030066955E-04
 -5.09792303209712E-05  3.06688321123205E-01 -2.84377530666079E-03  2.27325205897391E-03  2.74843833017365E-05
 -1.33949335051243E-01  1.01799638012974E-03 -9.36849115196931E-04 -2.40403818717254E-04 -5.16953271719995E-04
  2.11216558340245E-03  4.95013494478498E-05 -1.05003693245589E-04  1.13913028200906E-05  2.94998230841477E-03
 -1.78304114458673E-05 -1.53762042478690E-03  1.95755090694181E-04  2.13223927236881E-05  4.45160802664473E-04
 -3.36970602229788E-03  9.48754526261556E-05 -1.34615656244879E-04  3.92124703765595E-04 -2.55085622959315E-03
  2.00606592186714E-04 -9.31318911129698E-04 -3.31386299455439E-05 -7.28186162404701E-04  5.49684419020463E-03
  4.00012435119812E-04 -2.72268036171334E-03  6.88429172586031E-04 -4.26962874619584E-03 -2.45504213501732E-04
  1.22821124079690E-03  2.45613908585379E-05  4.63885910153137E-04 -3.16124853311279E-03 -4.42478460513364E-04
  2.25609731337347E-03 -1.70761094735564E-04  7.26184505552723E-04 -1.65453954225755E-04  5.59506295748723E-04
 -1.27976316855035E-07  7.98412584777964E-06 -2.33009461958034E-04 -2.52214508504262E-05  2.46199038531578E-04
 -1.30297949931857E-04  8.03383662641176E-04 -5.42320986398288E-05  9.07063508431536E-04 -5.55849266376677E-07
  3.04717221357981E-05 -5.21885911958444E-04 -5.58013772583882E-06 -2.43372781754345E-04 -5.48949736056813E-05
  8.11989831097328E-04 -2.89440033147038E-05  4.02984692440659E-05  9.07790030687004E-06 -1.10794004293520E-04
  2.80380335070698E-03 -3.75855352269629E-05  1.83559977587625E-04 -2.63077487148227E-04  3.20030005780132E-03
  1.54721303622262E-04 -1.90126731088908E-03 -6.20908505362062E-06  8.35563668770061E-05 -2.04478744964104E-03
  1.89434803514722E-04 -2.10842711113112E-03  1.24422442827364E-05  4.40046754547998E-04  1.22714288914466E-04
 -1.52805420404139E-03  5.44349317447154E-06 -4.30724068917410E-05  1.34973726909554E-03  1.20792263602942E-04
 -1.63549618022157E-03  1.12869192030740E-05  2.15715536069530E-04 -7.20085291403785E-05  7.39407163905093E-04
  7.17668584760042E-05  2.46089218788061E-04 -1.02092565605492E-04  1.29365927965217E-04 -1.58244124212133E-04
  6.08987881189786E-05 -3.47792354283206E-04 -2.01161277220042E-05 -3.49834190137059E-05 -1.15882508213774E-04
 -1.01521187830310E-05  5.98650515721051E-05  4.55994771127187E-05 -1.31676079074518E-04  1.77543747106648E-04
  8.12896464634406E-05 -5.30307935796461E-05 -2.13339632366906E-04 -1.03514886403944E-04 -8.71981180775098E-05
 -1.07396411128247E-05  3.55330067817953E-04 -3.60000887540345E-05 -1.18827820926380E-04  1.28011450121265E-05
  6.20279640655406E-05 -3.17976271856428E-05 -1.02795753143849E-05  1.73176175434864E-05 -9.14890984529631E-05
 -9.21304767670687E-05  1.29196123203356E-04
* ORBITAL    1   72
 -4.01497429234053E-06 -2.51188638636826E-05  1.04179936872049E-03 -1.06505107618479E-03  1.80960251307649E-04
  4.04931830501767E-05 -3.13012465246361E-01  2.65181787531194E-03 -2.31958375639024E-03  4.23817188445491E-05
 -2.81386010610616E-01  2.02405266435160E-03 -2.04727489256680E-03  4.17749403388499E-05 -2.34498201833442E-01
  2.64598481031611E-03 -1.76130660528823E-03  2.12013535294334E-04 -6.80179439765075E-04  5.78423934927798E-04
 -2.82980639363775E-04  8.52784826973469E-05  6.32585308888315E-04  1.57430443595958E-03  1.83296628156381E-05
  3.25679340186456E-03  6.40188483182013E-06 -5.15789600360423E-07 -1.46199995142440E-05 -2.93126842061915E-03
  1.65143297178751E-03 -2.55321442081917E-04 -4.46252687002428E-05  3.14407432852191E-01 -1.88235008569865E-03
  2.22439222204663E-03  1.88800733711116E-05 -8.09574667579659E-02  8.33734583266654E-04 -6.85574486433411E-04
  8.38891193933962E-08  4.88189710434439E-02  4.82612305153913E-04  3.50391713602422E-04  1.35632506386627E-04
 -1.59927941876738E-04 -1.31949657206972E-04 -2.15926712653799E-04 -2.78772524394446E-04 -1.67488819709875E-04
  3.00837456190356E-03 -9.69840591222638E-05  3.82238797033597E-03 -4.41973458680039E-05 -9.81664450290535E-07
  7.01996920023632E-06  3.72736580947394E-03 -2.17731631105732E-03  4.34249225950827E-04  2.29216047001729E-05
 -1.38801624312405E-01  1.39065785093135E-03 -1.08313190636713E-03 -4.66817809776715E-05  3.51523349345702E-01
 -1.92074379686308E-03  2.50436573501169E-03 -1.30083931412883E-05  1.49407987713062E-01 -2.83298044241724E-04
  1.07639829548880E-03 -3.91271938391999E-04  3.43748571710481E-04 -4.26088953139172E-03  5.54942099457202E-05
  4.09783190532769E-04  2.36920995545171E-05  2.82556180243506E-04  2.99107687822379E-04  4.28650464167340E-03
 -1.13656270514466E-04  4.04362921494982E-06  2.14226990024140E-05 -2.14676518425506E-03  1.57574644280209E-03
 -3.40804951076903E-04  5.62999492538411E-05 -3.99695347361193E-01  2.71814579958794E-03 -2.85146762732664E-03
  6.90208593953813E-05 -5.26282922380847E-01  4.57736624445181E-03 -3.83830530978805E-03  3.91809212354250E-05
 -2.34322665922716E-01  2.84252793738610E-03 -1.77180041444676E-03 -3.24288283189081E-04  1.14167888049658E-03
 -2.94916025741536E-03 -1.08183849637686E-04  2.82896317294057E-05 -8.07944011631174E-04 -1.97147929936820E-03
  3.83909113253174E-04  4.69538603811360E-03 -7.13010252406708E-05 -3.64828332709874E-05 -7.78847746000592E-04
  5.83020982081097E-03 -3.28677335659303E-04  2.21505564092969E-03 -7.35728540048865E-04  4.32261797189046E-03
 -2.68459754504999E-04  1.63265443042084E-03 -2.75291348106867E-06 -1.23000504219409E-05 -2.76552686020400E-04
  1.32548867898878E-04 -1.07681175514197E-03  6.53210258720583E-05  2.25018502441560E-04  6.40171254830434E-05
 -6.55792880049030E-04  2.80015935163559E-05  6.15273503017293E-04 -4.78675726084511E-03 -5.56700553182953E-04
  3.44044808988718E-03 -1.47783244941677E-04  8.63858146928423E-04 -2.43760329362945E-04  1.78608471447913E-03
  6.40400828974140E-06  8.04146349229042E-05 -2.22334678001806E-04  9.46453652829900E-05  3.81655558827423E-05
  7.06940193103421E-05 -4.46380570928845E-04 -5.75040147347268E-06 -1.14013582971794E-04  6.49304618287609E-06
 -9.02906199007462E-05  2.17875487341800E-03  3.64803246584936E-05 -5.40259035832709E-04  2.01136623367686E-04
 -2.45180712847261E-03  1.18115064540436E-04 -1.70207122957467E-03  4.04953181158857E-06 -3.52368761515703E-05
  1.06253588720409E-03 -4.71775331189973E-06 -1.00140790104832E-04 -9.24988320763044E-05  8.70129233727529E-04
  6.37267312916340E-05 -1.10758462681025E-03 -5.09579096926788E-06  7.55627712866159E-05 -1.75884885423765E-03
  1.66391392157347E-04 -1.84888612319602E-03  2.97245218970471E-05 -4.37512873135648E-04  9.99202225854122E-05
 -1.45280267283549E-03 -7.58296427229957E-06  6.01983835942789E-05 -1.90239781867580E-03 -1.66013321315768E-04
  1.76025255093063E-03 -1.15642865516643E-05 -2.10509724851290E-04  1.09104431284809E-04 -1.67402765587799E-03
  2.22050460897855E-05  1.12796514030365E-04  1.00424114669364E-04  6.91530447476757E-05  2.47502580480885E-05
  2.33921891334973E-05 -2.03024641220426E-04  1.79033563388376E-04  6.60035700650720E-05  2.23941186610524E-04
  8.23211410615284E-05 -1.24015093454389E-04 -1.45946990002059E-04 -2.70296032217263E-05 -3.17686242205775E-04
  8.10650806724336E-05 -4.55583269749878E-05 -1.44633158091341E-04 -6.51961909211736E-05  8.00986310221256E-05
 -1.02622582469582E-04  1.85846452399807E-04 -4.70044918144809E-05  1.08138423935852E-04 -2.87268832783436E-05
 -1.40372367377359E-04  6.98189523091926E-05  1.31972344130322E-04  4.70674276833126E-05  2.32414009029301E-04
 -1.51177272527582E-04 -3.47617987393585E-05
* ORBITAL    1   73
  3.43761330250890E-06  2.38745726622110E-05 -3.06168644169565E-04  3.85522738001895E-04 -1.42335608109852E-04
 -7.95737474477536E-05  6.07060650689481E-01 -5.55556796012354E-03  4.35683893342312E-03 -1.64781380726611E-05
  1.65604877483238E-01 -1.19312853105304E-03  1.14260481719828E-03 -2.64474999213014E-05  2.16368260452023E-01
 -2.11742882999996E-03  1.55938213606224E-03 -7.05222828502563E-04  1.36817482262755E-03 -2.88729006140587E-04
  3.62212271114598E-04  4.58286919480532E-04 -6.66118728710287E-04 -3.33384037431097E-03 -3.39060290505186E-04
 -1.86608233064272E-03  8.61889711880256E-05  1.40866971960368E-06  1.89727985790866E-05  2.31576004850666E-03
 -1.21468305175396E-03  2.34857514336700E-04  3.93295173031664E-06 -2.51991391096260E-02 -5.73940759161444E-04
 -1.74659779565021E-04 -4.10723414617027E-05  3.65608933502383E-01 -3.42560759970648E-03  2.60227432395927E-03
  5.28969277856599E-05 -3.93321224539423E-01  3.18043472241953E-03 -2.82764393594398E-03 -9.46575296844569E-04
  9.32504610986054E-04  1.43519646788829E-03  3.16054832267105E-04  4.79996129458863E-04 -7.00925756269372E-04
 -3.55921338001685E-03 -2.81857764020335E-04 -6.24373735955109E-04  1.25004591725566E-04 -4.77703054615035E-07
  4.10599840989691E-06  1.95890192249491E-03 -9.51059547978061E-04  3.86633917155017E-04  1.05018683400831E-05
 -1.51136353335998E-01  1.48996635424624E-03 -1.00277180167678E-03 -7.72475515277511E-06  5.40660854942347E-02
  1.32183417632155E-04  3.74908575083100E-04 -3.72733171630554E-05  2.86891236323251E-01 -2.40064605544443E-03
  2.02275010371058E-03 -7.96262039209358E-04  4.89883471631131E-04 -3.08071286039555E-03 -1.62016740472330E-04
  3.84961683231915E-04 -4.68564463830145E-04  4.16592733622222E-04  2.01352017008927E-04  8.60462365728267E-04
 -1.30020365965499E-04  1.59446015821477E-06  9.05530085066811E-06 -6.93057471142225E-04  5.18315189627618E-04
 -6.60295628828909E-05  9.80685235215882E-06 -1.20036432212685E-01  6.65236567925762E-04 -8.15024022545494E-04
  4.63023703919655E-05 -3.70555397522545E-01  3.42969974705993E-03 -2.59774496420276E-03  6.59735269236454E-06
 -7.84946469555178E-02  9.39127326865237E-04 -5.27128779177924E-04 -5.08198147440588E-04  8.62738804471902E-04
 -2.19359194484197E-03 -2.26385983507576E-04  3.48403064649403E-04 -3.79223764263118E-04 -8.81474478015268E-04
  2.31443113154561E-04  1.44562656844531E-03 -7.79852994279477E-05 -3.99298674707321E-06 -7.23422772107556E-05
  1.85476472350234E-04 -3.60295868431356E-04  2.91369959014392E-03 -1.67402123149158E-04  7.58354364699506E-04
  1.17139531728426E-04 -1.47362875478751E-03  3.09944753613365E-06  1.65044980399075E-05 -5.98612906999880E-05
  2.79374173373899E-04 -2.54509587558729E-03  1.00531582567469E-04 -8.94737597361841E-04  1.72513922519296E-04
 -1.50723659378797E-03 -1.60737073646827E-05 -3.61883678817940E-04  2.57329299314421E-03  4.23797388405443E-04
 -2.55329783070942E-03  4.43966491600792E-04 -3.45288263994917E-03  5.06726667911949E-06  5.56517902661815E-04
  1.38427115205953E-05  2.71688210365485E-04 -2.15142196779454E-03  1.22912186017958E-04 -7.28207732473550E-04
 -2.22588372491149E-04  2.19150190228214E-03 -2.82663460102650E-04  2.27029841883728E-03  3.57749689117817E-06
 -3.93227076686785E-05  1.04209929937110E-03  1.81521723105413E-05 -2.67250302799834E-04  9.45251083051799E-05
 -1.47224229974514E-03  5.11934877132080E-05 -5.93238837689694E-04 -3.40750890514497E-06  1.99112151023460E-05
 -7.69698640205829E-04 -4.80618109089889E-06  5.33458223559907E-04  6.39203543324301E-05 -5.89842930085256E-04
 -4.62098392384640E-05  6.15596942266785E-04  2.50447836093440E-06 -5.03338688549719E-05  1.03573527815821E-03
 -1.03638694273995E-04  1.54740717869697E-03 -2.68938182776159E-05  5.00442867445507E-04 -5.21001592359115E-05
  5.23235922552506E-04 -2.64185237181688E-06  2.51288143721072E-05 -7.34443205738783E-04 -6.58715610820605E-05
  6.79655579081372E-04 -2.70952755590936E-06 -2.89441784858459E-04  4.22314881204985E-05 -4.94307672025323E-04
  2.19410963999268E-06 -1.29620551261493E-05 -1.59274221171737E-04  3.14266829709908E-05 -1.29147198618636E-04
 -2.32449016177618E-05  2.44092359009942E-05  3.24928271208071E-05  2.34348634447185E-05  1.04137697700292E-04
  2.64369037284829E-05 -9.15840726946153E-05 -8.31970553828294E-05  1.23339114486609E-04 -1.66929663482788E-04
  6.02886368988035E-05  4.04594990185395E-05  1.42071418460832E-04  1.12292552991451E-04 -1.08497168217049E-04
  1.55774924694617E-04 -2.03371753934495E-04  4.16303232363596E-05  9.84531301861429E-05 -1.23555387889165E-05
 -4.34303495693909E-05 -1.18458512364818E-05  8.71443450280534E-05  6.34838784950950E-05  4.94597911874090E-05
  5.03863367092207E-05 -1.28382451101181E-05
* ORBITAL    1   74
 -2.56651379402521E-07  3.41134143439482E-06  1.36791610018484E-03 -3.21477458246074E-04  4.62252095986841E-04
  4.66064928219999E-06 -2.40872499262333E-02  1.28094307692853E-04 -2.14418281911661E-04  7.98093704647147E-06
 -5.86120859244597E-02  3.80623893573566E-04 -3.33957736482142E-04 -2.01756101260503E-05  1.68295598087567E-01
 -1.32287508699406E-03  1.21081271744987E-03 -2.25049507681427E-04  2.41985381002429E-05  2.15818565812144E-03
  4.22263409652137E-07  2.71926989863772E-04 -2.36372624149700E-04  4.35549105267609E-04 -4.86759447547329E-05
  7.11223268263108E-04 -1.01009988949708E-04 -5.74889440220740E-07  2.23547462643094E-07  1.13356192912405E-03
 -2.31212660321674E-04  4.23941781818420E-04  3.30074065117646E-05 -2.64688680025229E-01  2.30472954202276E-03
 -1.86718901874890E-03 -1.39584226318591E-05  1.10241426277748E-01 -9.44901233436752E-04  8.24349130120711E-04
 -2.02576285087109E-05  1.62643330262777E-01 -1.58099010309747E-03  1.25714351866650E-03 -1.10225277819258E-04
  2.79798552849407E-04  7.73689440315199E-04  2.01779352152741E-04  1.41338168443619E-04  5.13287826003933E-04
 -3.81950549545853E-04  1.64408211656540E-04 -2.78632144202905E-03 -6.91072406216885E-05  6.95313939042027E-06
  3.13551170117621E-05 -4.44093457069125E-03  9.02511577315843E-04 -1.82445255391571E-03 -1.62923137793234E-05
  1.96224965169808E-01 -2.36038211422995E-03  1.38289665864668E-03  2.81964960283954E-05 -2.45377210101096E-01
  1.49792898584511E-03 -1.57956016457859E-03  5.89302673175952E-05 -5.37547630788226E-01  4.89198843609619E-03
 -3.73937356396276E-03  1.15010325887704E-03 -4.60636080084047E-04  6.83594872662822E-03 -1.20209833892261E-04
 -5.59190055616590E-04  6.22641121962772E-04 -9.37899562124689E-05  5.01814395689237E-05 -3.35317704460610E-03
  2.07125771622346E-04 -2.53675818242290E-06 -3.64243233283408E-06  3.41676307648997E-03 -7.80730317687080E-04
  1.06149652285441E-03 -2.57890856520045E-05  1.88000935937427E-01 -1.02102709291934E-03  1.24880095540388E-03
  5.66093415858836E-05 -5.20665733978363E-01  5.47552961459539E-03 -3.69703438026983E-03  4.60850671194544E-05
 -4.04563898145895E-01  3.68777822799968E-03 -2.82121529606417E-03 -1.13612946916898E-03  1.07414538825715E-03
 -2.00747961888594E-03 -6.21113873162349E-05  7.95092060446487E-04 -4.40567427267343E-04  4.71570181094500E-03
  2.48521025172493E-05 -2.61831950257776E-03 -8.14454986354766E-05  5.77756174323371E-06  2.47290186495539E-07
  4.94714374635093E-04 -3.03465614782678E-04  2.81876943354666E-03 -7.35060449147723E-05  1.09729783951984E-03
  9.43841788039788E-05 -5.78193203361633E-04  3.05565916022665E-06  6.45324025237037E-05 -4.54996139173950E-04
  1.12873731747910E-04 -1.43357138204426E-03 -2.23809560498208E-04  2.21525129390146E-03 -2.03943787837788E-04
  2.44940817952084E-03  3.92423294266053E-06  8.41815878857339E-05 -6.76284834117593E-04  1.41433164617274E-05
 -6.43482511223367E-04 -6.62783541013703E-05  8.43174187281019E-04 -1.64008585336516E-04  1.90299647730869E-03
 -8.31197666177895E-06 -9.35545480956141E-05  2.38513608775100E-04  4.38902738425309E-06 -7.14629878549187E-04
  4.49089904172428E-05 -5.69296595109014E-04  1.49096220761141E-04 -1.06524422885629E-03 -1.13033232069495E-05
  9.05720939584822E-05 -2.86690174267931E-03 -4.61842980922095E-05  6.22374483001913E-04 -2.41160059474284E-04
  3.72628442378050E-03 -1.31971389900176E-04  1.85598184520223E-03  3.21131897229341E-06 -3.02973318963157E-05
  8.64071397815600E-04 -1.15645740726549E-05  8.78675417672859E-05 -7.66967599153532E-05  1.11511667777546E-03
  4.20428293380328E-05 -5.14168260164132E-04  3.46268556096392E-06 -2.55916207544062E-05  8.28277168655948E-04
 -6.79574560426733E-05  7.19831114041718E-04 -1.28503382372746E-05  3.02574832494083E-04 -4.72053796963716E-05
  9.14787209387882E-04  7.53833583752545E-06 -5.91721268884986E-05  1.87714632366681E-03  1.61407333899700E-04
 -2.48543530147723E-03  4.15238724030017E-05 -8.47113645562813E-04 -8.40510223023374E-05  1.26435172894127E-03
 -1.30022000301209E-05 -3.70973105986880E-05  8.13062647365904E-06 -4.80692171746717E-05 -1.22882775113530E-05
 -7.38333016406741E-05  6.60129771894317E-05 -3.37923327024511E-05  2.72244350175571E-06 -7.08943048271631E-05
  3.20587584704624E-04  4.98739669402721E-05 -1.88752786868895E-04 -1.58068611481472E-04  8.51101794288023E-05
 -1.83617711088458E-04 -9.85887847781103E-06 -3.31408018828671E-05 -1.48040895141147E-05 -5.67412184795550E-05
 -7.93125017717622E-06  5.69898210630806E-05 -1.01756132081986E-04 -3.67614328408037E-05  2.18391038021839E-05
  1.44523636775813E-04 -1.13920361804388E-04 -2.94337890407769E-04 -1.08100781203409E-04 -1.83629840612494E-04
  2.74662780233925E-04  2.84768894666088E-04
* ORBITAL    1   75
 -1.98646488750432E-06 -3.72716559748078E-06  2.42821528947895E-03 -5.47647901296489E-04  7.79408383221452E-04
 -5.71717622008664E-05  5.20577215593392E-01 -5.37588499414117E-03  3.69647229328041E-03  2.51312526529423E-05
 -1.83679010821642E-01  1.12544414515800E-03 -1.26841386385437E-03 -2.30111829202664E-05  2.23544357862950E-01
 -2.05854905729843E-03  1.54295911530875E-03 -8.87447616464265E-04  1.05879700510992E-03  2.89188668155117E-03
 -5.28052313342004E-05  7.47089478440246E-04 -1.33549639231043E-04 -2.29869571755557E-03 -8.03627770144473E-05
  2.40263250333702E-03  2.10320104650409E-04  4.21553797504448E-06  1.58024830004516E-05 -3.45096477406635E-03
  7.33115824754256E-04 -1.31997044687658E-03 -1.62550841806887E-05  1.30705484352285E-01 -4.99506927649241E-04
  8.21786053433294E-04  2.06347666524534E-05 -2.35979827149781E-01  2.67139987343707E-03 -1.66748674832871E-03
 -5.72464681293955E-05  5.04090229405371E-01 -4.59659120329108E-03  3.50383464836534E-03  1.14212034255347E-03
 -5.16172619609920E-04 -3.76384563185074E-04  9.18757810192530E-05 -4.43192094871651E-04  7.13185956312245E-04
  5.54150551091093E-03  1.43848240161354E-05  2.02151451339614E-03 -1.83702231831225E-04 -1.75026691627424E-06
 -6.93991541242194E-06  1.36468602287917E-03 -2.70930971850708E-04  5.56010412222176E-04  3.46123156594125E-05
 -2.98308874731565E-01  2.91569810613920E-03 -2.19116925491699E-03 -4.58741423661645E-05  3.82863075659926E-01
 -3.43101597198885E-03  2.73697978617107E-03  3.38729065558490E-05 -2.71911479025763E-01  2.67574832910057E-03
 -2.07147999509140E-03 -1.41044884613258E-04  5.85523142650477E-04 -1.79410637915802E-04  2.23602756517995E-04
  3.67204511413682E-04  7.72864175211066E-04  1.70902185787670E-03  2.05012514484695E-04  3.82840106394068E-03
  1.55833576918886E-04  2.56077379218226E-07  1.56297243453284E-06 -1.85200278289199E-06 -2.46180354971191E-05
  1.80877983352268E-05 -2.20051179788474E-06  1.91747888662031E-02 -2.63136861833835E-04  9.72466326074860E-05
 -8.97779419217364E-06  7.76681757401476E-02 -7.65871462339670E-04  5.89917770242623E-04 -4.11914839829672E-06
  3.49820646124265E-02 -4.88430365463128E-04  2.02852306167839E-04  2.01000269917229E-04 -1.17443516295991E-04
  3.69654278902816E-04 -6.39409590395512E-05  1.46202724510129E-04  7.55469019583121E-05 -6.53086616506577E-05
 -5.30647582318980E-05 -1.04298719602674E-04 -6.91243407087607E-06  6.37440088566986E-07  3.83233892672108E-05
 -4.11540397051447E-04  8.49417182133628E-05 -1.01395234434600E-03  5.76257951170902E-06  2.08585802883867E-04
  5.92045971491295E-05 -9.57989304916075E-04 -6.84668378973114E-06 -8.60814220533287E-05  4.23342986694107E-04
 -1.00774670913286E-04  1.07519479689898E-03 -5.68104635177664E-05  9.67290774429584E-04 -2.13826698115865E-04
  1.76212505976244E-03  3.83466169520688E-06  4.96571016234639E-06  1.77690190476358E-04 -6.41645235127244E-06
 -5.43131139401590E-06  3.62191342038488E-04 -3.50876377705089E-03  1.04881308649363E-05 -4.11668812142519E-04
  2.79110104231344E-06  4.28421395560558E-05 -2.10261516967382E-04  2.10293871105332E-04 -2.01884683636492E-03
 -1.64559303510421E-04  1.84979407252990E-03  2.25740504214848E-04 -2.56498993483516E-03  4.04567515785798E-06
 -2.76183660158933E-05  9.50875847289035E-04  1.89612711218697E-05 -5.53790075998405E-04  7.35725918000729E-05
 -7.72960594616553E-04  5.30820294259165E-05 -1.20030117007719E-03  4.49790274416022E-06 -4.48398970068984E-05
  1.25616479291683E-03 -3.22582991655517E-05  7.80164471161456E-04 -1.09139520174698E-04  1.63800463739198E-03
  5.70807476924533E-05 -9.89837117152289E-04 -7.58788991496759E-06  7.70900186370257E-05 -2.13264441834220E-03
  1.88483232187621E-04 -2.88190391757947E-03  3.93791830363610E-05 -5.40469903658573E-04  1.00556668111057E-04
 -1.28754671222246E-03  6.65742592411068E-09 -3.69556336335733E-06  4.96761953113389E-05  5.62644134489617E-06
 -5.01594595516605E-06 -2.13661818309348E-06  6.37160683561431E-05 -4.06316994812681E-06  7.46575172404245E-05
  8.72173978037764E-06  8.90575659249063E-05  2.65838202155394E-04  7.24809694289651E-05  1.26348866013405E-04
  2.34042180520983E-04 -1.09817821169396E-04  2.04538849548376E-04 -4.91983723833579E-06 -1.31700909142786E-06
 -2.85465345279798E-05 -7.45892301543921E-06  4.52389668642660E-05  4.84931221675649E-05  9.33518942352551E-06
 -4.88966430386650E-05  7.97469997544302E-06 -3.70195019019860E-05 -3.40210220183733E-05 -2.58088392954362E-04
  1.70734391099830E-04  3.45857098931814E-05 -1.49675792517899E-04 -1.32551842888628E-04 -1.02809763204548E-05
 -4.48637217736372E-05  6.51008916917794E-05  3.20858224254330E-05  5.52324745278816E-05  6.67434242882973E-05
 -6.16510759659484E-05 -9.49651141257264E-05
* ORBITAL    1   76
  2.72792051971199E-06  1.06831310735580E-05 -2.06852812172402E-03  4.28147258812859E-04 -7.38991797079697E-04
 -3.42581677211399E-06 -6.36744517222314E-03  3.83795605166241E-04 -2.85826968733705E-05  8.47135659041761E-06
 -6.74570522556135E-02  1.01933896630887E-03 -5.71502701459778E-04  6.15908897379012E-05 -5.11227150670065E-01
  4.80415406802688E-03 -3.60740690709075E-03  7.67845826483711E-04 -1.99843657524407E-05 -4.38900562067548E-03
 -1.81895213641165E-04 -2.03782829487059E-05  9.04317723399288E-04 -7.23481963552292E-04 -1.85956841840377E-04
  2.10694428403459E-04  3.03238104292503E-04 -5.04143875672101E-06 -2.32187900937843E-05  3.08141406182472E-03
 -6.29828591833860E-04  1.25519538235087E-03  5.08742136182507E-05 -4.26254671972342E-01  3.57225227039622E-03
 -2.90296017239441E-03 -3.54890085483774E-05  3.13679642413152E-01 -3.28947984518486E-03  2.25374361409698E-03
 -8.90275030682735E-07 -1.94988047037815E-02 -4.77174013116064E-05 -4.17751236068644E-05 -4.66264277484494E-04
  6.65211019646632E-04  1.33605533462761E-03  2.22543609467376E-04  7.09258310617745E-04  3.98677527831674E-04
 -3.27096022209380E-03  2.99663742665376E-04 -4.67817606065449E-03 -9.80853043445676E-05 -1.04324285801490E-06
 -6.10653858307764E-06  2.45548931564106E-04 -5.31217843747374E-05  9.23802436831501E-05  3.14427278625370E-05
 -2.76051572769352E-01  2.87986757506928E-03 -1.98311147483942E-03 -2.70056547026497E-05  2.25315862884594E-01
 -2.17798957804929E-03  1.61904134643541E-03  3.15479215957392E-05 -2.58360485734174E-01  2.56210294950278E-03
 -1.87453995120315E-03  1.15783341051483E-04  4.65080642948994E-04  8.00987502935401E-04  1.54799174106382E-04
  4.66158655971238E-04  6.18325674202403E-04  1.50365858096752E-03  1.04781476790679E-04  2.04608102682938E-03
  2.32813934301760E-04  1.74872801835433E-06  5.10719345358302E-06 -1.83334969262300E-03  4.16869528305240E-04
 -6.69513252988381E-04 -1.08405778081633E-05  8.36762009148553E-02 -1.09356516960641E-03  6.93859343443298E-04
  2.15942272492015E-05 -1.61906678610581E-01  1.40243756906925E-03 -1.17145608564936E-03 -5.73267595159565E-05
  4.74289800804297E-01 -4.31434508896721E-03  3.36613217807955E-03  5.57420185377685E-04  2.67213740331344E-04
 -1.51375406687093E-03 -1.50311241380208E-04  1.19548049583512E-04  8.84122972002749E-04 -4.10019884169787E-03
 -1.62710661331390E-04 -5.25407899008124E-04 -3.85844015671967E-04 -3.20123669551342E-06 -3.64242920884842E-05
  7.30656129060433E-05 -1.79796599764637E-04  1.87646477233909E-03  1.51622769236688E-04 -1.94134203903822E-03
 -2.73917197054685E-04  2.79064638857399E-03  4.54727850670833E-06  2.45858103350224E-05  2.96604003672388E-04
  1.13661297647428E-04 -1.15124331355143E-03 -1.35732921474709E-04  7.92370642104160E-04 -1.57332092316266E-04
  1.75315388750534E-03 -4.70191613368808E-06 -1.18047399732712E-05 -3.89596237017340E-04 -1.83660794545649E-04
  2.29609924614989E-03  7.25040253974136E-05 -8.54127129306942E-04  2.71677666702889E-04 -2.50976154025081E-03
  1.72313431720979E-06  5.81365081132735E-06  1.20306749800638E-04  5.86225846343946E-05 -2.39721720571723E-04
 -9.55476504624445E-05  7.50398764087882E-04  7.71994313329637E-05 -6.03907180467494E-04  1.11205561586071E-06
 -1.34712495276386E-06  1.77421048487586E-04  8.55443426873579E-06 -3.96227475748864E-04  8.72852366199254E-06
  6.48248522692778E-05  1.23515422792978E-05 -5.38671306671274E-04 -5.74920508316412E-06  3.45334724228608E-05
 -1.28776033648500E-03  2.06599975174326E-05 -1.12909437769500E-04  1.10315300503044E-04 -1.93298450301430E-03
 -5.29305859803982E-05  4.24954786472266E-04  8.84644004279494E-06 -6.61707802033927E-05  2.15252049114050E-03
 -1.79476968562426E-04  2.34983531518791E-03 -3.81691135130957E-05  7.37559703248760E-04 -1.09160396490765E-04
  1.87797544386161E-03 -4.73552985439209E-06  3.84602716823466E-05 -1.19750486368444E-03 -1.06358462550663E-04
  1.79664739431851E-03 -1.48747841144102E-05 -9.10729406546119E-05  5.25206136646439E-05 -3.37909420813376E-04
 -1.95194894735990E-05 -1.11256420530431E-04 -1.68479522557234E-04 -9.93170751408102E-05 -7.45482224594779E-05
 -1.61225406386761E-04  1.53354011502989E-04 -2.01185924669987E-04  1.18597416119052E-05  5.86670351174173E-05
 -1.04868010733889E-04 -3.01564591075211E-05  3.95609253420795E-06  1.18441020999276E-04 -8.58873135767999E-05
  7.57601842768027E-05  6.23563436468755E-06  6.87195037531374E-05  3.55642300778063E-05  1.78940830692878E-04
 -6.47234501338501E-05 -8.45658831961404E-05  7.88032088216781E-05  1.19975494250405E-04  7.89210066332869E-07
 -1.67111168220755E-05  2.15756221286050E-05  3.77291752128673E-05  4.43175966886744E-05  1.34511503014536E-05
 -4.17410394748050E-05  1.88077864958447E-05
* ORBITAL    1   77
  4.54280558994212E-06  1.30761615218082E-05 -4.99745987146478E-03  1.21002105734328E-03 -1.90056324439944E-03
  1.35654803851190E-06 -1.07015301440099E-02  7.45359552542100E-05 -1.33156461815076E-04 -5.63007829656314E-05
  4.77241442919819E-01 -3.66006760145214E-03  3.20827357032510E-03  2.87876802177109E-05 -2.68249498993048E-01
  1.89244432132422E-03 -1.76669705178389E-03  7.19140717407300E-04 -2.25518824848788E-04 -6.32798131849753E-03
  2.36421400658408E-04 -4.35334392321974E-04  4.95783997171648E-05 -5.33810299497194E-04  2.39302091927095E-04
 -5.39289617006890E-03  3.44850552325103E-04  4.03523985903315E-06  1.52062031234824E-05 -3.54931625417435E-03
  6.65896174864219E-04 -1.56212407556227E-03 -2.65179364215403E-05  2.56616193912250E-01 -2.01477743528635E-03
  1.59657345612375E-03 -2.70490873371999E-05  2.46789961904030E-01 -2.63061961831190E-03  1.73001771015628E-03
 -3.89832492097088E-05  3.16277916496262E-01 -2.59406116235077E-03  2.18768126938274E-03  3.84690961600915E-04
  2.35114145107845E-04  1.71549080068531E-03 -2.00192340359624E-04 -1.01592187265633E-04  2.91854019911203E-04
  5.24566504988421E-03 -1.79840598086467E-04  2.97210549557699E-03 -4.24214857526848E-04 -4.38667341717902E-06
 -1.87244748795614E-05  3.28692957274197E-03 -5.13301845193875E-04  1.56634903464067E-03 -1.50762180167474E-05
  1.56085064680684E-01 -1.77987886131224E-03  1.07666124629210E-03 -3.23583155957691E-05  3.13104399057389E-01
 -2.71159478409391E-03  2.02289454471016E-03 -2.29448477988488E-05  1.93946476835853E-01 -1.48823788866726E-03
  1.31279674506728E-03 -2.72843314901396E-04 -7.23112706293601E-05 -4.40709622930383E-03  2.34346742402006E-04
  2.03239724340235E-04 -4.90371574287069E-05 -1.06178325184087E-03  2.62944535937821E-04  3.41534994779535E-03
 -3.35560435778398E-04 -5.06817585852823E-06 -1.70545649763447E-05  4.93008591297053E-03 -1.28533104608055E-03
  1.87922301922255E-03 -6.03448084662712E-05  5.15752577068492E-01 -3.98231810117683E-03  3.49493415902030E-03
  6.90269153955639E-06 -6.21228641434010E-02  5.61278888684072E-04 -4.94036788578212E-04  2.07595953526885E-05
 -2.05631812770889E-01  1.27011603286296E-03 -1.32818192465439E-03 -6.78388829764989E-04  3.34927013586926E-04
  1.90326285012484E-04 -2.86862088218032E-04  5.32100890308039E-04  1.01327269483460E-04  5.97131024832289E-03
 -2.87347870819902E-04 -5.75262310421112E-03  2.76466326145615E-04  5.18313790897866E-06  1.25503200354797E-04
 -8.91712080054656E-04  8.86481852969985E-05 -4.71126676712901E-04  1.94149514203635E-04 -1.37721333896034E-03
 -5.72881756824931E-05  7.60572271760102E-04  1.97575558381033E-06  1.18777394310542E-05 -1.58864568149269E-04
  2.68168669106040E-04 -2.40303942528223E-03  2.64644540992094E-05 -1.56657137875352E-04  4.93157733553172E-05
 -4.16011405134032E-04 -4.95431265205650E-06 -1.13352103211956E-04  7.45054459384702E-04  1.53070602703347E-04
 -9.38026422147265E-04  1.37785397003322E-04 -9.73536384292479E-04 -1.84856566580084E-05  3.77684696296624E-04
 -4.23683413429496E-06 -5.77480925268916E-05  5.12022844461279E-04  3.23284262068870E-05 -3.84983218082184E-04
  2.18538482797815E-04 -2.00225704330015E-03  1.35472897534289E-04 -1.15206518508631E-03  9.46403389543875E-06
 -7.82491126488123E-05  2.41560948568066E-03  2.80484599963214E-05 -2.01911977938578E-04  2.02715345944033E-04
 -2.83677338033897E-03  1.19780440581407E-04 -1.72762562568074E-03 -1.23649037817728E-05  1.21186525506839E-04
 -3.40793845356542E-03  4.84419508382020E-05 -5.39998138075220E-04  2.96619963319929E-04 -3.99830018667195E-03
 -1.73989276790509E-04  2.49840604127667E-03 -9.76224654905986E-06  9.19079947079932E-05 -2.62431457140110E-03
  2.29983719417116E-04 -3.16685910595333E-03  2.99770979884226E-05 -9.51011052308563E-05  1.33484543515762E-04
 -1.70701384033438E-03  1.18791533457963E-05 -1.22785247066048E-04  3.36508148139016E-03  2.93677160968002E-04
 -3.89518723117060E-03  4.89920809173349E-05 -6.06114573524771E-04 -1.73522339164802E-04  2.56455781479845E-03
  3.78080720739024E-05  1.10756356647579E-04  4.50344736323506E-05  1.00665417120282E-04 -6.78522329876179E-05
  2.43172116065439E-04 -2.00385296462597E-04  2.30308006980574E-04 -4.19919100172268E-05 -1.52315579468981E-04
  1.37305558574233E-04  1.42070402622541E-04 -1.34693371952909E-05 -2.98866823494101E-04  2.51207872835679E-04
 -3.01928942182399E-04  4.23056002232049E-05  1.53132974034067E-04  1.42614053834372E-04  1.39200450968216E-04
 -8.35977192414165E-06 -2.56217112184321E-04  3.03146775878140E-04  3.10510835942313E-04 -3.51274117985586E-05
 -9.86036078865151E-05  9.78670975367514E-05  2.84195500221918E-05 -6.25145626946323E-05  1.79425554627370E-04
 -2.28429116779164E-04 -2.22769099102824E-04
* ORBITAL    1   78
 -7.23519676800529E-06 -3.80619293458858E-05  3.29309707822155E-03 -2.83051369836166E-04  1.62470557874305E-03
 -7.50896348987646E-06  4.58758610388155E-02 -5.22137156840388E-04  3.88755091978109E-04  4.12234731937516E-05
 -3.89032460959790E-01  3.63702265576551E-03 -2.52745074090942E-03 -1.65037709745409E-05  1.24051709668038E-01
 -1.17027713647512E-03  7.51482753520792E-04 -2.45207422746758E-04  1.72274835822468E-04  4.27721088651761E-03
 -2.32634056070614E-04  3.55921327186085E-04  1.65870298608681E-04  1.10322489237277E-04 -2.04360908093692E-04
  4.28205559817083E-03 -2.36277563303188E-04  6.32491240666766E-06  3.64337051287127E-05 -2.03675004082466E-03
  1.93124520785149E-05 -1.13758524721848E-03  6.75322355403026E-06 -3.98336071164095E-02  4.23003094083761E-04
 -5.30512101425927E-04 -2.52171764680815E-05  2.50541657022476E-01 -2.40738169800570E-03  1.80228035150777E-03
 -5.73155066043812E-05  4.94187280412639E-01 -5.07003265586899E-03  3.50458005141330E-03  3.54653492160453E-04
  3.47291556926659E-04  1.65733245070127E-03 -5.15003087372642E-05  1.69369946229239E-04  6.71709420692625E-04
  4.40302050870865E-03 -9.85318799328031E-05  4.76225422502853E-04 -2.45641651434281E-04 -1.59041721222941E-06
 -9.41354537481659E-06  4.61377486655875E-04  8.23226662321242E-05  2.79586206313048E-04 -3.19519890634781E-05
  2.93878829690234E-01 -2.98957811008227E-03  2.19186803725401E-03  2.90268111438264E-05 -2.49818693040490E-01
  2.53480965039061E-03 -1.94010761082963E-03 -5.18732563036459E-05  4.51486094302536E-01 -4.76261389415096E-03
  3.34154741157509E-03 -1.63705197904057E-04 -3.92974647229021E-04 -2.11747411783329E-03  5.59787479869014E-05
 -2.33868473940540E-04 -6.84253456649254E-04 -1.51204947400560E-03  3.70086168101041E-05 -1.51040943204761E-03
 -1.63378996503501E-06  3.24782060445331E-06  1.70465755478289E-05 -1.49300357026313E-03  1.46139151152197E-04
 -7.52385840356957E-04 -7.98530130152244E-06  3.53047874077689E-02 -5.08190496786172E-04  4.12655431635391E-04
  2.36680652884187E-05 -1.95173949453231E-01  1.96205910446676E-03 -1.41711209216949E-03 -4.49501837929384E-05
  3.60178523761180E-01 -3.55655872471678E-03  2.58858275519639E-03  2.60012954637924E-04  2.57085872159736E-04
 -1.23902715846407E-03  1.26218994522925E-05  8.95662719934358E-05  5.12742232010814E-04 -3.16375593190713E-03
  1.39637307648501E-05  2.34006287556308E-04 -2.39519776748289E-04  2.29454209063467E-07  5.49558806387264E-05
 -8.76705819035228E-04 -1.55411818148400E-04  1.42436100982615E-03  8.32223214052753E-05 -8.88063986843283E-04
 -2.34541843093303E-05 -7.16928170241151E-05  9.74510423027548E-07  1.62777860126234E-04 -2.35609333888191E-03
  1.27903928431172E-04 -1.20350515297227E-03 -6.79988476416701E-05  8.16075586104182E-04  1.86562147085511E-04
 -2.39163848381655E-03  2.09291877591145E-07 -1.33484556805680E-04  2.20546545148775E-03  5.16739940464384E-05
 -1.05799033273183E-03 -2.04776222944552E-04  2.09157701766050E-03  1.54969515683294E-04 -1.90496437225684E-03
 -4.44261028252643E-07 -6.37961122765172E-05  8.88986821350179E-04  5.17315813311444E-05 -7.02601815930137E-04
 -4.92115237373468E-05  7.14497336419210E-04  1.82326261118790E-04 -2.33085395514421E-03  2.75352645050200E-06
  2.73914139617215E-07  3.83059186542926E-04 -4.25291701006132E-06  3.24217678007111E-04  3.41862444230016E-05
 -8.16281362669175E-04  2.07143803998146E-06  2.86647662870974E-04  1.34215913954352E-05 -5.21538434618220E-05
  2.59684887127743E-03 -3.49921885071737E-05  4.71344501499890E-04 -2.03427178525016E-04  2.89381971695675E-03
  1.20188610757633E-04 -1.94605931737416E-03 -9.87520557127318E-06  2.51952743642094E-05 -1.72447565324194E-03
  1.37778141302852E-04 -2.30867844806897E-03  1.54124445858407E-05  8.51030201936180E-05  6.65944318609581E-05
 -7.11407476968854E-04 -5.62843976680571E-06  2.70715539878428E-05 -1.16459723448795E-03 -9.81976527210097E-05
  1.60011871382971E-03 -1.02065123472455E-05 -8.48326613033903E-05  4.67802680729097E-05 -4.59665418107960E-04
  2.26938647867289E-05  1.13954025745370E-04  1.13389005687148E-04  6.39575189851134E-05 -3.52436562123723E-05
  1.13485624053971E-04 -1.55851581995831E-04  8.63882695484083E-05  1.53888771448680E-05  6.64367084443416E-05
 -6.95383670819443E-05 -3.70751947422533E-05 -3.19786440908645E-05  5.60121582636672E-05 -9.68880233835721E-05
  1.11989006555184E-04 -3.38407369524759E-05 -1.51944826036120E-04 -1.28732317874595E-04 -1.16051772881626E-04
  1.58616979172024E-06  2.24211641122532E-04 -2.02499871770976E-04 -1.49821718376186E-04 -5.48440211704086E-06
 -3.19706208596278E-05 -1.21011104181929E-05  5.83026939965097E-05 -5.01322471318075E-05  4.06103944149095E-05
 -2.57407290051458E-05 -6.46703545152475E-06
* ORBITAL    1   79
  2.14446228077915E-06  1.15909503820891E-05 -8.84539034556360E-04 -2.42898666434656E-05 -4.55665505244414E-04
  3.63363434589194E-05 -2.80483187778917E-01  2.90286417162840E-03 -2.10701427397562E-03 -4.55004205381482E-05
  3.79676980945779E-01 -3.87914201161627E-03  2.70795392850169E-03 -4.35976692128797E-05  3.59013060786215E-01
 -3.59246333674690E-03  2.72979589937723E-03 -1.19606354717417E-04 -4.24759955546964E-04  3.40780427585391E-04
  1.36239726265540E-04 -3.41125573640240E-04 -7.51603586798479E-04  1.38829442742834E-03  1.13274795172805E-04
 -3.27174655087760E-03 -2.75956416330214E-05 -3.82309631317636E-06 -2.21668111542477E-05  1.17802545887270E-03
 -4.44659018975916E-05  6.97991686819090E-04  4.60021521689982E-05 -4.05344159519565E-01  4.10982763620841E-03
 -2.87865539604648E-03 -3.31308172429230E-05  2.62693461503122E-01 -2.72374121689922E-03  1.99722602469602E-03
 -3.73721613760347E-05  3.09640038436284E-01 -3.21163274614371E-03  2.39886005365391E-03  1.00952050423471E-05
  3.86521647643483E-04  1.21522836539680E-03  9.10958678861361E-05  2.83314299491721E-04  6.48321675204078E-04
 -4.37424272209332E-04  1.06910649572908E-04 -3.42241637880090E-03  1.13232380913491E-04 -6.93013240203289E-06
 -4.10679708588761E-05  1.92748707140722E-03  1.48151707949372E-04  1.23258709287148E-03  8.58268505823086E-06
 -2.93793263425581E-02  4.00682350565839E-04 -2.92522296589711E-04 -2.72846342187030E-05  2.65088212945540E-01
 -2.84870073015307E-03  1.71943482456931E-03 -6.02350083930436E-06  5.52531125547398E-02 -6.73721403132700E-04
  2.48829231879311E-04 -1.14484415979121E-04  5.03997433424610E-05 -2.74784671958022E-03  1.51154041936497E-04
  9.02260523743243E-05  1.05632329346499E-04 -1.00521956720396E-04  1.12576570164642E-04  2.69758791078579E-03
 -2.24061280254968E-04  6.75112590930298E-06  3.63006827789994E-05 -2.86232390260118E-03  4.30310743553346E-05
 -1.51652805181099E-03  5.19902673107093E-05 -4.68916911680500E-01  4.69192278101748E-03 -3.13853596834874E-03
 -2.10458348972302E-05  1.37575373293194E-01 -1.45646130292120E-03  1.09228203913625E-03  7.69237914186865E-06
 -7.09998741300965E-02  7.03130667112102E-04 -7.03476694437519E-04  9.26479494830432E-05 -2.71799739800989E-04
  4.22073265588482E-04  2.14259835168879E-04 -3.59743755386232E-04 -4.57239557763734E-04 -3.12071198471226E-03
  2.42898288721384E-04  4.67614815250401E-03 -2.02367814520687E-04  1.62943660274638E-06  1.79061297119665E-04
 -2.61982375172414E-03 -1.99793575137379E-04  2.20542834301722E-03  6.18217086152565E-05 -1.15714374891318E-03
  2.16338947615093E-04 -2.33785152953929E-03 -1.40339163876332E-06 -8.74655758917340E-05  1.17189618416971E-03
 -1.24497019320126E-04  1.50918666302340E-03  7.37843222235147E-05 -1.05704037176373E-03 -4.75863626893817E-05
  2.10839049049276E-04  1.67376056797459E-07  6.66517760369958E-05 -1.01755828899024E-03  6.61754683980204E-06
  3.42881510322239E-04  3.33705874352666E-05 -5.93157818703979E-04 -1.22470748845985E-04  1.09163703372954E-03
 -3.55793859218180E-06 -2.20250654169409E-04  2.86830306834424E-03 -1.30331744077589E-04  1.51621396105339E-03
  1.89052136420135E-04 -2.09931269516312E-03  1.95845508171735E-04 -2.05743748189029E-03  1.04691326046174E-05
 -1.73829220693460E-05  1.71202038810910E-03  2.23286791983748E-05 -3.04037820873266E-04  1.21076441234914E-04
 -1.88295342128471E-03  7.45115598455002E-05 -1.28628458074102E-03 -4.68441254024428E-06  7.04566908258354E-06
 -7.46090790200098E-04  1.71912873854835E-05 -5.00626455856497E-04  4.71080475895219E-05 -4.38669339920920E-04
 -4.36386350570913E-05  1.07608357538809E-03  5.46047638456516E-06 -2.03299432620198E-05  1.04267303649279E-03
 -7.27143937875794E-05  8.19074119800955E-04 -2.21307355846019E-05  5.15792438226412E-04 -6.03741138772311E-05
  1.26035439184151E-03 -1.30870564217650E-05  3.81399232499718E-05 -2.35062546013073E-03 -1.75633343532013E-04
  2.43178518099984E-03 -3.39694712410328E-05  5.59512126984649E-04  1.11627510540982E-04 -1.97370575864399E-03
 -1.36645301684656E-05 -6.05101156539006E-05 -9.63749217950192E-06 -8.43930951842467E-05 -4.10591702374683E-05
 -8.77699543408161E-05  8.62269794552993E-05 -5.05770204725382E-05  3.11346245458350E-05  1.37897625357195E-04
 -7.91951946908471E-05 -1.34555825763468E-04  1.19103823810210E-05  1.55369574779202E-04 -2.06823936328595E-04
  1.52356777835132E-04  9.71054051602855E-06  4.66855945114676E-05  6.89398605392899E-05  3.50976209372923E-06
 -4.36258351573305E-05 -7.07976192018302E-05  2.30199490314957E-05  6.11453600290234E-05 -2.33360509313498E-05
 -1.10700313622475E-04  9.89855892234142E-05  6.43303898889954E-05 -1.46780447325315E-06  1.53907515114839E-04
 -8.67962404712643E-05 -1.17843506866584E-04
* ORBITAL    1   80
  2.69139367132115E-06  1.49799231857081E-05 -9.87148302285941E-04 -8.69737634540511E-05 -5.96652062331996E-04
 -3.33227150706362E-05  3.21339223220567E-01 -3.26974377926883E-03  2.34603756158831E-03  2.32275599773130E-05
 -2.04466878922898E-01  2.05241175192343E-03 -1.64263833645358E-03  5.65441631076438E-05 -5.08441978571947E-01
  5.24973566542180E-03 -3.69317062634700E-03  2.86939683539325E-04  4.34581236929560E-04 -3.11216871233855E-03
  6.69588358130504E-05  3.19823737644903E-04  7.54636478047237E-04 -1.75527674553600E-03  6.36408657867877E-05
  1.10875751943069E-03  1.03727620610556E-04 -2.59156078135674E-06 -1.52236438643813E-05  7.29761599276155E-04
  1.13974564576081E-04  4.86725509405774E-04  2.24608046946796E-05 -2.30554503996364E-01  2.43860638284701E-03
 -1.58646781927195E-03 -1.49133056537636E-05  1.37572986342633E-01 -1.44268410243697E-03  1.03424015913815E-03
 -1.35275789444633E-05  1.58169430637949E-01 -1.52589281179427E-03  1.21885272134978E-03  6.99668063403754E-05
  1.96578762113305E-04  6.14050971759610E-04  2.60328850159177E-05  2.31703139661122E-04  3.61412075915934E-04
 -4.17900500944781E-04  4.95150133419484E-05 -1.97484084814729E-03  1.08181240254777E-04  1.61479641656967E-06
  9.58172471357856E-06 -4.27136149424258E-04 -1.03534083219180E-04 -3.04157040307609E-04 -8.49353740946202E-06
  8.98580744615578E-02 -9.53460284110437E-04  6.74964515824087E-04  1.26783081042020E-05 -1.45652878873541E-01
  1.58020562112359E-03 -1.00327768031126E-03 -7.34903556124410E-06  1.07078002783101E-01 -1.02576502925648E-03
  8.21791773292658E-04 -6.44620941600805E-05 -1.17479129802892E-04  2.21425927418217E-04 -7.43823594013867E-06
 -1.62873888849750E-04 -2.24909502112215E-04 -3.78962052477041E-04  1.11997788952493E-05 -1.19369397114206E-03
  1.00497879969041E-04 -1.79156856839549E-06 -9.91269808469547E-06  6.66187190499893E-04  7.70625459124447E-05
  4.12090269240389E-04  2.96004169273188E-05 -2.62374479975202E-01  2.65898967799769E-03 -2.03591763713839E-03
 -3.64373865326539E-05  3.42101029292307E-01 -3.50051431747331E-03  2.51339962536655E-03  5.80745482625376E-05
 -5.21691220809196E-01  5.38698994206441E-03 -3.82000414077338E-03 -2.70504851293727E-04 -4.63898744777948E-04
  1.80816430439605E-03 -5.11988426341959E-05 -3.50047045729969E-04 -8.01371501196711E-04  2.74688234290889E-03
 -4.82562135730064E-05  1.63906442814161E-03  6.22147502438355E-05 -9.80065409278207E-07 -6.08476892768248E-05
  8.17877731850740E-04 -3.67513584949677E-05  6.46905087577156E-04  6.05162189419126E-05 -8.72373097421130E-04
 -1.90212265272222E-04  2.43328348789205E-03 -1.49454319033721E-06 -9.14574602561410E-05  1.18955518063114E-03
 -1.67057387087564E-04  1.85031311600749E-03  1.44808315191577E-04 -1.62275346247363E-03  4.64332781203158E-05
 -5.50187122715680E-04  1.30927578899650E-06  8.69563057891021E-05 -1.18135208211735E-03  3.97841428645242E-05
 -5.93965035894566E-04 -3.07596026788542E-06  2.61855448928869E-04 -2.05493604648206E-04  2.58140781224525E-03
  1.12643635446930E-06  6.39205794511918E-05 -8.17814283358609E-04  1.40128350218786E-04 -1.50978844490027E-03
 -1.50072166518111E-04  1.63457218028501E-03  8.72025232894324E-05 -9.39347342725270E-04 -2.80598018410116E-06
  1.27514011653708E-06 -4.09262805391582E-04 -7.27505796813353E-06  1.89289770721315E-04 -2.53043055799800E-05
  3.25453189040284E-04 -2.01483521150146E-05  4.68009408387691E-04 -4.89507158422969E-06  1.12786005949804E-05
 -8.40611369923020E-04  1.45868403803659E-06  3.14063895710882E-04  7.13785674220013E-05 -1.38415492842572E-03
 -2.35014789499559E-05 -3.26826375893052E-05  4.35792841571543E-06 -6.26703761681935E-06  6.91036178930199E-04
 -4.59268148698687E-05  5.65327497103561E-04 -1.26346254060599E-05  3.02053740117662E-04 -3.57149476003603E-05
  7.68577827580727E-04  3.30572253889782E-06 -7.46206677093255E-06  5.66225467339153E-04  5.15765936426458E-05
 -1.10374900702618E-03 -2.78648108302250E-06  3.82968630500624E-04 -1.03086802558868E-05 -2.65713014065850E-04
 -8.81184434405626E-06 -4.20793757202949E-05 -1.30383072487841E-05 -5.24818293562951E-05 -1.81389095567961E-05
 -6.07533492986968E-06  6.00206090708493E-05 -7.50375266479242E-05 -7.32912068767526E-06 -3.37156118037351E-05
  6.16768805457552E-05 -7.94355560439591E-06  5.95353707612245E-05 -6.25069726357846E-05  4.80308212853075E-05
 -1.60459983606934E-05  1.09159465905865E-05  5.01008384507856E-05  9.07519949284769E-06  7.00770572584508E-05
  5.63353106292403E-05 -7.20933419425659E-05  2.93970840219994E-05  8.43257130212930E-05  5.21383648057200E-06
  2.50103572345395E-05 -3.25708329694268E-05 -5.98157080104525E-06 -1.19377121093431E-05 -3.61257771938452E-05
  5.90143295720215E-05 -1.21270416562188E-05
* ORBITAL    1   81
 -1.72512416142295E-03 -1.26077795896139E-02 -7.17510961101646E-02  5.47734031901619E-02 -1.94544964271635E-02
 -8.87961375092092E-05 -2.09610015046322E-03  5.85031402414640E-03  9.36621507182105E-04 -1.21627797990321E-03
 -2.99858760787205E-02  3.87490777784953E-02  1.88047711464091E-03  7.62740944541487E-04  1.88378843034530E-02
 -2.24369647981199E-02 -7.16662839991336E-04  6.78993245743404E-03  1.49337449148927E-03 -5.33781956998363E-03
 -4.56286970553799E-03 -5.12508046640969E-03 -1.14099724359209E-03  7.97433861745156E-04  4.80336491076854E-04
 -3.05007672020004E-03 -2.85631937234145E-03 -1.73993555118032E-03 -1.27157427071225E-02 -7.23577350081419E-02
  5.55355854677559E-02 -1.96503689321210E-02 -1.20902891517212E-03 -2.98024531738642E-02  3.88510577609099E-02
  1.94381903204756E-03 -1.30479343065306E-04 -3.15313791296373E-03  6.57399236852377E-03  8.46237585147048E-04
 -7.93459138317702E-04 -1.96255296923570E-02  2.35751592681818E-02  7.26821437140186E-04  8.16842255818564E-03
  1.86172570421227E-03 -8.49105539108922E-04 -4.57937646630732E-04 -3.47895152692665E-03 -7.76531322186848E-04
  5.18165557680408E-03  4.62235763852643E-03  3.43700488774151E-03  2.98039497295781E-03 -1.73549887211577E-03
 -1.26833576205043E-02 -7.21753965137370E-02  5.58597811371408E-02 -1.94965555032675E-02  1.31461404568588E-04
  3.17946431682188E-03 -6.58108740958754E-03 -8.35887027481020E-04  1.21480562678573E-03  2.99484689045171E-02
 -3.90452150252913E-02 -1.92749452534587E-03  7.95491514700454E-04  1.96764062344967E-02 -2.36799383650130E-02
 -7.25242141374746E-04  8.10923837023830E-03  1.85531367724552E-03  5.02603063914522E-03  4.60730249989583E-03
 -3.50287455679008E-03 -7.90169231674492E-04 -8.88486525461082E-04 -4.55603586696404E-04 -3.33249609886777E-03
 -2.97204551479728E-03 -1.72367521393823E-03 -1.25972563596721E-02 -7.16941137555103E-02  5.48572353820557E-02
 -1.93563704833645E-02  1.21525108633640E-03  2.99624135363071E-02 -3.87544220849932E-02 -1.88466103859614E-03
  8.82739955249686E-05  2.08600536463939E-03 -5.86582192229465E-03 -9.37835795377582E-04 -7.64185386053131E-04
 -1.88726942678081E-02  2.24343353307971E-02  7.11433775145612E-04  6.76752556116035E-03  1.49391294886412E-03
  7.97594034834816E-04  4.77387213992429E-04 -5.06992004912343E-03 -1.12946600963109E-03 -5.32428110093289E-03
 -4.55725240818291E-03  3.02118172820356E-03  2.85562829065201E-03 -1.58888709768100E-03 -1.70923047886966E-02
  3.50593604043332E-01 -3.71994114106492E-04  2.52543870914507E-03 -5.19049010535128E-03  7.47760734476943E-02
 -3.38584359598693E-03  5.09795793554708E-02 -1.63306025740423E-03 -1.75787767930674E-02  3.62484788647962E-01
  3.80597388515448E-04 -2.38547030410329E-03  5.27327813348781E-03 -7.70695831954380E-02 -3.51050174836131E-03
  5.32863322799904E-02 -1.59093568729402E-03 -1.71120719309986E-02  3.50968060229684E-01  5.19569283824227E-03
 -7.48916736198689E-02  3.71439112670483E-04 -2.54902598451890E-03  3.38696251678209E-03 -5.10255439134010E-02
 -1.63354910052815E-03 -1.75866937105033E-02  3.62820080989929E-01 -5.27676051369424E-03  7.71069477153002E-02
 -3.81473157322802E-04  2.36328354981304E-03  3.51033197656507E-03 -5.33351393768644E-02 -1.84733583865934E-04
 -2.64233418326689E-03  7.35563418394555E-02 -1.20139508967086E-03  6.77154018053450E-03  2.23471439637036E-04
 -1.16825815071960E-02  9.94692044295876E-04 -1.27936792959563E-02 -2.00990072075321E-04 -2.80530023416315E-03
  7.55503897048187E-02  1.25884744586907E-03 -7.13027512041053E-03 -2.12034286827213E-04  1.16750001466842E-02
  1.03148892424450E-03 -1.31951460397279E-02 -1.88843490412238E-04 -2.69691900618172E-03  7.50473905091871E-02
 -2.32156692872154E-04  1.18717973212441E-02  1.20903864780715E-03 -6.87556306125024E-03 -1.01174383626681E-03
  1.30828843857188E-02 -1.99363564687925E-04 -2.78743485307942E-03  7.52704414747242E-02  2.13366025181797E-04
 -1.16680624655492E-02 -1.25037764898251E-03  7.08041014449320E-03 -1.02564724803459E-03  1.31460558636029E-02
 -3.90120600430031E-03  5.13452160113055E-02  5.71152315828732E-03  8.30004505072584E-03 -1.79765963833848E-03
  1.16404011126491E-02  8.97985417445331E-03  1.16998105378605E-02 -3.98592694485963E-03  5.21739788293247E-02
 -5.90011374605716E-03 -8.39296323268593E-03 -1.86477190238160E-03  1.17007109082180E-02  9.06834718404982E-03
  1.18504784237675E-02 -4.00558153919133E-03  5.24616648511463E-02  8.49184621887102E-03  5.93262102202805E-03
  1.88806332143751E-03  9.12088576427059E-03  1.19235021839727E-02  1.17937044698414E-02 -3.84873195680585E-03
  5.05802239242296E-02 -8.24168490290859E-03 -5.57553630086842E-03  1.79649032953394E-03  8.84313030470911E-03
  1.15254082086022E-02  1.14694020535106E-02
* ORBITAL    1   82
  8.79943211750129E-04  6.40383442108055E-03  3.50175620996854E-02  4.94102382636783E-02  5.75770490802432E-02
 -6.29896876355701E-04 -1.67174069640173E-02  1.02338343954383E-02 -4.02020282593683E-03 -3.28293333585425E-04
 -9.34141704488378E-03  8.78704387918691E-03 -1.84106298479869E-03  5.93248438153270E-05  1.76734111167072E-03
 -7.13119947869866E-03 -1.43050780008217E-03  1.46094868308808E-02  7.18701857959524E-03  1.63845094612472E-02
  4.30354828250107E-03  9.12027314359211E-04 -2.00779897646078E-03  3.69795445277236E-03 -1.21653396451546E-03
  1.39708181086180E-02  2.04806042267220E-03  4.73019504876646E-04  3.43429932660937E-03  1.83848017889371E-02
  4.52908469106034E-02  4.03321916596706E-02 -5.01765532553487E-04 -1.35871673982923E-02  2.13563826296846E-02
 -2.21037001504976E-04 -5.69760946417638E-04 -1.52860259176062E-02  1.83587784587408E-02 -2.11778384016161E-03
  3.30847647258039E-04  8.44189795222688E-03 -6.20933592147178E-03  1.49087725192623E-03  1.90085379843799E-02
  7.26800179059628E-03 -2.57445687518265E-03  1.20427656661144E-03 -2.01631195819370E-02 -6.31919473098881E-03
 -9.10637464219516E-03 -2.30592469397229E-03 -8.57542578808010E-03 -8.99971559097336E-04 -4.81047480903771E-04
 -3.49156025819017E-03 -1.86518475216707E-02 -4.52258834027634E-02 -3.99105284162378E-02 -5.66216569705389E-04
 -1.51971524376771E-02  1.86492665355877E-02 -2.01643501681923E-03 -4.75422569461274E-04 -1.29339561919803E-02
  2.08672917750605E-02 -1.56111189872732E-04  3.44398766997003E-04  8.77590040871261E-03 -6.70959243456238E-03
  1.46197092327991E-03 -1.92603718993057E-02 -7.26349521088758E-03  8.62731197269393E-03  2.28102487091372E-03
  2.01715329406316E-02  6.28165972125779E-03  2.47003554647056E-03 -1.18530672930414E-03 -8.20490698094205E-03
 -8.97829856784800E-04 -8.92002791442545E-04 -6.49069891466600E-03 -3.54576101781281E-02 -4.90478298463404E-02
 -5.71607065852011E-02 -3.05359248225202E-04 -8.76958522579291E-03  8.33136901283475E-03 -1.77636896437536E-03
 -6.21511678702639E-04 -1.65061366643817E-02  1.04651056506274E-02 -3.88982264759102E-03  4.60849094057090E-05
  1.43748825041747E-03 -6.56027215292855E-03 -1.38547078319967E-03 -1.45751363058459E-02 -7.10103829484968E-03
 -3.62197625696722E-03  1.18945223965829E-03 -8.19571387386381E-04  1.98764303669706E-03 -1.60499090807515E-02
 -4.31059818152322E-03  1.36730963827897E-02  2.07612042302758E-03  7.90272117318092E-06  1.27319312468782E-03
 -1.02920634321916E-01 -2.61329876866291E-04  6.23403287627823E-03  4.27229649407749E-04 -1.32591456119619E-02
  6.63751248800001E-04 -1.61485898600910E-02 -4.82732757291643E-04 -6.51973569521829E-03  2.31891536967496E-01
 -4.07665778823068E-05  6.16993496622873E-03  1.94622284905423E-03 -3.99282354392636E-02 -1.25392716251382E-03
  3.04799110577385E-02 -2.80484625110923E-05 -1.47481142961086E-03  1.06764018439732E-01  4.67374073057228E-04
 -1.41525225121785E-02 -2.62916599691084E-04  6.10840897554253E-03  6.96154421704527E-04 -1.66780315278681E-02
  4.67042002566322E-04  6.37026402954463E-03 -2.29555323530234E-01  1.91890324807761E-03 -3.93518881439049E-02
 -3.37665109536971E-05  6.26660222083229E-03 -1.23176265179118E-03  3.01375940252926E-02 -6.40882952881928E-04
 -7.61220336139609E-03  1.66709629337815E-01 -3.55012840785832E-03  2.55750852961214E-02 -3.29169120467696E-04
 -6.90292172342047E-03  2.26237613194003E-03 -2.19460120117214E-02  1.21486101178759E-03  1.41984964558006E-02
 -3.01259881970667E-01 -6.40304047288452E-03  4.62974053784121E-02 -6.90527868804093E-04 -1.45459646239907E-02
 -3.97779549808786E-03  4.32105056285221E-02  6.64208319276690E-04  7.87660280272732E-03 -1.72428113295618E-01
 -3.41114301539127E-04 -7.15901691720560E-03 -3.62795211965983E-03  2.63665909059131E-02  2.32546352196567E-03
 -2.28367313914140E-02 -1.18120551686921E-03 -1.38363418686566E-02  2.95101549842903E-01 -6.61633615996178E-04
 -1.43119815786232E-02 -6.25453542359492E-03  4.51848681181096E-02 -3.89056280293825E-03  4.22259782830414E-02
  1.15593508708783E-02 -1.68718094553641E-01 -1.45359691425481E-02 -1.94489112887788E-02  3.22436419098492E-03
 -3.86365262147923E-02 -3.12611617266441E-02 -3.84188956746091E-02 -1.97366896028281E-02  2.82288472451507E-01
 -2.48545120349740E-02 -3.37873290833316E-02 -7.12088384955523E-03  6.21635115055846E-02  5.18493714852372E-02
  6.36243909259070E-02  2.01700111134218E-02 -2.88594378002079E-01 -3.48772509256700E-02 -2.53940302329986E-02
 -7.38913888847372E-03 -5.29919456177318E-02 -6.49684622355864E-02 -6.34952784374671E-02 -1.12160645319298E-02
  1.63560280256628E-01 -1.90964148451977E-02 -1.39446450929139E-02  3.22610921286012E-03  3.03185557354735E-02
  3.72796185783865E-02  3.75164499963568E-02
* ORBITAL    1   83
 -8.03854100117532E-04 -5.87391114787868E-03 -3.32308836865770E-02 -4.20950691122173E-03 -3.65589098475019E-02
 -5.87572141537106E-04 -1.53124561968781E-02  4.01212947036136E-02  3.99627215919779E-03  3.48898456410828E-04
  9.21974253572613E-03  7.42484230387506E-03  4.07877523300848E-03  4.65514141631795E-05  8.07473763965391E-04
  2.40147635433166E-03  3.94509877664928E-04  3.90135696359329E-02  6.96533870883997E-03 -1.57882940770022E-02
 -3.91624351168675E-03  3.69252627677813E-04  1.32129989451789E-03 -1.60671171076528E-03  3.37315425572564E-04
 -1.38234922903798E-02 -2.95422259460680E-03  9.80661923903224E-04  7.14854436212563E-03  3.96956031741309E-02
  1.09838951382942E-02  3.91549939235716E-02 -2.17784309463720E-04 -6.10796911281918E-03 -7.94574863110288E-03
 -3.46379118411557E-03  5.41368702777700E-04  1.40177103085367E-02 -3.43745069343054E-02 -3.13647247749069E-03
  1.68379081323097E-04  3.81805606923973E-03 -2.02148439423884E-03  1.85574765940031E-04 -3.53896977815016E-02
 -6.39407079433520E-03 -1.38038991028915E-03  2.15842589349699E-04 -2.81449595660838E-03 -1.70042716018582E-03
 -1.43929393252626E-02 -4.29457274790045E-03 -1.26092064568577E-02 -3.34721363684780E-03  5.11238495968123E-04
  3.72594058210887E-03  2.06755603303282E-02  1.66688973854699E-05  1.60337901507526E-02 -6.71322650846144E-04
 -1.73566635016726E-02  2.94228854019744E-02  1.07150521832291E-03  3.01003092671574E-04  7.94750584629622E-03
 -3.78579888129906E-04  1.94926384196107E-03 -4.95108226810062E-04 -1.23805341679841E-02  1.37609566476388E-02
 -7.33443964655327E-05 -3.35077674344430E-02 -7.27088077340073E-03 -5.60556710713543E-03 -1.97031865002532E-03
 -1.95783218894478E-02 -4.84533309333140E-03  3.12859599450791E-04  8.01126666563495E-05  5.94263610810573E-03
  2.03210152848030E-03 -5.43645491447772E-04 -3.97206210456589E-03 -2.24374347740215E-02 -8.61653503171745E-03
 -2.86354481692800E-02 -5.63062905388764E-04 -1.46719031843458E-02  6.06008435195931E-03 -2.82092545063952E-03
  5.41822529882115E-04  1.39522118656415E-02 -3.06745870064434E-02 -2.81947018258414E-03 -3.98920877748998E-04
 -9.99025749437392E-03  8.68258330237458E-03 -7.03848950972793E-04  3.23509020212282E-02  5.71957966069841E-03
 -9.54358346944770E-04  5.81491982539410E-04  1.98519032150928E-02  5.66227017425126E-03 -1.11450409593263E-02
 -2.59014733335512E-03  1.08942710467069E-02  2.12968529373368E-03 -5.00901659663893E-04 -5.59351136223070E-03
  1.40237553561582E-01 -7.78510622835459E-04  5.87643821208197E-03 -1.30391104320682E-03  2.32990312234784E-02
 -1.13365373701357E-03  2.24846384147860E-02  1.03553079871768E-03  1.13056156986857E-02 -2.71011403689637E-01
 -9.03372790223543E-04  7.11140062374221E-03 -2.77091454951966E-03  5.13438144157192E-02  1.80512011418357E-03
 -3.77775861249832E-02 -9.31822982789947E-04 -1.05577638999148E-02  2.74569497045258E-01  2.78445294764876E-03
 -4.99149661342215E-02  9.68099487149385E-04 -5.07162304925423E-03  1.73108719971692E-03 -3.76549467124745E-02
  6.72359860318115E-04  7.44897362232130E-03 -1.85527297424947E-01  1.64923898145381E-03 -3.23944814545415E-02
  6.79280847609841E-04 -6.04890186704062E-03 -1.47112554069988E-03  2.92537411861511E-02  4.29219097380735E-04
  5.06409060769338E-03 -1.10686348511141E-01  2.17429189795852E-03 -1.75033731441009E-02  2.74266747392413E-04
  8.80544206144792E-03 -1.43957761978071E-03  1.56034279026859E-02 -1.21453332931068E-03 -1.39711511100105E-02
  2.88310168851997E-01  5.96720877647198E-03 -4.57913590340779E-02  7.84643212523652E-04  1.83190687916791E-02
  3.70865043236229E-03 -4.32264405297402E-02  1.02350687342231E-03  1.20101580843425E-02 -2.59767956872165E-01
 -5.82020091240620E-04 -1.72629737724888E-02 -5.19931478421531E-03  3.97672617167681E-02  3.29934902926715E-03
 -3.83593372071657E-02 -8.95387367914875E-04 -1.03021126399755E-02  2.12585385016709E-01 -5.98620098067375E-04
 -1.33513090878667E-02 -4.39825833280423E-03  3.43792969720021E-02 -2.78751182606097E-03  3.06684946223752E-02
  1.68861517285979E-02 -2.38196063808446E-01 -1.96368755098189E-02 -3.01236507474622E-02  6.69937246315169E-03
 -5.24428674005695E-02 -4.40034420424977E-02 -5.15893400637713E-02 -1.41754657035564E-02  2.00089619200883E-01
 -1.66565983322553E-02 -2.52219383721529E-02 -5.11882902903239E-03  4.38465220257909E-02  3.65115375546040E-02
  4.23476690019757E-02 -1.91224922798470E-02  2.68771883390327E-01  3.42940811430158E-02  2.26231983250884E-02
  7.81151866035559E-03  4.90607124605225E-02  5.74141903657957E-02  5.77967482901805E-02  7.12770340603877E-03
 -9.94078467065893E-02  1.34198451877837E-02  7.71006962650424E-03 -2.66018274108511E-03 -1.84010304731729E-02
 -2.06193418942359E-02 -2.25990381281778E-02
* ORBITAL    1   84
 -3.31727335456500E-04 -2.42392790767673E-03 -1.37436684723467E-02  1.04676400256848E-02 -6.47667350032987E-03
  7.06241226152778E-05  1.50462165423629E-03  7.95925797836785E-03  1.26570323257191E-03 -5.59474666724810E-04
 -1.43178091348642E-02  2.61641175014504E-02  1.38870364778691E-03 -7.31659656494337E-04 -1.89517171162011E-02
  2.15166247068938E-02 -8.29734495801730E-04  2.64466782237889E-03  5.83445650949116E-04 -5.02610659043031E-03
 -1.70888763576797E-03 -4.03338231398069E-02 -9.37296821421724E-03 -8.63155318454881E-04 -6.00663526801999E-04
 -2.04415247904657E-03 -9.32970967523279E-04  6.76397121036183E-04  4.93283709964512E-03  2.74566172513756E-02
  1.84708904516552E-02  3.61984775651210E-02  2.47830944956706E-04  5.89860210230059E-03 -1.53994179246619E-02
 -2.11732819245817E-03 -3.97126437743529E-04 -1.02356765674903E-02 -1.44053037841406E-03 -3.37722999622083E-03
 -7.31065212652583E-04 -1.89751591978140E-02  2.47691488031841E-02  1.21758032660087E-04  5.34629102559063E-03
  3.40129612954155E-03 -2.90738636083157E-03  2.24275706934763E-04  3.60128420753019E-02  7.14239159652601E-03
 -1.37328393617321E-02 -3.52670458759270E-03 -9.95576960453345E-03 -1.73786149539605E-03 -1.07701228863692E-03
 -7.85125894469749E-03 -4.35938781097964E-02 -2.08244698163093E-02 -5.00106280386084E-02 -5.72901135167529E-05
 -1.46134485515479E-03 -1.80701193898313E-02 -4.27650355950187E-03  1.50261145775757E-04  3.16748554283515E-03
 -1.82620364172115E-02 -3.44906507948080E-03 -5.28906653305184E-04 -1.40208475313999E-02  1.96383231775618E-02
  1.52756349931408E-04  1.29483380459795E-02  3.46083522186631E-04  1.81451205729827E-02  5.13035611293822E-03
 -2.98502416147404E-02 -5.41685719140958E-03  2.97006852417342E-03 -2.77545863827083E-04 -1.41729878876722E-02
 -3.15478814272042E-03  6.74539775496184E-04  4.93054457202760E-03  2.79899656159746E-02 -7.31953312263201E-03
  2.41101022068014E-02 -2.94716835831399E-04 -7.41915767239332E-03  2.61736663973741E-02  3.29114818023127E-03
 -2.31773024367352E-04 -6.32519462155481E-03  2.71150228546722E-02  3.16328012507130E-03 -6.21966082077965E-04
 -1.62897708713481E-02  2.02127013851234E-02 -4.86205420442767E-04 -2.18969471865018E-02 -3.96481914231508E-03
  1.57659755096464E-03  3.26760010557214E-04  3.48514019332348E-02  7.44875113553110E-03  1.24501250402846E-02
  3.42768133906844E-03 -8.83132377811278E-03 -2.26006256482204E-03  1.01014391378891E-03  1.16047071656671E-02
 -3.12088103243304E-01  6.03406536859590E-04  2.51527594841402E-05  3.36665702607922E-03 -6.05544961393636E-02
  1.50848271390555E-03 -3.70180763781410E-02  4.75819052709548E-04  5.01149618505213E-03 -1.08346350729167E-01
 -2.17619126311100E-04  2.11532432925477E-04 -1.59678975296589E-03  2.59929504390649E-02  2.19936394940193E-04
 -8.20638301097119E-03 -6.45022989451794E-04 -7.45224835345158E-03  2.03409759886572E-01  2.30561174621856E-03
 -4.15582259053148E-02  1.31376809343797E-04  2.78133890225923E-03  7.67114821992500E-04 -2.12902284414578E-02
 -9.55849417318476E-04 -1.02609820162559E-02  2.35144616434790E-01 -2.81789679972551E-03  4.94583446377338E-02
 -6.34251668336054E-04  3.82815911256022E-03  1.12906277631581E-03 -2.67368422048830E-02 -1.28376972878358E-03
 -1.49982070852412E-02  3.20422798167208E-01 -6.61785483168520E-03  4.85706428849274E-02 -6.86078718655423E-04
 -1.87469024252326E-02  4.04227798660273E-03 -4.84379863300710E-02 -2.97177907006017E-04 -3.44917050643427E-03
  7.30424730043149E-02  1.48976359733332E-03 -1.01433910992949E-02  1.40493979211317E-04  5.05612313152287E-03
  8.19445060709543E-04 -1.33252009148515E-02  9.40354825268862E-04  1.09517953959603E-02 -2.32856052828464E-01
 -4.79772967433761E-04 -1.23847101536235E-02 -4.81050628516860E-03  3.47900356627125E-02  2.90161915900064E-03
 -3.58726542711379E-02  8.80927703531535E-04  1.01551032908113E-02 -2.11081292225967E-01  5.24128291854120E-04
  1.36870840963489E-02  4.34785313421383E-03 -3.23036135986524E-02  2.60586644112609E-03 -3.36668111975086E-02
  1.53686834394634E-02 -2.18919134451978E-01 -1.88072013635620E-02 -2.62080495724260E-02  6.58729424614359E-03
 -4.66455917220645E-02 -4.03452039447940E-02 -4.92091003152444E-02  1.38619230154859E-02 -1.93290239850849E-01
  1.66064386149121E-02  2.45044102442241E-02  6.66851011097696E-03 -4.00812575790460E-02 -3.52816749992314E-02
 -4.19767783668108E-02 -4.66237170611268E-03  6.36325185838131E-02  8.27449980762713E-03  5.75341101519425E-03
  3.16290857906296E-03  1.16420591965812E-02  1.44343303979454E-02  1.20264793424057E-02 -2.11085754226503E-02
  2.99072510970599E-01 -3.70503480304065E-02 -2.49828059697781E-02  9.01431451870455E-03  5.51830603777948E-02
  6.62969694273401E-02  6.45417464508593E-02
* ORBITAL    1   85
  4.49397206973084E-04  3.23145280836160E-03  1.61118684645473E-02 -6.33062152965044E-03 -1.37750278571218E-02
  3.44427728904228E-04  8.72642183892914E-03  6.40794228232006E-03  4.80988291660974E-03  7.63032766910623E-04
  1.89491944982894E-02 -1.56023537394659E-02  2.22288193237210E-03 -5.03513804530960E-04 -1.25188531392281E-02
  2.12246488527190E-02  1.58815928834792E-03 -3.52922549887235E-03 -3.52367064783979E-03 -1.24881425997639E-02
  2.26097457427080E-04 -5.03123004051033E-03  3.41430921208398E-04 -2.69566172172024E-03  1.07985658226324E-03
 -1.06274928838240E-02  9.87357553059026E-04  2.33472002767086E-04  1.65504948486120E-03  7.23616842990463E-03
 -3.57343948968164E-03 -2.14873148329270E-02  8.47559876358673E-04  2.11659116030192E-02 -1.38214545190366E-02
  3.06731929436051E-03  4.83281910669208E-05  1.16617230625731E-03  1.76444805632446E-02  5.01624667586097E-03
  3.49802295698425E-04  8.65391699985381E-03 -1.64425594075373E-02 -1.63577118626097E-03  1.07611196053152E-02
 -3.85009028382921E-04  2.49498167937629E-03 -1.17312889155038E-03  6.50894002057320E-04  1.87997822654518E-03
  1.50723697824510E-02  7.63358286882352E-04  1.27934393513918E-02 -1.57381573783505E-04  2.01731670204357E-04
  1.42421128891607E-03  5.97523595357063E-03 -5.18242232688662E-03 -2.35007402538540E-02 -7.72304377825918E-05
 -1.92085140440813E-03 -1.72760825344045E-02 -5.19993010903773E-03 -8.49698755048746E-04 -2.12632055730348E-02
  1.37757063725157E-02 -3.15984783344608E-03 -3.45245886643028E-04 -8.55714157561035E-03  1.65966155118078E-02
  1.70197351343570E-03  9.84775963249689E-03 -7.26001005991552E-04  1.54226278781649E-02  9.06144304392691E-04
  5.77065396070688E-04  1.94107946578829E-03  2.57145318075157E-03 -1.22393356138742E-03 -1.31540376954328E-02
  9.31212953561617E-05  4.42298920479890E-04  3.18015807544844E-03  1.58461689678228E-02 -7.27671075713157E-03
 -1.45171836756619E-02 -7.79068516399816E-04 -1.93753329883940E-02  1.63925556274047E-02 -2.19427317073502E-03
 -3.70762362855756E-04 -9.41991622476319E-03 -5.33118998648092E-03 -4.83844357251518E-03  4.80736607583429E-04
  1.19319685897756E-02 -2.05016860514521E-02 -1.62359720123507E-03 -4.67583943521925E-03 -3.85058403565173E-03
 -2.74864137894352E-03  1.12518685358760E-03 -3.84199206243690E-03  6.51177793084601E-04 -1.25219642242596E-02
  1.89963114909806E-04  1.07162232058667E-02 -9.80733759190514E-04  7.82149961414924E-04  7.82481616862346E-03
 -1.50368052308567E-01 -5.80224761160919E-05 -5.69867957458687E-03  1.44797939296830E-03 -3.40859923282068E-02
  1.18769709480160E-03 -2.10649079512202E-02  4.43328765718693E-04  3.95619880471644E-03 -4.62895766838626E-02
[truncated: 611,761 more chars]
