# Supplementary material for: Spin-Pure Stochastic-CASSCF via GUGA-FCIQMC Applied to Iron–Sulfur Clusters
Source: J Chem Theory Comput. 2021 Sep 1;17(9):5684–703. doi: 10.1021/acs.jctc.1c00589 (PMC8444347; doi:10.1021/acs.jctc.1c00589)
Supplement: Supplementary file 1 — ct1c00589_si_001.zip [file ct1c00589_si_001.zip › fe4s4cas20in20_s8.RasOrb]

#INPORB 2.2
#INFO
* RASSCF average (pseudo-natural) orbitals (Not final)
       0       1       0
     212
     212
*BC:HOST pcal008 PID 6724 DATE Wed Sep 30 15:53:47 2020
#ORB
* ORBITAL    1    1
  7.46274426406906E-06  1.29625607311355E-07  4.44378922871469E-07 -2.98025245840662E-07 -1.68572665722222E-07
 -1.51730612771098E-10  1.19391924605282E-09 -1.98149486685259E-08 -1.07693328891475E-08  1.09168960786663E-08
 -1.85618974693134E-08 -1.12249413295807E-06 -3.34725552536327E-07  7.25297239926804E-10  1.66953655625534E-08
  2.66962667660608E-07  1.69341828899140E-07  5.39376833948315E-08  9.22635170515501E-08 -1.26938945980462E-08
  1.37421878985428E-08  4.11139120505212E-07  9.20497629822266E-07 -6.40158929120963E-09 -2.17630730527567E-08
  5.52509816343706E-07  9.56065500221366E-07  1.27645082371689E-05  1.27419471411349E-07  4.30426479488005E-07
 -3.56042328751404E-07 -1.77719189723764E-07  4.46439418641522E-09 -2.88193998916091E-08 -7.96737350111125E-07
 -2.96918698991546E-07  5.62242243584030E-09 -3.34733055057565E-09 -4.07404416249175E-07 -5.28841384287876E-08
  7.20592608668866E-09 -2.55299967013278E-08 -8.23169889861558E-07 -2.31014967737765E-07 -3.37934119320931E-07
 -7.65217289809858E-07 -4.05616664533348E-07 -6.77194327537862E-07 -2.52145651896652E-07 -5.40244280702512E-07
 -3.93741469572456E-07 -7.01305297980594E-07  1.89181898421741E-08  1.77911912959979E-08  1.00000003562931E+00
  2.06463380593790E-05 -8.39628505948659E-06  7.21641051403916E-06 -4.79494153151601E-06  4.55690411452981E-08
 -1.13445021139374E-07 -8.08114428288564E-07 -2.97102669020384E-07 -2.11031057360870E-06  3.70875353843484E-07
 -1.48772808404758E-06  7.18752904527862E-07 -1.50240767222129E-06  3.24538200161315E-07 -5.37485262957776E-07
  6.99377889482899E-07  1.63172330741553E-07  4.27169047808007E-07  3.18145272543338E-07  6.65082089656644E-07
 -8.59981551838939E-08 -2.19739904686213E-07  6.27265301467292E-08  2.42367871743191E-07 -2.68773930340286E-07
 -6.50939211373982E-07  5.96226640102397E-06  1.69394635003637E-07  6.82704193309366E-07  8.26760912295360E-07
 -8.88810416091420E-08 -8.99273921974628E-09 -6.07554613263937E-08  5.06375765973197E-07  3.19453903691451E-07
  1.16658947527846E-08  1.16564263592382E-07  8.60799604941043E-08 -5.27932501167604E-08  1.46439753643252E-08
  1.26618511459043E-07 -2.80380941572331E-07 -2.55625252155815E-07  2.83401787555257E-07  7.03751209215580E-07
 -2.57736493613403E-07 -4.41810009450568E-07 -1.63392628529811E-07 -4.05895685180872E-07  2.35324043784288E-07
  4.32600856369589E-07  1.77913559980051E-08  1.15566645862217E-08 -2.51217598513363E-08 -1.88562288579178E-07
 -6.03813176859638E-07 -5.27309367977946E-10  1.98992237927010E-08 -1.52840835118723E-08 -8.85270021209197E-08
 -1.05570719317386E-08 -7.88724957581731E-08  4.77612431394348E-08  2.97628790776267E-07  2.53552543035168E-07
 -9.22352847516205E-10 -1.18377391553538E-10  1.92353718494530E-08  3.61295003653336E-07 -1.62025310161134E-07
 -1.10564871879696E-06  4.91356677162004E-08  3.09038236471415E-07  2.84712986420874E-07  1.16190947175730E-07
  9.33213962427049E-07 -9.85592609095197E-08 -5.64793814417809E-07  1.45878901810221E-08  2.63963354447367E-07
  1.44752842470803E-08  3.70555611234958E-08 -4.32383865377281E-07 -2.38389744708441E-07 -1.39213716282069E-06
 -1.98586509748663E-07 -1.03579135814674E-06  2.97203293723793E-08  2.59766023449925E-07  7.62028615485338E-09
 -1.39965143309586E-08 -7.23392077818178E-07  2.36785579191432E-08 -1.43041797549238E-09  2.34636979728957E-07
  1.54679586005517E-06  1.47530032693925E-07  1.08347280686544E-06 -4.21521174096575E-09 -3.19598844344700E-08
 -1.13667123317708E-07 -3.98980661321257E-10  2.11171534359190E-08 -2.55448272264849E-08 -3.56332535567051E-07
 -8.81340712141288E-09 -1.34831461178511E-07 -4.86535425290257E-09 -3.69141987441396E-08 -1.31366958982071E-07
 -7.82724579005550E-09 -8.22980318850137E-08 -1.97494524017008E-08 -2.68756880928653E-07 -1.84915474367352E-08
 -2.70794273463669E-07 -1.28753346679197E-08 -9.85465988693744E-08 -3.57667909139999E-07  2.40104748846071E-08
  2.42480853117617E-07 -1.15427678539502E-08 -1.62704808220673E-07 -2.50552577353938E-08 -2.87277541945663E-07
 -1.59508981149454E-09 -3.21780922771769E-08 -1.24728800588152E-07 -6.64814131634396E-08  1.01748666496613E-08
 -1.34763559215117E-07  9.72391356749329E-08  1.08268737489933E-07 -3.73490248469699E-08 -1.74404432456680E-07
 -1.38224574450934E-08 -2.85425431752216E-09  6.82813048042778E-09 -5.14159274873489E-09  1.99246296797986E-07
 -7.25335958946369E-09 -9.83805428439244E-10 -2.89862995124995E-08 -1.02012085058168E-07 -8.88081241303483E-08
  4.18025350813230E-08  9.65396344730453E-08 -1.32053670580637E-07  1.05432904440805E-07  6.14712164756516E-08
  2.40081538849013E-07 -3.67853984988540E-07 -3.55517505591686E-07  1.03556386141064E-08 -1.16141160780072E-07
  4.77500723447173E-07  4.81602715537312E-07
* ORBITAL    1    2
 -1.39773691345711E-05 -1.70448891412724E-07 -6.86846638179294E-07 -8.42669575284623E-07  8.68691760182285E-08
  1.17400509932902E-08  1.17935344529095E-07  9.41867893823817E-08 -5.06802554170704E-08 -9.03992124873557E-09
 -6.13136203690101E-08  5.03776909342529E-07  3.19171140092248E-07  1.47270844509358E-08  1.27925380204605E-07
 -2.73028074625158E-07 -2.53884617839109E-07 -2.82717817945821E-07 -7.02369675439844E-07 -2.34874485946260E-07
 -4.31762173825236E-07  1.63083754391564E-07  4.05360194548757E-07  2.56760006259286E-07  4.39922691717634E-07
  1.74764111315472E-08  1.08229107673765E-08 -1.00000003524508E+00 -2.06408867468094E-05  8.39771529387982E-06
 -7.18836777680922E-06  4.82371727488140E-06 -2.10845679082365E-06  3.82530112882953E-07 -1.43457990655555E-06
  7.30961417581664E-07  3.87693308916429E-08 -1.08951682086501E-07 -8.00259086293005E-07 -2.93333235098632E-07
 -1.50605000439287E-06  3.33793197456842E-07 -5.01920849257973E-07  7.08927319698953E-07 -1.64668824414559E-07
 -4.31383241095310E-07 -6.37798048055483E-08 -2.47104286584250E-07  8.64266430972940E-08  2.20820800417094E-07
 -3.25311729598223E-07 -6.81694647694083E-07 -2.73761598488944E-07 -6.62459220057554E-07  1.27276955671686E-05
 -1.28145810921859E-07 -4.36547399439292E-07  3.30983836513392E-07  1.70097138323071E-07  5.69808765296442E-09
 -1.99729743226686E-09 -3.99768752387510E-07 -5.08108437297151E-08  4.46353290346426E-09 -2.78670542295487E-08
 -7.93145320252320E-07 -2.96709336297222E-07  7.26244162632690E-09 -2.37984887455977E-08 -8.13977751656670E-07
 -2.28709935222651E-07  3.37296756987859E-07  7.63878125615625E-07  3.93726091338974E-07  7.01619902937836E-07
  2.51658051814742E-07  5.39320964844270E-07  4.04385982722474E-07  6.74551474801177E-07  1.82042183372201E-08
  1.61673380325980E-08 -2.10957051394116E-05 -1.31108917279141E-07 -4.49954373845100E-07  2.75219111201095E-07
  1.63574801712172E-07  1.10684688922612E-08 -1.63148445829823E-08 -1.11007344709392E-06 -3.31787975927372E-07
 -1.58579709238782E-10  1.07803599823910E-09 -2.06712655214506E-08 -1.11128403003272E-08  7.31719355979839E-10
  1.72193689871782E-08  2.70691904713558E-07  1.70647170546168E-07 -5.37221747134469E-08 -9.18468673345501E-08
  6.47015591839693E-09  2.20000679257531E-08 -4.10453547899094E-07 -9.19189856087133E-07  1.20623514361666E-08
 -1.52620385314220E-08  5.51500211059456E-07  9.54289718716294E-07 -4.92360578132320E-08 -3.09777005022340E-07
 -2.87006632393682E-07 -9.83204592804062E-08 -5.63379009805027E-07  1.16068725354056E-07  9.32758459417143E-07
  1.46220365613544E-08  2.64202009605076E-07 -1.46684656981988E-08 -3.84979000860667E-08  4.27760105834270E-07
 -1.98129558673718E-07 -1.03175314937830E-06 -2.38147648749555E-07 -1.39148225021193E-06  2.98711735932287E-08
  2.62217216120826E-07  2.50890998835770E-08  1.88302800949367E-07  6.02814702395301E-07 -1.51779420554770E-08
 -8.74182481671793E-08 -4.82280717357841E-10  2.03956887132178E-08 -1.04893741777457E-08 -7.80514294007231E-08
 -4.78975182729699E-08 -2.98649105992537E-07 -2.56925434346075E-07  1.93662961721680E-08  3.62937198764223E-07
 -9.04435426111678E-10  4.55050253309140E-11 -1.61672834006728E-07 -1.10343102629218E-06  4.81595016635868E-09
  3.65922877137272E-08  1.31074853696666E-07 -1.95699586272369E-08 -2.67228137794799E-07 -7.95985564284595E-09
 -8.40495543969319E-08 -1.83920946902754E-08 -2.70315897469228E-07  1.28687418310168E-08  9.84947474138540E-08
  3.57518621457172E-07 -1.15550327097058E-08 -1.62814046876155E-07  2.39782933098329E-08  2.42189621980112E-07
 -2.50467133494779E-08 -2.87172860419078E-07 -5.46630378128780E-09  3.09285572409631E-08  7.65906030575621E-07
  2.42827332831467E-07  1.57568455940784E-06  2.53092654280738E-08  6.92046497169111E-09  1.53064964174571E-07
  1.10460005725073E-06  4.21466227703136E-09  3.19520961091620E-08  1.13692981459055E-07 -2.54879912287618E-08
 -3.55775213354488E-07 -3.78791784361736E-10  2.11789906523117E-08 -8.86862948979327E-09 -1.35571128740345E-07
 -6.08383557946860E-08 -2.36319877467512E-07 -3.55221992317159E-07 -3.65376066874041E-07  7.56558162285529E-09
 -4.80815541848651E-07  1.16409554188319E-07 -4.76986619068016E-07  1.00429046412414E-09  2.91035023485136E-08
 -8.88538818929052E-08 -1.01597510702732E-07  4.18559300540204E-08 -1.04754473913584E-07 -9.62761920053039E-08
  1.32589350180146E-07  3.73446404951761E-08  1.74291556838673E-07 -2.92426373895334E-09 -1.36409543765684E-08
  7.42839154318782E-09 -1.99276121486575E-07  6.32151069042022E-09  5.65434953530404E-09  1.56201920964399E-09
  3.19176798193320E-08 -6.66330525226736E-08 -1.24087376821538E-07  1.03289387595154E-08 -9.66540620674345E-08
 -1.07159510467498E-07  1.35583730935021E-07
* ORBITAL    1    3
  1.42301878915767E-04  1.31797801013232E-07  4.39843163115075E-07 -3.06590775115967E-07 -1.71091171949695E-07
  5.80806664406535E-09  1.17323409310437E-09 -3.95236807653981E-07 -5.61513178922741E-08  4.91374454740733E-09
 -2.45668059408083E-08 -7.84579615809798E-07 -2.99773298445515E-07 -7.87226977797006E-09  1.76673793312351E-08
  7.98682717422520E-07  2.32499836072609E-07 -3.28988831675655E-07 -7.50830982113344E-07  3.86466749581822E-07
  6.90581881426494E-07 -2.57795636130035E-07 -5.50590718012415E-07  3.98464457732892E-07  6.66660877613965E-07
 -1.83821330830358E-08 -1.69448575546122E-08 -2.10603976949100E-05  1.27019114129751E-07  4.35212435253043E-07
 -3.30149517890396E-07 -1.75947685260125E-07  1.05574840711964E-08 -2.42801773765247E-08 -1.15726173592122E-06
 -3.43734294864916E-07 -1.10320849566759E-10  1.95138928321547E-09 -1.61345953285917E-08 -1.00605219848944E-08
 -9.15478772505646E-10 -1.79773865887649E-08 -2.69989333300693E-07 -1.70140758752130E-07  5.59042995827844E-08
  9.67486827804876E-08  6.45676877128251E-09  2.28342619624482E-08  4.13153134481122E-07  9.25163143975559E-07
  2.33627923167996E-08  8.27474420016058E-09 -5.54288003363425E-07 -9.58748821463155E-07 -5.91461257271225E-06
  1.71589554037576E-07  6.94215240587978E-07  8.70951641907333E-07 -7.70575039650212E-08  1.17841989221031E-08
  1.19642726697912E-07  1.13024230589229E-07 -4.34462239904464E-08 -9.26572653686702E-09 -6.56906352510461E-08
  4.79178985632525E-07  3.12326761236221E-07 -1.47807178857814E-08 -1.29415163760183E-07  2.70895277289552E-07
  2.56196551638176E-07  2.80639466546570E-07  6.97473317646016E-07 -2.35997838606164E-07 -4.34546729921686E-07
 -1.60740076305188E-07 -4.00740411228589E-07  2.54211508881336E-07  4.35193877954438E-07 -1.37704712626445E-08
 -2.26071094803997E-09  1.00000002533060E+00  2.06491828935501E-05 -8.39968241473236E-06  7.20270388720644E-06
 -4.81664929242354E-06 -2.09014646001427E-06  3.63275908532385E-07 -1.49290531597159E-06  7.09267025588491E-07
  7.90866362214808E-08 -1.25684926707302E-07 -8.05674941925010E-07 -3.08213211746853E-07  1.53249562949533E-06
 -3.46893858171045E-07  4.61266897380872E-07 -7.26971142413816E-07  1.63908794636971E-07  4.35050685430185E-07
 -6.10642025582178E-08 -2.43628901388188E-07 -1.02053391987486E-07 -2.77935937419758E-07 -3.20397931039645E-07
 -6.72445494626768E-07  2.69698585920783E-07  6.49547532528832E-07  1.21707627913841E-08  1.93445774665769E-08
 -4.72632404273967E-07 -2.03912789525048E-07 -1.05789123646562E-06 -2.46586841587861E-07 -1.42075476131489E-06
 -2.99374664595434E-08 -2.56404454845421E-07  4.82792182834542E-08  3.01763109749386E-07  2.65067381724823E-07
 -1.02926640060345E-07 -5.86824223684308E-07  1.21893795703278E-07  9.55979339721784E-07 -1.46236948629842E-08
 -2.62823269565673E-07  4.96909922511501E-08  3.13403541892136E-07  2.97511933146754E-07  1.85806004664461E-08
  3.67471004558845E-07 -1.23866538595166E-09 -2.40251195849239E-09  1.49659506282016E-07  1.04970496652438E-06
 -2.51609928795065E-08 -1.88845498769033E-07 -6.04465050679178E-07 -1.49812094191155E-08 -8.62519838459972E-08
 -2.01165092787851E-10  2.20247871494515E-08  1.05040600235997E-08  7.57718496369250E-08 -1.24606302844550E-08
 -9.53994688164118E-08 -3.47145510168640E-07 -1.16344285669569E-08 -1.65282037237878E-07  2.34229937118309E-08
  2.39458561150586E-07  2.45272304844792E-08  2.83426747759887E-07 -5.05929495571278E-09 -3.84326070727673E-08
 -1.37661641331105E-07 -1.95567444553932E-08 -2.65403727372707E-07 -8.27927568738906E-09 -8.53427295338993E-08
  1.87897788114921E-08  2.74356052496605E-07 -4.87360888242841E-09 -3.69868502672265E-08 -1.31714309086115E-07
 -2.67852740826785E-08 -3.65671711580165E-07 -6.21035045513142E-10  1.76347563146653E-08  8.33756361218500E-09
  1.30992080984384E-07  6.33576771995092E-09 -2.41447666469226E-08 -7.49236862121777E-07  2.40208808064040E-07
  1.57075375564091E-06  2.43568965276173E-08  1.91533663944878E-09 -1.49623402172239E-07 -1.08715851537077E-06
 -1.26483161353436E-09 -3.10763626869595E-08 -9.17323107575704E-08 -1.02755245153071E-07 -4.18091091091049E-08
  1.03945374219398E-07  9.54934186640766E-08 -1.32630716412747E-07  6.07480564658317E-08  2.36787818019104E-07
 -3.57906933888440E-07 -3.69159818602943E-07 -6.42231834860503E-09  4.76664045397426E-07 -1.14517627523629E-07
  4.80709155456856E-07 -1.35054797245365E-09 -3.09196727030457E-08 -6.78933177634875E-08 -1.26931356848353E-07
 -1.01227242342193E-08  9.54710725708592E-08  1.02594937027716E-07 -1.40427540778254E-07 -3.66800579349789E-08
 -1.71580148744146E-07  3.05301584809717E-10 -1.04973477644840E-08 -5.42995204786493E-09  1.97659491642670E-07
 -1.20171291978212E-08 -9.08195942418421E-09
* ORBITAL    1    4
 -1.00000002543178E+00 -2.06510343285099E-05  8.40086137170121E-06 -7.20067469646158E-06  4.81787103314139E-06
  7.84379022194013E-08 -1.25441345630356E-07 -8.06269029024807E-07 -3.08396878621533E-07 -2.09187604624619E-06
  3.64012974730983E-07 -1.49321157539346E-06  7.09359438442296E-07  1.53123551668649E-06 -3.46338415717996E-07
  4.60971440442248E-07 -7.26821883838956E-07 -1.63930947525985E-07 -4.35003788326348E-07  3.20595186306191E-07
  6.72770005842747E-07  1.02050030033586E-07  2.77341682885199E-07  6.11392628149182E-08  2.43936859365260E-07
  2.69519655563984E-07  6.49080304290042E-07  1.39259048818487E-05 -1.71368902136086E-07 -6.94124881586347E-07
 -8.69216473380683E-07  7.94178822583982E-08 -9.20798540138304E-09 -6.49375193101252E-08  4.82604707776327E-07
  3.12716932526415E-07  1.18061655698263E-08  1.20093296361371E-07  1.15988049234077E-07 -4.26916805151552E-08
 -1.47416834925166E-08 -1.28875813414759E-07  2.73682521566433E-07  2.56618002501161E-07 -2.80999337247403E-07
 -6.98365897130313E-07 -2.54421046742995E-07 -4.35759700366577E-07  1.60931979266663E-07  4.01102715689599E-07
  2.35330845739876E-07  4.33253151622461E-07 -1.43157779379802E-08 -3.15013579913271E-09  7.42450704525215E-06
 -1.27398873620498E-07 -4.35547982040451E-07  3.26943429678469E-07  1.74051586624681E-07 -9.54781249614384E-11
  2.23113929943116E-09 -1.43640936512285E-08 -9.50696439731972E-09  1.06143664600745E-08 -2.36916157802724E-08
 -1.15367921036274E-06 -3.42948510318167E-07 -8.61620079908153E-10 -1.72521529877318E-08 -2.64833066871858E-07
 -1.68727485254922E-07 -5.57293610707237E-08 -9.62843667229176E-08 -2.26119802267914E-08 -6.51116503553377E-09
 -4.12855590508812E-07 -9.24338309007498E-07 -6.19322841577305E-09 -2.22175235119112E-08 -5.54453908960702E-07
 -9.59094344569006E-07  1.42264896202882E-04 -1.25946646069468E-07 -4.42336328877867E-07  3.08659534889216E-07
  1.70034144479673E-07  4.32353462061384E-09 -2.43754476092286E-08 -7.84328126365708E-07 -2.99310954449532E-07
  5.83497846040420E-09  1.22241060264628E-09 -3.94713705782658E-07 -5.59140767568067E-08 -7.43049185117465E-09
  1.76835028424771E-08  7.99659091787119E-07  2.32614433544664E-07  3.29045644135987E-07  7.51098176541234E-07
 -3.98365650455308E-07 -6.66465481202455E-07  2.57826346800529E-07  5.50593158356824E-07 -3.86635778811378E-07
 -6.90900454604449E-07 -1.83577203639648E-08 -1.67769591708355E-08 -4.96959788403171E-08 -3.13461948757423E-07
 -2.97831619393774E-07 -1.29630585312633E-09 -2.97057514110291E-09  1.85236710853966E-08  3.67030554305438E-07
  1.49633551402904E-07  1.04941139491130E-06  2.51729278337797E-08  1.88921164433763E-07  6.04543222558979E-07
 -1.88591153127796E-10  2.22207007633183E-08 -1.49120833388471E-08 -8.57563400451454E-08  1.05700156874098E-08
  7.64249741581288E-08 -1.21640517644448E-08 -1.93104835600725E-08  4.72482045090710E-07 -2.46600150727305E-07
 -1.42076048459611E-06 -2.03927876658208E-07 -1.05804327954656E-06 -2.98981422723939E-08 -2.56318740179584E-07
 -4.82824533872519E-08 -3.01784695002731E-07 -2.65177158206001E-07  1.21938171603787E-07  9.56334841326993E-07
 -1.02885100724185E-07 -5.86430584225449E-07 -1.46053981160172E-08 -2.62807118307152E-07  4.63505617225242E-09
  3.52241346071870E-08  1.26002505969977E-07 -6.29530332479428E-10  1.77752756324340E-08 -2.63814253362455E-08
 -3.62989234358249E-07  8.24867539564769E-09  1.29774161105971E-07 -6.35944313829404E-09  2.39591951904830E-08
  7.48560023397066E-07  2.43786140699865E-08  1.93465858917469E-09  2.40212697255910E-07  1.57060971262936E-06
 -1.49587386636016E-07 -1.08714921943361E-06  1.26676120047726E-08  9.69294355387402E-08  3.51553632455036E-07
  2.35205596631149E-08  2.38796959466529E-07 -1.18328766539246E-08 -1.67062397450866E-07  2.47835579717586E-08
  2.84381217697635E-07  5.05376877126484E-09  3.83681891497385E-08  1.37246344921596E-07 -8.20972333007794E-09
 -8.48483073019762E-08 -1.95562538138351E-08 -2.65397303767941E-07  1.87326663638102E-08  2.74027632965313E-07
  3.67575020275393E-08  1.71833945492481E-07 -1.09179210399813E-08  4.94855835895981E-10 -5.17213501087515E-09
  8.91587327300614E-09 -1.97912874460057E-07  1.19923399563478E-08  1.52057843787285E-09  3.21211243589497E-08
 -1.26806363253802E-07 -6.87485928906395E-08 -8.87456004664284E-09  1.37703426591845E-07 -9.54230788955588E-08
 -1.02318356543053E-07 -6.05302867943472E-08 -2.35032892424389E-07 -3.66808323137922E-07 -3.58329705470895E-07
 -8.33196217160720E-09  1.14664865389373E-07 -4.80573524194982E-07 -4.81760024179390E-07  1.15101178324636E-09
  3.04311087542692E-08 -1.02464736430040E-07 -9.11954583679218E-08 -4.18474009863092E-08 -9.54332938775583E-08
  1.32651323651678E-07 -1.03949303195938E-07
* ORBITAL    1    5
 -3.51770476313695E-07 -2.46096124635970E-06 -9.55390007485825E-06 -2.84805292514710E-05 -1.09291074335556E-05
  2.57728097010335E-07  1.49954022470102E-06  5.49715549784046E-06  4.91919843290823E-06 -2.13610681732101E-07
 -1.40380185153209E-06 -3.06966039922808E-06 -1.92637132836820E-06 -2.19193710185898E-08  1.06332947312096E-07
  1.21607463382023E-06 -1.04460347259193E-07 -5.19787491395234E-06 -1.01709969930411E-05  1.21350896832325E-06
  2.61168568963689E-06 -2.96217921341135E-06 -5.25179630849685E-06  5.11601165142916E-07  3.28422278044664E-06
  5.79116911559282E-07 -4.63320008463672E-08 -3.44073189067863E-07 -2.40622897656385E-06 -9.31224974344238E-06
 -2.76414090720926E-05 -1.07184251376425E-05  3.97324039548653E-08 -8.40821570502558E-09  5.19096367069849E-07
  1.64542364623172E-06  8.25046043489973E-09  1.16570252583900E-07  2.09326096817789E-06  1.49092362796942E-06
 -3.30638760345311E-07 -1.98431127525286E-06 -5.83799510263478E-06 -4.85629786848864E-06 -1.28652553004408E-07
 -6.79322447856713E-07 -4.30381562870944E-08 -2.92910722386291E-07  6.09032089845760E-06  1.15661899415079E-05
 -7.21554534004912E-07  4.56877931854418E-07 -1.21152782162560E-06 -4.19319560537520E-06 -3.68156243880660E-07
 -2.51775607764647E-06 -8.55683142995029E-06 -2.25896238145177E-05 -8.58913177169238E-06  1.71051242960422E-07
 -1.99426542540130E-07  3.43728754837868E-06  6.16319577258559E-06  1.41960753706497E-07  3.98484343124103E-08
  3.25943938183377E-06  4.47895563391737E-06 -2.61840563898872E-08  1.50079922194777E-07 -2.28692810321852E-07
 -1.32621398639512E-06  7.22354598600798E-06  1.13698014353825E-05 -1.37545597098708E-06 -2.54634814085086E-06
 -4.24187097612157E-06 -6.71219232053927E-06 -6.31354134107683E-08  2.63155038707751E-06  9.21304385669901E-07
 -2.32169468508367E-07  2.93949960502181E-07  2.10581072792674E-06  9.90544769068479E-06  3.73593692112561E-05
  7.83778587521855E-06 -1.50601072096042E-07 -2.65660135633637E-06 -1.35453249021722E-05 -2.81877100996879E-06
 -5.60324565274217E-09 -1.48008498184433E-07 -8.16575154566718E-07 -1.12974234005728E-07  9.83484770335404E-08
  1.75264822628559E-06  8.96380687402846E-06  1.86443117843098E-06  1.03953720291140E-07  2.91175137949206E-07
  1.17555569255649E-08  2.67527082084433E-08  1.42110520384476E-08 -2.93895215424586E-08 -2.41905170597033E-07
 -1.72040703428887E-07  1.48085714563010E-07  3.77533826641230E-08 -6.10059235171822E-05  1.41843499487284E-06
  4.93858298315962E-06 -3.78957647192595E-07 -4.00034362657734E-06 -7.88483966951663E-08 -2.61352979125115E-06
  2.19242169870493E-07  1.06229028383626E-06 -1.22680521706553E-02  1.35186794906724E-06  8.88297878389341E-06
 -2.04034361354457E-07 -2.84645730545347E-06  8.42835685280920E-07  1.91127325396648E-06 -3.50085358399733E-07
  9.78737467576583E-07 -7.90340887461352E-05  1.38966380273502E-06  4.37465958787995E-06 -2.67653540405396E-07
 -9.46935649919282E-07  1.92959570453981E-08  2.67395992772250E-07  1.90832812832316E-07  3.46895605989352E-06
  9.99925082610111E-01  3.62701431470234E-06 -3.66990092906970E-04  6.83132735214646E-05 -1.46778874587184E-05
  4.57494570602071E-06 -2.71113149159737E-06 -4.56010165369472E-05  8.69324934027049E-06 -4.20105244205097E-08
  8.83262647651960E-07  3.91268664959136E-06 -2.77763877022792E-07 -3.36450917283014E-06 -1.03362583226164E-07
 -3.24727428904243E-07  1.27946130068511E-07  2.17824322160104E-06 -3.16467260988916E-07  1.78716541872563E-06
  6.47354373999539E-06 -1.33662521547604E-07 -1.75168586545243E-08  2.55189223259554E-07  7.00107576652337E-07
 -2.14000971925487E-08  1.13928317783394E-06 -3.33396613469484E-07  1.78758771031272E-06  6.44093654987570E-06
  7.86722656400297E-08 -4.48466732262629E-07  4.18864210815175E-08  1.10915878582692E-06  2.76985346645867E-07
  5.06316658393295E-07 -1.42549458171703E-07  1.61724803301209E-07  4.66837164527162E-07 -1.40815703895896E-07
 -1.39253163444917E-06 -1.88494891472864E-08  3.29017882856361E-08  8.70397817122650E-08  1.00553756000278E-06
  5.72772285832200E-07  3.22625516003192E-06 -1.42119463287241E-07  1.03523616651959E-06  1.39095403863777E-06
 -3.04303602494678E-06  1.41171714213054E-06  5.04943790478829E-06 -1.34252484212464E-08 -1.06714823004783E-07
  1.44748468710674E-07  2.00917655284782E-07  6.45643608764888E-08 -7.23140732193941E-07 -4.36370161335790E-07
 -6.39050398212163E-07  5.71869607325802E-07  3.19490222295819E-06 -5.38763122557434E-07  1.36882486158714E-06
  8.49510198056886E-07  1.39803264055871E-06 -2.93529457894368E-06  5.08947239497914E-06  1.48588754105732E-08
 -1.03574541204388E-07 -4.17930954555675E-07  1.04957743747670E-06  1.04992329252576E-06  4.42140835335108E-08
  3.70332664424890E-07  4.15737907297715E-07
* ORBITAL    1    6
 -2.85456086892715E-07 -2.04641187678595E-06 -9.67569812321592E-06 -3.66783418270527E-05 -7.57278302497338E-06
 -1.19465168964075E-08 -1.85163922761110E-07 -9.53512394977327E-07 -2.34055069469920E-07 -1.45470268339552E-07
 -2.62415360727100E-06 -1.34809444676747E-05 -2.77411270192842E-06  9.88818935762152E-08  1.74997585887384E-06
  8.93249469745222E-06  1.86592737199947E-06  2.33278532901852E-08 -4.24422675658080E-08  2.11734936802307E-07
  1.07165436784102E-07  5.87643936115361E-08  1.58516998021378E-07 -2.39633102779608E-08 -1.06541090343067E-07
  1.34760037723328E-07  4.13601698826342E-08  3.76557179158660E-07  2.57645731934931E-06  8.78282592208713E-06
  2.32574963107094E-05  8.85167769148289E-06  1.41028324502527E-07  4.00590119169557E-08  3.24933839215838E-06
  4.44064340113323E-06  1.70916888136016E-07 -2.01540789220516E-07  3.39295392460252E-06  6.12878010621905E-06
 -1.82227615566768E-08  1.95586673687995E-07 -1.12314296546082E-07 -1.21750139518538E-06 -7.22554985972722E-06
 -1.13598169609896E-05  6.15698191190237E-08 -2.63061426684525E-06  4.09675192045887E-06  6.43848329044801E-06
  1.39533732831085E-06  2.54312805694290E-06  9.50513779665860E-07 -1.31292535777255E-07  3.53409926708362E-07
  2.47015789118714E-06  9.53147745717273E-06  2.82378462828301E-05  1.09525129620795E-05  4.02495953564417E-09
  1.20868925280100E-07  2.00508782900566E-06  1.33878091790261E-06  3.60629897345361E-08 -1.38285227937689E-08
  4.12121319986096E-07  1.53084580232621E-06 -3.30221300570437E-07 -1.99113952631236E-06 -5.84930034785848E-06
 -4.82852306236730E-06 -4.92786019351083E-08  3.98096105243416E-07  7.52915167252405E-07 -4.00064494754888E-07
 -5.98708179251503E-06 -1.14040802550731E-05  4.43156013274259E-08  2.27107453824959E-07 -1.23196129779418E-06
 -4.18296036566775E-06  3.44556508012134E-07  2.40926140615641E-06  9.31001302091186E-06  2.75503197472463E-05
  1.07286567667758E-05 -2.09984791059700E-07 -1.33923045646569E-06 -2.74323739986761E-06 -1.86078875315809E-06
  2.57893171990997E-07  1.50271795613483E-06  5.51150252527016E-06  4.92046218372283E-06 -2.44031570042715E-08
  6.21828600585160E-08  9.87419332446740E-07 -1.53799742055993E-07  5.19611331017511E-06  1.01645280520395E-05
 -5.13124657334089E-07 -3.28805534406495E-06  2.96199678395162E-06  5.25253125651269E-06 -1.20799147038168E-06
 -2.61021786485330E-06  5.75336780761516E-07 -4.96898875724482E-08  7.06639974005094E-05 -1.42503742665346E-06
 -4.49424730890739E-06  2.83972723495803E-08  3.64700213817548E-07 -2.66560719068213E-07 -8.83914100967596E-07
  1.85069349770578E-07  3.44455883044433E-06 -9.99925087356052E-01 -3.64766992799914E-06  3.66870900084701E-04
  4.57576641556256E-06 -2.63797184180369E-06  6.83133811311910E-05 -1.47278394347581E-05 -4.56219427791635E-05
  8.67779051531312E-06  7.25352374466708E-05 -1.45241352616094E-06 -5.04901014939909E-06 -7.28716402141676E-08
 -2.59130181862944E-06 -3.79739420592591E-07 -4.00986849531192E-06  2.13947394820021E-07  9.75668470663675E-07
 -1.22684159684614E-02 -1.44111225017820E-06  1.21536888714383E-07 -8.33718893294012E-07  2.26951212719326E-06
 -3.16554065276062E-07 -2.78327811134237E-06  7.68707002251617E-07  7.60705363131974E-07  3.23066532736225E-07
 -1.80381125627893E-06 -6.52964999911919E-06  4.98107250169752E-08  1.20877147053440E-06  8.39065303326444E-08
 -4.02902897691034E-07  2.71144370300054E-07  4.41175221793062E-07  1.49798582035634E-07 -2.05516822019077E-07
 -6.25510327109554E-07 -1.56255191321895E-08  3.30522215265013E-08 -1.47144298940391E-07 -1.41024133082421E-06
  8.76031128119248E-08  9.78517102414804E-07  5.50107374541650E-08 -9.32547624691822E-07 -4.07977685577673E-06
 -1.05601494248996E-07 -2.96504593348619E-07 -2.81272046018839E-07 -3.39284351603668E-06  1.23526967972030E-07
  2.19425128300296E-06  3.21580916761491E-07 -1.78994468860890E-06 -6.48102614436184E-06  2.58819244276531E-07
  7.34642054935078E-07 -1.32902459189444E-07 -1.64227659467858E-08 -2.33445900204974E-08  1.11300853110747E-06
 -2.84776537162346E-08  2.58912444620740E-08  1.04841479593843E-06 -4.43207255217930E-07  1.01239831049713E-06
 -3.37857923240689E-07 -7.86297190922905E-08 -4.93187204831328E-07 -5.71482800402544E-07 -3.19427047016117E-06
  1.36388004008517E-06 -5.20626852235852E-07  8.46035228877235E-07 -5.05760648757693E-06 -1.38822018272396E-06
  2.94960804944391E-06 -5.06169631713677E-10  2.87292965545780E-08  2.10866550184464E-07  1.11236348012349E-07
  4.30171887257260E-08  4.02144697293085E-07  7.11378390764115E-07  5.99015354911852E-07 -5.74421217290824E-07
 -3.23142522071308E-06  1.04899419156079E-06 -1.63860216887246E-07  1.36183690317139E-06 -1.41498291171813E-06
 -5.05707907815649E-06  3.03309375708499E-06
* ORBITAL    1    7
 -3.78379257964229E-07 -2.58609379811642E-06 -8.77819586216702E-06 -2.35425684821777E-05 -9.03507132551542E-06
 -1.63939570055319E-07  3.20450354636562E-07 -3.41333031856243E-06 -6.32736112982576E-06 -1.36480465650652E-07
  2.50508996038943E-08 -3.37809082927180E-06 -4.59241358503534E-06 -1.92328648445802E-08  2.09864790828144E-07
  1.50246320501878E-08 -1.19808001610155E-06  7.32763371687531E-06  1.14525619502900E-05  1.35739002909476E-06
  2.48104615820831E-06 -4.22990421488573E-06 -6.59364386033180E-06  4.38190596507706E-08 -2.66815680592423E-06
  1.00751020283585E-06 -9.77131129725006E-08  2.89432739904049E-07  2.07418310634222E-06  9.78178286813405E-06
  3.70045660696380E-05  7.72222625822179E-06  1.48175127767146E-07  2.64322391657109E-06  1.35410972005336E-05
  2.80566612241948E-06  8.68015337165285E-09  1.66955130704960E-07  8.80942090007430E-07  1.64286083560406E-07
  9.84051181379041E-08  1.74907996405071E-06  8.92359823799248E-06  1.85304174699326E-06  4.37159945498689E-08
  1.70905861062388E-07 -1.35400446701860E-08 -5.35922136195658E-08 -1.28205402653978E-08 -7.38588650021447E-08
  2.20651528330254E-07  1.27404209723548E-07  1.47462296892207E-07  5.84776462447446E-08 -3.44171648252340E-07
 -2.40950249493261E-06 -9.38217154626266E-06 -2.78525342892459E-05 -1.07137962160815E-05 -2.59668465015185E-07
 -1.57283198954167E-06 -5.54077495278047E-06 -4.79427459258860E-06  2.14330801903275E-07  1.42689312327988E-06
  2.88448749960984E-06  1.78628974520813E-06 -2.41502264424211E-08  7.82194090172433E-08  1.14452690330147E-06
 -1.11384661201490E-07 -5.09125685335752E-06 -1.00835829263532E-05 -1.22824478877991E-06 -2.66534921606171E-06
 -2.89267126952015E-06 -5.19482034150690E-06 -5.04447297787403E-07 -3.23574520752471E-06  5.00737724301775E-07
 -1.75839604203851E-07 -3.40985315266410E-07 -2.38753987733786E-06 -9.29942606885267E-06 -2.75261876559605E-05
 -1.05924912544536E-05 -4.12777086363130E-08 -4.73012359115431E-08 -6.76969722998527E-07 -1.61791654340139E-06
 -6.97418238669093E-09 -1.32841075164705E-07 -2.12417625895912E-06 -1.43168196330778E-06 -3.36006156946739E-07
 -2.14541871636801E-06 -5.96274872324694E-06 -4.60604985466294E-06 -3.34977620534694E-08 -5.24095525659555E-07
  3.69992762046508E-08  2.41850075298463E-07  5.80572163990271E-06  1.12679281700852E-05  7.07684047555397E-07
 -4.11416948528855E-07 -1.22107208166721E-06 -4.17915729251201E-06 -5.36146727056837E-04  1.39382838724097E-06
  4.57426190694583E-06  2.53156616691884E-07  2.76653896518158E-06 -4.38636061208083E-08 -2.13138516863667E-06
  1.84459118153190E-07  8.75024044512048E-07  7.19062086870028E-05  1.45318387211958E-06  4.98645047437280E-06
  3.76936160894880E-07  3.98922910672180E-06  6.20086744627540E-08  2.57352024397923E-06  2.23603844042363E-07
  9.97252514715078E-07  1.00000020106016E+00  3.52128502383988E-06 -3.66782098389957E-04 -6.87719080773956E-05
  1.47474616649104E-05 -4.76736008909070E-06  2.76015718779220E-06 -4.49759377664283E-05  8.36960808665679E-06
  8.02597648235719E-05  1.39248875090749E-06  4.32374007923649E-06  2.76488400803246E-07  9.08773638623705E-07
 -1.85642055277393E-08 -2.35500345638944E-07  1.85258441894845E-07  3.48578562618120E-06 -3.28507761410869E-07
  1.78055899404044E-06  6.47185103310355E-06  1.31919832657798E-07  1.36614401452542E-08 -2.57450531382583E-07
 -7.48918806594556E-07 -2.41791759521622E-08  1.09519100364998E-06 -4.57910517131096E-08  8.95154743373372E-07
  3.94610519121052E-06  2.82098693665973E-07  3.42038512223276E-06  9.68447453146904E-08  2.27805753248050E-07
  1.28506702884222E-07  2.21162366566190E-06 -1.51758787202591E-07  1.87030163166156E-07  5.55728917316732E-07
  1.44241055644226E-07  1.40145192612365E-06  1.78184839224688E-08 -2.78243926440915E-08  8.92963241147701E-08
  1.01035874174077E-06 -3.40822681620329E-07  1.80662635690448E-06  6.50448447324796E-06 -8.92343397301305E-08
  3.35753064050406E-07 -4.66599210839650E-08 -1.15749296180341E-06  2.73030366678663E-07  4.20341041888712E-07
 -7.34916669507760E-09 -7.22199972984100E-08 -1.26315982050440E-07 -2.02251037408108E-07  5.49873011496919E-08
 -6.64325802711058E-07 -4.18384643609305E-07 -6.56277796900701E-07  5.75248546552415E-07  3.21684861810224E-06
  2.03066072506635E-07 -1.00680885861993E-06  1.33863104783590E-06 -3.12207824794247E-06  1.38109262840124E-06
  5.06279501840277E-06  2.47117287214229E-08 -4.70908786465545E-08  4.42967021394636E-07 -1.03993719164193E-06
  1.04215984286312E-06  7.13941524085499E-08  4.02182619953550E-07  4.35989581734818E-07  5.73218821211804E-07
  3.20117073604304E-06  5.37358814181044E-07 -1.34793428877389E-06  8.67776528293792E-07  1.37355992993310E-06
 -2.98877419343171E-06  5.06513172192297E-06
* ORBITAL    1    8
  3.41184116299988E-07  2.38881726921833E-06  9.30141225653939E-06  2.75039851611538E-05  1.05764302399451E-05
 -6.81323107869306E-09 -1.33417623320791E-07 -2.11709038332579E-06 -1.42097998694027E-06 -4.11911718934466E-08
 -4.82311760953739E-08 -6.72648722985557E-07 -1.60964723470562E-06 -3.35922702923212E-07 -2.14407779554544E-06
 -5.94491478768762E-06 -4.59623295326064E-06  2.50496613167000E-08  5.08240323059875E-07 -7.10449422358154E-07
  4.03812765656239E-07 -5.80279622000483E-06 -1.12652839847854E-05 -3.66830997714042E-08 -2.39159676723634E-07
 -1.22008257624000E-06 -4.17289144013475E-06  3.43766758385417E-07  2.40661861225447E-06  9.36896726435069E-06
  2.77993775712946E-05  1.06916661384902E-05  2.14044021352652E-07  1.42090274113154E-06  2.84484884725946E-06
  1.77565030539741E-06 -2.59841534396940E-07 -1.57617192638358E-06 -5.56096253629396E-06 -4.79912293068723E-06
 -2.44285052264487E-08  7.23779757829802E-08  1.10302179515067E-06 -1.23988220173201E-07  5.08857430718075E-06
  1.00810102567573E-05  5.03084676163259E-07  3.23529252209234E-06  2.89290841298180E-06  5.19926275445360E-06
  1.23151708809347E-06  2.67674965283147E-06  5.02163729613085E-07 -1.72866916382058E-07 -2.88861356645214E-07
 -2.07015696828578E-06 -9.76516533237934E-06 -3.69364335930317E-05 -7.68712864134340E-06  8.84572805642468E-09
  1.66413089938567E-07  8.74426996443331E-07  1.66997018464229E-07  1.47614646936676E-07  2.63509037200377E-06
  1.34996315045015E-05  2.79542029473773E-06  9.81962717194896E-08  1.74433374665791E-06  8.89616759547164E-06
  1.84844692650926E-06 -3.86249351193470E-08 -1.60804303055106E-07 -2.23658637580757E-07 -1.33241409262915E-07
  1.62904627656375E-08  8.02036520047510E-08  1.39510274361757E-08  5.68490392999451E-08  1.50708931280050E-07
  6.63343835560868E-08  3.78843550142709E-07  2.58935676561725E-06  8.79133159234254E-06  2.35826550653321E-05
  9.04884976295708E-06 -1.36504136117027E-07  2.39684129171994E-08 -3.38195008150982E-06 -4.59117824108307E-06
 -1.63984001945009E-07  3.19820321651222E-07 -3.41564068677543E-06 -6.32784628570838E-06 -1.88867781572726E-08
  2.11857593083701E-07  1.95921626191306E-08 -1.19346620641873E-06 -7.32761363768292E-06 -1.14537629513477E-05
 -4.46095855802948E-08  2.66602234843760E-06  4.22358615709642E-06  6.58180356112603E-06 -1.35768109726923E-06
 -2.48010318475787E-06  1.00995291907072E-06 -9.04342389722181E-08 -1.00000020221278E+00 -3.54400760466560E-06
  3.66799595063112E-04 -4.80937968093654E-06  2.77143378312838E-06 -6.87341004049712E-05  1.47383966340534E-05
 -4.50109269750902E-05  8.38465582415926E-06 -7.03239011000705E-05 -1.39341435111621E-06 -4.33109448365353E-06
 -1.93031501363797E-08 -2.41331622324562E-07  2.75398186867456E-07  9.03767419983016E-07  1.85359304890333E-07
  3.48502448631872E-06 -5.36510639346272E-04 -1.39859409790701E-06 -4.18426836400917E-06  3.01372053043921E-08
 -2.14528787689555E-06  2.58311829328689E-07  2.76364327321796E-06  2.32732856174507E-07  8.66261413885834E-07
 -6.22951369202752E-05 -1.45477712151908E-06 -4.99475976094380E-06  6.18681013467070E-08  2.56739668172941E-06
  3.76634280920051E-07  3.98545033642606E-06  2.22602677675770E-07  9.90464941382160E-07  1.50200064592092E-07
 -1.78819204876748E-07 -5.32405014121666E-07  1.69261629783484E-08 -3.44929914150406E-08  1.42098300593585E-07
  1.38672760348345E-06  8.74161529660931E-08  9.95412149467521E-07  3.39596491758628E-07 -1.80587519626454E-06
 -6.50230338509866E-06 -4.70710404341019E-08 -1.15981751327477E-06 -8.94861485587993E-08  3.34397995752653E-07
  2.72589055505476E-07  4.17584851272312E-07  3.44133870950915E-07 -1.79494645850645E-06 -6.49458709014216E-06
 -2.58879774692406E-07 -7.21809897941534E-07  1.32890603148949E-07  3.79709103340819E-10 -2.46954927611825E-08
  1.10351289403273E-06  4.71061128351867E-08 -8.97144655087602E-07 -3.95337726881755E-06  9.69405877653837E-08
  2.27072225445559E-07  2.82186705317542E-07  3.42167758684817E-06  1.28237950579632E-07  2.21122884040811E-06
 -5.74212528815494E-07 -3.20845647341735E-06 -1.34838421522573E-06  5.30088044872940E-07  8.70558414302264E-07
 -5.06215134802249E-06 -1.37288675463616E-06  2.98778014204825E-06 -2.55281200902775E-08  4.19070640980714E-08
 -1.04064013648933E-06  4.46455791023695E-07  1.03841319543341E-06 -4.28219398666272E-07 -7.33284068734109E-08
 -4.09097132651088E-07 -5.79539348551593E-07 -3.24781888631268E-06 -1.02391735953867E-06  2.10177890143148E-07
  1.37120786758318E-06 -1.38186204797846E-06 -5.06228685528770E-06  3.20080316748537E-06  7.26547598675031E-09
  7.18133261730844E-08 -2.04073175907583E-07 -1.25909476184931E-07  5.55954219743021E-08  4.16311435426628E-07
  6.58639001033484E-07  6.58781104249020E-07
* ORBITAL    1    9
 -1.16460855729701E-07 -8.35640358038973E-07 -3.99124009849544E-06 -1.76244360090683E-05 -4.69842399043684E-06
  9.08383652020478E-08  1.73145522839976E-06  1.21273818101741E-05  4.28865067477063E-06 -7.61009374932547E-09
 -1.34699358760219E-07 -5.38233015139554E-07  8.90272817830677E-08  6.85502797812501E-08  1.29968431664449E-06
  8.84876154313794E-06  2.94635242065131E-06  6.31079411288780E-07  9.95606812342159E-07 -1.02672845515600E-07
 -4.89361819380411E-07 -3.49674469529697E-07 -5.42424427278495E-07 -8.27893467170262E-07 -1.86920593126621E-06
 -6.54912632516903E-07 -1.66707964487668E-06  8.10223913275879E-07  5.71962854048715E-06  2.44264759552420E-05
  1.04078603635097E-04  4.40633298368250E-05 -1.46395590725611E-07  1.10909043098165E-06  6.85211871750097E-06
 -2.32900608960108E-06 -1.76488301754186E-08  2.66832364958519E-07  1.70848729832928E-06  1.81343306625231E-08
 -8.98977357587661E-08  6.05909497275083E-07  3.69025002490098E-06 -1.63606055121828E-06 -2.03850154788379E-06
 -4.52140003076693E-06 -1.01696595912393E-06 -2.23638214291063E-06  1.18793352350304E-06  2.62245860597048E-06
 -3.94510645481431E-06 -5.29618099263214E-06 -3.52548086589636E-06 -5.34214196224686E-06 -1.78179214140931E-07
 -1.27869650880960E-06 -6.10923777044063E-06 -3.00995656958430E-05 -1.20050261581153E-05  8.93778452282769E-08
  1.70394326501276E-06  1.25735952087966E-05  4.68368576414911E-06  3.11998628563919E-08  5.75858397452889E-07
  3.06441305607798E-06  4.92624031852827E-07  7.40910817915649E-08  1.42990991592874E-06  1.10698448455673E-05
  4.29253829728416E-06 -4.58622239463016E-07 -5.40707639263044E-07  5.84823383992539E-07  1.66932234648085E-06
 -2.40399249428546E-07 -1.36835630323919E-07 -6.38708858501348E-07 -1.72091431656767E-06 -7.76608510224007E-07
 -2.10880218863471E-06 -1.77080868753727E-07 -1.27084652041769E-06 -6.07278220164380E-06 -2.99159351639996E-05
 -1.19176294580225E-05  1.12977431894181E-07  2.15821711849740E-06  1.56961001586633E-05  5.63238721869068E-06
  8.04721375452849E-09  1.32203197655929E-07  3.91783457927258E-09 -4.48986941739597E-07  4.01552171217625E-08
  7.78320272152875E-07  6.58052547140435E-06  2.91524249660896E-06 -2.51183849726381E-08 -1.56565382877772E-07
  6.89464129174041E-08  2.20824312540824E-07  5.18290218152078E-07  5.49451430152720E-07 -1.15462764854236E-06
 -3.17559066846962E-06 -3.11239962845113E-08 -2.29548283742378E-08 -6.98386301926257E-07 -8.73229514503572E-07
 -2.89235741822662E-06  5.12229277491092E-07  4.28795389356726E-06  4.66922786538823E-08  1.40414665856556E-06
  2.74207846931046E-07  3.32977150722550E-06 -2.48851397585263E-07 -5.79048358575737E-07 -2.20736887395574E-06
  5.49646243490339E-07  6.15133424033611E-06 -7.47178536614734E-08 -1.87985123642612E-06  4.42054626501315E-07
  5.69048023631700E-06 -2.46147195387091E-07 -5.63112350497919E-07 -2.18055692478132E-06  2.36469877913383E-07
  2.61436530755237E-06  5.88925928135105E-08  5.81286543743766E-07  1.24403600536992E-07  1.43286035283540E-06
 -6.92577577867165E-07 -8.98555144668590E-07 -2.95220102329374E-06  4.75137270974006E-07  5.21358076154106E-06
  7.68630789454939E-08  4.24918425232375E-07  3.30456253936920E-07  1.99859744398809E-06  1.33471916912804E-05
 -2.52680859821008E-08  1.50068206973763E-07 -3.46437841940312E-08 -8.04671249556999E-07  1.83251600114813E-07
  1.93430788728513E-06  6.38093107894339E-08  8.44271268030747E-07  9.07148301231703E-06 -3.46493134099891E-09
  9.93922208799486E-08 -3.14499780974499E-08 -3.18747511386822E-07 -5.25151580141132E-08 -5.85165352971339E-07
  1.38102340625157E-08  1.71409796318236E-07 -1.00000038657617E+00  5.70124289905250E-06  3.63158195882406E-04
 -3.28823437420644E-05  5.88834428992856E-07  6.19147071743779E-05 -1.70207080735563E-05 -6.63086101530664E-05
  1.22896494160311E-05  1.85065569741427E-05 -5.17854783472665E-08  5.20535649313250E-08  1.26595317518125E-07
  1.21799692351731E-06  2.97995782789763E-08 -2.78266453878144E-08 -1.54697023559739E-07 -1.94126555562251E-06
  2.28642225928030E-07 -5.72319780907896E-06 -5.00070707575352E-06 -8.51035162748121E-06  2.36093818333688E-06
  2.10860963172049E-06  6.78542109643395E-06  2.05819915607665E-06 -4.08730321883226E-08 -1.85310964230404E-07
 -9.21925233785109E-08 -3.94448237830447E-07 -2.75603970976565E-07  1.76339404035095E-06  6.96931309782971E-07
  1.88502868094510E-06  3.73354104853437E-07  2.03600656075692E-06  3.11865023668774E-07  2.06159213099216E-07
  9.50175931886345E-08 -1.50215186074951E-07 -3.15492665494270E-06 -3.12495353546760E-06 -3.78654520372013E-08
 -1.69050305380948E-07 -4.39141745500378E-07 -4.58679961010834E-08  2.06911568151737E-07  7.05278639266827E-07
  1.76617068776364E-06  1.88676482890739E-06
* ORBITAL    1   10
  1.76461661673814E-07  1.26638198714911E-06  6.05093064731556E-06  2.98161310879289E-05  1.18671035781180E-05
  8.94185076366379E-08  1.70543548518506E-06  1.25568475039039E-05  4.65847845718705E-06  3.09322551699453E-08
  5.70826324602392E-07  3.00470579324980E-06  4.59270370369345E-07 -7.38987220816716E-08 -1.42669330663092E-06
 -1.10615471789660E-05 -4.29319527691821E-06  4.64276879923600E-07  5.55291451858238E-07  5.73775875580800E-07
  1.65344573097745E-06  2.37326567541236E-07  1.36273156178762E-07 -6.53768374337195E-07 -1.75180118842253E-06
  7.68449326983405E-07  2.07767408965246E-06  1.73366436766589E-07  1.24414739772980E-06  5.94426206882624E-06
  2.95128568062259E-05  1.19967170821414E-05  1.09467697615104E-07  2.09231326333256E-06  1.53543324176765E-05
  5.58064722927089E-06  7.42006818473462E-09  1.20151114221790E-07 -8.07890861119444E-08 -4.79569573538753E-07
 -4.04777387817898E-08 -7.85288425060007E-07 -6.65495125201242E-06 -2.95761248506522E-06  1.94314857605555E-08
  1.49580496727290E-07  6.81846130298672E-08  2.23524722036560E-07 -4.91801542778524E-07 -4.84144150942539E-07
 -1.14449127901434E-06 -3.15241278861224E-06 -1.63675512588274E-09 -3.97693134141758E-08  1.17332126566198E-07
  8.41946001999369E-07  4.02295637359983E-06  1.77206413103541E-05  4.66598691219978E-06  9.00794532331062E-08
  1.71641205290691E-06  1.20321842559358E-05  4.26083381023457E-06 -8.43601103645012E-09 -1.50579239819904E-07
 -6.42253272711586E-07  5.88837709691561E-08 -6.98407311763837E-08 -1.32465038836898E-06 -8.97344812945167E-06
 -2.96343118334110E-06 -6.23986285598119E-07 -9.82334702750046E-07 -8.70280979285708E-08 -4.58716291891116E-07
  3.67282544992869E-07  5.84232883802654E-07 -8.28543056687079E-07 -1.86928212165444E-06  6.56333433985264E-07
  1.66582256286977E-06 -8.05924886917956E-07 -5.69050332927285E-06 -2.43227667854558E-05 -1.03581973264132E-04
 -4.38665224570686E-05 -1.53641640042429E-07  9.84627860322910E-07  6.26608733407746E-06 -2.49125922380003E-06
 -1.92240241943212E-08  2.36276959599367E-07  1.57421255857176E-06 -2.86284851125175E-09  8.92952693751898E-08
 -5.95524375773100E-07 -3.90192230925285E-06  1.45364464206034E-06  2.05603607288936E-06  4.57910374875567E-06
 -1.01206968578745E-06 -2.24065963230960E-06 -1.25859807908555E-06 -2.74436670274925E-06 -3.82910479036933E-06
 -5.10022689147226E-06  3.54643078365112E-06  5.42646753937252E-06  2.43869158116647E-07  5.85439982616615E-07
  2.21999666518412E-06  5.45144859196190E-07  6.12516136536619E-06 -8.33569512086810E-08 -1.99054287218143E-06
 -4.40464532669740E-07 -5.70610371774962E-06  6.73098550660325E-07  8.71149052053484E-07  2.87619613939290E-06
  5.05979755436128E-07  4.22927438161019E-06  4.20369142335845E-08  1.37191615505659E-06 -2.82812436958836E-07
 -3.42069377613504E-06  6.99536008997190E-07  8.93184626498582E-07  2.94128973727266E-06  4.69815738979112E-07
  5.12257729768095E-06  8.09379801275758E-08  4.50153025698891E-07 -3.32913237045923E-07 -2.03205969355295E-06
  2.40422595905896E-07  5.64769379552527E-07  2.18637662958715E-06  2.34543852119307E-07  2.60127626378682E-06
  5.53760491100524E-08  5.55121017141481E-07 -1.27095639040913E-07 -1.45002613373216E-06 -2.94502059784372E-05
  9.45961332304560E-09 -6.77746850679875E-08 -3.24537631947887E-08 -3.15035005162266E-07 -5.28885576342914E-08
 -5.91825693323158E-07 -1.36902078228595E-08 -1.81579552860080E-07 -7.34019003029013E-05  2.86509922137765E-08
 -1.16905654888601E-07 -3.09538770817852E-08 -8.00757140839349E-07  1.81073584636938E-07  1.92340620693341E-06
 -5.78110153583481E-08 -8.20290706142509E-07  1.85135487313094E-05  3.61591838581986E-08 -1.26058131949550E-07
  1.24035811171987E-07  1.19084825282053E-06  2.75155048490813E-08 -3.16327396499295E-08  1.57932151224394E-07
  1.94989058900041E-06  1.00000038067633E+00 -5.55472707727086E-06 -3.63372448318647E-04 -3.27430115905900E-05
  3.94778922481388E-07  6.25389189309754E-05 -1.73602656165555E-05  6.64836789539784E-05 -1.23672833061691E-05
  3.77508305547616E-08  1.65437449759974E-07 -1.04045564468372E-07 -3.91703214623047E-07  2.68578835817110E-07
 -1.76645621771818E-06 -7.09565349027140E-07 -1.87300283105960E-06 -1.00654222988891E-07  6.08363773377365E-06
 -5.11148325434976E-06 -8.74470897824025E-06 -2.59857127530407E-06 -2.08667595617008E-06 -6.92308879070736E-06
 -2.14654991307500E-06  3.80666767938313E-08  1.68648026083999E-07 -4.33807727816875E-07 -5.12554335224725E-08
 -2.03403524218784E-07 -7.00844613676404E-07 -1.76247600782371E-06 -1.86009915824874E-06 -3.68506297458879E-07
 -2.00761014675873E-06  3.30411486782965E-07  1.86198137310737E-07 -1.03943897495670E-07  1.51100736172504E-07
  3.08390189760021E-06  3.10670536033955E-06
* ORBITAL    1   11
 -8.05623095507334E-07 -5.68832570282898E-06 -2.43119552488642E-05 -1.03510550926068E-04 -4.38244750390864E-05
  1.92276377162495E-08 -2.36416870403280E-07 -1.58389966766809E-06 -5.03975471893213E-09  1.53701115380803E-07
 -9.84080610001456E-07 -6.27306918800124E-06  2.48465144194078E-06 -8.92989744515903E-08  5.95546066616384E-07
  3.89663688016359E-06 -1.45937457274209E-06  2.05657259178213E-06  4.58441973720950E-06 -3.83177339049187E-06
 -5.10466880187387E-06 -1.25699923172210E-06 -2.74213887619247E-06 -1.01267504815746E-06 -2.24094972617661E-06
 -3.54860533815336E-06 -5.43384425204944E-06  1.17371193589067E-07  8.42229151375941E-07  4.02440258391335E-06
  1.77366755808490E-05  4.68262047224216E-06  8.63012252800374E-09  1.54319257864391E-07  6.67405014790444E-07
 -5.14194491835671E-08 -8.99792137606861E-08 -1.71464500401966E-06 -1.20252525600606E-05 -4.26151223368751E-06
  6.99233753910544E-08  1.32624506757913E-06  8.98328011225730E-06  2.96580390171523E-06 -6.23159519297575E-07
 -9.80363258962427E-07 -8.27130517249950E-07 -1.86592578453113E-06  3.66735268301576E-07  5.82456486430153E-07
 -8.87800229004877E-08 -4.62428574301470E-07 -6.56947984786734E-07 -1.66773875551477E-06  1.73321216137689E-07
  1.24381946223328E-06  5.94258791020083E-06  2.94919260413105E-05  1.19769527824316E-05 -7.29335256039121E-09
 -1.17839032378921E-07  9.27360962413529E-08  4.81714536774132E-07 -1.09100629142975E-07 -2.08569918725400E-06
 -1.53160791072082E-05 -5.57110529097565E-06  4.06461424052108E-08  7.88172446246544E-07  6.66606580713596E-06
  2.95713411710434E-06  1.93093220419166E-08  1.48767059756747E-07 -1.14177165699929E-06 -3.14756082114564E-06
 -4.92758790401609E-07 -4.87180599892709E-07  6.80252545861130E-08  2.22640360354979E-07 -1.60209552415824E-09
  3.29871895535473E-08  1.76148270179092E-07  1.26414976539812E-06  6.04078950310967E-06  2.97688057194551E-05
  1.18466229374214E-05 -3.08660449076791E-08 -5.69122541402434E-07 -2.99643230088778E-06 -4.58676365012795E-07
 -8.93650560512969E-08 -1.70442088314134E-06 -1.25500377328195E-05 -4.65582695411616E-06  7.39021878869542E-08
  1.42638440170467E-06  1.10575077663746E-05  4.29130152294345E-06  4.64234775737142E-07  5.55244984759350E-07
 -6.53800953945641E-07 -1.75199509394282E-06  2.37466821049730E-07  1.36804668301831E-07  5.72759644274579E-07
  1.65132400984595E-06 -7.68691425197224E-07 -2.07837421682821E-06  6.97758513327438E-07  8.90871598452999E-07
  2.93296099914321E-06 -8.05353901263416E-08 -4.48350556925217E-07 -4.69613648303238E-07 -5.12153062483306E-06
  3.32537160983556E-07  2.02944978287563E-06  2.39777081760158E-07  5.64358119639453E-07  2.18490816820944E-06
 -5.51840517080405E-08 -5.53718394605517E-07 -2.34379159500204E-07 -2.60006779597406E-06  1.26982639636831E-07
  1.44822979924394E-06  2.43169543910109E-07  5.87429802877749E-07  2.22708634471116E-06  8.30475642979243E-08
  1.98767943976945E-06 -5.45268327931938E-07 -6.12590301999303E-06  4.40255730309036E-07  5.70403512544002E-06
  6.71846682386001E-07  8.71452244192387E-07  2.87678163791841E-06 -4.15135442548136E-08 -1.36570850014913E-06
 -5.05477725575964E-07 -4.22252688872963E-06  2.82730507751450E-07  3.41872076403874E-06 -1.34497502316892E-04
  2.87416280483156E-08 -9.39378233229197E-08 -3.60033444891198E-08  4.33567417007209E-08 -1.17184447654887E-07
 -1.18089256515166E-06 -1.44905354053410E-07 -1.92997844558171E-06  1.00000037156023E+00 -5.49594700891083E-06
 -3.63417881777150E-04 -6.25669321765578E-05  1.73616105631553E-05  3.27755584289172E-05 -4.07525337613608E-07
 -6.63731859951897E-05  1.23486625659431E-05  9.07105736699758E-06  1.31169718984271E-08 -7.02876135527163E-08
  5.56470185764664E-08  6.02072675031085E-07  3.15647346231520E-08  3.29736325290631E-07  1.67769488523549E-08
  1.86385589347683E-07  7.34018373644299E-05  2.85582050942194E-08 -1.67529782985696E-07 -1.85733489269156E-07
 -1.92195428899763E-06  4.02417824055473E-08  7.98544239547213E-07  6.75528387205439E-08  8.16746359792810E-07
 -3.68190854734712E-07 -2.00495770736410E-06 -1.85255180820825E-07 -3.27169184482706E-07  1.02321531881503E-07
  3.10302564511440E-06  1.50265320743462E-07  3.08556212001121E-06  3.84152008370175E-08  1.71154053355252E-07
  5.01761644112823E-08  4.40379089163830E-07  2.04553907133833E-07 -1.85793380017451E-06 -7.01143352357464E-07
 -1.76158183444091E-06 -9.19467253227947E-08  6.15005347588895E-06  8.76347366477327E-06  5.10196100075694E-06
  2.52662615239064E-06 -6.92141059180605E-06 -2.14987808118841E-06 -2.23280873073493E-06  3.71010325035766E-08
  1.61009857127517E-07  3.93233419100389E-07  1.05946006083145E-07 -2.71100643696340E-07 -7.06794858867592E-07
 -1.86858222396409E-06 -1.76458217143659E-06
* ORBITAL    1   12
  1.76502951421900E-07  1.26670967109324E-06  6.05342298271791E-06  2.98512451095061E-05  1.19226773078693E-05
  8.09753981131551E-09  1.33132609032675E-07  9.65727923691140E-09 -4.47786534344545E-07  1.12637648612690E-07
  2.15119430301231E-06  1.56633330279849E-05  5.63188537017280E-06  3.98673358335458E-08  7.72997245725670E-07
  6.54608609674120E-06  2.90675234636862E-06  2.62652640884805E-08  1.59855793415787E-07  1.14800459795371E-06
  3.16513383874376E-06 -5.18324294291198E-07 -5.50539024632966E-07 -6.95443168567066E-08 -2.21437812260276E-07
 -2.43820575823057E-08 -9.99542466855736E-09  1.78454461542868E-07  1.28066306761509E-06  6.11831152157140E-06
  3.01326347574919E-05  1.20064488809383E-05  3.17789084557135E-08  5.87026419103852E-07  3.12676152845682E-06
  5.05300662274573E-07  8.96391494612563E-08  1.70885400017182E-06  1.26007544058970E-05  4.68767936878315E-06
  7.45707859232212E-08  1.43912554128533E-06  1.11166076934833E-05  4.29845570413711E-06  4.59712680423683E-07
  5.43063915567186E-07  6.39665755797167E-07  1.72197759115134E-06  2.42375544141568E-07  1.41901328121515E-07
 -5.85503624310917E-07 -1.67167297095209E-06 -7.79482202904086E-07 -2.11532960795792E-06 -8.06769225943726E-07
 -5.69923028910059E-06 -2.44201057355353E-05 -1.04066605308771E-04 -4.40192979107795E-05 -1.87680145645807E-08
  2.43577021470182E-07  1.69198239960497E-06  5.09499625573111E-08 -1.54302414779832E-07  9.65853916012319E-07
  6.65309893764525E-06 -2.23976651042762E-06 -9.28878108149885E-08  5.42280774834472E-07  3.74013521815718E-06
 -1.50447100148756E-06  2.00504482818274E-06  4.49327500525772E-06  3.81236967352943E-06  5.16645104134906E-06
 -1.18819905266352E-06 -2.63209674785647E-06  9.89390595677255E-07  2.19908159028867E-06 -3.44284485809354E-06
 -5.27944886036639E-06  1.16409169655252E-07  8.35278812778934E-07  3.98988165011022E-06  1.76339981638609E-05
  4.70774528359099E-06 -7.69522378135944E-09 -1.36199892531491E-07 -5.48811734879480E-07  8.51976682671695E-08
  9.08565141898026E-08  1.73190677626581E-06  1.21390967532404E-05  4.29561038042145E-06  6.86280372600204E-08
  1.30134357567500E-06  8.86629927530789E-06  2.95361387383066E-06 -6.33265680760474E-07 -9.99916100441648E-07
  8.28267185146944E-07  1.87264199711560E-06  3.51383228932624E-07  5.45949221358049E-07  1.00969621425774E-07
  4.86389802236612E-07 -6.55648126009985E-07 -1.67052475495658E-06  2.42832306815336E-07  5.61955904043003E-07
  2.17687883096249E-06  5.90137506576112E-08  5.80871842753209E-07  2.36363312997297E-07  2.61383547849408E-06
  1.23960098879716E-07  1.42827553409268E-06  6.80355292811139E-07  8.99449822566566E-07  2.96397548759047E-06
  7.70379430594175E-08  4.27907374676236E-07  4.75963698600998E-07  5.22228610814744E-06  3.32741735083922E-07
  2.02665916203844E-06  6.79587160118839E-07  8.63015157868034E-07  2.87647814056710E-06  4.73882366694057E-08
  1.40026974125194E-06  5.12553957535989E-07  4.32168006197631E-06  2.74810532068854E-07  3.34800939280829E-06
  2.41816955797536E-07  5.67935204608589E-07  2.17884554849097E-06 -7.59887266157727E-08 -1.88394882803574E-06
  5.48213666088478E-07  6.15965918226870E-06  4.41302460871823E-07  5.69161723577134E-06  1.00000037728619E+00
 -5.77790871458768E-06 -3.63133190958882E-04  6.22124358521549E-05 -1.71339842187477E-05 -3.32884946983271E-05
  5.31666298295169E-07 -6.61708979316055E-05  1.21868143529785E-05  1.34502190128253E-04  5.11789887937331E-08
 -1.06573591486590E-07  2.03798391048810E-08 -2.43835034625144E-08  1.31951725435701E-07  1.22099703684662E-06
 -1.64881842736458E-07 -1.94166230678352E-06  1.33539947099174E-05  3.96900060822110E-08 -1.12850449501248E-07
  1.88261649219179E-07  1.96388532992404E-06 -3.59737953001031E-08 -8.00770360250055E-07  6.78459889223105E-08
  8.59598428044578E-07  2.94593481288868E-05  3.40891091102963E-09 -1.12787381016063E-07 -5.41505932918059E-08
 -5.88392246994741E-07 -2.93978310332664E-08 -3.23460107566929E-07  1.65201890777675E-08  1.73333568901343E-07
  3.86622447281025E-08  1.73415033106745E-07 -4.50301170547339E-08 -4.36128594208348E-07  2.04614906567716E-07
 -1.88378216483613E-06 -7.03883128583925E-07 -1.76451798954944E-06 -3.76185000284739E-07 -2.05383982685635E-06
  2.05867994161399E-07  2.99841447156001E-07  7.78993898067947E-08  3.14995111472681E-06  1.48731917766776E-07
  3.15649878816501E-06  4.03399647865618E-08  1.83383032481414E-07 -3.86120090221816E-07 -9.17932006241448E-08
 -2.72152309293774E-07 -6.98422993078603E-07 -1.88643111413363E-06 -1.76233789204636E-06 -1.84475034187091E-07
  5.86623953573180E-06 -8.61679128401089E-06 -4.88343232338962E-06  2.43221787953119E-06 -6.94432541956593E-06
 -2.00577900699300E-06 -2.15360509602036E-06
* ORBITAL    1   13
 -3.36502310280506E-07  2.03816316341810E-04 -9.12933669387346E-06 -2.36119712419169E-05 -1.09914593251193E-05
 -9.96925357525386E-09 -3.65997288880938E-07 -2.13349430740821E-06 -1.33035363919846E-07 -1.56748835852502E-08
 -5.28124944338178E-08  3.41731262175122E-06 -2.79566211275570E-07 -8.32149808588127E-08 -1.98035912722520E-07
 -3.12809240329154E-06 -2.77861116742403E-06 -8.94475287201875E-07 -1.92481821178134E-06  3.27502093060500E-07
  1.03456396260119E-06 -2.58203952204614E-06 -8.47627003843951E-06  1.40160033718303E-07  4.52586051161573E-07
 -1.63386763781479E-07 -9.96270383817602E-06 -3.36157393407216E-07  3.35498306583118E-04 -8.84005512196935E-06
 -2.31575232642350E-05 -1.09788108656432E-05  1.10649347010398E-07 -7.44173779620295E-10  3.22421206955446E-06
  1.77226820545727E-06 -6.67184190371870E-08 -2.75379596482315E-07 -1.18274459302679E-06 -2.15098537416167E-06
  4.44715520260085E-08  3.44901302028132E-07  4.55963317691796E-06 -2.19347375955323E-08  1.90803370899534E-06
  6.46134004014340E-06  8.73939926909351E-07  7.58287685586931E-06  2.16826193487412E-06  5.90689425093733E-06
  6.07118716188235E-07  6.75702296046390E-06 -3.61641619435477E-07 -1.21330637225807E-06 -2.05524910930508E-05
  9.99997711763971E-01  1.15093319720996E-03 -9.06535689990819E-05  1.10387273222771E-04 -1.44135398168976E-05
 -1.22889060786369E-06  2.43589208674635E-06  5.59816439776954E-07 -4.80512422622897E-04 -3.67231222988561E-05
  8.60148668599205E-06 -3.01900002207193E-05 -3.31364307939039E-04 -2.50750914528694E-05  4.90064534813638E-06
 -2.18140523526698E-05 -1.42393977001508E-05 -3.02978039502090E-07 -1.13935278703651E-05 -1.01150095186177E-06
  7.76388121749867E-06  4.97183773678469E-07 -6.68534096399759E-06  9.01955236837594E-06  1.35374421953378E-05
 -6.52884707493770E-06 -1.94407583541852E-07  1.77892627238721E-04 -4.76975526053080E-06 -1.37954666452831E-06
  2.40673148577140E-07 -9.41105752421984E-08 -1.11020529221850E-06 -1.05265437768890E-05 -4.55296979434489E-06
 -1.03129410368440E-07 -7.86647611962692E-07 -2.43340891407438E-07 -3.82179424476389E-07 -6.27936971416450E-09
  2.36892266790902E-07  7.25948537690559E-06  2.95154872485885E-06  7.97401534761268E-07 -6.90057086446767E-06
 -9.68550460883354E-06  8.20689503939128E-06 -4.11213992161866E-07  4.04212949939205E-06  1.09237606776963E-05
 -6.22534133432378E-06 -9.22060197409727E-07 -1.40293534026485E-06  1.72456139018552E-07  1.27147064962739E-06
  3.44099437676331E-06 -5.02527414130668E-08 -1.09228078274425E-06 -6.16883810329695E-08 -2.52552693815318E-06
 -8.38277764413611E-09 -1.05868285566328E-06 -3.05050905356089E-07 -1.67016983242803E-06 -2.56322433344328E-06
 -7.37370960497847E-08  4.13697894200355E-08 -3.05020112475253E-07 -4.99278209487352E-06  2.07680089096556E-06
  1.26927247298769E-05 -3.10438944747441E-07 -1.71978844718227E-06 -2.54397906848589E-06 -1.60052728289593E-06
 -1.13961945517434E-05  1.23282945684269E-06  6.59013680960307E-06 -1.66054504405049E-07 -3.57534301967746E-06
  7.30528167320585E-08  1.26859397844649E-06  5.62701181055331E-06  2.60170067162317E-06  1.51316259978326E-05
  2.25920271264367E-06  1.19762762437806E-05 -2.67101130737276E-07 -2.49156948560458E-06  4.97714366841568E-08
  1.05941208709205E-06  5.05106564101388E-06 -3.67531720112867E-07  2.02712405570006E-07 -2.76299713666181E-06
 -1.80006950943193E-05 -1.67252580981600E-06 -1.27351143920136E-05  7.38879695736127E-08  5.51689477323819E-07
  2.27702430063155E-06  4.62524575231147E-09  6.46067386673505E-07  1.50832822713707E-07  2.49171789407268E-06
  1.38862267626687E-07  8.54709162427099E-07  8.06268107542104E-08  6.03018871553093E-07  2.42040858083508E-06
 -8.69664082886792E-09  8.76146434867030E-07  1.80883502234365E-07  2.22609556633868E-06  1.09970382397104E-07
  1.29229706324658E-06  1.46787876438219E-07  1.12548374072075E-06  4.71703870468902E-06 -2.92714920635778E-07
 -4.64804234044485E-06  6.32619923762747E-08 -1.29822322243209E-07  2.48944246827667E-07  3.11614757755840E-06
  4.01110965397578E-09  2.41098481304186E-07  9.76021861369141E-07  9.92428459241505E-07 -1.13203740095225E-07
  2.43902463509743E-06  7.48214622281174E-08  9.09420701100935E-07  5.39103065906937E-07  2.26350830782513E-06
  7.12980708779575E-07  9.14962267203935E-07  1.39820059306900E-07 -3.33628983427820E-06 -1.72211359601601E-06
 -3.34927684638316E-06 -2.97459966476393E-09  1.91179895795160E-07  1.04033075127489E-06  8.79269583323898E-07
  1.74182958712144E-08  1.07004911119456E-07  2.42946278740333E-06  8.97341501014721E-07 -3.33415840256385E-07
  1.99614143135575E-08  2.16880647272266E-06 -2.04629652081494E-07 -1.66160730245291E-06 -1.09770725141626E-06
 -8.79445381109498E-06 -8.86994186387435E-06
* ORBITAL    1   14
 -1.98899534767175E-07  4.42044513635491E-04 -4.43493817102982E-06 -1.27655064579772E-06  3.05005772993660E-07
  1.05500999930695E-07  7.81701665633328E-07  1.80155065716708E-07  3.56093386550143E-07  2.21042518169008E-07
  1.12224784043905E-06  1.05290408633598E-05  4.55996002347815E-06 -8.10726640355997E-08 -2.48859018868862E-07
 -7.29517397748591E-06 -2.96866118726520E-06  7.94245401153730E-07 -6.88844721110983E-06  1.09118121583618E-05
 -6.21252382243397E-06 -4.08760179168733E-07  4.04166742618204E-06 -9.63877861936159E-06  8.21290478275919E-06
  9.27383628317869E-07  1.42882032478653E-06 -2.05483365109962E-05  9.99997464434775E-01  1.15069585475955E-03
 -9.06714808763604E-05  1.10385026773192E-04  4.74718028064851E-04  3.65398820241145E-05 -8.22156079626876E-06
  2.99315513473275E-05  1.44170348574781E-05  1.29970543375234E-06 -2.31224367276339E-06 -5.38243058134781E-07
  3.28342498061021E-04  2.50309204333035E-05 -4.62698195060083E-06  2.16811025369897E-05 -1.44471147699587E-05
 -4.45710853767386E-07 -6.83314754925372E-06  9.36469004666087E-06  7.76111835700453E-06  5.43312325943762E-07
 -1.16064016322060E-05 -9.27044693636907E-07 -1.36248570221804E-05  6.65555562721792E-06 -3.23626685423600E-07
 -3.40328513386559E-04 -9.66457965005174E-06 -2.32979081611626E-05 -1.10739857765097E-05  7.71685964665703E-08
  2.90485299632719E-07  1.26494768336727E-06  2.16935222964692E-06  2.13052577484383E-07  4.07129636344128E-08
 -3.15295458882649E-06 -1.73261572957171E-06  1.79485751319928E-07 -3.10358367957021E-07 -4.48173373225080E-06
  5.09316604048768E-08  1.89788386381237E-06  6.42582381296939E-06  5.98337645896542E-07  6.72264088538920E-06
  2.16830808046298E-06  5.90439634998150E-06  8.69207704157419E-07  7.52316303237791E-06  3.47173718580783E-07
  1.20325790257399E-06 -3.44993667627148E-07  6.08183131383970E-04 -8.67231143530450E-06 -2.36907265933840E-05
 -1.09341990821233E-05 -1.77589042731918E-07  4.91663594858799E-08 -3.33256586228413E-06  2.80077661898120E-07
  6.21384285982242E-09  3.69864880742991E-07  2.17634841824573E-06  1.49733104984894E-07  2.16601398367304E-07
  2.07728974720392E-07  3.10705062599034E-06  2.77794638410543E-06 -9.18222240815645E-07 -1.93536496970038E-06
  1.49210546634267E-07  4.36226327803057E-07 -2.55473563692589E-06 -8.45996668436307E-06  3.29717612126477E-07
  1.04596614955603E-06  8.86189476188667E-08  9.93641264124635E-06 -3.11271786431565E-07 -1.72595274308541E-06
 -2.57917446837889E-06 -1.22959279568774E-06 -6.55553227148761E-06  1.59942353542751E-06  1.13306773693866E-05
  1.67192204153209E-07  3.60374430420163E-06  7.55867882272991E-08  1.28742415610181E-06  5.71054787593484E-06
 -2.26256052624194E-06 -1.20791158232973E-05 -2.60414241198667E-06 -1.51936909413907E-05  2.63421024435845E-07
  2.42942135411093E-06  1.72645505808092E-07  1.27293217069621E-06  3.44584749398332E-06  6.13352623709233E-08
  2.52060567892831E-06  4.84033648413419E-08  1.08688118479780E-06  7.51831935825640E-09  1.05566573504913E-06
 -3.05209134472767E-07 -1.67201509983042E-06 -2.57239199576856E-06  3.03719786763661E-07  4.97741198238814E-06
  7.09531521527369E-08 -1.07140397296343E-07 -2.07447933907738E-06 -1.26655549109999E-05  8.05741789907625E-08
  6.02586048600619E-07  2.42261034245468E-06 -1.78832978687886E-07 -2.21964637989047E-06  7.27907382284787E-09
 -8.95484773639212E-07 -1.08779879039372E-07 -1.29168352230646E-06  1.46580830715142E-07  1.12410568498560E-06
  4.70845667852037E-06 -6.23143043497175E-08  1.35278890864614E-07  2.93809634657057E-07  4.65125266633406E-06
 -2.49376368716089E-07 -3.11277574586235E-06  6.73855421941456E-08  1.19589849672333E-06  5.25844772451047E-06
  2.82447353580348E-06  1.81379588314353E-05  3.80959742513315E-07 -1.67182704532879E-07  1.71746493350151E-06
  1.28634637106631E-05  7.36016608552959E-08  5.49805652736433E-07  2.27154137433958E-06 -1.51568253409826E-07
 -2.50641188873258E-06 -5.00625069390152E-09 -6.50002592582810E-07 -1.38095588401581E-07 -8.36296336830427E-07
 -3.27403470115469E-07  6.69678671346736E-08  2.39922695917333E-07 -2.13201270714900E-06  1.64540011683665E-06
 -8.84100959772094E-06 -1.10361072524703E-06 -8.79167600690249E-06 -3.58408184978154E-09  1.90128320891335E-07
 -8.78695450998838E-07 -1.04194755722880E-06 -1.80531356047435E-08  8.90501566711127E-07  1.06236786328526E-07
  2.42641184797819E-06  5.36493849035272E-07  2.24919828610729E-06 -9.01941459378763E-07 -7.13655127951685E-07
 -1.32028890163932E-07 -1.72632878465327E-06 -3.35295332702095E-06 -3.32043974470538E-06  4.55368625377384E-09
  2.42579079046516E-07 -9.92198216526955E-07 -9.68573147091257E-07  1.14239552687400E-07  7.29760917047303E-08
  9.13885243405092E-07  2.44616100599413E-06
* ORBITAL    1   15
 -4.19662268694479E-07  4.36753222927826E-03 -4.25299166772385E-06 -2.36682000199767E-05 -1.05207250252077E-05
 -2.85223196284437E-08 -3.04567989749420E-07 -1.32107258528192E-06 -2.09489202547459E-06  2.04716273929906E-06
  1.58910478819053E-07  3.15492613534220E-06  2.00422687292693E-06 -1.37012836394032E-06 -3.74055667032206E-07
 -4.11079547284332E-06 -1.25481592299927E-08  1.61385137338952E-06  6.39161902199762E-06  5.08615534285405E-07
 -6.79781602330872E-06  2.04682615541641E-06  6.00006819218626E-06  2.82584438829609E-07 -7.58104911871231E-06
  4.47124844354242E-07  1.17376684930443E-06 -3.21304640457585E-07 -6.14854107952820E-04 -1.01226167947330E-05
 -2.36745927680418E-05 -1.11035073886568E-05 -4.05432477128055E-07 -7.49720572076267E-08  3.60137951167504E-06
 -2.36186096203098E-07 -2.00065663894214E-08 -3.56546216646889E-07 -2.08556517108214E-06 -1.10918917445194E-07
 -1.84376020469354E-07  1.95511900439130E-07  3.19959769771235E-06  2.78794130681670E-06 -8.92130613671681E-07
 -1.98657466404646E-06 -9.13409592713487E-08 -4.98796429007138E-07 -2.55298512101546E-06 -8.43376402726930E-06
 -4.27377291433463E-07 -1.25184277354102E-06  1.40773317771353E-07  9.97313867493411E-06 -1.86336635134798E-07
 -1.81241175542951E-04 -5.15323418260616E-06 -1.16316269057129E-06  1.48255533039488E-07 -9.74969303232259E-08
 -7.65331487664464E-07 -1.97515829417586E-07 -3.86940892888058E-07  7.86206833967065E-08 -1.10751408662698E-06
 -1.05373022585378E-05 -4.55850696484803E-06  1.23897639139811E-07 -2.40535759188060E-07 -7.32443109516822E-06
 -2.95718170556751E-06  7.84519973061068E-07 -7.00528416557700E-06 -1.09111194714313E-05  6.35095060343812E-06
 -3.36788067713394E-07  3.91819047395824E-06  9.56732647703874E-06 -8.18964607659476E-06  9.88026570965615E-07
  1.29190260111130E-06 -2.05584398602360E-05  9.99988035348051E-01  1.15051303371017E-03 -9.08162837969267E-05
  1.10352272139899E-04 -4.79339434485895E-04 -3.66078389950733E-05  8.39967424512891E-06 -3.01741320343476E-05
 -9.94791915587384E-06 -7.63143688973318E-07  2.05054375057337E-06  7.06475802633013E-07  3.29923502757485E-04
  2.50460115197465E-05 -4.64418674692092E-06  2.16311783168369E-05 -1.49095464489836E-05  8.02216169871588E-08
  6.78943063865354E-06 -9.39145051427046E-06  9.58616009407224E-06 -5.01881812234918E-07  1.13877073120570E-05
  9.77475383815606E-07 -1.32065061585879E-05  6.17802717808409E-06  8.35511871317296E-08  1.35159306049403E-06
  5.64784569562303E-06  2.28626065551950E-06  1.21280085717671E-05  2.66103477661934E-06  1.55903516771119E-05
  2.69078440821213E-07  2.41619220890039E-06 -3.05115140473148E-07 -1.67389997895835E-06 -2.56222645055646E-06
  1.26610222470556E-06  6.63667644525197E-06 -1.64606245719790E-06 -1.14843259434167E-05  1.62429046166138E-07
  3.54420050171490E-06 -3.13261641615338E-07 -1.74021219284071E-06 -2.63263901294226E-06 -3.06508636804871E-07
 -4.92292214019039E-06 -8.27643036429793E-08  6.07381593890517E-08 -1.99406124903969E-06 -1.27226431883883E-05
  1.71698559393299E-07  1.26721847972261E-06  3.39922776022995E-06 -5.73079773362819E-08 -2.53729048696370E-06
 -5.46260098299838E-08 -1.04655574227083E-06  1.21490987997898E-08  1.09483713051492E-06  1.43233044065885E-07
  1.09831693063948E-06  4.62984017382697E-06  6.50800317132004E-08 -1.13856676409959E-07 -2.86740497939671E-07
 -4.68743466989783E-06 -2.45008400249862E-07 -3.16508565125366E-06  8.27138350360636E-08  6.22165837928254E-07
  2.55281418237447E-06  1.79807263029003E-07  2.10713967292447E-06  7.41727943163446E-09  1.35335809230482E-06
 -1.21643258477187E-07 -1.39457310350090E-06  8.05653945206780E-08  6.02151044497489E-07  2.45257757014606E-06
  1.60318280986804E-07  2.54073250909185E-06  5.53273891942613E-09  6.76581489959958E-07 -1.34630070329132E-07
 -7.85512705443888E-07  6.23129943604483E-08  1.15650058312694E-06  5.22524037548865E-06 -2.81238327435828E-06
 -1.81783910842405E-05 -3.79557007073264E-07  1.31836648929247E-07  1.68128330870644E-06  1.26863426722603E-05
  5.78434986020050E-09  2.48998223342148E-07  9.20530910692531E-07  1.03598169816645E-06 -1.57599676799626E-08
  9.09078366014718E-07  1.05207887559453E-07  2.39694316159326E-06 -3.22849653784259E-07  8.12352981866540E-08
 -1.58863630929714E-07  2.16697707022441E-06  1.61124322214066E-06 -8.82455054430670E-06 -1.13751110508954E-06
 -8.85351201184165E-06  7.41460826392099E-10  2.24246045573050E-07  9.80228167645040E-07  9.56684502110267E-07
  8.60631347631623E-08  1.31370065772281E-07  8.73042093449790E-07  2.42984359879814E-06  5.28781655169532E-07
  2.21571816686475E-06  8.64208745983748E-07  7.09588045910704E-07 -1.30479142273366E-07 -1.69556206768743E-06
 -3.25274262692059E-06 -3.30801285230412E-06
* ORBITAL    1   16
  2.05574837651851E-05 -9.99988139878797E-01 -1.15064009434623E-03  9.06070797994818E-05 -1.10437407443120E-04
 -1.00240453655662E-05 -7.74927403250409E-07  2.04206817017004E-06  6.87682411223229E-07 -4.79564309241464E-04
 -3.66322925275564E-05  8.45347449433426E-06 -3.01549383469834E-05  3.29808015294660E-04  2.50273038932569E-05
 -4.65531744160602E-06  2.16339569819900E-05  1.49296505584060E-05 -2.56750899739112E-08 -1.13847696139996E-05
 -1.03786058738396E-06 -9.53768725898808E-06  4.94338849113559E-07 -6.80601814943554E-06  9.32947749302677E-06
 -1.32046340066154E-05  6.24071784528482E-06  1.78285651439009E-07  4.42072464176163E-04  5.37873734836144E-06
  9.33638408562471E-07 -2.39673101123117E-07  1.99918307583939E-07 -1.10851156547161E-06 -1.05474702497424E-05
 -4.55830196674518E-06 -9.40043540554020E-08 -7.72624901760754E-07 -2.43665275607082E-07 -3.93988077834526E-07
  2.08801004820530E-07 -2.39623966548666E-07 -7.33952334365131E-06 -2.93485413907114E-06 -7.95500544689038E-07
  6.98892719268882E-06 -9.56094380737672E-06  8.18632048734064E-06  3.26222052210740E-07 -3.99500568491780E-06
  1.09097867959927E-05 -6.34052348008782E-06  9.81875972827641E-07  1.39119127323803E-06  3.28020300151831E-07
  2.07547794677544E-04  9.61098181501677E-06  2.37211035174702E-05  1.10643997792012E-05 -1.50936335382052E-08
 -3.65053836902415E-07 -2.10109824355894E-06 -1.18991697573629E-07 -2.13599281827885E-07 -7.41658584737243E-08
  3.49545187369128E-06 -2.68225119566199E-07 -5.10363164423832E-08  1.96574968506072E-07  3.09457578689587E-06
  2.75914968578827E-06  9.10185354618341E-07  1.92639929132847E-06  3.30935468606796E-07  1.29580622748305E-06
  2.55000656161448E-06  8.46136912098949E-06  1.76980738036926E-07  4.22755160389220E-07  2.05516473902052E-07
  9.98054465320859E-06  2.40104592110281E-07  4.37247063514791E-03  1.43130666188590E-05  2.28807679519663E-05
  1.14769941648221E-05 -2.14340838960739E-06 -1.63266380403597E-07  3.21005530437723E-06  1.73627895606250E-06
 -1.15831112343888E-07 -3.12094351217934E-07 -1.31242108695077E-06 -2.09138752061323E-06  1.51290461727387E-06
 -1.56334621610315E-07 -4.16221953092831E-06  1.70791335578566E-07 -1.74164308285281E-06 -6.38677041959213E-06
 -2.22812998886129E-07  7.49339172390337E-06 -1.97063058871815E-06 -6.01026809312148E-06 -4.17515573538456E-07
  6.80536314905054E-06  3.35023313588964E-07  1.23181053460357E-06  3.14482553468739E-07  1.75594474277021E-06
  2.69832826598611E-06 -6.31755437125735E-08  1.67817077162317E-07 -2.83161373650566E-07 -4.78531460069324E-06
 -1.98993051821068E-06 -1.26719804194332E-05 -1.74186489114418E-07 -1.28060749235034E-06 -3.42067312235346E-06
 -4.45934010718074E-08 -9.95898307222231E-07 -7.25203036992838E-08 -2.64459592779008E-06  1.21502400997700E-08
  1.10923522360651E-06 -8.65576309856834E-08 -1.36914549132874E-06 -5.68182017002119E-06  2.65986632288252E-06
  1.55462446487762E-05  2.28638230926099E-06  1.21366859787552E-05  2.51789927048636E-07  2.31044571925225E-06
  3.06131931257533E-07  1.68109587358519E-06  2.57490084717747E-06 -1.64853721679516E-06 -1.15070482700741E-05
  1.26544288795900E-06  6.61993151992561E-06  1.61927760051723E-07  3.55101704283745E-06 -7.78914007836679E-08
 -5.82334399422329E-07 -2.37837133248566E-06  6.68999901614078E-09  6.68895137161741E-07  1.56663425957608E-07
  2.50072127184451E-06 -1.34239834544154E-07 -8.13830192932375E-07 -6.09731207521787E-08 -1.14628435034545E-06
 -5.18334664211702E-06 -3.78342600071733E-07  1.51669035825580E-07 -2.81180416056119E-06 -1.81549920098894E-05
  1.67954902352381E-06  1.26736529828755E-05 -1.45298064046613E-07 -1.11357545464314E-06 -4.67737859824973E-06
 -2.87288764576082E-07 -4.64372904285319E-06  6.61232505479857E-08 -1.12211043888781E-07 -2.49128601280446E-07
 -3.19094958324026E-06 -8.20840909375195E-08 -6.11403231067366E-07 -2.50528307189470E-06 -1.70305142578894E-08
  1.19752517916583E-06  1.76574762828609E-07  2.10750013925425E-06 -1.06901867364298E-07 -1.28539533003997E-06
 -5.29616247522615E-07 -2.21210946217100E-06  7.19204504530377E-07  8.81907719519802E-07 -1.35592400955554E-07
  3.31378472143582E-06  1.70159633555771E-06  3.26618293004124E-06 -4.46495838786113E-09 -2.29920399222996E-07
  9.52607573374061E-07  1.00924896450535E-06  9.42143303510745E-08 -2.48524307992670E-06 -1.40924857480412E-07
 -9.48564526465470E-07  3.23141375323341E-07 -8.32561348671451E-08  2.13194186774145E-06 -1.52663835880793E-07
  1.61480858857249E-06  1.13683990153684E-06  8.85085587910484E-06  8.87293042278793E-06 -7.11726783571564E-10
 -2.28181613934345E-07  1.04185874005291E-06  9.23603504708953E-07 -1.65067586424081E-08 -1.17926229304495E-07
 -2.41853085750863E-06 -9.37152767595800E-07
* ORBITAL    1   17
 -1.07524346923344E-07 -8.01196459125115E-07 -3.45566397009890E-06 -7.52866331212237E-06  5.74499402677920E-06
  2.00489248539913E-05 -1.61975325078994E-06 -5.60968852901161E-06 -1.85362494117544E-06  2.47623598532570E-05
 -1.62379660906432E-06 -6.75089479753821E-06 -2.00878719040218E-07 -7.45309894682181E-05 -6.92552199235932E-07
 -2.20142606774567E-06 -1.08563237835990E-06 -1.66910963343863E-06 -3.19878359493929E-06  2.76782934607969E-06
  1.57443378855217E-06  1.11905060556128E-06  1.40494970339379E-06  7.24244197932811E-08 -1.91608835188309E-06
  5.92951708883096E-07  1.00481849536269E-06 -7.70336108230868E-08 -5.92150917739814E-07 -2.33259438275361E-06
 -1.95219783227994E-06  8.26423023366145E-06  9.31369188362209E-05 -8.49806774932585E-07 -3.45705708207928E-06
 -2.29388350406471E-08 -7.02319547331881E-05 -1.85006254299429E-06 -6.44434508436618E-06 -1.40847032557837E-06
  1.48541875004086E-05  3.25750978610587E-07  6.82344176513872E-07  1.57656571729173E-06 -1.19796447548992E-06
 -2.76119540199979E-06  1.07730920390549E-06  1.24827451109777E-06  4.63357967137875E-07  1.98170141409857E-06
 -1.89156923837206E-06 -2.63300097245145E-06 -2.18537822290390E-06 -1.54871274125540E-07 -1.97467897136999E-07
 -1.28861109853986E-04  2.94040537792928E-05  9.07986956907453E-05  4.44459753245103E-05  8.55115389443410E-01
  7.12243576859541E-05  1.69443983587786E-05  1.45875193334776E-04  5.42673529029361E-02 -2.08200237873854E-06
 -3.29413417710132E-05 -1.44037644829655E-06 -5.15590000776220E-01 -4.70746651091782E-05 -3.42688857713346E-05
 -9.51097721673122E-05  6.35977930694318E-05  1.11437134956546E-05  4.08683220885813E-05 -1.45568349150858E-05
 -3.60826835649493E-05 -6.08293164919873E-06 -5.58560513269723E-05  1.47626534113586E-05  6.11898876228716E-06
  1.12365554926466E-06 -5.76139870555693E-07 -4.09791048040429E-06 -2.10757914571929E-05 -1.01126084643115E-04
 -3.55340121105217E-05  9.17101331472341E-05  4.23021785768282E-06  1.61989097165853E-05  2.45412486489475E-06
 -1.65293420178103E-06 -5.71008843457149E-06 -3.19615301288310E-05 -8.86251621289543E-06 -7.47686847032463E-05
 -7.03112583790560E-06 -3.38698702893588E-05 -8.00960019349242E-06  9.38302192973038E-06  2.79315778459021E-06
 -2.03116153271041E-05 -6.70885888016818E-06 -5.75128501866120E-06 -1.67002810489536E-06  8.46290565253823E-06
 -3.51263421235214E-07  8.45841613720640E-06  4.87633856500327E-06 -4.63665807821673E-08 -3.60543319187632E-07
 -1.07011082049773E-06 -4.94693601596521E-08  1.07022238206182E-06 -9.50417978018322E-08 -2.03285149994810E-06
 -2.90644596017402E-08 -2.12887266416164E-06 -4.87292001215829E-07 -3.61348951509748E-06 -5.07601872372444E-06
 -3.48875780325903E-07 -1.07817765593589E-05 -6.34566192496796E-07 -1.24525932183510E-05 -2.10520221249657E-06
  1.01363883058235E-05 -5.10673878943332E-07 -3.80669164072920E-06 -5.39107545844024E-06  1.11066082503330E-06
 -1.92606826748534E-05 -2.14340791551260E-06 -4.85659160581405E-06 -2.21592407952707E-07 -2.16555816117160E-06
  4.76234976398722E-07  3.16225179087029E-06 -4.01056077063973E-06  8.68932678467724E-07 -2.95669486308125E-05
  1.84300507240267E-06 -7.66860599283218E-06  6.49912880867603E-07  1.50341536258565E-05  2.41051945276089E-07
  1.82244885838919E-06  5.87601173662269E-06 -1.56411436014734E-06 -2.41621130260110E-05 -1.12166903131041E-06
  1.24656487226134E-06  2.36436732324455E-07  1.67980590702973E-05  2.10693003635971E-09  2.16566087912840E-08
  8.71958944963994E-08  9.32017827760404E-09  7.80814979015759E-07  4.74778763721235E-08 -2.05703165684706E-07
 -2.95032069025372E-08 -8.34341895010024E-07  3.85501761812692E-09  3.70952955958528E-08  6.41116098477950E-08
  7.97485360340112E-08  1.13223463082794E-06  4.15824730660946E-09 -4.34628304875303E-07  4.05991049860968E-08
 -6.41007840010003E-07  1.23119862283487E-08  6.84550489080382E-08  1.90919107718824E-06  2.85110155303667E-07
  2.37183772371686E-06  7.72512368773416E-08 -2.00109788034995E-07 -1.43374523646136E-07 -1.86784492823767E-06
 -3.40443175489474E-09 -6.08530404701192E-07 -5.88400842086573E-07 -6.43763742235061E-07 -6.99746225662346E-07
 -8.34976843548546E-07 -4.60909543409048E-08 -1.01884409200217E-06  4.12922576272014E-07  2.61641846361876E-06
 -1.86349480371273E-06 -1.29577796119857E-06  4.05015804013699E-07 -1.91521614987476E-06  4.62501164574620E-07
 -1.77148742658072E-06  1.93169527536956E-09 -5.59447007969692E-07 -3.81719993318583E-08 -1.08015439903769E-06
  1.89460263178686E-09  3.29228217231046E-08 -6.66244971908280E-07 -8.87951477853001E-07  1.33399804649450E-06
  2.03913765194304E-06  6.70135684303937E-06  1.01531386186897E-05  2.34218487905293E-06 -7.91051124516609E-06
 -1.23294568308608E-05 -1.20663333609370E-05
* ORBITAL    1   18
 -5.77662073686017E-07 -4.08460647895940E-06 -2.11315043661647E-05 -1.01324075354636E-04 -3.56038225476275E-05
  3.11636620503890E-05  5.71018151239646E-06  3.19642798802231E-05  8.87454766750019E-06 -1.15459107365275E-04
 -4.25127197317399E-06 -1.62916473698034E-05 -2.49154325029179E-06  1.16778763675654E-04  7.04048231914979E-06
  3.39407726668983E-05  8.04535559002753E-06  9.37457848415775E-06  2.81072156703920E-06  8.42725449676389E-06
 -3.29506699974408E-07 -5.65447880375933E-06 -1.66538623309782E-06 -2.02818736284805E-05 -6.72575303374005E-06
 -8.46605773013693E-06 -4.88727842607489E-06 -1.89685584319886E-07 -1.25510522842085E-04  2.89168598692213E-05
  8.98691950753697E-05  4.40902785957600E-05 -6.08180806919044E-02  1.61753309541320E-06  3.23314705519911E-05
  2.88899653469998E-07 -8.52947758917795E-01 -7.08302726177250E-05 -1.73570041790604E-05 -1.45552734678447E-04
  5.18441387305341E-01  4.72583696783731E-05  3.42581149535513E-05  9.56117932632981E-05  6.37533358809202E-05
  1.07432767972427E-05 -5.55153491319726E-05  1.45128013062186E-05 -3.63405942648647E-05 -6.01165268868219E-06
  4.00693545000341E-05 -1.42365943082236E-05 -7.02305515230803E-06 -9.24616435413848E-07 -7.54653318189664E-08
 -6.20303220913488E-07 -2.26933290557393E-06 -1.75376628099857E-06  8.19678057280893E-06  5.21595690432166E-05
  1.82892041145960E-06  6.35535086836154E-06  1.39774654509920E-06 -3.06117165502602E-04  8.27794973775591E-07
  3.42421121224013E-06 -8.62401104772524E-10  1.74048014455968E-04 -3.34588055116616E-07 -8.23091472009239E-07
 -1.56126200567689E-06 -1.18504122171897E-06 -2.74931468361080E-06 -1.85835134496541E-06 -2.60773314225951E-06
  5.11349821153014E-07  2.03059931144472E-06  1.08432444368572E-06  1.28736052087730E-06  2.12721213551804E-06
  1.36665157606834E-07 -1.00828666074419E-07 -7.71310721118820E-07 -3.20918251239504E-06 -6.37717876406717E-06
  6.10879739103794E-06 -2.90861221033316E-05  1.50596981845167E-06  6.18049676685237E-06  8.25384963874977E-08
 -2.54149316072948E-06  1.62379358648712E-06  5.64438145785058E-06  1.87233506900501E-06  1.26693384475566E-04
  6.93403524398171E-07  2.15748289379680E-06  1.06707866454187E-06 -1.74225588936949E-06 -3.20777279115469E-06
  7.36318818255549E-08 -1.92589739689559E-06  1.05356450337355E-06  1.36856385896767E-06  2.81087255537373E-06
  1.64772974163005E-06 -5.35549642087473E-07 -9.55062906319800E-07 -5.08074553514122E-07 -3.78772483247042E-06
 -5.41168005966454E-06  2.12805302267334E-06  4.90709334234965E-06 -1.10167593458942E-06  1.91886848173167E-05
  2.18734248869549E-07  2.11805590315180E-06  4.85745156031868E-07  3.23307025530743E-06 -3.83620905026984E-06
 -1.86284374724410E-06  7.58950544305442E-06 -8.88749473126921E-07  2.94089249182586E-05 -6.52812609356054E-07
 -1.50577587071690E-05 -4.67524765114914E-08 -3.63374511988776E-07 -1.08599767921251E-06  9.54045929793637E-08
  2.01107230255286E-06  4.91227089562369E-08 -1.06986882722847E-06  2.99328100163292E-08  2.13469305346386E-06
 -4.90067613822954E-07 -3.63471230625999E-06 -5.12062845766361E-06  6.37608294777597E-07  1.26085033951047E-05
  3.47225491717522E-07  1.07390389379386E-05  2.12068995398324E-06 -1.01371305225116E-05  3.35857969380001E-09
  3.30818607590472E-08  4.55579619172203E-08 -3.71298812121013E-09  4.35383054261078E-07 -7.75667648341314E-08
 -1.09490680861143E-06 -3.96628071266269E-08  6.42419957592396E-07  1.18756873812208E-08  6.50231629438021E-08
  1.89218317387352E-06 -7.71958347870331E-08  1.98488583012883E-07 -2.86752358084887E-07 -2.40013777800912E-06
  1.44153672422913E-07  1.87407091226441E-06  2.40775678616793E-07  1.81676368088396E-06  5.89362852769560E-06
  1.11536009855561E-06 -1.04593557597168E-06  1.57946052186004E-06  2.42733556758790E-05 -2.60689948899116E-07
 -1.69986212549729E-05  2.64828722443302E-09  2.60611206610432E-08  8.99425053151636E-08 -5.16689945916580E-08
  1.66146049857558E-07 -1.01429930057859E-08 -7.74603820837909E-07  3.31184067795474E-08  8.70200430040827E-07
  1.33324268227148E-06  2.00527763586012E-06 -1.01609005862848E-05 -6.80486348831146E-06 -2.32046494052483E-06
 -1.20706656437038E-05 -7.90080521015831E-06 -1.22847008022638E-05  1.95874395819023E-09 -5.59145830475444E-07
  1.08302825690615E-06  4.50840980839067E-08  4.90162947152850E-09 -9.16308875769474E-07  1.91713025157690E-08
 -6.95913159060475E-07  4.08786494315497E-07  2.59519644354632E-06  1.31240717704591E-06  1.87117913336094E-06
 -3.86494557813646E-07  4.60559541845228E-07 -1.75994204614455E-06 -1.83969021526600E-06 -3.52434523912545E-09
 -6.07680260708641E-07  6.38025257244659E-07  5.83219113510215E-07  7.04174594654644E-07 -4.41633969974420E-08
 -1.02458442292470E-06 -8.33431772823622E-07
* ORBITAL    1   19
 -3.50446125410515E-07 -2.25802604431185E-06 -1.30303782337270E-05 -6.67929152109807E-05 -3.07772032240878E-05
  1.22898804747598E-03 -4.46503677790755E-07 -1.24145219170117E-06  1.72326790407947E-07  1.62586629199466E-04
 -5.92457646847798E-06 -2.68684637499444E-05 -7.05491140506412E-06  1.14077504885447E-03  5.44095719266082E-07
 -1.26262628925814E-06 -1.05168877556324E-06 -7.41601555274147E-07 -1.71771132173063E-06 -5.62926942579797E-06
 -5.83908590200687E-06  2.70393007576314E-06  2.17471604078928E-07 -2.98182209688035E-07 -1.02941072952428E-06
  1.67614294350907E-06  4.01712579077127E-07  3.85419416482187E-07  2.75809252272028E-06  1.41788536226902E-05
  7.13441935869375E-05  3.11349837329620E-05  3.02272747935810E-04  3.85161538226559E-06  1.41054212447396E-05
  2.72227529702874E-06  1.13894422484563E-04  3.39932872276211E-06  1.67746739495996E-05  4.80449421784095E-06
 -3.58844593528938E-04  4.15803023410413E-06  1.97374926420333E-05  5.06857658406115E-06  2.70191943609400E-06
  1.30766135902608E-06  3.36004883398020E-06  2.91040576998392E-06  1.24017136563327E-06 -1.39076904354941E-06
 -1.57766947352047E-06 -1.77305535160478E-06 -3.90750891748804E-06 -4.98891105229973E-06  1.11391365855586E-08
  1.59846975515856E-05 -2.85733199440995E-06 -7.11229463178280E-06 -3.26827957062461E-06  4.73538479534765E-01
  4.40877861594857E-05  6.37443072147545E-06  7.77600365222798E-05 -4.86592645668941E-01 -4.48372656174913E-05
 -2.93086449827193E-06 -7.91732038648432E-05  7.34156807284030E-01  6.79809561073166E-05  1.20225310520775E-05
  1.20664720485288E-04  1.49531872851380E-05  5.57815116054530E-06 -4.07971784921326E-05  1.20509933634588E-05
  3.22955216602796E-05  1.05498971913575E-05 -3.58632128891987E-05  1.06030356347984E-05 -4.98400424196525E-05
  1.46806372023987E-05  2.87378802258292E-08  2.32093651791685E-07  1.04550232595538E-06  4.77083337463185E-06
  1.33923558988984E-06 -9.55724582391781E-05 -6.00580551770002E-07 -1.32938151333825E-06 -2.61796144456037E-07
 -5.76465041470579E-05  6.99169362567009E-07  1.98942710561495E-06  5.17084783091276E-07 -2.15571794986093E-04
 -2.01232204663186E-07  1.21898119557711E-06  1.07785198118419E-07 -7.21610033209745E-06 -1.23808204900402E-06
  8.71943109641403E-07 -5.83586594056133E-07 -1.13351739106618E-05 -1.62079976550106E-06 -1.03152891976212E-06
 -9.43604511009442E-07 -5.14961923666863E-07 -1.43413250202868E-06  2.84545599782926E-10  2.44391551704630E-09
 -5.47618868798662E-08  4.06141285262145E-08  1.04569892066670E-06 -3.81079894556582E-08 -1.01020343391357E-06
  5.37239963532074E-08  1.47010496228800E-06  4.73016799888269E-07  3.52870107018845E-06  1.71772404964470E-06
 -2.19897531567697E-08 -4.88253577912537E-06  6.98319002577114E-07  1.60241520197344E-05  2.75158109655000E-06
 -9.65672773638881E-06 -4.09728060714441E-07 -3.08199228248038E-06 -1.37161755869517E-06  1.50512371248459E-06
 -1.10110269676796E-05 -2.11017020721829E-06  8.32299561455425E-07 -4.60515251569125E-07 -1.49447319455592E-05
  5.67665898625821E-10  1.39663519170484E-08  2.66949101852833E-07 -2.24243779014322E-07 -4.34893212016800E-06
  1.93177006848237E-07  5.83696263999164E-06 -3.39726714321172E-07 -8.64958858360057E-06 -4.00404559913406E-08
 -2.98231128941592E-07 -6.87517991269786E-07 -7.60906036623704E-07 -1.39778567056444E-05  9.48638497674771E-07
  1.41771655511489E-05 -1.14383060253954E-06 -2.20714572928450E-05 -2.00827651475556E-08 -1.80157889586107E-07
  3.07575467268231E-07 -4.84596783727865E-08  3.24837556467719E-07 -3.06871727742164E-07 -2.54336622744352E-06
  2.62463070969725E-07  3.24820074272407E-06  1.89249366228474E-08  1.70761733137112E-07 -4.02922508651109E-07
  3.68845672305083E-07  3.52526366362915E-06 -1.88938230800462E-08 -1.35327041996786E-06  1.79675922621385E-07
  2.10401277991438E-06 -1.29089831175533E-10 -3.17655544424762E-10 -1.05030362523755E-07 -2.17611032994217E-08
 -8.45628888926962E-07  7.62335854705359E-09  9.08886077602355E-07 -1.01663305536569E-08 -1.23077995251679E-06
 -4.39677286552272E-08 -2.46937335675437E-07 -7.00894704852120E-08 -7.12461137777723E-07  3.58818734292032E-07
 -2.23987401091067E-06 -1.10181291601186E-06 -1.80595344072724E-06 -1.59650915189353E-08 -6.92442426305909E-08
  3.55194378798873E-08  6.49328649535684E-09 -6.50335882716896E-09 -9.48285109190642E-07 -6.16010553538766E-08
  1.16323852094256E-06  4.25759797938573E-08  2.82648622540993E-07  6.65859037094917E-07  2.07885041256011E-07
  4.47322961347436E-07  1.09769727926965E-06  2.19650450744060E-06  1.74295247287336E-06 -3.82907500652097E-08
 -1.54401727377943E-07  3.13188285556584E-07 -4.19822940455396E-07  4.95816071578887E-07  3.03331503800156E-07
 -3.85416501603437E-06  4.57054318507443E-06
* ORBITAL    1   20
 -1.24443206943718E-07 -1.01001756021236E-06 -4.02287105576847E-06 -9.62172826441898E-06  5.49933672013122E-06
 -4.57348532748077E-04 -2.34045039712652E-06 -8.47217087161715E-06 -1.99733001924597E-06  9.88849635765081E-05
 -1.22106237638351E-06 -4.96943318492651E-06 -2.48253304807622E-07 -2.55368079120517E-04  2.02536112392699E-07
  1.91468290070653E-06 -1.08833656561679E-06 -2.27332347391661E-06 -2.88685955571166E-06  1.95511631991161E-06
  2.61776156195065E-06  1.08500453799841E-06  1.81655771495794E-06 -9.40576769657444E-07 -8.34207609102102E-07
  2.15649043893553E-06 -2.48614205460023E-07 -1.07408487594956E-07 -8.23705706056700E-07 -3.43232469923544E-06
 -6.88198042295246E-06  6.71184671148588E-06  1.09313628417393E-05 -1.69426679698577E-06 -7.05261720387119E-06
 -9.63388727384466E-08  1.75569767621277E-04 -1.54074726247984E-06 -5.20568208119617E-06 -1.75213909148729E-06
  1.60858704538022E-04  7.96727346420509E-07  2.57721419748405E-06  1.16993347263847E-06 -1.46481317019007E-06
 -3.00872064620519E-06 -3.03515692265967E-08  1.85745976362131E-06  1.27621898301191E-06  1.57981604259087E-06
 -3.02275128625549E-06 -1.71463199833939E-06 -6.81358013105941E-07 -1.27955399000553E-06 -5.90552716213340E-07
 -3.95739904796247E-06 -2.16594132799630E-05 -1.03276485251048E-04 -3.58556261413274E-05  2.34606971125602E-04
 -5.87131652837253E-06 -3.25956017860608E-05 -8.97438200218915E-06  4.12406411571529E-04  4.39634702932813E-06
  1.68455197646464E-05  2.59194821470105E-06  3.61081855795227E-04  7.26211915410636E-06  3.50000322942860E-05
  8.20426055984347E-06  9.87454847717874E-06  3.03521901987653E-06 -9.08358920361495E-06  1.54364417324894E-07
 -5.55769158621694E-06 -1.71843479149242E-06  2.05511536594236E-05  6.82757915277043E-06 -8.10205197105567E-06
 -5.03403912261250E-06 -2.50356515621179E-07 -1.43657534351155E-04  3.26124422796488E-05  9.76824966887734E-05
  4.76052311576376E-05  6.18115352661085E-02 -1.68762178611102E-06 -3.63557746604693E-05 -8.02503415933232E-07
  8.24867828459880E-01  6.80546017269731E-05  1.64694376894367E-05  1.40444074202610E-04  5.61936003257328E-01
  5.15065055311793E-05  3.76658262068099E-05  1.03978833228467E-04  6.44480655444369E-05  1.06408894895708E-05
  5.32516931994327E-05 -1.39558306319161E-05 -3.73402985808346E-05 -6.21221001094928E-06 -4.57417075661653E-05
  1.61342323730103E-05 -6.88211039851216E-06 -9.86095579528480E-07  4.60508465312642E-07  3.02210638987142E-06
 -4.56521059265982E-06  1.75068827567189E-06 -8.34094418344368E-06  7.97980208318191E-07 -3.02990594046325E-05
 -6.90436047851064E-07 -1.57165151335675E-05 -5.06266358235580E-07 -3.75831145665939E-06 -5.22478227502508E-06
 -2.06138097759913E-06 -4.52726460350580E-06  1.06971932033704E-06 -1.91391009900891E-05  2.17730833082913E-07
  1.47307509284223E-06 -5.13648719252944E-07 -3.83180783997363E-06 -5.51272893171435E-06 -6.66195028663803E-07
 -1.33230915353590E-05 -3.47686848561581E-07 -1.07792321792581E-05  2.30496243248745E-06 -1.00962703155589E-05
 -4.48128651160157E-08 -3.50093731426082E-07 -1.07280113866366E-06 -9.04869158141052E-08 -2.04264231660509E-06
 -4.98584354123452E-08  9.15519130686124E-07  3.21467738863574E-08  2.14960596628572E-06  1.08022167680794E-08
  5.68948734780261E-08  1.91811271623642E-06  7.63356559870315E-08 -3.10517351463423E-07  2.92046366564680E-07
  2.28531204913104E-06  1.48031106257147E-07  1.73648753060482E-06  1.60840982187495E-09  1.76120353455264E-08
  5.50237657849678E-08  6.83707443804810E-09 -3.00541279859412E-07  4.65309957790198E-08  8.57197037865585E-07
 -2.34633043183693E-08  6.25870094143538E-07  2.40621221743797E-09  2.49541024384135E-08  6.55127146697579E-08
  5.62655508330311E-08 -1.19127682199840E-07  9.89026025038521E-09  7.50303346741410E-07  3.82479527312308E-08
  9.54538748343152E-07  2.97205725040774E-07  2.23849745184312E-06  6.92595103982713E-06 -1.30063089632668E-06
  9.88099044910120E-07 -1.56373138659951E-06 -2.39459871942893E-05 -2.41743673132896E-07 -1.78957931842643E-05
 -3.59787295692925E-09 -5.91653854046790E-07 -1.08294317808631E-06 -7.70537766789205E-08  1.74812151644191E-08
 -8.89701752255890E-07  1.04812551829843E-08 -6.97473349345422E-07  1.35780859106550E-06  2.28023060080860E-06
  9.74622759697658E-06  6.51435344691154E-06 -2.28006657303602E-06 -1.21708025714403E-05 -7.94373553628697E-06
 -1.20895088824392E-05  8.08704344364077E-10 -5.61263216606026E-07 -5.39933144505924E-07 -5.62031799976397E-07
  7.67536506405078E-07  5.85460363234648E-08 -8.17982206539937E-07 -6.61618288731255E-07  4.08928571970713E-07
  2.57892832259563E-06 -1.27797496379454E-06 -1.82862284843531E-06 -3.67340764535384E-07  5.28775103384972E-07
 -1.84855102755984E-06 -1.81943255351172E-06
* ORBITAL    1   21
  2.48674580664082E-07  1.42971231979879E-04 -3.24570002931140E-05 -9.73307736578948E-05 -4.74533843132673E-05
  8.26517959229668E-01  6.82327344112105E-05  1.65104798520401E-05  1.40698044234445E-04  6.13095607642836E-02
 -1.72516969467771E-06 -3.61347712885302E-05 -8.59897771147375E-07  5.59559063188416E-01  5.13162098074781E-05
  3.75557571666000E-05  1.03547088417582E-04 -6.44885330741021E-05 -1.06868229972550E-05  4.54736402443921E-05
 -1.60560838859263E-05  3.72586874943053E-05  6.18509239646524E-06 -5.33695528934553E-05  1.39798872133393E-05
 -6.89340277243842E-06 -9.83272283149418E-07  5.89631008608530E-07  4.13079953472468E-06  2.15797262478197E-05
  1.03023650936931E-04  3.57884563768160E-05  2.34889222864583E-04  4.38093195228069E-06  1.68060867476613E-05
  2.56529926198206E-06  1.21062509279464E-04 -5.87937865802028E-06 -3.26060156476787E-05 -8.99885981729002E-06
  6.73610711189966E-05  7.23212833609054E-06  3.49509666062695E-05  8.14989158768131E-06 -9.86863219823697E-06
 -3.02814431274997E-06 -2.05646800464710E-05 -6.82672915515807E-06  5.59118644348954E-06  1.72673681313035E-06
  8.96861642449713E-06 -1.57721194099235E-07 -8.15455195960070E-06 -5.02510752785800E-06  1.07454599109087E-07
  9.02110731141897E-07  3.41333062584261E-06  6.86447965365524E-06 -6.67919654229248E-06 -7.04250985394915E-04
 -1.63087777240338E-06 -5.26767694630334E-06 -1.90825820861583E-06  1.07403965369979E-03 -1.59815458351650E-06
 -7.04015568127160E-06  6.49041004789845E-08 -1.10042593219546E-03  6.80749271143655E-07  2.58420058834466E-06
  9.71370459487651E-07  1.39959883485099E-06  3.01218342524014E-06  3.02779024116374E-06  1.68761813436964E-06
 -1.32542823361507E-06 -1.59537699960582E-06  1.12886423341389E-07 -1.87253631166408E-06 -5.73727410245964E-07
 -1.30789184351154E-06  1.22354911397353E-07  8.52923883926256E-07  3.98892539645928E-06  9.40335128394617E-06
 -5.56169815144590E-06  1.74007932539876E-04 -1.20539204560640E-06 -4.93767114176364E-06 -2.34539616975170E-07
  3.88077850932023E-04 -2.25240505146631E-06 -8.35975470792019E-06 -1.83197144124717E-06  3.27225892019087E-04
  2.33826678398428E-07  1.84461270060679E-06 -1.00274028969179E-06  2.32809995252434E-06  2.88740797120153E-06
  1.01393295339062E-06  8.41255764441635E-07 -1.11576025483796E-06 -1.82248962031148E-06 -2.00177022542455E-06
 -2.60038225513237E-06  2.16314760713832E-06 -2.29058557469521E-07  5.12764105812337E-07  3.82478458796799E-06
  5.50780336164473E-06 -3.45410444932506E-07 -1.07950347908239E-05 -6.63300894200613E-07 -1.33223796497131E-05
  2.29571647106496E-06 -1.00818988033296E-05  4.37137977362801E-08  3.41818001311168E-07  1.06500340369827E-06
 -5.21265515944420E-08  9.31440200294778E-07 -9.13532795050522E-08 -2.10386656052625E-06  2.77371616724821E-08
  2.17169438677364E-06 -4.61543851626143E-07 -3.02956072032755E-06  4.53723541522595E-06  7.96541899637734E-07
 -3.02759069133096E-05  1.75776565551895E-06 -8.34574283285239E-06 -6.86108654493411E-07 -1.56652186712833E-05
  5.07020244381307E-07  3.76386317220947E-06  5.22032430257761E-06  1.07307896272377E-06 -1.91488984934312E-05
 -2.06598651698590E-06 -4.54470581121128E-06  2.19116829194454E-07  1.54597441667818E-06 -2.23226790608184E-09
 -2.34497033500772E-08 -5.93688064502837E-08  1.08675379712165E-08  7.62929036648244E-07  5.40737373296427E-08
 -1.53805021180546E-07  3.91892666025649E-08  9.71544494053683E-07 -2.94133844818441E-07 -2.21542717607131E-06
 -6.87057650300999E-06 -1.56559083839298E-06 -2.39862663478699E-05 -1.29200240277532E-06  1.00776526726035E-06
 -2.42887319198565E-07 -1.78407945351523E-05 -8.98230302209396E-09 -4.34268954668375E-08 -1.88172902609937E-06
  2.95301879610362E-07  2.36556522062824E-06  8.02752483209775E-08 -2.69055510789115E-07  1.50189854446473E-07
  1.79525832940260E-06 -1.49757972989652E-09 -1.68862830519324E-08 -4.94565760988737E-08  4.67155593546416E-08
  8.72559080508788E-07  5.14349446112036E-09 -3.27366067138886E-07 -2.44217774467153E-08  6.03468479494531E-07
 -4.07021381651776E-07 -2.56549062174919E-06 -1.82888485634115E-06 -1.26423491271409E-06 -3.83031828779686E-07
  1.82452469626664E-06 -5.16612428819171E-07  1.84333851755576E-06  6.51849940256227E-10  5.62638910868030E-07
 -5.52177583255819E-07 -5.36203783595278E-07  7.61102637468598E-07  6.54820371001250E-07 -6.29384747393322E-08
  8.09077428616449E-07 -1.36008958955482E-06 -2.30112163953411E-06  6.45941517465230E-06  9.77086429699080E-06
 -2.24182096934216E-06  7.93864309532720E-06  1.20961966905486E-05  1.22305865849903E-05  4.07368267359380E-09
  5.94967492270258E-07 -7.51597789139165E-08 -1.08482760551699E-06  1.73964052473806E-08 -1.46888046913809E-08
  6.99789678645433E-07  8.76216493161860E-07
* ORBITAL    1   22
 -8.13891487593115E-07 -5.53791478209021E-06 -2.94250150507629E-05 -1.31503630148380E-04 -2.82858440889416E-05
  2.27551897286111E-04  4.68583897576868E-07  2.83571303794195E-06  7.96789387496647E-07 -5.77340953614839E-04
 -1.59652192206313E-05 -7.18391372497304E-05 -1.09270023640283E-05  2.66120351670063E-04 -1.90819007797113E-06
 -9.93092411303911E-06 -4.21792096165637E-06  3.67577896383995E-06  2.03151983479496E-06  1.29163508526069E-07
 -4.74739468714460E-06  1.21282565241732E-05  7.11402278599837E-06 -6.56995315545459E-07  7.95421352273022E-07
  6.23422354832197E-06  9.43476330315566E-06 -8.09599375271655E-07 -5.31606959856595E-06 -2.92794180036184E-05
 -1.29944449611330E-04 -2.73601923940942E-05 -2.02368883176022E-04 -6.33240378667760E-06 -2.68442875960425E-05
 -1.86970837648798E-06 -6.13728531556110E-04 -9.19391776686639E-06 -4.13582793246388E-05 -8.01044605583242E-06
 -1.37883102639463E-03 -1.16362056206988E-05 -5.20363763082184E-05 -8.19063913479416E-06 -8.52004730893583E-06
 -5.10732885117621E-06 -3.41761775351942E-06 -9.34884254209768E-06 -8.90133063884548E-06 -5.25806476183432E-06
 -4.31505926308762E-06 -3.89933952300183E-06  3.56757269683773E-07  2.70484730887366E-06 -9.35839489451565E-07
 -5.57543866799921E-04  1.06449037636662E-04  2.41611952767181E-04  1.06769408796521E-04 -2.11041718681579E-01
 -1.50548116247256E-05 -1.74252694616352E-05 -2.89032958297039E-05 -8.71940441379093E-01 -7.95213312122802E-05
 -1.59401591596622E-04 -1.54593700359519E-04 -4.41791472274746E-01 -4.32248770916447E-05 -9.96243286007807E-05
 -8.46892738223337E-05  2.09222124840952E-06 -9.28878035884528E-06  1.71034931328042E-04 -4.89572660724488E-05
 -1.77266326994410E-06  5.74210655693528E-06  3.92657002234413E-05 -8.49745567896380E-06 -1.50527090276057E-04
  4.11596158551946E-05 -4.54314536271043E-07 -3.21770712519681E-06 -1.66612189065202E-05 -7.15656106851415E-05
 -7.53404987935555E-06  2.85033324050585E-04  3.09078860072313E-06  1.68260410659299E-05  6.33192234959519E-07
  5.46657722159925E-04 -7.33332805989075E-06 -3.23268960057722E-05 -6.16760187563349E-06  1.77601118259651E-04
 -7.35227243411216E-06 -3.44762093631317E-05 -4.76908188164840E-06  1.33619994061213E-05  5.75130420534001E-06
 -1.06278182239703E-05 -7.74786832905827E-06 -7.83708099662848E-06 -3.32777979957733E-06  1.44543779420117E-05
  5.20281927613814E-06 -2.77844883223091E-06  1.76487725967335E-06  7.68495884435147E-08  5.70206720959086E-07
  4.16052670642060E-06 -1.59259814930197E-07 -3.96347447003270E-06  9.69305550858670E-08 -2.95864119540789E-06
  1.84826873707558E-07  5.76744610273459E-07 -4.98245269364528E-07 -3.68118863633285E-06 -3.26714812354708E-06
 -1.34462424306433E-07  2.74320345026345E-06 -2.07195493675549E-07  1.37565488077671E-05 -1.86682009594207E-06
 -3.74720266945654E-07 -4.97626439426787E-07 -3.68909441836969E-06 -3.37502818831003E-06  1.17155334283471E-06
  8.18127292135368E-06 -1.58157840290235E-06  7.36791216628493E-06 -5.67214354306737E-08  7.35324220825875E-06
 -1.09884031614114E-06 -7.87474730927014E-06 -8.79937998207914E-06 -2.25949767904607E-06 -9.28616846355087E-06
 -2.55586374579012E-06  5.63793916164505E-06 -2.06724489935937E-07  1.03119402261338E-05  2.43760532951500E-06
  1.81327504132185E-05  4.27944263987308E-05 -1.26704985950177E-06 -1.32988542083352E-06 -5.95565389333719E-06
  2.30992072154700E-05 -3.30860971898367E-06  1.66268985647966E-05 -3.51345256740950E-08 -2.80177009638844E-07
  4.90312379639791E-07 -4.36590577508569E-08  4.73197522097047E-07 -2.94272392788968E-07 -1.40255147354571E-06
  2.70966485305123E-07  2.19239798581541E-06 -3.27943753524760E-08 -2.60747703998940E-07  5.31117297784768E-07
 -3.49477864698297E-07 -2.17613119150189E-06  3.00333534700614E-08  1.18804062278956E-06 -1.64035431518655E-07
 -1.19420231063761E-06 -2.37246420712276E-08 -1.74339300924597E-07  9.03685322008165E-07  9.19862491085555E-08
 -1.43895696565719E-06  5.08488389761191E-08 -7.29421556140022E-07 -2.95220182810227E-08  5.17336093127946E-07
 -8.79455462096807E-09  3.55219994207752E-07  1.33884860136753E-07  5.54534457975401E-07  6.32425025210619E-07
  2.45278692224573E-06  6.94076563925218E-07  2.93359837869265E-06  2.04880989339019E-07  2.55174741621742E-08
  1.18047230338464E-06  1.03763026623043E-06 -1.17027699361574E-07 -3.51670708677415E-06  1.18458153747295E-06
 -3.46365634988704E-06 -1.01160772429568E-08  3.36560967898969E-07 -9.62772357085276E-08  7.56633645591774E-07
  3.23905605892115E-07  7.65202258792434E-07  2.51405226292532E-06  2.95163909707967E-06  1.86682576184527E-07
  8.15626829909194E-06 -1.27806600560920E-05 -1.54397728681045E-05 -1.82162292378463E-06 -2.75304212124981E-06
  1.91848445734754E-06  2.19682302458394E-06
* ORBITAL    1   23
  2.33245596100690E-08  1.69416398841250E-07  8.53757501072088E-07  3.90425797101698E-06  1.17096725679729E-06
 -2.35171525084587E-04 -6.32796944762530E-07 -1.56219770700448E-06 -4.67172607589568E-07  2.14528416190588E-04
  5.91582670643303E-07  1.25970806673899E-06  2.95274278507274E-07  3.05885184064423E-04  3.08481731985254E-07
 -7.30952673463734E-07 -2.67209986251734E-09 -7.05248311256886E-06 -1.18253502075171E-06 -8.62286893773197E-07
 -8.95269693952118E-07 -1.14872442457639E-05 -1.66478201196990E-06  6.97691622475072E-07 -6.96055143051897E-07
  4.61460859673219E-07  1.38389645209973E-06  1.01607698554789E-08  1.14259746072391E-05 -1.91022235565951E-06
 -4.40914601542328E-06 -2.10820432166630E-06  4.93117313248383E-01  4.54915170701226E-05  4.53762334857601E-06
  8.03597720957804E-05 -4.77266540429649E-01 -4.44325129279974E-05 -6.49664094818084E-06 -7.82988345783857E-05
 -7.27358210544791E-01 -6.72848823593701E-05 -1.12889338734816E-05 -1.19234175353078E-04  1.52835998207897E-05
  5.39854208519541E-06 -3.60067924981881E-05  1.05679655894530E-05  3.19505291117589E-05  1.02898238756032E-05
 -3.91753830279559E-05  1.14091305158188E-05  5.07711418512057E-05 -1.47695331404521E-05  3.79568025931644E-07
  3.40395225085955E-06  1.37954726316218E-05  6.99184179408988E-05  3.06905861053047E-05  2.48671620780682E-05
 -3.32933664551966E-06 -1.65026965651399E-05 -4.73915913895305E-06  1.21178880382549E-03 -3.64630675126782E-06
 -1.36252894497596E-05 -2.43868121145687E-06  3.01918755147311E-04 -4.06671440962757E-06 -1.91917870694196E-05
 -4.99554646427701E-06  2.66581159882081E-06  1.29692576578430E-06 -1.79621693224970E-06 -1.71217600301967E-06
  1.12548578997409E-06 -1.42713151698294E-06  3.35304331949913E-06  2.90487969146656E-06  4.12717364257137E-06
  4.88847438622491E-06 -3.59101487151395E-07 -2.54516986482293E-06 -1.32694301948171E-05 -6.78318210292459E-05
 -3.08731350742854E-05 -2.55173856014852E-04  6.06613664219415E-06  2.75905074446397E-05  7.14446662152378E-06
  6.02583542172234E-04  6.16233778254442E-07  1.35394639391464E-06  1.57671325554972E-07 -5.09974761580660E-04
 -4.53526559303407E-07  1.47696695330716E-06  1.22824281822876E-06 -6.45841070397260E-07 -1.70573249224722E-06
 -1.62376920349543E-07 -1.05751541116275E-06  2.79278730098868E-06  3.06921376184529E-07 -5.70564439531350E-06
 -5.86819160643490E-06 -1.78584680047495E-06 -5.34969506247268E-07 -4.18032962293478E-07 -3.14559443502448E-06
 -1.52498867414115E-06  2.14685046009605E-06 -7.47937209028419E-07 -1.52571502604148E-06  1.08902068520018E-05
  4.61115698386224E-07  1.48469169019479E-05 -5.97252128571557E-09 -3.46173198319459E-08  1.57233557435293E-07
 -1.89533968296383E-07 -5.83330359150836E-06  2.39427399541923E-07  4.52126096017462E-06  3.39254265195245E-07
  8.53813305491492E-06  8.15978047125328E-10  6.13538430102493E-09 -3.92679139460834E-08  3.45907316591167E-08
  1.03762902456528E-06 -3.65335127659583E-08 -1.05751316909736E-06 -5.12443066228504E-08 -1.46592974382443E-06
  4.69288592125473E-07  3.50178939052105E-06  1.73716877445073E-06 -6.88906085142697E-07 -1.59753198424358E-05
  2.98418388106596E-08  4.93640889191030E-06 -2.73033875772834E-06  9.43832815112758E-06  1.25880156640570E-08
  1.23206608362418E-07 -5.14441883196053E-07  2.16326954159949E-08  1.36427086981800E-06 -3.51590904391262E-07
 -3.48378793518195E-06 -1.68486596290924E-07 -2.02888173643422E-06 -1.13834077374821E-10 -2.48724002170317E-10
 -8.57240832789734E-08 -7.74237665520711E-09 -9.02375853383610E-07  2.03409837053738E-08  8.55387861284851E-07
  1.00840892674773E-08  1.24057155072877E-06 -2.53095239917225E-08 -1.88033314783452E-07 -4.54034267848403E-07
 -9.18495079708259E-07 -1.43805452701849E-05  7.88182653081496E-07  1.40772578626544E-05  1.17647944488675E-06
  2.17758203573294E-05 -2.05922382367503E-08 -1.84131186402681E-07  3.00720812983685E-07  3.08174927809939E-07
  2.56663090272636E-06  4.54136644662344E-08 -3.81203880851813E-07 -2.65049203195637E-07 -3.27860030659709E-06
 -3.14580379574170E-08 -8.82973451561903E-08  4.73169082624135E-07 -2.48362006050345E-07 -4.85368801840089E-07
  4.49687683339830E-06  2.27698763638761E-07 -3.91994922784540E-06  4.46903298590100E-08  2.85825225070059E-07
 -1.85787890924010E-07 -6.62518952101936E-07 -4.55055755938756E-07  1.73243101616006E-06  1.08685790300060E-06
  2.19030970223870E-06 -1.14686050956909E-08 -5.19681229224656E-08 -4.05868669415642E-09 -3.71276909519131E-08
  3.90609490788766E-09 -5.44648225191350E-08  1.10982997842234E-06 -9.97645658282299E-07 -4.42826374335343E-08
 -2.59388229458049E-07  7.29721052042608E-07  9.04776133347224E-08 -3.63979128659709E-07 -1.09224439543570E-06
 -1.78924827401757E-06 -2.23120481475471E-06
* ORBITAL    1   24
 -3.97476704217702E-07 -2.82575899743554E-06 -1.46383959105732E-05 -7.36737786814600E-05 -3.21507256026854E-05
  2.37814927307162E-03 -3.22641142291742E-06 -1.72826597768503E-05 -4.54441405593699E-06 -2.51501055507183E-03
 -4.09333224532201E-06 -1.44347604725509E-05 -3.12047735050044E-06 -3.43864093225126E-03  4.08200374276625E-06
  2.07644114608382E-05  4.82439104033654E-06 -3.37482637639480E-06 -1.28825217136456E-06 -1.22107333980831E-06
 -1.79358955324800E-06 -1.23441803614611E-06  1.11274528560635E-06  4.54451946312645E-06  3.15933539725254E-06
 -4.13286503162510E-06 -5.04369455939436E-06  3.38856898563822E-07  2.19852070599114E-06  1.25769788042518E-05
  6.44422380753280E-05  2.98453650905959E-05  8.27813391986963E-04  5.75574091135682E-06  2.57784902698776E-05
  6.96739027083955E-06 -2.10716063510965E-04  6.03444892901972E-07  1.49817041143714E-06  7.24748138823667E-08
 -3.99893982992547E-04  3.64988091389019E-07 -1.39127644356441E-06 -1.33983804044259E-06  7.76030195807335E-07
  1.90449030728293E-06 -1.93704466559645E-07 -1.15919124677958E-06 -2.38540050669922E-06 -4.44165828749267E-08
 -5.62663273980607E-06 -5.62830532831468E-06  1.75644815853696E-06  2.98310692904722E-07 -4.55638704143590E-09
 -4.38007818771043E-08 -1.52929332366203E-07 -4.37710113646360E-07  4.91476580057798E-07  8.32059036561636E-05
 -5.30718822991161E-07 -9.93329219059108E-07 -2.22120515198016E-07 -1.01631032704567E-04  3.82455444184747E-07
  5.12027616964442E-07  6.16351198121439E-08  1.09907684161292E-04 -4.15413954870584E-07 -4.00306484544516E-08
 -1.51837932415434E-07  7.16639353788813E-06  1.12452680180561E-06 -1.73798786997933E-07 -1.14048726612006E-06
  1.15398409639180E-05  1.69762570231691E-06 -5.00985639265836E-07 -6.96773744001144E-07 -1.53721264872221E-07
 -1.23058595320350E-06 -2.32767608308848E-08 -1.46420677105341E-05  2.81635296709805E-06  7.11801929059927E-06
  2.96282694589712E-06  4.70103386805426E-01  4.35685794783096E-05  2.02351820335444E-06  7.68009222723582E-05
 -5.20703558152902E-01 -4.78174683791529E-05 -7.33959013504233E-06 -8.52434624609443E-05  7.12633378384324E-01
  6.61117709953652E-05  1.19730223956700E-05  1.17648222859365E-04 -1.85230167402456E-05 -6.54224827819498E-06
 -3.83791162489523E-05  1.11653154386634E-05 -2.85743293278050E-05 -9.99257565880736E-06 -4.10683722269593E-05
  1.21260649713283E-05 -4.72306536493109E-05  1.40437190864432E-05 -4.92303667219220E-08 -3.48345006392420E-07
 -3.02007991824530E-07 -3.51020222978383E-07 -5.35102506712642E-06  1.51022854297098E-07  6.21191115604778E-06
 -3.34694279655749E-07 -8.00164440821561E-06  4.34866660623074E-07  3.25289655800335E-06  1.47410190206795E-06
  2.17184011614342E-06 -7.73228438225394E-07 -1.54176655908560E-06  1.23550924024444E-05 -5.00036398961778E-07
 -1.50469256395473E-05 -4.40934919223206E-07 -3.31987016332054E-06 -1.76577345732271E-06 -6.53714447233933E-07
 -1.52827220004046E-05  1.94493336964349E-08  5.29023004782406E-06  2.69486976589696E-06 -8.23359579967043E-06
  4.82535155435322E-09  3.58525824842350E-08  1.18785299313463E-07  4.48162374541851E-08  7.76844779763332E-07
 -4.96951454181362E-08 -1.14728878711992E-06  4.59285076149646E-08  1.52196110301497E-06 -3.21687162777098E-10
 -1.86075279746336E-09 -1.16429339302946E-08 -1.09175987478738E-08 -8.68395773779931E-07  7.02303823864355E-09
  8.44915390547271E-07 -1.83547936656321E-08 -1.25764757188979E-06 -1.79170499057600E-08 -1.63989975432661E-07
  4.40414998737923E-07  1.65693235379080E-08  1.23614995970254E-06 -3.72534013993786E-07 -3.32897938737150E-06
  1.85654100168843E-07  2.12512320620607E-06  1.85046157044218E-08  1.66907131890097E-07 -3.44978155273678E-07
  2.91710734287404E-07  2.45685841410321E-06  4.67221888338230E-08 -3.65549508204669E-07  2.61356226438881E-07
  3.22197898492991E-06  5.98695012868296E-08  4.44646355904476E-07  9.23886020103671E-07 -9.77281119018473E-07
 -1.39773452247702E-05  8.31831897014992E-07  1.51818615650392E-05 -1.09642444550050E-06 -2.09624012680823E-05
 -4.36156953926733E-08 -2.42693036670829E-07 -1.12322182173846E-07 -6.68637944459941E-07  4.36248911065348E-07
 -1.62654119724302E-06 -1.07463743852172E-06 -2.13195970970941E-06 -2.78423966179744E-08  1.70262183011005E-07
 -2.61684186832757E-07 -8.43496682816920E-07  5.39961733701455E-07 -3.99023810048628E-06 -3.21692617490933E-08
  4.38260106652765E-06  4.61812298292714E-08  3.19227466273142E-07  8.03129054254372E-07  1.13700373417775E-07
  3.28580586363274E-07  1.13149095503652E-06  1.87989814540676E-06  2.29493018986883E-06  3.06861478656412E-09
 -2.11778190195568E-08  6.57543119667192E-08  4.30558265466268E-08  2.85138834864767E-08  1.32870788661853E-08
 -1.16238361067223E-06  9.42727488071858E-07
* ORBITAL    1   25
  1.73476426407952E-08  1.46548511096499E-05 -3.01886492129729E-06 -8.21004833157733E-06 -3.42090311383038E-06
 -5.18321675001991E-01 -4.76791799987963E-05 -7.44356364952132E-06 -8.48751965246111E-05  4.70596960362488E-01
  4.35687272477667E-05  1.76402349503870E-06  7.67939325955431E-05  7.14043034589050E-01  6.63235218880052E-05
  1.22389110143080E-05  1.17904479992163E-04  1.82980182321403E-05  6.50315859884871E-06  4.11690401920032E-05
 -1.22017425829337E-05  2.87048324768950E-05  1.00279998799144E-05  3.82344348092970E-05 -1.10890200452449E-05
 -4.73946475512585E-05  1.40318911908769E-05  8.55852980312974E-09  1.89715272817317E-08  3.15364354129269E-07
  1.25175077637093E-06 -1.16019860026053E-07 -1.51687839011517E-04  4.39221161315181E-07  7.91038045333775E-07
  1.24692675046970E-07  2.35285150465243E-04 -5.30329117594680E-07 -1.08341782668005E-06 -2.23202837447890E-07
  3.43772642837443E-04 -3.79383152677861E-07 -3.68742511490559E-11 -1.10944871892170E-07 -7.15452541480906E-06
 -1.12201656448410E-06  4.82003180754088E-07  6.56890798627457E-07 -1.15224714319427E-05 -1.70723111857508E-06
  1.84796309026212E-07  1.06804003030953E-06 -1.82186509638001E-07 -1.23873253605159E-06 -3.39451984102526E-07
 -2.57400245779686E-06 -1.25057220834186E-05 -6.42914592654872E-05 -2.97571962358074E-05 -1.17621943453035E-04
  6.03310098618026E-07  1.46177282987420E-06  8.57055129487188E-08 -4.79915705250503E-05  5.66824321712409E-06
  2.56068925749850E-05  6.80401054332740E-06 -3.01053705779285E-04  3.66624381646618E-07 -1.46900171426277E-06
 -1.33129428072261E-06 -6.80517710776947E-07 -1.89275169687316E-06  5.68880924039725E-06  5.58209008352039E-06
  2.49762561758858E-06  7.71751563232049E-08  1.90511310137607E-07  1.14346260504975E-06  1.58217670379541E-06
  3.38368781535728E-07  3.96733439644323E-07  2.65197710338886E-06  1.46533816180826E-05  7.36639410486840E-05
  3.21534737954809E-05  2.02740459533363E-03 -3.67102726883889E-06 -1.44188415016726E-05 -2.38128201458050E-06
 -2.68470407783736E-03 -3.69977395993402E-06 -1.73885687974670E-05 -5.38135168702637E-06  3.53788692511437E-03
  4.71823526998817E-06  2.08344374021297E-05  5.96270103082681E-06  3.20670914511074E-06  1.23247775912060E-06
 -4.92228061041808E-06 -3.05142654780582E-06  9.33706123446854E-07 -1.21943662814771E-06  8.16671264870407E-07
  1.91428385608886E-06 -4.58212003020372E-06 -4.90845599424011E-06  4.41835366433853E-07  3.32677205722821E-06
  1.78172560541832E-06  1.44162364915669E-08  5.19885399573110E-06 -6.53768278675809E-07 -1.52617344737385E-05
  2.69755821431173E-06 -8.34643940849381E-06 -7.61303101318515E-10 -5.36416548732319E-09 -1.05191039193557E-07
 -2.86338920777562E-08 -1.14982840606260E-06  2.99937740669831E-08  9.06869949446558E-07  4.12096077219186E-08
  1.37562565136699E-06  4.26157437433926E-08  3.00062832151090E-07  2.97134006237743E-07  1.49309220626891E-07
  5.98178690415498E-06 -3.47585286346516E-07 -5.32934518235055E-06 -3.10703671551998E-07 -8.13142522125543E-06
 -4.34575877793386E-07 -3.25054739564429E-06 -1.46918249481404E-06 -1.54055089094176E-06  1.22736660269601E-05
  2.16367689342980E-06 -8.02242449053945E-07 -4.98473809627060E-07 -1.50279939592186E-05 -1.42157263468764E-08
 -1.34906075684210E-07  4.28786246136863E-07  4.33053783689698E-08 -3.94705032556053E-07  2.84122975323409E-07
  2.45124879577146E-06  2.52802060577393E-07  3.16860285808838E-06 -5.97315818666697E-08 -4.43983189726503E-07
 -9.14745118461220E-07  8.27718503273865E-07  1.51234778432517E-05 -9.82756195363383E-07 -1.40192213911957E-05
 -1.09640200191985E-06 -2.09830277491516E-05  7.00659805566670E-10  4.99376442727612E-09  8.51365906549388E-09
  1.12148014991491E-08  8.82651774068211E-07 -1.05382443572568E-08 -8.84676497223208E-07 -1.58236205017268E-08
 -1.23316648002299E-06  1.86930765945776E-08  1.69770642685322E-07 -4.26070182001823E-07 -3.82015373669092E-07
 -3.46322106354008E-06  2.47560163615126E-08  1.38188089481138E-06  1.75109745996376E-07  1.91536737116751E-06
 -4.66188814626381E-09  1.03925113753355E-08  3.62077527291781E-08  5.47205346945526E-08  3.29083231188128E-08
 -9.52029052518361E-07 -2.23172469793622E-08  1.14768505932437E-06 -4.64706688299856E-08 -3.17085002814294E-07
  1.09413972434926E-07  8.03412601070910E-07  3.35467883354462E-07 -2.32053069048452E-06 -1.13233264430882E-06
 -1.83794593105467E-06  2.11896330720381E-08 -1.96869663856358E-07 -8.37518068088309E-07 -2.22239173216316E-07
  5.65697951189367E-07  6.19427905296708E-08 -4.33102628368959E-06  4.11739362614582E-06  4.45664719353229E-08
  2.53976952194093E-07 -6.75969915062678E-07 -1.27797497281125E-07  4.40247390115940E-07  1.07378642193787E-06
  2.11969446449360E-06  1.64571825938788E-06
* ORBITAL    1   26
  4.55457988253603E-07  2.93414192927943E-06  1.67801421915397E-05  7.19983653630707E-05  7.67299889853400E-06
  3.43033359998190E-04 -7.38591108455842E-06 -3.24410613431692E-05 -6.23130028701399E-06  7.11755447280895E-04
  3.16682872105021E-06  1.70583568123725E-05  7.40132178351790E-07 -1.22066131388134E-04 -7.38246354094224E-06
 -3.45157904430189E-05 -4.82281891625981E-06 -1.34468217099174E-05 -5.79348750741902E-06 -1.45947382896790E-05
 -5.19043047473774E-06  7.71697485966697E-06  3.30350415415153E-06  1.07307810857221E-05  7.75313526823209E-06
 -2.83317119441290E-06  1.76553101846954E-06  9.38808414386913E-07  5.51767021945022E-04 -1.06448397021051E-04
 -2.41511972605928E-04 -1.06919666066245E-04 -8.67832954074223E-01 -7.91302413298064E-05 -1.59842468927897E-04
 -1.53518263009234E-04 -2.11415274192443E-01 -1.49945613353272E-05 -1.74344733943561E-05 -2.88066158458689E-05
 -4.49629245336850E-01 -4.39338323670015E-05 -9.99527925618449E-05 -8.56699518828454E-05 -2.68852610118477E-06
  9.27147480101304E-06 -3.97682717136794E-05  8.57715496082161E-06  2.06175205517864E-06 -5.45280277804940E-06
 -1.71868632460274E-04  4.87556628447056E-05 -1.50127681087223E-04  4.05934576868645E-05  8.13274545954943E-07
  6.38405725304327E-06  2.91493922489414E-05  1.29909106345128E-04  2.72515069556155E-05  3.15691201929015E-04
 -9.14971052785568E-06 -4.14383409776741E-05 -7.88937979502857E-06  7.48593730737243E-04 -6.26631661826758E-06
 -2.66079950995512E-05 -1.70121059996880E-06  4.61274277166826E-04 -1.14833536276024E-05 -5.19265444865706E-05
 -7.87656953664156E-06  8.60261829993562E-06  5.17574876619888E-06  3.92728759173501E-06  4.04572778187428E-06
  9.00593252912186E-06  5.25939326766902E-06  3.29988786614657E-06  9.39587420999306E-06  5.69077450465146E-07
  2.65040016602967E-06  8.11454184036019E-07  4.91082252622875E-06  2.94875495563901E-05  1.31412786856686E-04
  2.80884103829350E-05 -1.27229440496331E-03 -1.60066419243437E-05 -7.18877534171053E-05 -1.09893643526930E-05
 -5.37414506882260E-04  4.22567663376830E-07  2.88990346188772E-06  6.89026230924353E-07  1.13955638459808E-03
 -1.81328072275301E-06 -9.68158201700446E-06 -4.02227571791260E-06 -3.78946869052584E-06 -2.07806304242186E-06
  6.06226669052391E-07 -7.55204712095727E-07 -1.21735355591620E-05 -7.13250655666553E-06 -4.63589628467820E-07
  4.69856031761594E-06  6.40391294174872E-06  9.41066863136176E-06  4.91526983575202E-07  3.64295285241539E-06
  3.19458986571120E-06 -1.56816760425143E-06  7.69792570914616E-06  1.15643530134186E-06  8.00308258301819E-06
 -5.31188308934545E-08  7.54560463335787E-06  1.09773292919630E-06  7.86881310600880E-06  8.77585656201897E-06
 -2.54708281808496E-06  5.65050725159215E-06 -2.25518965167154E-06 -9.48118625572988E-06 -1.91198901491858E-07
  1.06332107783297E-05 -7.84624740974962E-08 -5.82660280651636E-07 -4.21607883486834E-06  9.96110999376571E-08
 -2.93501583699953E-06 -1.58795062847387E-07 -3.97837850221035E-06  1.89139302522207E-07  5.36248435056960E-07
  5.02830733197030E-07  3.71443227709002E-06  3.19244528117068E-06 -2.10345279286648E-07  1.37684301941554E-05
 -1.29500941540434E-07  2.76380355555826E-06 -1.88967497469685E-06 -1.28855265098375E-07  2.50467571133448E-08
  2.03567142106199E-07 -6.79540389471147E-07  3.18176161632470E-08  1.18713897807142E-06 -3.32553394957955E-07
 -2.14986497384345E-06 -1.56736854601060E-07 -1.22845863892342E-06  2.49510787963646E-08  1.83474871284634E-07
 -8.93218390660413E-07  5.14515551096916E-08 -7.43115044650939E-07  9.51247295510032E-08 -1.44445474731223E-06
 -3.14132517075041E-08  5.47344618455919E-07 -2.46978567358116E-06 -1.83304515972821E-05 -4.27161942275095E-05
 -5.95012397893224E-06  2.37259651019816E-05 -1.26810657075452E-06 -1.42261821980290E-06 -3.31368146091287E-06
  1.74260513881851E-05  3.78011514360170E-08  2.99584119500337E-07 -4.49930363213191E-07 -2.98454065676536E-07
 -1.37088533364043E-06 -4.35000010099697E-08  5.11430162450877E-07  2.70752619152250E-07  2.08983494951014E-06
 -1.96161244043264E-07 -8.22682979755619E-06 -1.54392163471077E-05 -1.28088953002356E-05 -1.82113354266612E-06
 -2.14150096677713E-06  2.85712022858222E-06 -1.89504026819855E-06  1.06823046685858E-08 -3.17209482213450E-07
  7.29335806313498E-07 -1.16328981984545E-07  3.26273356706416E-07 -2.91991788400281E-06 -7.56795742391772E-07
 -2.47293256018759E-06 -2.03845380863879E-07 -1.56768053565004E-08  1.02727860296683E-06  1.18176696146486E-06
 -1.23200211805981E-07 -1.18720655286476E-06  3.48419578865739E-06  3.50990967366375E-06  6.58986951767148E-09
 -3.82068234654003E-07  5.84773063509591E-07  1.63429520169311E-07  6.29848183504945E-07 -6.89988297290397E-07
 -2.94861202487691E-06 -2.45851149596415E-06
* ORBITAL    1   27
  7.85840158583468E-07 -8.14489271948526E-07  2.99684159468093E-05  1.30777047941549E-04  2.80398228158599E-05
  2.37745181299183E-03  9.06634789910205E-06  4.07202211969774E-05  8.07996617337267E-06  1.06009813457468E-02
  7.05833322589579E-06  2.81901571452486E-05  3.65190036690733E-06 -4.85343336325451E-03 -1.19030833037606E-05
 -5.31359073297914E-05 -8.90466642884797E-06  8.55294077159596E-06  4.81941425815653E-06 -7.26368046485471E-06
 -3.33478193600738E-06  9.83300556353071E-06  5.53702421578304E-06 -4.68958739180615E-06 -9.21685880829612E-06
 -1.52271328137615E-06  3.04388111263894E-06  8.12895836594463E-07  6.80055092107944E-06  2.90873100700986E-05
  1.31251457530304E-04  2.86785937315010E-05 -1.54581633112407E-03  1.57764007259253E-05  7.15777403002963E-05
  1.06228601152169E-05 -3.71748952117143E-04 -4.42458391578548E-07 -2.79591871695074E-06 -8.15521347898362E-07
 -6.36510988179832E-04 -2.15714248862848E-06 -1.11255482816560E-05 -4.55350746623543E-06 -3.74040534725907E-06
 -2.01545056802367E-06 -6.54533060938039E-07  9.41573004364202E-07 -1.24832559394747E-05 -7.05794521884966E-06
 -8.31363673828469E-07 -5.02386310730914E-06  5.89023714119761E-06  9.49156483338224E-06  4.32529985790142E-07
  3.31608900106601E-06  1.58072353214358E-05  6.74848711516713E-05  6.31683584381376E-06 -3.04574319546310E-05
  7.16315150220222E-06  3.09998194964172E-05  5.94419391909690E-06  2.43908089330610E-04 -2.79989619529597E-06
 -1.56744242867508E-05 -3.87359461860801E-07  1.91422520587569E-04 -7.23578036801470E-06 -3.39201827471912E-05
 -4.67016559225870E-06 -1.26301373917473E-05 -5.61497914402299E-06  1.43603639854573E-05  5.31193354437063E-06
  8.08246386017101E-06  3.40064258743684E-06 -1.00340231678204E-05 -7.49359297373850E-06 -2.87185881174911E-06
  1.64574574063745E-06  9.20401841736224E-07  5.51956340942053E-04 -1.05426738290934E-04 -2.39837057010382E-04
 -1.05498680769914E-04  8.80380668146136E-01  7.96938019738158E-05  1.58440304297186E-04  1.55188225452392E-04
  2.20102024345141E-01  1.54713040868486E-05  1.79929537197233E-05  3.00441700250962E-05 -4.19930931461042E-01
 -4.14222307061869E-05 -9.92955943874539E-05 -8.13983272937328E-05 -3.24834414675975E-07  9.19599591108514E-06
  3.96105624970528E-05 -8.46554999337485E-06 -3.45190712465121E-07 -6.24771440628255E-06  1.68756949317101E-04
 -4.79072811113500E-05 -1.52532185477229E-04  4.16871823260856E-05  1.13498385254272E-06  8.11191122625361E-06
  8.97774287792231E-06  2.55559226157328E-06 -6.79533425035034E-06  2.29605240067477E-06  8.23867063595062E-06
 -2.28943114380178E-07  9.97877788358430E-06  5.06122632205674E-07  3.74372350569551E-06  3.34944391674779E-06
  1.54692439448870E-06 -7.97004760550687E-06 -1.20831049111158E-06 -8.63183392391573E-06 -7.35550326617476E-08
  6.87975227112816E-06  4.47623954467350E-07  3.31961332304364E-06  2.97545601277849E-06  2.21172727941445E-07
 -1.38685768958352E-05  1.74919323872400E-07 -2.81583332492677E-06 -1.75119226544383E-06 -5.42151882434697E-07
 -8.20558826676279E-08 -6.09212250205509E-07 -4.15420662957862E-06 -1.18706939613360E-07  2.99067684613337E-06
  1.68886412980223E-07  3.65323211190817E-06  1.75711250164209E-07  7.78249465712260E-07  2.33632074445370E-08
  1.71503832200984E-07 -8.30817425991932E-07 -4.68122165750402E-08  6.42339496365969E-07 -8.07533569455792E-08
  1.59972532698768E-06 -2.28034392763264E-08  4.61793228295841E-07  5.84989651083690E-08  4.51217366515845E-07
 -1.17992021827630E-07 -1.31945531699812E-08 -1.00571643702441E-06  4.05241145182511E-07  1.32168028896366E-06
 -1.96078813007376E-07 -9.58651654421077E-07  2.79923180377987E-08  2.26928762880736E-07 -6.72842655256450E-07
  2.79653012625194E-07  1.36813753905148E-06  4.13298685727159E-08 -4.31812335645176E-07  2.71510154822231E-07
  2.35475988974674E-06 -2.44673005252157E-06 -1.81746537419452E-05 -4.24152160207996E-05  5.92941083305196E-06
 -2.34320181686099E-05  1.25626976261318E-06  1.30716037204644E-06 -3.28685762859221E-06  1.61148381579141E-05
  6.29078060492106E-09 -4.17063001055740E-07 -8.59832439593477E-07  5.26441837655563E-08  3.11686944050966E-07
 -3.04992828653157E-06 -7.55251899638376E-07 -2.56621839889558E-06 -1.67887854028593E-07 -8.21753806885136E-06
  1.56810276144135E-05  1.29552822330686E-05 -1.76870944649341E-06 -2.34699033794979E-06  2.69217991701180E-06
 -2.18396803753920E-06  8.94885181598201E-09 -2.85213980510801E-07 -3.89777390119786E-07  6.73510792588615E-08
  6.56228576523856E-07 -7.51079056141803E-07 -2.81408881527357E-06 -2.33562454812136E-06 -1.87790294787455E-07
  7.58378896820550E-08 -1.03312333839084E-06 -1.24333149183829E-06 -1.45487412134327E-07 -1.17204913278100E-06
  3.35296461529145E-06  3.47717678903014E-06
* ORBITAL    1   28
 -9.40643638795643E-07 -5.52395784200888E-04  1.04801044473015E-04  2.36869620153227E-04  1.04897826482579E-04
  2.19539878114179E-01  1.52189260331112E-05  1.70304054133982E-05  2.97550432562503E-05  8.80148435257347E-01
  7.95891545628553E-05  1.57871576945775E-04  1.55070269537919E-04 -4.20713788976964E-01 -4.12352993818974E-05
 -9.80511267914953E-05 -8.13104364810512E-05  2.24998737806583E-07 -9.31965278396749E-06 -1.68666066467836E-04
  4.80161687041410E-05 -1.51303615689129E-08  6.12345054584652E-06 -3.94988225263626E-05  8.67166718060390E-06
 -1.52581900027712E-04  4.16290634701501E-05 -4.52089377215375E-07 -3.72187292489706E-06 -1.64442613964169E-05
 -7.04698982106520E-05 -6.96879386710422E-06  6.58903910863778E-04 -3.13902480327081E-06 -1.72988794650677E-05
 -5.75729961450184E-07  4.51406520662276E-05  7.19255513024397E-06  3.11396672893842E-05  5.98786187578136E-06
  4.25482851281338E-04 -7.15894992988069E-06 -3.35954823050524E-05 -4.52327255719019E-06  1.27488263150890E-05
  5.66855272577254E-06  1.00907623211125E-05  7.48528982139379E-06 -7.77402349466198E-06 -3.22644658710360E-06
 -1.42462691333747E-05 -5.21170855237868E-06 -2.93442900140264E-06  1.40457452191025E-06 -8.22166319492426E-07
 -6.25694153838021E-06 -2.95869687270918E-05 -1.33144072240505E-04 -2.89052950299469E-05 -1.37778275136089E-04
 -5.92091706425905E-07 -3.50596251387944E-06 -9.20477831233662E-07 -5.34889736198388E-04  1.59278360794393E-05
  7.20728420941487E-05  1.07962929836283E-05 -1.75622623016778E-04 -1.93876388444585E-06 -1.02121490739097E-05
 -4.35081583619793E-06  4.00513670501643E-06  2.15406998348305E-06  2.72410746180814E-07  4.93460684892321E-06
  1.22635698337370E-05  6.97594602094641E-06  8.35006729406524E-07 -7.57708112621621E-07  6.07219817104386E-06
  9.41762531200375E-06 -8.07832948965371E-07 -1.23204899783499E-05 -2.74625074034809E-05 -1.25087269306975E-04
 -2.55374127716642E-05 -1.03618253679788E-02  5.16695433284465E-06  2.44468517837723E-05 -3.69458227541578E-08
 -2.82197948691590E-03  8.71265617057749E-06  4.03381246640070E-05  7.37995694400317E-06  5.11517460114087E-03
 -1.09127963603741E-05 -5.07430221134585E-05 -6.96533699509107E-06 -8.56039144351032E-06 -5.04479273441287E-06
  3.76171708302290E-06  9.42698342875858E-06 -9.81227368888139E-06 -5.38149157110659E-06  3.23858824734314E-06
  4.47072768883272E-06  2.10718952133101E-06  2.04932684070484E-06 -4.75474314082366E-07 -3.51881013628110E-06
 -3.19246320499304E-06  1.15346697599719E-07 -2.64216441132226E-06  1.66559909990324E-07 -1.40567317203825E-05
 -1.74897289197800E-06 -7.41278862360362E-07  7.00157624840615E-08  5.20273020637882E-07  4.07754478303379E-06
  1.33251237445601E-07  3.83725557751514E-06 -8.88283915480775E-08  3.18532853918220E-06  1.79613108814825E-07
  6.15043368789096E-07 -1.14460965393050E-06 -8.18363509586459E-06 -9.04670354273702E-06  2.28869937351393E-06
  8.62453301288887E-06  2.55179235685445E-06 -6.71117706692055E-06 -1.86519314296723E-07  1.00153640810620E-05
 -5.03508466945609E-07 -3.72459070920920E-06 -3.24125646567135E-06 -1.20332343523801E-06 -8.69519520175742E-06
  1.54656603498569E-06 -8.05858039191713E-06 -7.68237867520238E-08  6.85145421078050E-06 -2.88414613635220E-08
 -2.33652110621657E-07  6.83120054496946E-07  4.23393939817398E-08 -4.57875179886264E-07  2.85624679193124E-07
  1.28271305584336E-06  2.71169671554052E-07  2.30189276922437E-06  2.44591208568940E-06  1.81680604492355E-05
  4.24248432394516E-05  1.25811690532713E-06  1.36427852817042E-06  5.92251256700996E-06 -2.34332177343010E-05
 -3.28282754978520E-06  1.62089824509155E-05 -2.33012815345455E-08 -1.70955461948034E-07  8.81678475303334E-07
 -8.47783677535446E-08  1.53240626034460E-06 -4.76061375274451E-08  6.56953923928373E-07 -2.77576978263626E-08
  3.84502069100525E-07 -3.71818461342866E-10 -1.94803654467680E-08  1.12541134720128E-06  2.64226695369887E-07
  1.88494870794869E-06 -4.33665972696188E-08 -1.03463409678709E-06 -1.18019352831464E-07 -1.34131278751559E-06
  1.87751697147360E-07 -6.87924591467750E-08 -1.21728982210723E-06 -1.04382216492761E-06 -1.44114118678844E-07
 -3.40146470399980E-06  1.18426756667937E-06 -3.29085683184188E-06 -6.05778899002417E-09  4.72863579719481E-07
 -3.07117713210534E-07 -7.05634543572292E-07  6.87085463804010E-07  2.39969543427095E-06  6.85420553082448E-07
  2.86743923063897E-06  1.65179522955017E-07  8.19804890231023E-06  1.29577417567178E-05  1.56726374647884E-05
 -1.74535956355068E-06 -2.67960723605584E-06  2.24972960946838E-06  2.46453993408151E-06 -1.02524976129458E-09
  4.12569992663407E-07  8.99313047052319E-08 -8.16071533734007E-07  3.20955841497505E-07  7.82537056637121E-07
  2.48176198997822E-06  2.96623621369159E-06
* ORBITAL    1   29
 -8.45659502564819E-07 -6.03372152980428E-06 -2.73243700567895E-05 -3.94790396582922E-05  9.20630183948962E-05
  1.57161726692252E-06  2.93587015858248E-05  1.68970770103200E-04  3.13786515705152E-05  6.01121778318911E-07
  1.20480960205772E-05  8.74640441433536E-05  2.46538329462634E-05  6.73554785004330E-07  1.19951573817121E-05
  5.59498099049645E-05  4.17090498433220E-06  9.02992957856312E-06  2.02490122675339E-05 -3.46061592939656E-06
 -9.25368868658895E-06 -5.02251799501159E-06 -1.12683549328981E-05 -1.39732854074561E-05 -2.54293423267831E-05
 -1.22388187297191E-05 -2.45344598065788E-05  5.46691458365508E-06  3.95163852811336E-05  1.99043355618814E-04
  1.28852849634176E-03  6.75115699285130E-04 -1.24503246133236E-06 -3.28448762916500E-05 -3.55235430537153E-04
 -1.45590105690146E-04 -1.65879245491190E-06 -3.87042537282529E-05 -4.44029845478935E-04 -2.02413822453939E-04
  2.89409188907417E-07  4.05828321969391E-06  6.04788758429180E-05  3.86692405932927E-05  3.22783860300396E-05
  1.27684329844495E-04 -3.40919962051037E-06 -9.43696723853980E-06 -1.91363055227946E-05 -7.48710415846082E-05
  4.44387451895635E-05  9.03524329415451E-05  2.87003980039430E-05  5.57303654689557E-05 -2.37770921962936E-06
 -1.70099360810238E-05 -7.99411302425554E-05 -3.96711081150777E-04 -1.91257003738660E-04  6.99482227485976E-07
  1.32410579917334E-05  1.09635138606454E-04  4.69791605103955E-05  8.91868733634771E-07  1.67203667247200E-05
  1.06821046886575E-04  2.73170351870744E-05  3.68329964256121E-08  8.18728396594902E-07  3.02942805952316E-05
  2.19542625272496E-05 -5.06471851942218E-06 -7.47765886017457E-06  8.84496966255445E-06  1.87787708527349E-05
  7.99098603242462E-06  2.07501576570389E-05  9.40854938115173E-06  1.68805688831251E-05  6.28930836598808E-07
 -4.16987210507946E-06 -2.37446698738867E-06 -1.69869287824020E-05 -7.98236838933903E-05 -3.95150216793097E-04
 -1.89812582141152E-04  8.38694884048260E-07  1.58513358571235E-05  1.30925161341654E-04  5.28084619584131E-05
  7.76365338348367E-07  1.45254133633170E-05  8.72967004847109E-05  2.16067137809183E-05 -1.33319824873037E-07
 -2.40496249194895E-06  2.26396636687797E-06  1.38845094294504E-05 -9.59931643742634E-06 -2.19302425516224E-05
  1.96400888065220E-07 -1.88499865947550E-06  3.44802698025510E-07 -3.96668841207333E-06  4.54823723078389E-07
 -4.59198056293350E-06  1.28450938654393E-05  2.50507504043723E-05 -2.30208844974263E-06 -1.67217672835625E-05
 -6.62517338934543E-05  9.20092829562827E-06  1.01012976345821E-04  3.53775263048297E-06  5.17274498928745E-05
  2.43848644166586E-06  4.66593278512406E-05  2.68737681703538E-06  2.06923973719577E-05  7.29712315928943E-05
 -4.21611202795256E-06 -2.47416904659818E-05 -6.09210330973226E-06 -5.27886525417399E-05  1.36938718316556E-06
  2.02692458046959E-05 -6.22016474430795E-07 -4.99164911862756E-06 -1.70300958514740E-05  2.68492502394028E-06
  2.94052453407936E-05  1.61307894157120E-06  1.49481792796970E-05  7.63090235802596E-07  1.03524439258350E-05
 -2.29329343996552E-06 -1.66245241473386E-05 -6.56629624934701E-05  8.16043591978688E-06  1.10652814178528E-04
  4.57269468859662E-06  4.30641793435489E-05  3.89465704276338E-06  3.35148898659557E-05  2.50808946660628E-07
  1.63685674432855E-06  9.57405404476616E-06 -4.74405869743208E-07 -1.01683054106260E-05  2.03946944570091E-06
  2.24115436107383E-05  1.29181705232188E-06  2.01040008254986E-05 -1.32954233646365E-08  1.79425712574812E-07
 -1.17890450212539E-06 -6.57414658766362E-07 -8.52675582351649E-06  8.40038035583223E-07  9.68972640958900E-06
 -1.03480246274467E-06 -1.25719431878189E-05  1.46373044868627E-05  8.11100419754427E-05  3.47468184896827E-04
 -3.33484815614465E-05 -3.22362744011574E-04 -5.95355056692824E-05 -4.58973920193840E-04  1.81435817604643E-05
  9.25768044950043E-05  2.18732910332563E-07  1.38826408354266E-06  8.70374135454767E-06  1.76368976323543E-06
  2.07787732925733E-05 -1.29073873703629E-07 -8.08794134456248E-06 -1.79116313384004E-06 -2.31714135146877E-05
 -1.00022445309336E+00 -9.66731326783590E-04 -1.96100468050045E-04 -1.61329723704250E-04 -1.75620910225928E-05
  6.12778533599896E-04  6.90560520233679E-04  6.19749999442371E-04  3.16974485812551E-04 -2.33908779653769E-06
 -1.43988988013065E-06 -7.32916311472900E-06 -4.54587161916265E-06  3.05544561226593E-05  1.17033689935872E-05
  3.17227637656876E-05  1.09897511919513E-03 -1.92182125271526E-05 -2.20659176022879E-05 -1.98968624952984E-06
 -1.44017955758695E-05 -3.58839428402626E-06  3.06501690340077E-06  2.60455142513755E-06  4.29209682087949E-04
 -2.07483491907572E-06 -7.55416017573705E-06 -1.14514918194908E-06  4.01779234634788E-06  1.17171333092387E-05
  3.05265099987014E-05  3.16492486469857E-05
* ORBITAL    1   30
  2.39094729652337E-06  1.71063003644345E-05  8.04319552260421E-05  3.99081930079139E-04  1.91722366548567E-04
  7.66937247880851E-07  1.43213758789414E-05  8.52064251917743E-05  2.06987572202852E-05  8.33123486277749E-07
  1.57084533013399E-05  1.29379108226155E-04  5.21841198963282E-05 -1.33475344295163E-07 -2.40315249013387E-06
  2.20739110187806E-06  1.38279617874328E-05  9.70003378945298E-06  2.23792405330568E-05 -6.23527022573229E-07
  4.24787578527642E-06 -4.08829115780875E-07  3.72894043474339E-06 -1.92804769447780E-07  1.91013374729539E-06
  1.27322722398059E-05  2.48193773961104E-05  2.36690885266701E-06  1.69323022097688E-05  7.95637100437378E-05
  3.94951809918773E-04  1.90784058034911E-04  8.97165711921040E-07  1.68355182708890E-05  1.07533859067368E-04
  2.74552600891188E-05  7.08292668263979E-07  1.34144440663666E-05  1.10840522003847E-04  4.73131608144493E-05
  3.84022137923719E-08  8.52385840240396E-07  3.05124573039319E-05  2.20259807759210E-05  5.02822630025128E-06
  7.34993842895621E-06 -9.34995427605548E-06 -1.67681153908474E-05 -7.97128292056026E-06 -2.07061793498302E-05
 -8.94392574255525E-06 -1.89501619991036E-05  6.07765151129499E-07 -4.20780596861838E-06 -5.47271960505738E-06
 -3.95572358372096E-05 -1.99216602164086E-04 -1.29034822533670E-03 -6.76624133436022E-04 -1.66382852178916E-06
 -3.88050884566800E-05 -4.44765140752961E-04 -2.02510265611709E-04 -1.22652347735390E-06 -3.24928221584210E-05
 -3.53815919046920E-04 -1.45471549719756E-04  3.11952122276854E-07  4.50305523893391E-06  6.26535548429235E-05
  3.88428148027723E-05 -3.24765232147467E-05 -1.28031613918524E-04 -4.39362210972523E-05 -8.95677849692200E-05
  1.94585039868407E-05  7.54432123883436E-05  3.30446213083014E-06  9.16803311409293E-06  2.84288222181624E-05
  5.52475487478915E-05  8.58530933559796E-07  6.12698743967989E-06  2.78012943641093E-05  4.27652210726657E-05
 -9.02744914103167E-05  6.06038137975311E-07  1.21637233841404E-05  8.85687678374691E-05  2.50711432942645E-05
  1.58004541985142E-06  2.95392868748664E-05  1.70875339128991E-04  3.22524920807512E-05  6.77406534360580E-07
  1.20664687070064E-05  5.65246056169621E-05  4.39095401278796E-06 -8.96861540637988E-06 -1.99247000131928E-05
  1.39815307537749E-05  2.54979137715486E-05  5.02139746573938E-06  1.11760168096929E-05  3.32858367388218E-06
  9.01124529579860E-06 -1.22104902279278E-05 -2.44756522331098E-05  6.23614320963798E-07  5.00750049761412E-06
  1.70768598449221E-05  1.63532499254366E-06  1.50870543226905E-05  2.73333938604059E-06  2.99609976924138E-05
  7.51844757293206E-07  1.02678847633826E-05  2.28315212901455E-06  1.65482756005288E-05  6.53977527570138E-05
  4.55987802601827E-06  4.29078976340264E-05  8.18349319177849E-06  1.10906563555487E-04  3.91086610595843E-06
  3.37310732862726E-05  2.30900850943401E-06  1.67767391425281E-05  6.64317686782708E-05  3.48611473779447E-06
  5.12165957184026E-05  9.18355360234571E-06  1.00948083643751E-04  2.45207545747723E-06  4.67359498573276E-05
 -2.69156905369173E-06 -2.07244215043156E-05 -7.31296349999396E-05 -6.08840411130604E-06 -5.27650936491798E-05
 -4.18877038675263E-06 -2.44791215987156E-05  1.35441989149491E-06  2.00090681536990E-05 -1.49383234649624E-05
 -8.30886539816928E-05 -3.53942110684474E-04 -5.99635513941354E-05 -4.61147375263589E-04 -3.30527041353872E-05
 -3.20414273038013E-04  1.84694051918753E-05  9.40704661176438E-05 -1.63612028121171E-07 -1.08411476930790E-06
 -7.39664642031427E-06 -3.46621531206979E-07 -9.74183454602149E-06  1.63398068167851E-06  1.95202445832111E-05
 -1.85491244930303E-06 -2.34676897241585E-05 -2.42396464813339E-07 -1.54704766287314E-06 -9.35202767727335E-06
  2.11449446063540E-06  2.30446915924635E-05 -4.24443056249051E-07 -9.77400569955947E-06  1.30752461176330E-06
  2.02896643110163E-05  4.86687418850468E-08  1.45205011425015E-08  2.00086855625291E-06  9.23475888003015E-07
  1.04949836757196E-05 -5.13386505984774E-07 -7.42284258578970E-06 -9.93437679584183E-07 -1.23759070588414E-05
  4.25068908575811E-04  2.85738768453638E-06 -9.82116148099241E-07 -7.46984113583067E-06  4.05084695756574E-06
 -3.20634118117498E-05 -1.22893683562644E-05 -3.09755546396915E-05 -3.51476397312750E-03  1.70984081482286E-05
 -1.40484935156038E-06 -2.16903288302634E-05 -1.39849214684397E-05 -1.91717286489519E-06  5.30200161994497E-06
 -1.32493989619575E-06 -3.97619199396677E-03 -1.32814166677639E-06 -7.78021335329156E-06 -2.19934004352866E-06
 -4.42485541749077E-06 -9.14599759331854E-06 -2.93510795647816E-05 -2.82073865013468E-05  1.00021163612256E+00
  9.76889208120940E-04 -1.65425387404842E-04 -1.91892334873591E-04 -1.53619983076987E-05 -6.93050578700321E-04
 -6.19648256341884E-04 -6.13867393787153E-04
* ORBITAL    1   31
 -5.42411741256774E-06 -3.92091608868863E-05 -1.97579056331963E-04 -1.28313450778241E-03 -6.73700046938072E-04
  1.66958543301665E-06  3.89265135939984E-05  4.44660041566097E-04  2.01986711954251E-04  1.28682832717280E-06
  3.37300739602025E-05  3.63101355741611E-04  1.48495377038879E-04  3.05328277227955E-07  4.42924440653096E-06
  6.47086249972067E-05  4.05869697070933E-05 -3.22415625173798E-05 -1.27570190654744E-04  4.40741576934345E-05
  8.93502975300162E-05  1.92361244047796E-05  7.50031785108034E-05 -3.65392591592162E-06 -1.03787807433800E-05
  2.95422040108279E-05  5.80236916921687E-05  8.46164494373025E-07  6.03669830344138E-06  2.73119321438273E-05
  3.75325191142589E-05 -9.41890723877739E-05 -5.90731322900623E-07 -1.18372262655542E-05 -8.60180938863953E-05
 -2.43303971849116E-05 -1.56093283660945E-06 -2.91214526731859E-05 -1.66426318800779E-04 -3.01657139748508E-05
  6.87322863163948E-07  1.22605882473780E-05  5.74649727841462E-05  4.55528439997762E-06 -9.09259006177202E-06
 -2.05898632042839E-05 -1.40091343513981E-05 -2.54559782787560E-05  5.30982753333400E-06  1.20259059363865E-05
 -3.40293535512796E-06 -9.23927711500378E-06 -1.23077243112752E-05 -2.45111053094455E-05  2.34477930019788E-06
  1.67720931499112E-05  7.87443898133584E-05  3.89019552643272E-04  1.87479411575456E-04 -7.80688671113498E-07
 -1.46401659094442E-05 -8.90094573725466E-05 -2.25194539903727E-05 -8.30368206323211E-07 -1.57331636130409E-05
 -1.30744756409370E-04 -5.29312850486748E-05 -1.30776012115571E-07 -2.36017415336131E-06  2.61991429041923E-06
  1.40829788270711E-05  9.49684785780167E-06  2.14562272840459E-05  5.87227160894385E-07 -4.09533982052584E-06
 -3.43152251004281E-07  4.10483596617852E-06  8.83027544508527E-08 -2.10490072602291E-06  1.28968110330149E-05
  2.52549327173144E-05  2.38443163600578E-06  1.70579173449835E-05  8.01506310345996E-05  3.97202995264305E-04
  1.90802167123323E-04 -8.89027676881070E-07 -1.66224702197403E-05 -1.05434261076649E-04 -2.67128104782256E-05
 -7.03878539847879E-07 -1.33042606867299E-05 -1.09506135069853E-04 -4.67056699513269E-05  4.05470211099283E-08
  8.61581629549104E-07  3.06168226751802E-05  2.21142551802114E-05  5.23415351901653E-06  7.85320171621634E-06
  9.34107115793004E-06  1.66469621396469E-05 -8.22048374550719E-06 -2.12525474789700E-05  8.79156542375657E-06
  1.87849342779763E-05  3.85732081789294E-07 -4.65429220234349E-06  2.33419453167532E-06  1.69601107211638E-05
  6.71125754144999E-05 -4.59198246187003E-06 -4.28521566624460E-05 -8.09443171891966E-06 -1.09472348159983E-04
  4.07375626679277E-06  3.53947921205100E-05  6.14723290399911E-07  4.93819112539189E-06  1.69849450845071E-05
 -1.55425218377312E-06 -1.45033734885285E-05 -2.61483360329981E-06 -2.88251948637092E-05  7.99955934166290E-07
  1.07417880851874E-05 -2.74562463106341E-06 -2.11296785624012E-05 -7.42639104931571E-05  6.24685497582634E-06
  5.41924397374306E-05  4.35108521330189E-06  2.58267819146883E-05  1.35502435935015E-06  2.01849707633041E-05
  2.30570934167962E-06  1.67264364593810E-05  6.60867139931564E-05 -3.59086870947739E-06 -5.28779791534487E-05
 -9.18994804646096E-06 -1.01037444676578E-04  2.55697052683809E-06  4.81417154624245E-05 -3.14871569858911E-07
 -1.98991833836410E-06 -1.10730317831018E-05 -1.17322953040889E-07  6.26071551935426E-06 -1.85351520201913E-06
 -2.18756843957287E-05 -1.67615624332767E-06 -2.23834174187659E-05 -1.52290906556507E-05 -8.46940122621100E-05
 -3.58756047821828E-04  6.05126713627085E-05  4.63841606554245E-04  3.38602836116676E-05  3.26130909028580E-04
  1.88000676701525E-05  9.59269683118491E-05 -7.12765248539261E-09 -2.63214321163024E-07  7.65777290002927E-07
 -7.57469059194407E-07 -8.92621634469579E-06  7.66461955589164E-07  9.34671534382073E-06 -1.07157282551616E-06
 -1.28171683589520E-05 -2.15321084814177E-07 -1.41225595355815E-06 -8.68395048619823E-06 -2.00871394683047E-06
 -2.20191694782878E-05  5.60638140623999E-07  1.08025067839492E-05  1.30996605728305E-06  2.00965651470577E-05
  1.10925538489263E-03  2.07743261973033E-05  2.11995863328400E-06  2.24335701675546E-05 -1.44186027352564E-05
 -3.46955453485304E-06  2.06779223430151E-06 -3.93677923574946E-06 -1.81428692599708E-03  8.50599464449967E-07
  1.45851147384684E-06  7.79286547756375E-06  3.97983121596253E-06 -3.05798831379211E-05 -1.07114350110103E-05
 -2.97647479821984E-05  1.00021695651960E+00  9.94231395563231E-04  1.69918350803994E-04  2.08185762091817E-04
 -1.65573336081856E-05 -6.89913149843788E-04 -6.23821576907921E-04 -6.17043235634430E-04  3.97073812504551E-03
  6.26971846864765E-06  6.50880819016331E-06  7.06922710317683E-07 -4.54094597348495E-06 -1.47533190876833E-05
 -3.40538092312437E-05 -3.32402567707798E-05
* ORBITAL    1   32
  2.36392932169776E-06  1.69097021237438E-05  7.94060944622954E-05  3.92867908956452E-04  1.89045358600640E-04
  7.17192962034988E-07  1.35791918771605E-05  1.11908721248416E-04  4.76059959342369E-05  8.95546004432166E-07
  1.67803333766391E-05  1.07063292301035E-04  2.73737523425339E-05 -3.65581292015474E-08 -7.93565506207103E-07
 -3.01045164394337E-05 -2.19119047888566E-05  5.15820777281418E-06  7.48604422033540E-06  8.93757655428302E-06
  1.90869729372091E-05 -8.16493823296290E-06 -2.10078405485032E-05  9.27461201143727E-06  1.65195121782933E-05
 -2.85187128147389E-07  4.85008770757596E-06  2.36872792401460E-06  1.69446355243580E-05  7.95938666902456E-05
  3.94226420023404E-04  1.90052720419451E-04  8.27139331188849E-07  1.56395704660786E-05  1.29519993237248E-04
  5.23788767174406E-05  7.70781276617608E-07  1.44296476575378E-05  8.70651294631231E-05  2.17759525206264E-05
  1.35995810827568E-07  2.45328275379941E-06 -1.97009336727424E-06 -1.38638510067678E-05  9.56954796324301E-06
  2.18228479820269E-05 -2.07277904958840E-08 -2.31240755963535E-06 -3.93170854327617E-07  3.87325124760239E-06
  6.64445056945726E-07 -3.91292624617760E-06 -1.28980088236936E-05 -2.52656510966155E-05  8.36003181244820E-07
  5.96308625135108E-06  2.69352660326817E-05  3.51051773591688E-05 -9.53852027880140E-05  1.55756056226916E-06
  2.90406726638463E-05  1.65641345077981E-04  2.98782660795498E-05  5.84116605140795E-07  1.16866350083640E-05
  8.46359792697546E-05  2.37999365317963E-05 -6.88724526038558E-07 -1.22930278885525E-05 -5.74723746613954E-05
 -4.41916279882710E-06 -9.17822916717301E-06 -2.08632463235565E-05 -3.50286899899598E-06 -9.45585186436659E-06
  5.38873316995187E-06  1.23083044841107E-05 -1.39987852428835E-05 -2.54591916268937E-05  1.24620886380447E-05
  2.48118564853667E-05 -5.42144351232612E-06 -3.91899547154355E-05 -1.97489198158825E-04 -1.28315957960628E-03
 -6.73988685551128E-04 -1.28528287885825E-06 -3.37071755594774E-05 -3.63289405185357E-04 -1.48641500391083E-04
 -1.66772506424498E-06 -3.88955236307280E-05 -4.44706794402257E-04 -2.02103236135792E-04 -3.07349239442929E-07
 -4.47507555407083E-06 -6.51499818556410E-05 -4.07410605712280E-05 -3.23298383211242E-05 -1.27878975442306E-04
 -3.62405915371282E-06 -1.03921841662270E-05  1.91675214349666E-05  7.48736773704481E-05  4.40301535098104E-05
  8.90901777252845E-05 -2.95534899514211E-05 -5.82276155070436E-05 -2.74883765858823E-06 -2.11536061466637E-05
 -7.43524482010533E-05 -4.34094179120288E-06 -2.56996596968151E-05 -6.26224427305697E-06 -5.43671817821467E-05
 -1.32856140290084E-06 -1.98272132092816E-05  2.31623298282383E-06  1.68059158974701E-05  6.63835922688980E-05
  9.17390217650225E-06  1.00992755786442E-04  3.58531891954395E-06  5.29058073004391E-05 -2.54218878826631E-06
 -4.79528022184807E-05  2.33640212826866E-06  1.69768286503190E-05  6.71898982573314E-05  8.13781130948193E-06
  1.09821422170470E-04  4.62862221117067E-06  4.31195638801475E-05 -4.08233932599403E-06 -3.53376868096818E-05
  6.07481480056353E-07  4.88295344997895E-06  1.67973649986634E-05  2.61798139187437E-06  2.89247673265236E-05
  1.52534635898627E-06  1.42149983341211E-05 -7.73551872035480E-07 -1.04167563521433E-05 -3.53783196276745E-08
 -4.04057685379956E-07  9.60972169685764E-08 -9.20714731813560E-07 -1.05646335482921E-05  6.58084187811577E-07
  7.98946551536185E-06  1.09577735823499E-06  1.28358230562474E-05 -2.72582174394484E-07 -1.73409076933892E-06
 -1.00477188817256E-05 -3.43775382597733E-07 -9.17069464414114E-06  2.13592439491757E-06  2.32547488264801E-05
 -1.24752521592583E-06 -1.98441271252171E-05 -2.44321073633508E-07 -1.56634751324338E-06 -9.39710345482492E-06
  1.76401784238027E-06  2.09544804576637E-05 -9.20078327745990E-08 -7.84226939182165E-06  1.77575863211174E-06
  2.29745032215060E-05 -1.51691674754495E-05 -8.42237061245446E-05 -3.56990940423104E-04 -3.37870294401622E-05
 -3.25425752379193E-04 -6.03483456986484E-05 -4.62453254741774E-04 -1.87174720153454E-05 -9.59428823435358E-05
  3.21897603409822E-04  2.82373728274184E-06 -1.39194906847773E-06 -7.03564230824300E-06  4.40724236954620E-06
 -3.10509191214747E-05 -1.22398834004173E-05 -3.18720957441787E-05  1.00021971348387E+00  9.99110814017727E-04
 -2.07917163961984E-04 -1.61514762090921E-04  2.23275642460600E-05 -6.20782855985062E-04 -6.90642120202685E-04
 -6.25906421000720E-04  1.80137324802676E-03  4.35390832576590E-06 -7.15273351254079E-06 -7.19838286274990E-07
 -4.08056923975119E-06 -1.32386397220740E-05 -3.20622496086747E-05 -3.28667912228184E-05  3.53097416080413E-03
  2.29898471250778E-05 -2.28630158429809E-05 -2.50532924913060E-06  1.43239105345871E-05  3.96296721261520E-07
 -4.99674277440529E-06 -4.91520859424330E-06
* ORBITAL    1   33
  2.76345909735955E-06  1.89445691029835E-05  6.43792295102869E-05  2.67907384168505E-04  2.10069259259088E-04
  9.78226113273504E-07  3.62901404732711E-05  1.43810813732277E-04 -1.92527510100567E-05  6.31552328085626E-08
 -1.36168332779043E-05 -7.70697751085696E-05 -1.72903304755245E-06 -7.40838514258813E-07 -1.66093287957219E-05
 -8.06535222573821E-05 -8.09517520267265E-06  7.71063154345528E-05  2.20012208140771E-04 -1.86655617517480E-05
 -4.81978799799284E-05  4.47260249720828E-05  1.17291193544016E-04 -3.97266323710392E-06 -2.78269082854998E-05
 -1.29731884442059E-05 -2.35808606004864E-05  1.77977704704465E-06  1.21817934469722E-05  3.86091303797983E-05
  1.54098768408416E-04  1.49669907314627E-04  1.15846096785042E-06  2.58198746648456E-05  8.54240132683896E-05
 -1.38677568187957E-05  6.50370630825734E-07  1.22019937709994E-05  1.56255250753197E-05 -2.07620425618939E-05
 -1.10380666005470E-06 -4.34036889403781E-05 -1.90857532930255E-04  9.23163535293852E-06  1.88138379682136E-05
  5.18664147812797E-05  1.81642295365716E-06  9.43273653933722E-06 -1.00773536260614E-04 -2.75530152439194E-04
  1.29272144188895E-05  1.83554544181905E-05  1.37066024188912E-05  5.16000202300234E-05  6.48402765067487E-07
  3.11919752076802E-06 -1.65272651423088E-05 -2.71619997733668E-06  1.44697826145230E-04  3.72250241599220E-06
  7.15570796750730E-05  2.17300323702196E-04 -2.97100800327413E-05  2.70472966406658E-06  5.36836576609594E-05
  1.65773031369045E-04 -1.63485215371497E-05 -1.01631552355989E-06 -2.28235439323353E-05 -8.15376432063816E-05
  1.05652973111453E-05 -1.05467148956856E-04 -2.46629491663346E-04  1.94724443243543E-05  5.10818919312496E-05
  7.69143230383083E-05  1.86265313515137E-04 -4.37905190602366E-07 -1.98311649156771E-05 -1.13816967177758E-05
 -1.34797723604663E-05 -4.74953024992118E-06 -3.38773364589659E-05 -1.55326941896406E-04 -6.20008826325193E-04
 -1.91192204230172E-04  1.92628356748153E-06  3.21590830963155E-05  1.65139253004995E-04  3.57307404371117E-05
  2.48060411795970E-07  7.88172115436238E-06  2.98305606506764E-05 -4.29277194873638E-06 -1.43409078262638E-06
 -2.64060695567733E-05 -1.37916259021209E-04 -2.76190524212976E-05 -1.41332836698994E-05 -4.13875746406227E-05
  8.97532971180885E-07  4.36619122157579E-06 -7.68387976494193E-06 -1.94524232581272E-05  4.30651730778952E-08
 -4.79266101834221E-06 -6.22229705925917E-08  5.80080644568031E-06 -2.16220787524590E-06 -1.97415728555384E-03
 -7.63570919415723E-05  3.16881545537539E-06  5.15960077885931E-05 -2.26885606705425E-05  3.23450663614677E-05
 -1.91406558804109E-05 -2.42797591063715E-05 -5.30351239658337E-06 -1.77948204669860E-01 -1.42230567149635E-03
  1.46624915583657E-04  5.64069551574150E-05  2.17831320028847E-03  1.81732396772517E-04 -1.45848887463970E-03
 -1.49454358115564E-04 -2.25945377183735E-06 -2.43269080259162E-03 -7.42617305301700E-05  3.33170430643313E-05
  1.77313608141179E-05  2.77035141737187E-06  4.67195958534955E-06  1.64632284679815E-05 -4.88790627094759E-05
  1.49090985685010E-05  9.84012999031888E-01  7.49520425350866E-03  1.20469438123367E-02  1.17389489201833E-03
  7.92586956796969E-04  1.12336474969822E-04 -8.05006547699354E-03 -7.71023672399323E-04 -1.84220423967468E-06
 -2.44457927659988E-05 -6.21298532575673E-05  3.13243397237404E-06  3.34507206880496E-05  2.07220424983087E-06
  8.64108454688923E-06 -1.17978738222702E-06 -1.77506266984866E-05 -3.45182248964977E-06 -4.84132943961843E-05
 -9.88162046491549E-05  1.14836354490773E-06 -1.62759000910419E-05 -3.45802378319937E-06 -4.88342184676237E-06
  8.74749147298307E-07 -1.01835069656512E-05 -3.04147145825916E-06 -4.38869283541764E-05 -8.46895415109006E-05
 -1.79070632123154E-06 -5.89530094915937E-06  2.65985176681338E-08 -1.07905710079670E-05 -3.61155785680000E-06
  2.13649657009352E-06  5.00832382184666E-07  3.97206711415047E-06  1.67594084335004E-05  1.69087248556952E-06
  2.23055506436308E-05  4.11407966407251E-07 -4.81704631265796E-06 -1.28922473963408E-06 -1.91739395321790E-05
 -7.36080854722718E-06 -4.59007118275245E-05  6.33418701958650E-07 -1.21322732050586E-05 -1.77032070919388E-05
  4.60456095074206E-05 -1.49884429091216E-05 -6.00277002432763E-05  1.83758740639572E-06  1.27610640967900E-05
 -5.84698021158715E-06 -4.76895758295272E-06 -3.86217736686779E-06  2.28977025711242E-05  1.10805797504537E-05
  4.45806877670412E-06 -7.40384469924795E-06 -4.60270316113988E-05  3.92253943814050E-06 -1.67224511819521E-05
 -1.17763903488628E-05 -1.79534103566708E-05  3.94174204538995E-05 -6.57938374597757E-05  1.66589206316701E-06
  1.02998946511690E-05  8.22943060502472E-06 -7.87900560926121E-06 -1.60672922072202E-05 -6.30605141290493E-06
 -7.53659532882111E-06 -2.58825036210643E-05
* ORBITAL    1   34
 -4.03825115739454E-06 -2.90902083132063E-05 -1.41777828076613E-04 -5.61871618208213E-04 -1.25636598253397E-04
  1.01923663358488E-07  5.17097878831185E-06  2.19698035658145E-05 -2.62295085115632E-06 -2.03287231050043E-06
 -3.94201769423875E-05 -2.05122783493865E-04 -3.88052319740123E-05  1.25411573461863E-06  2.19885008198658E-05
  1.17107985487123E-04  2.64498147522976E-05  1.37599922234331E-05  3.81185475818363E-05 -6.93700417725062E-06
 -2.31391671473586E-05  8.48381645572157E-06  2.29858164582303E-05 -5.27057891770280E-07 -5.74703411614595E-06
 -4.76479203945447E-06 -1.49654754114261E-05  1.35677621405870E-06  7.87841861149886E-06 -3.25166806032427E-06
  5.46110791035742E-05  2.10470921498293E-04 -2.45419639417138E-06 -4.77005429933116E-05 -1.45079414702035E-04
  1.22807597204168E-05 -3.73003010740781E-06 -7.18476267563605E-05 -2.26116655299387E-04  2.39484665338737E-05
  6.69859805330503E-07  8.09067064312115E-06  1.53394300026360E-05 -7.95682915905477E-06 -1.05644791885436E-04
 -2.43874820842691E-04  1.74329542481245E-07 -1.77066506244248E-05  4.45288273000312E-05  9.59712303522051E-05
  2.56231615553005E-05  6.14999836893280E-05  1.72608519451619E-05  3.36493265474344E-05  2.14386736389781E-06
  1.41813748562925E-05  3.51025471496477E-05  1.63894006338337E-04  2.14093051172222E-04  6.96697475140420E-07
  1.37189625345282E-05  6.44830753882230E-05  1.10206008075432E-05 -2.29211344663735E-07 -7.56427451060075E-06
 -2.96948098686594E-05  8.59143424013908E-06  7.96738968716379E-07  3.77225860730698E-05  1.72878797627958E-04
 -5.98186210647560E-06 -1.93788182028904E-05 -3.69202002120788E-05  2.10223153825319E-05  3.85593770819748E-05
 -7.87630596295356E-05 -2.24522739913805E-04  1.76867414667218E-06  2.61855406417976E-06 -1.88703466754433E-05
 -6.00340427638177E-05  1.17280784592160E-06  7.54680389140755E-06  1.06003276675541E-05  5.39203117928115E-05
  1.52630999558193E-04  6.53294740409073E-07  2.65652360872125E-05  1.43950587323563E-04  1.51496991992465E-05
 -9.51297743476223E-07 -3.57858434244630E-05 -1.42398634167284E-04  1.89120122172727E-05  2.54071303595955E-07
  7.85089241788921E-06  3.44501841164779E-05 -1.73655575979097E-06  7.69817819575618E-05  2.19294919912386E-04
 -3.93379248374940E-06 -2.81207453068448E-05  4.49011039990340E-05  1.18014928990555E-04 -1.99034487301991E-05
 -5.32608362263648E-05  1.38245478621524E-05  2.72964141737323E-05 -3.21601084269813E-06 -3.10635022991052E-03
 -1.06067381702643E-04 -1.58969725703245E-06  1.43369520839714E-05 -4.12194435619026E-05 -6.58469868088452E-06
 -2.28973475450668E-05  4.32978980413810E-05  1.39439371855045E-05  9.84002925718610E-01  7.46954750294803E-03
 -7.90987614667389E-04 -9.88012997749785E-05 -1.20474630787028E-02 -1.18528536709802E-03  8.05096923417327E-03
  7.67404819329355E-04 -3.15720081545373E-06 -3.32080029282202E-03 -1.11574605076620E-04  4.04329431012790E-05
 -2.75417127173501E-05 -2.09869794840027E-06 -5.33119245487013E-05  2.90240725116124E-05  7.86235607386720E-06
 -8.65814979861371E-08  1.77893445231339E-01  1.28351715161468E-03  2.17825048401338E-03  2.44806830067993E-04
  1.39702142395472E-04 -1.82462827693909E-05 -1.45278227313374E-03 -1.28751543180639E-04 -3.91728156726843E-06
 -5.54571936025655E-05 -1.13306568929897E-04  1.16199724414252E-06  2.42318257370736E-05  2.70482247848787E-06
  9.91315641049490E-06  3.36497489056343E-06 -9.06197116544809E-06 -7.54875694008047E-07 -1.38508862326636E-05
 -1.90250239704884E-05 -1.04534989779955E-08 -9.40566642754752E-07 -3.09826705211068E-06 -2.56367105245807E-05
  1.70356289744204E-06  1.66788120196089E-05 -3.11802170193898E-06 -4.28493564559450E-05 -9.81739232423023E-05
 -2.89259200609813E-06 -1.11405548035375E-05 -3.36209893634219E-06 -3.96960902256502E-05 -6.54187408973339E-08
  2.01182900431765E-05 -3.49436970359408E-06 -5.02293107133479E-05 -9.91416814197718E-05  4.32509693002761E-06
  1.35469947745872E-05 -1.06823310806769E-06  1.55934306847585E-05 -1.41253097754044E-06  3.67922729377169E-06
 -9.74006764976308E-07 -6.17407966786381E-06  8.60396177148774E-06 -1.33500983114628E-05  1.04941589643111E-05
 -1.03950851856534E-05 -1.23316201012953E-05 -3.04699448984959E-05 -7.21603441906804E-06 -4.43977251588512E-05
  1.56407137345506E-05 -5.66130377551732E-06  1.10785283824885E-05 -6.14162907741428E-05 -1.50306428939542E-05
  4.37327207251998E-05 -8.09398785944371E-07 -3.61595312274393E-06  6.44803451824449E-06 -2.98565191471365E-09
 -2.50733871667507E-07  5.11344222439214E-06  1.94834680724936E-05 -2.56786426236625E-08 -7.24431762976056E-06
 -4.52030033401021E-05  1.60676911341638E-05 -3.58852215385063E-06  1.28605349577106E-05 -1.83728186137155E-05
 -6.68829574475065E-05  3.94966794809789E-05
* ORBITAL    1   35
  9.20372784064973E-07  4.83781450447627E-06 -1.35168017896218E-05  1.92632783700117E-05  1.80108382857213E-04
 -4.02845654893952E-06 -7.54492580826363E-05 -2.29810060483089E-04  2.86187845060272E-05 -2.80950572477970E-06
 -5.37657007881116E-05 -1.62850511783233E-04  1.54891276843510E-05 -8.91163886810943E-07 -1.66528489541981E-05
 -5.42685588483705E-05  8.97032595870272E-06 -1.07958934960914E-04 -2.50275506842000E-04 -2.19678689957983E-05
 -5.54247902818589E-05  6.48219078848260E-05  1.50968771194062E-04  8.04730299511956E-07  2.02300972385144E-05
 -1.51067135333860E-05 -2.47073648112341E-05 -4.49006275900441E-06 -3.21665358668944E-05 -1.51503095650856E-04
 -6.02517578834462E-04 -1.63244213863908E-04 -2.01756768761019E-06 -3.61058981083506E-05 -1.86050420550442E-04
 -3.75987880349531E-05 -1.20571050000573E-07 -2.71211439463522E-06 -9.03672387569819E-06  1.43571496557919E-06
 -1.37876053136707E-06 -2.50481365300032E-05 -1.31652026519078E-04 -2.74375670179082E-05 -2.72594425164414E-06
 -8.55061954975023E-06 -3.03372912418490E-07 -7.17405198081169E-08 -1.03325398471136E-06 -2.17287110542622E-06
  3.18662707855200E-06  1.32363537196065E-05  2.25064745487810E-06  1.03427629370601E-05  2.13621340037501E-06
  1.44632416573736E-05  4.32568570512801E-05  1.80885656942028E-04  1.87390985897087E-04 -8.47101128610580E-07
 -3.43547034415103E-05 -1.41023609674224E-04  1.77970291939650E-05  1.74423961114364E-07  1.83675075298425E-05
  1.06873135675154E-04  9.07765698388551E-06 -5.36407118274368E-07 -1.29794380403421E-05 -6.26112887798419E-05
 -4.53864244920881E-06  7.63017888230657E-05  2.20256635230900E-04  2.00110071204335E-05  5.28740082804321E-05
  4.40694504086510E-05  1.17264154645839E-04  3.73670391377323E-06  2.67196045550314E-05 -1.28148612237352E-05
 -2.38684261070065E-05  1.96883015431936E-06  1.33239128339610E-05  3.90793415665120E-05  1.61051624450053E-04
  1.76000665214786E-04 -7.12844204417340E-07 -1.72865398243572E-05 -5.88287299697994E-05  1.20615609576236E-05
 -7.39957552402405E-08 -1.13111143677145E-06  1.92315257285016E-05  1.70895305122485E-05 -7.35458989300112E-07
 -3.76882079119006E-05 -1.78306000561054E-04  5.48116341560730E-06  2.75672951628374E-06  1.50046487306341E-05
 -1.64547582107633E-06 -6.25190308120732E-06 -8.90328900439930E-05 -2.52054341261576E-04 -1.68009992670511E-05
 -2.87665429636239E-05  1.62486728239313E-05  5.57695661207407E-05 -3.12562223916379E-06 -2.50746342302157E-02
 -2.61357024016797E-04 -2.49933377632352E-05 -3.95450857834821E-05 -3.08107078406729E-04  2.42222107643314E-06
 -2.04556665727321E-04 -2.94414375810294E-05 -2.61621775763687E-06  2.72696080784571E-03 -5.39017753196369E-05
 -7.12752625887809E-06 -5.34074449455134E-05 -3.44435951527974E-05 -3.69155882840975E-05  1.94094541033309E-05
 -1.32790469546808E-05  1.47171140474095E-05  9.99648941745503E-01  7.59378838971490E-03 -1.23042298557815E-02
 -1.20198194517513E-03 -8.54703029455172E-04 -1.15845305371297E-04 -8.05260285685887E-03 -7.65523656572065E-04
 -2.61753065262393E-06  2.88169865140199E-03 -4.61163223948751E-05  3.20124943480330E-05 -6.28008687394796E-06
  2.35925370520629E-06  3.33152303466540E-06 -2.63606058708159E-05 -5.16981359960849E-05 -3.53394643515638E-06
 -5.05352669740764E-05 -1.01173895010826E-04 -1.10326331179595E-06  1.63875880973416E-05  3.91657810799443E-06
  9.23013394406137E-06  1.17877083178836E-06 -6.91325778261645E-06 -2.44202873177923E-06 -3.32476611616102E-05
 -7.91281311514681E-05 -3.30021096325848E-06 -3.70676761547730E-05 -2.43299053094950E-06 -9.27148119998263E-06
 -6.65743139740543E-07 -1.93221471421794E-05 -8.33974891390993E-08 -4.41697987792680E-06  1.50604683952555E-07
 -2.36598538312399E-06 -2.42198255353516E-05 -2.73740968171500E-07  1.96203858789193E-06 -1.53957536438076E-06
 -1.84919414440718E-05 -3.49175589586014E-06 -5.02982951981125E-05 -9.88094771307944E-05  2.34318615073906E-06
  8.97143430882099E-06  4.91032658539502E-07  1.68159904786844E-05 -3.54436348083872E-06  5.82242982616217E-06
  6.68646667654060E-07  5.52920228559476E-06  3.37841366996361E-06  5.38401596958151E-06 -2.14860502089683E-06
  1.34617048574268E-05  8.45729470649408E-06  1.04519285282399E-05 -7.50300918656135E-06 -4.64431060552139E-05
 -2.48914244393898E-06  1.34562372188549E-05 -1.54118452350340E-05  4.49040787627965E-05 -1.62613862794152E-05
 -6.35985598831942E-05  4.76855405618123E-07  2.83017221464465E-06 -1.07432486209436E-05  8.05639763753290E-06
 -1.40242324777204E-05 -9.30958694531349E-06 -1.72108326089642E-05 -2.05929100381871E-05 -7.49249474374801E-06
 -4.63150754245491E-05 -4.76883980178157E-06  1.61928830710443E-05 -1.18973884703846E-05 -1.67741876762105E-05
  4.23482576621676E-05 -6.46855308108966E-05
* ORBITAL    1   36
 -2.01457600896171E-06 -1.35626452241668E-05 -3.83557528629430E-05 -1.61534430034717E-04 -1.84830172098905E-04
  1.28566521416057E-07  2.66612278181084E-06  3.07852801449712E-05  1.56266334228848E-05 -5.72911224430469E-07
 -1.46237291282295E-05 -5.08737622569229E-05  1.12350885528664E-05 -6.93767703685122E-07 -3.69361665035615E-05
 -1.76203644868962E-04  4.88843247011979E-06  2.68851911586259E-06 -2.35222831362658E-06  1.79464140676415E-05
  3.16768258049063E-05  8.59476178163036E-05  2.44976340066603E-04  1.60989120107632E-06  5.22857232581564E-06
  1.69806787444618E-05  5.69634741629441E-05 -1.91253820354896E-06 -1.28606721343926E-05 -3.56923747528992E-05
 -1.50656249899950E-04 -1.79104289947398E-04  2.77232713902528E-07  2.02413763961802E-05  1.16667922758370E-04
  1.10678536369028E-05 -8.40252280432890E-07 -3.42560850387111E-05 -1.40671157402618E-04  1.77899536459815E-05
 -4.64912332299711E-07 -1.17034371584604E-05 -5.57498806083388E-05 -3.03347756617845E-06 -7.62366342942781E-05
 -2.20126455533003E-04 -3.62909152356065E-06 -2.66806169644534E-05 -4.40765528489740E-05 -1.17405144459752E-04
 -2.01963769356882E-05 -5.37236264789636E-05 -1.29931788387260E-05 -2.44746813335897E-05  4.38666236797660E-06
  3.14672278928791E-05  1.49442249534058E-04  5.93703500071476E-04  1.53800605563620E-04 -7.54080653240487E-08
 -9.36887574273369E-07 -1.72973272111881E-06  5.64388422210623E-07 -2.02267481940910E-06 -3.69517954645915E-05
 -1.90984579685081E-04 -3.79808126558284E-05 -1.34978062007775E-06 -2.43475642010610E-05 -1.28231077336387E-04
 -2.71806185953390E-05 -1.12281676818829E-06 -2.54902570217317E-06 -4.10556497378238E-06 -1.57425814213742E-05
 -1.18982007414764E-06 -3.74821671679919E-06  1.23828766809395E-07 -1.26430095476778E-06  2.81793043540235E-06
  1.14011156191979E-05 -1.02291003332898E-06 -5.53113928579108E-06  1.14781756059850E-05 -2.76417369996548E-05
 -1.89130450329479E-04 -2.77540505293720E-06 -5.29239150453781E-05 -1.59924345702438E-04  1.49328626286620E-05
 -4.02935883682414E-06 -7.54791479719912E-05 -2.31034778468226E-04  2.78198264715982E-05 -8.55192571496055E-07
 -1.47805457075051E-05 -4.53465029699426E-05  8.72678070229496E-06  1.07968453252591E-04  2.49937305155942E-04
 -7.05966373550279E-07 -1.99139766444059E-05 -6.04270610361816E-05 -1.38505181847389E-04  2.28219729015583E-05
  5.69000711468396E-05 -1.59367411927169E-05 -2.75767989273728E-05 -1.45680804761526E-05 -9.99649369407024E-01
 -7.59124248039514E-03 -8.59608076574867E-04 -1.14333935089403E-04 -1.22971952772118E-02 -1.20304230146162E-03
 -8.05703246509734E-03 -7.65470870365174E-04  2.75518473006145E-06 -2.73408227602950E-03  5.10502550009841E-05
  2.49107390663313E-06  6.00472046971779E-06  3.02579405808212E-05 -4.77890934835393E-06 -2.50156683739341E-05
 -5.08965305679387E-05  2.39228410577519E-06 -2.50187008085424E-02 -1.19096951802543E-04  3.08288521582762E-04
  6.26382766368405E-05  1.79578187979262E-05 -3.37872301174077E-05  1.99077754114570E-04  8.90673733592523E-06
  2.75605251792600E-06 -2.52794729042035E-03  5.89207957615133E-05 -3.18354476826804E-05 -3.61557750331680E-05
 -6.97281341129659E-06 -5.35630096105844E-05  1.79170791971555E-05 -1.09260749872418E-05  2.36703449267001E-07
  6.69690752131239E-06  4.35147353989631E-06 -2.01771253093999E-07  1.30199890780036E-06 -2.51780379551964E-06
 -2.43729819171196E-05 -1.56432105534873E-06 -1.79050802703863E-05  3.61426722638557E-06  5.19688513610844E-05
  1.02775465344682E-04  6.59126335658951E-07  1.86739892853531E-05  2.46937089524219E-06  9.47275832854092E-06
 -3.50978741675226E-06  6.82286273995544E-06  3.56679951703999E-06  5.15864958829740E-05  1.01540496479298E-04
  4.05492094417008E-06  9.91474334168816E-06 -1.10086293159901E-06  1.65381414412800E-05  1.27557642804535E-06
 -6.08658452832463E-06  2.61868090629181E-06  3.58556674953466E-05  8.41413279000960E-05 -2.55283309581375E-06
 -9.72039212403020E-06 -3.32992839209119E-06 -3.79481371317810E-05 -4.89728319187110E-07 -1.96416269584607E-05
  7.47845084020946E-06  4.61694660494380E-05  1.60678580788312E-05 -4.96903458534774E-06 -1.18381091692198E-05
  6.40573003318563E-05  1.63415318086993E-05 -4.29587920524739E-05 -9.62159066578905E-08 -4.52774660540647E-07
  8.21083884231095E-06 -1.15357225812732E-05 -1.31920814560301E-05  1.81713530708628E-05  1.01404940860100E-05
  2.04595243408233E-05  7.53690049850847E-06  4.67404002594937E-05  1.42488603355582E-05 -2.98147525752327E-06
 -1.51627989800002E-05  1.67475314767871E-05  6.45351065710981E-05 -4.49721172822664E-05 -3.04375586316520E-07
 -3.27557176523540E-06  5.65674993548383E-06  2.58506454256427E-06 -1.58892424250613E-06 -7.62897141366622E-06
 -1.26080510429536E-05 -1.02385713339453E-05
* ORBITAL    1   37
  1.49700337056569E-06  1.07430940289082E-05  5.11677107332224E-05  1.99778071422165E-04  3.14862420112314E-05
 -1.05473099076255E-06 -1.97205276473631E-05 -1.16915697077249E-04 -2.99341151963970E-05  2.99748995360661E-07
  5.51243071306961E-06  2.91379203343982E-05  3.53617076984286E-06 -9.47535718943671E-07 -1.76586189936444E-05
 -1.02280698682562E-04 -2.34469605607718E-05 -9.83846721676424E-06 -1.65378712575949E-05 -6.06673443419878E-06
 -8.37949493186387E-06  5.56932864801774E-06  9.30920338221234E-06  1.21116759706040E-05  2.01554894958243E-05
  4.26064242729236E-06  8.37605739219764E-06 -5.97117814156076E-06 -4.15005993208044E-05 -1.73352186981450E-04
 -8.67416800384591E-04 -4.78660422785431E-04 -5.18228914333229E-06 -9.34248545851928E-05 -5.78369183506016E-04
 -1.19489716345851E-04 -1.58306687506689E-06 -3.13171805823413E-05 -2.24966865953097E-04 -6.57416926320785E-05
 -2.54541620321099E-06 -4.39253088682211E-05 -2.49916091194846E-04 -3.81222849122815E-05  3.71850836869571E-05
  1.18580214540081E-04  1.62374015897836E-05  6.75266155106651E-05 -2.14253998484538E-05 -6.87189523836160E-05
  3.30423591884909E-05  1.35873827156416E-04  3.51218499834372E-05  1.44349645655640E-04  2.71601323752300E-06
  1.94984612673722E-05  9.31503347778900E-05  4.20952886067480E-04  1.30574604649191E-04 -1.33542684592813E-06
 -2.51237439720369E-05 -1.63716925665096E-04 -4.59736195485085E-05 -5.68898991412005E-07 -1.02045434881559E-05
 -5.01716197146441E-05 -6.64611886737579E-06 -1.42005609171710E-06 -2.68690426485287E-05 -1.75538470697118E-04
 -4.86005970565667E-05  8.92404355973751E-06  1.24494476540136E-05  9.67232123720263E-07 -5.50501455307316E-06
  8.40078120845960E-06  1.16492993830520E-05  1.70072118291014E-05  3.50908181900419E-05  9.41819293190908E-06
  2.19673341455378E-05  2.69175637138269E-06  1.93246527270861E-05  9.23392711136454E-05  4.17813200986215E-04
  1.29734515761566E-04 -1.94706269879752E-06 -3.65376979899433E-05 -2.30859719582442E-04 -6.07079452547215E-05
  5.55319102457854E-08  1.39433636115522E-06  1.74738980789985E-05  8.10643363664235E-06 -5.27751007492919E-07
 -1.02714527316317E-05 -7.83396707237290E-05 -2.72719548816905E-05 -2.89821529602520E-06 -4.04679662403094E-06
 -1.43842277722096E-06 -4.93018750474650E-06 -1.19036026404311E-05 -1.67321686470610E-05  1.44869029235919E-05
  3.54787234282936E-05  1.26044093885352E-05  2.06857083548192E-05  1.55967960432092E-06 -1.29002144312055E-05
  3.66355867123120E-05 -5.15843752454395E-06 -3.05180136693873E-05  6.57670676194096E-07 -4.06532973325636E-07
 -2.19420273933101E-06 -2.26268169751510E-05  2.95177694336968E-06  6.84669925317627E-06  7.84903044533605E-05
 -1.03171307426163E-05 -1.01662846120146E-04 -2.66864708606984E-06 -7.35200564324376E-06 -5.38251575189023E-06
 -6.64645367865027E-05  5.75784543421053E-07  5.44488614199904E-07  1.81191519120903E-05 -2.07444330969398E-06
 -2.43355546181463E-05 -3.95779216542562E-07 -4.88610096941181E-06 -1.17178111741123E-06 -1.36871605244235E-05
  1.61012599526737E-06 -1.21870566812421E-05  3.75247232118699E-05 -3.78779985204933E-06 -3.13760342177704E-05
 -5.96942422124048E-07  1.31159205359244E-06 -4.15904900113316E-06 -2.10087192862942E-05 -1.59642886620741E-08
  1.48788411992466E-04 -2.00694923273244E-06  1.70967739169822E-06  7.75510516041833E-06 -2.76087696782411E-06
 -1.99767583820044E-05 -2.20721273380842E-06 -8.35147655358590E-06  6.42184192929975E-08  9.32389409507457E-05
  1.84418466239366E-06 -7.29988405246004E-07  6.71477993427356E-07  9.78087705549330E-07  4.39960064854736E-06
 -1.18572089661112E-06 -2.50387997951609E-06 -1.71683107988017E-05 -9.99913741836771E-01 -7.11806747400840E-03
 -5.67502343430939E-03 -5.02457717575242E-04  9.40013364913252E-03  6.82133639007841E-04 -1.05545451052613E-02
 -8.29984566679723E-04  1.94920729017042E-08  2.42200382764613E-04 -4.07985105563973E-07 -2.69781781044036E-06
 -1.26286894372750E-05  1.95090470953047E-06 -1.83259417194497E-07  4.13012941497348E-06  1.96669935366337E-05
  1.04935030638213E-04  1.73443201069762E-04  7.66215453028822E-05  1.10661176615350E-04 -2.24113883737785E-05
  1.26840101026031E-05 -2.49975883668119E-05  1.31800753837420E-05  3.15387075967580E-07  3.83838441622150E-07
  1.21443685226873E-06  3.33308614109787E-06  2.59644302398352E-06 -1.88708248172844E-05 -7.24151709634091E-06
 -1.77929819472674E-05 -2.87898994525542E-06 -1.47404395726829E-05 -1.87261582366452E-06 -9.05506702461085E-07
 -8.11403151948511E-07  1.30658232401057E-06  2.65024510305541E-05  2.62845389543682E-05  2.96585994156694E-07
  2.28430310446120E-07  4.11351360466401E-06  4.17594026400167E-07 -1.43510020369505E-06 -7.32125546611853E-06
 -1.88906971506364E-05 -1.77980088560820E-05
* ORBITAL    1   38
 -2.68327433083759E-06 -1.92629360203658E-05 -9.20328070220337E-05 -4.16531486012643E-04 -1.29249749620664E-04
 -1.32246121878510E-06 -2.49063727322195E-05 -1.62393179759380E-04 -4.55367421652677E-05 -5.61157342447210E-07
 -1.00749480312230E-05 -4.94806637515993E-05 -6.42215802232577E-06  1.41665649873772E-06  2.68337583664409E-05
  1.75681281727520E-04  4.86674635015702E-05 -8.76044886930645E-06 -1.22123360058692E-05  1.03169286043793E-06
 -5.55801366049793E-06 -8.58916983213345E-06 -1.20956789568212E-05  1.71116530345804E-05  3.52176342760081E-05
 -9.26390504831342E-06 -2.15598983539148E-05 -2.65059517070725E-06 -1.90297153580496E-05 -9.09455724054034E-05
 -4.13821012097714E-04 -1.30827626527169E-04 -1.90912753889869E-06 -3.58355279564287E-05 -2.27559604122137E-04
 -6.03919837087458E-05  6.23605218923026E-08  1.53075622879740E-06  1.85248090034160E-05  8.47251099182951E-06
  5.40440916796442E-07  1.05155622934287E-05  8.02019231279286E-05  2.79037012125614E-05  2.98909056971297E-06
  4.13421750442970E-06 -1.50249692183888E-06 -5.13231337591866E-06  1.16118099441792E-05  1.60071817652429E-05
  1.46572313398442E-05  3.57877847964732E-05 -1.22606901030973E-05 -2.01703353132058E-05 -1.47788937712131E-06
 -1.06062852394155E-05 -5.05292903283888E-05 -1.96663614939732E-04 -3.03340582411484E-05 -1.03280632859230E-06
 -1.93002085819327E-05 -1.14107268165212E-04 -2.91819762343000E-05  3.02158579784274E-07  5.56372660808814E-06
  2.94864421986900E-05  3.61952419921817E-06  9.47494785101315E-07  1.76602910809071E-05  1.02003533967296E-04
  2.32776416949861E-05  9.66485837360167E-06  1.62283312638796E-05 -6.20709829095185E-06 -8.63466060748648E-06
 -5.62254424321474E-06 -9.47896598147761E-06  1.18596170509354E-05  1.96386495974040E-05 -4.09090720665248E-06
 -7.93124196676103E-06  5.94369463832550E-06  4.13282352727094E-05  1.72706125462581E-04  8.60652975019584E-04
  4.74069467086908E-04 -5.05927798295392E-06 -9.18740884331111E-05 -5.71773086127237E-04 -1.18356704984330E-04
 -1.56728656548603E-06 -3.12190651383561E-05 -2.25790765673233E-04 -6.64293464918904E-05  2.46065284104260E-06
  4.27492381376175E-05  2.45634413356646E-04  3.81705027645254E-05 -3.76784882178508E-05 -1.19908361593357E-04
  1.61869592443385E-05  6.72660340086631E-05  2.23096263956639E-05  7.07965609954262E-05  3.16489156604950E-05
  1.32002360429977E-04 -3.54849347760904E-05 -1.45906822935621E-04 -3.02242368381529E-06 -7.31952305949903E-06
 -8.00345499060675E-05 -1.03328182602901E-05 -1.01847839253429E-04 -2.66365835342158E-06 -6.73336358780863E-06
  5.38953799630987E-06  6.71244516332292E-05 -1.56426882547430E-06  1.20296789383877E-05 -3.65637824082895E-05
 -5.06545045511463E-06 -2.94894524012363E-05  7.50121828871130E-07  2.23515201124146E-07  2.25476432499881E-06
  2.33311723668200E-05 -1.53847809882091E-06  1.28589766469084E-05 -3.58483245272368E-05 -3.73244745005907E-06
 -3.04276302559274E-05 -6.55486912428972E-07  8.56339495134979E-07  4.03630726759342E-06  2.02684053164357E-05
 -5.76418700782276E-07 -6.86168022031322E-07 -1.81262584051946E-05 -2.04451188983723E-06 -2.41127798294150E-05
 -3.57923108398197E-07 -4.59470771245380E-06  1.21014306577488E-06  1.39053294743109E-05 -6.99807196881648E-08
 -1.84121851601699E-04 -2.64517906124240E-06 -1.59122243902957E-06  5.15999246943309E-07  1.49835964596825E-06
  4.38683746807353E-06  2.13907966443376E-06  2.60598473294658E-06 -6.17151180475297E-09 -1.11323331265935E-03
 -5.03351815029466E-06  1.09067581403546E-05  8.33104379015543E-06 -8.18981178713013E-06 -2.02983016699530E-05
  1.23820306608130E-05  8.86640793985879E-06  7.17247499445820E-09  2.41733129827819E-04  4.43192077013580E-06
  7.23181762244359E-08 -1.21217923847199E-05 -2.63018670946967E-06 -5.06784410847173E-07  9.63495225309719E-07
 -1.95079503128525E-05  1.69765969209609E-05  9.99911876108728E-01  7.12461775417751E-03 -5.63994193825548E-03
 -4.96630623488516E-04  9.52045765728187E-03  6.95635587971228E-04  1.05751862206240E-02  8.30971771471189E-04
 -3.37852081947153E-07 -2.65478217654413E-07  1.29016469319424E-06  3.27084737571270E-06 -2.53641423627007E-06
  1.89566048295730E-05  7.38757182366738E-06  1.77043455134797E-05 -1.09911463281250E-04 -1.80445793467817E-04
  7.84204016137065E-05  1.13032035000667E-04  2.54497285289371E-05 -1.30714893336758E-05  2.53099049923469E-05
 -1.24095575393256E-05 -1.89439470022667E-07 -4.75016274258659E-08  4.14850312529671E-06  5.41490564804518E-07
  1.40220252767742E-06  7.23792413449933E-06  1.88470217773485E-05  1.74478695828707E-05  2.83776214482212E-06
  1.44677575302376E-05 -1.95641703058810E-06 -7.27818197060084E-07  8.81092290195596E-07 -1.35160191348223E-06
 -2.58814823804318E-05 -2.61009326562703E-05
* ORBITAL    1   39
  5.93755760248574E-06  4.12838305449654E-05  1.72486328912008E-04  8.59547603456667E-04  4.73716893127167E-04
  1.56586852165558E-06  3.11909436732476E-05  2.25678895276606E-04  6.64326451056984E-05  5.06303369474673E-06
  9.19471061755851E-05  5.72382721581894E-04  1.18540432019888E-04 -2.45932909600928E-06 -4.27326396044406E-05
 -2.45523537174986E-04 -3.81066916617876E-05 -3.76897051633033E-05 -1.19988496802258E-04  3.17851986763181E-05
  1.32240566363533E-04  2.22602147273533E-05  7.07686812668853E-05  1.62463795477710E-05  6.74151933200572E-05
  3.55008981900636E-05  1.45979381863207E-04 -1.48112792880208E-06 -1.06298736858460E-05 -5.06478503308399E-05
 -1.97189734142350E-04 -3.04814960116346E-05 -3.06000207680480E-07 -5.63810938929055E-06 -2.99634669109021E-05
 -3.75246787530337E-06  1.03407841610585E-06  1.93254087484871E-05  1.14298158626003E-04  2.92456500161828E-05
 -9.45532378193935E-07 -1.76238374259901E-05 -1.01722750806259E-04 -2.31820088800506E-05  9.66866374832609E-06
  1.62182132961899E-05  1.18640486172125E-05  1.96301930574388E-05 -5.58364210417105E-06 -9.41228172221271E-06
 -6.17447930302243E-06 -8.58158124224562E-06  4.05375382983520E-06  7.84471673463266E-06 -2.65989898575766E-06
 -1.90954797026176E-05 -9.12413110081509E-05 -4.14989734497838E-04 -1.31118144225555E-04 -6.39162556746354E-08
 -1.55831885206990E-06 -1.86298007924426E-05 -8.47936198525251E-06  1.91206792768161E-06  3.58853379415628E-05
  2.27870700144373E-04  6.04469385896297E-05 -5.37506383799513E-07 -1.04639976123615E-05 -7.98439678598288E-05
 -2.78044922266157E-05  3.03803817272252E-06  4.26811850513335E-06  1.46403235079570E-05  3.58363472407129E-05
  1.15981275668099E-05  1.59716618859156E-05 -1.46983665955923E-06 -5.04114747304000E-06  1.22686986353819E-05
  2.01175431708246E-05 -2.66988191666322E-06 -1.91697884843342E-05 -9.16426795002842E-05 -4.14556575807585E-04
 -1.28141422402005E-04  5.49953166258831E-07  9.87180640862775E-06  4.82249238133830E-05  6.16954842419429E-06
  1.31990162392329E-06  2.48543187824257E-05  1.61979005503438E-04  4.54015075637308E-05 -1.41105204649688E-06
 -2.67351889807036E-05 -1.75084459673517E-04 -4.85569108402091E-05 -8.85126288894400E-06 -1.24903486106254E-05
  1.71665642049631E-05  3.54018874096942E-05 -8.53931518991391E-06 -1.19413276357266E-05  1.10186451772951E-06
 -5.26438862449111E-06  9.18637646091230E-06  2.12410101930725E-05 -1.54538614365598E-06  1.28259314350234E-05
 -3.60190907740164E-05  6.32592625465682E-07 -1.08171088429026E-06  3.72490391858070E-06  3.03959498833940E-05
 -4.02520218069861E-06 -2.01101984712024E-05 -5.79229836203538E-07 -6.82790841239370E-07 -1.81919067067645E-05
  3.48876322791146E-07  4.54777728729874E-06  2.04885128621518E-06  2.41305221174676E-05 -1.20028301698953E-06
 -1.38102873839273E-05 -3.02933276396810E-06 -7.40089506202508E-06 -8.02079189756303E-05  2.66321359798757E-06
  6.72843961825057E-06  1.03402401262657E-05  1.01903262413709E-04 -5.37773787965927E-06 -6.70556652623045E-05
 -1.56417473679436E-06  1.19731816647816E-05 -3.65538056466730E-05 -7.56025410837203E-07 -2.99065202315936E-07
  5.06880954897178E-06  2.94924800973543E-05 -2.24524757291240E-06 -2.32205381365119E-05  3.91875169810101E-09
 -6.03662830725241E-04 -1.35583283068741E-06 -5.36226516733476E-06 -1.70548948709994E-07  4.72611847507414E-06
  1.24654452227506E-05  7.91032646086174E-06  2.00019280215981E-05  1.69332646080325E-05  9.99911898440826E-01
  7.12691628605378E-03 -9.52708590958543E-03 -6.96144768831782E-04  5.64207445455105E-03  4.96885962095447E-04
 -1.05654224381913E-02 -8.30943647259418E-04 -6.94321450600607E-08  9.23018149913179E-05 -7.62456996244609E-07
  6.48171322510784E-08 -4.31549534610201E-06 -1.02759058255055E-06 -7.89169200868911E-07  7.65178611119559E-07
 -2.45177302990068E-06  3.08992754225286E-08  1.11304884550694E-03  1.08145794329243E-05 -4.37060613422883E-06
  1.91871849412516E-05  1.02967375846046E-05 -6.78720912241693E-06  1.11521929108788E-05 -7.00658327541504E-06
  2.80483086271427E-06  1.43969703790204E-05  7.05937578722429E-07  1.90931989385318E-06 -8.66639659003258E-07
 -2.60569718495925E-05 -1.33183629723507E-06 -2.58655732219252E-05 -4.40287483421307E-07 -4.81130502267242E-07
 -3.64623747914557E-07 -3.96790875904102E-06 -1.36802042122252E-06  1.74380099198023E-05  7.29303385663599E-06
  1.88358039259631E-05 -1.09999759933330E-04 -1.81234213550968E-04 -1.13500201770635E-04 -7.83862737638790E-05
 -2.46152740536126E-05  2.52636461450940E-05 -1.24188661704437E-05 -1.24104295029920E-05 -2.35837392973357E-07
 -5.50962536514844E-08 -3.37105291281545E-06 -1.36954233838198E-06  2.57918472575050E-06  7.35105524128665E-06
  1.76320342814481E-05  1.89079960964856E-05
* ORBITAL    1   40
  2.66761247129944E-06  1.91526261560455E-05  9.15446803707378E-05  4.14618916435401E-04  1.28949826601686E-04
 -5.71369351835447E-08 -1.42318808739142E-06 -1.76371754398905E-05 -8.14470945099721E-06  1.92890272263153E-06
  3.62042436682702E-05  2.29028610316686E-04  6.03665006966312E-05  5.25252802856099E-07  1.02191759007415E-05
  7.79882507812353E-05  2.71534203844932E-05 -2.84804993131521E-06 -3.93124362654257E-06  1.43984273056370E-05
  3.52723516012956E-05 -1.18482173826388E-05 -1.66922543215722E-05 -1.44828284224118E-06 -4.96559058561459E-06
 -1.24934661478890E-05 -2.05609554025725E-05  2.70023109386046E-06  1.93856433050195E-05  9.26205392869122E-05
  4.18626744152891E-04  1.29757591436352E-04  5.68255830223573E-07  1.02000378957252E-05  5.01540735374781E-05
  6.65063248050219E-06  1.32936440127868E-06  2.50122525975834E-05  1.63024493818327E-04  4.57562772249198E-05
  1.41658316901355E-06  2.68091389734025E-05  1.75098073436464E-04  4.84344735513924E-05  8.87319673004503E-06
  1.24009406425856E-05  1.69475157382365E-05  3.49780705293023E-05  8.36975518305329E-06  1.16353661493981E-05
  9.28818006015886E-07 -5.55660969280477E-06 -9.42923527572529E-06 -2.19617685907102E-05 -5.98414195774041E-06
 -4.16553790790835E-05 -1.74722467341961E-04 -8.67562141548661E-04 -4.74321900219295E-04  1.53672401780546E-06
  3.07261420215612E-05  2.23487205273917E-04  6.59451102169305E-05  4.94974035718348E-06  9.05419529686573E-05
  5.70983555007145E-04  1.20021500885682E-04  2.41367807087745E-06  4.23073492331870E-05  2.46400920489795E-04
  3.89400164669097E-05  3.69601470285780E-05  1.18025190912198E-04  3.16046674124603E-05  1.33765612313859E-04
 -2.13889145469564E-05 -6.87350224002734E-05  1.60741166925735E-05  6.69444121657647E-05 -3.43202120177809E-05
 -1.43543729829467E-04  1.49023785874462E-06  1.06951998941583E-05  5.09567874085148E-05  1.99241457394813E-04
  3.15099187471623E-05 -2.99438808964681E-07 -5.50961746433134E-06 -2.91569764511647E-05 -3.56923842923207E-06
  1.04897101656630E-06  1.96166902859166E-05  1.16437696776180E-04  2.98520135566670E-05  9.44248674665351E-07
  1.76059316870202E-05  1.02111287129785E-04  2.34458666699354E-05 -9.78743235043846E-06 -1.64539617940316E-05
  1.20643353895622E-05  2.00823045122039E-05  5.55852802283678E-06  9.28549996789965E-06 -6.06069415309142E-06
 -8.38122082840978E-06 -4.25444456346148E-06 -8.35723823304758E-06  5.74887672037081E-07  5.84839375863855E-07
  1.80902218235967E-05  3.94441785520881E-07  4.86348188760195E-06  2.06476341095008E-06  2.42183660577571E-05
  1.16612350680402E-06  1.35889001969883E-05  1.60562593821221E-06 -1.17994551463078E-05  3.75720679123385E-05
  5.89768609347039E-07 -1.35454958371323E-06  3.77385286893445E-06  3.12936219108989E-05  4.17400257771775E-06
  2.12846280493650E-05  1.54997403130477E-06 -1.23808213326270E-05  3.66481631929916E-05 -6.77623833746070E-07
  8.05188805051949E-08  5.15296990083280E-06  3.07952344588312E-05  2.19155716054387E-06  2.27413987592925E-05
  2.93223316644365E-06  6.98095828030287E-06  7.81914934335994E-05  2.65923495060455E-06  7.40463147822002E-06
  1.02895730733691E-05  1.01705111473902E-04  5.36305541001549E-06  6.63963259661003E-05 -1.70686089584222E-05
 -9.99912021962429E-01 -7.11152062224639E-03 -9.45523576409649E-03 -6.87846698350749E-04  5.70030825408196E-03
  4.98496605291961E-04  1.05168773122467E-02  8.24219115784223E-04  5.87433898224777E-09 -6.03185632912323E-04
 -6.40435914377838E-06  6.10302063918363E-06  7.88618239262612E-07 -2.07304944045610E-06  1.21779552258042E-05
  4.80918113635375E-06 -1.89420524501178E-05 -8.19540688224859E-10 -1.48775037114061E-04 -3.63442827995283E-06
  1.10087041362152E-06  2.00462061448405E-05  1.10292318021357E-06 -7.47951698899286E-06 -9.11179451064516E-07
  8.19603365986052E-06  5.98569084569632E-08 -1.83669532448383E-04 -1.21218672480419E-07  5.79044852788272E-07
 -4.30590546117878E-06 -1.90989759393879E-06 -8.97298620605550E-07 -1.74005370676164E-06  2.30074989152528E-06
  3.33191963864108E-07  3.16317789406573E-07 -3.85590269145704E-07 -4.03314135677764E-06  1.39754854843847E-06
 -1.76649956601510E-05 -7.27610257904126E-06 -1.87582723248363E-05 -2.85778220532846E-06 -1.47698324904224E-05
  8.90414510599806E-07  1.75717013231472E-06  6.88191474073536E-07  2.63052240915517E-05  1.26752113409050E-06
  2.63572186554571E-05  4.00893937475368E-07  5.00716318868141E-07 -3.15619885762728E-06 -1.14719006647550E-06
 -2.53792459796959E-06 -7.23830464068234E-06 -1.77152912002702E-05 -1.87592041223376E-05  1.06597956370102E-04
  1.76117738641639E-04 -1.12195846357380E-04 -7.47204672078044E-05  2.39374464638678E-05 -2.58700267786098E-05
  1.36756109487976E-05  1.28660996643846E-05
* ORBITAL    1   41
 -6.41359036029275E-07 -5.33362613938894E-06 -1.50580156467583E-05 -1.57003315342600E-04  1.06543126188181E-05
  3.98744464804610E-06  5.14448770671040E-05  3.49253658374184E-04  7.89535135304715E-05 -3.05867943269892E-06
 -3.35497599352346E-05 -2.26118022930910E-04 -5.04152603342086E-05 -1.05063885977026E-06 -1.78447836002534E-05
 -1.09321394913115E-04 -2.08672159704969E-05  6.63256927118400E-05  1.70784534565683E-04 -1.22397294843734E-05
 -4.62992087182100E-05  4.23880054749685E-05  1.08496666582071E-04  1.67570010622874E-05  5.19693774471189E-05
 -1.98112111182495E-05 -6.92278168756643E-05 -7.09384734060121E-07 -5.80156512531068E-06 -1.80222414867220E-05
 -1.68438780889253E-04  5.18409738794944E-06  1.30463460638610E-06  2.14847936769523E-05  1.40221887648347E-04
  2.95609661377702E-05 -1.18979836396804E-07 -2.69991617572135E-06 -8.01551084977000E-06  1.38333038204647E-06
 -5.12932109768204E-06 -6.12528794236140E-05 -4.13972380268300E-04 -9.31083142459584E-05 -2.81939030930890E-06
 -5.48181280064232E-06 -9.87929084171547E-07 -2.15337862169009E-06 -7.85386049610802E-05 -2.04047009743457E-04
  2.79274904109353E-05  9.66000548530266E-05 -3.85178128976129E-06 -6.29512126332001E-06 -7.08058944833201E-07
 -6.34541926035016E-06  2.35139841045922E-05  4.43637163184064E-05  8.53907272564342E-05  6.78982455716548E-06
  4.13138688123173E-05  3.13456894299636E-04  7.20456581974245E-05  4.53004559870481E-06  1.27727154720655E-05
  1.28143647924559E-04  3.05282746070351E-05 -1.80690825112946E-06 -2.25833910464296E-05 -1.47171626035755E-04
 -3.28094793844723E-05 -2.88820125890097E-05 -1.27468554889511E-04  1.30211232400236E-05  5.93137750044664E-05
  1.86371798957798E-05  7.84496815033276E-05  1.37687465904542E-05  6.69565920300768E-05 -1.89956639368817E-05
 -8.93517874855863E-05 -1.97519190380609E-06 -1.41722931297525E-05 -6.86329155955485E-05 -3.05629427863816E-04
 -9.71514246311275E-05  8.69915973527474E-07  1.74779005296407E-05  1.06617284802668E-04  2.41938940022428E-05
  4.53533105340364E-08  2.39280854521387E-07 -3.10407859780861E-06 -3.25418748361256E-06 -7.33169068454912E-07
 -1.41071893652014E-05 -9.03045633880589E-05 -2.21858268619606E-05 -4.87577833281451E-07 -2.54469190094555E-06
  2.29745982852365E-07 -1.10613821959872E-06 -1.66631832747450E-06 -3.54475642449528E-06  1.87912342590414E-06
 -7.65136124807008E-07 -2.03095378807541E-06 -4.41633700312555E-07 -9.88142079864460E-07 -1.18878170120654E-06
 -3.31138834637374E-05 -8.70347476499747E-05  7.16837934255820E-06 -3.83438539318685E-04 -5.30727001621993E-06
 -2.08933374243841E-04 -9.12754427076036E-06  9.00724483490023E-08  3.57068103977133E-04 -1.02093169183420E-04
  5.45001351966271E-03  4.85608805336126E-05  2.19542547267857E-02  1.56157594190498E-04 -1.20901516615145E-02
 -9.55805355678416E-05 -1.27224294072647E-06 -3.21658725683137E-06 -3.90521902261348E-05  3.63354278630496E-04
  9.99004034192590E-06 -1.04022855762306E-05  1.10409023753599E-06  2.38415363021125E-04 -8.53516465776188E-06
 -5.56269513664668E-05 -1.42684489594452E-02  2.43691847765933E-03  8.57426533450693E-01  6.22516055897490E-03
  2.20648744847009E-01  1.47528760632658E-03 -4.63981124470600E-01 -3.45761268032386E-03 -1.56687067473981E-06
 -1.15630407776611E-05 -4.20744956737488E-05 -3.92082379503655E-06 -2.72328130429734E-05  4.51579515318444E-06
 -3.07235462782523E-06  5.94487465654526E-06  1.86608678953774E-05 -9.29051513320137E-07 -7.04079808113968E-06
 -1.99719962279094E-05 -4.77406046602898E-06 -4.03205039006499E-05 -4.73898237233727E-06  8.52277022184365E-06
  1.85593673756903E-06  2.02326631908312E-05 -8.60076995236879E-07 -6.52041907104442E-06 -1.78629598673173E-05
 -6.05970429885657E-06 -3.04946433008486E-05 -3.65325935280082E-06 -1.75819892706973E-06  2.20625906453407E-07
  3.56850181667561E-05 -1.49560051667624E-07 -1.19964726458131E-06 -3.17308027631467E-06  1.13779554490529E-06
  1.46830678886316E-05  1.11873549877041E-07 -1.09654917860278E-06 -6.54818892829053E-07 -9.52663329632540E-06
 -2.81200730965865E-06 -1.01902292621552E-05  1.25406026678140E-05  3.47886075134449E-06  6.37466731137732E-06
  4.58217764441658E-05  7.67222695984517E-06  6.28060274011763E-06  6.02477730898643E-07  3.59499347151226E-06
 -6.14933847720897E-07 -2.86473490920882E-06 -1.57724668957359E-06  3.83051644818572E-06  2.93531874322885E-06
  2.93074947213553E-06 -2.88560188725868E-06 -1.05930894985710E-05  3.15361915094076E-06  1.23009468521303E-05
 -6.29307359630472E-06  7.17158995546110E-06  4.48874594763568E-05  5.67894069325343E-06  1.65434296735085E-06
  7.02589493927997E-06  3.78823944164783E-06  6.48855116548875E-06  1.69907187604951E-06 -1.08089179139484E-05
 -2.04717736980515E-05 -2.15815966710970E-05
* ORBITAL    1   42
  2.01185000124003E-06  1.44728958990465E-05  6.95390237199603E-05  3.14270919884803E-04  9.67574665074608E-05
 -1.59878284857803E-07 -2.40671828339271E-06 -2.10913398182714E-05 -7.33185664259948E-06  1.02904117467517E-06
  1.92446901704495E-05  1.18457558907686E-04  2.68200485383381E-05 -6.80544051700434E-07 -1.32149665746699E-05
 -8.48687727831407E-05 -2.11647675722238E-05 -2.91924435128123E-06 -6.23013572153591E-06 -1.25784693856730E-06
  3.13961619597372E-06 -5.13486907618286E-07 -2.02495810679026E-06 -1.09474186971798E-06 -1.57199796882582E-06
 -1.03832073222326E-06  3.07266511977770E-06  7.46883958491957E-07  6.66143540613932E-06 -2.24761800012969E-05
 -3.51439984034799E-05 -8.55777223831808E-05  4.46975775583387E-06  1.17943981383531E-05  1.21734371406838E-04
  2.91497313895781E-05  6.80257261507446E-06  4.16136598210263E-05  3.14816791704554E-04  7.21484523341088E-05
 -1.54110593372063E-06 -1.94336263288088E-05 -1.25826650927582E-04 -2.79992843061522E-05  2.91702577304091E-05
  1.28020231545876E-04 -1.37730890633067E-05 -6.69549017874981E-05 -1.46839971290175E-05 -6.81410613024392E-05
 -1.45202589371880E-05 -6.43829982355954E-05 -1.88894574019257E-05 -8.91846415853437E-05  7.44144388738932E-07
  6.11792299115368E-06  1.67087338301329E-05  1.65921451609797E-04 -9.67233463754134E-06 -4.65684212921080E-07
 -4.79743949300661E-06 -2.38911891958792E-05 -2.24653024600708E-06  1.08027290845053E-06  2.09497270338130E-05
  1.34546800723182E-04  2.82349159213939E-05 -5.04398319824618E-06 -6.00639086224122E-05 -4.06285359124213E-04
 -9.14410298691596E-05  4.33350667285260E-06  1.20768026771480E-05 -2.85352378035367E-05 -9.97164315747102E-05
  7.76559007248063E-05  2.00314718699507E-04  2.84358298074548E-07 -1.30840571051548E-06 -2.91207833061406E-06
 -1.82274806100328E-06  7.43216952480194E-07  6.06582549890813E-06  1.85755738096729E-05  1.72901415089950E-04
 -5.60192018016288E-06 -3.10695143834570E-06 -3.44681890404957E-05 -2.31783856557244E-04 -5.17101447364026E-05
  3.99311518899854E-06  5.15239774917122E-05  3.50089343356842E-04  7.93028369335332E-05 -1.01339760272520E-06
 -1.71299791511346E-05 -1.04747692363804E-04 -1.97396912062171E-05 -6.63940995382712E-05 -1.70894820031656E-04
 -1.67693833451019E-05 -5.19621972776391E-05 -4.23615562430363E-05 -1.08488949722788E-04  1.21264009997566E-05
  4.63539242417904E-05 -1.97667345395925E-05 -6.94176020649191E-05  1.32846735402823E-06  3.85822083642772E-06
  4.07604266573695E-05 -9.04763513075047E-06  6.94428333602083E-07  3.50423837491237E-04  1.00626087757043E-05
  2.29607802528843E-04 -8.25031017768453E-06  5.57187919355337E-05  1.42750251904579E-02 -2.43586529861137E-03
  2.19536681821822E-01  1.46688942614592E-03  8.56909852583329E-01  6.22143709298856E-03 -4.65460475863699E-01
 -3.46738236887930E-03  1.05145395249038E-06  4.69360402832366E-07  3.53121285350742E-05 -4.55993694732004E-04
 -6.25474955663552E-06 -9.96483721302499E-05  6.99248704830337E-06 -2.49935568154166E-04 -8.94132643769165E-06
  2.76938621843133E-06  3.75266458702646E-04 -2.28520309332879E-05 -2.20315128961949E-02 -1.63163354490623E-04
 -5.85159994759556E-03 -2.69503621520478E-05  1.17509339182399E-02  8.20287762208985E-05  9.13142988947825E-07
  6.90682741004358E-06  1.93680616475898E-05 -3.39198930009038E-06 -2.37503683336261E-07 -6.15604472078910E-06
 -3.00235481921733E-05 -4.38500847571582E-08  3.48264973086625E-05  1.97255047293657E-07  1.56112782276848E-06
  4.19668729850137E-06  3.58474415866803E-07  9.78616679445395E-07  1.38626163910795E-06  1.42678026177189E-05
 -7.51306045634804E-07 -1.05705257827408E-05  1.62698791728226E-06  1.20152802193926E-05  4.32517838220870E-05
  4.90525794720520E-06 -1.67742956253894E-06 -3.81337532391103E-06 -2.74488537997535E-05  6.08867163510576E-06
  1.69862205964423E-05  9.37151374825503E-07  7.10543376317207E-06  2.01338044145110E-05 -4.81199844709072E-06
  7.78944579998106E-06 -4.78404783268622E-06 -4.03262475994145E-05  1.89324373530842E-06  2.07466953058959E-05
 -1.51301601359278E-06 -6.53829313718246E-06  5.75117984614288E-06  3.61798212058280E-06  1.39686174828620E-06
  1.92636872057444E-05  1.04146644010400E-05  2.01995470563683E-05  2.86829172003136E-06  1.04849089502414E-05
  1.23742995887183E-05  3.32581850875495E-06 -6.14237332220559E-06 -6.07321001767465E-06 -7.34379383273645E-06
 -4.51042214592117E-05 -4.52007421770813E-07 -3.03382336010552E-06 -3.01082123145399E-06 -1.25362669357347E-06
 -1.27807053412753E-06 -3.30808402743991E-06 -5.24261354241267E-06 -4.19370421682564E-06  2.72006904828305E-06
  9.76647585568583E-06  3.32178128831679E-06  1.22944709020907E-05  6.25820117569320E-06 -7.16958591077401E-06
 -5.27341395387453E-06 -4.47965629124563E-05
* ORBITAL    1   43
 -6.86350633333161E-07 -4.57201685109811E-06 -3.97165518387220E-05 -1.64910171776225E-04 -2.22845420984265E-05
 -1.99486946263387E-06 -2.39138162622167E-06 -1.62367009686376E-05 -1.10132348489926E-05  5.99104768531157E-08
 -1.93471621164739E-05 -1.23386526766976E-04 -2.49145426226927E-05  1.29979108532073E-07  1.50224582562846E-06
  1.96309301748903E-05  8.81880823940884E-06  2.24969095614417E-05  1.67490898192767E-05 -8.71171106645397E-06
 -7.98717166612288E-07  1.65169946274084E-05  1.58464171092724E-05  4.76427067023605E-06 -8.82191182087217E-06
  7.38127133190518E-06  3.54294878349026E-05 -6.95576250123347E-07 -4.64044005769372E-06 -3.96777735326425E-05
 -1.63999010991534E-04 -2.31130038631710E-05 -1.04329622736143E-06 -1.14992520541333E-05 -8.11351870150981E-05
 -2.36612146094064E-05 -8.82970284748749E-07 -9.25634622429608E-06 -5.29358576200772E-05 -1.12745952311459E-05
  1.44234453593866E-06 -1.23604956946348E-05 -7.66125583279817E-05 -9.84275108615424E-06 -2.05173971017388E-06
 -3.67105001816974E-06 -1.23464002173994E-05 -2.14778978415990E-05 -2.81980102518478E-05 -2.32395524617047E-05
  1.01796481014928E-06 -2.94907755239003E-05  2.70802931069403E-06  6.52620018430710E-06  1.51906654553307E-06
  1.05955783151748E-05  9.52167099457325E-05  3.87947789664006E-04  1.33401690548655E-06  6.64249723435694E-07
 -5.49660455687469E-05 -2.63451067475258E-04 -2.58969387863795E-05 -7.04132572895277E-07 -5.49289624001139E-05
 -2.98779836528439E-04 -4.76765506592766E-05 -1.00035836973943E-06  4.02655100354979E-07 -2.32993282030041E-05
 -1.53415361378351E-05  9.86570146696232E-05  1.45081285872515E-04 -1.68573906938531E-05 -2.03667664535806E-05
 -5.69338896239714E-05 -8.34952085755134E-05 -1.30596880243245E-05 -1.54034258548833E-06  1.99271434808507E-05
  1.35527921236786E-05  6.54792794985924E-07  4.70701225504696E-06  2.24750306391477E-05  9.84537281688758E-05
  2.74587394109920E-05 -3.34512031684346E-07 -6.15009735479015E-06 -3.70811439617094E-05 -8.07820176344024E-06
  4.66290663455174E-08  5.92307721547108E-07  5.21053080078935E-06  2.08969860434526E-06  2.41300684989156E-07
  4.70909488549693E-06  2.93864574483293E-05  6.96578147812686E-06 -1.93978382996957E-07 -7.80144527222818E-07
 -2.59749753890598E-07 -1.23193594305916E-06  2.43244407057851E-07  2.78760908134830E-07 -2.66457096013599E-06
 -3.36302895154777E-06  1.91216732378068E-06  2.61399586270511E-06 -1.37551009083077E-07 -3.59845407381845E-06
 -3.70324170353688E-07 -1.39613106845574E-04 -7.73070004734444E-07  8.77877868456762E-05  6.78761914535785E-06
  1.65665726530503E-04  5.15181227360054E-06  7.48584169675258E-07  3.91830210670133E-05  1.04362306180671E-05
 -9.07275643521796E-03 -6.46142237688943E-05 -1.02773283238428E-03  1.54608068345623E-06 -6.69442871942445E-03
 -3.88571076690399E-05  5.44102551809348E-07 -1.84014799896158E-05  2.07805057339017E-05 -1.35457473337289E-03
 -1.35140130257416E-05 -6.47486425068523E-04  7.90790055180513E-07 -7.91814732456703E-04  2.01270907577555E-06
  9.01849919084069E-06  2.75791878922887E-03 -5.17689503759330E-04  7.26272390460047E-02  3.32474262753703E-04
  8.41889129110185E-01  5.51616044477539E-03  5.34550436626021E-01  3.60289877318144E-03  1.59248735609585E-06
  1.22540132822451E-05  4.56252038779147E-05  2.47539178945797E-06 -9.21475434909202E-06 -1.37541826963714E-06
 -1.71036156522140E-05 -2.67284923337481E-06 -5.36108215056726E-06 -6.35503187780490E-07 -5.08068513692425E-06
 -1.84962358199196E-05 -1.39462186213143E-06  4.94073429248022E-06 -2.56357663586389E-07 -1.11977497729073E-05
 -2.21365430080119E-06  3.68815553804076E-06 -6.17399461454752E-07 -4.93999474002930E-06 -1.79177795032963E-05
  7.96127985370476E-07 -5.80806056478668E-06 -2.58044085290794E-06 -3.34878642171523E-07  8.70663040516726E-07
 -1.12951751984278E-05  1.92847037515074E-08  1.60382674418734E-07  2.20406017763326E-07 -3.89184461607656E-07
 -3.66892908794807E-06 -2.78497152893237E-07 -6.57801972815069E-07  9.49555548795356E-08  2.28167226704675E-06
 -8.00758817165313E-08 -1.19542799720909E-06 -4.08680903459361E-06 -2.43760585961783E-06 -2.51775980325640E-07
 -9.19773242925244E-06 -3.62931483400972E-06 -6.23754604186607E-06 -8.22029407688678E-08 -6.53383945156414E-07
  5.05814657043218E-07  7.42865715249559E-07  1.47888565974896E-07 -2.25473600744174E-06 -1.05180030326637E-06
 -2.41136448433511E-06 -5.40955957053058E-08 -1.10899395921778E-06 -3.17168574395842E-06 -3.47538539994255E-06
  1.06199945761456E-06 -3.71176791627374E-06 -9.51765908668928E-06 -6.49711349808231E-06 -1.64412379177480E-07
  5.41222871141454E-07 -4.98559809757494E-06 -6.15019003358314E-07  3.10464858592445E-06  4.11694893546822E-06
  6.60358621050196E-06  6.42939857353932E-06
* ORBITAL    1   44
  6.66519994129454E-07  4.78350920613128E-06  2.32439960917783E-05  1.01703474644165E-04  2.78237268708559E-05
 -1.43215401154981E-09 -5.29350313149750E-07 -4.79717893839144E-06 -1.82704331508899E-06  3.29726268152397E-07
  6.53277336316098E-06  3.95304110563172E-05  8.56820020698339E-06 -2.46533709389701E-07 -4.76117115492017E-06
 -2.99788019433217E-05 -7.20185320122846E-06 -7.00443606226861E-07 -1.16192193632627E-06 -2.44131834936477E-06
 -3.27777276389833E-06 -7.31490826286328E-08  7.37336946275362E-08 -3.73554429687424E-07 -1.05070136306011E-06
 -2.08005787047980E-06 -3.43118366667813E-06  1.53738762678237E-06  1.07173129229900E-05  9.62786362466680E-05
  3.92403714993507E-04  2.21716200539418E-06  7.27720260485517E-07  5.53098220401646E-05  3.01295323347706E-04
  4.83256707541596E-05 -6.55178978678509E-07  5.51368847042549E-05  2.64249176068859E-04  2.60302737779882E-05
  9.73330536980135E-07 -5.06324052563154E-08  2.55593003280971E-05  1.56857908001500E-05  9.86458516145029E-05
  1.44909587540575E-04 -1.27693096699140E-05 -9.41966256271509E-07 -5.63513578454079E-05 -8.30320399979712E-05
 -1.69722686062499E-05 -1.98251897045047E-05 -2.00371446976680E-05 -1.37186029757570E-05 -7.32483999231224E-07
 -4.89942737442190E-06 -4.19404927297358E-05 -1.73352716200536E-04 -2.30956407900634E-05  8.68306492225065E-07
  1.05067923946183E-05  5.89220671215387E-05  1.18644986823065E-05  1.05705671284517E-06  1.26754160262484E-05
  8.75195351446010E-05  2.46807370422521E-05 -1.41336805211372E-06  1.24817118701574E-05  7.79925840709112E-05
  1.03857333601152E-05 -4.29848839341753E-06 -6.99271109425533E-06  1.44164550337800E-06 -2.89220439003589E-05
 -2.71038282719326E-05 -2.17598674493980E-05 -1.20568057865690E-05 -2.14564997482282E-05 -3.12631337295750E-06
 -6.80092501968162E-06 -7.04432100240418E-07 -4.70260919847603E-06 -4.03454627794672E-05 -1.67785189924885E-04
 -2.31006955359432E-05 -4.83454662480815E-08  1.95500505754560E-05  1.24559097431291E-04  2.51709924080004E-05
  1.98015713214121E-06  2.26029235425366E-06  1.52499938236209E-05  1.07294731675693E-05 -1.34471636725297E-07
 -1.59160718996528E-06 -2.01881247487729E-05 -8.95422298899830E-06  2.25859007504093E-05  1.70910367274086E-05
  4.81931605995406E-06 -8.61175187326558E-06  1.65516575141280E-05  1.59486742661919E-05 -8.66769523913169E-06
 -7.81399779974477E-07 -7.41951609976348E-06 -3.54274484300922E-05  5.85253710784947E-07 -7.79845346894781E-06
  1.89030666576576E-05  4.54451719831341E-04 -2.09290766701528E-06  7.15788817218580E-04  8.70331491541302E-06
  4.54495801149039E-04 -4.62237149361096E-06  8.91168060274307E-06  2.73351892164961E-03 -5.14026951242408E-04
 -8.41801304787293E-01 -5.51483232495111E-03 -7.46534402118056E-02 -3.46519607738270E-04 -5.34411306520106E-01
 -3.60155838765119E-03 -1.58658734792208E-07 -5.09803321569601E-06 -5.59803235023322E-07 -1.66276293569209E-04
 -7.24265482215592E-06  1.47466122121258E-04  6.86506700611129E-07 -2.20072389385171E-04 -5.71377536840147E-06
  5.41798413247752E-07 -2.29925726825093E-05  2.20073086205911E-05 -5.92270705751131E-04 -8.90392672641894E-06
 -9.97546663339482E-03 -6.02334831535878E-05 -5.33232448534760E-03 -4.21928819667973E-05 -6.47081023641438E-07
 -5.17038338550670E-06 -1.88333418050902E-05  2.47118094156722E-06  5.70212507673041E-07 -7.26961818783250E-07
  6.29716015449003E-06 -7.86154463409956E-07  1.12639032494811E-05  3.36091512850102E-08  2.74874578826032E-07
  6.34746408960043E-07  3.12739376760349E-07  5.49615957354263E-07  3.97143042222505E-07  3.92263786567914E-06
 -4.29453320305395E-08 -2.32133720672054E-06  1.63078900991011E-06  1.25452895437047E-05  4.64796916349778E-05
  1.32526545900011E-06  1.72789319310193E-05 -2.50755363001307E-06  9.32077593303546E-06  2.70748491954082E-06
  5.65229907395406E-06 -6.34512981036377E-07 -5.07385857382315E-06 -1.84483128371646E-05  2.65769970754890E-07
  1.12685675141803E-05  1.42199873661599E-06 -4.82854442604695E-06  2.22256381203340E-06 -3.76912169169354E-06
 -1.53497922349039E-07  6.21331377972430E-07  6.98268711840017E-07  5.06854469419498E-06 -3.10814955218405E-06
  6.60373004765858E-06  4.17703593840710E-06  6.69445968038395E-06 -5.58395268864597E-08 -1.10685226917155E-06
  3.42501146558010E-06  3.16903601689494E-06 -1.06398351022349E-06 -6.36697720864375E-06 -3.65161661431465E-06
 -9.37768938382944E-06 -7.71909908684620E-08 -6.10886740252388E-07 -6.59990605199202E-07 -4.37586218634696E-07
 -1.65907548627801E-07 -9.70951983290450E-07 -2.20753382749533E-06 -2.15602501408032E-06 -8.08987680067583E-08
 -1.22849141548018E-06  2.54890826553910E-06  4.09583617127623E-06  1.56673302738704E-07 -3.70988250419819E-06
 -6.33946742652055E-06 -9.27234463083670E-06
* ORBITAL    1   45
 -7.47491571680157E-07 -6.68609240305212E-06  2.61848943521185E-05  5.01739369706267E-05  8.62481179112289E-05
 -6.99997406559396E-06 -3.97123319913825E-05 -3.11144975562221E-04 -7.25623966651230E-05 -4.59377731473131E-06
 -1.00881907690750E-05 -1.17475406378587E-04 -2.90148699834417E-05 -1.71322057621219E-06 -2.11832484610476E-05
 -1.38541560516216E-04 -3.11793346439806E-05 -2.53194643943638E-05 -1.23696618988629E-04 -1.29766173476019E-05
 -6.08917306327059E-05  1.49363826815174E-05  7.21612500387744E-05 -1.29543275541866E-05 -6.64123857915568E-05
 -1.85753964375660E-05 -9.07809676444021E-05 -1.94826856123875E-06 -1.39977577833948E-05 -6.74695127531843E-05
 -3.02442462198836E-04 -9.47975554524309E-05 -9.21687401759626E-07 -1.78625409337283E-05 -1.09233164033512E-04
 -2.46781739565772E-05  3.29627533304642E-08  7.71282750138696E-07  1.02421301929085E-05  4.93432390302479E-06
 -7.03468165477066E-07 -1.34788922015840E-05 -8.63565841925416E-05 -2.13503116938963E-05  8.52212597650673E-07
  9.44204497615046E-07 -5.70249216334401E-07  1.32793209734853E-07 -7.43642133260348E-07 -1.29584120583624E-06
 -1.46089436044190E-06  2.20347238125904E-06 -1.39482466906873E-06  1.53072675544550E-06 -6.77745120865343E-07
 -5.57629575408547E-06 -1.73014122291156E-05 -1.69265249435928E-04  5.01961965526421E-06 -3.84624516552223E-06
 -5.04649583613645E-05 -3.45057059051631E-04 -7.90292683187134E-05  3.03571176626387E-06  3.44721104514926E-05
  2.32975556198612E-04  5.25436744001567E-05 -1.04461185507890E-06 -1.76778873367700E-05 -1.07988604413745E-04
 -2.04488264922851E-05  6.64449876798570E-05  1.70143801567882E-04  1.28621727282039E-05  4.72081765960755E-05
  4.26476532046406E-05  1.08367163439973E-04 -1.72231467755793E-05 -5.27004551111614E-05 -1.87893683799130E-05
 -6.67504205795380E-05 -6.81226240287066E-07 -5.59436353235451E-06 -1.76407023384440E-05 -1.71092564033191E-04
  3.38240993049676E-06 -1.15493179552933E-06 -2.05037304886498E-05 -1.33205693857080E-04 -2.79826965499778E-05
  2.81279268023590E-07  3.88274065497472E-06  1.61302541451485E-05  2.86801026938144E-07 -4.85086213220339E-06
 -5.99546512358795E-05 -4.08141654546798E-04 -9.31127587024923E-05 -3.44709010986974E-06 -8.29329719144047E-06
  1.31623458643568E-06  1.69459371044564E-06 -7.86986458929546E-05 -2.01442726292773E-04 -2.81908751515688E-05
 -9.66207810435522E-05 -3.59363837351519E-06 -4.90182503272780E-06 -1.11429632780864E-06  4.12941480631332E-05
 -4.73377424606104E-05 -6.62709021398446E-04 -1.56676883049630E-05 -3.02308355392562E-03 -1.93658142617615E-05
 -1.72321428695885E-03 -1.75626194073313E-05 -1.12745212905234E-06 -1.61683303436094E-05 -3.26664150875526E-05
  6.17769214315991E-05 -6.99727107065505E-06 -4.14031966367883E-04 -2.84449288374558E-07  3.73097657710590E-04
 -4.82696296062904E-06 -5.57910166317221E-05 -1.42218385995088E-02  2.41830205404066E-03 -8.63331248287950E-01
 -6.26111006787838E-03 -2.35511594604800E-01 -1.57103722224806E-03 -4.46072438067724E-01 -3.33116988906112E-03
 -1.31529053275421E-06 -2.00524747473497E-05 -3.57976735705753E-05  1.33764291095549E-04 -5.86579437173781E-06
 -1.20660541040468E-03 -8.43570567488585E-06 -1.24649076297933E-03 -1.82308327914425E-05 -9.32134477473169E-07
 -7.07169445746530E-06 -2.01680211707195E-05  4.75358148369008E-06  3.96780097564158E-05  4.79103419625653E-06
 -7.77725355288333E-06  1.78028024587331E-06  2.10326673983760E-05 -1.57104044250314E-06 -1.15840575180909E-05
 -4.19235052206092E-05  3.93343698563483E-06  2.79288511988021E-05 -4.71463677724588E-06  2.74862106128717E-06
  6.07483054250379E-06  1.76960722937759E-05 -1.76633953849631E-07 -1.40185353160978E-06 -3.77114674457208E-06
 -1.22965945369741E-06 -1.42641388581918E-05 -2.03072707936945E-07  1.71725782918282E-07 -7.11483345763603E-07
 -9.91144382685182E-06 -8.68782836268761E-07 -6.59029166170946E-06 -1.80400754878147E-05  6.16923688505641E-06
  3.04479981555690E-05  3.68644474809845E-06  9.78805944356755E-07  2.31125001217438E-07  3.50609738036986E-05
  5.24781673933117E-07  3.27066990633216E-06  8.46362622085541E-07  2.89981840824518E-06 -1.42624108915896E-06
  3.91590943490621E-06  3.00853939087062E-06  3.81626141326022E-06 -2.77782112198594E-06 -9.95419191249668E-06
 -1.23909985027399E-05 -3.67574516477638E-06  6.42309375653514E-06  4.50124702125912E-05  7.63198887973348E-06
  6.60845133329423E-06  1.62713905279248E-06  6.98111548777328E-06 -3.58547635576362E-06 -6.18118204260056E-06
  1.70546719590830E-06 -1.06311067399116E-05 -2.04492198409152E-05 -2.05526257039370E-05 -2.78891902630769E-06
 -1.00155794540819E-05 -3.22993360798653E-06 -1.26095310563281E-05 -6.24705279870890E-06  7.38847841723690E-06
  4.45647676238478E-05  6.01443981329315E-06
* ORBITAL    1   46
 -6.87894116895581E-07 -5.65105193097152E-06 -1.75198554848501E-05 -1.70925307390688E-04  4.02102933557199E-06
 -3.32239926390651E-07 -4.17383703321378E-06 -1.83979563469051E-05 -8.16934098027438E-07  1.12127024595306E-06
  2.04182583472267E-05  1.32296919081511E-04  2.77607532023211E-05  4.83713313625370E-06  5.98179264710143E-05
  4.07172098630451E-04  9.28539438291970E-05 -3.62650470921145E-06 -9.17188578613363E-06 -2.82787706911525E-05
 -9.69921799477656E-05 -7.86257564589502E-05 -2.00952477782684E-04  1.23793741236026E-06  1.26230148247319E-06
  3.47017024994389E-06  4.28183308139137E-06 -6.92090939902619E-07 -5.67909482227126E-06 -1.77736372118768E-05
 -1.71360025533098E-04  4.33405532612783E-06 -3.04409225936375E-06 -3.46070914248424E-05 -2.33850853946518E-04
 -5.27316488284219E-05  3.84476808386983E-06  5.05118204424025E-05  3.45351913915286E-04  7.90482133013438E-05
  1.03956028647305E-06  1.75651738149823E-05  1.07345342896246E-04  2.02863680475407E-05  6.64584529850706E-05
  1.70181519660663E-04 -1.73320975504192E-05 -5.27716223052919E-05  4.25322202876753E-05  1.08240574692276E-04
  1.28346062856233E-05  4.72197412717471E-05  1.88212510753127E-05  6.67421512850806E-05 -1.95240820442304E-06
 -1.40322741966272E-05 -6.75793304331480E-05 -3.03490728109502E-04 -9.46468446855523E-05 -6.00362696505751E-08
 -1.13701479084633E-06 -1.27130387301057E-05 -5.48535461595709E-06  9.40138848816644E-07  1.80444523972274E-05
  1.10529875238358E-04  2.49914955413912E-05  6.92613353053036E-07  1.33085696936866E-05  8.53397576725918E-05
  2.11631400057478E-05  1.32635526022028E-06  2.15201843354804E-06 -1.41226124882280E-06  2.44085597945395E-06
 -4.45226342554384E-07 -5.19369228608551E-07 -7.10256894967212E-07 -2.69532524442512E-07  1.29553654447481E-06
 -1.94508428985565E-06 -7.53840036373867E-07 -6.73669291454461E-06  2.60461063492515E-05  4.89875083993582E-05
  8.63118064461992E-05  4.58616603200677E-06  9.91882679951434E-06  1.16351283754409E-04  2.87604580543568E-05
  7.00624193003738E-06  3.96973803745665E-05  3.10998455404629E-04  7.25073886941153E-05  1.67948731452885E-06
  2.07436940726834E-05  1.35548446272284E-04  3.04920793819251E-05 -2.52236817117418E-05 -1.23615060120488E-04
 -1.29208428018944E-05 -6.63903901841673E-05  1.43440172032503E-05  7.06806568592419E-05 -1.31489413255860E-05
 -6.15284844511899E-05  1.85115999164920E-05  9.06862947350699E-05 -5.57819917674719E-05 -1.42158178187611E-02
  2.41704990485461E-03  2.36315757775735E-01  1.57662459761757E-03  8.63495240024105E-01  6.26262522613964E-03
  4.45331361588242E-01  3.32649236087007E-03 -1.31368423328652E-06 -1.75019359688990E-05 -3.65048104336460E-05
  4.92738218939037E-04  3.72049364781456E-06 -5.40654512036783E-05  6.50442947468704E-06  9.71527917684399E-04
  1.62819490748085E-05 -1.50692469121539E-06 -5.89718020854516E-05 -3.02596760885101E-05 -3.08615455776451E-03
 -2.49386958401040E-05 -1.06175955083121E-03  4.14456244907886E-06 -1.38227474583063E-03 -5.69335617562915E-06
 -1.13265353655855E-06 -1.50756870685868E-05 -3.31476770359005E-05  3.58773974354571E-04 -1.55478591891566E-07
  3.07424862141082E-05  7.59052610808026E-06 -3.02498069957548E-04  5.24072108566657E-06 -1.69333054599402E-07
 -1.34833686175504E-06 -3.60119486844747E-06  2.32142761361600E-07  1.08264870714864E-08  1.23908983016001E-06
  1.40449470487477E-05  7.05185060972628E-07  9.92626974224098E-06 -8.79138545656625E-07 -6.66616670753081E-06
 -1.83265481792901E-05 -3.65204059745947E-06 -7.90495309365481E-07 -6.19848742522322E-06 -3.04098144581921E-05
 -1.90985789994277E-07 -3.49054674814022E-05 -9.40301555560251E-07 -7.13208329830838E-06 -2.01675081653929E-05
 -4.91625639151485E-06  7.96926050419723E-06 -4.90892015961206E-06 -4.00433194301410E-05 -1.83965168716153E-06
 -2.12266601871602E-05 -1.57535982293326E-06 -1.16163367496719E-05 -4.20038004174267E-05  4.77169571635397E-06
 -2.55703245378404E-06 -3.91042041752256E-06 -2.79231705347055E-05 -6.08908679307573E-06 -1.74372582324273E-05
 -2.78978614902202E-06 -1.00501308361016E-05  1.25303413955207E-05  3.22630474324277E-06  6.26919875900308E-06
  6.01474500913920E-06  7.40866840148497E-06  4.46057057341027E-05  1.60081835936982E-06  6.85590082227596E-06
  6.08257452290612E-06  3.65397867017857E-06 -1.71639357471516E-06 -2.00728782389133E-05 -1.05841103885324E-05
 -2.04225530295107E-05 -2.77515699261979E-06 -9.98789804185140E-06  3.43789211495088E-06  1.23550374321682E-05
 -6.32749893699006E-06  7.53237965460886E-06  6.41722017285223E-06  4.51245936868954E-05  5.10170545730529E-07
  3.23076743201258E-06 -2.93758726803695E-06 -9.44651903192131E-07  1.40500496375631E-06  3.06091856939089E-06
  4.13510370112649E-06  3.96667024681042E-06
* ORBITAL    1   47
  9.12156611071782E-07  6.22350406432126E-06  5.42545789921939E-05  2.57244851401957E-04  2.44813308966342E-05
  9.36761980201786E-07 -2.24457392329454E-05 -1.38141631930680E-04 -1.66149291921946E-05 -3.42528197386000E-07
  2.47584217842324E-05  1.73729323932278E-04  3.60894321077869E-05 -1.00935711363281E-06 -7.30471625509142E-06
 -5.20999356911380E-05 -1.65846144851652E-05 -5.95779292432105E-05 -8.40872086008202E-05  4.44429925812546E-06
 -9.02504630406275E-07 -3.06615180693170E-05 -3.98572449897487E-05 -3.24059263692477E-07  1.35522686792688E-05
  1.33699133045719E-05  7.45408364799261E-07 -9.39152797168038E-07 -6.41921924846514E-06 -5.55937822260763E-05
 -2.63966533417111E-04 -2.57676465538707E-05 -1.01947430267598E-06 -6.49443968878900E-06 -5.57201671903104E-05
 -2.16344926649794E-05  3.95770748588749E-07  3.58729237100120E-06  1.67177752733980E-05  1.59847920024282E-06
  8.67179898993842E-07 -3.45425635890623E-05 -2.27204746169982E-04 -3.86898272924324E-05  2.83753853382268E-06
  6.78247219026368E-06  6.59300126694272E-06  6.84653014107072E-06 -6.82556668853783E-05 -9.52696207119758E-05
  1.18108273536475E-05 -6.14513448063783E-06  3.05062489572619E-06  9.04227375728092E-06  3.81721575922393E-08
  2.64837511513901E-07  1.90916005042898E-06  7.12308832037406E-06  5.62210595917474E-07 -5.57158136600137E-07
 -3.71257955040273E-06 -1.76716576582769E-05 -2.13914174302154E-06  5.64463705334919E-07  2.61799315607131E-06
  1.30852202074750E-05  1.72492647633940E-06 -8.24505781737587E-07 -4.99582136860802E-06 -2.53563644355639E-05
 -3.61592128890660E-06  3.19374661556210E-06  6.30778915657435E-06  2.03355725102845E-06 -5.20186705861914E-07
  4.32543366150771E-06  9.81682455698301E-06  2.10466283296922E-06 -4.36853929030313E-07  2.99141567025307E-06
 -1.66613494619658E-06 -8.69047331636715E-09 -6.20294024960778E-08 -3.70678634949388E-07 -1.75679979259448E-06
 -2.49522315579244E-07 -7.58040846917562E-09 -4.05819174081705E-09 -6.12413131051832E-08 -2.09554988873366E-07
  1.12697189951934E-08  5.76027814162726E-08  4.92949289548884E-07  3.34406789594034E-07 -2.34032576147221E-08
 -3.33676142366450E-07 -2.27990553833799E-06 -7.84141110496622E-07 -9.72639609975386E-08 -2.61400244141522E-07
 -1.64128496339485E-07 -2.69589092345855E-07 -4.60739506981035E-07 -9.16118878252058E-07 -1.11034867922319E-07
 -1.45132574863260E-07 -1.75942256371071E-07 -3.25342756215116E-07 -1.23748254280737E-08 -7.14684140526058E-07
 -1.85577560309350E-07 -1.53579327630221E-04  3.15015575392781E-06  1.98851612354468E-04 -2.83472310360996E-06
 -2.07072352949183E-04  4.30673505335002E-06 -2.18846830802176E-07 -3.51728860217716E-06 -2.94654240849091E-06
 -1.18502149147600E-03 -8.27758024138450E-06  2.05526240230290E-03  1.11955926938336E-05  3.16071446819537E-03
  2.81241874158886E-05  1.91631038919706E-07 -2.53775987960750E-06  3.69338991950984E-06 -1.31101067835330E-04
  6.03340313058015E-06  2.87611137527602E-04 -2.18205809335493E-06 -3.84522522903591E-04 -1.60842885893117E-06
 -2.07199158541732E-07 -5.55455985311684E-05  9.10191242228084E-06  5.08817875543656E-01  3.31166144916811E-03
 -4.92266517648918E-01 -3.20558255566757E-03  7.06185807157372E-01  4.59508691408555E-03  9.59605103780844E-09
  7.80037500172557E-08  2.70498584016316E-07 -1.71068998845394E-06  9.93419926441330E-07  1.71231425507329E-06
 -1.40628831683336E-06 -2.39960957704391E-06  1.69078150299173E-06  1.04620571744602E-06  8.30902171755648E-06
  2.83597816018617E-05 -1.96126345891999E-07  5.86924246696027E-06 -1.43209409938352E-06  1.33459100853376E-05
 -2.40605194439926E-06 -5.01395399608651E-06 -1.07537301508265E-06 -8.53822290134147E-06 -2.89769296337058E-05
 -9.41382937508448E-07 -1.38769513511459E-05  2.49458966077301E-06 -5.93396997013707E-06  9.84380920963984E-07
 -4.89704410307175E-06 -5.76672473455319E-09 -4.48227273350119E-08 -1.61803090645408E-07 -5.56469362693701E-08
 -1.93790846382486E-07  5.43044470977115E-08  3.27051647354782E-07 -1.01035100351281E-07 -4.49453638419169E-07
 -6.86009769402175E-07 -3.27521082218234E-06 -8.24560032317944E-07 -2.28325855917089E-06  2.61753169087551E-06
  1.44326151259633E-06 -1.77001981959938E-06 -3.21631144395233E-06 -1.44405797371533E-09 -7.16425237376274E-09
  5.73278184813617E-08 -4.86822152069344E-08  9.33504878091662E-08 -3.17072147057909E-07 -7.03420911591179E-09
  2.94673683724852E-07  6.61877616854562E-07  3.21159061738332E-06  3.34664872040375E-06 -1.72344187036403E-07
  9.91295686367226E-07  1.83458384633034E-06 -1.03887528746820E-06  3.39360173208715E-06  6.97454969530226E-09
  5.03925729665115E-08 -4.48016513325125E-08 -2.01085301782980E-08  2.69954625085384E-08  1.36143302557552E-08
  8.11905066714447E-07 -8.62302361284931E-07
* ORBITAL    1   48
 -4.68690686713179E-09 -3.58741502004651E-08 -5.86474078864759E-08 -2.43007653941210E-07 -1.68083820424657E-07
 -3.98824076399506E-09 -2.29420488635530E-07 -1.54328764999307E-06 -4.56440702070530E-07  3.39813455676510E-09
  1.63970327385986E-07  1.22408123832486E-06  4.50271524175541E-07  1.69739732182422E-08  2.99995248051488E-07
  2.02900402930630E-06  6.89631055582495E-07 -5.53881199452048E-07 -9.03743281318572E-07 -7.89625987121202E-08
 -1.66543021493491E-07 -7.09508086794061E-07 -1.25691353315960E-06 -1.65131587914253E-07 -1.61871626751472E-07
  2.91033587439028E-07  3.52993840245771E-07  2.72704284346594E-08  1.88362724943590E-07  1.34864258590882E-06
  4.43420294977286E-06  3.10206672695847E-07 -5.77241912523623E-07 -2.73971616489311E-06 -1.39764832715934E-05
 -1.98852805679912E-06  5.56258681235950E-07  3.65915758226155E-06  1.73076782180431E-05  2.05152907357962E-06
  8.31425290461312E-07  4.73756705096380E-06  2.36632338921466E-05  3.32459141764591E-06  3.11460633439495E-06
  6.17146606809794E-06  2.16498549149538E-06 -3.41117164573763E-07  3.86810163150825E-06  9.22304156110590E-06
  2.14226270424558E-06 -4.99424724418199E-07 -2.92855688242643E-06  1.84903628781809E-06 -9.38308701118924E-07
 -6.41431484363979E-06 -5.55496336132513E-05 -2.63762176655095E-04 -2.55789808888554E-05 -4.01064721723717E-07
 -3.63516153150481E-06 -1.69559196012446E-05 -1.63653512620186E-06  1.01916975033193E-06  6.42159966950408E-06
  5.52487788226586E-05  2.15381936133269E-05 -8.70915420614267E-07  3.45011705628505E-05  2.26974466746989E-04
  3.86720218029483E-05  2.85513786347201E-06  6.81507216629171E-06  1.17960791998108E-05 -6.16476657991406E-06
 -6.82694060198831E-05 -9.53251407009720E-05  6.60661523249247E-06  6.82949513454639E-06 -2.96603504500686E-06
 -8.96456758778284E-06  9.12590772470501E-07  6.22557356318185E-06  5.43075543604394E-05  2.57390163445591E-04
  2.45002083155000E-05  3.44933977503584E-07 -2.47716346266834E-05 -1.73771601124489E-04 -3.60859681377978E-05
 -9.39484598554488E-07  2.24279527797614E-05  1.38007100750341E-04  1.65648302165552E-05  1.01005905843247E-06
  7.30985091232776E-06  5.21550130735392E-05  1.66056204971765E-05 -5.95868874268535E-05 -8.40478746605430E-05
 -3.36047754955253E-07  1.35755411199655E-05 -3.06729504216707E-05 -3.98287035868314E-05  4.45914330964560E-06
 -9.30434937597614E-07 -1.33549487866665E-05 -6.52937592837159E-07  1.79605955690828E-07 -5.16860772147171E-06
  4.08830224893024E-06 -1.93294040267718E-04  2.84001053830008E-06  3.08755880794067E-04 -4.81286530267808E-06
  4.32724515881863E-04  2.04580633831188E-06 -2.56730276193339E-07 -6.82975473448672E-05  1.11842047709489E-05
  4.92941968966612E-01  3.20976169162774E-03 -5.09396636615331E-01 -3.31572071972874E-03 -7.05296845004600E-01
 -4.58898119035109E-03 -1.13052539303450E-08 -4.42814687586187E-07 -2.56901301389499E-07 -2.02210238685433E-04
  2.89779831967159E-06  1.83243730420396E-04 -3.00315116252779E-06  2.43281354581878E-04 -4.03613133544278E-06
 -2.23271021340117E-07 -3.85768218323832E-06 -2.98350074772845E-06  1.88329548740661E-03  1.44242971993240E-05
 -2.55864766707257E-03 -1.61289962384958E-05  2.32573711841845E-03  7.59495279260053E-06 -1.05704523730162E-06
 -8.40089431900693E-06 -2.85978798156308E-05 -2.44405608709648E-06  5.89906412405107E-06  9.55909865222804E-07
  1.38496910648190E-05 -9.87537899785712E-07  4.75199420095536E-06  1.89772996136042E-09  1.61366740115756E-08
  4.74512703039602E-08 -5.72219817473794E-08 -2.83315240293149E-07  4.18062543643142E-08  2.74794528722657E-07
  8.27774421385039E-08  4.15238104393694E-07 -5.75400414950195E-10 -2.27068333438619E-09  9.78490431348000E-10
 -1.78929745993249E-06  1.28942666062226E-06  1.79435990710948E-06 -1.02553306697344E-06  2.48344573570785E-06
 -1.76821338652232E-06  1.04616098618030E-06  8.30883168050649E-06  2.83659490753460E-05  1.44392183083136E-06
 -1.33673163899584E-05  2.01119485830581E-07 -5.84822693398518E-06  2.40562084001563E-06  4.99485396410753E-06
  3.04846160838159E-09  3.03045410269694E-08  8.77368276948745E-09  2.41674909538166E-08 -9.61027957646479E-09
 -8.60703647575860E-07 -6.26462929168423E-09  7.85651410122175E-07  6.63917313753548E-07  3.23124304309740E-06
  1.66649090366028E-07 -3.36824959589653E-06 -9.63527235681506E-07  3.34687702345473E-06  1.84378931223674E-06
 -1.01075635283097E-06  3.66695201795482E-09  1.97293267362175E-08  7.81854926101021E-08 -5.59348574627669E-08
 -8.77483656952859E-08  1.17763532632655E-08  2.94958446392107E-07 -2.77843615489187E-07 -6.84502598731718E-07
 -3.26440087476260E-06  2.26717222770587E-06  8.06215153952755E-07 -2.61410950163327E-06 -1.76373669825981E-06
 -3.19194964259699E-06  1.47598095419566E-06
* ORBITAL    1   49
 -1.52851350598057E-06 -1.06740888325363E-05 -9.62673408589132E-05 -3.87827128168563E-04  2.31480241564809E-06
  5.71992323807410E-07 -5.72138530928322E-05 -2.70650560439739E-04 -2.61308202017806E-05 -7.96598071976725E-07
 -5.59731472529537E-05 -3.01091087425466E-04 -4.72511397749625E-05  9.55760546543052E-07 -8.89439088719863E-07
  2.11555232891136E-05  1.47962647749503E-05 -1.00238288596830E-04 -1.47611714113364E-04 -1.70087330844480E-05
 -2.11868201185502E-05  5.79035526956689E-05  8.51134250416828E-05 -1.30191956427978E-05 -2.19303021869514E-06
 -2.15534099347507E-05 -1.68425785351379E-05 -7.24286845416021E-07 -5.20389138182983E-06 -2.50087572389965E-05
 -1.09386665436151E-04 -3.01154007054171E-05 -3.62325683168648E-07 -6.88900820006633E-06 -4.15855616760938E-05
 -9.04043235855543E-06  2.75537815480914E-08  5.62093145219512E-07  5.20480748690127E-06  2.10241576923229E-06
 -2.74249534121190E-07 -5.24401347221716E-06 -3.28123829380834E-05 -7.79640772135068E-06  4.35852598800897E-07
  1.00374425971599E-06 -3.12448610692472E-07 -1.14663901933473E-06 -2.11990155393754E-07 -4.89001430404222E-07
 -2.73579933935115E-06 -3.41079773188996E-06 -2.07751901840558E-06 -3.11022397911272E-06  7.05581220150330E-07
  4.69962856436393E-06  4.02069439936345E-05  1.67071992503399E-04  2.39271405898873E-05 -2.01015173794683E-06
 -3.22353777746991E-06 -1.97284295389004E-05 -1.15157720345821E-05  1.09367263218878E-07 -1.88540417731928E-05
 -1.21813629792671E-04 -2.48874572894474E-05 -1.68008678185289E-07 -1.93542391812444E-06 -2.20245827068870E-05
 -9.33847448565937E-06 -2.13608411148295E-05 -1.47464277549172E-05 -8.74526462339689E-06 -3.66334383540365E-07
 -1.57197025818463E-05 -1.43481981144082E-05  4.70129538862835E-06 -9.17756972959898E-06 -7.89228495352047E-06
 -3.70138949099675E-05  6.89007267099714E-07  4.59226438653210E-06  3.87729138614001E-05  1.60284387786066E-04
  2.34021693934722E-05 -1.03742244956705E-06 -1.21795132656605E-05 -8.45063582560332E-05 -2.40989881661881E-05
 -8.46965328177014E-07 -9.68339925897446E-06 -5.51252333681680E-05 -1.15464236356247E-05 -1.44752091049717E-06
  1.03047145117906E-05  6.73965513963640E-05  8.73029409332653E-06  2.83368467916947E-06  4.77625345227309E-06
 -1.24720750442041E-05 -2.21395337940610E-05  2.48413591966332E-05  1.79783921318601E-05  6.55015943933984E-07
 -3.02876587449433E-05 -2.80662886659300E-06 -6.47603454466131E-06 -7.07014508606741E-07 -1.35985392774474E-05
 -1.64979013415407E-05 -8.29856401151226E-04 -1.10759552289144E-05 -8.62299526489737E-05  6.46531722079332E-06
  1.27968435056458E-03  2.06604490128716E-06  1.08140538644495E-07  2.37215184904696E-07  4.16378031942939E-07
  1.85281470147458E-04  1.26449545271978E-06  2.26681836792113E-06  5.95464913692828E-06  1.42624116729523E-04
 -3.11422249617147E-06 -9.76486502585646E-06 -2.96595217208204E-03  5.56537383270475E-04  5.11573212634323E-02
  1.77427682608249E-04  8.38867048226198E-01  5.49520629602741E-03 -5.41857007127126E-01 -3.65902671461247E-03
 -6.66199508549498E-07 -6.25453486906539E-06 -1.74718300658849E-05 -1.09328089604942E-04 -4.78432588633699E-06
  4.01311241002621E-04  7.84410655645424E-06 -2.70691769603652E-04 -1.02354205891047E-05  6.15768956722339E-07
  4.93277165263018E-06  1.80855715194697E-05 -1.30218312023424E-06  5.31072057616742E-06 -1.53241183417684E-07
 -1.15166928605613E-05  2.22258859064900E-06 -3.61358135300007E-06 -1.64024762635888E-06 -1.26069124178262E-05
 -4.68167884518368E-05  2.62319203046920E-06 -9.10717078216111E-06 -1.42691970748428E-06 -1.68749644641671E-05
  2.79969995355977E-06  5.32952468853101E-06 -3.39463809895020E-08 -2.75090574863081E-07 -5.94676348199892E-07
 -4.37422677701166E-07 -4.19615787016303E-06 -3.09378462744106E-07 -6.05735222428379E-07 -9.81090355750804E-08
 -2.56617369802258E-06  6.04552377990904E-07  4.84444132425226E-06  1.76688274700939E-05  9.34384663090289E-07
 -5.60500108359984E-06 -2.54280029275529E-06 -3.33746836097433E-07 -8.81783534592654E-07  1.15769121578730E-05
  9.12541038697976E-08  7.08653145969238E-07  5.07749784354428E-07  7.63328054414119E-07 -1.73906935676262E-07
  2.36042176100413E-06  1.10557758545343E-06  2.37390651159660E-06  1.70199554626594E-08  9.14731263054835E-07
 -4.19107926178610E-06 -2.53324191237573E-06  2.72428656545541E-07  9.95377208762618E-06  3.70816603737239E-06
  6.39556922089909E-06  1.74508794958980E-07 -4.89725630392599E-07 -5.11300791430963E-06 -5.97260818669515E-07
 -3.20352129022873E-06 -4.34735747541984E-06 -7.00012105903067E-06 -7.04103680368902E-06  1.64949834210252E-08
  9.54336673314986E-07 -3.24148708696337E-06 -3.67347273988443E-06 -1.21234005761733E-06  3.76206196174078E-06
  1.00617099914082E-05  6.39722260691468E-06
* ORBITAL    1   50
 -6.90864179064009E-07 -4.60307727501005E-06 -3.90167917480256E-05 -1.61240103608369E-04 -2.33587877255759E-05
 -8.44161849093701E-07 -9.82946365366050E-06 -5.58331206178629E-05 -1.16220353775347E-05 -1.04437110033057E-06
 -1.23822263627370E-05 -8.57007148170918E-05 -2.43390915288730E-05 -1.45684522448127E-06  1.02487678208578E-05
  6.71619042770751E-05  8.68341930426275E-06 -3.09370341980489E-06 -5.15048307905088E-06 -6.91887561641285E-07
  3.04047312319323E-05 -2.47169090125297E-05 -1.76472186173540E-05  1.24186838639766E-05  2.21114126414359E-05
 -2.88936330074284E-06 -6.58314534857096E-06 -7.03528162598178E-07 -4.68481179962403E-06 -4.00726938752556E-05
 -1.66401219706840E-04 -2.40793696409531E-05  1.09794240836626E-07 -1.87976563438948E-05 -1.21385986936156E-04
 -2.47964254140378E-05 -2.01282221308322E-06 -3.36359897157321E-06 -2.06361837687175E-05 -1.16631254622809E-05
 -1.68800497654010E-07 -1.98696225919724E-06 -2.23176456431762E-05 -9.36862446377737E-06  2.11653115213419E-05
  1.43800583980461E-05 -4.62178183428287E-06  9.22550346662298E-06  1.55957762024315E-05  1.40697041014423E-05
  8.78112029455418E-06  4.34911978840837E-07 -7.97015697447033E-06 -3.70970413187679E-05  7.29408355910069E-07
  5.23946656871251E-06  2.52406408910246E-05  1.10353911155613E-04  3.02872876720246E-05  2.10056869736572E-08
  5.56031927321026E-07  5.16236258358232E-06  2.06469461856963E-06 -3.62095116311938E-07 -6.95578091631200E-06
 -4.20236203672186E-05 -9.13413451161326E-06 -2.75690343232409E-07 -5.26549458654645E-06 -3.29832049697256E-05
 -7.85489711299872E-06 -5.19542819480669E-07 -1.07115813935554E-06  2.72152532293232E-06  3.42657497516731E-06
  1.62698743822540E-07  4.47289041639438E-07  3.33494850933655E-07  1.13037127231785E-06 -2.10814973431801E-06
 -3.23206784044870E-06  1.52732500910295E-06  1.06658467841906E-05  9.61997541982541E-05  3.87547447164097E-04
 -2.42393044100896E-06 -7.99787797997216E-07 -5.59561297295296E-05 -3.01050498368232E-04 -4.72494659671368E-05
  5.64476272187498E-07 -5.72234509353067E-05 -2.70749740083190E-04 -2.61502063563764E-05  9.52555651739591E-07
 -8.81364259408865E-07  2.12132975473521E-05  1.47981147037121E-05  1.00232266200628E-04  1.47640833455571E-04
  1.29672202773412E-05  2.12191908791845E-06 -5.78483022984877E-05 -8.51158846360312E-05  1.69987669124930E-05
  2.11095750286626E-05 -2.15536870839314E-05 -1.68984846842639E-05  9.81205314216102E-06  2.97986309903984E-03
 -5.59052432905179E-04  8.37279428996405E-01  5.48546792587504E-03  5.15817368865922E-02  1.80066568689774E-04
 -5.44266382694883E-01 -3.67607148180221E-03  6.69236124034304E-07  6.24352045831744E-06  1.75518975553741E-05
  3.54734073889081E-04  7.49471688005434E-06 -8.44332127018863E-05 -4.61051219627891E-06 -2.33463752853272E-04
 -1.00503800797162E-05  6.76304612393447E-07  4.26534603902087E-06  1.82585339993874E-05 -2.35552037479236E-04
  4.99450723506315E-06  1.71558797041813E-03  5.57263389232659E-06  5.89197845339316E-05 -6.28686391160761E-06
 -1.07573464723198E-07 -3.25283995714852E-07 -3.72284748995336E-07 -6.52354454823774E-07  5.91726061177196E-06
  1.64757190526126E-04  1.16208533366153E-06  1.24493153444119E-04 -3.28683682211110E-06  3.23819394116174E-08
  2.64994759100875E-07  5.75685956454945E-07 -3.05079190545674E-07 -5.57902499900847E-07 -4.28864211521291E-07
 -4.20943350409627E-06 -8.98803119533567E-08 -2.55780612323792E-06 -6.11800596382870E-07 -4.90059193421165E-06
 -1.78829017172318E-05 -2.52238253781814E-06 -3.67118011941748E-07  9.30206433142658E-07 -5.63301145185822E-06
 -8.75214060212480E-07  1.16614337748202E-05 -6.25838399740341E-07 -5.01010281978853E-06 -1.82761798184132E-05
 -1.38326691087890E-07 -1.15695275734370E-05 -1.37257560884507E-06  5.38989098456231E-06  2.35059225100980E-06
 -3.65537560022976E-06  1.64153677645243E-06  1.26167997775219E-05  4.68607788420379E-05 -1.41377544878610E-06
 -1.68636830043678E-05  2.62917168076704E-06 -9.09741342514949E-06  2.81460915575062E-06  5.33706181189864E-06
 -1.49835418015568E-08 -9.53745702719164E-07 -3.68095730568826E-06 -3.24155153715160E-06 -1.22321291644510E-06
 -6.40656561660970E-06 -3.76497060457353E-06 -1.01266463955365E-05 -1.72157921259378E-07  5.12532321591865E-07
 -6.02017483221287E-07 -5.15533209031356E-06 -3.17515774918174E-06  7.01047448560930E-06  4.36771342602181E-06
  7.04034917124316E-06 -2.18149491524647E-08 -9.40825125505519E-07 -2.51536809335827E-06 -4.21141159898102E-06
  2.77464807309942E-07 -3.74570062246692E-06 -6.44551063548616E-06 -9.97383702895133E-06 -9.35317291399095E-08
 -7.20138010382243E-07  7.59499104733395E-07  5.02227654045005E-07 -1.85658237196636E-07 -1.09685676945239E-06
 -2.34758235281010E-06 -2.34972869089631E-06
* ORBITAL    1   51
  2.60861409165556E-08  1.80353235235725E-07  1.51174550546929E-06  5.61319175487444E-06  2.05847142763750E-07
  5.48821599981893E-07  3.49408818417515E-06  1.67853423413953E-05  1.96850133283862E-06 -5.63910404692116E-07
 -2.21619880782613E-06 -1.10032392232886E-05 -1.36982680360337E-06 -8.13309101178668E-07 -4.10642805734343E-06
 -2.05116773776832E-05 -2.70101831800330E-06  3.54752843197853E-06  6.86100672048123E-06 -1.32983654328736E-06
  2.50163883170083E-06  3.75520306784147E-06  9.04853434679663E-06 -1.39346447250460E-06  2.30543349978058E-06
  2.22123783622170E-06 -3.31895771308819E-06  6.47694150841232E-09  4.63390896525708E-08  2.22605239566320E-07
  9.47172862304827E-07  2.62512656151291E-07  1.28092056791185E-08  2.20536076658253E-07  1.54595731439231E-06
  5.38739855799029E-07 -7.87658294132324E-09 -1.29784205267112E-07 -9.43938259140376E-07 -3.91056091630322E-07
 -1.20225433227742E-08 -1.85285674134568E-07 -1.38419015176781E-06 -5.73240876631774E-07 -3.27382841219916E-07
 -5.91205422056676E-07  1.78477830864416E-07  3.05624547088327E-07 -6.01378798533014E-07 -1.10665836689313E-06
  2.12968217135629E-07  3.74775093976891E-07 -2.45929430782271E-07 -3.51831948299935E-07  9.01319310166479E-07
  6.16172143382835E-06  5.26472877466975E-05  2.51540435316480E-04  2.43222218229404E-05 -8.64691844841376E-07
  2.16548846117286E-05  1.35852237441195E-04  1.70112203806061E-05  3.14026153059916E-07 -2.38538231739750E-05
 -1.69691910351747E-04 -3.56380184011812E-05 -9.73036306569349E-07 -6.87930772575695E-06 -4.82378646374506E-05
 -1.54502537447775E-05 -5.76260733175189E-05 -8.20256213334901E-05 -4.53271293305286E-06  4.06504710198811E-08
 -2.97106868718277E-05 -3.89360213887781E-05  8.26976566907942E-07 -1.18389905807468E-05  1.27909346020995E-05
  6.68240212242547E-07 -9.25332248896086E-07 -6.33074396460902E-06 -5.36705423392417E-05 -2.57480045251822E-04
 -2.56635699632798E-05  9.76415333084091E-07  6.22299631916091E-06  5.26365574822870E-05  2.06922345170922E-05
 -3.89749591579537E-07 -3.70757677669915E-06 -1.74308533447657E-05 -1.77818569299293E-06  8.32759223203438E-07
 -3.26711116613900E-05 -2.20941189013354E-04 -3.84884442646569E-05  2.87157025681120E-06  6.92096868080163E-06
 -6.64705374854919E-06 -7.03019144666109E-06 -6.58654402220062E-05 -9.25170393884510E-05 -1.19672822180099E-05
  5.45631257773913E-06  2.84226056667006E-06  8.64543557073815E-06 -2.04924695696369E-07 -4.15235566804796E-06
 -2.22152015091324E-06 -6.19573372139145E-04 -3.08441279235306E-06 -3.22835259319920E-04 -8.11286876109912E-08
  8.59492163292523E-04  1.38886623014991E-05 -1.74800466301826E-09 -6.01545885083078E-09  1.18652221544954E-10
 -1.83574521633877E-04 -5.10126706419843E-06  1.84944023156590E-04  5.31134583840727E-06  2.57176567843137E-04
  7.58207726092513E-06 -1.45693813670500E-07 -2.02594231923273E-05  1.68823836510078E-06 -5.01865520884825E-01
 -3.26175132935459E-03  4.90675602756383E-01  3.19103795554557E-03  7.12252758990644E-01  4.62997250255423E-03
  1.97842000944220E-07  2.08987246825985E-06  2.53617817734917E-06  6.23020766216298E-05 -7.02560538680427E-06
  1.42491438592384E-04  4.92771103069840E-06  1.47149728774740E-04  1.66700649716277E-06  1.00204462005790E-06
  7.97081711646089E-06  2.71881750347258E-05  1.44837182265041E-07 -5.89919947052419E-06  1.48348905532961E-06
 -1.26485376938902E-05 -2.38353743638255E-06 -5.12674773543648E-06  1.09068419618473E-08  8.46097112134144E-08
  3.02301214865681E-07  1.76183691814493E-06 -1.00718720250157E-06 -1.75719180506250E-06  1.25485806625583E-06
 -2.52793452134371E-06  1.57658590342498E-06  3.60617333956134E-10  2.91152201251630E-09  1.07892246987211E-08
  6.46879220802084E-08  3.29873229279434E-07 -5.82248688163815E-08 -2.98468797815597E-07 -8.78605904278645E-08
 -3.77232671384732E-07 -1.03567961782321E-06 -8.23948805824820E-06 -2.78655832596894E-05  8.40258499943231E-07
  1.36523592926434E-05 -2.51877402306903E-06  5.73323319693191E-06  1.13474259955416E-06 -4.27305863887712E-06
 -4.72947098449241E-10 -2.00322288856401E-09 -6.15509283579028E-08  6.43949602222747E-08  1.00746301768976E-07
 -3.38815688269996E-07 -5.13684596416870E-09  3.02076284451607E-07 -6.57727052086663E-07 -3.05814201063752E-06
  6.78944638467051E-07  2.16662716274609E-06  2.66189053603937E-06  1.18696284721266E-06 -1.68521491409923E-06
 -3.15831257315173E-06 -2.25021653279684E-12  1.07540816355308E-08  2.24129118184996E-08  4.92884179560968E-09
  5.75563842173495E-08  1.35951710821060E-08  8.71968308539521E-07 -8.26167439813335E-07  6.29298257265941E-07
  2.98115945947390E-06 -3.24076089275461E-06  3.06525057859039E-07  9.90126755466522E-07  1.70339896241803E-06
 -1.04999360903910E-06  3.25654529752009E-06
* ORBITAL    1   52
 -9.21640123693712E-07 -6.30487439796233E-06 -5.34724913843286E-05 -2.56536327795090E-04 -2.55803309445354E-05
  3.92774036651918E-07  3.76893595207096E-06  1.77395638891073E-05  1.82035265820682E-06 -9.75204404452724E-07
 -6.19093986024334E-06 -5.24118282986873E-05 -2.06208343006802E-05 -8.34256440789793E-07  3.25595177107308E-05
  2.20185852058372E-04  3.83398557583682E-05  2.93059804806797E-06  7.02383984446698E-06 -1.18972211821443E-05
  5.49306564684408E-06 -6.56984758240431E-05 -9.22320182637169E-05 -6.68627687360606E-06 -7.06699292054256E-06
 -2.82421626629203E-06 -8.63008431566645E-06  9.03687381011035E-07  6.17784158521032E-06  5.27594578382889E-05
  2.52157739534953E-04  2.45758321137021E-05 -3.10563438608355E-07  2.39822346899079E-05  1.70516611105996E-04
  3.58044344102114E-05  8.68755900957683E-07 -2.16585466554672E-05 -1.35932004950131E-04 -1.70234521703453E-05
  9.75075759289332E-07  6.93007647473678E-06  4.86287586087174E-05  1.55438733706594E-05 -5.77440063683871E-05
 -8.22010501315972E-05  7.90545800482033E-07 -1.19154984298045E-05 -2.98129807153385E-05 -3.91085647460114E-05
 -4.64290876066048E-06 -9.28051888032527E-08 -1.28076119750988E-05 -7.03751927384623E-07  5.10579180067200E-09
  3.63584642980578E-08  1.89001874452466E-07  8.31540536588057E-07  2.09542704956886E-07  8.55576921870032E-09
  1.62229002882673E-07  1.14561774046631E-06  4.28510317029254E-07 -1.17935329345381E-08 -2.19646556039598E-07
 -1.55970047184051E-06 -5.41917124654317E-07  1.21317003433569E-08  1.96523949479306E-07  1.45503302282928E-06
  5.87625833509459E-07 -3.74001665962508E-07 -6.66652614360950E-07  1.97066464577817E-07  3.46895041706982E-07
 -6.20469267416227E-07 -1.13604854117866E-06  1.73985921860161E-07  2.86837071378164E-07  2.65458552117879E-07
  3.77038406393430E-07  1.86209774677834E-08  1.28519536630752E-07  1.10691506280540E-06  3.98979265513776E-06
  4.26742470855194E-08  5.66874906233348E-07  2.37657729232328E-06  1.18534614901080E-05  1.51722120302011E-06
 -5.52366656852524E-07 -3.36306863144207E-06 -1.62067925620179E-05 -1.90988889618577E-06  8.11596164228576E-07
  4.06494559438746E-06  2.01970216155913E-05  2.62992899868947E-06  3.33094936309256E-06  6.59722631250347E-06
 -1.42617370946937E-06  2.29787147288351E-06  3.80503910878227E-06  9.09873873064659E-06 -1.37487410895274E-06
  2.48054013988518E-06 -2.19478923552523E-06  3.33163990523359E-06 -1.12493885488690E-07 -1.61316577983365E-05
  1.33464062424861E-06 -4.92998516431222E-01 -3.20601576518015E-03  5.01541697190325E-01  3.25980716232501E-03
 -7.10876002861239E-01 -4.62158909505995E-03  1.95472766168893E-07  2.04036874046411E-06  2.48870227431316E-06
 -1.34335529732292E-04 -4.87551432473000E-06 -5.74432924856118E-05  7.07371724833343E-06 -1.35068563469614E-04
 -1.57257742226583E-06 -2.01376414712748E-07 -2.91218916170944E-06 -2.47149840962293E-06 -1.76838867978318E-04
 -3.11042122753463E-06  6.94645682093409E-04  3.55670541419805E-06  5.28093552886648E-05 -7.86902820084334E-06
 -1.26505441540821E-09 -5.66172893757541E-09  2.74215102955651E-09 -1.63202210958876E-04 -5.16551024238897E-06
  1.62023738361583E-04  4.98065401388597E-06 -2.27401507713538E-04 -7.33812357735937E-06  8.81271286916423E-10
  7.06933989861329E-09  2.34236177030586E-08  5.81625949828315E-08  2.90088548284947E-07 -6.01516744751356E-08
 -3.25090932590984E-07  8.24806329541289E-08  3.77982976313868E-07 -1.03210040808955E-06 -8.21111742185802E-06
 -2.77704016847464E-05  2.52278436799829E-06 -5.71480764420869E-06 -8.46650408260006E-07 -1.35788952512503E-05
 -1.13418541557682E-06  4.28380810273738E-06  1.02386186075141E-06  8.13841058555665E-06  2.76136880694393E-05
 -1.60381376295134E-06  1.27033153306244E-05 -1.45007034364157E-07  6.02933631539958E-06  2.44390495383384E-06
  5.21914526988530E-06  6.98401734966532E-09  5.37094279241732E-08  1.94936427145739E-07  1.76477193410706E-06
 -1.20041017079154E-06 -1.77861123942741E-06  1.03106380532827E-06  2.53638442838018E-06 -1.60262223808656E-06
  6.37611085049143E-07  3.03082949800237E-06 -2.90969341376408E-07  3.27927199727804E-06 -1.00682822306679E-06
  3.26198566550550E-06  1.70931847438519E-06 -1.03991099057056E-06 -1.47673084537029E-09 -2.43224422016489E-09
 -8.33095807524029E-10 -9.31168919298709E-09 -5.76004349268585E-08 -8.11372807763559E-07  1.03804296460325E-08
  8.67314304430636E-07 -6.58133137119283E-07 -3.06019831415153E-06 -2.15955402857822E-06 -6.76281977891326E-07
 -2.64136805837775E-06 -1.68375665640243E-06 -3.15644984684685E-06  1.22870175127101E-06  1.90026388565245E-11
 -1.33868861887169E-10 -6.55966059621497E-08  6.36154670636346E-08 -9.91059798385135E-08 -3.58817355844868E-09
  3.04567021605386E-07 -3.30259137483489E-07
* ORBITAL    1   53
 -7.41252097517846E-08 -5.25628942081880E-07 -2.24494977999654E-06  1.22773343312155E-05  2.21282776859401E-05
  7.38871819501441E-08  1.13528521076658E-06 -3.44157459010235E-06 -4.82218737965529E-06 -5.38984820107523E-08
 -9.89556223124595E-07 -3.39230734433324E-06  2.88570648098688E-07  8.94593393179456E-08  1.48653026439425E-06
 -1.41133785000699E-07 -3.65281628102765E-06  1.03039714577157E-06  3.09081241487584E-06  2.45541728895800E-06
  4.42426680075392E-06 -5.97417790139357E-07 -1.78154289879379E-06 -1.00545702871266E-06  1.28163905048322E-06
  1.02675207016065E-06  4.02036128498481E-06  1.39155445978764E-06  1.04531059102486E-05  5.48889167026002E-06
  3.83347834741024E-05  7.84858737615008E-05 -1.36553985325153E-06  4.86577132798806E-05  2.70164409245388E-04
  4.71036383413633E-05  9.17528799502055E-07  2.24875443914472E-05  1.89305096073987E-04  6.03234632898484E-05
 -1.59971363632365E-06  1.85036491054212E-05  5.78589100656975E-05 -8.93335135612614E-06 -3.13605265550811E-05
 -7.55736557034953E-05 -2.62417428498525E-05 -5.99787876347989E-05  1.82265959200811E-05  4.34093773074541E-05
 -6.41196016257948E-05 -5.92927177175838E-05 -6.40312916422167E-05 -8.43502814350447E-05 -6.64790226826152E-07
 -4.77294048076469E-06 -2.27343040113599E-05 -1.01789413954443E-04 -3.09283740588487E-05  2.80521644833770E-07
  5.20765146968216E-06  3.42974153982238E-05  9.03678109542316E-06  7.01716015226167E-08  1.05005316151812E-06
  1.57783959948105E-06 -9.28140220678470E-07  3.95253343059986E-07  7.44881970434129E-06  4.78861093231781E-05
  1.27831363135435E-05 -8.70568107330378E-07 -4.58209810146816E-07  1.29628095876723E-06  4.43340645636944E-06
 -3.00610789656336E-06 -6.21295176637410E-06 -5.00828169174124E-06 -1.13318946112560E-05 -2.82401066036635E-06
 -6.34856274110041E-06 -6.57672678738132E-07 -4.72187036578579E-06 -2.24954024293355E-05 -1.00812477206579E-04
 -3.06551848787760E-05  4.50993822907915E-07  8.34009119386135E-06  5.15242364403564E-05  1.30141877383516E-05
 -1.06552120890554E-07 -2.18239305551660E-06 -1.61080486363882E-05 -5.00574815686712E-06  1.42819466627602E-07
  2.82361000088847E-06  2.22822655580807E-05  6.80565885306064E-06  2.20762569517942E-06  5.21155066793515E-06
  1.16796537754121E-06  3.42700524196247E-06  2.26807172925057E-06  3.57738653743940E-06 -5.02724828383196E-06
 -1.20918455426417E-05 -2.60951635442698E-06 -4.81479387252630E-06 -1.72095391301169E-07 -1.20071386729938E-06
 -9.61852684301588E-07 -5.91458532877607E-07 -1.16250406694404E-05 -5.77981952361617E-06 -3.94402476032926E-06
 -1.25502143041000E-07 -6.22094263533068E-06 -1.62334047236293E-06 -1.25579298854776E-05 -4.53379710427690E-05
  8.21520637512803E-06  5.09348760681821E-05  1.96054380217969E-06  8.70046272538947E-06  4.37684032954827E-06
  2.95908869230993E-05 -8.52565189958594E-08 -6.82389144778712E-07 -2.79247252949806E-06  1.21580214841699E-07
  2.85487946803070E-06 -2.92950667380188E-07 -2.87010813239586E-07  2.83408102068560E-07  2.15802387089755E-06
 -1.85190208976957E-07 -1.30181118989221E-06 -1.25106757616100E-06 -3.25592422731343E-06 -1.22272742064121E-05
 -3.12797169715647E-06 -3.46085857663802E-06  3.69149712078443E-06 -5.26543509780725E-06  2.93878686067837E-08
  1.45278310511788E-07  1.51174892515340E-06 -1.04596661215153E-06 -1.94675821298050E-06 -7.23253390860860E-06
  4.91067848596689E-06 -2.48344520956885E-06  5.70757344231012E-07 -7.24913840513529E-08 -3.52982073194030E-07
 -2.66876223047402E-06  1.89151139052969E-05  8.43678173071736E-07  1.05090781851446E-05  1.68845469238163E-06
  5.96238720916731E-06 -5.57680627361926E-07 -2.66352480456840E-05 -4.25754891347031E-03  5.00429757064137E-04
 -6.45887045852880E-01 -4.45106402671705E-03 -7.59515986722297E-01 -5.58721517161109E-03  7.67039585305461E-02
  7.74314840650151E-04  2.16548520795165E-08  9.41502578071858E-08  1.28842189591826E-06 -8.65007277743707E-06
  2.02861569299936E-06 -4.95960803754103E-06  1.09312707832338E-06  4.51526145572360E-06 -4.80011228975946E-06
 -1.14625160499920E-04 -2.13825717346915E-05  6.91503552328200E-05  7.14525842499973E-05 -1.43693183442658E-06
 -2.72241610161177E-05 -3.52765560205155E-05 -2.70463313770771E-05 -2.13272874795863E-08  3.75647644931363E-07
 -7.17807905858616E-07 -7.94437201416656E-07 -4.12013550302995E-07  4.49746012231953E-06  1.90998261885572E-06
  3.88031395808730E-06 -8.76148155752127E-07 -4.55406358708673E-06 -2.19687310229292E-06 -7.03020480780122E-07
 -1.10965480785940E-06 -5.70102503964211E-07  2.94737730690921E-06  2.87484778818297E-06 -1.24563925835301E-08
  4.31962266672132E-07 -1.06064773704182E-06 -4.66025101134315E-07  5.44198673016777E-08  1.92958704068397E-06
  4.49221935899382E-06  3.88398545570524E-06
* ORBITAL    1   54
 -6.61792835416585E-07 -4.75193581402793E-06 -2.26452655550734E-05 -1.00800606029779E-04 -2.96853953902463E-05
 -2.78152124057150E-07 -5.16509934760661E-06 -3.36032892496883E-05 -8.60854660915530E-06 -7.11826358399217E-08
 -1.07733380404334E-06 -1.73573955995511E-06  9.19201205380746E-07  4.04722026599151E-07  7.63269977367519E-06
  4.85801413572237E-05  1.27333406078962E-05 -9.00748446241648E-07 -5.72231528417061E-07 -1.02852728768838E-06
 -3.98221092612079E-06 -3.17098551066586E-06 -6.59584926808361E-06  5.26070955098883E-06  1.16977897316869E-05
 -2.70482754514333E-06 -5.97096704558539E-06 -6.54768007004330E-07 -4.70121017423884E-06 -2.23989830265128E-05
 -1.00293817210641E-04 -3.04179098781190E-05 -4.50533918371399E-07 -8.32031266428583E-06 -5.10986448038067E-05
 -1.27980791986689E-05  1.10322511385274E-07  2.25815124584102E-06  1.66220452721002E-05  5.15018348661180E-06
  1.46556717670544E-07  2.89717607920041E-06  2.26632513766551E-05  6.82941680477173E-06  2.27769158558435E-06
  5.37798958206167E-06 -1.21657257239640E-06 -3.56429278131416E-06  2.22812043073442E-06  3.49650621925646E-06
  5.08306913621457E-06  1.21766336505297E-05 -2.76466315575930E-06 -5.06110447575908E-06 -6.28771577832728E-08
 -4.44918502673127E-07 -1.85781923684923E-06  1.47021804596988E-05  2.33918003834588E-05 -6.45178972238730E-08
 -9.47606568569105E-07  5.23754984865265E-06  5.52142763525848E-06  5.76376365454027E-08  1.06363805518051E-06
  3.79105991406148E-06 -2.32144501292441E-07  8.67264889487428E-08  1.42723291656650E-06 -9.78861484807405E-07
 -4.05414421726468E-06  1.03213379135427E-06  3.11466320358060E-06 -2.65820992990109E-06 -4.82528779931689E-06
 -5.83223294163897E-07 -1.79742894004165E-06  9.58710272858005E-07 -1.49369861225367E-06  1.20978976179505E-06
  4.50843917683702E-06  1.34577420407324E-06  1.01086748373161E-05  4.87954995186168E-06  2.99272379167792E-05
  7.37784933503621E-05  1.28324685268025E-06 -4.89910394877858E-05 -2.78315476469724E-04 -5.02126978513336E-05
 -9.43839101652311E-07 -2.29015309215604E-05 -1.93796859222571E-04 -6.18168291641867E-05 -1.54445974039512E-06
  1.81292674417434E-05  5.85596975869855E-05 -8.21060695704957E-06 -3.18986936636958E-05 -7.72894771123287E-05
  2.61783284753066E-05  6.01181728297828E-05  1.91400136138512E-05  4.50148319535510E-05  6.31825819136095E-05
  5.91459530903810E-05 -6.48053687539192E-05 -8.70695377297807E-05 -1.70593787500327E-06 -1.31762425609508E-05
 -4.73205641186051E-05 -8.31266062673367E-06 -5.15458083709298E-05 -1.96527559381496E-06 -9.23772941316929E-06
  4.46018547751574E-06  2.98559006221397E-05 -1.84555332354832E-07 -1.29537415550379E-06 -1.12855696842492E-06
  6.46131458587049E-07  1.26122174829647E-05  5.69843338870790E-06  4.61576414337351E-06 -1.60916956620746E-07
 -6.95943000483677E-06 -1.58141396029262E-07 -1.08959230681837E-06 -3.86921617881680E-07  3.44297172037084E-06
  1.35580580822299E-05  3.18592433952770E-06  3.52631803705644E-06  3.61765928371157E-06 -6.08018960527028E-06
 -8.21296104022214E-08 -6.55848262846277E-07 -2.65997322834082E-06 -1.03134170495047E-07 -2.54451378653073E-06
  3.01823834415751E-07  3.82710940974179E-07  2.84671037342609E-07  2.04119322497074E-06 -7.49399517795738E-08
 -2.89055280033797E-07 -2.79104132512723E-06 -3.14991705473533E-05 -1.01873435224080E-06 -1.97403313586013E-05
 -1.87027768819398E-06  8.03172815816060E-06 -5.72564333802516E-07  2.78189185478343E-08  2.46487507934353E-07
  1.41943569624706E-06  2.41191751732731E-05  1.98802926495889E-06  2.85363386397314E-05 -4.59901782574926E-06
 -7.53462419618224E-07  4.50737524335897E-07  2.60760992546196E-08 -1.52690243410903E-08  1.46540222585732E-06
 -7.14575019521292E-07 -1.94035407952001E-06 -1.08005510324407E-05 -1.22649173257802E-06  9.77817739619376E-06
 -4.71942210267794E-06 -2.79700754566650E-05 -4.51583972335200E-03  5.34666460510452E-04  6.42802533997025E-01
  4.43520937157357E-03  7.60977566992617E-01  5.60487494801853E-03  8.73689863210222E-02  8.52111670829285E-04
 -9.37569603419589E-09  4.52373801815901E-07  7.38317938684807E-07  7.71060526928703E-07 -3.94369710494907E-07
  4.41026982827219E-06  1.89913320837758E-06  3.70241227140171E-06 -1.19980679153519E-04 -2.20499974356730E-05
 -7.17691597741055E-05 -7.44903926153833E-05 -2.55802421311391E-06 -2.63638907498608E-05 -3.65801518247762E-05
 -2.68224192152956E-05 -4.71511342258756E-09  4.38367967997709E-07  9.89731613105025E-07  4.54651874992981E-07
  1.19881052759552E-08  1.85703312827641E-06  4.36752167843921E-06  3.60471170643303E-06 -9.23169518677344E-07
 -4.80118869311549E-06  2.35530841525056E-06  7.06478457822122E-07 -1.15996567195193E-06 -5.84838961673413E-07
  3.20593878908275E-06  3.22366095635491E-06
* ORBITAL    1   55
 -1.34678460540505E-06 -1.01161156841604E-05 -4.92229519210288E-06 -2.98909324971964E-05 -7.34547249227434E-05
 -9.45136945993000E-07 -2.29274067135618E-05 -1.94063161746518E-04 -6.19102532985320E-05  1.29089843389198E-06
 -4.88447288804984E-05 -2.77449161111218E-04 -5.00279657757595E-05 -1.54736591776471E-06  1.80693429614220E-05
  5.84237009938736E-05 -8.12894605165454E-06  3.19239165137077E-05  7.73611240327856E-05 -6.31042335760267E-05
 -5.90970775929288E-05 -1.91532841146069E-05 -4.49662792352712E-05 -2.62190782469642E-05 -6.02686920720300E-05
 -6.47322337498207E-05 -8.68938258233895E-05  6.14244385612543E-08  4.34453462344960E-07  1.81042934668466E-06
 -1.49711975183158E-05 -2.35465947947631E-05  5.71578319764711E-08  1.04927281386840E-06  3.69905077020232E-06
 -2.55128619758677E-07 -6.40922761446987E-08 -9.39529377404768E-07  5.31534697819094E-06  5.56028115746110E-06
  8.57009002942535E-08  1.40443376816911E-06 -1.13088462489917E-06 -4.09643002855934E-06 -1.02625422669315E-06
 -3.10894685032622E-06 -9.51197890617969E-07  1.50938502400910E-06  5.76017056004060E-07  1.78800231599747E-06
  2.66621197847624E-06  4.83848121702147E-06  1.22046528557242E-06  4.53323272587440E-06  6.53240792176287E-07
  4.69026283433571E-06  2.23464171444680E-05  1.00049471982807E-04  3.03435452312282E-05  1.10294799473444E-07
  2.25771407072775E-06  1.66114551888058E-05  5.14222254097901E-06 -4.48537011557163E-07 -8.28431520929227E-06
 -5.08957700874857E-05 -1.27552865008906E-05  1.46086127326056E-07  2.88710894180395E-06  2.25740332619888E-05
  6.79757091196058E-06 -2.27761161373918E-06 -5.38333081634343E-06 -5.06619589202655E-06 -1.21401943708370E-05
 -2.22131263974600E-06 -3.49026468494292E-06  1.21628481415078E-06  3.56230723995979E-06 -2.75531840612178E-06
 -5.04613267576879E-06  6.61016145068012E-07  4.74631702716488E-06  2.26210100208433E-05  1.00718909521098E-04
  2.96708301642010E-05 -7.10688796820076E-08 -1.06923400858596E-06 -1.69075496792722E-06  9.26160335812473E-07
 -2.77632868853381E-07 -5.15504291680838E-06 -3.35627203600132E-05 -8.60378038426601E-06  4.04079059917581E-07
  7.61747793690194E-06  4.85012074027051E-05  1.27171937899033E-05  8.93794380911972E-07  5.59672991083524E-07
 -5.26074701318356E-06 -1.17023292461898E-05  3.16397594552769E-06  6.58438036585466E-06  1.03098017695981E-06
  3.99250517551390E-06 -2.70199405648735E-06 -5.97522855672178E-06  1.61458655049071E-07  1.11509259230197E-06
  4.89385050725660E-07  3.18275798495687E-06  3.54813628425097E-06  3.43956703247771E-06  1.35808461465763E-05
  3.61048017615085E-06 -6.03158926493097E-06  8.20698340625290E-08  6.55253458137101E-07  2.65393037317105E-06
  3.01244052536968E-07  3.81706313705361E-07 -1.04524934470397E-07 -2.53269338257817E-06  2.84015210020222E-07
  2.02523546940946E-06  1.70523812988400E-06  1.31712242851855E-05  4.73177269525276E-05 -1.96097215717561E-06
 -9.23600515617212E-06 -8.29604201023862E-06 -5.15554433978354E-05  4.45298807436687E-06  2.98498211206631E-05
  1.81942922693808E-07  1.27549369661366E-06  1.05275342948318E-06  5.68280855161658E-06  4.57792712877617E-06
  6.56602852885027E-07  1.26870189418020E-05 -1.68536826965109E-07 -7.00851238346409E-06 -2.91888042698984E-08
 -1.72469485475223E-07 -1.48295582934679E-06  1.07171418330072E-05 -1.04190739013647E-06  1.41071345290753E-05
 -1.82365433312935E-06  4.60070075507250E-06 -4.70626613733929E-06  2.79851319064280E-05  4.52144066279381E-03
 -5.35209265696784E-04  7.61107922932248E-01  5.60752063422918E-03  6.42641040225701E-01  4.43534407204015E-03
  8.74213979232911E-02  8.51075983709058E-04  7.49847538081638E-08  4.62732377079111E-07  2.74390035790209E-06
  2.08588846324891E-05 -1.64872976783693E-06  1.11467396732171E-05 -7.51756030043154E-07  6.86708733288836E-06
 -6.25464929975999E-07 -2.56916676058380E-08  9.99967601238258E-08 -1.46226153505745E-06 -1.82465887343338E-05
 -4.91987682785166E-06 -3.24259630820556E-05  1.57741608864360E-06 -7.75670779193930E-06  3.79289571893003E-07
  9.32877052537914E-07  4.81788884664213E-06  7.05259648770914E-07  2.34754660463840E-06 -1.15760782621344E-06
 -3.22773564711247E-06  5.90899534829693E-07 -3.24051925233771E-06  1.45011932869398E-08 -4.31922061952841E-07
  4.59252265520767E-07  1.01024043615164E-06  1.89296680707325E-08 -3.60513035404120E-06 -1.85315387510268E-06
 -4.36178039968083E-06  1.20004709336382E-04  2.19224722417666E-05 -7.44036763434443E-05 -7.17958866074716E-05
 -2.28193592949182E-06  3.66834526185815E-05  2.69190983954974E-05  2.74322668840612E-05  5.12625599128892E-09
 -4.57879286396029E-07  7.68883604308167E-07  7.42090444376668E-07 -3.97051301479545E-07 -1.89652145085043E-06
 -3.69594655813005E-06 -4.40788982893511E-06
* ORBITAL    1   56
 -6.63492951635100E-07 -4.76375097192039E-06 -2.26941168282807E-05 -1.00805128720400E-04 -2.97065378341571E-05
  1.09668084019396E-07  2.23927451096896E-06  1.63663628569348E-05  5.03138861687227E-06 -4.61316521033020E-07
 -8.51988073770040E-06 -5.19431562917431E-05 -1.28191816144456E-05 -1.41282223364464E-07 -2.79133032133854E-06
 -2.17961964024695E-05 -6.54652534722391E-06  2.25565327510134E-06  5.32583860895784E-06 -4.94532589650586E-06
 -1.18389202911509E-05  2.39006616843524E-06  3.84658702715425E-06  1.17020666008943E-06  3.43593760875711E-06
  2.92908078181790E-06  5.36305716588230E-06 -6.74209900157891E-07 -4.84071680981836E-06 -2.30557948974114E-05
 -1.02246422938951E-04 -2.99597419606878E-05 -7.69131117301653E-08 -1.17624375276581E-06 -2.23021451827128E-06
  8.15599321758965E-07 -2.85877858893129E-07 -5.30165265557846E-06 -3.43784899499481E-05 -8.81171525137431E-06
 -4.07756446248062E-07 -7.67446834956930E-06 -4.86860229261558E-05 -1.27149390958923E-05 -9.74009181046999E-07
 -6.70389779961527E-07 -5.24076402916201E-06 -1.16898185161944E-05 -3.11637081103286E-06 -6.46172553822214E-06
  1.02325025918169E-06  3.91063015404983E-06  2.79327305823922E-06  6.22134280015984E-06  1.33538807501085E-06
  1.00208703187081E-05  5.98837650309018E-06  3.43947447036412E-05  7.52380624999867E-05 -9.32264016459423E-07
 -2.23921326159384E-05 -1.90507364945068E-04 -6.10735779348847E-05  1.20232358569726E-06 -4.81560758131844E-05
 -2.76871137914284E-04 -5.05779986819593E-05  1.48109713466120E-06 -1.81937699186765E-05 -6.21897718476799E-05
  6.68788497674229E-06 -3.10426290404325E-05 -7.56141259029601E-05 -6.24652097895761E-05 -5.96102824832817E-05
  1.81935428657543E-05  4.33033923696270E-05 -2.57842922480017E-05 -5.96646496541359E-05  6.29262180885928E-05
  8.48583087819904E-05 -7.93919832923715E-08 -5.63485943589256E-07 -2.42907636086741E-06  1.19319756502442E-05
  2.24662827196338E-05  6.00721743169459E-08  1.10420915678069E-06  4.09544712941937E-06 -1.29472563641773E-07
 -7.38959330550787E-08 -1.12866557152157E-06  3.94433265055169E-06  5.14943817993572E-06 -9.40186943291835E-08
 -1.56552672539441E-06 -3.26345663856613E-09  3.77579450879409E-06  1.08998994436363E-06  3.23906961403782E-06
 -1.10516613092468E-06  1.16172127364224E-06 -6.35076784612499E-07 -1.87038064652184E-06  2.65243406092210E-06
  4.81415764167727E-06 -1.09012241976959E-06 -4.20671763826027E-06 -8.01303073952850E-08 -6.41701517472839E-07
 -2.63050523068833E-06  2.95780917348773E-07  3.60131609101806E-07 -1.02863276016638E-07 -2.54982376346301E-06
 -2.70077605560467E-07 -1.97264702363254E-06 -1.89529547561858E-07 -1.33208112593076E-06 -1.25822596958838E-06
  3.09448445680545E-06  3.58061673154790E-06  3.25172096099180E-06  1.30937688273410E-05 -3.59291630703942E-06
  5.32022194922087E-06 -1.77827782721793E-07 -1.24181632343183E-06 -1.01886666743560E-06  5.60413052769561E-06
  4.40497206030926E-06  6.33915811291044E-07  1.21947415564846E-05  1.71368629520207E-07  6.79985847519385E-06
 -1.64990210729358E-06 -1.27536366294961E-05 -4.59362531442353E-05 -1.94624198581750E-06 -9.26271814519416E-06
 -8.13148265778181E-06 -5.07923232874441E-05 -4.31361839761850E-06 -2.90107951257827E-05 -2.77727941609271E-05
 -4.48544982988579E-03  5.30589246611886E-04  7.65908090266097E-01  5.63246600152502E-03  6.37128303946327E-01
  4.38879727453495E-03 -8.58396800278731E-02 -8.36584361565807E-04  1.92391158724613E-08 -6.95097438296965E-08
  1.24569176933056E-06 -1.58361067173181E-05 -1.27563909619496E-06 -6.92561420106721E-06 -2.05898626762477E-06
 -8.68983820835228E-06  4.58903142911693E-06  2.12969504032558E-08 -7.96563831935500E-08  1.33271290719674E-06
  5.58185964025930E-06 -4.86454163700464E-06 -1.13094226863792E-05  1.74559938612181E-06  8.77861095195546E-06
 -4.75456191756356E-07 -7.65428955259620E-08 -5.82603469671245E-07 -2.73766938057125E-06  2.95584086609440E-05
 -1.43492713049564E-06  2.42379414388692E-05 -5.79134754830025E-07 -3.51471632132459E-06  5.67990308499239E-07
 -1.15597984863336E-08  4.23234255559206E-07  4.33496392959200E-07  9.92708874227065E-07 -2.76347090885028E-08
  3.66602383474910E-06  1.84668692085602E-06  4.30876902336129E-06 -9.26195555578439E-07 -4.78420659822025E-06
  7.07118610226743E-07  2.22684682276378E-06  1.08666645441418E-06  3.24663884443551E-06 -5.59177360985689E-07
  3.24100245527132E-06 -1.80576046336339E-08  3.89823570837471E-07  7.24205939298416E-07  6.95651646938039E-07
  3.83862732747492E-07  1.83649635400356E-06  3.67181339083625E-06  4.32162946516771E-06 -1.16754144143232E-04
 -2.26998017635681E-05 -7.16047806761803E-05 -6.92211063922062E-05  1.19125066068228E-06 -3.65072990116963E-05
 -2.61441063316693E-05 -2.70398683982178E-05
* ORBITAL    1   57
 -3.14227294592031E-07 -2.25668976715584E-06 -1.06410608334054E-05 -1.81189099989469E-05  2.06869220522196E-05
 -6.57087757730446E-08 -1.64644383522458E-06 -3.39122718976457E-05 -1.93698344795312E-05 -3.29103325863143E-07
 -6.18278707094101E-06 -3.47315009508961E-05 -7.01584935529961E-06  1.91819038784210E-07  3.31851851279975E-06
  1.13631788179023E-06 -8.66412126981384E-06  1.82809488263814E-06  5.06309780433455E-06  8.38331851012973E-06
  1.66530875123369E-05 -1.17458319100948E-06 -3.17738307256707E-06 -4.89335462218824E-06 -6.10912426607750E-06
  2.43196697323067E-06  7.37978495907386E-06 -1.87969708206714E-06 -1.43999167804949E-05 -2.49369216914460E-05
 -3.11131228160630E-04 -1.83672393128016E-04  6.06605190804847E-06  3.89112771171443E-05  4.88974505413743E-04
  1.77278428805236E-04  1.40990814663356E-06  1.08709268673322E-05  1.22877602998231E-04  4.09034458298442E-05
  3.28409108888546E-06  1.98524307674463E-05  2.58258883701300E-04  9.60771200719402E-05 -7.07549351106631E-06
 -1.81645914720633E-05 -3.22390090953429E-06 -1.99308694897736E-05  4.25183118579282E-06  1.11478671962967E-05
 -1.63729099698263E-05 -1.37283807755860E-04 -1.40247504524659E-05 -1.11822031156474E-04 -3.22705457995256E-07
 -2.32208859562615E-06 -1.08134994828725E-05  4.11028341480051E-06  5.79625902545479E-05  1.82212603008517E-07
  3.02855735287135E-06 -5.91748076246611E-06 -1.41106621649291E-05  1.19303389368225E-07  1.91706739735700E-06
  3.25428344083346E-06 -1.35746290319692E-06  5.26607328717184E-07  9.24913259470330E-06  2.61937399582099E-05
 -6.54280818547958E-06 -2.84155200629488E-06 -6.19539830009375E-06 -1.05588031548619E-05 -1.94906329334661E-05
 -5.03976853478841E-06 -1.25424761580451E-05 -1.16294686722056E-05 -1.81967524118742E-05 -3.05515909940960E-07
  2.71188426554732E-06 -3.09711794239168E-07 -2.22865823687042E-06 -1.03769144352528E-05  4.98367850906418E-06
  5.74544228480288E-05  5.04393396149506E-07  8.68984400374359E-06  1.58883453389062E-05 -1.24760040692959E-05
 -2.29844125849651E-07 -4.22138615837878E-06 -2.05390925371110E-05 -3.17399341631160E-06  4.19982800001761E-08
  7.42189551258997E-07 -6.56892075483670E-06 -8.95027282363216E-06  3.15289086440670E-06  8.08242891459786E-06
  3.13672132430959E-07  1.24858047614009E-06  4.93471648885225E-06  1.15127219669752E-05 -5.83479476589714E-07
  2.88753536327484E-06 -1.55957743468788E-05 -2.65287374233978E-05 -6.71871066921217E-07 -4.85577977813458E-06
 -1.30076392310971E-05 -4.24164273786962E-06 -2.97904044955245E-05 -1.86313209433631E-06 -3.46735867967745E-05
 -3.20461445411608E-07 -3.45935694807682E-05 -2.65366034373731E-06 -2.00546421215388E-05 -6.57160802417513E-05
  3.46494856975482E-06  8.29802580415007E-06  1.75599269981496E-07  4.15270498350533E-05  2.29575241832011E-06
 -2.38675830802121E-05  1.63230771462748E-07  1.33978226219212E-06  5.69797481122605E-06 -1.05920946532712E-06
 -1.59272531350674E-05 -6.05898968507624E-07 -4.89569177559718E-06 -3.20923517672186E-07 -7.81685871938844E-06
 -6.88400814784923E-07 -4.97698126982868E-06 -1.33388001255657E-05 -3.32426811946554E-06 -5.69609647753267E-05
 -2.82643231876150E-06 -7.57839444640689E-06 -1.60585779860955E-06  4.05298619308410E-06 -8.23203778415144E-08
  5.62240451815457E-10 -3.30458759217783E-06 -2.72462237042002E-05  4.27364722361275E-06  1.30598096362449E-05
 -8.14569880833554E-06  2.53384185699116E-05 -5.38695507719465E-06 -1.21125281435392E-07 -3.30433449078474E-07
 -4.46353865173006E-06  9.13628860997061E-06  2.57909937136711E-06 -3.35882357275432E-05  1.19149682405231E-06
  2.95547799552278E-05  1.06372806645185E-06 -7.71414350177875E-05 -1.45025622127934E-02  1.82682809022902E-03
  5.77510834708619E-01  3.75932565531491E-03 -4.20366803965276E-01 -2.88824611448009E-03  6.99679136050644E-01
  4.65982935766608E-03 -6.35204348410078E-08  4.24038262975257E-07 -2.85450665874884E-06  2.49741437442609E-05
 -5.90372554355431E-06 -3.14226144225292E-05  1.82458515868308E-06 -4.27416884191747E-05  8.78809695634643E-06
 -7.47574566397068E-05 -1.38168761862017E-04  5.89962127154146E-05 -9.17289258328454E-05  1.05115043450988E-04
  2.39543961597150E-05  2.06934204422868E-05  2.35196737037389E-05  4.17292017725745E-07  1.21758049466638E-06
  1.13177640231774E-06  3.06900262942888E-06  1.25813788787563E-06 -1.04650102181262E-05 -4.22927958865498E-06
 -1.28023303880139E-05 -1.81173436524723E-06 -9.12463235568788E-06 -1.87443024532093E-06 -4.68390661036667E-07
 -1.06051854189347E-06  1.17592032332586E-06  1.54099762046055E-05  1.53394433226060E-05  4.02218187645849E-07
  1.14410098231079E-06  2.97922076085538E-06  1.19910274487811E-06 -1.33845611888347E-06 -4.27175924398598E-06
 -1.04811401626924E-05 -1.28397804654311E-05
* ORBITAL    1   58
 -3.06382026858140E-07 -2.20484998345218E-06 -1.02809463367058E-05  5.62411380486614E-06  5.76955877634023E-05
 -1.63458240674248E-07 -2.68646622760239E-06  7.54972313182192E-06  1.43259353244512E-05 -1.08777444613929E-07
 -1.72273504006313E-06 -2.72070880150734E-06  1.27686468796197E-06  5.23612127704381E-07  9.20577634128547E-06
  2.60443574574268E-05 -6.58816541853427E-06 -2.57774025921242E-06 -5.72058309724682E-06  1.04275078142717E-05
  1.93313417702482E-05 -5.33648843178057E-06 -1.30327989461359E-05  1.14209745954116E-05  1.78917603193226E-05
 -1.88342757684630E-07  2.92921474246991E-06 -3.28764326686254E-07 -2.36612355105884E-06 -1.10415408518491E-05
  1.69165847586064E-06  5.64478527384582E-05 -5.17877289521224E-07 -8.96156590607528E-06 -1.79858505394773E-05
  1.18035245916901E-05  2.25498225623071E-07  4.13743643073966E-06  2.00321927488850E-05  3.06050342217528E-06
  4.99172443332561E-08  8.85112847501098E-07 -5.62849201836334E-06 -8.73890138766520E-06  3.12104237848531E-06
  8.03094970165893E-06 -3.55170744653866E-07 -1.34039794068212E-06  4.93042941044061E-06  1.14960374302583E-05
  1.00497903435104E-06 -1.89737727671175E-06 -1.55957598676556E-05 -2.66187386470900E-05 -2.94371952407638E-07
 -2.11386253451970E-06 -9.95573890994610E-06 -1.51671532892492E-05  2.13518094168985E-05  6.98426248908010E-08
  1.72361328121126E-06  3.46158688460071E-05  1.95945545839144E-05  3.25220968852276E-07  6.10744943140251E-06
  3.41328009362218E-05  6.80667274246424E-06  1.78168925659512E-07  3.05407948898637E-06 -3.59831143034036E-07
 -8.97091220113053E-06  1.87026835705357E-06  5.13847680045257E-06 -8.36430168450677E-06 -1.66231910221461E-05
 -9.84757518290606E-07 -2.80498279035470E-06  4.73384450235846E-06  5.81719057924758E-06  2.62684850997576E-06
  7.81260406480997E-06 -1.85458586159757E-06 -1.42110641855307E-05 -2.47320603655762E-05 -3.09590630572166E-04
 -1.84027034284949E-04 -6.05115882695176E-06 -3.93636110961446E-05 -4.91243650430775E-04 -1.78247881493823E-04
 -1.39780220622098E-06 -1.09743970075132E-05 -1.22636510404275E-04 -4.06509533172705E-05  3.20568921339844E-06
  1.92613553835123E-05  2.51673359302753E-04  9.40238675349142E-05 -7.13160914349598E-06 -1.80644693620102E-05
  3.12424438513366E-06  1.94866392812403E-05  4.06498880319440E-06  1.17306133839312E-05  1.62663667128313E-05
  1.36221911442855E-04 -1.42311442478969E-05 -1.12716470896561E-04 -2.71045930506964E-06 -2.04778463068241E-05
 -6.69876177400458E-05 -3.50231171462811E-06 -8.75443586903227E-06 -2.12045038007224E-07 -4.25650394166797E-05
  2.31693752958583E-06 -2.35534713902798E-05 -7.00059673781268E-07 -5.07114234559746E-06 -1.37883986761904E-05
  4.03738191058670E-06  2.91323552028198E-05  1.89410541511884E-06  3.51464670677594E-05 -3.60322985365946E-07
 -3.47989974278366E-05 -6.22381620660668E-07 -4.47459301902903E-06 -1.16103140360775E-05  3.39521361457546E-06
  5.71779381849357E-05  2.83929595641576E-06  7.61577140953836E-06 -1.88550026856228E-06  2.29669558297133E-06
  1.63588682040639E-07  1.34332437204425E-06  5.74345931447748E-06  1.05641065551409E-06  1.58729816172844E-05
  5.84635418400508E-07  4.74816671047816E-06 -3.25501405071944E-07 -7.92036011866532E-06 -1.12156090400288E-07
  3.81149779976746E-07 -4.40675632697784E-06 -2.96291273750053E-05 -2.78344144209940E-06  5.89392553475312E-05
 -1.16316864077040E-06  6.16369942427034E-05  1.16440785431561E-06 -5.87097723466008E-08  3.58254158830478E-06
 -3.61820126602687E-06  1.25284320010623E-04 -3.63300447800002E-06 -1.61387556409432E-04  7.22342593340100E-06
  1.95640649324727E-04 -4.19296980438625E-06 -8.35978419940601E-08 -1.37154962111722E-06 -2.92394576894199E-06
  4.04937511728717E-05  6.13294505322488E-06 -2.16869104529792E-05 -2.19819724670788E-06  3.77605477840915E-05
  9.02778106637085E-06 -7.71666802587178E-05 -1.45036826005968E-02  1.82673716674002E-03 -5.85817758776690E-01
 -3.81241033119262E-03  4.14840448778267E-01  2.84996064233781E-03  6.96062316571048E-01  4.63552604358141E-03
  3.94575180976876E-07  1.12541008088605E-06 -1.17990269771187E-06 -3.00309291978379E-06  1.19437988620318E-06
 -1.03778534264071E-05 -4.22025735491733E-06 -1.25842357689866E-05 -7.64804548280647E-05 -1.39250878514557E-04
 -6.11720930423480E-05  9.17160836393483E-05  1.06433746906892E-04  2.31542710237519E-05  2.11178935814856E-05
  2.27189643271260E-05  4.21408566746844E-07  1.18975018502228E-06 -2.93601588422083E-06 -1.21715224025527E-06
 -1.33459181426298E-06 -4.24960343850896E-06 -1.04433688321647E-05 -1.27386612677837E-05 -1.78676291439571E-06
 -9.02584548694261E-06  1.98067247089151E-06  4.40175367963999E-07 -1.07765562848010E-06  1.12162373075660E-06
  1.50200121952513E-05  1.51620339180570E-05
* ORBITAL    1   59
  1.85460165313067E-06  1.42116531224713E-05  2.47249253890874E-05  3.09190181268660E-04  1.83425143119516E-04
 -1.39949758162870E-06 -1.10042693512339E-05 -1.22838772223240E-04 -4.07072444536108E-05 -6.05998132314380E-06
 -3.95028797657123E-05 -4.91927664138076E-04 -1.78324510746887E-04  3.21215464393881E-06  1.93806969013654E-05
  2.52458077425191E-04  9.42039020969984E-05  7.14557937547280E-06  1.80994814557266E-05 -1.64137479825555E-05
 -1.36466545706603E-04 -4.02498419317543E-06 -1.16040454881370E-05 -3.15941204560291E-06 -1.95508185420087E-05
 -1.42563705020415E-05 -1.12711913681509E-04  2.95982910645442E-07  2.12552838981744E-06  1.00053429076003E-05
  1.53551884855572E-05 -2.13409307709358E-05  3.24606361348387E-07  6.10504437543977E-06  3.40583799760340E-05
  6.77081070376033E-06  6.82553666431042E-08  1.69673187519793E-06  3.44660573334673E-05  1.95614823212896E-05
  1.77988095913760E-07  3.05580771245642E-06 -3.62426714574805E-07 -8.96852319098753E-06 -1.88972402886114E-06
 -5.17784483018272E-06 -4.75172087611571E-06 -5.85261069173838E-06  9.83472304150012E-07  2.79784384886004E-06
  8.37176200687279E-06  1.66563709200212E-05  2.63798019375818E-06  7.83939065839943E-06  3.31306152259271E-07
  2.38412869291481E-06  1.11336662752927E-05 -1.33796756718977E-06 -5.63443079608411E-05  2.24877047163877E-07
  4.12865767376433E-06  1.99699751654019E-05  3.04539521981094E-06 -5.22596719741870E-07 -9.03571072807113E-06
 -1.84396850396607E-05  1.16999842560973E-05  4.85326358540837E-08  8.67192716691195E-07 -5.72653991187935E-06
 -8.74908546910804E-06 -3.12923433727410E-06 -8.04880487322011E-06 -1.01833545463648E-06  1.85927348530976E-06
 -4.93187835701565E-06 -1.14945550934767E-05  3.53488011600360E-07  1.33746341841096E-06 -1.55925778248616E-05
 -2.65922695394805E-05  3.10604354756203E-07  2.23565757296465E-06  1.04031416708185E-05 -4.97211778862758E-06
 -5.74466797388939E-05 -1.06264236111136E-07 -1.71681836814081E-06 -2.51290938191238E-06  1.37240984726928E-06
 -1.64315272804760E-07 -2.71093499163493E-06  7.43556547781309E-06  1.43055516298098E-05  5.23030784981161E-07
  9.21760254998881E-06  2.60492801165082E-05 -6.59840686138186E-06  2.59781004465881E-06  5.75938859196983E-06
 -1.14401250083204E-05 -1.79359588250101E-05  5.33581673488827E-06  1.30242272002705E-05 -1.04356026050349E-05
 -1.94007194568022E-05 -1.84309149564332E-07  2.98313217481452E-06  6.26609756448881E-07  4.50662983087403E-06
  1.17254508400928E-05  2.83621889080356E-06  7.60920698099494E-06  3.38428651808864E-06  5.71237075815459E-05
 -1.87803435382284E-06  2.38133592513382E-06 -1.62595575988057E-07 -1.33572906639567E-06 -5.71585073853169E-06
  5.82088995104691E-07  4.72977214645450E-06  1.05624809850378E-06  1.58363672257140E-05 -3.25901787788755E-07
 -7.88292136076787E-06  2.71221653452976E-06  2.04902024280654E-05  6.70183894135159E-05 -2.38818544973503E-07
 -4.25760758059593E-05 -3.50880016135154E-06 -8.78585430233844E-06  2.30050936020278E-06 -2.35398198289343E-05
  6.99001390315305E-07  5.06260213250818E-06  1.37451898590476E-05  1.89220950129154E-06  3.50984456899556E-05
  4.02558912824798E-06  2.91308857036822E-05 -3.68800039109157E-07 -3.48036191116980E-05  7.18754228595612E-08
 -1.65808765394527E-06  3.42693276366032E-06  6.83410060158727E-05 -1.62070921876187E-06 -8.24123431576595E-05
  5.25025897255439E-06 -1.08446373208832E-04  7.93614736192006E-06  7.71036142364740E-05  1.44999348306952E-02
 -1.82720407366581E-03  4.14560109423132E-01  2.84822759171805E-03 -5.85798907054123E-01 -3.81445736697406E-03
  6.96245274279688E-01  4.63682924785983E-03  1.21646618486620E-07  1.52708546372036E-06  4.14125159012764E-06
 -2.16364867146100E-05 -1.74454697527338E-06  2.27451232953488E-05 -2.51343279952935E-06 -3.10607111245565E-05
  5.31363703736692E-07  1.01974112913758E-07  4.64055580432175E-06  2.56763962092478E-06  1.69973896543199E-04
  9.36395231526594E-06 -1.10349162669431E-04 -5.24952132861429E-06 -1.99462216266379E-04 -6.80838045578991E-06
  1.79391147631077E-06  9.02191317185202E-06  4.16810350950887E-07  1.98405121751970E-06 -1.07956720756879E-06
 -1.51541385428985E-05 -1.12613182287952E-06 -1.50153102278334E-05 -3.79221144615027E-07 -1.11344894641886E-06
 -1.17936494553397E-06 -3.03840449805937E-06 -1.39320009526348E-06  1.26858225269606E-05  4.23231089657604E-06
  1.04195080380925E-05  7.64322526583271E-05  1.39194990578827E-04  9.16534665294512E-05 -6.09898423482859E-05
  1.06152406633283E-04 -2.11417641845193E-05 -2.27734722037594E-05 -2.30312891424047E-05 -4.06147071108246E-07
 -1.13308188551291E-06 -2.98695056446588E-06 -1.19409090263605E-06  1.18518501584628E-06  4.21548993954477E-06
  1.25596261681471E-05  1.03616585502723E-05
* ORBITAL    1   60
  2.94555281761044E-07  2.12017224269930E-06  9.85604761115162E-06 -6.67147389376806E-06 -5.74884346845929E-05
 -2.28590077176226E-07 -4.19559589052031E-06 -2.04010135773817E-05 -3.13814167890714E-06  4.90194882110696E-07
  8.44941212010205E-06  1.47917190529780E-05 -1.25978470121650E-05  4.21219485365691E-08  7.38683766993691E-07
 -6.44377158330092E-06 -8.86864150690114E-06 -3.12303456686778E-06 -8.00154288360604E-06  5.99438148700832E-07
 -2.83499453833317E-06 -4.83418462792356E-06 -1.13235910560199E-05 -2.95029591344659E-07 -1.20609480717842E-06
 -1.54239135993060E-05 -2.62581062183745E-05  3.01630216336303E-07  2.17096400456911E-06  1.00966960335053E-05
 -6.80697475778735E-06 -5.83498941768525E-05  1.10368895170775E-07  1.75505187491583E-06  2.40435229149808E-06
 -1.49799923130446E-06  1.71955098039839E-07  2.84015111820558E-06 -6.89578242383516E-06 -1.42620396625621E-05
  5.12669424781315E-07  8.99657091492319E-06  2.49162098223821E-05 -6.75250489171173E-06  2.75698414910211E-06
  6.05874462815536E-06  1.14610569719994E-05  1.79078577905428E-05  4.97192303786370E-06  1.23937693536888E-05
  1.04617691629895E-05  1.93398593174944E-05 -2.64566486544333E-07  2.78889391386275E-06  1.84689137060334E-06
  1.41423181295562E-05  2.54823857605521E-05  3.10362645032710E-04  1.85214382962353E-04  1.36785269273412E-06
  1.08382334241769E-05  1.20945048209066E-04  4.02237528258599E-05  5.93211061249875E-06  3.87082481801806E-05
  4.82227164148505E-04  1.75582293506324E-04  3.19632843054522E-06  1.95300760916569E-05  2.52537754442160E-04
  9.45044873040150E-05  7.39122579716972E-06  1.84139623528327E-05  1.63131075446347E-05  1.35703883788225E-04
 -4.40629167056221E-06 -1.16308143827797E-05  3.34038293355064E-06  1.97208945600652E-05 -1.41513147808303E-05
 -1.11223872290628E-04  3.07719238855207E-07  2.21026474710581E-06  1.04200107901611E-05  1.75151369774172E-05
 -2.05865637310032E-05 -3.26101382592053E-07 -6.13677093352864E-06 -3.44439869638037E-05 -6.95666893210510E-06
 -6.99146359169591E-08 -1.72267527928526E-06 -3.41968196943576E-05 -1.93607563898952E-05  1.87435249060025E-07
  3.24711879917715E-06  8.49706552303724E-07 -8.67102547478399E-06 -1.77052445368944E-06 -4.94202147017319E-06
  4.81129500219691E-06  6.00213988190790E-06  1.15787640995807E-06  3.14751723278773E-06 -8.29423933378920E-06
 -1.65214959532034E-05  2.44235301187250E-06  7.39656944432874E-06 -1.62663594469754E-07 -1.33562913012455E-06
 -5.68697961553812E-06 -6.00761685517115E-07 -4.87528636950986E-06 -1.05689758058422E-06 -1.58852826561037E-05
 -3.20944399750827E-07 -7.78581181613920E-06  6.76662768158772E-07  4.88964075427115E-06  1.30621374904213E-05
 -2.75333923304012E-06 -7.62205891962637E-06 -3.32542035670821E-06 -5.69002559723034E-05 -1.61426260362921E-06
  3.83531394419093E-06  6.75587915229260E-07  4.88840806309819E-06  1.31880887071606E-05 -1.84221244373970E-06
 -3.46840150462956E-05 -4.08197551194186E-06 -2.95019357867585E-05 -3.78488665378270E-07 -3.43311876709870E-05
  2.62474223311820E-06  1.98338645305377E-05  6.50829088107232E-05  2.38327238467746E-07  4.12997044987169E-05
  3.38081915201369E-06  8.15163811258051E-06  2.17804910335143E-06 -2.37470510916943E-05  7.71759997159560E-05
  1.44537084220222E-02 -1.81349518476678E-03 -4.11395135926287E-01 -2.82869547005861E-03  5.88412290150668E-01
  3.83233825421494E-03  6.95919572026778E-01  4.63416522301358E-03  8.03315732096197E-08  2.65684399951591E-06
  2.47401819339466E-06  5.96022097951750E-05  2.43783832803747E-06 -9.67206676865797E-05 -6.71257080126883E-06
  1.03688058245463E-04  9.73881243409995E-06  8.00676653364179E-08  1.05584566861286E-06  2.94838945574949E-06
 -2.31058192417661E-05 -8.58113696975939E-06  8.43982733782167E-06  4.52572276323010E-06 -3.02641844330714E-05
 -5.88557851363859E-06  1.30788896031536E-07  2.24100475944046E-06  4.19930314535462E-06  4.80587687723726E-05
  1.71581530349568E-06 -4.23058886028404E-05  2.22718919562897E-06 -6.29874017295203E-05  4.26363221670199E-07
 -3.96204274127932E-07 -1.13479951896687E-06  1.18501336654411E-06  2.97925434896004E-06 -1.33796947002649E-06
  1.28234403480417E-05  4.27380473766420E-06  1.04969981543587E-05  1.82557945847602E-06  9.18069580767599E-06
 -4.58614817975772E-07 -1.80659502600508E-06 -9.92537826157107E-07 -1.54188269800516E-05 -1.17642378283223E-06
 -1.54151986564176E-05 -3.96749819618693E-07 -1.16863583776142E-06  3.03273487613598E-06  1.12018506743634E-06
  1.26659724203213E-06  4.22502752011397E-06  1.27762566493527E-05  1.04708760055361E-05  7.45804585645692E-05
  1.38297672219293E-04 -9.20876150828189E-05  6.00710818043231E-05  1.05317869708759E-04 -2.05315837423720E-05
 -2.33652308496679E-05 -2.35993006991187E-05
* ORBITAL    1   61
 -7.99075495321665E-09 -5.74809903204174E-08 -2.76694490233002E-07 -1.14656491683579E-06 -1.92159662080753E-07
  1.03001429195506E-07  1.98911901475849E-06  1.37937625096610E-05  3.52991064464240E-06 -1.02527930828089E-07
 -1.98097642379379E-06 -1.37287214842669E-05 -3.51042384066702E-06 -1.37974713155874E-07 -2.67006530505308E-06
 -1.86583107874491E-05 -4.81297458353083E-06  1.83734707246737E-06  3.64423501382931E-06  2.33267094645722E-07
  1.19298413514197E-06  3.08479156215339E-06  6.16868515959366E-06  2.46013421735937E-07  1.21474259043697E-06
 -3.79768417506543E-07 -1.80643242027545E-06  4.19940601814335E-09  3.03954664444126E-08  1.50825207371543E-07
  5.65442929662866E-07 -1.39482599913308E-07 -6.11621340704791E-07 -1.85745845373346E-05 -1.64165717121519E-04
 -5.75878053751491E-05  6.04387026009321E-07  1.83880266306444E-05  1.62636294918173E-04  5.71246558672640E-05
  8.76857808808370E-07  2.65651057673739E-05  2.34418483669018E-04  8.21377712461850E-05 -1.31632043393445E-05
 -5.08430544665366E-05 -2.03281804877103E-05 -6.26807148232286E-05 -2.28261057280586E-05 -8.85770646486244E-05
 -2.08536169055981E-05 -6.41168775779954E-05  2.88153013974558E-05  8.91533030334646E-05 -1.54924248663948E-07
 -1.11433638906530E-06 -5.23251376713402E-06 -3.00557193985376E-05 -8.51667074640778E-06  2.66212005718792E-07
  5.15035071149210E-06  4.17819352792093E-05  1.22914172765200E-05 -2.80357254366576E-08 -6.92227371227851E-07
 -5.91091510947867E-06 -1.74838356823620E-06 -9.74027497441871E-09 -2.74308379972908E-07  2.13920497026994E-06
  1.83272039561901E-06 -1.15910696499967E-06 -9.88608448244658E-07  2.29861852808296E-06  6.02847102018581E-06
  1.75493774634727E-06  3.96184455635883E-06 -3.46147657219704E-06 -8.09790169840117E-06 -4.44386969457905E-06
 -1.14888303774922E-05  1.57743904938794E-07  1.13452280376080E-06  5.33049246175178E-06  3.06195218096985E-05
  8.81926175340185E-06 -1.14616064831834E-07 -2.09168715203856E-06 -1.99345500125302E-05 -6.71656221806135E-06
 -1.24777319677059E-07 -2.40011417748297E-06 -1.61720887273924E-05 -3.87772083173422E-06 -2.06440430125415E-07
 -4.09965940144100E-06 -3.34975219585967E-05 -9.87429243524855E-06  2.04461011958822E-06  3.83224606985744E-06
  1.84597611435241E-07  8.66988723067390E-07 -2.03073328595799E-07  9.48843625314159E-07  6.01710735595506E-06
  1.52297059294996E-05  7.88273511251095E-07  1.42401254215813E-06  1.28904172714593E-06  9.79102855198781E-06
  4.32833870981095E-05 -3.22924312460697E-06 -4.47901549990518E-05 -2.52700734530441E-07  1.92052051666270E-05
  2.95085406253906E-07 -2.31682116012105E-05  1.27721889245025E-08  9.61840954043620E-08  4.15692593694459E-07
 -1.54574188302186E-06  6.65856644683135E-06  1.55280226168016E-06 -7.37970677673658E-06  2.14227368380041E-06
 -1.05940336757025E-05 -1.95953953088968E-10 -1.24177535755805E-09  2.83067146475628E-09  1.01290418506845E-07
  8.75488701441065E-07 -1.02921570426392E-07 -9.05528767105994E-07 -1.43151433083276E-07 -1.28303332443929E-06
 -1.32887200837675E-06 -1.00861623825406E-05 -4.42453259687831E-05  1.55976020955247E-06  2.98242029457418E-05
  1.86668619655499E-06 -4.03077318514928E-06  2.20987563330389E-06  4.56940194296182E-05 -2.90139362804470E-08
 -1.42970791096652E-07 -3.73820890458723E-07  3.12785704739749E-06 -3.10361576738522E-06  1.22789650271797E-06
  1.41698453476328E-06  9.77203690843819E-06  3.55698159578689E-08 -1.93686343659828E-09 -1.51169639040489E-08
 -4.82672865368881E-08  7.13491526121103E-06 -7.14104309116336E-07 -7.06073371182894E-06  6.24798724078835E-07
 -1.02231719946360E-05  9.85510576046787E-07  4.99447704305244E-08  2.10363588126973E-06  2.84254050046102E-07
 -4.99237753776733E-01 -2.77814609052405E-03  4.96274758628962E-01  2.76316653921076E-03  7.10229385066889E-01
  3.95217308615761E-03  3.51814237597637E-08  2.11568935114991E-07  5.43355458217957E-07 -1.05031286235001E-05
  6.49429211006835E-07  6.78407825726085E-06  8.40275913304501E-07 -6.23293786715420E-06  3.23576045149085E-06
 -1.53984580680350E-08 -1.82334520147101E-07 -8.51645126013817E-05  8.52004641769710E-05  1.20850156801145E-04
 -2.65287080016143E-05 -5.68149649704992E-09  2.73320577221001E-05 -3.47526184509296E-08 -6.07918644490439E-08
 -7.62182310916908E-07  1.54527316154963E-07  4.62987914113546E-07  4.65063874066552E-07  9.41794132150087E-08
 -2.49886152170670E-07  2.90913420831228E-09  1.30607603985263E-08 -2.48962174214887E-07  2.53570339242303E-07
  3.45827363014559E-07  8.65087720502656E-09 -1.84778362404879E-06  1.86635151252019E-06  3.56807272782974E-08
  6.00450247237289E-08 -2.35819747152881E-08  6.65124219790638E-07  6.59379453471889E-07 -1.11445712499706E-07
 -5.17559721813927E-07  2.39232330558180E-07
* ORBITAL    1   62
  1.61815612138793E-07  1.16345172359745E-06  5.45467870905383E-06  3.06020696205482E-05  8.25293807249018E-06
  2.66972488315880E-07  5.16249715063102E-06  4.17065639912710E-05  1.21790163585695E-05 -2.84575985552615E-08
 -7.06896427357420E-07 -6.17682583719231E-06 -1.87401835285496E-06  4.80486134155294E-09  1.82060180112371E-07
 -2.60547307570505E-06 -1.90427904681172E-06  1.14283043720260E-06  9.81571981553537E-07  2.31441787195037E-06
  6.07419697714913E-06 -1.66824185281628E-06 -3.80610412817276E-06 -3.52876174491548E-06 -8.29163262393061E-06
  4.39761810110063E-06  1.13759866192209E-05 -1.46524556851233E-07 -1.05400258984817E-06 -4.95231949237363E-06
 -2.94749331665779E-05 -9.32287917244662E-06 -1.05009372197819E-07 -1.91192011122873E-06 -1.89117334511668E-05
 -6.58692640522018E-06 -1.24437666278262E-07 -2.39603054192722E-06 -1.61771112901753E-05 -3.89715156643692E-06
  2.03188665736459E-07  4.03284582189483E-06  3.30937310865432E-05  9.84615320599748E-06 -2.07203914389316E-06
 -3.91674631936148E-06  2.33295858405303E-07  9.83178689815265E-07  7.40326137878348E-08 -1.27486514989510E-06
  5.83339781218872E-06  1.48436701305530E-05 -6.63746476643320E-07 -1.22977184444898E-06  5.79021375485474E-09
  4.12301868795700E-08  1.84840753214516E-07  7.61975154588195E-07  2.47856233771715E-07  9.89368206817246E-08
  1.90913193908712E-06  1.32703120488927E-05  3.37747446921003E-06 -1.01414996948555E-07 -1.95242653080491E-06
 -1.34615756341223E-05 -3.42214592817417E-06  1.41219505076753E-07  2.73151843650964E-06  1.89869633007108E-05
  4.86398176448905E-06 -1.73393744188242E-06 -3.47375392211933E-06  2.49085517822910E-07  1.21519633207714E-06
 -3.10024454189451E-06 -6.20306453747196E-06  2.04901294551473E-07  1.13872409694340E-06  3.59994588198063E-07
  1.76095879450684E-06 -7.15150289789576E-09 -5.13463628351367E-08 -3.22439377457758E-07 -1.80261588740575E-06
 -2.12378082202144E-07 -6.05006890174580E-07 -1.83876239239961E-05 -1.62074785462917E-04 -5.67343261014792E-05
  6.12548466653430E-07  1.84904087757736E-05  1.63779775019938E-04  5.75462007221903E-05 -8.67621691981786E-07
 -2.62175394572950E-05 -2.32990556623436E-04 -8.20593646976063E-05  1.32689126101699E-05  5.12280641826161E-05
 -2.01442844373194E-05 -6.21887207851425E-05  2.24941654878487E-05  8.72659085860148E-05 -2.10780468592344E-05
 -6.52825780529486E-05 -2.88631633982539E-05 -8.87846188419965E-05  1.01292671797569E-08  7.53358983745095E-08
  2.58434504580404E-07 -1.51637605164904E-06  7.46470385152832E-06  1.51456524810344E-06 -7.32746541296269E-06
 -2.20646904856321E-06  1.03213557770603E-05 -1.29688052161968E-06 -9.84806951771295E-06 -4.33388930982540E-05
 -3.23770843013162E-06 -4.46010784560447E-05 -1.23976837685909E-07  1.92963825093750E-05 -1.65419856120062E-07
  2.38307570326530E-05  1.31962305149873E-06  1.00198670310919E-05  4.41599522051034E-05  1.45646277529367E-06
  2.85471414279987E-05  1.91750145998219E-06 -3.93480234762899E-06 -2.18162697748788E-06 -4.56135625687768E-05
  1.71960464946390E-09  1.22873037077399E-08  3.88504195142002E-08  1.01738698721509E-07  8.40651906584774E-07
 -1.14744158952670E-07 -1.00140820409355E-06  1.48350635220874E-07  1.29986696454310E-06 -1.06958246365869E-09
 -9.29651418687432E-09 -3.49313540118622E-08  1.42126718118299E-05 -6.21845925216296E-07 -1.43388251028233E-05
  6.25662158543792E-07  2.04235991352847E-05 -9.20681108145189E-07  2.84255484410520E-08  1.71971230504602E-07
  3.43340580312274E-07  3.09249224326060E-05 -2.93213732517435E-06 -2.74409192825673E-05  1.21300642542916E-06
 -4.67794088290346E-05 -1.71150662512916E-07 -2.74119721694369E-08 -1.73881412193875E-07 -3.03377130528424E-07
  3.89849393660893E-06  7.85471216838322E-07 -6.57402554762238E-06  8.25931135817956E-07 -1.13601841938932E-05
 -3.36178983719418E-06  3.32491267418049E-08  4.40177786214060E-06 -9.80531674367960E-08 -4.93507714624105E-01
 -2.74711771584614E-03  4.98677679620714E-01  2.77419487234247E-03 -7.12547162867956E-01 -3.96517108944641E-03
  3.06867387414346E-08  5.56191530556103E-08 -7.39398401071849E-07  1.96711835168424E-07 -4.78562064021817E-07
 -3.75835864097416E-07 -3.91469969601990E-08  4.08105977362891E-07  1.15152367714507E-07  5.32780981542977E-07
 -8.63635390599430E-05  8.68714452155101E-05 -1.24273231542259E-04  2.76726655856776E-05  2.27903048623991E-07
 -2.79486310580542E-05 -4.23161438639071E-08 -9.69558727938815E-08 -1.45460336907736E-08  6.32499695417231E-07
 -6.47632445814554E-07  1.18030011112133E-07  5.88522192274685E-07 -1.64332270158311E-07 -4.38859218208437E-09
 -1.71867588203823E-08 -2.19677641898475E-07  2.17880801511368E-07 -3.40624236478092E-07 -6.65282524964438E-09
  1.75873498636646E-06 -1.76715837054922E-06
* ORBITAL    1   63
 -5.43583129754542E-09 -3.93582095348205E-08 -2.51564813545289E-07 -1.50311631238350E-06 -9.99152086236196E-10
 -6.08282881899251E-07 -1.84062612727464E-05 -1.63077500293677E-04 -5.73239006232464E-05  6.07520990309504E-07
  1.84126248418607E-05  1.62317472935016E-04  5.67797129134859E-05  8.65060165660195E-07  2.61779780639923E-05
  2.32587656826089E-04  8.19129252551401E-05  1.31888015424377E-05  5.10035082731771E-05 -2.10599540613581E-05
 -6.51996185914744E-05  2.24707401918915E-05  8.72277001738788E-05 -2.00666903295145E-05 -6.19638722862179E-05
  2.88385734243601E-05  8.87653167783232E-05  5.76835698901319E-09  4.11048641851269E-08  1.85489901486245E-07
  8.41358866729857E-07  3.38970807355819E-07  1.01196400077843E-07  1.94798294507971E-06  1.34366045574233E-05
  3.41865899518245E-06 -9.85686095294047E-08 -1.90289429153490E-06 -1.32723982193996E-05 -3.39485214344435E-06
 -1.41213967744722E-07 -2.73056474471582E-06 -1.89495427890843E-05 -4.84256558469637E-06 -1.72743220754992E-06
 -3.45848434713198E-06  2.06925336077158E-07  1.13354802556132E-06 -3.09830545618117E-06 -6.20253156226881E-06
  2.43245951437089E-07  1.20301142363400E-06 -3.62411590703886E-07 -1.77183501704042E-06 -1.48070460517462E-07
 -1.06508640217297E-06 -5.00514469710045E-06 -2.96833125635444E-05 -9.37331985907908E-06  1.24086526855880E-07
  2.38865771037744E-06  1.61230853128358E-05  3.88319035876387E-06  1.05936565179795E-07  1.92898204313619E-06
  1.90051803954542E-05  6.60620336509702E-06 -2.02995045731611E-07 -4.02906858770919E-06 -3.30568132929876E-05
 -9.83375188768614E-06 -2.06910071590625E-06 -3.90879197747315E-06  5.83000178519102E-06  1.48348811734613E-05
  8.33618562763587E-08 -1.25597452324284E-06  2.28541949730694E-07  9.70609131609315E-07  6.74352258846841E-07
  1.24234359444224E-06  1.59447926819338E-07  1.14646290872990E-06  5.37408765012686E-06  3.02428994881987E-05
  8.15184226811597E-06  2.88605780416796E-08  7.12793942810422E-07  6.19126687186117E-06  1.87091816308826E-06
 -2.65723863929725E-07 -5.13821129977520E-06 -4.15383850563034E-05 -1.21324079591577E-05 -6.03430773334356E-09
 -2.06209099035803E-07  2.44578331082946E-06  1.86098555837984E-06  1.13926541099877E-06  9.80889064456746E-07
 -3.51358374107976E-06 -8.25856105638204E-06 -1.67244482410946E-06 -3.80544333893785E-06  2.31105708086642E-06
  6.05959405931328E-06 -4.39264723581516E-06 -1.13639126646916E-05  1.31733421068739E-06  1.00024139516702E-05
  4.40976136303029E-05 -1.91422530686061E-06  3.92667642026177E-06 -1.44973597206613E-06 -2.85315855614872E-05
  2.17843616274379E-06  4.55882745217120E-05  1.59748022710004E-09  1.14046180953946E-08  3.42991125096488E-08
  1.13807800692303E-07  9.95615486991126E-07 -1.01644239920984E-07 -8.34673680400947E-07 -1.47782275195200E-07
 -1.29391477994219E-06  6.84381297743353E-09  5.05439455845875E-08  1.69086530646886E-07 -1.50811000923283E-06
  7.34062347866042E-06  1.51800052282959E-06 -7.35405683600587E-06  2.18780284890742E-06 -1.03661231894823E-05
 -1.29480578960357E-06 -9.83166577331446E-06 -4.32638413683197E-05  1.19029254068340E-07 -1.92591345381946E-05
  3.23151710258272E-06  4.45056969964109E-05  1.69291769557956E-07 -2.37810856206521E-05 -2.70096869907829E-08
 -1.56124484860480E-07 -3.08544588358918E-07 -1.66069699888417E-05 -9.46113428568300E-07  2.01030720616591E-05
 -6.16859799151854E-07 -2.09457867468262E-05  3.15768833249987E-06 -8.33339125258795E-08 -1.04104540998622E-05
  1.20947662623314E-06 -4.98711759708815E-01 -2.77708728724084E-03  4.93740391923592E-01  2.74909886205778E-03
  7.12362100774873E-01  3.96443257563838E-03 -1.90694739564469E-09 -1.55513045002185E-08 -6.02084011351907E-08
 -7.23503874415621E-06 -7.52147128657322E-07  7.20800674546780E-06  7.44015569821333E-07  1.04326155608281E-05
  1.10152697944555E-06  2.85179572167833E-08  1.77591663091060E-07  3.46818327938150E-07 -3.38782440106367E-05
 -1.53982491578864E-06  3.12604410810405E-05  3.27035989944556E-06 -4.24635397248328E-05 -3.30001894733625E-07
 -8.55531622845156E-09 -4.13085663508881E-08 -2.29586515020496E-07  2.17389442223450E-07  3.55034675186467E-07
 -1.77396640014461E-06 -1.15436378652868E-08  1.78399331422548E-06 -4.24975365953890E-08 -9.78536222573405E-08
 -6.42609023782303E-07  2.43991704671284E-08  6.28573437411216E-07 -1.46752766692172E-07  1.22436684766742E-07
  5.96269534205354E-07  3.84596466701490E-08  3.24625702402834E-07 -8.73951979716671E-05  8.61149815537538E-05
  1.23561790339181E-04  1.27503421574258E-07 -2.80215219102133E-05  2.70382224189695E-05  3.01853340284897E-08
  5.24760294064271E-08 -1.97492918114647E-07  7.44491625722710E-07  4.72569846850154E-07 -3.70858277649149E-08
  4.17241216301452E-07 -3.63707976947433E-07
* ORBITAL    1   64
 -1.59487060188007E-07 -1.14710654257554E-06 -5.39274644986458E-06 -3.08677747195088E-05 -8.84660048028953E-06
 -1.24574210154183E-07 -2.39648382258917E-06 -1.61423884377132E-05 -3.87373826903064E-06 -1.17171082713455E-07
 -2.14165798787208E-06 -2.01993166118266E-05 -6.77195907355222E-06 -2.06317094596304E-07 -4.09567272388009E-06
 -3.34686846842687E-05 -9.87221768047513E-06 -2.02590524306146E-06 -3.81245857247160E-06 -6.00110177099776E-06
 -1.52093393995801E-05  2.24405270902789E-07 -9.00486454739203E-07 -1.84051164990434E-07 -8.57797718264855E-07
  8.18014879270984E-07  1.49958885589727E-06  1.57888453185485E-07  1.13554682205043E-06  5.32918384254468E-06
  3.01454693651650E-05  8.16945308503627E-06 -2.66846287094568E-08 -6.68352151968368E-07 -5.84859545485281E-06
 -1.75842122090543E-06  2.68670062242081E-07  5.19521383519534E-06  4.19562320204945E-05  1.22773413367471E-05
 -7.54716758564061E-09 -2.33924482691982E-07  2.23921738848509E-06  1.79585409735617E-06  1.16385024425457E-06
  1.01876893124604E-06  3.50620213605320E-06  8.17922422534091E-06 -1.73781307583605E-06 -3.92476478144768E-06
 -2.25920142777429E-06 -5.94560609058644E-06 -4.46145214771226E-06 -1.15119710856396E-05 -6.79970705240265E-09
 -4.94405250285934E-08 -2.55093299102450E-07 -1.17458918960424E-06  1.77746647123996E-07  6.00852422775975E-07
  1.80670634735166E-05  1.61113539637534E-04  5.69182725347031E-05 -6.14172745622936E-07 -1.83904490941493E-05
 -1.63586884592214E-04 -5.75995480491655E-05  8.81608878319281E-07  2.63718067793007E-05  2.34639129509268E-04
  8.26851156640848E-05  1.30121169297324E-05  5.02496442287731E-05  2.09401174158732E-05  6.44400790240414E-05
  2.25666369456282E-05  8.77833934597968E-05  1.99597580444777E-05  6.16422322941000E-05  2.85125039637027E-05
  8.83645180045980E-05  1.16655552983574E-08  8.38126827459883E-08  3.99718844455483E-07  1.68011145720538E-06
  3.18073347520495E-07 -1.03194477831178E-07 -1.99008672058935E-06 -1.37371002649538E-05 -3.50269007015659E-06
  1.04054451020932E-07  2.00804972092807E-06  1.39413121358060E-05  3.56970760201821E-06 -1.36979277296284E-07
 -2.65152792130306E-06 -1.85312720289052E-05 -4.78427775629985E-06 -1.82357028883355E-06 -3.62808801206695E-06
 -2.26368874588057E-07 -1.15253798012734E-06 -3.06799149063982E-06 -6.17191591969710E-06 -2.30647994271588E-07
 -1.17157596301434E-06 -4.06989927331748E-07 -1.86498783506081E-06  1.41127395268487E-09  1.01842285764630E-08
  2.74497970756901E-08 -1.06101394886928E-07 -9.32691716893590E-07  1.02729494824587E-07  8.71849714153635E-07
 -1.45981101145058E-07 -1.30685000303256E-06  1.34188471176243E-06  1.01848592978762E-05  4.45861473476718E-05
  1.81517024026112E-06 -4.01181023930471E-06  1.58365849268822E-06  2.97137720737911E-05  2.26060730232254E-06
  4.57778117386635E-05 -1.28123285641942E-06 -9.73376388772987E-06 -4.30025057144046E-05 -2.29468372604107E-07
  1.89843053425453E-05 -3.24633700558774E-06 -4.45233565843614E-05  2.07907378974362E-07 -2.31280313620127E-05
 -1.61349745137398E-08 -1.21888261720102E-07 -5.25653974685689E-07  1.48582409616971E-06 -7.41079967390862E-06
 -1.48928267039051E-06  6.47912681386688E-06  2.05306664815655E-06 -1.06830352131291E-05 -1.19424949503759E-07
 -1.06536118508926E-05  5.39680026853267E-07  4.93962775835882E-01  2.74909372981430E-03 -4.97760499463273E-01
 -2.76792861157736E-03  7.12873228784211E-01  3.96305220198441E-03 -3.57888596925932E-08 -2.37595512605286E-07
 -5.54274219334817E-07 -1.67455626895138E-05  7.06014012054306E-07  1.36229511776338E-05  7.65078750478388E-07
  2.57342985063468E-05  3.41473119633207E-06  3.14210282644500E-08  2.10816833366192E-07  4.20858222217252E-07
  6.40255336982246E-06  1.42066453107483E-06 -3.90890200904174E-06 -3.13788711567950E-06 -4.26251576796765E-06
 -5.18468104453474E-08  1.24877168978833E-09  9.10160153547887E-09  2.48447057763193E-08  1.42846770020115E-05
  7.46603129687738E-07 -1.44367686924315E-05 -8.45346715540692E-07  2.06818425398497E-05  1.16600712876121E-06
 -3.55698726889175E-08 -5.49859530361982E-08  6.69827889038534E-07 -6.02380270425171E-09  6.50898203566251E-07
 -1.88669770154416E-07  1.35308024550817E-07  5.68568655903669E-07 -8.05167250992376E-09 -4.13241140157948E-08
  2.56741909415185E-07 -2.33780915448731E-07  3.53551430388547E-07 -1.84178115867517E-06 -1.28308239453844E-08
  1.86808436282896E-06  3.34080996825979E-08  5.44334338452992E-08  1.48859608905696E-07 -7.57784987388230E-07
  4.62911924764106E-07 -9.09371988933889E-08  2.69368258350962E-07 -4.51627865122336E-07 -2.61366049374814E-08
  6.65216208511486E-08  8.61322426868204E-05 -8.58708786074659E-05  1.22459901472933E-04 -6.99882868559946E-09
 -2.77685399131984E-05  2.66287178734117E-05
* ORBITAL    1   65
 -4.03103925923858E-06 -2.27229250283306E-04  1.60007421724783E-01 -6.67212345453352E-04  3.24870256310034E-04
 -1.19113003759426E-06  5.30770581083261E-05 -9.45523071029076E-05 -1.80300330496814E-05 -6.45668088715058E-06
  1.50961582632897E-03  6.99762627520371E-04 -4.31561597357836E-05  5.21422285728944E-06 -9.00017285535433E-04
 -2.21430257448319E-04  8.90306014152780E-07 -1.32653893639058E-04 -1.79291163747287E-06  1.60590963229467E-04
 -4.71498471381505E-05 -1.40366699738656E-05 -1.45962555943560E-04  4.59268062377408E-05  2.99881488193915E-06
  4.07641851080056E-05 -2.58254687143460E-04 -5.49894017900911E-06 -3.61890294888915E-04  2.60801791993539E-01
 -1.13600903042102E-03  7.11841089795453E-04 -1.29082275854088E-05  2.22214355439896E-03  4.11068426847369E-04
 -1.26029727283666E-04 -4.01822349436436E-07  2.13242603668171E-04  1.79040086518621E-04 -3.72616338537075E-05
 -7.33609125271590E-06  1.56152619181755E-03  5.12614459677794E-04 -7.86773615426618E-05 -9.85685883676048E-05
  1.55981858551672E-04  2.65581925611863E-06  1.91256646705815E-04  1.51842025935867E-04  5.58414268539982E-05
 -1.65172001298069E-04  2.32401021682240E-04 -2.37888926079306E-04  7.06357324022258E-05 -1.37969506899369E-05
 -1.25900486279470E-03  9.41155741578995E-01 -3.97184977342605E-03  3.63296532822916E-03  3.33376291872806E-06
 -5.20079685318562E-04 -1.43564823662374E-05  7.89400935895743E-05  4.80807985558517E-05 -7.76636113374067E-03
 -1.41705097421775E-04  7.49912653096629E-04  3.16381742364539E-05 -5.19781439422613E-03 -1.28397728119901E-04
  4.79790125866219E-04 -5.39004545039710E-04  2.16465753541064E-04 -8.11309026467837E-04  3.73679307360119E-04
  3.19725046163224E-04 -1.02962170457560E-04 -2.91125689285134E-04  1.35998843049502E-04  8.30364646210284E-04
 -3.40093045518110E-04 -1.52394864574236E-06 -1.79154122360115E-04  1.35854722846486E-01 -1.29839403711273E-04
  5.19727533856678E-04  4.61981644743792E-06 -1.25288232895824E-03 -6.05573377711483E-04 -1.16406970451705E-05
  1.54700771278782E-06 -7.67063848806742E-06  2.10728889588901E-04  1.93916242225605E-05 -2.27981634616406E-06
  8.55859074732484E-04  5.34044381462354E-04  2.43634496615596E-05 -1.24825358773946E-04 -5.59273985399399E-05
  4.18269236650302E-05  1.29709646960197E-04  6.56461307925564E-05  1.45702168918488E-05  1.40521609831617E-04
 -1.65988610144475E-04 -1.18275488527449E-04  5.39062239479324E-05 -1.49458508675691E-07 -4.24996670417453E-05
  4.51102980771535E-04 -3.66342059476106E-06 -6.19057914338953E-05 -6.76622200126220E-05  3.65848881011513E-04
 -3.58389227103653E-05  1.99151571659828E-04  5.83671842916920E-06 -5.54315785975513E-05  1.24839584988347E-03
  2.66106371377840E-05 -1.76013832900290E-04  1.06744380334749E-04 -6.39492953018229E-04 -1.36591256595782E-04
  1.17163417516743E-03  4.83621136731521E-06 -4.96353737418000E-05  1.08588574324373E-03  1.38202838722728E-04
 -1.08454088041565E-03 -3.88640923889519E-05  5.10610657921656E-04  5.13030587259498E-05 -3.06664318393069E-04
  7.69770379574954E-06 -7.31482069854547E-05  1.58300999344684E-03 -2.23611102231366E-04  1.39287435419531E-03
 -1.21828649953846E-04  8.53733331427089E-04  8.39791852117670E-05 -4.95838845759691E-04  1.68394450642707E-06
 -6.46022974539127E-05  1.02071451823006E-03  2.13331445486964E-05 -1.14249816996284E-04  1.41138610198139E-04
 -1.43863006398450E-03  8.37223718505734E-05 -9.24370739997572E-04  3.18782679051835E-06  1.05702497488535E-05
  2.54521254994462E-04 -2.01782389483303E-06  4.88687828217895E-05 -2.38410765364616E-05  2.18846301991840E-04
  1.47722669626379E-05 -1.49606226427062E-04  3.16759910834130E-06  1.57378724014195E-06  3.62447785897216E-04
 -4.02744987662977E-05  3.94901577573731E-04 -5.22426813710064E-06  3.21427153441388E-05 -2.51398819389891E-05
  2.21772862497654E-04  1.96030075903794E-06  3.60556107364077E-06  1.95323336424902E-04  1.71292592468076E-05
 -2.29301024498744E-04  3.14014740459085E-07 -5.91440097408602E-05 -1.16558968320139E-05  1.20891613012666E-04
 -1.81475860348395E-06 -1.00271355419821E-07  2.03705676605912E-05  1.42495676403769E-05  7.03957543331332E-06
 -3.50571646704596E-05  1.87202000082496E-05 -3.11749720258744E-05  6.98619810068596E-06  2.91745839837524E-05
  4.77810130870555E-06  4.16443729619917E-06 -1.04148240954665E-06 -2.00739403849579E-04 -6.89720463881013E-06
 -2.01120606872929E-04 -8.18887531804377E-07  3.47633308726007E-06  1.20559955526090E-05  1.34298312425512E-05
  2.26235202332600E-06  2.87387700426550E-05 -2.50231097946163E-05 -2.13720830045632E-05 -1.28773225618968E-06
 -7.58131206740257E-07  1.69320030466961E-06 -6.71951495411253E-05 -4.78839258217938E-05 -8.60313667853900E-05
 -2.81509261476325E-04 -2.80503154663940E-04
* ORBITAL    1   66
 -1.16130674598897E-06 -2.14632554735273E-04  1.67151782011805E-01 -2.39458620075454E-04  7.80982738793853E-04
 -1.12572108565565E-06  4.62345044434506E-05 -1.28517457319026E-04 -2.10723965080834E-05 -7.10752194863960E-06
  1.41278095365558E-03  2.72631247086999E-04 -4.48420433876772E-05  2.97183921906121E-06 -1.03984588454229E-03
 -5.34784712861313E-04  2.76560075766299E-05 -1.13166098097482E-04 -9.89713911911264E-06  1.44117157879525E-04
 -2.22060956865936E-04  1.42601789694700E-04  1.14002703421492E-04  3.99032088954605E-05  8.95999046274619E-05
  2.12509744224347E-04  7.43764551066087E-05 -1.21446283650822E-05 -1.18134054879815E-03  8.88272684412694E-01
 -3.65104454686112E-03  3.56355167273427E-03 -4.46184294134409E-05  7.23887285179280E-03  8.05929459592117E-05
 -7.27459738063722E-04 -3.78347595399725E-06  4.37424378513508E-04 -1.35709945118562E-04 -6.64184542429620E-05
 -3.03451380381531E-05  4.79311985497489E-03 -1.06387686689711E-04 -4.61752970807368E-04 -5.60140615118509E-04
  1.25566124988405E-04 -3.37181610694729E-04  1.22916267572281E-05  2.43639809964711E-04 -1.75475432207721E-04
 -8.06190966897229E-04  2.78312387600838E-04 -7.51662045375145E-04  3.81618512075197E-04  2.66953630193392E-06
  4.07242074936828E-04 -3.16002090030552E-01  1.36043895478730E-03 -1.56171460431691E-03 -1.37374763933065E-06
  1.13486819998730E-04 -1.32389580036341E-04 -7.56036667474578E-06 -1.69796825245474E-05  2.46714132800293E-03
 -5.13543311615895E-04 -3.66928922369907E-04 -1.24577037963662E-05  1.57782707387255E-03 -5.79701491712259E-04
 -2.42357639160551E-04  2.25749657612020E-04  9.27355175930977E-06  3.27500914695765E-04  3.05573227123503E-05
 -4.23611499831902E-05  1.20951931280154E-04  1.90477035984424E-04  8.75212543419245E-05 -2.75871136182414E-04
  1.24000902269200E-04 -6.54681381701392E-06 -3.99008816288904E-04  2.85063557698971E-01 -1.50311118458796E-03
  7.60070106329850E-04  1.42818315696856E-05 -2.47370309689884E-03 -4.04887693488785E-04  2.09877497443575E-04
  8.01167321982534E-07 -1.53233238988565E-04 -5.63920058498943E-05  2.23971042385266E-05 -1.07552895888756E-05
  1.51516946613142E-03 -5.25014868087603E-05 -1.15778704088980E-04 -1.79030330804643E-04  9.14864747757210E-05
  8.02546842724198E-05 -1.26514827822808E-04  2.71816273635959E-05 -1.85154397746028E-04  2.48165905210555E-04
 -3.04421387695616E-05 -1.42202335810921E-04  3.12517962048823E-04  7.28702267642443E-06 -4.44157482682620E-05
  1.28246546889387E-03  1.79450078189329E-05 -3.28074452674096E-04 -1.57958009110030E-04  1.25389024422920E-03
 -5.79182447733596E-05  3.86685412143079E-04  5.24046979788255E-06 -5.60005327009116E-05  1.12212002058255E-03
  1.06570880878175E-04 -7.02935318780686E-04  2.03825374329984E-04 -1.32052047552549E-03 -1.18431716239810E-05
 -1.79532254885471E-04 -1.67520514158615E-06 -2.89677882311430E-05  1.22140523143766E-04  1.93719663295870E-05
  9.57553500219738E-05  4.64465542166105E-05 -3.84649739664532E-04  3.57456218758526E-05 -2.68896896606508E-04
  1.48724679084307E-06 -2.31724252072392E-05  4.60948826211486E-04  1.10775527929061E-05 -8.90860167679310E-05
  5.69417258917674E-05 -4.44174581520603E-04  1.03340931172902E-04 -9.98837813117862E-04  2.89263614486136E-06
  4.77604184492996E-05 -2.49441469788285E-04 -8.90112449711344E-06  2.81876403805700E-05 -4.90718436299116E-05
  4.90365881416288E-04 -2.75322567617634E-05  3.54781909891191E-04  7.01519171702896E-07 -8.48934777012279E-06
  1.94066348280296E-04 -1.76562051529395E-06  4.64554444938857E-05 -2.21327734122339E-05  2.96959136460712E-04
  1.44777701868834E-05 -1.48345338244123E-04  5.22712209649324E-07 -7.18083067289547E-05  9.58461205741357E-04
 -1.39889886153086E-04  1.37493204649799E-03 -2.13422159370159E-05  1.18952276114412E-04 -8.29445448482225E-05
  9.10150193160868E-04  2.72914886509783E-06 -3.55349325741672E-06  3.73948511167386E-04  4.57074199860805E-05
 -3.95729144433027E-04  6.66934986009653E-06 -3.73801171191376E-05 -2.67149525217031E-05  2.77813667814547E-04
  4.07962992570795E-07  2.78306517252254E-06  6.00139055152799E-05 -9.12998666991510E-06  4.48955371252090E-05
 -3.00184485595547E-04 -1.01016818543203E-04 -3.05679228935906E-04 -5.96312383998691E-06 -1.58300180343665E-05
 -3.17466840939481E-05 -1.66323415582387E-05  8.04667194712575E-06  5.51774186383486E-05  2.08575692739139E-05
  5.23712092535839E-05  7.55718567674991E-06  2.85766288834310E-05 -9.14767478306200E-06 -5.11286590649802E-06
 -5.26511715346170E-06 -3.03512545225216E-05 -2.30146469113362E-04 -2.32801969804604E-04  9.84862777243282E-08
  5.91970705737458E-06 -1.65919455578384E-05  2.30359142760389E-05  2.47524368759761E-05  7.95628955597650E-05
  1.16145388834922E-04  1.11423847661240E-04
* ORBITAL    1   67
 -1.04315226961343E-05 -8.53698434407053E-04  6.31981178189303E-01 -2.92693332120515E-03  2.28689252501242E-03
 -8.04785499144330E-07  3.75977078002257E-04  2.50379924154383E-04 -4.99741053431815E-05 -3.34514159090491E-05
  5.17743551411483E-03 -7.67285434893295E-05 -5.25464650224122E-04  2.13042121282798E-05 -3.45480178381442E-03
 -9.31006823067622E-05  3.45670286376216E-04 -3.21987413955406E-04  2.65476073762534E-04  4.87456949117414E-04
 -2.77648846673147E-04  2.95866064213981E-04 -2.06677651674590E-05  1.53167367960977E-04 -2.78018698778787E-04
  5.65378028935365E-04 -1.78533643500975E-04  4.80970182580741E-06  4.90305335492671E-04 -3.70750142593222E-01
  1.81724289239040E-03 -1.57728246205794E-03  2.11335528257862E-05 -2.83892150765418E-03  6.68844854536440E-04
  4.05283203949035E-04  1.02329511465682E-07 -2.63724062587432E-04 -2.20446456564993E-04  2.45603553356999E-05
  1.35187777846348E-05 -1.96363951697361E-03  3.04397487124126E-04  2.86424420740462E-04  1.56812026691870E-04
 -1.80238034504337E-04  1.10364041378790E-04 -1.82966771134766E-04 -1.78459404058546E-04 -3.60403009083269E-05
  2.76939300259789E-04 -1.16190677749724E-04  3.88239989031786E-04  3.03343590874187E-06  1.72749935492516E-06
  1.37162637255425E-04 -1.01748388556968E-01  7.46825980667228E-04 -4.06008209895770E-04  1.09709779076040E-06
  1.43691902054058E-04  2.90641635854451E-04 -7.74278448213871E-06 -7.52538286744814E-06  6.91154661743056E-04
 -5.66095997037462E-04 -1.65535073556399E-04 -4.20876617617947E-06  5.39829000863899E-04 -1.83199137180599E-04
 -1.31120543956897E-04 -2.04811427151631E-05 -1.58946610938217E-04  2.49953617466227E-05 -4.68617073234864E-05
 -1.06476148336811E-04 -8.76755999665599E-05 -9.06632242392050E-06 -2.11035607917622E-04 -1.51149821751227E-04
 -9.86158100611004E-05 -1.00161503340840E-05 -8.99059629933283E-04  6.71400185356295E-01 -2.91475531876195E-03
  2.57369368538745E-03  3.51858958062471E-05 -5.47130250883857E-03  1.30287407640617E-04  5.47766641783520E-04
  1.11000136281965E-06 -3.75581091995036E-04 -1.93876102273082E-04  5.27599915200356E-05 -2.18979970079955E-05
  3.69576922575306E-03  1.89456516268618E-04 -3.64338035693606E-04 -3.51554459372851E-04  2.49057157746135E-04
  1.72201521616782E-04 -2.24653825297707E-04  3.42666074833532E-04  2.96547341701276E-05  5.25273721842340E-04
 -3.35025201453649E-04 -6.36566199421692E-04  1.17494566029892E-04  5.91838280341251E-06 -4.81150559393488E-05
  1.12217568234042E-03 -1.22546168999888E-04  9.71037291023796E-04 -1.30438825877447E-04  6.72333009111009E-04
 -9.70828076453136E-05  7.99533344477928E-04 -1.93301527693139E-06 -1.03553775210143E-05 -5.73434135451736E-05
 -9.82327879773281E-05  8.78442330268935E-04 -5.36687063975600E-06 -7.98606717960102E-05  9.77476259728232E-06
 -1.26162007145648E-04  7.74238678198001E-06 -4.95489632552482E-05  1.34684213155849E-03  1.49736698774078E-04
 -9.00459363742341E-04  9.83936811036681E-05 -7.44371964843128E-04  1.06646833788269E-04 -8.89355796202102E-04
 -1.58291520146116E-06 -1.70397116296965E-05  2.89449780250022E-05 -3.59803252279595E-05  3.26972519140859E-04
  5.70236038107392E-05 -5.76009765320718E-04 -3.19413541291356E-05  4.01454575968782E-04  1.17056943431354E-06
  1.73531454698460E-05 -7.39924446659021E-05 -4.63136120330683E-06 -3.30478910370253E-05 -1.78800904161995E-05
  1.55741657378343E-04 -9.87515483020479E-06  9.00667589215655E-05  1.59962562200675E-06 -4.11734499736096E-05
  7.08187778610586E-04 -1.59844441742005E-05  4.78855321332068E-05 -9.95408968972078E-05  9.65411733648734E-04
  5.83863505387166E-05 -6.05444609921693E-04  1.83597654795965E-06  4.56081222946498E-05 -3.45096004013146E-04
  6.11571655885199E-05 -5.80037586294726E-04  1.15009885315241E-05 -1.39255257658789E-06  3.53761570906511E-05
 -3.74251575475924E-04  1.01693139458446E-06 -4.87648020279161E-05  7.33518744824589E-04  1.04511417365297E-04
 -1.04541669869715E-03  1.65269049739555E-05 -5.80425693419981E-05 -6.15601791393813E-05  6.44735905172422E-04
  4.40917269457677E-06  1.92316888994122E-05 -3.33795866994802E-05  3.95886046603780E-06 -2.91512026682791E-05
  2.65585934505268E-05  5.92644180458613E-05  2.37318061164828E-05 -2.46302815234587E-06 -6.49393614847231E-06
 -4.77017190389260E-05 -1.42534909141809E-06  3.69876885344005E-05 -1.65839085245722E-04 -6.03023814189267E-05
 -1.59845818850675E-04 -5.61082979875270E-06 -1.67792739545716E-05  9.13993129094832E-06  5.16372630980862E-05
 -3.34140634046100E-05 -3.87162313572122E-05 -7.23717851148971E-05 -7.73206586396770E-05  5.24617966379942E-06
  2.10524679692506E-05  3.09209258982803E-06  1.66910472601540E-05  1.37743233851235E-05  1.52513491648334E-05
 -8.77954668854539E-05 -8.29869476053580E-05
* ORBITAL    1   68
  8.86125761633961E-06  9.72332770937898E-04 -7.38324752631789E-01  3.00051644273201E-03 -3.16674558549787E-03
  2.75250124735050E-06 -2.77353838561315E-04  1.69932987855129E-04  3.81201021854287E-05  3.78145813488584E-05
 -5.99774334869332E-03  2.57384043801216E-04  6.61670226924401E-04 -2.56179042126870E-05  3.89231857928798E-03
 -3.27130292119741E-04 -4.22031415841097E-04  4.98309899454004E-04 -7.48560597080462E-05 -6.80136339077961E-04
  1.82167211583115E-04 -2.36725056077227E-04  1.61920275822156E-04 -3.15073513060140E-04 -5.71974866552362E-05
 -6.37818692590073E-04  2.68134451970160E-04 -1.51800992266438E-06  6.23448571154126E-05 -5.97493474957436E-02
 -2.17665888016581E-04 -5.48461542645129E-04  2.24830371901117E-06 -4.29393879955401E-04  8.62629308632793E-05
  1.40445203676600E-05  7.84689283475599E-07  1.19208806423009E-05  1.44245389626244E-04  6.29043246846339E-06
 -9.00058619339736E-08 -4.06469432498651E-04 -3.02983688996334E-04  1.72077179028076E-05  4.94254999009586E-05
  5.22325319557718E-05  3.17250064455321E-05  1.39598785128882E-04 -1.01250160932645E-04 -1.38811044765160E-04
  5.86251717233317E-05 -1.48365139920234E-04  1.48241076681047E-04  1.67893246357030E-04  1.80133620421303E-06
 -4.28530206632767E-05  4.56642846629109E-02  2.50611622582517E-04  5.10761972325913E-04  6.20108452606592E-07
  1.51075377669470E-05  1.26515597010234E-04  4.29867609638487E-06  1.78350303215986E-06 -2.99855766854032E-04
  1.61400059159030E-04  1.48926061835059E-05 -4.20932720857119E-07 -3.23195224587393E-04 -2.60477393366156E-04
  2.01078511272999E-05 -3.60880773710412E-05 -4.76310237196800E-05 -4.37103963288551E-05  1.37615059906623E-04
  1.00578187963285E-04  1.46065243894833E-04 -2.71691389732372E-05 -1.31349461333363E-04  1.42216277124552E-04
  1.85192865322359E-04 -7.73875052745810E-06 -8.78769465151099E-04  6.69006571423619E-01 -2.70540817714926E-03
  2.91614127792238E-03  3.42640894581840E-05 -5.41807295995064E-03  2.85913707925057E-04  6.10274767960662E-04
  2.57445524337627E-06 -2.39637937590334E-04  1.81511482018899E-04  3.20420652134420E-05 -2.34064531012162E-05
  3.51010235798844E-03 -3.62456127883822E-04 -3.90073260640421E-04 -4.59112068710283E-04  5.22942186330574E-05
  2.96969401272140E-04  7.66519273891795E-05  2.06582549955268E-04 -1.58476138141195E-04  6.24054858963216E-04
 -1.47794444850388E-04 -5.76930910429456E-04  2.44780840714028E-04  1.05480416939450E-06 -1.80546586058921E-05
  2.37736267602001E-04 -1.03275168754863E-04  7.33663630441920E-04 -1.10727276291605E-04  6.65089495368313E-04
  5.67086091994614E-05 -7.35438718693469E-04  4.87205393716785E-06 -3.79173737999480E-06  5.90209452883423E-04
 -5.59949061597819E-05  5.29117348215390E-04  5.72507412954889E-05 -6.27018922105292E-04 -1.98845477837189E-05
  1.73597205668319E-04 -1.81941888850726E-06  2.54219441646110E-05 -3.98125198732294E-04 -1.29908388721348E-04
  7.81300604297915E-04 -1.12461328471733E-04  7.96372140347187E-04  4.46383912843408E-05 -6.41920304293501E-04
 -5.10387236571173E-06  8.99641326656536E-06 -6.73488046253394E-04  6.85979372326075E-05 -7.06598769466971E-04
 -5.87358869228831E-05  5.65856829767225E-04 -2.45791055385726E-05  1.98906410306737E-04 -1.57583564398394E-06
 -1.53818684763957E-05  4.35433954431498E-06  1.52863060003034E-07 -1.68264592755782E-05  4.10127094646929E-06
 -1.20037374427119E-04  3.23077554074722E-06 -4.28455901685664E-05  1.44087254241128E-06  7.28035083480808E-05
 -7.37391939568996E-04  1.81832542304005E-05 -9.13491209971826E-05  1.14846789501965E-04 -1.15001585493105E-03
 -6.65208155711746E-05  7.65978623153677E-04  1.26339460115817E-06  1.43576225623289E-05 -2.90175907038798E-05
  6.32934094487899E-06 -1.42497414150494E-04  2.71784758041977E-07 -2.30923147751772E-05  4.68990265115163E-06
 -5.69025196303824E-05 -1.70138542588166E-06 -6.89342388796853E-05  6.57326993248665E-04  1.04132787694094E-04
 -1.04333461860612E-03  1.66176140160126E-05 -8.32473528371705E-05 -6.01387206885401E-05  6.99622304897369E-04
 -8.10939565145257E-06 -2.62794352114126E-05  1.41828349747736E-05  1.70493784933060E-05 -4.24944658120421E-06
  2.17756254577984E-04  4.74176027689770E-05  2.13668203693423E-04  1.71899068574917E-06  3.18938426940841E-06
 -4.16484648064241E-05  1.84160917868751E-05  3.97880092743176E-05 -2.65459051890925E-04 -1.10194931778297E-04
 -2.68021603997595E-04 -1.44187385426150E-06 -2.54811655057880E-06  1.67066303047387E-05 -4.64740451215343E-05
  4.24026406770791E-05  1.14162136075657E-04  2.85541973161597E-04  2.83186299249180E-04  7.72186849733904E-06
  2.43272463712426E-05  1.74027996187898E-05  1.45023683671045E-05 -4.75908331258389E-06 -4.88331574496067E-05
 -2.01243777480237E-04 -2.05756839092019E-04
* ORBITAL    1   69
  1.81462481956676E-05  1.47943666436660E-04  5.33003702059951E-03 -1.05115497229994E-03  2.35761229442113E-04
  8.45775436076052E-06 -7.54786451678982E-02  4.23956946715459E-04 -4.98988688123657E-04  7.00074481404444E-05
 -3.82485882970323E-01  2.53269175432932E-03 -2.52729882154658E-03 -3.58166159664910E-05  1.86022832424732E-01
 -1.17885260211249E-03  1.20157243598082E-03 -5.16647156061632E-04 -1.51171088844132E-04  5.21988270038696E-03
  1.00980345103306E-04  3.60009336981295E-04  1.23208321249621E-04  1.18842811046459E-03 -6.78344531718093E-05
  4.85284362875058E-03  5.15212232602048E-05  1.71676884820224E-05  1.44090415602513E-04  6.12044870804592E-03
 -1.50289931630553E-03  3.76525375144720E-04  7.48281963379153E-05 -4.38630455647151E-01  2.73258332827651E-03
 -2.90115291267291E-03  2.14765589858376E-05 -1.50404834966465E-01  1.10942324776042E-03 -1.04035907191310E-03
  4.70051302368355E-05 -2.47388674703720E-01  1.56823014475070E-03 -1.63820244441629E-03 -6.41535353044199E-04
 -2.73597317525463E-04 -1.82625065284160E-03  4.89670970060716E-05  3.47121268412065E-04  8.82392582132933E-05
 -6.50364020740757E-03 -7.93261090197596E-05 -5.50516216009536E-03  3.09045402742224E-05  1.67663328181294E-05
  1.43466168417844E-04  6.75652548785181E-03 -1.73983719693996E-03  5.56510510882320E-04 -2.65034290995879E-05
  1.92438528810204E-01 -1.49183783013796E-03  1.34654293215037E-03 -8.31875921912890E-05  5.06897736230266E-01
 -3.23435933839938E-03  3.39167038937325E-03 -4.57354240161320E-05  2.52473327229333E-01 -1.51428645761007E-03
  1.66990529376983E-03 -6.57259025572494E-04 -3.50212581268824E-04 -7.18323706846878E-03 -4.03115774288379E-05
  3.88617726196392E-04  1.45594492908493E-04 -2.09358264138681E-03  6.39027538945318E-05  6.31336176056542E-03
 -5.25593661847462E-05  1.81409881942855E-05  1.47327761881343E-04  5.16985720979454E-03 -8.77731692994900E-04
  2.75561561958620E-04 -6.67427370315850E-05  3.63314050984876E-01 -2.46522656481442E-03  2.38304898425827E-03
 -8.68836910993852E-06  7.28367324634889E-02 -4.26497529092030E-04  4.82658545930768E-04  3.71438773981159E-05
 -1.90198102234287E-01  1.29143193636892E-03 -1.22879572197634E-03 -5.19847039423550E-04 -1.38011178541014E-04
  1.15769555853222E-03 -5.93299834479602E-05  3.44794553563962E-04  9.71815267849077E-05  5.08194480006275E-03
  1.07863684886051E-04 -4.59918083664969E-03 -4.33918412407223E-05  2.38935456128187E-05  3.90997744106291E-04
 -2.42998927614114E-03  1.21177075666044E-04 -5.54530240797358E-04  3.76074192628966E-04 -1.27279006292112E-03
  1.75507737320104E-04 -5.00969207561015E-04  3.05106326177797E-05  5.10576045125526E-04 -3.19948127856792E-03
 -1.77006701379546E-04  8.87867588834926E-04 -4.76402188381659E-04  1.74656648243836E-03  2.33783028829279E-04
 -7.39799667256414E-04  2.53939989662603E-05  4.14660189046943E-04 -2.55714233073344E-03 -3.99250423745284E-04
  1.34140694471260E-03 -1.29130619851223E-04  6.02105936847475E-04 -1.82550822621250E-04  5.22481600024532E-04
  3.36041673573908E-05  5.75353879154066E-04 -3.66285083545327E-03  5.42105078501537E-04 -2.12937406541880E-03
  2.13571327947836E-04 -1.16120802846868E-03 -2.50427960872989E-04  8.11937996382761E-04  1.86743732138831E-05
 -8.70448045947289E-05  3.73442800622447E-03  4.54675043746867E-05 -3.83194334961747E-04  3.18014861904918E-04
 -4.12078332706061E-03  1.90371776328661E-04 -2.55849786546940E-03  1.49745945080165E-05 -5.80525835884029E-05
  2.79569893733147E-03 -3.52615199585036E-05  3.71644860546783E-04 -2.40397314906641E-04  3.01157014133338E-03
  1.42408380864364E-04 -1.88597232558021E-03  1.67121421856358E-05 -8.32731795571964E-05  3.37905959439802E-03
 -2.95999139464060E-04  3.70475854531831E-03 -4.29493955673653E-05  3.57153367740160E-04 -1.77677712619566E-04
  2.27179724927748E-03  1.47028665507970E-05 -5.42054936544577E-05  2.70363881148008E-03  2.31236412255352E-04
 -2.92923918030515E-03  3.38630133182950E-05 -3.55265295697644E-04 -1.36899701743713E-04  1.80566770757812E-03
 -3.99514958099690E-05 -1.48238667789308E-04 -1.46677849804492E-04 -1.21888213575122E-04 -2.08532214887263E-05
 -2.55465444139571E-04  3.78720420321073E-04 -2.16818660487319E-04 -2.60929966313551E-05 -9.06632325736114E-05
  1.30910110388972E-04  9.38571839840421E-05 -2.42070017144018E-05 -2.12665916718471E-04  2.92359869697609E-04
 -2.27185782554176E-04 -2.85415059762187E-05 -1.03425253622855E-04 -9.66204032857834E-05 -1.35848056576392E-04
  2.45749053318374E-05  3.10437766153383E-04 -2.30169132531137E-04 -1.98170646743016E-04 -4.85713299385933E-05
 -1.76457886894226E-04  1.38799324170249E-04  1.45518604673112E-04  6.53231553627659E-06  4.25125103809422E-04
 -2.48824712224746E-04 -2.69271047394644E-04
* ORBITAL    1   70
 -5.71961617750340E-07 -4.78321666736014E-06 -2.32609308541777E-04 -2.28026270644420E-04 -2.18545715819310E-04
 -3.39407939618587E-05  1.75417572949398E-01 -1.61049761600201E-03  1.35979552275165E-03  3.90000400964167E-06
 -1.37642040108053E-02  9.41350388193260E-05 -1.41483751077044E-04  1.42144638679241E-05 -5.03231741500377E-02
  7.82835394077538E-04 -2.99329716633839E-04  1.26665273379566E-04  2.85316876893703E-04 -6.49535059824288E-04
 -2.87321466805221E-05  9.56118601751642E-05  3.49428134335296E-05 -1.04526967982104E-03 -9.31375778887157E-05
  1.26366816846290E-04  8.56152121045680E-05 -2.47936883859775E-08 -3.18669123145798E-06 -8.52289559374517E-04
  2.23119150038206E-04 -2.58380830926152E-04 -3.56219991031376E-05  1.98924694386126E-01 -1.80176885656736E-03
  1.40551946857917E-03 -1.49030075499212E-05  1.20676103950513E-01 -9.13563217352668E-04  9.37095446728145E-04
  2.92181003574916E-05 -1.51458244908123E-01  1.57546679270869E-03 -1.19470388589013E-03 -2.37064811163011E-05
  2.47371656464633E-04  5.65960062156708E-04 -4.59387767231813E-05 -1.73338996076995E-04 -3.75932248616984E-04
  3.83822214347495E-04 -1.45029126571701E-04  2.14823266679764E-03  5.35860476198192E-05 -6.69713610610763E-06
 -4.47578645480755E-05  9.43324876901567E-04 -1.33551630203937E-03  1.93206678654736E-04 -9.74801686039622E-05
  7.43105345287164E-01 -6.90691659895337E-03  5.40901794135764E-03 -3.87228486699881E-05  3.20370966697315E-01
 -2.20465645819352E-03  2.30932393496768E-03  4.76099647215096E-05 -3.26575086314111E-01  3.60478803360325E-03
 -2.39941529617288E-03  6.45350560806508E-04 -1.52772463050121E-03 -7.42447487529565E-04  4.35589182569059E-04
 -3.44870440291076E-04  9.21579724537778E-04 -3.93589770934206E-03 -1.90816032284182E-04  3.46360673647537E-03
 -1.50223213711527E-04 -3.15282685789439E-06 -3.62032125778759E-05 -3.78512605063101E-03  2.41139362078447E-03
 -3.99389726436731E-05  3.88755392260038E-05 -2.79147923113329E-01  1.01898366829117E-03 -1.98529168795112E-03
 -1.01352742367165E-05  5.59478309985302E-02 -4.93871897413731E-04  4.72790837327609E-04 -2.86968635461059E-05
  2.09435140875327E-01 -7.88913237374167E-04  1.53503839438085E-03  4.19070602205127E-04 -2.27056828247919E-04
 -2.44231415021372E-04  3.04759999394607E-04 -2.91492229989321E-04  9.64949914422512E-05 -4.41928779216790E-03
 -8.21364887986694E-05  3.54364312453767E-03 -1.33615427332479E-04 -1.11933242993723E-05 -1.67738358494282E-04
  8.63795664761336E-04 -5.89005932950459E-05  1.70330457238049E-04 -1.60410831047632E-04  3.65585428824831E-04
 -6.66223641284635E-05  1.64310959734782E-04 -1.96246171390003E-05 -4.38610117110877E-04  3.55220838769382E-03
  2.67318749205217E-05 -1.90912298791192E-04  3.43860926726477E-04 -2.00635260864934E-03 -2.61205316774195E-04
  2.24523398978301E-03 -1.37982764666626E-05 -3.15707462214925E-04  2.66075518050606E-03  2.52690715561911E-04
 -2.01677481874799E-03 -4.68310586494688E-05  8.38699248445506E-04  1.81726096468757E-04 -1.09511343579803E-03
  3.17193293543309E-05  7.41570817452035E-04 -5.83570840414431E-03  7.26865815227833E-04 -4.75064115775270E-03
  4.35916396895165E-04 -3.25917345340598E-03 -2.21544195192033E-04  1.25062768043577E-03  4.81648809842321E-06
 -4.50013296331330E-05  1.32211689154987E-03 -1.08097585691399E-06  5.69229050290104E-04  1.14522687557435E-04
 -1.09016411994067E-03  8.13946355979278E-05 -1.20552965511413E-03 -2.41124984754903E-06 -3.80497460380298E-06
 -2.69518392126819E-04 -2.86182564852060E-06  2.06515581648482E-04  1.68385201945626E-05 -3.83875717534703E-04
 -1.11637684615488E-05  4.87526957395222E-05 -4.01840417205229E-06  1.35401853714981E-05 -7.31207403940718E-04
  5.75014653562264E-05 -5.90202652552477E-04  3.66035162928778E-06 -4.31334871091687E-05  4.12162027694912E-05
 -7.84123013796484E-04 -6.12705551973413E-06  8.79846256985808E-05 -2.06566332812288E-03 -1.99584283497225E-04
  2.36440190983467E-03 -3.38831680772883E-05  3.78592664670814E-04  1.15030306328716E-04 -1.42102403014806E-03
  2.50407841520483E-05  6.40362170315800E-05 -4.16672328179835E-05  2.87397811396624E-05 -5.82751551595281E-05
 -9.82517119713336E-05 -9.00538217027794E-05  8.61106201861162E-05  2.86033051159496E-05  1.28448856437693E-04
 -1.10493374069077E-04 -4.84456884370455E-05  4.10466786237273E-05  3.64573143480078E-05 -2.41367534816934E-04
  5.70067933791802E-05  1.31217943027106E-05  2.25604485863818E-05  1.60199629138152E-05 -4.13509743563002E-05
  2.91670986209020E-05 -2.24506071649485E-05 -1.01879160734797E-04  7.98526907244363E-05 -6.86055617270155E-05
 -2.09074393390302E-04  1.12955325386929E-04 -1.94467917107116E-04 -2.11508010480748E-04  2.91966449531297E-04
  4.84569461180647E-06  3.00712129536037E-05
* ORBITAL    1   71
  9.14636581696786E-07  2.30674572289946E-05  4.56691064107199E-03 -2.88582372641877E-03  2.89330341070699E-04
  2.92860706222408E-05 -1.98214552875717E-01  1.81147300584999E-03 -1.39775435537773E-03  4.68535956278940E-05
 -3.70858945880392E-01  1.47829453782288E-03 -2.61319988347324E-03 -3.16542463342677E-05  2.11592470742773E-01
 -7.36312760497654E-04  1.52868251828343E-03 -3.70891353205519E-04 -2.73848174964887E-04  5.62560245050029E-03
 -3.71188148059419E-05  1.87108698287203E-04  6.67372487856076E-05  1.76647179953772E-03 -1.87623193794876E-04
  4.66533847534633E-03 -2.26804670900221E-04  6.28599771763482E-06  3.64928009493997E-05 -2.31921013924748E-03
  2.12773554797078E-03 -3.00835772573746E-04 -3.73172332368882E-05  3.34993527566143E-01 -1.71745447925048E-03
  2.38976850672894E-03 -9.13933298984196E-05  6.65441796049676E-01 -6.16694987868669E-03  4.81981490016749E-03
  1.34805409004117E-05 -1.03695669546562E-01  1.80363736935430E-03 -7.66093353990139E-04 -2.92191717548109E-04
  1.29984276309623E-03  3.89187105527416E-03  1.39297947407329E-04  2.62668606147348E-04 -5.89244635197044E-04
  2.98885184738758E-03 -3.29940848955880E-04  3.87013803253623E-03 -2.62000950907205E-04  2.18438728776587E-06
  1.27346918800722E-05 -7.73694932902240E-04  8.87588211599653E-04 -1.09635893929172E-06  3.17652502340337E-05
 -2.08226434260921E-01  2.12269780595585E-03 -1.47860510575161E-03 -1.65693754107084E-05  4.33038539655885E-02
 -1.10611458600023E-03  3.21287523978140E-04  3.46026815012952E-05 -1.93494018656572E-01  1.57378614814621E-03
 -1.47456381022565E-03  4.51471251407703E-05  3.50000656026933E-04  1.88465095514681E-03  3.42661481583377E-05
  2.39185525238284E-04  2.48703643904372E-04  1.45115087111345E-03  8.37544382331124E-05  2.19519997362189E-04
  2.11483223799230E-04  1.16582623117993E-07  7.68199530764373E-06  1.93164753657722E-03 -1.01684925197711E-03
  2.77272425673893E-04 -1.07525463836605E-05  1.21009834700625E-01 -3.13447388029533E-04  8.07217038649388E-04
 -5.11677208296109E-05  3.06684723830823E-01 -2.85769084192028E-03  2.27149601947065E-03  2.74249717878983E-05
 -1.33951250154750E-01  1.01562823594360E-03 -9.35875929045716E-04 -1.65117427436182E-04 -5.17454291714052E-04
  2.03558204999571E-03  5.22314064029999E-05 -9.04465362533777E-05  3.42316826455286E-06  2.86215890414834E-03
 -1.29178445232653E-05 -1.60752132199452E-03  1.98279726457024E-04  2.09748451110137E-05  4.42473436463045E-04
 -3.38139814272075E-03  9.48596113823309E-05 -1.49068472525193E-04  3.91158525432130E-04 -2.58346469886338E-03
  2.00955037995732E-04 -9.47212971000455E-04 -3.24506761408681E-05 -7.22861494699227E-04  5.52501160899576E-03
  3.99161233108897E-04 -2.74346182626441E-03  6.87040993247109E-04 -4.32108651509151E-03 -2.45461267636368E-04
  1.25386807338284E-03  2.45163051948727E-05  4.63571223167442E-04 -3.15464978691508E-03 -4.42256614802926E-04
  2.28169510578227E-03 -1.70692767581606E-04  7.30653946456069E-04 -1.65739329224716E-04  5.74463219151729E-04
 -2.15114503150592E-07  7.29926560177509E-06 -2.37217008045485E-04 -2.49595269831811E-05  2.40878888489356E-04
 -1.30618019192682E-04  8.00143314455494E-04 -5.35749397146068E-05  9.05439687071537E-04 -4.97345024219499E-07
  3.09253410772181E-05 -5.19186548784970E-04 -5.55337525179736E-06 -2.29671946947702E-04 -5.50501686561230E-05
  7.97475882549221E-04 -2.88862383719932E-05  6.74799285301130E-05  8.97876120356764E-06 -1.11573886147154E-04
  2.79771944580826E-03 -3.75726605283183E-05  1.87060975237968E-04 -2.63316441859114E-04  3.17667016597350E-03
  1.54829006398502E-04 -1.89902835394327E-03 -6.22193114348348E-06  8.34654750871158E-05 -2.04499422512320E-03
  1.89524099754401E-04 -2.09632144310547E-03  1.24618048532598E-05  4.34690708503087E-04  1.22683473390489E-04
 -1.53509207211627E-03  5.47362089619597E-06 -4.28461635569098E-05  1.35047463188197E-03  1.20863525084776E-04
 -1.60911399793057E-03  1.12004708991783E-05  1.97905816826513E-04 -7.19294756543321E-05  7.54580915547618E-04
  7.18496126138151E-05  2.45557230669979E-04 -1.05023223413060E-04  1.30091674311502E-04 -1.59245685240420E-04
  6.03051522882038E-05 -3.47202133457200E-04 -2.39303171659391E-05 -3.50020668033083E-05 -1.16552776225121E-04
 -1.21293389237599E-05  6.33247387997204E-05  4.51853939589200E-05 -1.34652360026303E-04  1.76503018345989E-04
  8.65459141082282E-05 -5.30476248443291E-05 -2.12538041633658E-04 -1.02395316527770E-04 -8.38293976730724E-05
 -1.07101246841934E-05  3.52253506694783E-04 -3.24738900831437E-05 -1.18322418025113E-04  1.28203575186446E-05
  6.08889344961313E-05 -3.07153798586513E-05 -7.48962069269477E-06  1.44665724164289E-05 -9.12170114981488E-05
 -9.65650450994692E-05  1.32938693838411E-04
* ORBITAL    1   72
 -3.89374216967375E-06 -2.42457030547640E-05  1.04608792633753E-03 -1.06279236378754E-03  1.85319214503153E-04
  4.07179498886486E-05 -3.13007549457192E-01  2.67052615795323E-03 -2.31861275656144E-03  4.24754860633534E-05
 -2.81384670661920E-01  2.03692953980509E-03 -2.04515274386361E-03  4.19184236723420E-05 -2.34495239695520E-01
  2.65296828425694E-03 -1.76102442315321E-03  2.63884456251268E-04 -6.72277096558806E-04  6.17586649715756E-04
 -2.84032357328563E-04  1.85700690581580E-05  6.33997543404248E-04  1.62239018285759E-03  1.58539277448003E-05
  3.16645024968746E-03  1.06277594737825E-05 -3.27329578936190E-07 -1.32615833263621E-05 -2.92462142008750E-03
  1.68845850523923E-03 -2.54774645736419E-04 -4.44724479149396E-05  3.14411088460180E-01 -1.87047979253934E-03
  2.22521054085956E-03  1.89737425840590E-05 -8.09555211121906E-02  8.26636956055915E-04 -6.85622898283576E-04
  1.92075310443311E-07  4.88209228139115E-02  5.00488510309798E-04  3.52416133869347E-04  2.06149081261923E-04
 -1.68083028880898E-04 -1.09960843836800E-04 -2.15921601159249E-04 -2.80927270054877E-04 -1.68523989759366E-04
  3.04876315756163E-03 -9.74909358588673E-05  3.71403696899392E-03 -3.82553839549120E-05 -1.18508345880652E-06
  5.55365954749703E-06  3.72018336399061E-03 -2.21866316171817E-03  4.34178258745848E-04  2.29709583249099E-05
 -1.38800537405933E-01  1.38714898571378E-03 -1.08374419754082E-03 -4.65235830871012E-05  3.51526999841102E-01
 -1.90404872899687E-03  2.50542521885506E-03 -1.28806086667470E-05  1.49410412520072E-01 -2.65395384926869E-04
  1.07859200517212E-03 -4.24798820602946E-04  3.48427805463090E-04 -4.28770700249088E-03  5.51693157621775E-05
  4.01717705073058E-04  2.47520508002556E-05  2.67209669637492E-04  2.98535124978142E-04  4.21034473878909E-03
 -1.08533305659372E-04  3.92220445404315E-06  2.05482637824666E-05 -2.15107258910359E-03  1.58062555821932E-03
 -3.46290328485764E-04  5.63540231767765E-05 -3.99695085280198E-01  2.73486813005370E-03 -2.84901667738436E-03
  6.92760451953399E-05 -5.26277517552167E-01  4.61011439185378E-03 -3.83693465841170E-03  3.93569525848355E-05
 -2.34318784758268E-01  2.85506467939672E-03 -1.77165724550289E-03 -3.55457895866236E-04  1.12797475330027E-03
 -2.96110061420527E-03 -1.07429093551775E-04  7.34244396860763E-05 -8.04525710004979E-04 -1.98023808362390E-03
  3.83304996340535E-04  4.60038443563636E-03 -6.65578172364590E-05 -3.58161128288460E-05 -7.73689969063652E-04
  5.85591819722781E-03 -3.27625596129396E-04  2.23269645033190E-03 -7.34640885326762E-04  4.38224658591310E-03
 -2.67999044502283E-04  1.65732589854554E-03 -3.04354887900761E-06 -1.45868771404738E-05 -2.95203328720153E-04
  1.32329802525301E-04 -1.07218155815707E-03  6.60136994711951E-05  2.28365580487053E-04  6.40497317098587E-05
 -6.58969988528016E-04  2.73822062830370E-05  6.10463462806408E-04 -4.81381523974534E-03 -5.55823872014461E-04
  3.48792007632916E-03 -1.46981574618462E-04  8.77653998832269E-04 -2.43123444523856E-04  1.80372468850166E-03
  6.61775973364766E-06  8.20962727223961E-05 -2.08240213185674E-04  9.51958666010432E-05  3.83252339623562E-05
  7.06157593853821E-05 -4.44772988603479E-04 -5.69067698645141E-06 -1.15136893571558E-04  6.39772536357128E-06
 -9.10319499639328E-05  2.17431532636489E-03  3.65372489376188E-05 -5.29751503103554E-04  2.01273882295730E-04
 -2.45571446959679E-03  1.18263735403163E-04 -1.68787099149185E-03  4.10909298241439E-06 -3.47813484585284E-05
  1.06505156539359E-03 -4.76047528580295E-06 -1.10027782638440E-04 -9.24315618246869E-05  8.73801027310623E-04
  6.37893227456110E-05 -1.08258624063478E-03 -4.99495993350636E-06  7.63508518596022E-05 -1.75305529745421E-03
  1.66488964062857E-04 -1.85679780572820E-03  2.97975257999343E-05 -4.20662959008185E-04  1.00077493096644E-04
 -1.43461134335808E-03 -7.62677676927518E-06  5.98740590430704E-05 -1.90250668972577E-03 -1.65972471005659E-04
  1.75562075648858E-03 -1.15934722219376E-05 -2.20039651038851E-04  1.09159407563516E-04 -1.65230407446344E-03
  2.21770876983920E-05  1.10517445884719E-04  9.85216535400097E-05  6.38506233511377E-05  2.40576336344989E-05
  1.93360838212038E-05 -2.01030273602443E-04  1.81176953002093E-04  6.60479089026150E-05  2.23450400308323E-04
  8.41858721176517E-05 -1.23985022875271E-04 -1.49464080939192E-04 -3.18526811888846E-05 -3.15599743285867E-04
  8.06546919703289E-05 -4.56024758214319E-05 -1.45809621930671E-04 -6.72477936032022E-05  7.90003775698652E-05
 -1.06432999900218E-04  1.85550395800933E-04 -4.87706802412244E-05  1.12458132387209E-04 -2.87106727869858E-05
 -1.39454732604045E-04  6.69748894071026E-05  1.31322578621584E-04  4.64959815887030E-05  2.31361234745093E-04
 -1.52911631988741E-04 -3.22047036469954E-05
* ORBITAL    1   73
  3.38487543289326E-06  2.34974136219000E-05 -3.07920022170832E-04  3.81858198595880E-04 -1.41721166218823E-04
 -7.96646069791736E-05  6.07058842664306E-01 -5.58779352332909E-03  4.35649161317872E-03 -1.65120303859690E-05
  1.65604311739685E-01 -1.20589609320306E-03  1.14178306356953E-03 -2.64671985568337E-05  2.16367572920632E-01
 -2.12916930143089E-03  1.56030271546489E-03 -6.54059631244800E-04  1.35380324847491E-03 -2.64171899802671E-04
  3.61775344986390E-04  4.16388588171820E-04 -6.55557719244539E-04 -3.28499142719361E-03 -3.41527059481761E-04
 -1.87158322629884E-03  8.61922874369279E-05  1.34551661944572E-06  1.85197557368895E-05  2.31364098547349E-03
 -1.23444823470207E-03  2.38710376532373E-04  3.82483587578263E-06 -2.52014951596300E-02 -5.88785617965967E-04
 -1.75405562375672E-04 -4.10810988764447E-05  3.65608508585198E-01 -3.44724671590078E-03  2.60299862500765E-03
  5.28461642066765E-05 -3.93322465910371E-01  3.18768590526739E-03 -2.82805317306774E-03 -8.71102532806605E-04
  9.19893979767488E-04  1.45259548240804E-03  3.14739349721874E-04  4.46038917158430E-04 -6.95611182428029E-04
 -3.52032545760298E-03 -2.84064492269344E-04 -6.52323187210108E-04  1.25164348771974E-04 -4.09187341560531E-07
  4.60171125204593E-06  1.96142432739165E-03 -9.53985105262245E-04  3.91888230018511E-04  1.03851751759563E-05
 -1.51138643017513E-01  1.50290886311381E-03 -1.00395841511520E-03 -7.72226653710780E-06  5.40663147388390E-02
  1.35377532929275E-04  3.74104252279663E-04 -3.72165154521542E-05  2.86892730180343E-01 -2.41105252644613E-03
  2.02237393847352E-03 -6.85539471991682E-04  4.79515768083853E-04 -3.04164599666643E-03 -1.64294148213508E-04
  3.30933244607545E-04 -4.64230714551692E-04  4.25532679234858E-04  2.00787530792721E-04  8.94191029309290E-04
 -1.30869860173557E-04  1.66329884009420E-06  9.55411372177872E-06 -6.90522312476429E-04  5.28514953820259E-04
 -6.35747903638251E-05  9.74116405969309E-06 -1.20037853827413E-01  6.67277197995267E-04 -8.15585017664560E-04
  4.62651013461355E-05 -3.70556362822257E-01  3.45432428532048E-03 -2.59772335050104E-03  6.59089478870313E-06
 -7.84946269008060E-02  9.51986671802898E-04 -5.27303946322855E-04 -4.16501848882728E-04  8.50162182881520E-04
 -2.13645308582097E-03 -2.29654387712067E-04  2.82812269069449E-04 -3.69903145993050E-04 -8.55657139666147E-04
  2.31054699312078E-04  1.44820732160809E-03 -7.76097579683294E-05 -4.06817379765760E-06 -7.29551585118552E-05
  1.79630847706821E-04 -3.59916696988168E-04  2.91178430799718E-03 -1.67302945413345E-04  7.59546658627221E-04
  1.16756724711831E-04 -1.46908157200006E-03  3.27930116652287E-06  1.78957109202384E-05 -4.96971338693122E-05
  2.78707398034505E-04 -2.54499125061729E-03  1.00122576586139E-04 -8.99905173424766E-04  1.72488366751873E-04
 -1.50774805080767E-03 -1.57567880584669E-05 -3.59445610846088E-04  2.58590351067757E-03  4.23017408669369E-04
 -2.57846360102183E-03  4.43214903828236E-04 -3.46235024380787E-03  5.21474016509607E-06  5.42658700618910E-04
  1.36520142570561E-05  2.70197040854230E-04 -2.15878329277137E-03  1.22645409649800E-04 -7.45875462234831E-04
 -2.22293907995633E-04  2.18095203304590E-03 -2.82458298629496E-04  2.27820575174733E-03  3.62017330147934E-06
 -3.89891640981444E-05  1.04539309262637E-03  1.80911829129710E-05 -2.78737618785601E-04  9.45537278564280E-05
 -1.45764367884252E-03  5.12120698792316E-05 -5.88273832741789E-04 -3.41996195289162E-06  1.98264182698900E-05
 -7.68188654103799E-04 -4.79482238233552E-06  5.34486826355593E-04  6.38927689471505E-05 -5.86947047377467E-04
 -4.61348958249451E-05  6.26688145031880E-04  2.47336544387833E-06 -5.05703578558299E-05  1.03562257776237E-03
 -1.03762530678285E-04  1.53250734669656E-03 -2.68367237031057E-05  5.10481585896154E-04 -5.21752611419385E-05
  5.19437071710673E-04 -2.58788472272032E-06  2.55578461661391E-05 -7.29642043501622E-04 -6.59157870822658E-05
  6.77391230032038E-04 -2.72984707309921E-06 -2.92369659788088E-04  4.22010542817967E-05 -5.07560229414652E-04
  2.21732565132149E-06 -1.58822154119778E-05 -1.62042891976507E-04  2.68979041646523E-05 -1.29049516871263E-04
 -2.54307596043820E-05  2.45846761594889E-05  3.26598812122654E-05  2.34294745534996E-05  9.99051335261489E-05
  3.19778991907353E-05 -8.54248277531724E-05 -8.15667560380479E-05  1.22726657633568E-04 -1.64809385956866E-04
  5.73400480400000E-05  4.04847844378588E-05  1.38750978831722E-04  1.08557813438111E-04 -1.13447779934135E-04
  1.55506792342878E-04 -2.01782205764430E-04  3.83413227642871E-05  9.73529622441977E-05 -1.23500194068853E-05
 -4.69789244106272E-05 -5.29250333904097E-06  9.03022346090266E-05  6.22519136921155E-05  5.02100156742184E-05
  5.09060964670160E-05 -1.47212505312458E-05
* ORBITAL    1   74
 -2.40229131068252E-07  3.53012112313062E-06  1.36849772110528E-03 -3.23203879623276E-04  4.62622785834213E-04
  4.67310555002522E-06 -2.40870620746264E-02  1.28935134428571E-04 -2.13890079390857E-04  7.98788779949217E-06
 -5.86118176009760E-02  3.72233011470762E-04 -3.33755975685922E-04 -2.01733107083021E-05  1.68295823724739E-01
 -1.33173562697191E-03  1.20984806091553E-03 -2.16748339079811E-04  2.26081863302301E-05  2.13516309746862E-03
  7.86047535318695E-07  2.35702206409659E-04 -2.34957279467856E-04  4.15286411938459E-04 -4.84919006375724E-05
  7.59576672841884E-04 -1.01207413551407E-04 -5.66809061811818E-07  2.82644882189928E-07  1.13385085515851E-03
 -2.32085976031066E-04  4.23198982377865E-04  3.30301350160106E-05 -2.64688342523151E-01  2.30830416310020E-03
 -1.86588041384123E-03 -1.39187684913657E-05  1.10242549556905E-01 -9.49263078732284E-04  8.24192176694044E-04
 -2.02600216596645E-05  1.62643612843639E-01 -1.59170820402896E-03  1.25647396913031E-03 -7.63254279787786E-05
  2.79730020890295E-04  7.06402407598357E-04  2.04677142821557E-04  1.68941354776395E-04  5.11512049291632E-04
 -4.42928125449154E-04  1.65447284702572E-04 -2.72699925984033E-03 -7.17595619270754E-05  6.73238206806790E-06
  2.97668581390519E-05 -4.44866684000738E-03  8.77156893595632E-04 -1.83018962615743E-03 -1.64449350912784E-05
  1.96221644427459E-01 -2.39122460484653E-03  1.38123350662343E-03  2.82188922328896E-05 -2.45377065919359E-01
  1.50348558007650E-03 -1.57651998946508E-03  5.90654602901897E-05 -5.37545103233651E-01  4.92192020600581E-03
 -3.73550706658775E-03  1.14583842806020E-03 -4.51474255967769E-04  6.81061431811964E-03 -1.23520446996610E-04
 -5.46485926686544E-04  6.15507817060589E-04 -1.08120482485787E-04  5.81513100569155E-05 -3.35912207023855E-03
  2.06276676489031E-04 -2.31702307182367E-06 -2.05982304718032E-06  3.42460127522275E-03 -7.61368079589086E-04
  1.07228898809508E-03 -2.57198326870583E-05  1.88003335691555E-01 -1.03161871741259E-03  1.24655414389800E-03
  5.68129726750029E-05 -5.20661225349546E-01  5.51492104845970E-03 -3.69478099113764E-03  4.61837854928820E-05
 -4.04562188261110E-01  3.72386673189323E-03 -2.81797472891136E-03 -1.11908278278519E-03  1.05925000323385E-03
 -2.02676649984275E-03 -5.47084790797085E-05  7.86373991095314E-04 -4.32221565379068E-04  4.67401366110915E-03
  2.09814498356083E-05 -2.54436818550205E-03 -8.61910664151158E-05  6.28466905493038E-06  4.18743216310763E-06
  5.20932610667489E-04 -3.02693132806951E-04  2.82808947424732E-03 -7.26262979515656E-05  1.10014275165591E-03
  9.44204501664286E-05 -5.78463036612235E-04  2.96463908761677E-06  6.38295675001853E-05 -4.57858329065998E-04
  1.12704377038579E-04 -1.43038773627302E-03 -2.23254198906532E-04  2.23255215309023E-03 -2.03393153079394E-04
  2.46488930095357E-03  3.87189719868994E-06  8.37769391065508E-05 -6.77185722843400E-04  1.38894807583906E-05
 -6.40702944840558E-04 -6.59008850769787E-05  8.58970715180131E-04 -1.63507228310274E-04  1.90819561192211E-03
 -8.55606511204642E-06 -9.54531627739380E-05  2.25845775344389E-04  4.03851953090061E-06 -7.08281302929564E-04
  4.46376306616327E-05 -5.55076056710828E-04  1.49129473571074E-04 -1.06258750184170E-03 -1.13822335193308E-05
  8.99690336201233E-05 -2.86965723759221E-03 -4.60895601989813E-05  6.26593872833970E-04 -2.41004868965489E-04
  3.72377114882530E-03 -1.31930998867396E-04  1.85473208581747E-03  3.23931283875682E-06 -3.00784481041741E-05
  8.66341708244261E-04 -1.15778015972157E-05  9.00464858193781E-05 -7.66551044157842E-05  1.11706841276894E-03
  4.20665714871212E-05 -5.14265433220946E-04  3.49580078717471E-06 -2.53331457347000E-05  8.30790913017628E-04
 -6.79300627144322E-05  7.28177961123730E-04 -1.28454526066132E-05  3.00294548329914E-04 -4.71675189351412E-05
  9.11941633669074E-04  7.54893163151498E-06 -5.91073045864825E-05  1.87399445447138E-03  1.61330293555269E-04
 -2.46666416609183E-03  4.13923862033809E-05 -8.46691112182943E-04 -8.41243319340806E-05  1.24530908256379E-03
 -1.30012379916825E-05 -3.74743052350846E-05  7.39095559806101E-06 -4.91525690912956E-05 -1.17621634747181E-05
 -7.34374822762539E-05  6.71552499532959E-05 -3.49343066826835E-05  2.89848667880979E-06 -6.98709453765188E-05
  3.19426899976320E-04  4.97669634342687E-05 -1.87969359079364E-04 -1.56985671744122E-04  8.08611023196253E-05
 -1.83297028187357E-04 -9.84587799069676E-06 -3.36982466092901E-05 -1.66807415171915E-05 -5.74318979232185E-05
 -8.44381001067239E-06  5.77591089157641E-05 -1.01788288581488E-04 -3.72129858587889E-05  2.16747275258717E-05
  1.43236624312934E-04 -1.14907845661394E-04 -2.94015030622158E-04 -1.07036155086299E-04 -1.82816952095688E-04
  2.74537038576471E-04  2.85158940971177E-04
* ORBITAL    1   75
 -1.81447326915430E-06 -2.48938141933092E-06  2.43432075682822E-03 -5.32226296951907E-04  7.87802858621602E-04
 -5.73398752997101E-05  5.20573616654930E-01 -5.41098627255547E-03  3.69426414627769E-03  2.50638546317966E-05
 -1.83681229934985E-01  1.13263389220550E-03 -1.26683765556479E-03 -2.31100020250234E-05  2.23542408432610E-01
 -2.08850843385247E-03  1.54054631965048E-03 -8.61486953719375E-04  1.04541947385845E-03  2.88694757630203E-03
 -5.81477660840307E-05  7.50325829478989E-04 -1.26211400779530E-04 -2.29467998803554E-03 -7.51486320150940E-05
  2.31195084789668E-03  2.15745641687127E-04  4.04716389553410E-06  1.45910905300635E-05 -3.45688709633384E-03
  7.17452646039902E-04 -1.32622139662469E-03 -1.62424046609177E-05  1.30706087452276E-01 -5.03734077240697E-04
  8.19580680556871E-04  2.07924623238325E-05 -2.35976333538691E-01  2.70571013744709E-03 -1.66569155375859E-03
 -5.73344288375987E-05  5.04088733144993E-01 -4.62163912623137E-03  3.50075276528744E-03  1.12414178775872E-03
 -5.04957485932492E-04 -4.06407885026300E-04  9.99490119181281E-05 -4.22757517759059E-04  7.05518504557850E-04
  5.50646047317870E-03  1.22726491155284E-05  2.02770803013928E-03 -1.84030435804390E-04 -1.70957364115420E-06
 -6.64685210735862E-06  1.36610166096475E-03 -2.66364669560666E-04  5.56364860642579E-04  3.46386683563388E-05
 -2.98308586349757E-01  2.92844692514464E-03 -2.19006984302450E-03 -4.59083226482581E-05  3.82862575364450E-01
 -3.43875781168694E-03  2.73520297500856E-03  3.38651253153655E-05 -2.71911956755204E-01  2.68374085572642E-03
 -2.07095993552395E-03 -1.14311763018426E-04  5.82000161857754E-04 -2.33879713137266E-04  2.26458102705157E-04
  4.03900416366321E-04  7.69296955862792E-04  1.65009123582859E-03  2.06575966407577E-04  3.76517790265734E-03
  1.59331382612755E-04  2.15938424043734E-07  1.27381309938086E-06 -3.29424185258838E-06 -2.98263941236262E-05
  1.60171478292719E-05 -2.21522068659998E-06  1.91742617220120E-02 -2.53926254170464E-04  9.77601352585732E-05
 -9.01749879435216E-06  7.76672860428664E-02 -7.75487998777234E-04  5.89169179371432E-04 -4.13848860785219E-06
  3.49817170856234E-02 -4.88140581226215E-04  2.02828480927779E-04  1.93999071113259E-04 -1.15241357537969E-04
  3.72249463709974E-04 -6.62835987605691E-05  1.19111627944237E-04  7.50862723119095E-05 -5.84124700753439E-05
 -5.33950275558420E-05 -1.31325905807712E-04 -7.50360598670346E-06  5.23164651739144E-07  3.74352537557396E-05
 -4.16834945114733E-04  8.44615710585443E-05 -1.02324029589744E-03  5.88867991449362E-06  2.06962445806201E-04
  5.87321184094459E-05 -9.59539401314974E-04 -7.10919081293256E-06 -8.81208419761584E-05  4.09374780453760E-04
 -1.00290361430206E-04  1.06481623498562E-03 -5.63793805852110E-05  9.65833756043756E-04 -2.13824400849655E-04
  1.76365190673656E-03  4.22467391780597E-06  7.99078173104366E-06  1.97057887189735E-04 -6.99968538758579E-06
 -3.93187814639330E-06  3.61352796488481E-04 -3.52180966856542E-03  1.03565198235587E-05 -4.18015078424702E-04
  2.79878413055539E-06  4.29029314304155E-05 -2.09394990132571E-04  2.10001015964490E-04 -2.02950277379993E-03
 -1.64352375217172E-04  1.84796100080154E-03  2.25327081782507E-04 -2.57677183117168E-03  4.07453636629644E-06
 -2.73947096758063E-05  9.52658463170342E-04  1.89314378494559E-05 -5.51925419388267E-04  7.35460415543456E-05
 -7.79278583152886E-04  5.30312565877027E-05 -1.19775856690267E-03  4.50562531237150E-06 -4.47915808659650E-05
  1.25403569861716E-03 -3.21649201443465E-05  7.77867563379564E-04 -1.09081328680585E-04  1.62607640243479E-03
  5.71606747373760E-05 -9.70664955012542E-04 -7.63897530792880E-06  7.67013648507556E-05 -2.13422366922062E-03
  1.88410055689688E-04 -2.87263769593834E-03  3.92664117831795E-05 -5.47139684703285E-04  1.00536024490696E-04
 -1.28518514381286E-03  1.61160464449442E-08 -3.61741496260135E-06  5.14069274478930E-05  5.59622060022725E-06
 -1.45153279590544E-05 -2.07338129457842E-06  6.69527193909983E-05 -4.10384636824164E-06  7.24334148841285E-05
  8.58148820071336E-06  8.85547591089125E-05  2.65949706924778E-04  7.42577954462227E-05  1.25099513442863E-04
  2.34441428274208E-04 -1.08542753627297E-04  2.03984491880655E-04 -4.94717245097423E-06 -1.78358648037567E-06
 -2.78592329160120E-05 -6.58128127786250E-06  4.54200990702596E-05  4.87894398757635E-05  1.06176421354827E-05
 -4.97744254809643E-05  8.11014700098662E-06 -3.64496998730568E-05 -3.45802296649388E-05 -2.57531040768759E-04
  1.69814884579112E-04  3.13854189387843E-05 -1.49758899311846E-04 -1.31187679896340E-04 -1.02515197933805E-05
 -4.47224570077514E-05  6.57725974126118E-05  3.22731349567554E-05  5.50437834286137E-05  6.73174013079754E-05
 -6.27083324397025E-05 -9.45294215989934E-05
* ORBITAL    1   76
  2.57277558445758E-06  9.56554223075418E-06 -2.07403810851123E-03  4.10886991570949E-04 -7.44629090050845E-04
 -3.32665943904711E-06 -6.36497566734919E-03  4.00289793912340E-04 -2.78074231527128E-05  8.46412934057396E-06
 -6.74569672546726E-02  1.01033888072214E-03 -5.73070452078909E-04  6.16431175707323E-05 -5.11226654502370E-01
  4.82429612756712E-03 -3.60499626137003E-03  7.78926977334885E-04 -1.47268606822085E-05 -4.30302924191343E-03
 -1.84192140513714E-04  7.41879823014635E-07  8.99952033742620E-04 -6.57089653516862E-04 -1.93939768204013E-04
  1.58899450840188E-04  3.06437686274267E-04 -4.91174460307209E-06 -2.22849022093527E-05  3.08597022529001E-03
 -6.14327714256428E-04  1.25810312695633E-03  5.08935596928303E-05 -4.26254634641455E-01  3.57625526241146E-03
 -2.90037499678156E-03 -3.55740285085475E-05  3.13677984089425E-01 -3.30511021428558E-03  2.25257856500838E-03
 -8.04210591881854E-07 -1.94968956061912E-02 -3.27909552311512E-05 -3.98448457357558E-05 -4.64391151874833E-04
  6.59835069369483E-04  1.29727714822272E-03  2.21747322197714E-04  7.28511493472707E-04  3.98698231815343E-04
 -3.29659918148313E-03  3.04405781654234E-04 -4.62827085321555E-03 -1.03851728356849E-04 -9.80745634798404E-07
 -5.65637465064556E-06  2.47776922931447E-04 -4.57408159559266E-05  9.50363655611611E-05  3.14877450833567E-05
 -2.76050636502817E-01  2.88501623549371E-03 -1.98222810346088E-03 -2.70158426815389E-05  2.25315970209312E-01
 -2.18422783714847E-03  1.61816473150274E-03  3.15464710467185E-05 -2.58360521173020E-01  2.55512781773558E-03
 -1.87473345750670E-03  1.14549053627718E-04  4.61205544712217E-04  8.03221095457085E-04  1.57924795629605E-04
  4.73911380730513E-04  6.15370032407401E-04  1.49986259559869E-03  1.05315325161038E-04  2.00987954393823E-03
  2.36861162689562E-04  1.70662366254758E-06  4.80399434030630E-06 -1.83481335235744E-03  4.12770127147530E-04
 -6.70277057850791E-04 -1.08254401691142E-05  8.36768082168147E-02 -1.09777594104033E-03  6.94355603514085E-04
  2.15618871810785E-05 -1.61907661532454E-01  1.39857084086923E-03 -1.17116942087572E-03 -5.73521427315753E-05
  4.74289738164967E-01 -4.32327549463657E-03  3.36439080735563E-03  5.68963946429013E-04  2.68237306853079E-04
 -1.44984450941495E-03 -1.55471110831283E-04  1.46781254251105E-04  8.81874668301901E-04 -4.03074957196547E-03
 -1.66060961856848E-04 -4.19112749006933E-04 -3.90830433500349E-04 -3.26016590854631E-06 -3.68841276355668E-05
  6.95045142303393E-05 -1.79573888749842E-04  1.89546139190325E-03  1.51352400954369E-04 -1.94897952262228E-03
 -2.73687146197073E-04  2.80271414309322E-03  4.72781737216965E-06  2.59946521197628E-05  3.06413626325125E-04
  1.13649791893248E-04 -1.14537645975844E-03 -1.35972137069188E-04  8.01078453384854E-04 -1.57232688987848E-04
  1.76413922419442E-03 -4.94204646081073E-06 -1.36719792933496E-05 -4.01775945022940E-04 -1.83176792363469E-04
  2.30503128459072E-03  7.26260012655395E-05 -8.60944407929120E-04  2.71579950961822E-04 -2.52424369888749E-03
  1.81183115303850E-06  6.50244630217346E-06  1.24412121899037E-04  5.89796032263723E-05 -2.37987068407775E-04
 -9.56548686640996E-05  7.54348931915007E-04  7.75033423597675E-05 -5.99376472065750E-04  1.10933766986293E-06
 -1.37331936168228E-06  1.75953733403881E-04  8.53841573136975E-06 -3.92301808523418E-04  8.69694682381749E-06
  6.72159787350898E-05  1.23771894640645E-05 -5.30326242764719E-04 -5.77059403272207E-06  3.43790394463644E-05
 -1.28645536830375E-03  2.05509555580855E-05 -1.21651994357523E-04  1.10272184679127E-04 -1.91535926924278E-03
 -5.28857532289756E-05  4.30495415696747E-04  8.89827015470728E-06 -6.57761895454934E-05  2.15418041828965E-03
 -1.79337117362057E-04  2.35682594158735E-03 -3.81400534676279E-05  7.33045242151789E-04 -1.09154562362734E-04
  1.87046002142216E-03 -4.76084012711362E-06  3.82646471256560E-05 -1.19903867213539E-03 -1.06343975522679E-04
  1.78965864982229E-03 -1.48268593915993E-05 -8.00287681787284E-05  5.24575634450438E-05 -3.53451756131310E-04
 -1.94117449787718E-05 -1.10035975061868E-04 -1.67815430732908E-04 -9.91092791807723E-05 -7.44523896872209E-05
 -1.60651637957674E-04  1.53032769941240E-04 -2.02383674426860E-04  1.18200498289404E-05  5.84333572080637E-05
 -1.04860821588679E-04 -3.08269885653413E-05  4.04214140393222E-06  1.20722718312276E-04 -8.63360394880897E-05
  7.42478968501973E-05  6.13705217623665E-06  6.77394714844506E-05  3.49265576536707E-05  1.77825502327772E-04
 -6.47267776415197E-05 -8.24319368225635E-05  7.70302249999305E-05  1.21236908391015E-04  8.19577513401043E-07
 -1.61898829205530E-05  2.10064366029978E-05  3.67659325627632E-05  4.46392556051097E-05  1.21310091505473E-05
 -4.20042805535570E-05  1.97409691295750E-05
* ORBITAL    1   77
  4.59295211394496E-06  1.34384326036197E-05 -4.99554302533330E-03  1.21950790445022E-03 -1.89528198787356E-03
  1.38510825882179E-06 -1.07011895201235E-02  8.34019466859181E-05 -1.33211077719671E-04 -5.63387085400267E-05
  4.77240116309450E-01 -3.64365568999361E-03  3.20646984168850E-03  2.88150400980847E-05 -2.68248659224614E-01
  1.88203829230738E-03 -1.76608612074801E-03  7.12171875997795E-04 -2.26146135687296E-04 -6.38289649147420E-03
  2.37145334739235E-04 -4.34880966208432E-04  5.00829834517913E-05 -5.76905959884597E-04  2.39294125265962E-04
 -5.44506605954650E-03  3.45416808501602E-04  4.12596435438657E-06  1.58599906029179E-05 -3.54596120852747E-03
  6.72710426178301E-04 -1.55329863623107E-03 -2.65839039441304E-05  2.56613854315355E-01 -1.99304664706161E-03
  1.59568124723706E-03 -2.70870505203926E-05  2.46788917318611E-01 -2.63848005480584E-03  1.72859485313704E-03
 -3.90412574205767E-05  3.16276447471278E-01 -2.58245017231737E-03  2.18662885687866E-03  3.99607294693252E-04
  2.29016234941872E-04  1.75348795970882E-03 -2.02246665761662E-04 -1.01552709160787E-04  2.93525406327388E-04
  5.29088732376312E-03 -1.78300245628494E-04  3.08280411099798E-03 -4.27178604888279E-04 -4.47276269166726E-06
 -1.93448293598111E-05  3.28373059116859E-03 -5.17311531541676E-04  1.55693976943905E-03 -1.51075065284399E-05
  1.56084054281715E-01 -1.78612231634138E-03  1.07551598013949E-03 -3.24394549416543E-05  3.13101736958473E-01
 -2.69112797145680E-03  2.02194348973216E-03 -2.30094871883991E-05  1.93944716400039E-01 -1.47599718408833E-03
  1.31214991430635E-03 -2.85870643352850E-04 -6.71005727839475E-05 -4.47323164343860E-03  2.34086444278446E-04
  2.09347135528158E-04 -5.13114727407446E-05 -1.12195843193401E-03  2.66468770671340E-04  3.50712797284638E-03
 -3.37379137058527E-04 -5.12679422483431E-06 -1.74782434946654E-05  4.92785631381575E-03 -1.29623514725003E-03
  1.87388263044659E-03 -6.03779200377900E-05  5.15751363687704E-01 -3.96393552807136E-03  3.49312182239511E-03
  6.92200994177434E-06 -6.21227656742962E-02  5.71011313763387E-04 -4.94071985191606E-04  2.07871928928039E-05
 -2.05630876366009E-01  1.25961870246223E-03 -1.32762889361279E-03 -6.62456307212993E-04  3.34797520427175E-04
  2.43922493161264E-04 -2.87506908583497E-04  5.33976583663426E-04  1.00533896323220E-04  6.03985360507090E-03
 -2.89151497548160E-04 -5.79319698186451E-03  2.75680266311537E-04  5.07501452453827E-06  1.24672887453391E-04
 -8.94096612731201E-04  8.83450435727061E-05 -5.08102065491465E-04  1.93867276676219E-04 -1.39376528034779E-03
 -5.71307284409565E-05  7.80372717185004E-04  2.14793267741980E-06  1.32019782722985E-05 -1.52599664348117E-04
  2.67504320827146E-04 -2.44302307790549E-03  2.60742279077746E-05 -1.65539957664799E-04  4.91225590237296E-05
 -4.36114934306720E-04 -4.86604428123449E-06 -1.12678655191635E-04  7.46135359086083E-04  1.52826949412528E-04
 -9.52079793753399E-04  1.37446348440974E-04 -1.01135298540739E-03 -1.83206210882636E-05  3.94943863808268E-04
 -4.40709445919095E-06 -5.90609156743612E-05  5.04910848525733E-04  3.19463667595024E-05 -3.92866754198259E-04
  2.17891666648199E-04 -2.03904904980665E-03  1.35289670678833E-04 -1.17615418861500E-03  9.55317022282229E-06
 -7.75426620038485E-05  2.42503931136590E-03  2.81363570931466E-05 -2.04090020820473E-04  2.02591249480245E-04
 -2.87186460787467E-03  1.19671487091577E-04 -1.74860903654935E-03 -1.24446507237792E-05  1.20556776353568E-04
 -3.41616348761860E-03  4.84668695017524E-05 -5.43920005988393E-04  2.96548015263055E-04 -4.02274370151892E-03
 -1.73902839427928E-04  2.51255878662241E-03 -9.84830046484813E-06  9.12248678971266E-05 -2.63344758750619E-03
  2.29873113820908E-04 -3.19756161983337E-03  3.00517040478161E-05 -9.96858439096028E-05  1.33368377536145E-04
 -1.73080257556931E-03  1.19602071229352E-05 -1.22143843235839E-04  3.37375363060806E-03  2.93604813961368E-04
 -3.92197156266955E-03  4.90252116608652E-05 -6.09028135037268E-04 -1.73448652668258E-04  2.57647669447882E-03
  3.78110681784375E-05  1.10826334237224E-04  4.69471170170210E-05  1.02737132411341E-04 -6.76538087740035E-05
  2.45923213585757E-04 -2.06284671915429E-04  2.31818829691011E-04 -4.19510817360512E-05 -1.52607872394986E-04
  1.39498645031905E-04  1.45386751749041E-04 -1.24854534050205E-05 -3.00088137042327E-04  2.56071658807800E-04
 -3.03970046328038E-04  4.22588524942082E-05  1.53104481541889E-04  1.45336980995762E-04  1.41071680781649E-04
 -7.36051701989861E-06 -2.60747724739881E-04  3.04861185904124E-04  3.11828752965337E-04 -3.51273186331976E-05
 -9.87133860629476E-05  9.99177506124173E-05  3.06767745842312E-05 -6.22392504373717E-05  1.85666904205573E-04
 -2.30718459728238E-04 -2.25207123089152E-04
* ORBITAL    1   78
 -7.05044472331890E-06 -3.67295351275335E-05  3.29960478631404E-03 -2.48208770835117E-04  1.62439917929196E-03
 -7.57470090318530E-06  4.58746196767823E-02 -5.26011986031616E-04  3.88317124585720E-04  4.13738215072817E-05
 -3.89029345198825E-01  3.65232037989805E-03 -2.52342915471539E-03 -1.66065778905154E-05  1.24049513274574E-01
 -1.17667497688448E-03  7.49186030854144E-04 -2.98307942544743E-04  1.75062485682419E-04  4.28508429026960E-03
 -2.32948842463137E-04  3.76173650378019E-04  1.63077312042503E-04  1.63939780805417E-04 -2.04404123075363E-04
  4.29542011909894E-03 -2.35680078181923E-04  6.11718270592454E-06  3.49352633218727E-05 -2.04412280016614E-03
 -1.86384980849829E-05 -1.13930637213699E-03  6.68610712084613E-06 -3.98348468736531E-02  4.12461355828039E-04
 -5.32774978388253E-04 -2.52259631534830E-05  2.50541475681022E-01 -2.41493104347540E-03  1.80128626343068E-03
 -5.75094500210972E-05  4.94183344061081E-01 -5.09456385342829E-03  3.50018764196112E-03  4.03640256829241E-04
  3.41020327618946E-04  1.69616839405902E-03 -5.07781674062446E-05  1.42707375167443E-04  6.66821957819143E-04
  4.39274346719015E-03 -9.84282015176630E-05  4.72885024258069E-04 -2.45105621845400E-04 -1.49882806580680E-06
 -8.75293618886204E-06  4.64637629105115E-04  9.83288069240762E-05  2.80823015521161E-04 -3.20166740413385E-05
  2.93877354513706E-01 -3.00079722617867E-03  2.19032991753881E-03  2.90647003805704E-05 -2.49817617091738E-01
  2.53729224045604E-03 -1.93975636972331E-03 -5.20344845797341E-05  4.51482582303513E-01 -4.78499354957587E-03
  3.33836477365366E-03 -1.81976685967351E-04 -3.86787335294765E-04 -2.15337773809470E-03  5.77012058204869E-05
 -2.22056216215822E-04 -6.75163115899606E-04 -1.56631709867880E-03  3.84267937806842E-05 -1.58033133157373E-03
  1.40757920831892E-06  3.18327902175932E-06  1.65809266157914E-05 -1.49526635668889E-03  1.32951080287710E-04
 -7.51597917857985E-04 -7.93693715769335E-06  3.53058816879775E-02 -5.06663401353822E-04  4.13678386129006E-04
  2.36586666150181E-05 -1.95174072967456E-01  1.96325493834373E-03 -1.41660532540409E-03 -4.50189618901146E-05
  3.60177047848512E-01 -3.56199605119777E-03  2.58665783405355E-03  2.93157495078412E-04  2.52906446707015E-04
 -1.26734756510130E-03  1.17222532675467E-05  1.01589488326121E-04  5.09090010535626E-04 -3.17493331563748E-03
  1.31353705891476E-05  2.43408383762298E-04 -2.41037248322052E-04  1.76800624890888E-07  5.45407854950858E-05
 -8.79296885241327E-04 -1.55229133066633E-04  1.43025370583675E-03  8.32952001009123E-05 -8.84588578536862E-04
 -2.37086030949665E-05 -8.23442084529001E-05  7.75309440758173E-07  1.61220642581576E-04 -2.36495019424381E-03
  1.27794999633556E-04 -1.20001148069857E-03 -6.81856836049337E-05  8.10165681251533E-04  1.85785151048596E-04
 -2.41001288738523E-03  3.74028067524423E-07 -1.32190826051781E-04  2.21344891450952E-03  5.15509412878348E-05
 -1.05884376640114E-03 -2.04175062159423E-04  2.10783844999550E-03  1.54688756285452E-04 -1.91565493930220E-03
 -3.48935615874185E-07 -6.30539164508108E-05  8.92972106192048E-04  5.13416389280962E-05 -7.18457436969900E-04
 -4.88663252165026E-05  7.33764564652380E-04  1.81537045181228E-04 -2.35724890943910E-03  2.77152773579451E-06
  4.06861473101326E-07  3.82414321973513E-04 -4.18921589164612E-06  3.35413138283085E-04  3.40242396750215E-05
 -8.25482802511060E-04  2.15855867821312E-06  3.00054137162887E-04  1.35046126947571E-05 -5.15197867945112E-05
  2.59946765941011E-03 -3.49717855775604E-05  4.65795444064947E-04 -2.03190093325443E-04  2.91003566127216E-03
  1.20062706050075E-04 -1.95148044277899E-03 -9.93894957040988E-06  2.47153253275074E-05 -1.72470964588590E-03
  1.37529528701112E-04 -2.31553299439847E-03  1.54100539708154E-05  9.02782758130613E-05  6.65311556062394E-05
 -7.14144012000815E-04 -5.66703326651649E-06  2.67745005097554E-05 -1.16637940264630E-03 -9.80682490297355E-05
  1.61265416525210E-03 -1.02337656254346E-05 -9.01674434986182E-05  4.67636447356600E-05 -4.58647560376802E-04
  2.25937358143378E-05  1.11469769144940E-04  1.11687226445488E-04  5.97139470611364E-05 -3.40245261427673E-05
  1.14496601616035E-04 -1.55341652560921E-04  8.70987596334273E-05  1.53472238086677E-05  6.55163348953817E-05
 -6.95383371735823E-05 -3.57379836556679E-05 -3.18586562432852E-05  5.60050275900524E-05 -9.77755798365451E-05
  1.13489248165308E-04 -3.37376308646457E-05 -1.49564801860151E-04 -1.25480840525660E-04 -1.14833907912532E-04
  2.88103628960128E-06  2.25201312495792E-04 -2.04633068583454E-04 -1.50447161765394E-04 -5.44521037646799E-06
 -3.09867418561489E-05 -1.42866905207075E-05  5.78067905261550E-05 -5.01188617393167E-05  3.99602889805385E-05
 -2.68650698401958E-05 -5.65506801127959E-06
* ORBITAL    1   79
  2.05139578356609E-06  1.09195617729737E-05 -8.87848155633658E-04 -4.10307616381661E-05 -4.56588583688169E-04
  3.63947689955759E-05 -2.80481938237565E-01  2.90840635168340E-03 -2.10576512869211E-03 -4.55953909988803E-05
  3.79675078495114E-01 -3.89471940036231E-03  2.70530686503025E-03 -4.36093802455693E-05  3.59012717680806E-01
 -3.59617196301509E-03  2.72930509518177E-03 -1.07292231266709E-04 -4.22288709573616E-04  3.64280424817012E-04
  1.36502497602822E-04 -3.71923309623615E-04 -7.43733896808001E-04  1.38867735401289E-03  1.13667370296816E-04
 -3.29099354910492E-03 -2.83350153876984E-05 -3.75199679140846E-06 -2.16539940679561E-05  1.18051782413125E-03
 -2.87581249772733E-05  6.97011331896022E-04  4.61334209649849E-05 -4.05341205549234E-01  4.12370199854051E-03
 -2.87558202511873E-03 -3.32134716285503E-05  2.62691689339287E-01 -2.73340937610151E-03  1.99570959003803E-03
 -3.74007481237790E-05  3.09639328759283E-01 -3.22145657821894E-03  2.39788181812840E-03 -7.46052253278838E-06
  3.83315056046948E-04  1.22467160375478E-03  9.03099965942889E-05  3.05750904121579E-04  6.38974684265882E-04
 -4.07686372823381E-04  1.05717313251420E-04 -3.48941668153977E-03  1.14618249915042E-04 -6.72195534288453E-06
 -3.95663966500599E-05  1.93485041084540E-03  1.89687072211595E-04  1.23289136518966E-03  8.63388926946604E-06
 -2.93782508794053E-02  4.01305609077077E-04 -2.92085859184196E-04 -2.74452156081701E-05  2.65084809548545E-01
 -2.86850262289761E-03  1.71560315649283E-03 -6.14254304369141E-06  5.52507534873556E-02 -6.83375260488828E-04
  2.46581837985748E-04 -1.66097171572537E-04  5.28155504296668E-05 -2.72287086972416E-03  1.50437450406412E-04
  1.27278707863850E-04  1.01508706818521E-04 -1.27333264707245E-04  1.12172085962696E-04  2.74070423316306E-03
 -2.24767608906631E-04  6.55689865122844E-06  3.48992934661377E-05 -2.86918728257745E-03  4.41769973667786E-06
 -1.51587991706556E-03  5.21691072913930E-05 -4.68913126502553E-01  4.71174896545376E-03 -3.13386892862893E-03
 -2.11243220723251E-05  1.37573815554434E-01 -1.46014610749692E-03  1.09146074039478E-03  7.60181979332986E-06
 -7.10017373546864E-02  6.99810912383313E-04 -7.05130497184015E-04  1.46769467448464E-04 -2.73619700221019E-04
  3.81048338566010E-04  2.14906641000569E-04 -3.98601105464375E-04 -4.50408659730991E-04 -3.10974849415344E-03
  2.42606780725274E-04  4.71487449446244E-03 -2.02013646088334E-04  1.44503123894891E-06  1.77613367784302E-04
 -2.62851718662404E-03 -1.99037275320052E-04  2.22533784575806E-03  6.16044777400434E-05 -1.16518443641656E-03
  2.16125348404611E-04 -2.34217383802632E-03 -1.33836084783638E-06 -8.69561869831723E-05  1.17448216402508E-03
 -1.23908452045287E-04  1.53094730631732E-03  7.34454426856979E-05 -1.07259851707327E-03 -4.78805082807007E-05
  1.97536627108030E-04  8.11919869625699E-08  6.59763615522650E-05 -1.02166639575559E-03  6.87665766726033E-06
  3.52271326055551E-04  3.29661524824971E-05 -6.03221596103294E-04 -1.22608465663896E-04  1.08164022523427E-03
 -3.37306645472861E-06 -2.18806628363397E-04  2.87566525429395E-03 -1.30209295344554E-04  1.52520697320846E-03
  1.88506557118259E-04 -2.11063731119203E-03  1.95532487684956E-04 -2.06081624351710E-03  1.05453481426014E-05
 -1.68034453210043E-05  1.71341171223534E-03  2.22712585830923E-05 -3.05001021780308E-04  1.20864243958503E-04
 -1.88876226080209E-03  7.43320109602133E-05 -1.30128972468957E-03 -4.70889651187917E-06  6.86247105163755E-06
 -7.45877483962501E-04  1.71183123679917E-05 -5.04678253850920E-04  4.70721225277933E-05 -4.34355737857187E-04
 -4.35121791157348E-05  1.08634842583728E-03  5.50507742287009E-06 -1.99869828792829E-05  1.04449152877773E-03
 -7.26788455951757E-05  8.18249702286004E-04 -2.20459714390797E-05  5.23912007462766E-04 -6.01875367206587E-05
  1.27938498315716E-03 -1.31734023045199E-05  3.74814747677102E-05 -2.35298362576242E-03 -1.75411527641543E-04
  2.44300307064310E-03 -3.39109709882200E-05  5.58860207185277E-04  1.11433043259989E-04 -1.98816144195412E-03
 -1.36213085946938E-05 -5.95305354208312E-05 -8.99508547306740E-06 -8.33883923598438E-05 -4.23164517727119E-05
 -8.95365144141305E-05  8.71062272423944E-05 -5.04800408074585E-05  3.10307615693379E-05  1.35242823743251E-04
 -7.74951958656342E-05 -1.30765401653081E-04  1.38366405745664E-05  1.56915134672711E-04 -2.07744753889119E-04
  1.53736446373478E-04  9.67332291898490E-06  4.55728465332417E-05  6.72951421335222E-05  2.22276323639560E-06
 -4.47178485791786E-05 -7.04119980204778E-05  2.27526246035444E-05  6.20051518642678E-05 -2.32426185416792E-05
 -1.08245443031108E-04  9.50420804880425E-05  6.26591077854737E-05  5.09065136250642E-07  1.54239219095858E-04
 -8.74843750520545E-05 -1.19763483573844E-04
* ORBITAL    1   80
  2.60969456327967E-06  1.43905976392312E-05 -9.90030755663073E-04 -1.03981105167471E-04 -5.96332282923625E-04
 -3.33894314228323E-05  3.21337744990441E-01 -3.28206592272395E-03  2.34437177132487E-03  2.32518540582452E-05
 -2.04466358127779E-01  2.05856196857846E-03 -1.64247643497954E-03  5.67283306656898E-05 -5.08438061629368E-01
  5.27196143274057E-03 -3.68964638947306E-03  3.03884970165079E-04  4.28246626053062E-04 -3.13494517489064E-03
  6.80109060990663E-05  2.94353786395207E-04  7.47299598822956E-04 -1.79917189549294E-03  6.50667572016579E-05
  1.12886442109256E-03  1.01930920131884E-04 -2.50605662279118E-06 -1.46067311424844E-05  7.32791773403245E-04
  1.31236796003578E-04  4.86820554048252E-04  2.25816352427552E-05 -2.30551954455381E-01  2.45445015262212E-03
 -1.58393480208647E-03 -1.49919374360779E-05  1.37571337423105E-01 -1.45059211052681E-03  1.03310692291915E-03
 -1.35563568510903E-05  1.58168764587426E-01 -1.53250384672251E-03  1.21848107100132E-03  3.57695378552747E-05
  1.95468327193370E-04  6.10685029652985E-04  2.49695161030767E-05  2.26412862413380E-04  3.56131085007467E-04
 -3.98575250529047E-04  4.79569742849568E-05 -2.00457465852308E-03  1.09877342583468E-04  1.56289255830429E-06
  9.20733375317981E-06 -4.28973809865258E-04 -1.14305418853985E-04 -3.04193565878036E-04 -8.55499825691273E-06
  8.98567762193127E-02 -9.59925832770143E-04  6.74119512731364E-04  1.27681961654656E-05 -1.45650967470399E-01
  1.59190669465227E-03 -1.00162829525159E-03 -7.38834147752605E-06  1.07077124422856E-01 -1.03255091642433E-03
  8.21363314741356E-04 -3.78604503266687E-05 -1.16605730283909E-04  2.04964879275216E-04 -5.90580963223869E-06
 -1.49788571080303E-04 -2.21171637533067E-04 -3.81147376530341E-04  1.23790576130207E-05 -1.21867843585010E-03
  1.02479784606410E-04 -1.74406574745664E-06 -9.56989105466678E-06  6.67866811854073E-04  8.74154376830804E-05
  4.11853128046767E-04  2.96572481618390E-05 -2.62373255467397E-01  2.66884680989023E-03 -2.03496642245138E-03
 -3.65219548462523E-05  3.42099159007617E-01 -3.51464999430205E-03  2.51154259127517E-03  5.82468002161387E-05
 -5.21687516599914E-01  5.40879039987787E-03 -3.81650572877563E-03 -2.79627911511256E-04 -4.57299307998007E-04
  1.85201945515164E-03 -5.29647924292013E-05 -3.30110620552879E-04 -7.92800268075742E-04  2.77644667267375E-03
 -4.97706423405241E-05  1.67190558294539E-03  6.01682537106842E-05 -9.39883945647789E-07 -6.05312623225878E-05
  8.19715705958369E-04 -3.63896814208128E-05  6.60740872311931E-04  6.00085889493594E-05 -8.88444160903398E-04
 -1.89375231556101E-04  2.46132396375946E-03 -1.41422600185391E-06 -9.08293792170652E-05  1.19295451902702E-03
 -1.66519556295842E-04  1.86334820635373E-03  1.44441474065338E-04 -1.63482689257715E-03  4.61315539971752E-05
 -5.60215556480978E-04  1.23171920641278E-06  8.63486643900231E-05 -1.18471060894722E-03  3.93497434504483E-05
 -6.06817483106174E-04 -2.83289288551354E-06  2.71962102002986E-04 -2.04659981250900E-04  2.60811984908293E-03
  1.08339306218050E-06  6.35839566962549E-05 -8.19511215060287E-04  1.39829323780913E-04 -1.51974892309123E-03
 -1.49663992693682E-04  1.64452899853164E-03  8.68979658929059E-05 -9.48776827068895E-04 -2.82499967216225E-06
  1.13062183094140E-06 -4.09549284655029E-04 -7.24741751026792E-06  1.87985328428166E-04 -2.52631791524139E-05
  3.28322495795650E-04 -2.00833180604558E-05  4.69683752969266E-04 -4.93037407540579E-06  1.10089540116214E-05
 -8.41594964565631E-04  1.50712456328422E-06  3.18750756059141E-04  7.12126053261367E-05 -1.39341396148875E-03
 -2.35261445929331E-05 -3.30327433194518E-05  4.39146753673616E-06 -6.01225866495274E-06  6.91589224095628E-04
 -4.58523953695755E-05  5.69112585065154E-04 -1.25912957138421E-05  3.00905922995843E-04 -3.56112186471932E-05
  7.72718541428427E-04  3.32526438939305E-06 -7.31279358815651E-06  5.66778876340074E-04  5.14423358786035E-05
 -1.11259883000160E-03 -2.71834842989823E-06  3.88851842802596E-04 -1.03748015843185E-05 -2.69787278988228E-04
 -8.76972156838542E-06 -4.09939542032489E-05 -1.22386523851909E-05 -5.07957965637087E-05 -1.90499692956642E-05
 -6.13298438953059E-06  6.01085105273181E-05 -7.60274730817430E-05 -7.30677127690814E-06 -3.30655339679538E-05
  6.16089498656166E-05 -9.23553935285738E-06  5.94539970111042E-05 -6.29263818910875E-05  4.83244410432614E-05
 -1.64981771945058E-05  1.08737281292297E-05  4.90641398135745E-05  7.26541716962872E-06  6.97930556883026E-05
  5.59198290097111E-05 -7.25127744196733E-05  2.99036817820471E-05  8.51677408778934E-05  5.19207668905710E-06
  2.43905455286318E-05 -3.15459530169832E-05 -5.51466947804029E-06 -1.25058707259136E-05 -3.61952489058311E-05
  5.98200865564318E-05 -1.22883987663842E-05
* ORBITAL    1   81
 -1.72473526207313E-03 -1.26049297611903E-02 -7.17349462307799E-02  5.47878466016639E-02 -1.94382899861585E-02
 -8.88262543927382E-05 -2.09821177670788E-03  5.84823736836129E-03  9.33148884058582E-04 -1.21674838641083E-03
 -2.99995401588843E-02  3.87833083604090E-02  1.87599315993610E-03  7.63051041594119E-04  1.88460290259890E-02
 -2.24609817520455E-02 -7.15918251830405E-04  6.82582526233088E-03  1.49369640622418E-03 -5.53860756803597E-03
 -4.53599652425889E-03 -5.14566892877289E-03 -1.14151676558490E-03  5.92534392660900E-04  4.96399109949412E-04
 -3.33534992788330E-03 -2.82562353253486E-03 -1.73949107157877E-03 -1.27124906757614E-02 -7.23394876197837E-02
  5.55567843666086E-02 -1.96345600664971E-02 -1.20950422855599E-03 -2.98163891525142E-02  3.88908626184990E-02
  1.93941075296942E-03 -1.30516248722077E-04 -3.15538551404232E-03  6.57395249870767E-03  8.42900770336478E-04
 -7.93769533978013E-04 -1.96337884420079E-02  2.36047164074282E-02  7.26130905537651E-04  8.20404306812227E-03
  1.86256190174194E-03 -6.34751223561237E-04 -4.75772228692420E-04 -3.49933717109293E-03 -7.76377982551886E-04
  5.39130010854873E-03  4.59504756671878E-03  3.73792224109424E-03  2.94872865672276E-03 -1.73508258274221E-03
 -1.26803094889622E-02 -7.21581946521128E-02  5.58789807827730E-02 -1.94812023395036E-02  1.31501766687387E-04
  3.18177907759703E-03 -6.58004536014208E-03 -8.32533134617526E-04  1.21526414087896E-03  2.99619591448819E-02
 -3.90822877048372E-02 -1.92306471225499E-03  7.95796490505608E-04  1.96845143099697E-02 -2.37084444689895E-02
 -7.24602606757469E-04  8.14277920424447E-03  1.85605081399601E-03  5.23466260146600E-03  4.57951843090717E-03
 -3.52321768808133E-03 -7.89814318452182E-04 -6.73452690813777E-04 -4.73368729976170E-04 -3.61826328921953E-03
 -2.94157202442238E-03 -1.72325576675098E-03 -1.25941855279519E-02 -7.16768247741620E-02  5.48749315543529E-02
 -1.93400013883902E-02  1.21572505868550E-03  2.99762818135089E-02 -3.87924526126770E-02 -1.88028523751157E-03
  8.82953061095319E-05  2.08794764886858E-03 -5.86487689621008E-03 -9.34387671789431E-04 -7.64494492601458E-04
 -1.88808695516861E-02  2.24598718435841E-02  7.10669166538083E-04  6.80644784754992E-03  1.49436878333760E-03
  5.92353839441665E-04  4.93472160929592E-04 -5.09118183888289E-03 -1.13025310788202E-03 -5.52688154427721E-03
 -4.53078990451344E-03  3.32329278810331E-03  2.82367239069153E-03 -1.58956222634897E-03 -1.70974155540099E-02
  3.50605676101265E-01 -3.71771894368496E-04  2.51331326521997E-03 -5.19093727172572E-03  7.46701994398465E-02
 -3.38624291278261E-03  5.09163469226439E-02 -1.63380998041530E-03 -1.75844579881860E-02  3.62494884749595E-01
  3.80435444551420E-04 -2.36845580608318E-03  5.27376157098775E-03 -7.69632660573376E-02 -3.51101750477190E-03
  5.32208362672897E-02 -1.59156731930007E-03 -1.71168504403537E-02  3.50980997837465E-01  5.19606207638718E-03
 -7.47892737063435E-02  3.71172592132907E-04 -2.53745809009251E-03  3.38734222411714E-03 -5.09638332145231E-02
 -1.63425867985739E-03 -1.75920683236472E-02  3.62830941041803E-01 -5.27717590381678E-03  7.70038339924227E-02
 -3.81283941408461E-04  2.34692489226792E-03  3.51082665447383E-03 -5.32709357842692E-02 -1.85004297346070E-04
 -2.64451785908794E-03  7.35237488029930E-02 -1.20179494587581E-03  6.77893330204547E-03  2.23850567559849E-04
 -1.15664836290115E-02  9.95239558622359E-04 -1.27190793159441E-02 -2.01288809767066E-04 -2.80769956776496E-03
  7.55170907874273E-02  1.25924606853622E-03 -7.13694203648826E-03 -2.12460256893200E-04  1.15601603896683E-02
  1.03205493302687E-03 -1.31221755257466E-02 -1.89120983706578E-04 -2.69916468669351E-03  7.50137967641614E-02
 -2.32564972116947E-04  1.17536201851195E-02  1.20944018045425E-03 -6.88360356925526E-03 -1.01231910335212E-03
  1.30046553773168E-02 -1.99660966258304E-04 -2.78982831149156E-03  7.52364750591693E-02  2.13797760502954E-04
 -1.15504000540089E-02 -1.25078288618403E-03  7.08805643426414E-03 -1.02622577483920E-03  1.30699075526328E-02
 -3.90116368603167E-03  5.13461354478762E-02  5.72104811288430E-03  8.30696676676031E-03 -1.79588173231581E-03
  1.16473971793150E-02  8.95912789450817E-03  1.17065090188130E-02 -3.98592044691825E-03  5.21745353218116E-02
 -5.90938611606475E-03 -8.39998391327304E-03 -1.86301388652875E-03  1.17074904465853E-02  9.04766227658070E-03
  1.18571293761150E-02 -4.00559145194422E-03  5.24619625813711E-02  8.49857166013238E-03  5.94157486842728E-03
  1.88661500225899E-03  9.10086010376786E-03  1.19299864754678E-02  1.17999249459920E-02 -3.84870950028172E-03
  5.05807843166920E-02 -8.24835002811542E-03 -5.58481155854177E-03  1.79501964047360E-03  8.82294893855699E-03
  1.15320760222296E-02  1.14758760707202E-02
* ORBITAL    1   82
  8.80343820725531E-04  6.40670842833983E-03  3.50312018333941E-02  4.94585413154488E-02  5.76002235078399E-02
 -6.29871988152373E-04 -1.67165783560086E-02  1.02859861893018E-02 -4.01455231725661E-03 -3.28122354565385E-04
 -9.33876872570920E-03  8.83716720566014E-03 -1.83536183882216E-03  5.91996638934907E-05  1.76574909944246E-03
 -7.15371445608829E-03 -1.43242214865703E-03  1.45764249582804E-02  7.18892963431868E-03  1.62761813501071E-02
  4.30561985856537E-03  9.10597031014821E-04 -2.00650206099679E-03  3.63929023085468E-03 -1.21593165016689E-03
  1.39335583389385E-02  2.04633237520587E-03  4.73265168052454E-04  3.43606342453270E-03  1.83932821498206E-02
  4.53125399747140E-02  4.03444250111269E-02 -5.01715282621453E-04 -1.35871769530391E-02  2.14143015365171E-02
 -2.15802728891523E-04 -5.69760623488627E-04 -1.52855408550812E-02  1.84092893935632E-02 -2.11203378842914E-03
  3.30861560435176E-04  8.44126757232617E-03 -6.22935631309393E-03  1.48860547732009E-03  1.89607618930696E-02
  7.27180296221066E-03 -2.56762787553635E-03  1.20140940570603E-03 -2.01140760936406E-02 -6.32380798227468E-03
 -9.04816351572790E-03 -2.30706117343150E-03 -8.44399665970795E-03 -9.06667257813785E-04 -4.81285734166803E-04
 -3.49326993048045E-03 -1.86600187428501E-02 -4.52464999534445E-02 -3.99222548643460E-02 -5.66216014341515E-04
 -1.51966753934338E-02  1.86981181865272E-02 -2.01084471233333E-03 -4.75369152655733E-04 -1.29338320930218E-02
  2.09231858590454E-02 -1.50980773156184E-04  3.44419674971777E-04  8.77541674926961E-03 -6.73010129690562E-03
  1.45969483336308E-03 -1.92133866759862E-02 -7.26715753318887E-03  8.57136363457698E-03  2.28180071300276E-03
  2.01235832766590E-02  6.28647513149176E-03  2.46422359745236E-03 -1.18257400941269E-03 -8.08183309409181E-03
 -9.03788145442316E-04 -8.92402877803261E-04 -6.49356891012720E-03 -3.54712189018163E-02 -4.90963512205678E-02
 -5.71839728801994E-02 -3.05182907316612E-04 -8.76681379423344E-03  8.38269673861106E-03 -1.77043834410173E-03
 -6.21486250350964E-04 -1.65052649915993E-02  1.05187535418268E-02 -3.88396557551069E-03  4.59612506821354E-05
  1.43591724179424E-03 -6.58256452709276E-03 -1.38737895140762E-03 -1.45415406408010E-02 -7.10316822441304E-03
 -3.56415648990074E-03  1.18928415367181E-03 -8.18834157250343E-04  1.98628093245938E-03 -1.59412328674013E-02
 -4.31235733975060E-03  1.36357254271563E-02  2.07378808001506E-03  8.59161135714144E-06  1.27847675788487E-03
 -1.02893302521742E-01 -2.61767256738775E-04  6.17806769469854E-03  4.27523776137793E-04 -1.32948526122088E-02
  6.64405251787843E-04 -1.61101320887152E-02 -4.83826849745500E-04 -6.52812014708657E-03  2.31856045574090E-01
 -4.11184160422622E-05  6.11724764774928E-03  1.94689365099251E-03 -3.99421497664397E-02 -1.25453342044168E-03
  3.04773913186022E-02 -2.87198703595854E-05 -1.47996096584027E-03  1.06737541916377E-01  4.67628596123346E-04
 -1.41878177701367E-02 -2.63358534444633E-04  6.05356363599388E-03  6.96806813638419E-04 -1.66394118915592E-02
  4.68087402032398E-04  6.37827589774720E-03 -2.29521227070769E-01  1.91952415570272E-03 -3.93676121676488E-02
 -3.41189158417193E-05  6.21522247409417E-03 -1.23234502053534E-03  3.01359475039754E-02 -6.40978220611693E-04
 -7.61290520016433E-03  1.66715063166617E-01 -3.55033516965090E-03  2.55583874677094E-02 -3.28964297541775E-04
 -6.92718805521797E-03  2.26278255251478E-03 -2.19518566001212E-02  1.21501554616066E-03  1.41996795931208E-02
 -3.01261990771983E-01 -6.40328926032916E-03  4.62834331630264E-02 -6.90072339979927E-04 -1.45725525841901E-02
 -3.97818607148527E-03  4.32169796220434E-02  6.64306318360599E-04  7.87732064196392E-03 -1.72434173938314E-01
 -3.40902734662735E-04 -7.18474960150191E-03 -3.62816976476831E-03  2.63488564913584E-02  2.32587727735711E-03
 -2.28442580492561E-02 -1.18136402363479E-03 -1.38375552331791E-02  2.95103541515163E-01 -6.61171882785012E-04
 -1.43384803809441E-02 -6.25479076419710E-03  4.51706825555704E-02 -3.89096123124578E-03  4.22321439739952E-02
  1.15592598514383E-02 -1.68713527604083E-01 -1.45292765404503E-02 -1.94396633314752E-02  3.22408793847963E-03
 -3.86293146184814E-02 -3.12710074614692E-02 -3.84125644125956E-02 -1.97362419809268E-02  2.82288974001178E-01
 -2.48507696060522E-02 -3.37840742281493E-02 -7.11973310324265E-03  6.21571128564865E-02  5.18591289341411E-02
  6.36171187000331E-02  2.01695570014691E-02 -2.88595056209308E-01 -3.48741679866053E-02 -2.53904013410297E-02
 -7.38790063534389E-03 -5.30016392176416E-02 -6.49613556914368E-02 -6.34889277077470E-02 -1.12159762615036E-02
  1.63555872712307E-01 -1.90876732449474E-02 -1.39382031789852E-02  3.22588380699545E-03  3.03279737320724E-02
  3.72734540429685E-02  3.75095539330139E-02
* ORBITAL    1   83
 -8.04167321475510E-04 -5.87615569745942E-03 -3.32413489295874E-02 -4.26483065581504E-03 -3.65832605536256E-02
 -5.87571005243397E-04 -1.53124525503150E-02  4.01733820894807E-02  4.00082469585140E-03  3.48602150968899E-04
  9.21362463607025E-03  7.38060347059955E-03  4.07327086380060E-03  4.67130857540551E-05  8.11153637817314E-04
  2.40841475094675E-03  3.96848480860093E-04  3.89315934739755E-02  6.97635102945591E-03 -1.58782261439407E-02
 -3.91081727901999E-03  3.65704678609085E-04  1.32097097148065E-03 -1.68819282800624E-03  3.51032779809034E-04
 -1.37392792767733E-02 -2.95067012283569E-03  9.81030511423591E-04  7.15118524465597E-03  3.97079078698886E-02
  1.10432989472559E-02  3.91829662201270E-02 -2.17473138609222E-04 -6.10171741970503E-03 -7.89239798763568E-03
 -3.45700832779560E-03  5.41386364733902E-04  1.40181441839242E-02 -3.44221447245380E-02 -3.14024916604066E-03
  1.68536604244682E-04  3.82154174986131E-03 -2.01440071545879E-03  1.88082947133100E-04 -3.52991458283457E-02
 -6.40426458872078E-03 -1.46367341426399E-03  2.31534814433164E-04 -2.80943309075075E-03 -1.70112137343835E-03
 -1.44717136436406E-02 -4.28635268728482E-03 -1.25059660864691E-02 -3.34018863283561E-03  5.11406624844985E-04
  3.72714372361405E-03  2.06810823170643E-02  4.54038436835824E-05  1.60470818457215E-02 -6.71303751570045E-04
 -1.73564839251056E-02  2.94795413318598E-02  1.07605535370025E-03  3.00812755930099E-04  7.94362275198251E-03
 -4.24997494166363E-04  1.94421893462810E-03 -4.95171707919945E-04 -1.23823241655450E-02  1.37931778027343E-02
 -7.21324712567379E-05 -3.34276924470306E-02 -7.27972929451133E-03 -5.74908298726376E-03 -1.96066996006540E-03
 -1.95342641645151E-02 -4.85102981102772E-03  1.74815334844334E-04  9.41642086863762E-05  5.78436582064822E-03
  2.03206426829298E-03 -5.43880962117062E-04 -3.97375104627099E-03 -2.24453956107998E-02 -8.65566177894725E-03
 -2.86530240636051E-02 -5.62855437968848E-04 -1.46679703043526E-02  6.11959960518313E-03 -2.81496455861695E-03
  5.41810955853130E-04  1.39521152718260E-02 -3.07257220333081E-02 -2.82358840251518E-03 -3.98993884323417E-04
 -9.99205856178791E-03  8.71021739782869E-03 -7.02680625667730E-04  3.22777097780601E-02  5.72936552057668E-03
 -1.07923087267898E-03  5.92446753730008E-04  1.98004111070253E-02  5.66704682301475E-03 -1.12666754631724E-02
 -2.58409536063765E-03  1.07096787945707E-02  2.13392406675003E-03 -5.01291788051433E-04 -5.59649357852732E-03
  1.40231306030822E-01 -7.79063739874622E-04  5.80414306531496E-03 -1.30402009034239E-03  2.33304815211180E-02
 -1.13397274763481E-03  2.24507236034784E-02  1.03635592250882E-03  1.13119254108579E-02 -2.70995204321430E-01
 -9.03978836774411E-04  7.03559749349254E-03 -2.77139284039832E-03  5.13542389754353E-02  1.80542461532984E-03
 -3.77738162015947E-02 -9.32606195558436E-04 -1.05637564977236E-02  2.74554137394178E-01  2.78494199606923E-03
 -4.99292710664649E-02  9.68652423837276E-04 -5.00664315052845E-03  1.73136708148693E-03 -3.76512002151551E-02
  6.72937468867356E-04  7.45339499062185E-03 -1.85514223554273E-01  1.64942155416562E-03 -3.24261971434770E-02
  6.79692776335114E-04 -5.98982420525110E-03 -1.47157363261509E-03  2.92139233612305E-02  4.29264783791350E-04
  5.06447987013269E-03 -1.10681554662740E-01  2.17407723867626E-03 -1.75040835625908E-02  2.74258129623613E-04
  8.79910220627247E-03 -1.43987488000136E-03  1.56081386453000E-02 -1.21468424904863E-03 -1.39723730067662E-02
  2.88301512591540E-01  5.96703609783412E-03 -4.57930320244679E-02  7.84312663094869E-04  1.83169000047072E-02
  3.70902107036941E-03 -4.32312552665928E-02  1.02362898366738E-03  1.20111551227634E-02 -2.59760955374499E-01
 -5.81726215606327E-04 -1.72660552184602E-02 -5.19913305124734E-03  3.97686263327896E-02  3.29970464819152E-03
 -3.83669155577987E-02 -8.95507627375579E-04 -1.03030704381532E-02  2.12580696933057E-01 -5.98460738434995E-04
 -1.33543962311893E-02 -4.39806157546948E-03  3.43767524751431E-02 -2.78793960813657E-03  3.06761996522967E-02
  1.68853831577322E-02 -2.38206517534042E-01 -1.96456659415008E-02 -3.01316186480182E-02  6.70261188899036E-03
 -5.24408529090064E-02 -4.40046083651229E-02 -5.15891440634866E-02 -1.41749641314975E-02  2.00096093949164E-01
 -1.66633724706631E-02 -2.52249628817594E-02 -5.12265491562052E-03  4.38437719983287E-02  3.65134157896423E-02
  4.23481379401839E-02 -1.91217431595508E-02  2.68782445327651E-01  3.43026348057561E-02  2.26328154888890E-02
  7.81457581543333E-03  4.90610514153020E-02  5.74148532541486E-02  5.77952878585962E-02  7.12731380551758E-03
 -9.94137690323487E-02  1.34237658808550E-02  7.71713227769621E-03 -2.66432943055875E-03 -1.84000622929804E-02
 -2.06213293897391E-02 -2.25976480858682E-02
* ORBITAL    1   84
 -3.31836946093233E-04 -2.42471255803406E-03 -1.37472718461629E-02  1.04451099119299E-02 -6.48688024618971E-03
  7.05874126329930E-05  1.50421578351868E-03  7.95145652956403E-03  1.26573297972418E-03 -5.59573798796559E-04
 -1.43203362876025E-02  2.61999323051466E-02  1.39048237967671E-03 -7.31538005632910E-04 -1.89492135326053E-02
  2.15888897208890E-02 -8.22888153128567E-04  2.63520715390603E-03  5.83563409456936E-04 -4.93050175711225E-03
 -1.71159237628456E-03 -4.02391175528084E-02 -9.38357044903922E-03 -7.51807482052913E-04 -5.99085121730666E-04
 -2.24404103263926E-03 -9.17653894420753E-04  6.76676927146434E-04  4.93484246799065E-03  2.74660054053503E-02
  1.85137940766015E-02  3.62183082625286E-02  2.48002406259357E-04  5.90215546912974E-03 -1.54067465685211E-02
 -2.11618930614219E-03 -3.97073444603537E-04 -1.02347881526125E-02 -1.40543673277278E-03 -3.37421788913358E-03
 -7.30896851746748E-04 -1.89722010127281E-02  2.48453694047671E-02  1.28577315085168E-04  5.33125445913423E-03
  3.40186849030687E-03 -2.77502274372089E-03  2.23780634442466E-04  3.59282398464554E-02  7.15300483682285E-03
 -1.35875420609491E-02 -3.53189458441618E-03 -1.01235771154538E-02 -1.72498102356951E-03 -1.07743729657152E-03
 -7.85430540635337E-03 -4.36081467552678E-02 -2.08902073552895E-02 -5.00416025027222E-02 -5.72336774062053E-05
 -1.46032769199406E-03 -1.80632208362171E-02 -4.27579196642103E-03  1.50553018523544E-04  3.17339891085406E-03
 -1.82429213529383E-02 -3.44484709550195E-03 -5.28687769526661E-04 -1.40166611195161E-02  1.97084384108633E-02
  1.60029477490949E-04  1.29143927919157E-02  3.50291201704533E-04  1.80590873513511E-02  5.13003142141931E-03
 -2.97769158247672E-02 -5.42558507558596E-03  2.89653716951300E-03 -2.85379313603810E-04 -1.42632728612337E-02
 -3.14019664764996E-03  6.74785318928802E-04  4.93230177851971E-03  2.79980374229104E-02 -7.27265940331080E-03
  2.41308760630359E-02 -2.94962460757606E-04 -7.42472811899369E-03  2.61836338081462E-02  3.28991200507621E-03
 -2.31804094318411E-04 -6.32551901809114E-03  2.71359250822535E-02  3.16568892490999E-03 -6.21769756347769E-04
 -1.62855466130967E-02  2.02784114035084E-02 -4.79172003638799E-04 -2.18489832995017E-02 -3.97093504150285E-03
  1.52040555156812E-03  3.18817183321140E-04  3.47720869107792E-02  7.45814166631386E-03  1.24133375625203E-02
  3.42762907145465E-03 -8.97233899695774E-03 -2.24455106745553E-03  1.01116133756024E-03  1.16124945938546E-02
 -3.12064940107463E-01  6.03646755868983E-04  3.74906404114986E-05  3.36753835274834E-03 -6.05287058671548E-02
  1.50855457914565E-03 -3.70695862767875E-02  4.76048587460961E-04  5.01324447578382E-03 -1.08346060773203E-01
 -2.17804085782013E-04  2.05455573943860E-04 -1.59724733620465E-03  2.59421579842050E-02  2.19544359101868E-04
 -8.28035245021040E-03 -6.45697450974175E-04 -7.45741378817293E-03  2.03392586260100E-01  2.30628674368841E-03
 -4.15238966311655E-02  1.31290971204043E-04  2.75737020326301E-03  7.66997305321107E-04 -2.13529097416304E-02
 -9.56466407256516E-04 -1.02656964117028E-02  2.35135224033057E-01 -2.81853298661589E-03  4.94214961969579E-02
 -6.34681764959507E-04  3.78745616893040E-03  1.12886106812877E-03 -2.67998447646521E-02 -1.28392797402008E-03
 -1.49994793403184E-02  3.20416255868711E-01 -6.61792281461623E-03  4.85711797944236E-02 -6.85509556417875E-04
 -1.87578096144368E-02  4.04245595000017E-03 -4.84428020526724E-02 -2.97195671819165E-04 -3.44934550431473E-03
  7.30378880121468E-02  1.48981546983079E-03 -1.01520330683014E-02  1.40238304633248E-04  5.05353764120318E-03
  8.19211369463849E-04 -1.33224117001199E-02  9.40487835970167E-04  1.09528478109990E-02 -2.32851917172300E-01
 -4.79248170035918E-04 -1.23953831878499E-02 -4.81068275248717E-03  3.47905845430461E-02  2.90165462427613E-03
 -3.58718781039927E-02  8.81030356382630E-04  1.01559593258742E-02 -2.11072124921919E-01  5.23726289388754E-04
  1.36822272757184E-02  4.34781082553370E-03 -3.23129541056483E-02  2.60587144492333E-03 -3.36641438926964E-02
  1.53681536981314E-02 -2.18924929469981E-01 -1.88084021090393E-02 -2.62142544982425E-02  6.58445287424961E-03
 -4.66450293786337E-02 -4.03482183881239E-02 -4.92051052758285E-02  1.38612399231518E-02 -1.93301136288136E-01
  1.66144261321303E-02  2.45168726130258E-02  6.66792997795363E-03 -4.00834940595484E-02 -3.52795465427607E-02
 -4.19769649704086E-02 -4.66202964765647E-03  6.36387548078118E-02  8.28363744493756E-03  5.75667165469799E-03
  3.16059192121525E-03  1.16398741955037E-02  1.44341479981675E-02  1.20294783008214E-02 -2.11077527235534E-02
  2.99082642512035E-01 -3.70598319576982E-02 -2.49881430825962E-02  9.01356595177163E-03  5.51863303462087E-02
  6.62937256372856E-02  6.45401913053239E-02
* ORBITAL    1   85
  4.49434803065022E-04  3.23171504579205E-03  1.61128242514652E-02 -6.33015806810695E-03 -1.37739805078607E-02
  3.44436398940820E-04  8.72675859702069E-03  6.39590344808715E-03  4.80959046879776E-03  7.63051596220459E-04
  1.89498038436772E-02 -1.55998045894065E-02  2.22499185392463E-03 -5.03509702808041E-04 -1.25188988151893E-02
  2.12308688568815E-02  1.58776887005725E-03 -3.49123607587636E-03 -3.52136196924390E-03 -1.24548365117903E-02
  2.10817113531000E-04 -5.04044418472235E-03  3.37947090719041E-04 -2.65590492087656E-03  1.06754693544812E-03
 -1.06317166182885E-02  9.71324963317491E-04  2.33398618664843E-04  1.65451570569325E-03  7.23339159384476E-03
 -3.59125184989232E-03 -2.14935023917249E-02  8.47479322502047E-04  2.11645009077913E-02 -1.38381494993190E-02
  3.06726904875343E-03  4.83399539230665E-05  1.16655331171360E-03  1.76549208383651E-02  5.01787255661252E-03
  3.49750243822090E-04  8.65284450861563E-03 -1.64440059873999E-02 -1.63561402321103E-03  1.07670247345494E-02
 -3.78594834122284E-04  2.49839478458472E-03 -1.16670498426656E-03  6.32936111395982E-04  1.87849731161770E-03
  1.50839296075628E-02  7.74496114508562E-04  1.27481928828595E-02 -1.41464521775342E-04  2.01653287313097E-04
  1.42364253306374E-03  5.97232978251140E-03 -5.20058283721605E-03 -2.35074079309719E-02 -7.72461631667800E-05
 -1.92127696556438E-03 -1.72838362577046E-02 -5.20124184470164E-03 -8.49609543663081E-04 -2.12615959560457E-02
  1.37926124527585E-02 -3.15963891277653E-03 -3.45186908946310E-04 -8.55595059692734E-03  1.65982099868784E-02
  1.70189728435624E-03  9.85721504335683E-03 -7.19940828634748E-04  1.54317302325114E-02  9.17348346494626E-04
  5.59918411201788E-04  1.93938822183439E-03  2.57302224719150E-03 -1.21758602474185E-03 -1.31141597603147E-02
  7.80592105024721E-05  4.42328858938505E-04  3.18036529540120E-03  1.58468636156906E-02 -7.27668780743199E-03
 -1.45160841639340E-02 -7.79087077266165E-04 -1.93759588023903E-02  1.63920669450627E-02 -2.19623479700593E-03
 -3.70774171242268E-04 -9.42026849417398E-03 -5.31581129197545E-03 -4.83783217922730E-03  4.80726898905982E-04
  1.19319419898287E-02 -2.05060225484002E-02 -1.62299560160968E-03 -4.63348383576100E-03 -3.84845547907909E-03
 -2.71060644354290E-03  1.11276588500715E-03 -3.85480974546362E-03  6.48106074309751E-04 -1.24883179843261E-02
  1.74840446785705E-04  1.07154638369942E-02 -9.63681483769476E-04  7.82737263382003E-04  7.82931862037711E-03
 -1.50349913533548E-01 -5.80657436253923E-05 -5.69139336713927E-03  1.44816200698910E-03 -3.40854223376079E-02
  1.18791012077095E-03 -2.10550172597090E-02  4.43558575046247E-04  3.95796594307630E-03 -4.62801121474542E-02
[truncated: 611,761 more chars]
