# Supplementary material for: Spin-Pure Stochastic-CASSCF via GUGA-FCIQMC Applied to Iron–Sulfur Clusters
Source: J Chem Theory Comput. 2021 Sep 1;17(9):5684–703. doi: 10.1021/acs.jctc.1c00589 (PMC8444347; doi:10.1021/acs.jctc.1c00589)
Supplement: Supplementary file 1 — ct1c00589_si_001.zip [file ct1c00589_si_001.zip › fe4s4cas20in20_s9.RasOrb]

#INPORB 2.2
#INFO
* RASSCF average (pseudo-natural) orbitals (Not final)
       0       1       0
     212
     212
*BC:HOST pcal008 PID 6768 DATE Wed Sep 30 15:54:00 2020
#ORB
* ORBITAL    1    1
  7.46270152945238E-06  1.29318645948426E-07  4.42908460056752E-07 -3.03407317169940E-07 -1.69329734766005E-07
 -1.52034479994911E-10  1.18694096476453E-09 -1.98700194790941E-08 -1.07468734691522E-08  1.08836455527014E-08
 -1.91526371009157E-08 -1.12630281673679E-06 -3.35281393263736E-07  7.23675125483036E-10  1.66595306042746E-08
  2.66874124860500E-07  1.69284807638154E-07  5.33734556836849E-08  9.22724991060807E-08 -1.23654133939074E-08
  1.35770827751873E-08  4.11080501500373E-07  9.20956265637364E-07 -6.29796501499718E-09 -2.17294557999425E-08
  5.55175266988097E-07  9.56682922051856E-07  1.27644643246076E-05  1.27104062990178E-07  4.28915961953509E-07
 -3.61580532907537E-07 -1.78520247977317E-07  4.44824783038080E-09 -2.91022387981670E-08 -7.98672446450582E-07
 -2.97159789380402E-07  5.60406893302155E-09 -3.67917331240182E-09 -4.09438483637517E-07 -5.31983131009927E-08
  7.18215187223216E-09 -2.59510364800053E-08 -8.25879010813080E-07 -2.31435626672672E-07 -3.38156063338187E-07
 -7.65614375878426E-07 -4.07419547707946E-07 -6.77729039770154E-07 -2.51603222872001E-07 -5.40478258562558E-07
 -3.95765060243768E-07 -7.01634638840499E-07  1.86055833353380E-08  1.79009111313695E-08  1.00000003569302E+00
  2.06467972971141E-05 -8.39401590821416E-06  7.22846820489437E-06 -4.79254100223778E-06  4.55633686574350E-08
 -1.13553636329226E-07 -8.09496138163883E-07 -2.96987668694307E-07 -2.11035111801708E-06  3.70068486436694E-07
 -1.49384757339120E-06  7.13834466980226E-07 -1.50243252749748E-06  3.24041584170216E-07 -5.40864830682040E-07
  6.95755456621207E-07  1.61140527075802E-07  4.28214132850032E-07  3.17014201722258E-07  6.65834331301808E-07
 -8.49261329028505E-08 -2.20339988613291E-07  6.46651069986862E-08  2.43434960287469E-07 -2.69298146642812E-07
 -6.52248887010728E-07  5.96225129264370E-06  1.69286389466102E-07  6.82196980581068E-07  8.25206065726331E-07
 -8.91577369159324E-08 -8.98944842816840E-09 -6.06996553007913E-08  5.06540067369389E-07  3.19497199252168E-07
  1.16545438510355E-08  1.16360152458219E-07  8.51524547723081E-08 -5.29828717195536E-08  1.46337119422564E-08
  1.26436508725157E-07 -2.81154050790101E-07 -2.55789253732813E-07  2.83511075040636E-07  7.03966706234821E-07
 -2.57834149659544E-07 -4.42068713639798E-07 -1.63456754853826E-07 -4.06017630756695E-07  2.35294351335994E-07
  4.32795129399676E-07  1.78812835027222E-08  1.16034165187747E-08 -2.51237800143618E-08 -1.88578744964384E-07
 -6.03932503953677E-07 -5.32519344820128E-10  1.98401055559782E-08 -1.52897603813972E-08 -8.83970054329232E-08
 -1.05577636608967E-08 -7.87443845453263E-08  4.77463146187656E-08  2.97516536282964E-07  2.52965579081676E-07
 -9.37364249671236E-10  2.22211062643205E-10  1.92160589724584E-08  3.60833172835401E-07 -1.62079849270997E-07
 -1.10605199538226E-06  4.91212645524358E-08  3.08929724898609E-07  2.84121259260659E-07  1.16211626846678E-07
  9.33483421050950E-07 -9.86139817938790E-08 -5.65175477303622E-07  1.45858224484361E-08  2.63425401650363E-07
  1.44401900687810E-08  3.67931925167470E-08 -4.33329706588218E-07 -2.38460833737717E-07 -1.39191200063713E-06
 -1.98650345842972E-07 -1.03540178235260E-06  2.97254340004525E-08  2.59889032164259E-07  7.65464469290737E-09
 -1.37390635111072E-08 -7.22811329482104E-07  2.36455783538492E-08 -1.68622873736661E-09  2.34576393900943E-07
  1.54672105670272E-06  1.47511879589481E-07  1.08364610468754E-06 -4.21858056478975E-09 -3.19854357217158E-08
 -1.13646731036371E-07 -4.03770206382267E-10  2.11501362722883E-08 -2.55587655618646E-08 -3.55930903368162E-07
 -8.80579432432114E-09 -1.35122253072962E-07 -4.86932379276115E-09 -3.69443694935066E-08 -1.31364902293691E-07
 -7.84337824570979E-09 -8.18747934036806E-08 -1.97530703650022E-08 -2.68738263094835E-07 -1.84988146738580E-08
 -2.70544606853423E-07 -1.28757228416608E-08 -9.85498089342744E-08 -3.57709144997341E-07  2.40130387014632E-08
  2.42597090847120E-07 -1.15435772954063E-08 -1.62719829453529E-07 -2.50575316498567E-08 -2.87372869293031E-07
 -1.59941068106588E-09 -3.22181838192615E-08 -1.24777532869231E-07 -6.64982907512143E-08  1.01848330379209E-08
 -1.34749451128099E-07  9.73972172268339E-08  1.08292062934431E-07 -3.73392980433291E-08 -1.74356752625017E-07
 -1.38429143913191E-08 -2.85858773572230E-09  6.82586259040510E-09 -5.23800376190311E-09  1.99253986492318E-07
 -7.36851410107911E-09 -9.87498969684866E-10 -2.90221794986120E-08 -1.02062677879533E-07 -8.88452980048027E-08
  4.18241728048916E-08  9.66813668803211E-08 -1.32039758554220E-07  1.05453679367567E-07  6.15036434700454E-08
  2.40362846802788E-07 -3.68116823775160E-07 -3.55676972626122E-07  1.04297377455833E-08 -1.16167146993012E-07
  4.77430334349124E-07  4.81537531506902E-07
* ORBITAL    1    2
 -1.39773534901675E-05 -1.70336827536966E-07 -6.86322205462609E-07 -8.41072518992335E-07  8.71420486429502E-08
  1.17287379521572E-08  1.17732423081468E-07  9.32761076922292E-08 -5.08699211263461E-08 -9.03654961460190E-09
 -6.12565113801182E-08  5.03943460523386E-07  3.19212026154787E-07  1.47166207450955E-08  1.27739695433988E-07
 -2.73814114995682E-07 -2.54055934434737E-07 -2.82809546391436E-07 -7.02575199025269E-07 -2.34819733874824E-07
 -4.31946420545478E-07  1.63161752839541E-07  4.05484702010586E-07  2.56858510021483E-07  4.40162733130499E-07
  1.75504360829784E-08  1.08758045079738E-08 -1.00000003530791E+00 -2.06413395463901E-05  8.39548060782369E-06
 -7.20029698148520E-06  4.82109432852193E-06 -2.10849688352308E-06  3.81732026460131E-07 -1.44062706779865E-06
  7.26065674740305E-07  3.87636018889123E-08 -1.09061167897388E-07 -8.01638096658615E-07 -2.93215984892114E-07
 -1.50607490703961E-06  3.33295445823180E-07 -5.05332688354307E-07  7.05273159235215E-07 -1.62638594073221E-07
 -4.32442361239919E-07 -6.57219623452272E-08 -2.48179085916848E-07  8.54146764395973E-08  2.21371511755734E-07
 -3.24206973226510E-07 -6.82465697565421E-07 -2.74256580857020E-07 -6.63734124975666E-07  1.27277402667288E-05
 -1.27824784589751E-07 -4.35010919609321E-07  3.36621739152842E-07  1.70928760932899E-07  5.67960872146710E-09
 -2.33125385404676E-09 -4.01818661811296E-07 -5.11385856322182E-08  4.44720675210298E-09 -2.81526820595753E-08
 -7.95085690459075E-07 -2.96949539217888E-07  7.23847934027009E-09 -2.42229818929530E-08 -8.16711847714948E-07
 -2.29144844323354E-07  3.37504841578858E-07  7.64261756939705E-07  3.95763725242253E-07  7.01932499084703E-07
  2.51112407604511E-07  5.39561252019364E-07  4.06206817312074E-07  6.75070533539659E-07  1.78789974259260E-08
  1.62769390228036E-08 -2.10956627254548E-05 -1.30804296582311E-07 -4.48496089573881E-07  2.80550509191798E-07
  1.64329329179249E-07  1.10358609036737E-08 -1.68927242509677E-08 -1.11378562625336E-06 -3.32336567964226E-07
 -1.58892689593063E-10  1.07109014879749E-09 -2.07208573602056E-08 -1.10889990211937E-08  7.29858007671266E-10
  1.71786453979040E-08  2.70560162862719E-07  1.70571869443143E-07 -5.31661472210176E-08 -9.18549724091878E-08
  6.36558646893396E-09  2.19661262541013E-08 -4.10385430600425E-07 -9.19637535997120E-07  1.17323263663590E-08
 -1.51118568850625E-08  5.54139402845860E-07  9.54880612735906E-07 -4.92219197234927E-08 -3.09670850463645E-07
 -2.86439301465395E-07 -9.83732583886049E-08 -5.63728295757793E-07  1.16087074707140E-07  9.32974648473425E-07
  1.46192170993247E-08  2.63651349893464E-07 -1.46346008670340E-08 -3.82452063256418E-08  4.28650689209022E-07
 -1.98190952610005E-07 -1.03132571373229E-06 -2.38215461764527E-07 -1.39119120696777E-06  2.98752176621706E-08
  2.62333400663467E-07  2.50912038459984E-08  1.88319859600437E-07  6.02932690399660E-07 -1.51833628814151E-08
 -8.72786737365156E-08 -4.87081883856954E-10  2.03376334869275E-08 -1.04904519327784E-08 -7.79272430204938E-08
 -4.78819720354623E-08 -2.98532444189225E-07 -2.56337333552984E-07  1.93464999309995E-08  3.62463862929499E-07
 -9.19972305171559E-10  3.77212437639057E-10 -1.61726282800153E-07 -1.10375334475486E-06  4.81984960559650E-09
  3.66220674440692E-08  1.31072794260375E-07 -1.95732379742719E-08 -2.67195040389444E-07 -7.97652753154365E-09
 -8.36253953789424E-08 -1.83995155390297E-08 -2.70070157630287E-07  1.28694903548192E-08  9.85007565176048E-08
  3.57575085149973E-07 -1.15559382388547E-08 -1.62833845753927E-07  2.39811275392177E-08  2.42309170080198E-07
 -2.50494010278202E-08 -2.87278017775133E-07 -5.50092470548020E-09  3.06691559872390E-08  7.65311710582679E-07
  2.42764901011199E-07  1.57555029211138E-06  2.52763013522459E-08  6.67543584323194E-09  1.53044840629231E-07
  1.10472932469637E-06  4.21745814498748E-09  3.19733307420465E-08  1.13658815104045E-07 -2.55004257598070E-08
 -3.55352240353542E-07 -3.82609210534589E-10  2.12408396281228E-08 -8.86114271466853E-09 -1.35853463235086E-07
 -6.08729723263067E-08 -2.36617119815823E-07 -3.55360680658310E-07 -3.65616007008568E-07  7.62032672019175E-09
 -4.80699086713403E-07  1.16459227381840E-07 -4.76886139080252E-07  1.00203718263170E-09  2.90863605934688E-08
 -8.88489160300817E-08 -1.01648233843863E-07  4.18763241199953E-08 -1.04760363145692E-07 -9.64331435385615E-08
  1.32619989789188E-07  3.73329920993009E-08  1.74228606365293E-07 -2.94350254647826E-09 -1.36692895120036E-08
  7.44683114398577E-09 -1.99297382730088E-07  6.44841565471204E-09  5.79117179160400E-09  1.55980008963066E-09
  3.19028156164088E-08 -6.66589620710831E-08 -1.24147697115868E-07  1.03520488258063E-08 -9.67843548479685E-08
 -1.07164451417160E-07  1.35598362325042E-07
* ORBITAL    1    3
  1.42301838426442E-04  1.31506957972800E-07  4.38449668287366E-07 -3.11710688087731E-07 -1.71830099600526E-07
  5.79108966227493E-09  8.66284975578807E-10 -3.97112544854111E-07 -5.64424934450674E-08  4.89902885282990E-09
 -2.48249924614181E-08 -7.86351315841370E-07 -2.99992032312563E-07 -7.85003981148580E-09  1.80618306710807E-08
  8.01222070693467E-07  2.32900923392302E-07 -3.29213362909100E-07 -7.51180544962116E-07  3.88339576641953E-07
  6.90882699158946E-07 -2.57272187562656E-07 -5.50818275301007E-07  4.00142980118859E-07  6.67167049954858E-07
 -1.81019495863928E-08 -1.70470518746519E-08 -2.10604387792372E-05  1.26723999255469E-07  4.33798177336660E-07
 -3.35353368731683E-07 -1.76713666265102E-07  1.05256491971673E-08 -2.48460513691063E-08 -1.16093195627461E-06
 -3.44280460783834E-07 -1.10603833442778E-10  1.94465148500228E-09 -1.61773409428492E-08 -1.00336292073507E-08
 -9.13743052896192E-10 -1.79403237595091E-08 -2.69907547159445E-07 -1.70087293444506E-07  5.53382104754716E-08
  9.67630577544991E-08  6.35827023196657E-09  2.28040038764128E-08  4.13059855120053E-07  9.25582175691857E-07
  2.30612021039794E-08  8.45545731838730E-09 -5.56862753813268E-07 -9.59318489116062E-07 -5.91462641984185E-06
  1.71490339758984E-07  6.93750318221996E-07  8.69535245908641E-07 -7.73035590065391E-08  1.17737807624740E-08
  1.19456364398597E-07  1.12193655062676E-07 -4.36175199448441E-08 -9.26261757983555E-09 -6.56369341946292E-08
  4.79356081292178E-07  3.12373006573671E-07 -1.47710928931536E-08 -1.29244099559873E-07  2.71611309625814E-07
  2.56351017390497E-07  2.80733824703996E-07  6.97656769351246E-07 -2.35937899834861E-07 -4.34719883583896E-07
 -1.60796626641552E-07 -4.00850602507288E-07  2.54292187403926E-07  4.35428899086819E-07 -1.38697908868869E-08
 -2.30500986626150E-09  1.00000002539034E+00  2.06496134630007E-05 -8.39755541088691E-06  7.21402954536105E-06
 -4.81436251567367E-06 -2.09018467876958E-06  3.62515309624517E-07 -1.49868992451288E-06  7.04560898242881E-07
  7.90814452576936E-08 -1.25784319652221E-07 -8.06949324207014E-07 -3.08100539001768E-07  1.53251886430041E-06
 -3.46428664053200E-07  4.64420241043685E-07 -7.23653111077734E-07  1.62064311115378E-07  4.36018457450723E-07
 -6.29208626561777E-08 -2.44637828811996E-07 -1.00916047611863E-07 -2.78520796441610E-07 -3.19287724614758E-07
 -6.73175748355218E-07  2.70204005814113E-07  6.50755836371764E-07  1.21365355149511E-08  1.90889537448135E-08
 -4.73539354874196E-07 -2.03973634494984E-07 -1.05752069933271E-06 -2.46655072650710E-07 -1.42054629466115E-06
 -2.99427895239765E-08 -2.56521490893200E-07  4.82651761461276E-08  3.01657511937058E-07  2.64512560652941E-07
 -1.02979168455010E-07 -5.87164233415735E-07  1.21913975464486E-07  9.56186085824864E-07 -1.46206796411468E-08
 -2.62282682818204E-07  4.96780776612804E-08  3.13306304385045E-07  2.96976922210455E-07  1.85632366748865E-08
  3.67052687442273E-07 -1.25336638349334E-09 -2.09620436160097E-09  1.49708161158762E-07  1.05011318652585E-06
 -2.51613525837609E-08 -1.88849161009947E-07 -6.04522087201661E-07 -1.49845449438345E-08 -8.61006015245575E-08
 -2.05269571455722E-10  2.19769427370378E-08  1.05035613246960E-08  7.56322241298846E-08 -1.24615545475995E-08
 -9.54067833436711E-08 -3.47205997813744E-07 -1.16350374119205E-08 -1.65294315852056E-07  2.34261118985649E-08
  2.39585725496582E-07  2.45299339372160E-08  2.83525548669877E-07 -5.06301981070141E-09 -3.84609807420360E-08
 -1.37663978263899E-07 -1.95600027869368E-08 -2.65385308329731E-07 -8.29445408860468E-09 -8.49524558419964E-08
  1.87963731611232E-08  2.74129186004716E-07 -4.87737929963613E-09 -3.70155482912141E-08 -1.31713568660428E-07
 -2.67995319045838E-08 -3.65291606608649E-07 -6.25554425933422E-10  1.76757402012936E-08  8.32897060527830E-09
  1.31258541826212E-07  6.36854620605822E-09 -2.38992831360505E-08 -7.48678541165548E-07  2.40151714706212E-07
  1.57069272504132E-06  2.43255009789710E-08  1.65613565850461E-09 -1.49605486934206E-07 -1.08727694548251E-06
 -1.26724321342253E-09 -3.10985879163973E-08 -9.17464267038410E-08 -1.02793946512365E-07 -4.18233751290944E-08
  1.03958213995750E-07  9.56473894880208E-08 -1.32627534428807E-07  6.07781241008540E-08  2.37048268907837E-07
 -3.58062536108023E-07 -3.69403974498708E-07 -6.48178049016978E-09  4.76598515364145E-07 -1.14530543890095E-07
  4.80645022107123E-07 -1.35196057270965E-09 -3.09323627095797E-08 -6.79118119152344E-08 -1.26963875980427E-07
 -1.01401929212828E-08  9.56183426664527E-08  1.02600914409636E-07 -1.40425654006776E-07 -3.66728879611528E-08
 -1.71549652462642E-07  2.84621846769440E-10 -1.05234993601657E-08 -5.44676065494093E-09  1.97687662675306E-07
 -1.21086735830918E-08 -9.19159350626145E-09
* ORBITAL    1    4
 -1.00000002549261E+00 -2.06514728125732E-05  8.39869378374634E-06 -7.21219461807243E-06  4.81566711862777E-06
  7.84324965092479E-08 -1.25545255062324E-07 -8.07585111048176E-07 -3.08306333274704E-07 -2.09191519761444E-06
  3.63233165530645E-07 -1.49914502989299E-06  7.04601377250471E-07  1.53125898205085E-06 -3.45868252868396E-07
  4.64144535465116E-07 -7.23489657300505E-07 -1.62094027356200E-07 -4.35981070324728E-07  3.19450470945782E-07
  6.73471726071771E-07  1.00844472927836E-07  2.77974336006504E-07  6.30162874410564E-08  2.44949582074754E-07
  2.70028717662117E-07  6.50319017799153E-07  1.39259183216836E-05 -1.71272623773891E-07 -6.93674536817241E-07
 -8.67880885139711E-07  7.96478468703522E-08 -9.20493054981927E-09 -6.48848936223997E-08  4.82778656245914E-07
  3.12762904783079E-07  1.17956381953226E-08  1.19904753224032E-07  1.15143464869820E-07 -4.28555254208628E-08
 -1.47322008818261E-08 -1.28707408514273E-07  2.74380038871094E-07  2.56759787040739E-07 -2.81108331464412E-07
 -6.98571191166534E-07 -2.54519236801260E-07 -4.36011570169647E-07  1.60988598333946E-07  4.01215653009303E-07
  2.35271124237641E-07  4.33426319088657E-07 -1.44079849888649E-08 -3.19789514505411E-09  7.42454927011632E-06
 -1.27095544163682E-07 -4.34093852145643E-07  3.32302913816671E-07  1.74832942335866E-07 -9.57549076300503E-11
  2.22440680071360E-09 -1.44120276238794E-08 -9.48645407031804E-09  1.05816196631591E-08 -2.42743817778947E-08
 -1.15746380734620E-06 -3.43516447424301E-07 -8.60067582119821E-10 -1.72180560886564E-08 -2.64761289483001E-07
 -1.68682412619260E-07 -5.51552625698216E-08 -9.63002675445261E-08 -2.22978942072323E-08 -6.69179863768949E-09
 -4.12755723142686E-07 -9.24778498335543E-07 -6.09001015464642E-09 -2.21848337904443E-08 -5.57094619670106E-07
 -9.59692897199737E-07  1.42264936844375E-04 -1.25654699654120E-07 -4.40937339544332E-07  3.13784081073450E-07
  1.70747247439569E-07  4.30878094620259E-09 -2.46339501451084E-08 -7.86097225214524E-07 -2.99529316896812E-07
  5.81777529285673E-09  9.10811915563068E-10 -3.96629760586454E-07 -5.62104997800370E-08 -7.40814253386072E-09
  1.80798183092800E-08  8.02200653723860E-07  2.33007296444756E-07  3.29282165124318E-07  7.51462384840234E-07
 -4.00056085679663E-07 -6.66982787675707E-07  2.57308151283799E-07  5.50826101031880E-07 -3.88518629066254E-07
 -6.91215017253269E-07 -1.80767238830820E-08 -1.68736744353786E-08 -4.96830841125424E-08 -3.13364764794564E-07
 -2.97283183891162E-07 -1.31139811752981E-09 -2.66911663875518E-09  1.85060768312299E-08  3.66612140317048E-07
  1.49683263019454E-07  1.04987236673635E-06  2.51742786439108E-08  1.88932448051358E-07  6.04637653943911E-07
 -1.92601259879987E-10  2.21720958399573E-08 -1.49165230165051E-08 -8.56190814939978E-08  1.05700418357450E-08
  7.62921814635241E-08 -1.21281561245336E-08 -1.90420491186081E-08  4.73447442596874E-07 -2.46671654324508E-07
 -1.42059420916139E-06 -2.03991841884201E-07 -1.05770310039372E-06 -2.99039394981835E-08 -2.56435580020379E-07
 -4.82681364152919E-08 -3.01676826574010E-07 -2.64602024933482E-07  1.21959291564469E-07  9.56560505440624E-07
 -1.02939283824809E-07 -5.86779250323093E-07 -1.46031907086784E-08 -2.62274685193125E-07  4.63881427770856E-09
  3.52527897918518E-08  1.25999604906205E-07 -6.34174464578592E-10  1.78180571779479E-08 -2.63960815964419E-08
 -3.62597740138586E-07  8.24007893998284E-09  1.30043765720475E-07 -6.39330341273393E-09  2.37056235614200E-08
  7.47977526735143E-07  2.43467561595766E-08  1.66031025916647E-09  2.40154707687585E-07  1.57056258574086E-06
 -1.49569569585874E-07 -1.08727073789966E-06  1.26688109182156E-08  9.69388296007839E-08  3.51624399710981E-07
  2.35240208777070E-08  2.38934998287767E-07 -1.18335022470340E-08 -1.67073677204145E-07  2.47864049257450E-08
  2.84478371030276E-07  5.05735077295005E-09  3.83954449254303E-08  1.37245049397904E-07 -8.22406193266894E-09
 -8.44430555064678E-08 -1.95592354588549E-08 -2.65371858360607E-07  1.87390437220015E-08  2.73799296780704E-07
  3.67510177734621E-08  1.71809535477024E-07 -1.09191182073291E-08  4.85545219182581E-10 -5.16987449816660E-09
  9.00594429383884E-09 -1.97909454195424E-07  1.20743937286437E-08  1.52013576896430E-09  3.21187869113801E-08
 -1.26856643953825E-07 -6.87619786409704E-08 -8.89147709828062E-09  1.37715138389378E-07 -9.55521238461400E-08
 -1.02328934952806E-07 -6.05638012671762E-08 -2.35321576954674E-07 -3.67045952583802E-07 -3.58485331406209E-07
 -8.41615755436667E-09  1.14699085538005E-07 -4.80503579674797E-07 -4.81717169482528E-07  1.14917825766229E-09
  3.04209851832119E-08 -1.02521056618191E-07 -9.12236922811805E-08 -4.18636401696164E-08 -9.55627481180616E-08
  1.32670604801052E-07 -1.03946204415850E-07
* ORBITAL    1    5
 -3.51868024071035E-07 -2.46165278400658E-06 -9.55688614081177E-06 -2.84819647915596E-05 -1.09141097754930E-05
  2.57740627193699E-07  1.49930350673060E-06  5.47093787785686E-06  4.91054744058079E-06 -2.13649154986567E-07
 -1.40442447783173E-06 -3.06299116549744E-06 -1.92057530201380E-06 -2.18816368311282E-08  1.07255466702835E-07
  1.22314644441471E-06 -1.03200393389849E-07 -5.17845340285901E-06 -1.01829312751161E-05  1.20013546667096E-06
  2.61597076572893E-06 -2.95900608458420E-06 -5.26068526610944E-06  5.20075439831435E-07  3.27588980755137E-06
  5.77943200631581E-07 -3.63850002690274E-08 -3.44165919076027E-07 -2.40688571555277E-06 -9.31506309744930E-06
 -2.76421177408473E-05 -1.07033229058620E-05  3.96933949585688E-08 -9.48745120651262E-09  5.04325727329118E-07
  1.64309611702688E-06  8.26427867709948E-09  1.16792050893178E-07  2.08807154214474E-06  1.49037312667229E-06
 -3.30673463753420E-07 -1.98455292678489E-06 -5.81404170854403E-06 -4.84602140910042E-06 -1.21119539240622E-07
 -6.77711641667391E-07 -5.38279804521722E-08 -2.93475117345095E-07  6.07138570478102E-06  1.15811658635206E-05
 -7.09677459548815E-07  4.43549776545806E-07 -1.20779774581176E-06 -4.19028261612658E-06 -3.68305413272380E-07
 -2.51881742763848E-06 -8.56155507099333E-06 -2.25979611624365E-05 -8.58196659143127E-06  1.71105910875803E-07
 -1.98738709790295E-07  3.41212491800354E-06  6.15782198394690E-06  1.42007645431181E-07  4.06156512972288E-08
  3.24742500925914E-06  4.47284410358970E-06 -2.61894316114383E-08  1.50148048939465E-07 -2.18921151638423E-07
 -1.32660887438729E-06  7.18485686304815E-06  1.13823226188097E-05 -1.36232807875583E-06 -2.55194829182248E-06
 -4.21939145312289E-06 -6.71953548351172E-06 -4.63043432770885E-08  2.62171833952177E-06  9.00225053174648E-07
 -2.21147553214362E-07  2.94013932316562E-07  2.10627687475599E-06  9.90788734582345E-06  3.73650639482457E-05
  7.83822437254281E-06 -1.50649470797874E-07 -2.65725922548791E-06 -1.35528237894968E-05 -2.81958811962137E-06
 -5.58812198599290E-09 -1.47663520417839E-07 -8.16009287226479E-07 -1.12503187657579E-07  9.83944361638732E-08
  1.75338484973137E-06  8.96985249226920E-06  1.86546548288986E-06  1.04879651498657E-07  2.91032657808085E-07
  9.31288358421532E-09  2.65281484033872E-08  1.35043304093114E-08 -2.91324394540418E-08 -2.59821447418578E-07
 -1.70668749214588E-07  1.62485837254322E-07  3.70688770975302E-08 -6.10057562012901E-05  1.41976330568220E-06
  4.94665394317637E-06 -3.79055103567013E-07 -3.99433215624392E-06 -7.84698075437724E-08 -2.61104703247395E-06
  2.19579735912150E-07  1.05949873782999E-06 -1.22680519427829E-02  1.35363775368167E-06  8.89142545825392E-06
 -2.04286152757847E-07 -2.83953394299422E-06  8.42520408460409E-07  1.91363168902268E-06 -3.49773528758437E-07
  9.73803078841234E-07 -7.90338782074753E-05  1.39130019760648E-06  4.38251861100537E-06 -2.68144568177681E-07
 -9.38905237822189E-07  1.92214473235144E-08  2.68277608483783E-07  1.90793512317408E-07  3.46561093157693E-06
  9.99925081057682E-01  3.61517683262003E-06 -3.67036580524104E-04  6.83125037392657E-05 -1.46688920104214E-05
  4.57512607459484E-06 -2.69893046745140E-06 -4.56003226956190E-05  8.69534403066996E-06 -4.18860521525884E-08
  8.84209358924933E-07  3.91296916486977E-06 -2.77730150149111E-07 -3.35812106977460E-06 -1.03687907194935E-07
 -3.22473084987599E-07  1.27689603268264E-07  2.17504095351370E-06 -3.16460563478854E-07  1.78722866766155E-06
  6.47267808564369E-06 -1.33411917460204E-07 -1.05704409228358E-08  2.55317707831997E-07  6.92835375526851E-07
 -2.15964821410745E-08  1.13533051858305E-06 -3.33392172434556E-07  1.78763340035814E-06  6.43995397120111E-06
  7.90017263899801E-08 -4.46044462926965E-07  4.19372392405793E-08  1.10625818835375E-06  2.76888918837627E-07
  4.95826179063740E-07 -1.42542563425792E-07  1.61769220470853E-07  4.65110800572760E-07 -1.40833233984185E-07
 -1.38507793895768E-06 -1.88865554981232E-08  3.36424490837438E-08  8.70221304820496E-08  1.00082076206060E-06
  5.72893268243237E-07  3.22571261101448E-06 -1.43917349955811E-07  1.03315775796459E-06  1.38941887918040E-06
 -3.04716472624935E-06  1.40962910876374E-06  5.04577088598182E-06 -1.34243221574736E-08 -1.06617945553443E-07
  1.44091442667496E-07  2.00076332363559E-07  6.44217537398821E-08 -7.22644389767241E-07 -4.37593090466255E-07
 -6.38502764839067E-07  5.71976862300924E-07  3.19426755769881E-06 -5.39517050605318E-07  1.36592434603179E-06
  8.49299160703708E-07  1.39609416380692E-06 -2.93933925600179E-06  5.08584585213480E-06  1.48048557837718E-08
 -1.01796203589580E-07 -4.21778450841676E-07  1.04669594774110E-06  1.05054676734300E-06  4.23215618949340E-08
  3.71275340890895E-07  4.16624229753306E-07
* ORBITAL    1    6
 -2.85516296854110E-07 -2.04685117538905E-06 -9.67801652050305E-06 -3.66837733811534E-05 -7.57358746607100E-06
 -1.19319130544942E-08 -1.84816880446596E-07 -9.52339447475709E-07 -2.33381452952307E-07 -1.45516111352975E-07
 -2.62476312689482E-06 -1.34885164015685E-05 -2.77504830092584E-06  9.89260387968106E-08  1.75067134856863E-06
  8.93833858948275E-06  1.86692206208288E-06  2.19243280435818E-08 -4.20038633823488E-08  2.30162184620717E-07
  1.05660365417733E-07  5.93870080476006E-08  1.58455819005440E-07 -2.17194672701959E-08 -1.06119142636616E-07
  1.49365023857807E-07  4.03906156185744E-08  3.76709037752586E-07  2.57753784822612E-06  8.78763661997664E-06
  2.32660236979502E-05  8.84421759186063E-06  1.41076628756860E-07  4.08604913687435E-08  3.23778452290429E-06
  4.43466375002990E-06  1.70971045861995E-07 -2.00857377273940E-07  3.36830179672943E-06  6.12350700483940E-06
 -1.82274265090197E-08  1.95655793056880E-07 -1.03210495923345E-07 -1.21816541612135E-06 -7.18753219829584E-06
 -1.13722382062394E-05  4.52701312498812E-08 -2.62083489494584E-06  4.07479133864011E-06  6.44535448252344E-06
  1.38212608137930E-06  2.54901567913082E-06  9.29393347336014E-07 -1.20455592572589E-07  3.53506017625297E-07
  2.47083865619406E-06  9.53439974020397E-06  2.82388417400362E-05  1.09373246618525E-05  4.03816851879431E-09
  1.21088321154140E-07  2.00060700989116E-06  1.33838615904764E-06  3.60240312234488E-08 -1.49011126476937E-08
  3.97932379323953E-07  1.52873778544675E-06 -3.30256855628266E-07 -1.99140763729815E-06 -5.82591298078746E-06
 -4.81834809501644E-06 -5.58948745132884E-08  3.96171405239719E-07  7.40641235866665E-07 -3.86746339347019E-07
 -5.96865445113338E-06 -1.14187037966428E-05  5.47128426780084E-08  2.27893097642925E-07 -1.22768465803779E-06
 -4.18035382175219E-06  3.44649926852529E-07  2.40992305829446E-06  9.31284970264918E-06  2.75511994654574E-05
  1.07137035871540E-05 -2.10019980276867E-07 -1.33979286338942E-06 -2.73611719982572E-06 -1.85494914673037E-06
  2.57903496058529E-07  1.50243700195626E-06  5.48523420611133E-06  4.91177565568836E-06 -2.43670997114885E-08
  6.30747185397700E-08  9.94319476836696E-07 -1.52577687043979E-07  5.17718754418558E-06  1.01765140399331E-05
 -5.21239514552839E-07 -3.27975408597976E-06  2.95895926438779E-06  5.26140334258487E-06 -1.19445587640715E-06
 -2.61453795948851E-06  5.73884330437778E-07 -3.97573365946511E-08  7.06637845459800E-05 -1.42669270506877E-06
 -4.50226241340538E-06  2.83238470394503E-08  3.65434190284655E-07 -2.67056903859214E-07 -8.76002360089813E-07
  1.85020966775459E-07  3.44126472302547E-06 -9.99925085819463E-01 -3.63595374595009E-06  3.66916899974459E-04
  4.57596763139169E-06 -2.62569880428377E-06  6.83126144886768E-05 -1.47193097311500E-05 -4.56212704213248E-05
  8.67973803381258E-06  7.25350660590820E-05 -1.45377340263546E-06 -5.05723981360240E-06 -7.24835614686238E-08
 -2.58903261512566E-06 -3.79832575160353E-07 -4.00390243367794E-06  2.14283888978945E-07  9.72883868322319E-07
 -1.22684161550123E-02 -1.44256673920204E-06  1.14324363313734E-07 -8.34010618116911E-07  2.27170329515943E-06
 -3.16805645540308E-07 -2.77666424811269E-06  7.68997938254466E-07  7.55687506587389E-07  3.23060538399539E-07
 -1.80386901316672E-06 -6.52865328625171E-06  4.98589447302781E-08  1.20571953869772E-06  8.42368040627665E-08
 -4.00659623948897E-07  2.71056068426872E-07  4.30894736846941E-07  1.49791591985069E-07 -2.05562188723654E-07
 -6.23747033975492E-07 -1.56688827739513E-08  3.36283443327213E-08 -1.47164596955655E-07 -1.40255506091623E-06
  8.75901741472387E-08  9.73856968934956E-07  5.48852679346935E-08 -9.33501361267430E-07 -4.08002308700623E-06
 -1.05934215681244E-07 -2.94387286708559E-07 -2.81239600411878E-07 -3.38644610619203E-06  1.23270887587038E-07
  2.19128751660779E-06  3.21572209835025E-07 -1.79002309183983E-06 -6.48018377501916E-06  2.58951100238512E-07
  7.27345442609681E-07 -1.32651092748950E-07 -9.52594516166303E-09 -2.35424899776545E-08  1.10915523791954E-06
 -2.84328650968433E-08  2.40839369692867E-08  1.04557034993482E-06 -4.47033325053075E-07  1.01308177312050E-06
 -3.38607612121180E-07 -7.67439556430782E-08 -4.93975625641529E-07 -5.71602635786127E-07 -3.19375139829486E-06
  1.36100668831589E-06 -5.21395010338348E-07  8.45852215765302E-07 -5.05400602654569E-06 -1.38620112340837E-06
  2.95369465412034E-06 -5.09677512115417E-10  2.86423673356751E-08  2.10050376926272E-07  1.10590705982078E-07
  4.28636132573629E-08  4.03394635175862E-07  7.10964849918324E-07  5.98572323304355E-07 -5.74522723860041E-07
 -3.23079325546334E-06  1.04708702366030E-06 -1.65556957323029E-07  1.36031174033898E-06 -1.41294170988160E-06
 -5.05355776283628E-06  3.03712765448150E-06
* ORBITAL    1    7
 -3.78512832773473E-07 -2.58704312142419E-06 -8.78238347182336E-06 -2.35486098693681E-05 -9.02758825883725E-06
 -1.63985499421182E-07  3.19921118633596E-07 -3.38774330607077E-06 -6.32193087020099E-06 -1.36517837099452E-07
  2.44542706255441E-08 -3.36558196578430E-06 -4.58628374735706E-06 -1.92385814225840E-08  2.09915720073930E-07
  2.40900604085998E-08 -1.19854553083131E-06  7.29017546131040E-06  1.14649983497427E-05  1.34430938073792E-06
  2.48667452459873E-06 -4.20856859424166E-06 -6.60082351339088E-06  2.75097653922610E-08 -2.65854461842334E-06
  9.87015485698806E-07 -8.68436819128212E-08  2.89493031549026E-07  2.07462282206587E-06  9.78409722292901E-06
  3.70097662829434E-05  7.72285240787872E-06  1.48219988220627E-07  2.64380943688439E-06  1.35485458502015E-05
  2.80651245869570E-06  8.66563417849266E-09  1.66616357832540E-07  8.80102170970415E-07  1.63734334027396E-07
  9.84463152163729E-08  1.74971761739080E-06  8.92942057442206E-06  1.85402558562335E-06  4.48161780648459E-08
  1.70645527999096E-07 -1.11696177114889E-08 -5.33377365425418E-08 -1.37205127805302E-08 -7.37118915417100E-08
  2.39265409255591E-07  1.25932989132359E-07  1.62103219964071E-07  5.76448210953915E-08 -3.44269137023035E-07
 -2.41019419845450E-06 -9.38518093733840E-06 -2.78550262281695E-05 -1.06992724433064E-05 -2.59684510195270E-07
 -1.57269792962017E-06 -5.51633682408502E-06 -4.78620042713530E-06  2.14373175075207E-07  1.42761582977494E-06
  2.87873865596660E-06  1.78082829367153E-06 -2.41157097074979E-08  7.90815512036615E-08  1.15091264724427E-06
 -1.10185343751570E-07 -5.07171686788606E-06 -1.00946725321102E-05 -1.21420987616127E-06 -2.66953699578230E-06
 -2.88954473323337E-06 -5.20306434620330E-06 -5.13148332798943E-07 -3.22773724877386E-06  4.99230879189421E-07
 -1.66344696329355E-07 -3.41082009204467E-07 -2.38822583381486E-06 -9.30240758500772E-06 -2.75285172618265E-05
 -1.05779937012861E-05 -4.12396705359817E-08 -4.62568078989334E-08 -6.62981007421310E-07 -1.61567518321020E-06
 -6.98424000573335E-09 -1.32996957869745E-07 -2.11935724447788E-06 -1.43112136611571E-06 -3.36045370981392E-07
 -2.14578721825861E-06 -5.94134110301662E-06 -4.59639263006725E-06 -2.68668465718205E-08 -5.22517221885682E-07
  4.68070093151229E-08  2.42559408672818E-07  5.78791850133420E-06  1.12817363505373E-05  6.96111652648618E-07
 -3.98691973517827E-07 -1.21737130637707E-06 -4.17639208699659E-06 -5.36146521902435E-04  1.39542402942469E-06
  4.58204691285966E-06  2.53401116920056E-07  2.75991844307532E-06 -4.35587625467539E-08 -2.13344074102306E-06
  1.84752030805734E-07  8.70177977684270E-07  7.19063737727366E-05  1.45449347139100E-06  4.99446105985790E-06
  3.77026057180520E-07  3.98321148666742E-06  6.16361448186561E-08  2.57142213347232E-06  2.23933338671521E-07
  9.94691567406524E-07  1.00000019958846E+00  3.51006607741225E-06 -3.66825906217277E-04 -6.87711669922140E-05
  1.47384837797933E-05 -4.76745874074065E-06  2.74975297547350E-06 -4.49753273278009E-05  8.37137256244236E-06
  8.02599663214580E-05  1.39405690922427E-06  4.33142274647323E-06  2.76961587750729E-07  9.00665612523346E-07
 -1.85048446049949E-08 -2.36531366740093E-07  1.85214030712754E-07  3.48249643818199E-06 -3.28503444086387E-07
  1.78060375897288E-06  6.47093819577334E-06  1.31684342391405E-07  7.13413980311513E-09 -2.57571058274342E-07
 -7.41638414706181E-07 -2.43643178361480E-08  1.09163243780971E-06 -4.56664252178149E-08  8.96102419902104E-07
  3.94639346889761E-06  2.82065764121099E-07  3.41410799646821E-06  9.71792270750468E-08  2.25875294975881E-07
  1.28252809972351E-07  2.20860172536766E-06 -1.51751766279557E-07  1.87075349982859E-07  5.53975251684919E-07
  1.44258656298775E-07  1.39383871495907E-06  1.78575836069153E-08 -2.85706511681642E-08  8.92806669145682E-08
  1.00546291111908E-06 -3.40822595521756E-07  1.80663845210900E-06  6.50341888521849E-06 -8.95411610986210E-08
  3.33601361867398E-07 -4.67049807831285E-08 -1.15471715378069E-06  2.72936567649044E-07  4.10653459799141E-07
 -7.34624681540034E-09 -7.21188749567555E-08 -1.25681018369789E-07 -2.01411628599916E-07  5.48626302764493E-08
 -6.63839536354863E-07 -4.19640396588251E-07 -6.55786803682274E-07  5.75360803273958E-07  3.21635166070480E-06
  2.04676637894372E-07 -1.00487763536592E-06  1.33715085202376E-06 -3.12593690020660E-06  1.37909323844428E-06
  5.05925575846990E-06  2.46668265725956E-08 -4.52837184192267E-08  4.46695501365481E-07 -1.03709436675897E-06
  1.04285015393109E-06  6.95370922756662E-08  4.02939265971379E-07  4.36811039623437E-07  5.73318438946018E-07
  3.20055199507802E-06  5.38110433222664E-07 -1.34512899233398E-06  8.67533128930471E-07  1.37162403143620E-06
 -2.99256085800915E-06  5.06163512652505E-06
* ORBITAL    1    8
  3.41281048671298E-07  2.38950501819342E-06  9.30440422656617E-06  2.75065039115447E-05  1.05621222925101E-05
 -6.82325253553805E-09 -1.33572215711791E-07 -2.11227751460858E-06 -1.42042892728056E-06 -4.11531408861394E-08
 -4.71864757623224E-08 -6.58795981489549E-07 -1.60743361509320E-06 -3.35963034823060E-07 -2.14447157007003E-06
 -5.92376385329360E-06 -4.58670112622882E-06  1.84615946335981E-08  5.06684913715000E-07 -6.98755209159342E-07
  3.91206003956196E-07 -5.78500925456914E-06 -1.12789942326393E-05 -4.64762433604330E-08 -2.39887811731643E-07
 -1.21628691017252E-06 -4.17016766505734E-06  3.43862086466049E-07  2.40729469369393E-06  9.37189888135444E-06
  2.78015446911872E-05  1.06772725715012E-05  2.14085490663218E-07  1.42160487331864E-06  2.83888354750795E-06
  1.77020320661208E-06 -2.59855919916015E-07 -1.57600427105241E-06 -5.53648147886022E-06 -4.79103715193659E-06
 -2.43941640589883E-08  7.32365395761359E-08  1.10939102466665E-06 -1.22790647795160E-07  5.06945764401678E-06
  1.00921511006877E-05  5.11455472005368E-07  3.22733878542331E-06  2.88985111950022E-06  5.20751850367235E-06
  1.21766550596413E-06  2.68092102598624E-06  5.00717978899580E-07 -1.63394589061174E-07 -2.88921332576525E-07
 -2.07059431511031E-06 -9.76746656582985E-06 -3.69415714889124E-05 -7.68779587988045E-06  8.83152423997067E-09
  1.66080150760713E-07  8.73594777770372E-07  1.66449322018728E-07  1.47658845278787E-07  2.63565844466259E-06
  1.35069668319987E-05  2.79624823485932E-06  9.82368980523579E-08  1.74495773870889E-06  8.90191325157169E-06
  1.84941005941374E-06 -3.97601652776799E-08 -1.60557569827362E-07 -2.42464021750494E-07 -1.31737460456358E-07
  1.71900632396172E-08  8.00374169483566E-08  1.16001304965963E-08  5.65873396011155E-08  1.65534950725929E-07
  6.54603444041527E-08  3.78975404106374E-07  2.59029371371477E-06  8.79545936967440E-06  2.35885082938977E-05
  9.04146356512644E-06 -1.36540986680391E-07  2.33838811450607E-08 -3.36934870596699E-06 -4.58508160798451E-06
 -1.64029206509609E-07  3.19303458340088E-07 -3.39024594258645E-06 -6.32246954558259E-06 -1.88929288352283E-08
  2.11900308602097E-07  2.85757252977512E-08 -1.19395904394690E-06 -7.29057006707303E-06 -1.14661552587841E-05
 -2.85357955643735E-08  2.65647972688408E-06  4.20232381082028E-06  6.58894150975527E-06 -1.34473097071516E-06
 -2.48571300002424E-06  9.89557291966462E-07 -7.96756086174114E-08 -1.00000020074487E+00 -3.53281665305605E-06
  3.66843348440013E-04 -4.80948558292746E-06  2.76091490836215E-06 -6.87333462726951E-05  1.47299149054427E-05
 -4.50103238265773E-05  8.38628998901500E-06 -7.03241008108432E-05 -1.39496860185817E-06 -4.33871965085652E-06
 -1.92424965169358E-08 -2.42329500384684E-07  2.75866122979830E-07  8.95635064563758E-07  1.85313948571595E-07
  3.48175180539493E-06 -5.36510843806508E-04 -1.40018421297357E-06 -4.19204023730079E-06  3.04409494729495E-08
 -2.14736852338963E-06  2.58554638271093E-07  2.75707610752642E-06  2.33023069722155E-07  8.61354517059400E-07
 -6.22953018264101E-05 -1.45608496921286E-06 -5.00275591572083E-06  6.14980752486505E-08  2.56536933609124E-06
  3.76722008325606E-07  3.97945344637135E-06  2.22930363180896E-07  9.87811208508769E-07  1.50194194036998E-07
 -1.78856130490422E-07 -5.30621222784085E-07  1.69652142156415E-08 -3.52722296141712E-08  1.42115341946931E-07
  1.37901367607429E-06  8.74005773669262E-08  9.90521650863240E-07  3.39596180518717E-07 -1.80588883918504E-06
 -6.50124775840632E-06 -4.71153570575442E-08 -1.15701602412646E-06 -8.97890775413385E-08  3.32344538860225E-07
  2.72496560129531E-07  4.07923346430572E-07  3.44127860005008E-07 -1.79500358990460E-06 -6.49369449885988E-06
 -2.59000685146984E-07 -7.14522268212840E-07  1.32650758215840E-07 -6.22787556518448E-09 -2.48831329883522E-08
  1.09996997710379E-06  4.69810966213784E-08 -8.98095371257411E-07 -3.95371258153027E-06  9.72738831575534E-08
  2.25130498162294E-07  2.82154822803925E-07  3.41545516736694E-06  1.27984900627801E-07  2.20820467191670E-06
 -5.74323371810443E-07 -3.20794500017397E-06 -1.34560960879216E-06  5.30853981542692E-07  8.70333337402514E-07
 -5.05867574118792E-06 -1.37090557328534E-06  2.99159759410390E-06 -2.54747535471654E-08  4.01879967669804E-08
 -1.03784762490539E-06  4.50176154919191E-07  1.03909804533376E-06 -4.29070929720366E-07 -7.14950276940806E-08
 -4.09914131989973E-07 -5.79640239653505E-07 -3.24723727387176E-06 -1.02202166368546E-06  2.11805469326873E-07
  1.36970251969371E-06 -1.37986159194948E-06 -5.05884653222292E-06  3.20455219957192E-06  7.26363823683192E-09
  7.17224941589189E-08 -2.03242014986991E-07 -1.25253030299029E-07  5.54676240364434E-08  4.17582853248019E-07
  6.58155228897874E-07  6.58285615402466E-07
* ORBITAL    1    9
 -1.16421998430732E-07 -8.35362227096552E-07 -3.98993486082865E-06 -1.76192263372895E-05 -4.69789414272675E-06
  9.08068938638375E-08  1.73085907564265E-06  1.21239622039905E-05  4.28749851543476E-06 -7.60766198810414E-09
 -1.34650487850949E-07 -5.37728614098233E-07  8.89639628390390E-08  6.85264245533437E-08  1.29923085114034E-06
  8.84598258896157E-06  2.94557872286648E-06  6.30582837445434E-07  9.95288051577981E-07 -1.02561170478384E-07
 -4.89615592674006E-07 -3.49394132935122E-07 -5.42256118382174E-07 -8.27999404087158E-07 -1.86841432908253E-06
 -6.54919950230171E-07 -1.66669760315645E-06  8.10132528120492E-07  5.71897508706769E-06  2.44234751309131E-05
  1.04063911108273E-04  4.40462690977149E-05 -1.46493073096349E-07  1.10708900545971E-06  6.83701727580875E-06
 -2.33052104568425E-06 -1.76534520511436E-08  2.66749095674431E-07  1.70648397246917E-06  1.86620807262909E-08
 -8.99632689486543E-08  6.04559145586721E-07  3.68104289768730E-06 -1.63748808905777E-06 -2.03524338492670E-06
 -4.52004579656800E-06 -1.01767650010340E-06 -2.23558117643902E-06  1.18609108894560E-06  2.62164165262250E-06
 -3.94196357060506E-06 -5.29341792182492E-06 -3.52359544683919E-06 -5.33962895201382E-06 -1.78111348754134E-07
 -1.27821070542605E-06 -6.10696878969179E-06 -3.00879857413273E-05 -1.20014520806579E-05  8.93370969894493E-08
  1.70310383705176E-06  1.25701507740964E-05  4.68242087522727E-06  3.11726811373538E-08  5.75253652463088E-07
  3.06301543099566E-06  4.92213657828390E-07  7.40461583935488E-08  1.42896274849397E-06  1.10674284410364E-05
  4.29127732401346E-06 -4.53783971871800E-07 -5.40304302690423E-07  5.72991351018734E-07  1.67010337898032E-06
 -2.34812816352318E-07 -1.37009789912180E-07 -6.50711137176787E-07 -1.71940462963778E-06 -7.75975419663134E-07
 -2.10857849881893E-06 -1.77014083580416E-07 -1.27036843814912E-06 -6.07054919148060E-06 -2.99045934049649E-05
 -1.19141150704053E-05  1.12912900117354E-07  2.15685467876087E-06  1.56920175844435E-05  5.63068245853060E-06
  8.04489819485834E-09  1.32148792887547E-07  3.22279017621929E-09 -4.48934151059088E-07  4.01453222490509E-08
  7.78147071546912E-07  6.57903400858439E-06  2.91461158487142E-06 -2.73280824672431E-08 -1.56234286343139E-07
  6.93838772687798E-08  2.20610944347681E-07  5.11646406340457E-07  5.49208152257297E-07 -1.15419864886942E-06
 -3.17507355485854E-06 -4.72116618079506E-08 -2.13815045916255E-08 -6.98381264968252E-07 -8.73206655616859E-07
 -2.89344538640936E-06  5.12085248372792E-07  4.28426499522489E-06  4.66342434566684E-08  1.40446517342142E-06
  2.74136749510468E-07  3.32848495740163E-06 -2.48859279146107E-07 -5.79130166902532E-07 -2.20975168841390E-06
  5.49515837343181E-07  6.14589853644635E-06 -7.46591099827649E-08 -1.87924828048620E-06  4.41917519878007E-07
  5.68611380952758E-06 -2.46115231033412E-07 -5.62859335167222E-07 -2.17914029660496E-06  2.36385467889231E-07
  2.61142354596240E-06  5.88935106048613E-08  5.82061834165364E-07  1.24343955511146E-07  1.43028750545009E-06
 -6.92573592528936E-07 -8.98540779471088E-07 -2.95337222307113E-06  4.74983467604053E-07  5.21091606038792E-06
  7.68119771164310E-08  4.24105081074794E-07  3.30396084930891E-07  1.99570282637923E-06  1.33471966077628E-05
 -2.52238616955740E-08  1.50874979619172E-07 -3.46337553888794E-08 -8.04881371332397E-07  1.83190539315864E-07
  1.93035537455648E-06  6.37709291258918E-08  8.41962329408886E-07  9.07148894934323E-06 -3.41871101628795E-09
  9.96487417093616E-08 -3.14424994858163E-08 -3.18597467069258E-07 -5.25015931505537E-08 -5.84801615181684E-07
  1.38063895876918E-08  1.71283420121133E-07 -1.00000038667842E+00  5.70044827040886E-06  3.63154883092007E-04
 -3.28829298914058E-05  5.76415372887928E-07  6.19144690254846E-05 -1.70272484317557E-05 -6.63088563655854E-05
  1.22854525254822E-05  1.85065616953810E-05 -5.17428213621050E-08  5.28330426998200E-08  1.26543368373014E-07
  1.21440205511210E-06  2.98017485511754E-08 -2.82219067490662E-08 -1.54647430318498E-07 -1.93872868703282E-06
  2.28266159722233E-07 -5.72743597384720E-06 -5.00097521965436E-06 -8.51549059690079E-06  2.36433506692504E-06
  2.10904045175337E-06  6.78674021602970E-06  2.05862450319887E-06 -4.08648747892541E-08 -1.85337195704723E-07
 -9.19244641845362E-08 -3.93956082161631E-07 -2.75648199890099E-07  1.76260679340336E-06  6.97367928516603E-07
  1.88409560911327E-06  3.73311290984739E-07  2.03570188439727E-06  3.11881893464162E-07  2.06070134427763E-07
  9.50878451721362E-08 -1.50082341471998E-07 -3.15435303489371E-06 -3.12437722186415E-06 -3.78542093809882E-08
 -1.69050173195522E-07 -4.38790158425170E-07 -4.54366753703970E-08  2.06744734899684E-07  7.05718725912409E-07
  1.76537269808316E-06  1.88577542952550E-06
* ORBITAL    1   10
  1.76394380164614E-07  1.26590034143650E-06  6.04867993743069E-06  2.98047340570008E-05  1.18635731503987E-05
  8.93785284170305E-08  1.70461646064041E-06  1.25534700137635E-05  4.65724610744103E-06  3.09060388372364E-08
  5.70247716955639E-07  3.00329106514083E-06  4.58877895083903E-07 -7.38548202408175E-08 -1.42577413850298E-06
 -1.10590152706044E-05 -4.29193291708445E-06  4.59722299331452E-07  5.54928462888171E-07  5.62799901361970E-07
  1.65417528555397E-06  2.32128623774077E-07  1.36395551963439E-07 -6.64839979732422E-07 -1.75034700686711E-06
  7.67897932076435E-07  2.07744582655601E-06  1.73302339685977E-07  1.24368866900743E-06  5.94212340371489E-06
  2.95018834847857E-05  1.19932965399755E-05  1.09404708995199E-07  2.09098242394114E-06  1.53503946208314E-05
  5.57899757231615E-06  7.41810834077350E-09  1.20104964651720E-07 -8.14335163598758E-08 -4.79500160159585E-07
 -4.04671037084076E-08 -7.85101632032788E-07 -6.65342977431572E-06 -2.95697463958325E-06  2.17306179982934E-08
  1.49280129493188E-07  6.86479734740819E-08  2.23323232788360E-07 -4.85047274190668E-07 -4.83912250271483E-07
 -1.14404059617854E-06 -3.15188131974905E-06  1.42783135489532E-08 -4.12985441703141E-08  1.17292969402565E-07
  8.41665713472306E-07  4.02164054761934E-06  1.77154180067395E-05  4.66547424115253E-06  9.00489310675741E-08
  1.71583515320048E-06  1.20289188726821E-05  4.25973063199306E-06 -8.43299713773414E-09 -1.50519183665276E-07
 -6.41689699127730E-07  5.88346213233702E-08 -6.98162946074263E-08 -1.32418581801509E-06 -8.97066667654901E-06
 -2.96266062077657E-06 -6.23491300316608E-07 -9.82064315152476E-07 -8.68893242676422E-08 -4.58975145551571E-07
  3.66973953402165E-07  5.84054833892489E-07 -8.28680978570479E-07 -1.86850515303383E-06  6.56335415818043E-07
  1.66545043612059E-06 -8.05835887982368E-07 -5.68986696781178E-06 -2.43198462891463E-05 -1.03567630594176E-04
 -4.38497724444465E-05 -1.53737544810316E-07  9.82654109087162E-07  6.25109554764178E-06 -2.49276234233277E-06
 -1.92285066695005E-08  2.36194264349392E-07  1.57221015125120E-06 -2.36381013949775E-09  8.93605084019545E-08
 -5.94176540260415E-07 -3.89261991632648E-06  1.45515252912352E-06  2.05288411489351E-06  4.57772934185022E-06
 -1.01263654745744E-06 -2.23988226867213E-06 -1.25673604891709E-06 -2.74349506280158E-06 -3.82597478853123E-06
 -5.09751138625922E-06  3.54452467081089E-06  5.42389997561883E-06  2.43875263366359E-07  5.85508006742444E-07
  2.22226360801333E-06  5.45017469001428E-07  6.11993999164952E-06 -8.32983222478877E-08 -1.98976476810730E-06
 -4.40332378985156E-07 -5.70191017647609E-06  6.73092083840526E-07  8.71115231142165E-07  2.87722928404806E-06
  5.05841353733851E-07  4.22572438329646E-06  4.19840204981230E-08  1.37226044738964E-06 -2.82741071291996E-07
 -3.41940859748152E-06  6.99528725733840E-07  8.93144122519718E-07  2.94227289985223E-06  4.69670380792433E-07
  5.12009076942234E-06  8.08884844205597E-08  4.49422883297774E-07 -3.32850186924445E-07 -2.02927487417335E-06
  2.40392428675853E-07  5.64530106956980E-07  2.18502607599984E-06  2.34463944900763E-07  2.59844797341332E-06
  5.53786575300199E-08  5.55847359714134E-07 -1.27034823441127E-07 -1.44748747085219E-06 -2.94502122575263E-05
  9.41078017920574E-09 -6.80401580107717E-08 -3.24464359789690E-08 -3.14885275773420E-07 -5.28744436727946E-08
 -5.91452673244088E-07 -1.36857174879026E-08 -1.81425901674464E-07 -7.34019055333525E-05  2.86045421843925E-08
 -1.17681193766231E-07 -3.09442621461930E-08 -8.00924030112291E-07  1.81012869469530E-07  1.91971574321417E-06
 -5.77735141863604E-08 -8.18170288085066E-07  1.85135437162666E-05  3.61142667787399E-08 -1.26846741721131E-07
  1.23984075694728E-07  1.18728723057626E-06  2.75175918683739E-08 -3.19975146816572E-08  1.57883105380296E-07
  1.94740298848013E-06  1.00000038077924E+00 -5.55392776794090E-06 -3.63369090165372E-04 -3.27435980812897E-05
  3.82370713556737E-07  6.25386801113958E-05 -1.73667277325664E-05  6.64839176033738E-05 -1.23632201386579E-05
  3.77536083899116E-08  1.65556585989973E-07 -1.03797789907064E-07 -3.91241141660530E-07  2.68634857605237E-07
 -1.76573495135527E-06 -7.10050863872731E-07 -1.87211341640034E-06 -1.00270325520361E-07  6.08789972127084E-06
 -5.11165390248543E-06 -8.74975257293398E-06 -2.60199057593237E-06 -2.08704099772297E-06 -6.92447811827080E-06
 -2.14692141118887E-06  3.80575182003540E-08  1.68666837197498E-07 -4.33460382438881E-07 -5.08732317509094E-08
 -2.03240375516975E-07 -7.01272684426396E-07 -1.76168110570568E-06 -1.85918121059773E-06 -3.68466366602273E-07
 -2.00733091286553E-06  3.30422967983488E-07  1.86097340188623E-07 -1.04021812247206E-07  1.50999987511970E-07
  3.08333729223705E-06  3.10614131445395E-06
* ORBITAL    1   11
 -8.05531545384792E-07 -5.68767109243482E-06 -2.43089502981982E-05 -1.03495847782220E-04 -4.38074104231700E-05
  1.92323967443940E-08 -2.36327381817254E-07 -1.58178401462783E-06 -5.51369978693093E-09  1.53799729684285E-07
 -9.82052681630896E-07 -6.25768540121571E-06  2.48620560545687E-06 -8.93655912974111E-08  5.94169185368104E-07
  3.88708991617844E-06 -1.46092877901777E-06  2.05338577189037E-06  4.58299398158944E-06 -3.82859253939961E-06
 -5.10187083604750E-06 -1.25510345542115E-06 -2.74133198063293E-06 -1.01321645724807E-06 -2.24013393319176E-06
 -3.54674914947860E-06 -5.43126647868145E-06  1.17331922807708E-07  8.41948048624981E-07  4.02308279791508E-06
  1.77314297177273E-05  4.68211884811601E-06  8.62712846647257E-09  1.54259529300612E-07  6.66831347981254E-07
 -5.13724205633740E-08 -8.99476323525895E-08 -1.71404718764719E-06 -1.20218329921789E-05 -4.26035846428826E-06
  6.98990408238319E-08  1.32578229201992E-06  8.98050450374896E-06  2.96503639446013E-06 -6.22652903222875E-07
 -9.80043340547593E-07 -8.27261965972424E-07 -1.86514177981897E-06  3.66433264312241E-07  5.82281081024435E-07
 -8.86497902691915E-08 -4.62688032701553E-07 -6.56952348694981E-07 -1.66736583511209E-06  1.73253716122775E-07
  1.24333626716678E-06  5.94033100233384E-06  2.94803923592717E-05  1.19733935169484E-05 -7.29128501865374E-09
 -1.17790260685208E-07  9.34102477681006E-08  4.81647079011985E-07 -1.09035607066682E-07 -2.08432675810622E-06
 -1.53119140519048E-05 -5.56937292499641E-06  4.06357668173791E-08  7.87990685231038E-07  6.66460649380670E-06
  2.95652330449688E-06  2.16306560483657E-08  1.48443292954605E-07 -1.14134948756978E-06 -3.14703781603597E-06
 -4.85861390734232E-07 -4.86915477286511E-07  6.84844842455713E-08  2.22438893973412E-07 -1.78137512637787E-08
  3.45688985327834E-08  1.76080055758758E-07  1.26366141408643E-06  6.03850654750814E-06  2.97572549024762E-05
  1.18430600129136E-05 -3.08398044761402E-08 -5.68543682816313E-07 -2.99501808239714E-06 -4.58292995850803E-07
 -8.93241188604521E-08 -1.70358303785508E-06 -1.25465232012808E-05 -4.65455276339034E-06  7.38579643282860E-08
  1.42545947709475E-06  1.10549495952650E-05  4.29002630827423E-06  4.59674359914790E-07  5.54846364330143E-07
 -6.64871827912961E-07 -1.75052067621519E-06  2.32265799147366E-07  1.36938581942836E-07  5.61775703629645E-07
  1.65204802848278E-06 -7.68142232350114E-07 -2.07812387481857E-06  6.97752831274364E-07  8.90843696137704E-07
  2.93401349792800E-06 -8.04857328585466E-08 -4.47629160962461E-07 -4.69463031148657E-07 -5.11897926043059E-06
  3.32473727649886E-07  2.02668084386472E-06  2.39745560080949E-07  5.64108361021581E-07  2.18351271273287E-06
 -5.51854774959355E-08 -5.54440055165404E-07 -2.34296205205216E-07 -2.59721751457414E-06  1.26921840338050E-07
  1.44566798799150E-06  2.43174920657011E-07  5.87492645584439E-07  2.22936320130850E-06  8.29887779743409E-08
  1.98687564143040E-06 -5.45136322885059E-07 -6.12061033528920E-06  4.40122359865816E-07  5.69980485481370E-06
  6.71841833127030E-07  8.71431057845943E-07  2.87790026421142E-06 -4.14572514941694E-08 -1.36602257769536E-06
 -5.05335519886970E-07 -4.21891974908312E-06  2.82658944585011E-07  3.41743091606838E-06 -1.34497507078255E-04
  2.86986942893759E-08 -9.47145274050297E-08 -3.60058037334636E-08  4.37357844741345E-08 -1.17132131478087E-07
 -1.17727312253494E-06 -1.44856683939383E-07 -1.92748682691105E-06  1.00000037166680E+00 -5.49511933078947E-06
 -3.63414391774672E-04 -6.25666911616676E-05  1.73681170240654E-05  3.27761585120211E-05 -3.94860358378725E-07
 -6.63734293472388E-05  1.23445403959224E-05  9.07105119382535E-06  1.30690394683970E-08 -7.05435109797864E-08
  5.56330040352902E-08  6.01707278141281E-07  3.15564581417755E-08  3.29562243845952E-07  1.67726949979676E-08
  1.86239298430138E-07  7.34018323095132E-05  2.85130952875830E-08 -1.68294528715195E-07 -1.85672860347531E-07
 -1.91826703461328E-06  4.02317687326010E-08  7.98706555913682E-07  6.75154668564405E-08  8.14634494119188E-07
 -3.68152428157866E-07 -2.00469254218225E-06 -1.85148873279842E-07 -3.27194926970365E-07  1.02403641126105E-07
  3.10245797826181E-06  1.50171502066452E-07  3.08498741674676E-06  3.83973621069490E-08  1.71100362464511E-07
  4.98176830613190E-08  4.40000662737127E-07  2.04365895463929E-07 -1.85696372423111E-06 -7.01560023678427E-07
 -1.76072126274050E-06 -9.15596341889891E-08  6.15435140841472E-06  8.76859880245204E-06  5.10208880903904E-06
  2.53007490098046E-06 -6.92283725727399E-06 -2.15018910434924E-06 -2.23320588425837E-06  3.70901341364740E-08
  1.61014926853091E-07  3.92760299430256E-07  1.05698777238973E-07 -2.71070190135701E-07 -7.07280183439979E-07
 -1.86762751342022E-06 -1.76370737549219E-06
* ORBITAL    1   12
  1.76434535475586E-07  1.26621989260051E-06  6.05113395734195E-06  2.98396484419113E-05  1.19190777332384E-05
  8.09529911165891E-09  1.33080389395396E-07  9.01101726878754E-09 -4.47718638351257E-07  1.12572169979947E-07
  2.14981450485041E-06  1.56591264400618E-05  5.63014995453751E-06  3.98580751039281E-08  7.72836911383686E-07
  6.54470012556093E-06  2.90616028541398E-06  2.84636702557879E-08  1.59555892498809E-07  1.14755719119958E-06
  3.16462238007224E-06 -5.11676491892684E-07 -5.50295993950806E-07 -6.99795768115628E-08 -2.21223164152500E-07
 -4.03815707326952E-08 -8.41040039454697E-09  1.78386563427229E-07  1.28017704733737E-06  6.11604213615428E-06
  3.01210783472972E-05  1.20028836630992E-05  3.17514996073245E-08  5.86419704967081E-07  3.12534838123711E-06
  5.04896304840001E-07  8.95978971861492E-08  1.70800681171570E-06  1.25972337848152E-05  4.68639332341670E-06
  7.45258585277254E-08  1.43818040042039E-06  1.11141601478117E-05  4.29720065131025E-06  4.54978518974358E-07
  5.42664187221672E-07  6.51394226124091E-07  1.72045374493474E-06  2.36913043088840E-07  1.42061667309646E-07
 -5.73916297156236E-07 -1.67244364066759E-06 -7.78865416143592E-07 -2.11509800415883E-06 -8.06675726701872E-07
 -5.69856152140531E-06 -2.44170267528662E-05 -1.04051557682765E-04 -4.40021979223998E-05 -1.87726601849861E-08
  2.43493641013245E-07  1.68997725745572E-06  5.14689647728915E-08 -1.54399624966231E-07  9.63858614969976E-07
  6.63794245654382E-06 -2.24132954803676E-06 -9.29531178582268E-08  5.40933233007722E-07  3.73079378846833E-06
 -1.50598217073496E-06  2.00185109632295E-06  4.49193603129344E-06  3.80928089577200E-06  5.16368613228234E-06
 -1.18634901764487E-06 -2.63132886670292E-06  9.90122087377457E-07  2.19828332230832E-06 -3.44107913941221E-06
 -5.27696480234923E-06  1.16370315495488E-07  8.35000720531845E-07  3.98857701906947E-06  1.76288252971075E-05
  4.70725129828093E-06 -7.69284397138505E-09 -1.36152706574228E-07 -5.48333329855377E-07  8.51292806217998E-08
  9.08244960523889E-08  1.73130061773375E-06  1.21356231893678E-05  4.29444680829853E-06  6.86043367121443E-08
  1.30089381958079E-06  8.86356770440372E-06  2.95286119401713E-06 -6.32771560909561E-07 -9.99595225643008E-07
  8.28367256280209E-07  1.87183884002116E-06  3.51108949500257E-07  5.45791474335921E-07  1.00868401141522E-07
  4.86652304414344E-07 -6.55657993044706E-07 -1.67015250917873E-06  2.42800900130815E-07  5.61707201768986E-07
  2.17548813743234E-06  5.90140421743903E-08  5.81615243200332E-07  2.36278747165033E-07  2.61092252967099E-06
  1.23902252685681E-07  1.42573004546768E-06  6.80349030657954E-07  8.99417967733566E-07  2.96505043119968E-06
  7.69871714591156E-08  4.27114752376735E-07  4.75810281724740E-07  5.21964990739408E-06  3.32678686432258E-07
  2.02378925045201E-06  6.79580661543662E-07  8.62981034306929E-07  2.87751671521329E-06  4.73313730882556E-08
  1.40059232842773E-06  5.12409969630680E-07  4.31802712132926E-06  2.74741278074207E-07  3.34676111931832E-06
  2.41824436122938E-07  5.68013865214041E-07  2.18120085136006E-06 -7.59304656076192E-08 -1.88333826554320E-06
  5.48081137341123E-07  6.15426569621557E-06  4.41167189962684E-07  5.68733465713952E-06  1.00000037738298E+00
 -5.77715645198616E-06 -3.63130082372934E-04  6.22121938296014E-05 -1.71406499419709E-05 -3.32890759497344E-05
  5.19268617477906E-07 -6.61711338515076E-05  1.21828132088696E-05  1.34502184826655E-04  5.11318197740629E-08
 -1.07372046724127E-07  2.03820642481902E-08 -2.47671363855742E-08  1.31897981524396E-07  1.21738863198257E-06
 -1.64831677337460E-07 -1.93912938477453E-06  1.33539893891306E-05  3.96426440822303E-08 -1.13660357795109E-07
  1.88199113368116E-07  1.95998463518328E-06 -3.59641135706125E-08 -8.00960952619355E-07  6.78067292897992E-08
  8.57302106114982E-07  2.94593427169550E-05  3.36674462533011E-09 -1.13026516087350E-07 -5.41383595937790E-08
 -5.88046170678028E-07 -2.93904840519617E-08 -3.23313494767569E-07  1.65169555754360E-08  1.73211517141376E-07
  3.86611979431707E-08  1.73497533515325E-07 -4.46011098182856E-08 -4.35810706121794E-07  2.04483543983060E-07
 -1.88286812332812E-06 -7.04331291498512E-07 -1.76378277833872E-06 -3.76140107552141E-07 -2.05352054079758E-06
  2.05757370565936E-07  2.99864905486175E-07  7.79838697859624E-08  3.14935016263264E-06  1.48619351544966E-07
  3.15589612669165E-06  4.03279093854521E-08  1.83381777572427E-07 -3.85628410966719E-07 -9.15067899314015E-08
 -2.72150307461116E-07 -6.98850517137926E-07 -1.88549274403635E-06 -1.76148170410938E-06 -1.84080426923596E-07
  5.87064429494229E-06 -8.62203276453649E-06 -4.88358517665432E-06  2.43570022922784E-06 -6.94580129123330E-06
 -2.00616424698450E-06 -2.15406229620473E-06
* ORBITAL    1   13
 -3.45068677641299E-07  2.03754457208485E-04 -9.44234360183550E-06 -2.42804520982242E-05 -1.15423111780668E-05
 -9.31634375640831E-09 -3.46175833745062E-07 -2.18205761444409E-06 -1.17718347508431E-07 -1.54113847054942E-08
  2.03526809303266E-08  2.17449368910693E-06 -3.64323694275927E-07 -8.84411486256363E-08 -3.10773870914089E-07
 -2.84995306798263E-06 -2.81408156031019E-06 -6.95589486678335E-07 -1.96075231674888E-06  4.16339509600267E-07
  9.88186671278646E-07 -1.24122291948496E-06 -8.61253288357427E-06  2.63944012711514E-07  4.22447087750475E-07
  7.94637437800745E-06 -1.08010104403963E-05 -3.44748943153420E-07  3.35436266009478E-04 -9.15388303669940E-06
 -2.38179985117902E-05 -1.15340839095756E-05  1.14915915726605E-07  1.27803157761857E-07  2.38706191310688E-06
  1.76428482352374E-06 -7.00521258312446E-08 -3.10400396770396E-07 -1.62289228133053E-06 -2.21058503461854E-06
  4.42529082932544E-08  3.84260729859492E-07  3.71526402616190E-06 -9.18055381609961E-08  7.71872151570528E-07
  6.56932496318445E-06 -4.99437720230124E-06  8.17955487812037E-06  1.33646712236652E-06  6.00520286449897E-06
 -5.17583996263679E-06  7.36565894145284E-06 -4.75650282153769E-07 -1.16305217992948E-06 -2.05492283942986E-05
  9.99997735196960E-01  1.15105298314034E-03 -8.86848809573328E-05  1.10730304668039E-04 -1.44142474013529E-05
 -1.24617859391655E-06  1.93778331881366E-06  4.20608987060575E-07 -4.80517332725256E-04 -3.68403482007686E-05
  7.40810864063884E-06 -3.04130706023180E-05 -3.31367244410711E-04 -2.51451946282113E-05  4.42638755131516E-06
 -2.18696898847627E-05 -1.48002839149607E-05 -7.76456836338817E-08 -1.15304245266076E-05 -1.41781728629522E-06
  8.06376069782573E-06  3.61648973290489E-07 -5.98445335888080E-06  9.12110379914149E-06  1.31379731902608E-05
 -6.32653225298099E-06 -1.90563240061081E-07  1.77920190501884E-04 -4.63881509104700E-06 -6.54633940848067E-07
  3.61064535138673E-07 -9.73393190114528E-08 -1.17469647450827E-06 -1.07421675404301E-05 -4.60507704746788E-06
 -1.05625579208592E-07 -8.31199178658769E-07 -1.40776936636940E-07 -3.90017132858094E-07 -5.73156445033749E-09
  2.51524364077440E-07  7.48989258038530E-06  2.98326405389203E-06  8.01524945561761E-07 -6.94105583757979E-06
 -9.55058608346713E-06  8.33185455312908E-06 -4.15005437911247E-07  4.06604479546505E-06  1.09013300895433E-05
 -6.33217764806735E-06 -1.00883249197443E-06 -1.41701205175188E-06  1.70965433471905E-07  1.25846362669563E-06
  3.09388204304130E-06 -4.73906378008394E-08 -6.80024778605933E-07 -6.66838153746395E-08 -2.81804177834988E-06
 -1.39573914133959E-08 -1.54936176207434E-06 -3.12003290166174E-07 -1.72481315964659E-06 -3.18618490757085E-06
 -7.37547879808150E-08  4.64751311413318E-07 -2.97927507443129E-07 -4.94524194428374E-06  2.06774994938172E-06
  1.38138542798439E-05 -3.17396710055085E-07 -1.77453043363224E-06 -3.17147165103895E-06 -1.59053545645942E-06
 -1.19355369012798E-05  1.22966324534172E-06  7.60992678448817E-06 -1.60853843534056E-07 -3.84166742276411E-06
  6.45158498301406E-08  1.20263578839876E-06  4.98054506548826E-06  2.58634628047470E-06  1.67298059112947E-05
  2.24683600245859E-06  1.35821948402421E-05 -2.64985344556103E-07 -2.50130038671002E-06  5.67886127273145E-08
  1.11327356030821E-06  5.12565275635045E-06 -3.74030869141559E-07  2.07897828109879E-07 -2.78232874497316E-06
 -1.79068370855024E-05 -1.68127822120229E-06 -1.26636447623605E-05  7.30707920429200E-08  5.46558689256376E-07
  2.57183419384634E-06 -5.89809799961903E-10  1.30925126205312E-06  1.44011987614169E-07  3.42855171558257E-06
  1.37822259106853E-07 -9.10115728644273E-07  7.97276887858452E-08  5.97263276779749E-07  2.70775290098366E-06
 -1.39570852810239E-08  2.95049430772325E-06  1.74281585541036E-07  1.74391519473868E-06  1.08704833574645E-07
  1.43971139272410E-06  1.46426441060096E-07  1.12279208700267E-06  4.69927309568769E-06 -2.93474455670219E-07
 -4.70629413761479E-06  6.33863127957506E-08 -1.28917111294998E-07  2.49595256108899E-07  3.15257787981613E-06
  2.80310498573564E-10  2.00717710195878E-07  7.77126702398833E-07  9.40588270520278E-07 -4.77094577769485E-08
  2.51962875107236E-06  3.53146152374290E-07  6.75239597487365E-07  5.38760933505167E-07  2.24055136688133E-06
  7.48874118149804E-07  9.13919170549436E-07  1.14294541872224E-07 -3.39471933310734E-06 -1.69739032434810E-06
 -3.40823613614550E-06 -6.96895246262583E-09  1.46135389488651E-07  8.62392219982476E-07  7.92825755607817E-07
  1.18886981902262E-07  3.89021996504742E-07  2.50786278169693E-06  6.62553722888161E-07 -3.29314930576501E-07
  3.65481065927651E-08  2.09305697104421E-06 -2.02314762773919E-07 -1.60689472915176E-06 -1.10131449306528E-06
 -8.84900413368524E-06 -8.92452474866861E-06
* ORBITAL    1   14
 -1.95080828159989E-07  4.42071894082680E-04 -4.30486970230682E-06 -5.58477510260439E-07  4.24745802120388E-07
  1.07951253252950E-07  8.25443734194547E-07  7.82136599063437E-08  3.63447914339845E-07  2.24236860028482E-07
  1.18603829958976E-06  1.07428289281592E-05  4.61134217367532E-06 -8.16000886530495E-08 -2.63032638947511E-07
 -7.52389439083773E-06 -3.00004286136579E-06  7.93773115657003E-07 -6.92781346056319E-06  1.08859595879101E-05
 -6.31715445904228E-06 -4.19132036865487E-07  4.06524984899031E-06 -9.50764347914315E-06  8.33571377379339E-06
  1.01388717043565E-06  1.44288013769902E-06 -2.05450812665400E-05  9.99997487820173E-01  1.15081551073819E-03
 -8.87201382630012E-05  1.10714485512341E-04  4.74722891395668E-04  3.66560189432270E-05 -7.04466598988279E-06
  3.01498360471961E-05  1.44177498578776E-05  1.31714597013205E-06 -1.81123880754277E-06 -4.00157284333121E-07
  3.28345413967175E-04  2.51005463517205E-05 -4.14825050324550E-06  2.17360534265514E-05 -1.50082191126326E-05
 -2.17191410938216E-07 -6.12611422240464E-06  9.46834842236913E-06  8.04549961248644E-06  4.12129924360229E-07
 -1.17338974040439E-05 -1.32300375704755E-06 -1.32451051894947E-05  6.45664445392326E-06 -3.32136567049342E-07
 -3.40389961878603E-04 -9.97543788212760E-06 -2.39602526896867E-05 -1.16232550563657E-05  8.05116041144390E-08
  3.25833934134960E-07  1.70393428019296E-06  2.22857236968239E-06  2.08932966221878E-07 -8.48385831504090E-08
 -2.31506592153190E-06 -1.72345674305182E-06  1.79827720678486E-07 -3.47205562888920E-07 -3.63864509677153E-06
  1.21057406061807E-07  7.60861830365031E-07  6.53227343378672E-06 -5.17967257634006E-06  7.33004923821549E-06
  1.33479502282623E-06  6.00102286725205E-06 -4.99776243402407E-06  8.11738849941778E-06  4.65953534510886E-07
  1.15221496128351E-06 -3.53368587004242E-07  6.08122652508189E-04 -8.97836563962777E-06 -2.43443445070164E-05
 -1.14720168213059E-05 -1.77823714933289E-07 -2.20425388211052E-08 -2.11699448467420E-06  3.62778712104543E-07
  5.58155238252290E-09  3.50561357084442E-07  2.22317619425749E-06  1.34562781140622E-07  2.21738202625451E-07
  3.18435424564980E-07  2.83308481822170E-06  2.81239274489779E-06 -7.25735015721373E-07 -1.97065012922524E-06
  2.72641833191448E-07  4.06264627912509E-07 -1.23839356677752E-06 -8.59332426642786E-06  4.15511168371630E-07
  1.00094086234941E-06 -7.84819064806408E-06  1.07568421369677E-05 -3.18123836923390E-07 -1.77986516176945E-06
 -3.19713804171628E-06 -1.22643540058397E-06 -7.54558741236488E-06  1.58954549024632E-06  1.18510724831772E-05
  1.62036771321717E-07  3.86732280094147E-06  6.70916024945425E-08  1.22178449539678E-06  5.06941776905975E-06
 -2.25014125658552E-06 -1.36611852742822E-05 -2.58883664159587E-06 -1.67751277724732E-05  2.61224411512477E-07
  2.43266344237886E-06  1.71203396673360E-07  1.26032079515507E-06  3.10556552451176E-06  6.62644342561731E-08
  2.80958170338735E-06  4.55828856445857E-08  6.80230138874362E-07  1.29726668883039E-08  1.53918329137102E-06
 -3.12075127339438E-07 -1.72600088291113E-06 -3.18995624751519E-06  2.96690821508044E-07  4.92713287567577E-06
  7.09490992562027E-08 -5.31029009258579E-07 -2.06547025168945E-06 -1.37899235626458E-05  7.96417156024799E-08
  5.96468549006130E-07  2.70395912453048E-06 -1.72268567330303E-07 -1.75191726374133E-06  1.27879085460748E-08
 -2.95401722779381E-06 -1.07411367397563E-07 -1.43198227335970E-06  1.46228470422644E-07  1.12148407397458E-06
  4.69104285867667E-06 -6.24264745087847E-08  1.32606003909037E-07  2.94596606853774E-07  4.70828725692752E-06
 -2.50017628854952E-07 -3.14493649281021E-06  7.43679717827076E-08  1.24944056774781E-06  5.33013042897721E-06
  2.84348034515289E-06  1.80441009542083E-05  3.87464976436318E-07 -1.72817305094413E-07  1.72613154145045E-06
  1.27883568931487E-05  7.27967687094634E-08  5.44743232719167E-07  2.55949905366009E-06 -1.44910718059710E-07
 -3.42504223293198E-06  8.69250206533385E-11 -1.29941169958047E-06 -1.37048704382221E-07  8.88702307677419E-07
 -3.23268024273908E-07  8.42841420435524E-08  2.38208475242076E-07 -2.05660106010299E-06  1.59007508865623E-06
 -8.89376111348211E-06 -1.10720144802854E-06 -8.84564095317197E-06 -7.37704184165077E-09  1.47850931010255E-07
 -7.94938954935403E-07 -8.68305238253062E-07 -1.16650359306394E-07  6.61407668792434E-07  3.81844965919958E-07
  2.50436699945741E-06  5.36114431317468E-07  2.22625250434596E-06 -9.00537413001848E-07 -7.48968666579764E-07
 -1.07053086220051E-07 -1.70235604800143E-06 -3.41116305157658E-06 -3.37715146770298E-06  8.49955294339753E-10
  2.03059469730794E-07 -9.39812534815606E-07 -7.70875802707085E-07  5.02272600776058E-08  3.50120257152033E-07
  6.80027315847431E-07  2.52575629425258E-06
* ORBITAL    1   15
 -4.27681153152387E-07  4.36747432561249E-03 -4.54590751265353E-06 -2.42937861630737E-05 -1.10333383953788E-05
 -3.17059088909398E-08 -3.38480444758965E-07 -1.74521351693755E-06 -2.15190470444393E-06  2.05113818194273E-06
  2.78889438218300E-07  2.37366545389065E-06  1.99748601389322E-06 -1.36969378051031E-06 -4.05865613407945E-07
 -3.32121267507738E-06  5.54503931613046E-08  5.90537992630388E-07  6.48967307134890E-06  5.95329207114133E-06
 -7.36811310341284E-06  1.19567027552345E-06  6.09873492100133E-06  5.79611847890030E-06 -8.14036770683599E-06
  5.62201759630344E-07  1.12484683503365E-06 -3.29497252201214E-07 -6.14913273670287E-04 -1.04222425250707E-05
 -2.43052759261681E-05 -1.16347606709128E-05 -4.05087568811608E-07 -2.95786009571237E-09  2.41614509915238E-06
 -3.15341582305194E-07 -1.93499487505301E-08 -3.37392993570186E-07 -2.12502587762864E-06 -9.56542253811121E-08
 -1.79203278524389E-07  3.06685341409481E-07  2.93241392469510E-06  2.82320076539241E-06 -6.80395524024735E-07
 -2.02321790575764E-06 -2.12095245396219E-07 -4.70608953351537E-07 -1.22295185873854E-06 -8.57125231883381E-06
 -4.35803192137809E-07 -1.21415652263721E-06 -7.78616390623278E-06  1.07901131712076E-05 -1.82754829720679E-07
 -1.81215496854842E-04 -5.03131798143470E-06 -4.81204569401690E-07  2.60330499446348E-07 -9.99175461058954E-08
 -8.08492164844870E-07 -9.82914531392746E-08 -3.94911016616542E-07  7.55697793264726E-08 -1.16873825056331E-06
 -1.07426233409480E-05 -4.60780161064393E-06  1.23421824900033E-07 -2.53592568164922E-07 -7.53354626243522E-06
 -2.98598782039851E-06  7.95297455176163E-07 -7.04501621402500E-06 -1.08851162920919E-05  6.45204342276904E-06
 -3.35264316291091E-07  3.93853933960769E-06  9.43696067939962E-06 -8.30805803176269E-06  1.09478045209228E-06
  1.29893463901310E-06 -2.05554285048883E-05  9.99988056968946E-01  1.15062389011972E-03 -8.89426091210026E-05
  1.10671623739277E-04 -4.79343999968402E-04 -3.67173680411333E-05  7.26492528859138E-06 -3.03850893222940E-05
 -9.94850827685768E-06 -7.77862013531546E-07  1.58172235042399E-06  5.77089731664781E-07  3.29926351364872E-04
  2.51137392678848E-05 -4.17525389085090E-06  2.16889810370707E-05 -1.54337651946803E-05  2.92012056158124E-07
  6.12470528046121E-06 -9.49890864944890E-06  9.89501052039208E-06 -6.25080679537430E-07  1.15230482555315E-05
  1.34913187867708E-06 -1.28062223493428E-05  5.96877379472531E-06  7.53143990779128E-08  1.28809318812225E-06
  5.03898574584125E-06  2.27413775177341E-06  1.36244149428788E-05  2.64620633472760E-06  1.71150865378451E-05
  2.66938298910984E-07  2.43798741149033E-06 -3.11828369563586E-07 -1.72665380204454E-06 -3.16034447326288E-06
  1.26295642570840E-06  7.61481524963010E-06 -1.63640934235515E-06 -1.20240736828117E-05  1.57603335536194E-07
  3.79333636202834E-06 -3.19879405784817E-07 -1.79226509295563E-06 -3.22796527638848E-06 -2.99555639642566E-07
 -4.87855426083294E-06 -8.29174913073261E-08  4.55994412845549E-07 -1.98534048892563E-06 -1.37844802120991E-05
  1.70175616467186E-07  1.25399642519791E-06  3.06166215343337E-06 -6.22387557994555E-08 -2.81083554767974E-06
 -5.17706089311714E-08 -6.60920143085422E-07  1.76917290059765E-08  1.59252761085232E-06  1.42864523993121E-07
  1.09557081444546E-06  4.61306504730630E-06  6.52160959198113E-08 -1.19568045963123E-07 -2.87358141885188E-07
 -4.74123832238364E-06 -2.45605089408143E-07 -3.21365057827213E-06  8.20084369430094E-08  6.17803763458428E-07
  2.82786178030966E-06  1.73572928796383E-07  1.65217952827813E-06  2.51628304376684E-09  3.28849190625686E-06
 -1.20582765980892E-07 -1.49930498955720E-06  7.97565654227167E-08  5.97057758460658E-07  2.73257146951209E-06
  1.53833141320240E-07  3.40315732621371E-06  6.53607847623707E-10  1.33741571858870E-06 -1.33633497664121E-07
  9.55071430474573E-07  6.90891293561756E-08  1.20847332268931E-06  5.29711313680243E-06 -2.83081050943027E-06
 -1.80859656022007E-05 -3.85915951347061E-07  1.33041579380889E-07  1.68961123805616E-06  1.26157923216890E-05
  1.96830020264349E-09  2.05736503815128E-07  8.39802901160199E-07  8.68112616665383E-07 -1.16731133201542E-07
  6.79456867272085E-07  3.71888429226443E-07  2.47697801983510E-06 -3.18813937591445E-07  9.77814585744674E-08
 -1.56394897261858E-07  2.09535653132286E-06  1.55924393841700E-06 -8.87398077884826E-06 -1.14143310987433E-06
 -8.90537066072111E-06 -2.65422847007314E-09  1.84115958645961E-07  9.26292414141497E-07  7.65292377497417E-07
  1.89001361171852E-08  3.93461850401217E-07  6.48769494108805E-07  2.51356892724519E-06  5.28408183915238E-07
  2.19392110025553E-06  8.63820632172559E-07  7.43207395063982E-07 -1.05289410192418E-07 -1.67102704137967E-06
 -3.30683220974801E-06 -3.36541965388317E-06
* ORBITAL    1   16
  2.05544185667669E-05 -9.99988161885201E-01 -1.15075286533797E-03  8.87148364737271E-05 -1.10771671923428E-04
 -1.00246732837886E-05 -7.90129165785917E-07  1.56805659639929E-06  5.56743783585897E-07 -4.79568870989483E-04
 -3.67416347895034E-05  7.29585785487545E-06 -3.03704789164642E-05  3.29810895851252E-04  2.50953618135407E-05
 -4.18180980191984E-06  2.16926678618682E-05  1.54420138421887E-05 -2.36642558738631E-07 -1.14743972049658E-05
 -1.42486215628378E-06 -9.87524835193941E-06  6.23697225364658E-07 -6.08447556580618E-06  9.43355484125896E-06
 -1.27974205132063E-05  6.02889038647829E-06  1.74593656360952E-07  4.42045991964823E-04  5.25286266735972E-06
  2.36913998407006E-07 -3.57797898642923E-07  1.96828369756477E-07 -1.16994064764407E-06 -1.07672509055583E-05
 -4.60923526984725E-06 -9.64508143223316E-08 -8.16137307318363E-07 -1.43042697746735E-07 -4.01925495213327E-07
  2.08347197787898E-07 -2.52181338815920E-07 -7.55464487085094E-06 -2.96389715987872E-06 -8.02704566539705E-07
  7.02870660811337E-06 -9.42692722910198E-06  8.30698160155117E-06  3.34813285761985E-07 -4.01731937927565E-06
  1.08810453670531E-05 -6.44291087140531E-06  1.02139280403489E-06  1.40495532720164E-06  3.36364551968325E-07
  2.07608050213096E-04  9.91607280862969E-06  2.43697922907360E-05  1.16070326418389E-05 -1.44479269583697E-08
 -3.45968647401815E-07 -2.14246197199619E-06 -1.03787173919740E-07 -2.13368662469170E-07 -2.98080751386461E-09
  2.28624783148380E-06 -3.49812173391283E-07 -4.58429918523318E-08  3.08390309099152E-07  2.81933901709245E-06
  2.79464105344493E-06  6.92235159710899E-07  1.96304689901092E-06  3.38512256969559E-07  1.25761411487095E-06
  1.19714254725959E-06  8.60143901896559E-06  2.97634947601628E-07  3.93241231666992E-07 -7.87901910338003E-06
  1.08153429976677E-05  2.48172915707936E-07  4.37252889345811E-03  1.46077261914214E-05  2.35250596490532E-05
  1.19947782038216E-05 -2.13947041390491E-06 -4.41654785716773E-08  2.42006488891916E-06  1.72796699225365E-06
 -1.19049992979044E-07 -3.46653353648061E-07 -1.74086053983282E-06 -2.15011950526762E-06  1.51336883836075E-06
 -1.87454552571996E-07 -3.36862389643101E-06  2.39648586951840E-07 -7.22610219173864E-07 -6.48309405603960E-06
 -5.74261349768406E-06  8.05316407356709E-06 -1.11928291610670E-06 -6.11079702358444E-06 -5.85885645205970E-06
  7.38043939733510E-06  4.51365242017529E-07  1.18091669305809E-06  3.21123917169036E-07  1.80817203451952E-06
  3.29394196339683E-06 -6.34761050712441E-08  5.75629577084616E-07 -2.76279412440138E-07 -4.72853835804807E-06
 -1.98112443779225E-06 -1.37248479650752E-05 -1.72719751754867E-07 -1.26781499439562E-06 -3.08602916081152E-06
 -4.17723270342997E-08 -6.02399671085417E-07 -7.74073899765378E-08 -2.92274247897076E-06  1.77384657723039E-08
  1.61536309163807E-06 -7.82703844663043E-08 -1.30527833682526E-06 -5.07125554518378E-06  2.64492114076662E-06
  1.70860993078605E-05  2.27423142228615E-06  1.36563690136255E-05  2.49781492517873E-07  2.32724219583092E-06
  3.12912715227814E-07  1.73436533515315E-06  3.17750098922447E-06 -1.63883356999234E-06 -1.20678276810883E-05
  1.26231191045892E-06  7.62752913960103E-06  1.57161003450659E-07  3.80986502416547E-06 -7.70582629059132E-08
 -5.76981716523942E-07 -2.66138322569400E-06  1.62814058268944E-09  1.33771619737139E-06  1.49842054582194E-07
  3.39200157952290E-06 -1.33425282431221E-07  9.44366417432233E-07 -6.79024649515752E-08 -1.19943184251369E-06
 -5.25626149743164E-06 -3.84888540062698E-07  1.43795274861945E-07 -2.83067514388874E-06 -1.80443260415235E-05
  1.68809965148078E-06  1.26111381475759E-05 -1.44942084226089E-07 -1.11091081638159E-06 -4.65792606017391E-06
 -2.87972231932131E-07 -4.69076839319828E-06  6.62182731665809E-08 -1.13143367630222E-07 -2.49736869969657E-07
 -3.22829297672248E-06 -8.13226153303084E-08 -6.06607631557116E-07 -2.77950519893285E-06 -2.21426489857481E-08
  3.13267278835672E-06  1.70280774304671E-07  1.65285286223987E-06 -1.05770970061504E-07 -1.39272003485872E-06
 -5.29304272034250E-07 -2.19078551845711E-06  7.52369781304949E-07  8.79974483284515E-07 -1.10724519789217E-07
  3.37058790194073E-06  1.67908862999382E-06  3.32173137473650E-06 -1.00394293740350E-09 -1.89973197237891E-07
  7.61729015775939E-07  9.55114375896089E-07  2.63916284906317E-08 -2.57069222634339E-06 -4.03054398165907E-07
 -7.25433643140659E-07  3.19002504860013E-07 -1.00506808783667E-07  2.05908955316546E-06 -1.51912356719361E-07
  1.56129039448265E-06  1.14279261232854E-06  8.90109546836914E-06  8.92554249151319E-06  3.23751896990740E-09
 -1.83347237288441E-07  8.70817389903095E-07  8.38707431523789E-07 -1.18728234490928E-07 -3.91896981398897E-07
 -2.49760348030259E-06 -7.04330357858491E-07
* ORBITAL    1   17
 -1.11447637486216E-07 -8.29597595320925E-07 -3.60139495594763E-06 -7.55193095627063E-06  5.58454293378079E-06
  2.00376305718178E-05 -1.84671576615133E-06 -5.34761111769472E-06 -1.93378943759500E-06  2.47623817218756E-05
 -1.61403762020855E-06 -7.06891583499175E-06 -2.12452087145680E-07 -7.45331921963973E-05 -7.51177487562061E-07
 -1.77936506630748E-06 -1.06724315509084E-06 -8.16239891303527E-06 -2.64578495523046E-06  4.21533641528003E-06
  1.47594651054705E-06  2.10827287711123E-06  1.35782048031467E-06  2.26420629841285E-07 -1.99694290348370E-06
  3.03940334906827E-08  1.07322408427064E-06 -8.08393970653821E-08 -6.19705915671938E-07 -2.47424337920586E-06
 -2.01839305790306E-06  8.12870849670355E-06  9.31327598192381E-05 -9.18872258935033E-07 -3.79867845071635E-06
 -8.35194193825416E-08 -7.02389367835215E-05 -1.99758784772761E-06 -6.14953737558502E-06 -1.43696942938816E-06
  1.48620751760047E-05  4.89173522515869E-07  2.56782238503656E-07  1.62435342728512E-06 -5.18741458179747E-06
 -2.45492107750166E-06  2.64927819200044E-06  1.14518654278871E-06  5.62300765745725E-06  1.51564765122174E-06
 -1.97176418761077E-06 -2.68789307225721E-06 -3.45059896828857E-06 -1.54761502894561E-08 -1.93693160636923E-07
 -1.28833999732059E-04  2.95338481703628E-05  9.14400921505164E-05  4.48286220161580E-05  8.55115383620619E-01
  7.11017273603015E-05  1.66610361134472E-05  1.47333485850451E-04  5.42673490510137E-02 -2.15823882421448E-06
 -3.32531981535897E-05 -1.33268246757203E-06 -5.15589999440072E-01 -4.70424236644221E-05 -3.42670117424154E-05
 -9.60256248478092E-05  6.34931565811038E-05  1.12685682179572E-05  4.08069520905985E-05 -1.45326437212436E-05
 -3.60188389039079E-05 -6.15662898462131E-06 -5.56879673407742E-05  1.46459186202159E-05  6.06519021269438E-06
  1.20274180551143E-06 -5.78888070776502E-07 -4.11749164745494E-06 -2.11623352564776E-05 -1.01078919258136E-04
 -3.58373040096285E-05  9.17084982817981E-05  4.18867474495530E-06  1.57312300782068E-05  2.39821919021032E-06
 -1.65734358220700E-06 -5.79299671253508E-06 -3.20987616292249E-05 -8.96170526367488E-06 -7.47707289006942E-05
 -7.06220139779541E-06 -3.36464297292100E-05 -8.04185203278604E-06  9.26052309697774E-06  2.69868878246825E-06
 -2.03584915586350E-05 -6.74556331096107E-06 -5.69112983720385E-06 -1.61685844113907E-06  8.49540222543059E-06
 -4.63574167893946E-07  8.46612959452195E-06  4.98190244546822E-06 -4.79021714718528E-08 -3.73479123044388E-07
 -1.37396128189367E-06 -5.60840808830421E-08  8.89200001101248E-07 -1.05117547766216E-07 -2.34510314724563E-06
 -3.17434157067187E-08 -2.21398800368272E-06 -4.86967031791384E-07 -3.60743140281687E-06 -4.75424075078692E-06
 -3.69146642063997E-07 -1.16445389074436E-05 -6.52601262376036E-07 -1.38943404077359E-05 -2.10301608479571E-06
  1.05743480951792E-05 -5.10549047224931E-07 -3.80215462200117E-06 -5.08197218959755E-06  1.09010022282447E-06
 -2.07875728221695E-05 -2.16140368576249E-06 -5.63512418560272E-06 -2.20646727568343E-07 -2.58131698965673E-06
  4.67776272786621E-07  3.09197470477410E-06 -5.01485934748261E-06  8.42496414697138E-07 -3.15455332260725E-05
  1.84357274800525E-06 -7.56027802421971E-06  6.68425222052914E-07  1.65430037296503E-05  2.42386556468242E-07
  1.83304361585817E-06  5.91672559704965E-06 -1.57150982055908E-06 -2.42116610258465E-05 -1.12837744258614E-06
  1.11324829468466E-06  2.36423426325735E-07  1.67114080934014E-05 -2.04806037510251E-09 -1.02713302820161E-08
 -1.14294910613513E-07  6.47218515538635E-09  9.56597103291791E-08  4.64402689407422E-08  7.30941895966090E-07
 -2.83898810927351E-08 -9.35636938700537E-07 -3.85394097071429E-10  4.53732345833456E-09 -1.39155169873693E-07
  7.67390638350777E-08  1.26229024718846E-06  2.96389829365903E-09 -3.37147667763737E-07  4.20685540759857E-08
  5.60475548406181E-07  1.64907761097083E-08  1.00066145409347E-07  2.04595100745950E-06  2.82202765180871E-07
  2.33674195086446E-06  7.70849616741258E-08 -2.09342074501007E-07 -1.41436052920741E-07 -1.84497346965923E-06
 -3.67330598292071E-09 -4.60814992251253E-07 -4.25575765936634E-07 -4.18273751146373E-07 -8.35389066622268E-07
 -9.82025150307117E-07 -6.93250369452940E-08 -9.46632485220494E-07  4.24165745883881E-07  2.72231377763024E-06
 -1.90565592273620E-06 -1.30179696475492E-06  4.32116892077637E-07 -1.92683394086561E-06  4.50061012951559E-07
 -1.78280360538995E-06  1.71163385586145E-09 -4.10870639508495E-07  2.52738522319069E-07 -9.80721230159038E-07
  5.28862203552661E-08  1.72619125689278E-08 -8.08630998477810E-07 -8.27911219918620E-07  1.34068794632544E-06
  2.11937309096491E-06  6.71744728150811E-06  1.01455969994023E-05  2.32317990701960E-06 -7.98282489796734E-06
 -1.24582444803410E-05 -1.21944707205484E-05
* ORBITAL    1   18
 -5.80275864306411E-07 -4.10322070461351E-06 -2.12135058220924E-05 -1.01262451393275E-04 -3.59000434464520E-05
  3.11679681245575E-05  5.79120633386208E-06  3.20930092237858E-05  8.97096591213919E-06 -1.15457481359857E-04
 -4.21000064564544E-06 -1.58265847819924E-05 -2.43605306484428E-06  1.16780700885627E-04  7.06964570442519E-06
  3.37136744713619E-05  8.07533429268051E-06  9.25290989522559E-06  2.71644883049386E-06  8.45808818147625E-06
 -4.40164427945474E-07 -5.59555446806885E-06 -1.61343337976433E-06 -2.03256159392264E-05 -6.76082617861331E-06
 -8.46695209059266E-06 -4.99178195590085E-06 -1.86049949481727E-07 -1.25484414991230E-04  2.90416908630702E-05
  9.04776728008742E-05  4.44618050017816E-05 -6.08180769013144E-02  1.69241871580046E-06  3.26308875213567E-05
  1.73511797058401E-07 -8.52947753144455E-01 -7.07089470473484E-05 -1.70774238098080E-05 -1.46964250401174E-04
  5.18441385888708E-01  4.72245664063295E-05  3.42469670167227E-05  9.65093827353904E-05  6.36521803962813E-05
  1.08669460033394E-05 -5.53458043407952E-05  1.43987222918680E-05 -3.62793015450738E-05 -6.08368920211222E-06
  4.00076894022859E-05 -1.42123242946994E-05 -6.96451899437120E-06 -9.99210494200304E-07 -7.92160863104609E-08
 -6.47460170261490E-07 -2.40899643158611E-06 -1.81556663513299E-06  8.05806727164764E-06  5.21665552881514E-05
  1.97648058353361E-06  6.05799875976787E-06  1.42628411754358E-06 -3.06112967200745E-04  8.97658183542705E-07
  3.75546918196349E-06  5.87884543208759E-08  1.74040106804324E-04 -4.98399201727786E-07 -4.01090410816660E-07
 -1.60868864919971E-06 -5.18552207052076E-06 -2.44019017274169E-06 -1.92739326687117E-06 -2.66100939640542E-06
  5.70413647654815E-06  1.56105243138116E-06  2.64227843311137E-06  1.18493112575968E-06  3.38370840928401E-06
 -2.21295908548694E-09 -1.04596095469853E-07 -7.98587942160067E-07 -3.34932654361216E-06 -6.39672884091897E-06
  5.95754084628285E-06 -2.90861492251973E-05  1.49686777648840E-06  6.49052648803242E-06  9.37575356490887E-08
 -2.53041800860042E-06  1.84633297935213E-06  5.38481541953546E-06  1.95075015600621E-06  1.26695486051645E-04
  7.49715129936236E-07  1.74258571127964E-06  1.04834911620118E-06 -8.09826397338009E-06 -2.66336408138108E-06
  2.22653352477718E-07 -2.00550600728849E-06  2.00502639458310E-06  1.32631939368152E-06  4.24700165263366E-06
  1.55163182906729E-06  8.12811669528635E-08 -1.02906287361324E-06 -5.07876283533770E-07 -3.78271375669459E-06
 -5.10645431733699E-06  2.14548256282322E-06  5.67730077234622E-06 -1.08144837653142E-06  2.06741361438490E-05
  2.17700728342195E-07  2.52353748262471E-06  4.77416551098131E-07  3.16387670802157E-06 -4.82580170002677E-06
 -1.86318685369621E-06  7.49922976925120E-06 -8.62904840083545E-07  3.13617342316400E-05 -6.71274882681429E-07
 -1.65754929492257E-05 -4.82703244565673E-08 -3.76152394273810E-07 -1.38507799168882E-06  1.05366781689392E-07
  2.32375444708593E-06  5.56317166277793E-08 -8.91766793846078E-07  3.24972436920392E-08  2.20534997019113E-06
 -4.89624175884060E-07 -3.62775529352536E-06 -4.79345636852959E-06  6.55563383004767E-07  1.40542466968485E-05
  3.67386348360514E-07  1.16078039808367E-05  2.11822478163952E-06 -1.05801293125281E-05 -7.77629516072778E-10
  1.28732374255895E-09 -1.52984476093557E-07 -2.66491333758285E-09  3.37436173550009E-07 -7.45996095351781E-08
 -1.22634885587104E-06 -4.10212297227913E-08 -5.49866084438373E-07  1.60161074439604E-08  9.63505130117978E-08
  2.02800606538275E-06 -7.70161961910351E-08  2.07689684805401E-07 -2.83805575818225E-07 -2.36397073316139E-06
  1.42224193262805E-07  1.85247137359174E-06  2.42058434086471E-07  1.82694364427328E-06  5.93296549362631E-06
  1.12187008939740E-06 -9.15031488315618E-07  1.58662987736474E-06  2.43196298719969E-05 -2.60738490998136E-07
 -1.69116592159622E-05 -1.46161793780237E-09 -5.52106806297033E-09 -1.10640149458778E-07 -5.06405980304689E-08
 -7.45581699596656E-07 -7.35984667576018E-09 -9.66717480271944E-08  3.19931354717013E-08  9.53505969296698E-07
  1.33968310889245E-06  2.08383994012393E-06 -1.01526462084723E-05 -6.82043953805302E-06 -2.30063576464742E-06
 -1.21951781654008E-05 -7.97148558798083E-06 -1.24091617755032E-05  1.66427328519801E-09 -4.14034399287419E-07
  9.85504427722652E-07 -2.40445072092351E-07 -4.25970680769016E-08 -8.55002427550851E-07  1.80452317400256E-09
 -8.36299731889256E-07  4.19785656827868E-07  2.69938919317601E-06  1.31768795540289E-06  1.91349548527637E-06
 -4.13080947509031E-07  4.48214206270540E-07 -1.77021327938654E-06 -1.85013229372800E-06 -3.83376809287235E-09
 -4.60718270876920E-07  4.14269394827234E-07  4.20711961888175E-07  8.37972656751192E-07 -6.74422881042472E-08
 -9.51259221487211E-07 -9.78985777886734E-07
* ORBITAL    1   19
 -3.53507816206727E-07 -2.28002671254996E-06 -1.31367889611767E-05 -6.65657186397975E-05 -3.11688063836469E-05
  1.22898383723713E-03 -5.34408901581519E-07 -1.31441755362074E-06  1.36219048172893E-07  1.62588327555709E-04
 -5.85710749016390E-06 -2.69322543726036E-05 -7.06051919832428E-06  1.14077171082334E-03  4.83451332216907E-07
 -1.41943840361535E-06 -1.09829814011303E-06 -3.85888185591682E-06 -1.54434380107280E-06 -8.63443598334851E-06
 -5.58446302857021E-06  4.09754350600120E-06  2.88649592962922E-08  1.74075913851654E-07 -1.03396167897912E-06
  7.36618126428907E-06 -9.17980723842363E-08  3.89016005771979E-07  2.78394762088592E-06  1.43042284389828E-05
  7.11493982469127E-05  3.15425338141534E-05  3.02271887625913E-04  3.82253817900895E-06  1.40927442557117E-05
  2.71434423101355E-06  1.13898840426087E-04  3.46824379259757E-06  1.69419471255065E-05  4.86668290961380E-06
 -3.58849195604125E-04  4.03794716146828E-06  1.97860521181840E-05  5.04471550117512E-06  5.93752342301427E-06
  1.01603609483588E-06  9.13897174104022E-06  2.43842397176417E-06 -1.12466750866547E-06 -1.30946993540186E-06
  8.37118318194127E-07 -1.99007736705736E-06 -5.70943074750238E-06 -4.81351603721152E-06  1.08425527802674E-08
  1.59825584499906E-05 -2.86793195624609E-06 -7.18479482080144E-06 -3.28736790630975E-06  4.73538478470273E-01
  4.40710088383565E-05  6.58123524893901E-06  7.81861511331946E-05 -4.86592644072920E-01 -4.48087362259742E-05
 -3.08676181524795E-06 -7.96353565741724E-05  7.34156805549093E-01  6.79521089293742E-05  1.23116071527321E-05
  1.21389938120222E-04  1.49120012250489E-05  5.48993778154411E-06 -4.06173226938134E-05  1.22156753561706E-05
  3.21825189596460E-05  1.03989612829058E-05 -3.56911805512305E-05  1.07743024499887E-05 -4.96238949262932E-05
  1.49144560772982E-05  2.89443930234683E-08  2.33573968134380E-07  1.05244330416875E-06  4.79063017245987E-06
  1.35134372407526E-06 -9.55733219098893E-05 -6.19244633821171E-07 -1.43876963268157E-06 -2.82072724247408E-07
 -5.76453668152029E-05  7.23117860607687E-07  2.11685579630084E-06  5.42872855668776E-07 -2.15572883992364E-04
 -2.25709627885557E-07  1.05160752148789E-06  8.00041193314732E-08 -7.22729300463709E-06 -1.24356874934836E-06
  8.57830838296216E-07 -5.89415552271915E-07 -1.14079116513033E-05 -1.63656345510874E-06 -1.04425052407218E-06
 -9.46663308371207E-07 -5.36468514947875E-07 -1.44898997530926E-06  3.30161985354840E-10  2.86309297353522E-09
 -3.90539785712048E-08  3.84183789880460E-08  9.07324383476773E-07 -3.54246633497016E-08 -8.34766827101406E-07
  5.07256231088894E-08  1.29241807736169E-06  4.76067175298445E-07  3.55055760386475E-06  1.71407764823247E-06
 -1.90659336517476E-08 -4.33758915318226E-06  7.10817826783859E-07  1.65835267411713E-05  2.75733001213687E-06
 -1.10718194296493E-05 -4.12502303859594E-07 -3.10203716132783E-06 -1.38337871873924E-06  1.50242478426175E-06
 -1.24346142416584E-05 -2.12008512377527E-06  1.35467008745742E-06 -4.67143772869726E-07 -1.49251719845700E-05
  1.06124462680616E-09  1.79442732566259E-08  3.11889123848361E-07 -2.34626610747251E-07 -4.72649352078094E-06
  2.04725889827939E-07  6.23687153278337E-06 -3.56801319669151E-07 -9.28272420805046E-06 -4.03201360932831E-08
 -3.00367250482745E-07 -6.94423169642520E-07 -7.65619647755077E-07 -1.41822702424212E-05  9.54298730036705E-07
  1.43944437320641E-05 -1.15078252271737E-06 -2.23591492139794E-05 -1.92358980324493E-08 -1.73825836261637E-07
  3.38806205910183E-07 -4.76487400016205E-08  5.80394331817220E-07 -3.05348154785933E-07 -2.32222465704837E-06
  2.59793081451243E-07  2.07127900025104E-06  1.84075420844074E-08  1.66974057278777E-07 -4.13411047290103E-07
  3.65961280510179E-07  2.41633543076547E-06 -1.80019285212914E-08 -7.29673979939127E-07  1.79134944394299E-07
  2.07610325241048E-06 -2.21651064057610E-10 -1.01005637235307E-09 -1.07821163004997E-07 -2.06577381823665E-08
 -7.04103205698192E-07  6.47281106817835E-09  7.67958589989454E-07 -8.63409154643480E-09 -1.03546466924471E-06
 -4.55139116067826E-08 -3.46895818605437E-07 -9.58121614602343E-08 -9.47736990575808E-07  4.41848452952295E-07
 -2.24566302964344E-06 -1.16819113995496E-06 -1.64839354816717E-06 -1.64072754162880E-08 -7.43115619633800E-08
  5.94297861412359E-08 -1.36821484170294E-08  2.32382294982133E-08 -9.66021268320392E-07 -6.08207084019213E-08
  1.18174546639812E-06  4.38202896003546E-08  3.64713499391250E-07  8.24781025299210E-07  2.64795441924717E-07
  5.86700050801751E-07  1.16926604187921E-06  2.20977327793657E-06  1.58347126812235E-06 -3.86916660554135E-08
 -1.59557492143760E-07  3.13895845457773E-07 -4.17202256109172E-07  4.95527166095636E-07  3.04985725841403E-07
 -3.88642785128064E-06  4.61137379029856E-06
* ORBITAL    1   20
 -1.28470543539803E-07 -1.03916920393503E-06 -4.17235069221404E-06 -9.66257308057228E-06  5.33284494219548E-06
 -4.57355527236664E-04 -2.48567921390400E-06 -8.22103350286376E-06 -2.03067904863864E-06  9.88813299615991E-05
 -1.27865558244477E-06 -5.30145905597607E-06 -3.03234304552104E-07 -2.55375392474099E-04  4.81308674870162E-08
  2.33425380556676E-06 -1.13117777900608E-06 -6.20815805749107E-06 -2.57932602448370E-06  2.32145436791579E-06
  2.64278204339967E-06  5.86493129078988E-06  1.39608588355104E-06 -1.92004579928619E-06 -7.78147749420138E-07
  3.25092979114327E-06 -3.74083816807231E-07 -1.11371634909879E-07 -8.52390472827962E-07 -3.57933136963834E-06
 -6.95220838751090E-06  6.56134019364638E-06  1.09311839442667E-05 -1.68822987037896E-06 -7.39712827726354E-06
 -1.10860062970593E-07  1.75559373572892E-04 -1.74934320374730E-06 -4.94559578570944E-06 -1.82458069337732E-06
  1.60860958485657E-04  8.56743797214653E-07  2.15189288499060E-06  1.15210712356180E-06 -7.55634413814519E-06
 -2.49149699718046E-06 -1.21741964582684E-07  1.92912128031928E-06  2.29442375835525E-06  1.52615077721204E-06
 -4.62236605893516E-06 -1.59709324414020E-06 -6.59531291194222E-09 -1.36131435810570E-06 -5.93172984025951E-07
 -3.97607542215391E-06 -2.17421291194345E-05 -1.03227608140402E-04 -3.61450943728576E-05  2.34602624634994E-04
 -5.95332565992591E-06 -3.27320397413449E-05 -9.06975030753378E-06  4.12404854435558E-04  4.35658029879331E-06
  1.64176197601027E-05  2.54119002368627E-06  3.61083789916279E-04  7.29107123797155E-06  3.47844892810633E-05
  8.23509910082000E-06  9.77050980521511E-06  2.94686520218065E-06 -9.13038099127506E-06  2.62371831928040E-07
 -5.48675625311415E-06 -1.66599337402350E-06  2.05807695867809E-05  6.86300781783762E-06 -8.09387600182508E-06
 -5.13417497811458E-06 -2.46471170712467E-07 -1.43629621114085E-04  3.27465643454131E-05  9.83750735886865E-05
  4.79740206626353E-05  6.18115312819184E-02 -1.76687655067357E-06 -3.66778104086303E-05 -7.01997104222969E-07
  8.24867822893357E-01  6.79370503615796E-05  1.61822719261660E-05  1.41791192280358E-04  5.61936002098583E-01
  5.14789222615308E-05  3.77056572370699E-05  1.04878455360503E-04  6.43859766864719E-05  1.07634203811404E-05
  5.31161778378837E-05 -1.38385718697032E-05 -3.72990574488361E-05 -6.27918527239903E-06 -4.56530445147408E-05
  1.61239732256995E-05 -6.83787684461211E-06 -1.05105531458597E-06  4.52154262190574E-07  2.95298873294301E-06
 -5.53090703166796E-06  1.74991908439046E-06 -8.20641543001228E-06  7.72677056272202E-07 -3.21322809182878E-05
 -7.08164223797130E-07 -1.71076638509032E-05 -5.06197032220633E-07 -3.75445164891281E-06 -4.94038501811968E-06
 -2.07830318564106E-06 -5.30387751627383E-06  1.05062825677832E-06 -2.05481298808202E-05  2.16325935404633E-07
  1.88865224768011E-06 -5.13755325657290E-07 -3.82928844944939E-06 -5.23827071365308E-06 -6.83567960243424E-07
 -1.47008999876690E-05 -3.66522181414123E-07 -1.15836108107395E-05  2.30381863578291E-06 -1.05928304220252E-05
 -4.64382202471395E-08 -3.63836295451987E-07 -1.39214863671647E-06 -1.00565267634284E-07 -2.36438118345197E-06
 -5.58625650016911E-08  7.65555401042141E-07  3.50499620177578E-08  2.27855992581708E-06  1.46628948107430E-08
  8.61024269562587E-08  2.04496381633192E-06  7.62469345573317E-08 -3.15023511841765E-07  2.89438558512108E-07
  2.24344886278464E-06  1.46299052801085E-07  1.71672672423791E-06 -2.31566657321352E-09 -1.24925779005851E-08
 -1.23567197288063E-07  5.51723587544263E-09 -2.70867413577226E-07  4.38674080604714E-08  1.12244175958262E-06
 -2.47595760443120E-08 -4.60044010313001E-07 -1.63538096005454E-09 -6.05313426931751E-09 -1.21118594679352E-07
  5.50685457629226E-08  8.01343950117745E-07  6.85637699713011E-09  9.71022855569813E-08  3.71672625828687E-08
  1.06086665474561E-06  2.98783643676773E-07  2.25092302361293E-06  6.97213489076467E-06 -1.30781181482493E-06
  8.42902505739834E-07 -1.57060162999861E-06 -2.39804255329802E-05 -2.41892117242074E-07 -1.78360357394114E-05
 -3.73939926637564E-09 -4.50198038112211E-07 -9.90206188626603E-07  1.96493178597872E-07 -2.96959996820457E-08
 -8.33804514654078E-07 -1.72343561842952E-09 -8.32046200348895E-07  1.36431783179338E-06  2.35530447278780E-06
  9.74028247088783E-06  6.53192416722552E-06 -2.26351936480155E-06 -1.22919635437863E-05 -8.00911934095631E-06
 -1.22118436071186E-05  3.70928859566216E-10 -4.23265207427751E-07 -3.25979837509671E-07 -4.18605929248767E-07
  8.94738086307997E-07  5.27325826425715E-08 -7.69508975597301E-07 -7.94007453050757E-07  4.19371989504701E-07
  2.67749128566263E-06 -1.28380792611118E-06 -1.86729420119259E-06 -3.91370290206956E-07  5.19062882246898E-07
 -1.85967490441734E-06 -1.83026018932434E-06
* ORBITAL    1   21
  2.44730005408237E-07  1.42942892031694E-04 -3.25932007623897E-05 -9.80358604608666E-05 -4.78305142509750E-05
  8.26517953585514E-01  6.81134425377327E-05  1.62182331189961E-05  1.42079234646798E-04  6.13095567477524E-02
 -1.80507604244377E-06 -3.64592342177386E-05 -7.62536476017176E-07  5.59559062067228E-01  5.12893162463630E-05
  3.76011931097945E-05  1.04461163216934E-04 -6.44208718418869E-05 -1.08137609882463E-05  4.53910138439293E-05
 -1.60461646720155E-05  3.72154276866844E-05  6.25288768879849E-06 -5.32364086229944E-05  1.38611472713768E-05
 -6.85963787380281E-06 -1.04821685854478E-06  5.92359707333607E-07  4.15025501474201E-06  2.16660292815313E-05
  1.02984407629761E-04  3.60841627007238E-05  2.34887660995369E-04  4.34095793849503E-06  1.63736970686366E-05
  2.51372309723995E-06  1.21058093495454E-04 -5.96269026872400E-06 -3.27482348843566E-05 -9.09644437763741E-06
  6.73630833564616E-05  7.26249692033147E-06  3.47335918677890E-05  8.18163065770748E-06 -9.77444438819599E-06
 -2.93858147060510E-06 -2.06006924919559E-05 -6.86278330682705E-06  5.52267920570625E-06  1.67264918046204E-06
  9.00712533656547E-06 -2.66471239283999E-07 -8.14604713230383E-06 -5.12684343399021E-06  1.11469098518837E-07
  9.31165427509050E-07  3.56218240253647E-06  6.93459368804596E-06 -6.52636283389581E-06 -7.04261626213624E-04
 -1.84434624422076E-06 -5.00134542469630E-06 -1.98300639720990E-06  1.07403942904158E-03 -1.59272461490786E-06
 -7.38470734852418E-06  5.17239843335836E-08 -1.10042367039418E-03  7.41238473209284E-07  2.15451593272556E-06
  9.52633879526799E-07  7.63373402754071E-06  2.48335334691588E-06  4.66419021818243E-06  1.56567044417094E-06
 -2.35259271902451E-06 -1.53968169670437E-06  2.18485658013076E-07 -1.94615444731768E-06  1.09968994817662E-07
 -1.38992498613779E-06  1.26397030371843E-07  8.82182062091570E-07  4.13890711064865E-06  9.44673547883120E-06
 -5.39922288761495E-06  1.74004246305571E-04 -1.26405807721348E-06 -5.27411200853097E-06 -2.90233591899508E-07
  3.88070854365176E-04 -2.39775805252039E-06 -8.11125245924689E-06 -1.86399671687046E-06  3.27218581200362E-04
  7.95895886387939E-08  2.26687513941890E-06 -1.04473711215797E-06  6.25165528086130E-06  2.58239301334434E-06
  2.01159306197170E-06  7.84591055040338E-07 -5.89143625735788E-06 -1.40142952511014E-06 -2.35912088663858E-06
 -2.62863652567312E-06  3.26635574154818E-06 -3.54717819166683E-07  5.12950301895386E-07  3.82285769261653E-06
  5.23483033656561E-06 -3.64338584510878E-07 -1.15980111613592E-05 -6.80779163423918E-07 -1.47009841907781E-05
  2.29474573213151E-06 -1.05743509045363E-05  4.53816746911010E-08  3.55897952135929E-07  1.38834593645885E-06
 -5.82660725803780E-08  7.73945559816547E-07 -1.01567019921654E-07 -2.42149525192745E-06  3.07008691323253E-08
  2.30913733197678E-06 -4.53113896705039E-07 -2.95979233957910E-06  5.51310104998718E-06  7.70763300513075E-07
 -3.21434040159560E-05  1.75716924481621E-06 -8.20077402038795E-06 -7.03872612911039E-07 -1.70548037012543E-05
  5.06962157112188E-07  3.76000286307654E-06  4.92843825449247E-06  1.05359440884678E-06 -2.05914775203046E-05
 -2.08320751097955E-06 -5.33775554906278E-06  2.17770885014318E-07  1.97315613135426E-06  1.80855054592537E-09
  7.58948809781779E-09  1.27465378608471E-07  7.97389501177214E-09  1.06667317182117E-07  5.28499892352014E-08
  7.79543422839202E-07  3.80172424988168E-08  1.07308316916049E-06 -2.95737059228079E-07 -2.22805251205532E-06
 -6.91755661932873E-06 -1.57266235340361E-06 -2.40219876765071E-05 -1.29932171874644E-06  8.58537720765332E-07
 -2.43039837061498E-07 -1.77795600866724E-05 -1.29206804826706E-08 -7.32084068292129E-08 -2.01007493194526E-06
  2.92715104809269E-07  2.32747898182752E-06  8.02072332779035E-08 -2.74376857480777E-07  1.48438640095611E-07
  1.77484620054803E-06  2.47667479126347E-09  1.36003837860833E-08  1.31452270672763E-07  4.40262661570584E-08
  1.13326468201191E-06  3.82676618611754E-09 -2.95979167268767E-07 -2.56871272683061E-08 -4.79017094584307E-07
 -4.17669265409614E-07 -2.66555798511988E-06 -1.86762544296727E-06 -1.27059376838840E-06 -4.07771597257284E-07
  1.83576292446850E-06 -5.06614341504439E-07  1.85470211182268E-06  1.07964736097334E-09  4.24479722252013E-07
 -4.08875742397834E-07 -3.22377263098808E-07  8.86332972142614E-07  7.87436307895936E-07 -5.67593817573026E-08
  7.60139832881561E-07 -1.36673695338812E-06 -2.37754313975953E-06  6.47690629139703E-06  9.76497813230662E-06
 -2.22570115265631E-06  8.00512601055938E-06  1.22217318251320E-05  1.23550406425692E-05  4.21645931956130E-09
  4.50853578703626E-07  2.01356630877726E-07 -9.89903783914923E-07 -2.94957854489668E-08 -1.29376405567129E-09
  8.35398549387978E-07  8.17904822460331E-07
* ORBITAL    1   22
 -8.25315045872255E-07 -5.62029729021374E-06 -2.98351975472377E-05 -1.32346691819211E-04 -2.88445509192556E-05
  2.27555617434499E-04  5.47500944551480E-07  2.67443939061541E-06  8.34284468998930E-07 -5.77344125481036E-04
 -1.59491136248165E-05 -7.32823113474763E-05 -1.10379801535387E-05  2.66112639802351E-04 -2.07399421445367E-06
 -9.66103783072118E-06 -4.27562481360123E-06  5.70753183787425E-06  1.73575508352835E-06  9.16619172112171E-07
 -4.88871205351432E-06  1.51671415759496E-05  6.66677577078962E-06 -8.11291147891553E-07  8.22725837971555E-07
  1.43399638694212E-05  8.92574810537816E-06 -8.21168980770974E-07 -5.39950386763520E-06 -2.96946527693324E-05
 -1.30809651950293E-04 -2.79157635370458E-05 -2.02363128499116E-04 -6.16690253682246E-06 -2.78502426426870E-05
 -1.86587546205006E-06 -6.13733768164839E-04 -9.26511975980201E-06 -4.19612368159566E-05 -8.08791770534167E-06
 -1.37883611313904E-03 -1.16849152601068E-05 -5.29590435838232E-05 -8.29930260185562E-06 -1.01347264970800E-05
 -4.86591336582350E-06 -8.63495706330467E-06 -9.08499096595720E-06 -1.22766865762362E-05 -4.76834665430208E-06
 -1.05613583008832E-05 -3.45712308301764E-06 -1.26087991753140E-07  2.78764078920309E-06 -9.23852554575154E-07
 -5.57457441461221E-04  1.06884069257830E-04  2.45226712392218E-04  1.07006166016787E-04 -2.11041717777438E-01
 -1.50439122531409E-05 -1.75133348398690E-05 -2.91458793477734E-05 -8.71940451296577E-01 -7.97469536398966E-05
 -1.61220292714401E-04 -1.55599775232225E-04 -4.41791480105128E-01 -4.33956060616987E-05 -1.00830237552783E-04
 -8.52090142752062E-05  2.30279425620849E-06 -9.41867937165596E-06  1.70605925768174E-04 -4.91543650694056E-05
 -1.88285519134857E-06  5.80877719511406E-06  3.90349331976739E-05 -8.61596820339271E-06 -1.50070047024700E-04
  4.13896267172455E-05 -4.56394457402696E-07 -3.23280485681724E-06 -1.67386576168049E-05 -7.17504014112637E-05
 -7.54748003200091E-06  2.85032136691141E-04  3.06470111175628E-06  1.70053557761339E-05  6.55054932096450E-07
  5.46652137586763E-04 -7.43769997094735E-06 -3.25939312498684E-05 -6.23053656083077E-06  1.77597980378139E-04
 -7.40839767429522E-06 -3.47894307214699E-05 -4.82962795852950E-06  1.33452048780218E-05  5.80124115023193E-06
 -1.04585056386854E-05 -7.73762708108508E-06 -7.83400362810615E-06 -3.35597089423898E-06  1.45134031487938E-05
  5.20709676218080E-06 -2.95627760455041E-06  1.75406117686879E-06  7.37529399763183E-08  5.43691796068786E-07
  3.49929208232739E-06 -1.54402162435411E-07 -3.10546580440138E-06  8.91035843608911E-08 -3.50321138372912E-06
  1.75720215176250E-07 -4.04009636069952E-07 -5.10403224601665E-07 -3.77629541995512E-06 -4.12857307118319E-06
 -1.30450511980868E-07  3.21853807170582E-06 -1.97196788677630E-07  1.38146042029499E-05 -1.89231579079118E-06
  4.84938835320428E-07 -5.09656066363440E-07 -3.78323261558366E-06 -4.22984716559954E-06  1.19610512244260E-06
  7.80482753444184E-06 -1.59285007253581E-06  8.26013383375403E-06 -5.23875041307001E-08  7.05673717227655E-06
 -1.11234943339687E-06 -7.97756154236480E-06 -9.47554856753643E-06 -2.27708145663058E-06 -7.10020808914455E-06
 -2.57173190223466E-06  6.49927874732055E-06 -2.06033236249117E-07  9.33383203189203E-06  2.45465696320286E-06
  1.82623212006136E-05  4.31632358623797E-05 -1.27341397197466E-06 -1.40148626659806E-06 -5.98407086143637E-06
  2.31166313289940E-05 -3.32410685737786E-06  1.66826951388874E-05 -3.43389114083673E-08 -2.72730181935148E-07
  8.67412961077429E-07 -4.75617255342740E-08  1.47703201561633E-06 -2.99327050024316E-07 -6.65073059116660E-07
  2.67338165872140E-07  7.74681452141889E-08 -3.21464687149752E-08 -2.54417692637573E-07  8.99229609600597E-07
 -3.51498781857766E-07  1.97810332795522E-07  2.30915247088832E-08  5.39555597134976E-07 -1.65078640581909E-07
 -1.44426113149663E-06 -2.59040700483906E-08 -1.91064372126819E-07  8.18645277658461E-07  9.55595387577210E-08
 -1.48221659994350E-06  5.23349453078229E-08 -6.96409158294911E-07 -3.08741530488790E-08  5.71824835633564E-07
 -1.19643317109824E-08  2.74106924355777E-07 -1.29189614661874E-07  4.47372348733624E-07  7.10793731082184E-07
  2.55145378372990E-06  1.01216150670417E-06  2.63007751455475E-06  2.03785757408764E-07  5.91696149415194E-09
  1.21283154013346E-06  1.01598948175777E-06 -1.54170901455384E-07 -3.55936169658797E-06  1.21898012951846E-06
 -3.50657865781648E-06 -1.35329543071719E-08  2.53720677789738E-07 -3.36528970926508E-07  6.22793696265715E-07
  4.35309160844888E-07  1.08775448298186E-06  2.61020551161910E-06  2.64472224886070E-06  1.92929646750402E-07
  8.14744245457350E-06 -1.28338516848928E-05 -1.53988197005918E-05 -1.75478480361847E-06 -2.68974728492717E-06
  1.92528172034410E-06  2.20339018893479E-06
* ORBITAL    1   23
  2.34914587244284E-08  1.70613177423606E-07  8.59397604072716E-07  3.92346526979881E-06  1.18254521249949E-06
 -2.35172621025676E-04 -6.55948279586807E-07 -1.68245731746202E-06 -4.92285024643062E-07  2.14529267342140E-04
  6.09977379930548E-07  1.36854158816002E-06  3.15399313652825E-07  3.05886289808576E-04  3.33150866964908E-07
 -5.63924510389079E-07  2.53599404112911E-08 -7.06883060382657E-06 -1.18627279807957E-06 -8.74089043436025E-07
 -8.96994781417485E-07 -1.15537627613412E-05 -1.67973308207902E-06  6.78815797383785E-07 -7.02062735986051E-07
  4.74444751522737E-07  1.39920927710535E-06  1.00160274449068E-08  1.14249278019367E-05 -1.91550220729476E-06
 -4.45466740881653E-06 -2.11756994320738E-06  4.93117311717077E-01  4.54642723646884E-05  4.70405860830324E-06
  8.08146041312562E-05 -4.77266539380173E-01 -4.44161569329947E-05 -6.70004266194653E-06 -7.87065568966998E-05
 -7.27358208737557E-01 -6.72546764572348E-05 -1.15620018709952E-05 -1.19921891587585E-04  1.52302315772950E-05
  5.31266585194639E-06 -3.58335506938462E-05  1.07362793267181E-05  3.18508535799065E-05  1.01411817236129E-05
 -3.89934373097738E-05  1.15725624559765E-05  5.05603211317375E-05 -1.49982906533052E-05  3.82868892193391E-07
  3.42767971916547E-06  1.39105407689549E-05  6.97001943623040E-05  3.10822787923694E-05  2.48628296839928E-05
 -3.39673255106739E-06 -1.66588195586574E-05 -4.79862279857371E-06  1.21178961386867E-03 -3.61876327980370E-06
 -1.36004496479788E-05 -2.42869799313523E-06  3.01923357524683E-04 -3.94731707754121E-06 -1.92297126720599E-05
 -4.97027882444770E-06  5.86131906729973E-06  1.00884921912622E-06  5.74688766832065E-07 -1.92585787763687E-06
 -1.23882208213833E-06 -1.34137753987672E-06  9.09181506390189E-06  2.43368784752619E-06  5.92521912872706E-06
  4.71137391835460E-06 -3.62160829084587E-07 -2.56715568605198E-06 -1.33758147169036E-05 -6.76049003446480E-05
 -3.12585506623775E-05 -2.55175527452954E-04  5.99936583379975E-06  2.76568373489921E-05  7.14939744665994E-06
  6.02587695272874E-04  7.02934078898838E-07  1.42622930734999E-06  1.96176570004985E-07 -5.09971427284912E-04
 -3.92596469452800E-07  1.62875413942634E-06  1.27562966949273E-06 -3.72988822767761E-06 -1.53373866229055E-06
  3.03396394885686E-07 -1.06158377962576E-06  4.19421597205848E-06  1.17781915187547E-07 -8.62864043766402E-06
 -5.62084925923153E-06 -7.39912223602193E-06 -4.91744201499183E-08 -4.20783048871775E-07 -3.16547847493620E-06
 -1.53892482706426E-06  2.15659397959958E-06 -1.26392583815301E-06 -1.52310283398041E-06  1.22930951887742E-05
  4.67526572481772E-07  1.48313786490466E-05 -5.50259326927408E-09 -3.07905465685837E-08  2.03657515541056E-07
 -2.00968890822860E-07 -6.22857921260537E-06  2.49656561428602E-07  4.88699555848418E-06  3.56170130654271E-07
  9.17810909772770E-06  7.94799679074915E-10  6.02082006944989E-09 -3.17756068731695E-08  3.20228269893072E-08
  8.63484667101897E-07 -3.44061612973739E-08 -9.33316161813322E-07 -4.81632334275151E-08 -1.28631075754565E-06
  4.72186863417001E-07  3.52250991255552E-06  1.72945967421510E-06 -7.01101366419340E-07 -1.65295949466144E-05
  2.70271004766634E-08  4.39210974433547E-06 -2.73563366534694E-06  1.08404197983714E-05  1.20610369784009E-08
  1.19373329866679E-07 -5.23792049975943E-07  2.09481275534611E-08  7.62837827681488E-07 -3.48697881355189E-07
 -2.40755297926623E-06 -1.67977326111243E-07 -2.00322479937574E-06 -2.17763968808017E-10 -1.03133887341511E-09
 -8.99435993214395E-08 -6.60508557806493E-09 -7.65013175128594E-07  1.92408356980529E-08  7.14002715096683E-07
  8.57477684190549E-09  1.05009148671642E-06 -2.55091569700720E-08 -1.89563789238027E-07 -4.59479287789317E-07
 -9.23871772924144E-07 -1.45964255380146E-05  7.92894419460655E-07  1.42808155557076E-05  1.18337844648002E-06
  2.20600357226286E-05 -1.97534555724856E-08 -1.77848578052551E-07  3.33310889601134E-07  3.06621669056535E-07
  2.33796301374193E-06  4.46180283140573E-08 -6.34072495156358E-07 -2.62372324257665E-07 -2.11365597741956E-06
 -3.17834748447128E-08 -9.24269057455538E-08  4.71546625026572E-07 -2.48044381366921E-07 -4.85678531018856E-07
  4.53557642288110E-06  2.28446266672860E-07 -3.95028729478405E-06  4.59960265826016E-08  3.67952586637896E-07
 -2.41100134228960E-07 -8.19091044160630E-07 -5.91015817496746E-07  1.57465733636576E-06  1.15851470250428E-06
  2.20259235866424E-06 -1.18909050794992E-08 -5.67812016946374E-08  1.66909808293172E-08 -6.04976305269884E-08
 -2.54267859241228E-08 -5.39919568304337E-08  1.12717362809044E-06 -1.01500253637045E-06 -4.57357824390808E-08
 -3.57943070821295E-07  9.60394986567942E-07  1.17923187478651E-07 -4.45384302519968E-07 -1.15532217902146E-06
 -1.63678677700927E-06 -2.23716512682594E-06
* ORBITAL    1   24
 -4.00751600243155E-07 -2.84929816133037E-06 -1.47523934818307E-05 -7.34688058567301E-05 -3.25360321754735E-05
  2.37814538313350E-03 -3.28504099740117E-06 -1.74689776661737E-05 -4.60045084877049E-06 -2.51500932528524E-03
 -4.05733451920411E-06 -1.44191408533416E-05 -3.11040545864902E-06 -3.43864464389082E-03  3.98100679080712E-06
  2.07729402249524E-05  4.80208061145050E-06 -6.19505801317767E-06 -1.03040693449955E-06  1.17506294355009E-06
 -2.01486131237662E-06  5.31452261553285E-07  1.08506837220893E-06  1.02358037570178E-05  2.69241153526725E-06
 -5.83917811152695E-06 -4.87635237944195E-06  3.41564493207145E-07  2.21797889375052E-06  1.26710366722956E-05
  6.41951369393773E-05  3.02023989858041E-05  8.27811826263324E-04  5.69461173560694E-06  2.58054467597922E-05
  6.97149741204628E-06 -2.10711443648947E-04  6.99997838999193E-07  1.54473658999911E-06  1.13382028933032E-07
 -3.99897179480552E-04  3.07372030440525E-07 -1.54082038557205E-06 -1.38558266980779E-06  4.12238336154292E-06
  1.70882879387754E-06  2.56042493060603E-07 -1.16826060367933E-06 -3.75158930579166E-06  1.33864684481932E-07
 -8.59237948082790E-06 -5.36877513135431E-06  7.02406246601810E-06 -1.57465938777682E-07 -4.55423411231720E-09
 -4.37890933670864E-08 -1.53031116102972E-07 -4.39734624726273E-07  4.97753883455356E-07  8.32049154372775E-05
 -5.51977740392916E-07 -1.11142811715747E-06 -2.42690680296113E-07 -1.01630195344405E-04  4.00826691485419E-07
  6.36560189485165E-07  8.31320744890884E-08  1.09906528107679E-04 -4.40805444817222E-07 -1.86858942361212E-07
 -1.79117438905295E-07  7.22450409755741E-06  1.13399996627469E-06 -2.11372449083786E-07 -1.14813949365818E-06
  1.15832797426451E-05  1.70981346877979E-06 -5.20030884445152E-07 -7.04444401415243E-07 -1.94501468318464E-07
 -1.23501764183194E-06 -2.30134306634348E-08 -1.46401693061933E-05  2.82608145022477E-06  7.20826391876895E-06
  2.96408866449013E-06  4.70103385351619E-01  4.35425824027192E-05  2.16308716578640E-06  7.72194658780635E-05
 -5.20703556714419E-01 -4.77926680613742E-05 -7.51226552951337E-06 -8.57215624636505E-05  7.12633376844380E-01
  6.60869873769274E-05  1.22695306520732E-05  1.18281081363405E-04 -1.84877507316451E-05 -6.46859749258039E-06
 -3.82063426126243E-05  1.13213319366105E-05 -2.84959364190418E-05 -9.84959534367131E-06 -4.09120423370879E-05
  1.22890447500931E-05 -4.70427113423617E-05  1.42637953660059E-05 -4.94755791138526E-08 -3.50091763402771E-07
 -3.02237603333957E-07 -3.62049167786007E-07 -5.71372853497003E-06  1.61794467697063E-07  6.68322618675556E-06
 -3.49629070294573E-07 -8.45762951286958E-06  4.37167612632667E-07  3.26909994262187E-06  1.44085265082680E-06
  2.18190420192465E-06 -1.19396486933969E-06 -1.53761472841496E-06  1.37820571818932E-05 -5.06626220614766E-07
 -1.50385488625978E-05 -4.44041002853034E-07 -3.34251855817234E-06 -1.80239534665274E-06 -6.64087500708613E-07
 -1.57195774113703E-05  1.79565324477137E-08  4.85370269614807E-06  2.70072523560886E-06 -9.57860141698186E-06
  4.71689751911786E-09  3.49264865405604E-08  9.79249532646840E-08  4.23320520373517E-08  6.34973631247859E-07
 -4.71775249447854E-08 -9.81955779365699E-07  4.31179687760352E-08  1.37106818696174E-06 -4.78450297159495E-10
 -3.05473834271656E-09 -1.77227012996102E-08 -9.84160502884955E-09 -7.35908005540453E-07  6.16460882787031E-09
  7.15065693421924E-07 -1.67752756958045E-08 -1.06366720498715E-06 -1.71022856646275E-08 -1.57876402910558E-07
  4.74224435548312E-07  1.56830087873289E-08  6.23137830792893E-07 -3.69496488120853E-07 -2.23609349212859E-06
  1.85364032862924E-07  2.20794461179843E-06  1.79117137868074E-08  1.62578447835527E-07 -3.45160495993546E-07
  2.90116257683220E-07  2.27796784535059E-06  4.59073162609943E-08 -5.60982305845395E-07  2.58814340832771E-07
  2.13035728156737E-06  6.02174834973151E-08  4.47288330275030E-07  9.30957337065888E-07 -9.82622062224301E-07
 -1.41775504576603E-05  8.36625306696895E-07  1.53830985958028E-05 -1.10295592355142E-06 -2.12528656164781E-05
 -4.50741107235934E-08 -3.35364494042695E-07 -1.83259095448426E-07 -8.49147077381573E-07  5.72081861751904E-07
 -1.48395888118570E-06 -1.12396280749065E-06 -2.14227166527269E-06 -2.79874182428613E-08  1.66759350252968E-07
 -2.59380546726150E-07 -8.44291721725301E-07  5.36747364288686E-07 -4.02017860144080E-06 -2.85892406289451E-08
  4.41556530213080E-06  4.75043130157130E-08  3.98484830507769E-07  1.00163701025588E-06  1.18201265284002E-07
  3.93803038682184E-07  1.20457412244770E-06  1.71659133594860E-06  2.31669274764285E-06  2.85052322713176E-09
 -2.45588832279428E-08  8.65353631725531E-08  2.58969676124743E-08  5.87949554197203E-08  1.45212085608840E-08
 -1.18065794463620E-06  9.58457883054274E-07
* ORBITAL    1   25
  1.70163148911616E-08  1.46524654564141E-05 -3.03085810932833E-06 -8.29270875062114E-06 -3.43176690211494E-06
 -5.18321673573016E-01 -4.76542441410661E-05 -7.61630327088981E-06 -8.53696847903329E-05  4.70596958930421E-01
  4.35435515128770E-05  1.90708490025377E-06  7.72203479170491E-05  7.14043032995797E-01  6.62973201698670E-05
  1.25391717417567E-05  1.18555683964487E-04  1.82331832326511E-05  6.43234422078973E-06  4.10367661084139E-05
 -1.23677314385215E-05  2.86393041055884E-05  9.88248919333291E-06  3.81212636290286E-05 -1.12502552939028E-05
 -4.72090764584123E-05  1.42601810310444E-05  8.59799726532925E-09  1.92576806947376E-08  3.16848034822307E-07
  1.25135227550217E-06 -1.18704770559921E-07 -1.51686989733062E-04  4.57526482045124E-07  9.16923947034736E-07
  1.46565274679684E-07  2.35284211270993E-04 -5.50594445726405E-07 -1.20315814937813E-06 -2.43401785318535E-07
  3.43771428906486E-04 -4.05873337348112E-07 -1.49549646145599E-07 -1.38903050267710E-07 -7.17923665039970E-06
 -1.13453535288042E-06  5.02961803485747E-07  6.64233004771465E-07 -1.15813574242609E-05 -1.71805256217591E-06
  1.91293991429932E-07  1.07973845609761E-06 -1.71446514432669E-07 -1.24746888753728E-06 -3.42184961939467E-07
 -2.59364382279060E-06 -1.26007585347374E-05 -6.40415545675423E-05 -3.01207651217912E-05 -1.17617245280687E-04
  7.01272766934007E-07  1.50637904759652E-06  1.26875607744209E-07 -4.79931210090441E-05  5.60664205359392E-06
  2.56385787170694E-05  6.80777823861013E-06 -3.01056967932025E-04  3.07849067462935E-07 -1.61971976494369E-06
 -1.37787076767441E-06 -4.08479536203412E-06 -1.69242655295070E-06  8.70581628584169E-06  5.31743079777977E-06
  3.87813118226973E-06 -1.03809684617108E-07 -2.74812447993793E-07  1.15418984749514E-06  6.96558723814869E-06
 -1.27766387564374E-07  4.00091143378198E-07  2.67610914130850E-06  1.47701180227596E-05  7.34657704762168E-05
  3.25441354307585E-05  2.02740578365330E-03 -3.63572302580863E-06 -1.44008346654432E-05 -2.36727470394313E-06
 -2.68470798991529E-03 -3.75892016392944E-06 -1.75802460345291E-05 -5.44336261801039E-06  3.53788319220620E-03
  4.61674194458615E-06  2.08432574914987E-05  5.94676458490045E-06  6.03835642543350E-06  9.74647265077229E-07
 -1.06091712846988E-05 -2.58360568630048E-06 -8.51593324301635E-07 -1.19011819911965E-06 -1.57791764472162E-06
  2.13807810747809E-06 -6.28794517764709E-06 -4.73965120507693E-06  4.44988168204769E-07  3.34975217012752E-06
  1.81693694794289E-06  1.27699683693537E-08  4.75529568644037E-06 -6.64255634684767E-07 -1.56984442609727E-05
  2.70342338600841E-06 -9.70220651326524E-06 -5.95480467914145E-10 -4.01373040165270E-09 -8.31795101327029E-08
 -2.59970800669889E-08 -9.87913359793045E-07  2.75274682800540E-08  7.84994141447126E-07  3.83634689996812E-08
  1.22089178669070E-06  4.27034320371839E-08  3.00578479074150E-07  2.87229375654087E-07  1.60370828833215E-07
  6.45264608684811E-06 -3.58632240374858E-07 -5.71178720121183E-06 -3.25714372301566E-07 -8.60259833973197E-06
 -4.36998663269447E-07 -3.26766690569361E-06 -1.44010366839599E-06 -1.53646556314910E-06  1.37259037862509E-05
  2.17396606968246E-06 -1.22782516550745E-06 -5.05197470532022E-07 -1.50214863344333E-05 -1.35967805415553E-08
 -1.30393315457062E-07  4.32329330401697E-07  4.24359194013085E-08 -5.92586007608216E-07  2.82507182800625E-07
  2.25743862675378E-06  2.50367691446051E-07  2.06722180469697E-06 -6.00620158119037E-08 -4.46488163537840E-07
 -9.21606930718579E-07  8.32588132784295E-07  1.53204668855278E-05 -9.88181789539518E-07 -1.42105600077765E-05
 -1.10308591481732E-06 -2.12776495121425E-05  8.46857331246137E-10  6.10858035961493E-09  1.45949540289815E-08
  1.03022914517242E-08  7.48813312145190E-07 -9.46058575047461E-09 -7.50858224818667E-07 -1.42448364257822E-08
 -1.04583106030010E-06  1.78560682933503E-08  1.63491222928753E-07 -4.60430451751740E-07 -3.79040737936668E-07
 -2.37288105585786E-06  2.39451265520316E-08  7.71057656819209E-07  1.74757680305761E-07  1.99397010819617E-06
 -4.42139643950069E-09  1.33881754075344E-08  1.84200812427026E-08  7.38304728546045E-08  6.48393817008672E-08
 -9.66845209675668E-07 -2.41120196022206E-08  1.16632238095981E-06 -4.77750806398071E-08 -3.96593443361355E-07
  1.14221058706779E-07  1.00278400860680E-06  4.00675914835091E-07 -2.34268029221486E-06 -1.20553605724275E-06
 -1.67478223858187E-06  2.12835528930337E-08 -1.93271440660017E-07 -8.36724300856134E-07 -2.20552157588600E-07
  5.63639348261930E-07  5.95730940672171E-08 -4.36720611234090E-06  4.14888585290714E-06  4.60212550570540E-08
  3.47084536317137E-07 -8.55812512355635E-07 -1.97966905252638E-07  5.77278560714338E-07  1.12496829692538E-06
  2.13023548631597E-06  1.50172308438284E-06
* ORBITAL    1   26
  4.57422573058930E-07  2.94841034735200E-06  1.68535979902616E-05  7.21694042683890E-05  7.68666337732273E-06
  3.43027843388592E-04 -7.48907638864264E-06 -3.27030780685982E-05 -6.29376813658844E-06  7.11754248016198E-04
  3.14048395227412E-06  1.72323184848672E-05  7.61855330533381E-07 -1.22069167030593E-04 -7.43664956266327E-06
 -3.48163539282650E-05 -4.88174999544024E-06 -1.34379467857436E-05 -5.84084652067744E-06 -1.46499876817079E-05
 -5.19268599157230E-06  7.70290728640699E-06  3.33230758796628E-06  1.05719702016147E-05  7.74135355684051E-06
 -3.01831403120489E-06  1.75563459152388E-06  9.27147224954963E-07  5.51682942128644E-04 -1.06871820460189E-04
 -2.45059026109480E-04 -1.07140384986044E-04 -8.67832963828322E-01 -7.93524730022724E-05 -1.61627121538235E-04
 -1.54479213465825E-04 -2.11415273283250E-01 -1.49838092950661E-05 -1.75269248586590E-05 -2.90344260910096E-05
 -4.49629253001291E-01 -4.41014690984733E-05 -1.01143682571550E-04 -8.61727005243874E-05 -2.88758725487960E-06
  9.39369547339748E-06 -3.95212081467285E-05  8.69596657684563E-06  2.17512617553639E-06 -5.52244473743188E-06
 -1.71431158801707E-04  4.89522838704011E-05 -1.49692439075777E-04  4.08205882316074E-05  8.24583931108702E-07
  6.46562080508407E-06  2.95557139150923E-05  1.30742686330950E-04  2.78015716004765E-05  3.15685993875059E-04
 -9.22037318246501E-06 -4.20314312739316E-05 -7.96454412158152E-06  7.48599436547217E-04 -6.10160425421570E-06
 -2.76107115493690E-05 -1.69629633032589E-06  4.61269315186195E-04 -1.15293907881502E-05 -5.28375631359196E-05
 -7.98059881639869E-06  1.02509431886248E-05  4.93085991806805E-06  1.02258374635017E-05  3.59890249580723E-06
  1.23360356468114E-05  4.77074995429327E-06  8.57971904242853E-06  9.12650400550693E-06  9.03070013177555E-08
  2.73318950501421E-06  8.22586974361424E-07  4.99111681304074E-06  2.98876121723645E-05  1.32235277210306E-04
  2.86341783293657E-05 -1.27229746818465E-03 -1.59900011330343E-05 -7.33046976526493E-05 -1.10983771842273E-05
 -5.37410847403768E-04  5.00233071854225E-07  2.73377277771800E-06  7.25304865560897E-07  1.13954882672546E-03
 -1.97585655110014E-06 -9.41239412390420E-06 -4.07718863173907E-06 -5.78017865871046E-06 -1.78716507462474E-06
  7.59253049656631E-07 -7.81790490955373E-07 -1.51352504832249E-05 -6.69641759136735E-06 -1.26021721716764E-06
  4.83981267838939E-06  1.43437803595823E-05  8.91191083960248E-06  5.03318202540677E-07  3.73525685899699E-06
  4.03726440442989E-06 -1.57918653757286E-06  8.57015213475942E-06  1.18051432310603E-06  7.64569483132386E-06
 -4.86675004795856E-08  7.25816476269236E-06  1.11111043306911E-06  7.97071058067882E-06  9.45393224899447E-06
 -2.56268650602213E-06  6.51401376906870E-06 -2.27251752844811E-06 -7.31837229293136E-06 -1.90050925974172E-07
  9.67757533336825E-06 -7.54677996105246E-08 -5.56960317300963E-07 -3.56501424643770E-06  9.18633197879509E-08
 -3.47618470538854E-06 -1.54046696239381E-07 -3.12876521429731E-06  1.80220612526960E-07 -4.22280902401688E-07
  5.14876719676658E-07  3.80867563823253E-06  4.04856446498502E-06 -2.00504531984556E-07  1.38157859421994E-05
 -1.25520019593436E-07  3.23440821025385E-06 -1.91477589711033E-06  7.56421652389942E-07  2.44223189175676E-08
  1.97528277243523E-07 -1.04234871012279E-06  2.48724962206065E-08  5.50545387836682E-07 -3.34752458067235E-07
  2.24868582520778E-07 -1.57801858161175E-07 -1.47492631807363E-06  2.70746999407051E-08  1.99770174054063E-07
 -8.10791907625475E-07  5.29214927928870E-08 -7.11474585115884E-07  9.85965897350779E-08 -1.48645864345105E-06
 -3.27319081313705E-08  6.01506354163527E-07 -2.48658355348479E-06 -1.84580344003626E-05 -4.30764950915220E-05
 -5.97800770135772E-06  2.37381617003260E-05 -1.27437091172811E-06 -1.48772427685032E-06 -3.32893448348142E-06
  1.74892669298858E-05  3.70537478527856E-08  2.92528249360281E-07 -8.19536241415782E-07 -3.03430049470200E-07
 -6.38024709825280E-07 -4.73717529776296E-08  1.49306327331958E-06  2.67190366030476E-07  2.39881461775343E-08
 -2.02284598564533E-07 -8.21785302441432E-06 -1.53976602277727E-05 -1.28612790112332E-05 -1.75455513020663E-06
 -2.14693293299183E-06  2.79521838978579E-06 -1.89989018116414E-06  1.38561341133732E-08 -2.37804655594090E-07
  5.97976246624501E-07 -3.52771128332624E-07  4.33926694512485E-07 -2.61993366013255E-06 -1.07333487227039E-06
 -2.56717615493241E-06 -2.02755829020517E-07  3.98452981423574E-09  1.00628400592506E-06  1.21351913163988E-06
 -1.60263297127376E-07 -1.22129827041489E-06  3.52602062790393E-06  3.55219825741015E-06  9.70904051138425E-09
 -3.03585603412295E-07  4.80232791326428E-07 -9.75469455374418E-08  7.05606596727813E-07 -1.00906174312078E-06
 -2.64351755152621E-06 -2.55469904017833E-06
* ORBITAL    1   27
  7.96420078318366E-07 -7.38201377896283E-07  3.03479123586530E-05  1.31623207096740E-04  2.85381805500732E-05
  2.37745653673846E-03  9.12974990815662E-06  4.13010239230345E-05  8.15431756705782E-06  1.06009759298516E-02
  6.90425657889902E-06  2.91303790457680E-05  3.65708318655884E-06 -4.85343867183053E-03 -1.19609609223056E-05
 -5.39824099993920E-05 -9.01308866671399E-06  9.89032742921781E-06  4.60481562340477E-06 -1.30556411987654E-05
 -2.91838369091619E-06  1.32681270490641E-05  5.04993106316324E-06 -9.49117536073454E-06 -8.97612149324715E-06
 -1.96323648918952E-06  3.12593003419299E-06  8.23897514729695E-07  6.87988467778913E-06  2.94821284077309E-05
  1.32057108145969E-04  2.92238761303130E-05 -1.54581332383637E-03  1.57595271113850E-05  7.29607664164861E-05
  1.07281114789365E-05 -3.71752676467672E-04 -5.20817616824225E-07 -2.63725651477621E-06 -8.53232666259258E-07
 -6.36518718660516E-04 -2.32236068016657E-06 -1.08774020255814E-05 -4.61352774102600E-06 -5.84508537267534E-06
 -1.71038095907571E-06 -7.97694866178455E-07  9.71711348558461E-07 -1.55138648365947E-05 -6.60374566018886E-06
 -2.28197557329675E-07 -5.14597680027880E-06  1.39717620414403E-05  8.98479303893235E-06  4.34318037692968E-07
  3.32908398117035E-06  1.58744246858954E-05  6.76510583958100E-05  6.31670525986092E-06 -3.04522628980955E-05
  7.25958137498027E-06  3.12418872094725E-05  6.00094332172625E-06  2.43909242193456E-04 -2.77555480054656E-06
 -1.58354465699506E-05 -4.06801558640558E-07  1.91419472422649E-04 -7.29063207338605E-06 -3.42314967629152E-05
 -4.72831140520394E-06 -1.25909954384038E-05 -5.66648471565650E-06  1.44372556553670E-05  5.31699981065547E-06
  8.11671304325413E-06  3.42302047011591E-06 -9.84773360263861E-06 -7.48189996192281E-06 -2.93556169394799E-06
  1.62869409064804E-06  9.09167521020010E-07  5.51875337419110E-04 -1.05835192942624E-04 -2.43258243858694E-04
 -1.05714665459774E-04  8.80380677289878E-01  7.99026834303026E-05  1.60181152744054E-04  1.56150139225951E-04
  2.20102023261028E-01  1.54559823445297E-05  1.80659394523769E-05  3.02913449212097E-05 -4.19930938935485E-01
 -4.15844526563069E-05 -1.00455788401773E-04 -8.18590200922605E-05 -5.23213458262161E-07  9.32066805956480E-06
  3.94741403011333E-05 -8.57449088895620E-06 -2.81914338210911E-07 -6.30546534230872E-06  1.68443735113292E-04
 -4.80985321613081E-05 -1.52085675534556E-04  4.19134436413173E-05  1.14796311202940E-06  8.21044674714220E-06
  9.59026156817076E-06  2.57082422369787E-06 -7.57634230996390E-06  2.31306483854609E-06  6.10363850061229E-06
 -2.28741557508211E-07  8.99207166929507E-06  5.17762881975007E-07  3.83477076922685E-06  4.17135320949324E-06
  1.55758936906007E-06 -8.85871015126231E-06 -1.23238225309641E-06 -8.24785080266315E-06 -6.99345356353848E-08
  6.59615339931414E-06  4.58751591013461E-07  3.40690977414440E-06  3.78822949594023E-06  2.11029957983759E-07
 -1.40003999555517E-05  1.71074541704678E-07 -3.30169779415395E-06 -1.77497912813355E-06  2.26615577079013E-07
 -7.91268127745259E-08 -5.84056156315985E-07 -3.52609383705516E-06 -1.11561511730043E-07  3.50070895448146E-06
  1.63884178121552E-07  2.82946305803725E-06  1.66528564399074E-07 -2.12140354293785E-07  2.55463392059614E-08
  1.88262948385696E-07 -7.43038453255811E-07 -4.81797233012917E-08  6.03919562918538E-07 -8.42182285792521E-08
  1.63426489899075E-06 -2.41619387086143E-08  5.00974404572339E-07  5.78694590116379E-08  4.45134812411781E-07
 -4.65562225065202E-07 -6.65531524317466E-09 -3.99722690227631E-07  4.07439648898836E-07 -8.54942371243679E-07
 -1.97214307151253E-07 -1.26514300678606E-06  2.71000984852534E-08  2.18772139922556E-07 -1.03937189597769E-06
  2.84341115887584E-07  7.23032338470307E-07  4.48540471168963E-08 -1.45479090762748E-06  2.67933497706000E-07
  2.35599525332638E-07 -2.46307835801723E-06 -1.82988119082251E-05 -4.27645006072541E-05  5.95644279010308E-06
 -2.34837707226839E-05  1.26254216995728E-06  1.39027443184311E-06 -3.30162735060345E-06  1.61641427667157E-05
  9.59113433063743E-09 -3.34571379369314E-07 -7.31615558578155E-07  2.86424889903864E-07  4.24720438022756E-07
 -2.74346810367201E-06 -1.06336366058688E-06 -2.66958919325475E-06 -1.73787659767686E-07 -8.20848794182510E-06
  1.56441543040058E-05  1.30066500315595E-05 -1.70394024883440E-06 -2.35640964190550E-06  2.63493121191538E-06
 -2.19704308033158E-06  1.18412845014053E-08 -2.02444818804563E-07 -2.76167889901174E-07  3.21059336611111E-07
  7.41591882567592E-07 -1.04606132296000E-06 -2.52583059480296E-06 -2.44104476984904E-06 -1.86488475364523E-07
  9.59453458726106E-08 -1.00957421300030E-06 -1.27406038808693E-06 -1.79933703054720E-07 -1.20249982760090E-06
  3.39356951426122E-06  3.51536065848815E-06
* ORBITAL    1   28
 -9.29426170742624E-07 -5.52314903981692E-04  1.05208877927083E-04  2.40330981970745E-04  1.05113615047467E-04
  2.19539876907300E-01  1.52018849823392E-05  1.70893359086974E-05  3.00076711979291E-05  8.80148444719005E-01
  7.98057901809548E-05  1.59624400086729E-04  1.56059311940424E-04 -4.20713796436308E-01 -4.13984074466356E-05
 -9.92072583982030E-05 -8.17883476055665E-05  3.87664305286251E-07 -9.44202589970988E-06 -1.68209680470842E-04
  4.82005269071975E-05 -1.66948184122447E-07  6.19211784633529E-06 -3.92475722330102E-05  8.77612933704499E-06
 -1.52121620784151E-04  4.18598502238993E-05 -4.54203406711802E-07 -3.73721688369859E-06 -1.65230265103258E-05
 -7.06598060430587E-05 -6.98175133259127E-06  6.58904980062737E-04 -3.11455017096437E-06 -1.74921033213033E-05
 -5.97624555736532E-07  4.51460310397169E-05  7.29303183512192E-06  3.13843000269837E-05  6.04714468494465E-06
  4.25479937953664E-04 -7.21081561794917E-06 -3.39180379933783E-05 -4.58097354726355E-06  1.27617929936152E-05
  5.71387942510789E-06  9.91033386494431E-06  7.47303542336745E-06 -7.73024031114247E-06 -3.26093410906020E-06
 -1.43287781868762E-05 -5.21507057298242E-06 -3.18784949711806E-06  1.39955455321121E-06 -8.33438502358505E-07
 -6.33822357469262E-06 -2.99915600666725E-05 -1.33976771460352E-04 -2.94621717928935E-05 -1.37782184995392E-04
 -6.74067027425532E-07 -3.34778273218571E-06 -9.59595816635571E-07 -5.34886588913204E-04  1.59118514945685E-05
  7.34922573321860E-05  1.09053786161897E-05 -1.75630350825888E-04 -2.10448005760050E-06 -9.94381886559931E-06
 -4.40959022944518E-06  6.14463288315643E-06  1.84556497151014E-06 -3.53045700600129E-07  5.06118172642509E-06
  1.53544321141116E-05  6.51162740795331E-06  9.75860910906550E-07 -7.88217275802190E-07  1.43241388175733E-05
  8.89978619101823E-06 -8.18322156099362E-07 -1.23961181363961E-05 -2.78383085247709E-05 -1.25870171116349E-04
 -2.60369934291416E-05 -1.03618309682470E-02  5.00831863548751E-06  2.53481401458969E-05 -5.46350547342072E-08
 -2.82197461970982E-03  8.77853406529668E-06  4.09233560746294E-05  7.44997616955508E-06  5.11516937744494E-03
 -1.09683962862654E-05 -5.15699031113504E-05 -7.06443213247017E-06 -9.89889691008623E-06 -4.83382197667133E-06
  8.57139778005813E-06  9.18974714389569E-06 -1.32402179159277E-05 -4.89374373377985E-06  9.04032162784171E-06
  4.05855793432994E-06  1.65179675816525E-06  2.12668722066860E-06 -4.87095453631100E-07 -3.60984976062723E-06
 -4.02687009319346E-06  1.11168667398851E-07 -3.10959001932792E-06  1.55950036321486E-07 -1.41322167552838E-05
 -1.77317872970221E-06  4.72085510632102E-08  6.68053709247156E-08  4.92888376422456E-07  3.42450887526287E-06
  1.28000615572670E-07  3.03208615698761E-06 -8.09771127376618E-08  3.68590435294091E-06  1.70291068015379E-07
 -3.86000029872924E-07 -1.15815118987421E-06 -8.28649497458058E-06 -9.69113929739294E-06  2.30633634323921E-06
  6.47013864398151E-06  2.56741565237603E-06 -7.48982061414796E-06 -1.85765287580217E-07  9.00235640877582E-06
 -5.15415526037380E-07 -3.81777429998312E-06 -4.09205424288229E-06 -1.22797142819353E-06 -8.31380411665282E-06
  1.55758701517941E-06 -8.94801722736839E-06 -7.29758199683719E-08  6.58535685142194E-06 -2.80509165901524E-08
 -2.26344233720146E-07  1.05141462283922E-06  4.61526426123343E-08 -1.48884377143621E-06  2.90765370320327E-07
  6.00336103485724E-07  2.67796884246966E-07  1.55438464000811E-07  2.46267100137551E-06  1.82953616334275E-05
  4.27910874184200E-05  1.26439624716752E-06  1.43542992530569E-06  5.95015173321750E-06 -2.34330342004856E-05
 -3.29791201700035E-06  1.62632771573090E-05 -2.55081207324351E-08 -1.87862686835341E-07  8.00287143151831E-07
 -8.84313832510795E-08  1.58017789586757E-06 -4.90869996131148E-08  6.43469356955338E-07 -2.90641255078994E-08
  4.77772751614661E-07  6.64338842097410E-10 -1.03117517279536E-08  1.48190619966480E-06  2.65855606871750E-07
 -2.90874978044294E-07 -3.69677416908303E-08 -4.31737062289354E-07 -1.18797756371679E-07 -1.64354143415574E-06
  1.86432725934120E-07 -9.02267560637269E-08 -1.25094175418088E-06 -1.02523905668321E-06 -1.82229978622889E-07
 -3.44813345103253E-06  1.22189783054784E-06 -3.32941013511093E-06 -8.80274873707016E-09  3.90442790954601E-07
 -5.30498101614658E-08 -5.93388277753221E-07  7.70297695463543E-07  2.50614746966156E-06  9.82192427285758E-07
  2.58020705291470E-06  1.71115259204338E-07  8.18728181087683E-06  1.30083045829321E-05  1.56297077640150E-05
 -1.68127822283742E-06 -2.61432998587574E-06  2.25657375928352E-06  2.47735529199337E-06 -4.52119309505559E-09
  3.27084943126954E-07  3.26836132119683E-07 -6.81366489357631E-07  4.36467702929906E-07  1.10132065433177E-06
  2.58129649284403E-06  2.65383456004999E-06
* ORBITAL    1   29
 -8.45837193577096E-07 -6.03499622148881E-06 -2.73304285727065E-05 -3.95017712840759E-05  9.20585009117601E-05
  1.57171432634339E-06  2.93605631835802E-05  1.68987737315961E-04  3.13820714159204E-05  6.01115599610093E-07
  1.20480468269480E-05  8.74670706597899E-05  2.46539283065557E-05  6.73627720030945E-07  1.19965083546343E-05
  5.59594772340413E-05  4.17314298809065E-06  9.01979315823061E-06  2.02509190573023E-05 -3.46308449752625E-06
 -9.25589455011819E-06 -5.01679878243641E-06 -1.12693986502069E-05 -1.39727773388621E-05 -2.54307445502391E-05
 -1.22399604294487E-05 -2.45370098342546E-05  5.46684091296209E-06  3.95158426273337E-05  1.99040185398231E-04
  1.28854336285058E-03  6.75164678662604E-04 -1.24493530860288E-06 -3.28421789379065E-05 -3.55234041313961E-04
 -1.45610778256159E-04 -1.65889824696024E-06 -3.87065483341026E-05 -4.44059027966372E-04 -2.02436842998232E-04
  2.89551349973265E-07  4.06178025362731E-06  6.04994314499908E-05  3.86704948280509E-05  3.22501862681803E-05
  1.27701863790949E-04 -3.42231949168886E-06 -9.44303830888717E-06 -1.91187786945013E-05 -7.48814025330036E-05
  4.44063604383470E-05  9.03514164506911E-05  2.86686352155148E-05  5.57244509086663E-05 -2.37776628008172E-06
 -1.70103394415091E-05 -7.99428553854554E-05 -3.96714975677041E-04 -1.91264941848932E-04  6.99472429622512E-07
  1.32407620967956E-05  1.09636079304707E-04  4.69818742829397E-05  8.91854696656146E-07  1.67199553692892E-05
  1.06819293262720E-04  2.73171933697132E-05  3.67766011560295E-08  8.17374026283710E-07  3.02801987224478E-05
  2.19541555257977E-05 -5.05918190252433E-06 -7.47333765804735E-06  8.83471681296710E-06  1.87832262025070E-05
  7.98554278150257E-06  2.07517278076680E-05  9.39732401317938E-06  1.68858409240384E-05  6.29561193286245E-07
 -4.16988695915314E-06 -2.37452930855068E-06 -1.69873700525017E-05 -7.98255928867894E-05 -3.95155359352749E-04
 -1.89820753560541E-04  8.38647835824588E-07  1.58501289555844E-05  1.30915202011412E-04  5.28098124794287E-05
  7.76392538910805E-07  1.45259973497573E-05  8.73058344748064E-05  2.16081330540810E-05 -1.33318798800298E-07
 -2.40492097064507E-06  2.26588959415089E-06  1.38862640404056E-05 -9.59188697645379E-06 -2.19296061916052E-05
  1.97033242057734E-07 -1.88542527306744E-06  3.42674382498733E-07 -3.97109093222086E-06  4.54647762347597E-07
 -4.59161033042231E-06  1.28316806429084E-05  2.50574986333315E-05 -2.30228385765020E-06 -1.67232402225189E-05
 -6.62613172621799E-05  9.20136111025429E-06  1.01022527846340E-04  3.53776146337784E-06  5.17276290029907E-05
  2.43865039599028E-06  4.66632946697358E-05  2.68734081895823E-06  2.06921173115601E-05  7.29699723318244E-05
 -4.21669528002830E-06 -2.47586293127779E-05 -6.09231446802250E-06 -5.28035042397593E-05  1.36910521862210E-06
  2.02677256715826E-05 -6.22040291151422E-07 -4.99183361329280E-06 -1.70307236349714E-05  2.68511595893637E-06
  2.94064614213812E-05  1.61317040434211E-06  1.49455888661089E-05  7.63163121809289E-07  1.03551700362563E-05
 -2.29347833110871E-06 -1.66259165028674E-05 -6.56725277225316E-05  8.16077066307442E-06  1.10660561555735E-04
  4.57279219396355E-06  4.30663747816561E-05  3.89493011534715E-06  3.35215822750711E-05  2.50892867249061E-07
  1.63749959322260E-06  9.57806227757524E-06 -4.74475271915766E-07 -1.01685109739692E-05  2.03942269215867E-06
  2.24066413106231E-05  1.29185818059879E-06  2.01062516353618E-05 -1.33077554619904E-08  1.79318046954494E-07
 -1.17939765559041E-06 -6.57398336040645E-07 -8.52860071026620E-06  8.40053871311974E-07  9.69126159666282E-06
 -1.03480198088660E-06 -1.25742641909870E-05  1.46386141589443E-05  8.11205793373204E-05  3.47551627777951E-04
 -3.33473929115916E-05 -3.22337722216774E-04 -5.95389957712800E-05 -4.59091061784483E-04  1.81468099559727E-05
  9.26770227234186E-05  2.18819147306856E-07  1.38892447865892E-06  8.70783243562870E-06  1.76366262535074E-06
  2.07779176681359E-05 -1.29154883033639E-07 -8.09173080244860E-06 -1.79118407826626E-06 -2.31684935047644E-05
 -1.00022445811772E+00 -9.66793772945338E-04 -1.96449887616935E-04 -1.61465307754608E-04 -1.77146280532543E-05
  6.12931958340230E-04  6.90183095043474E-04  6.19897567264540E-04  3.16974323103877E-04 -2.34102422747780E-06
 -1.43991363071738E-06 -7.32867959951813E-06 -4.54542731347259E-06  3.05548014160173E-05  1.17059868958186E-05
  3.17246565103708E-05  1.09897532139557E-03 -1.92191867265328E-05 -2.20614685130777E-05 -1.98924725822313E-06
 -1.43989531593269E-05 -3.58593473340496E-06  3.05999659131092E-06  2.59973218246722E-06  4.29209577671144E-04
 -2.07630220592002E-06 -7.55361822022628E-06 -1.14472232820633E-06  4.01741939567122E-06  1.17192055065626E-05
  3.05269032414949E-05  3.16507536760345E-05
* ORBITAL    1   30
  2.39100652191856E-06  1.71067193800264E-05  8.04337547068205E-05  3.99086408304818E-04  1.91730167494550E-04
  7.66964718695526E-07  1.43219725284445E-05  8.52158217767086E-05  2.07001944074362E-05  8.33076480237044E-07
  1.57072544628153E-05  1.29368852595607E-04  5.21853396323297E-05 -1.33476720963496E-07 -2.40316357073003E-06
  2.20894901716744E-06  1.38296067742141E-05  9.69241838675398E-06  2.23787458104604E-05 -6.23134733270647E-07
  4.24752718289973E-06 -4.06589751658978E-07  3.73340009271718E-06 -1.93265850429053E-07  1.91061197971494E-06
  1.27193947586840E-05  2.48261926295356E-05  2.36696200267675E-06  1.69326776009268E-05  7.95653043783623E-05
  3.94954915520952E-04  1.90791381056049E-04  8.97150861401466E-07  1.68350919891354E-05  1.07531827058050E-04
  2.74553978941175E-05  7.08282674947674E-07  1.34141457925045E-05  1.10841369220797E-04  4.73158487707339E-05
  3.83439930892251E-08  8.50992119374269E-07  3.04979231095366E-05  2.20257043475692E-05  5.02267808866956E-06
  7.34570370273451E-06 -9.33891533508648E-06 -1.67733384240300E-05 -7.96599628263922E-06 -2.07078933196733E-05
 -8.93379645106614E-06 -1.89545059330079E-05  6.08231559576877E-07 -4.20775610798729E-06 -5.47263632994457E-06
 -3.95566242829114E-05 -1.99213105233045E-04 -1.29036103354776E-03 -6.76671947699352E-04 -1.66394087409385E-06
 -3.88075186658351E-05 -4.44794615282070E-04 -2.02533455012555E-04 -1.22642791025074E-06 -3.24901557657042E-05
 -3.53814351508686E-04 -1.45492097249060E-04  3.12097017797086E-07  4.50661272764087E-06  6.26747771633846E-05
  3.88443864880898E-05 -3.24476899212244E-05 -1.28049455169959E-04 -4.39038974054473E-05 -8.95664176699881E-05
  1.94415466849085E-05  7.54537379009951E-05  3.31758289004143E-06  9.17401028434071E-06  2.83969365682834E-05
  5.52415999707484E-05  8.58708349198469E-07  6.12826015047185E-06  2.78073432123035E-05  4.27881163267360E-05
 -9.02697717339839E-05  6.06030334554898E-07  1.21636387426512E-05  8.85716861326046E-05  2.50712679710203E-05
  1.58014199395060E-06  2.95411388396526E-05  1.70892227921981E-04  3.22559162519327E-05  6.77478962104713E-07
  1.20678135975283E-05  5.65342441516460E-05  4.39316317188951E-06 -8.95862598205734E-06 -1.99265060798248E-05
  1.39811311279581E-05  2.54993591523666E-05  5.01574098191473E-06  1.11770051137710E-05  3.33119135030858E-06
  9.01344346708312E-06 -1.22118325113192E-05 -2.44782187511040E-05  6.23635086459571E-07  5.00766080444977E-06
  1.70773438512664E-05  1.63541265804352E-06  1.50844273707144E-05  2.73352561735305E-06  2.99622819510721E-05
  7.51908913123081E-07  1.02705322815674E-05  2.28333714406702E-06  1.65496692566478E-05  6.54073141639546E-05
  4.55997837301147E-06  4.29102262037046E-05  8.18382863919164E-06  1.10914416233288E-04  3.91114546552529E-06
  3.37378060508554E-05  2.30920162217568E-06  1.67781954066947E-05  6.64413551270821E-05  3.48611850339190E-06
  5.12165058011768E-05  9.18399232155618E-06  1.00958001149727E-04  2.45223463573108E-06  4.67397624293965E-05
 -2.69152392462685E-06 -2.07240710168785E-05 -7.31281074366372E-05 -6.08860025277236E-06 -5.27797746003338E-05
 -4.18936577490261E-06 -2.44960924050197E-05  1.35411901298148E-06  2.00072999666407E-05 -1.49396023218161E-05
 -8.30989423343625E-05 -3.54023725525941E-04 -5.99669152383788E-05 -4.61261159403615E-04 -3.30514974020674E-05
 -3.20385837769018E-04  1.84725915236950E-05  9.41692854256694E-05 -1.63688991879641E-07 -1.08470285333664E-06
 -7.40027513465324E-06 -3.46715408255968E-07 -9.74603035237680E-06  1.63396078251034E-06  1.95196468128066E-05
 -1.85494145007616E-06 -2.34650986785823E-05 -2.42485790017673E-07 -1.54773314243867E-06 -9.35626601595498E-06
  2.11443717355150E-06  2.30397561553534E-05 -4.24508613295835E-07 -9.77404055873304E-06  1.30755783482711E-06
  2.02917961801052E-05  4.86828682366129E-08  1.46430897153036E-08  2.00148353360895E-06  9.23486616815638E-07
  1.04963657133798E-05 -5.13364000927401E-07 -7.42453599909785E-06 -9.93430403081904E-07 -1.23780249005371E-05
  4.25068976996974E-04  2.85859448985951E-06 -9.81783135940303E-07 -7.46903617802389E-06  4.05010126567057E-06
 -3.20644335498715E-05 -1.22914572974315E-05 -3.09756275902583E-05 -3.51476420300670E-03  1.70992272124880E-05
 -1.40346131242388E-06 -2.16857388691059E-05 -1.39824170253771E-05 -1.91187928131168E-06  5.29852378062776E-06
 -1.31923597951470E-06 -3.97619188620726E-03 -1.32670909044017E-06 -7.77985242332930E-06 -2.20039078608604E-06
 -4.42423194453192E-06 -9.14934672438358E-06 -2.93520555700339E-05 -2.82073829061421E-05  1.00021164187837E+00
  9.76956839931928E-04 -1.65554875701815E-04 -1.92246708154185E-04 -1.55214133802917E-05 -6.92669606675836E-04
 -6.19804753223047E-04 -6.14028519214155E-04
* ORBITAL    1   31
 -5.42403037419222E-06 -3.92085218775119E-05 -1.97575417343950E-04 -1.28314587295822E-03 -6.73746234348711E-04
  1.66968978844266E-06  3.89287626364511E-05  4.44686665951822E-04  2.02008324127321E-04  1.28672171984302E-06
  3.37271766737378E-05  3.63097885400301E-04  1.48514846439428E-04  3.05476192458199E-07  4.43285201200393E-06
  6.47304617017333E-05  4.05889518548959E-05 -3.22125158269538E-05 -1.27587066270811E-04  4.40423077295402E-05
  8.93480850726778E-05  1.92200305358205E-05  7.50128413750669E-05 -3.66651029669292E-06 -1.03852654100768E-05
  2.95097428023191E-05  5.80181842268850E-05  8.46338287187033E-07  6.03794521413769E-06  2.73178658102308E-05
  3.75547883375405E-05 -9.41847708514166E-05 -5.90724117161665E-07 -1.18371630522268E-05 -8.60212220519837E-05
 -2.43304512961153E-05 -1.56102530798762E-06 -2.91232248817212E-05 -1.66442584494602E-04 -3.01687512711697E-05
  6.87391952384112E-07  1.22618584767064E-05  5.74743008983930E-05  4.55743913545061E-06 -9.08206050309194E-06
 -2.05917626679754E-05 -1.40085870665295E-05 -2.54573372153889E-05  5.30370565238908E-06  1.20269788239375E-05
 -3.40500963816129E-06 -9.24128055081961E-06 -1.23089938156645E-05 -2.45135044621573E-05  2.34483699155568E-06
  1.67725014698119E-05  7.87461497116801E-05  3.89023218139057E-04  1.87486593931900E-04 -7.80714196792023E-07
 -1.46407269419122E-05 -8.90189234086809E-05 -2.25210517665215E-05 -8.30320241914645E-07 -1.57319212750424E-05
 -1.30734556251070E-04 -5.29325769730415E-05 -1.30773322909489E-07 -2.36009604007937E-06  2.62173791984661E-06
  1.40847123809625E-05  9.48983804877801E-06  2.14554892728203E-05  5.87493831421489E-07 -4.09486709405651E-06
 -3.40939960560943E-07  4.10938610106749E-06  8.91651097974138E-08 -2.10522890171614E-06  1.28821249730678E-05
  2.52615609822957E-05  2.38449313222417E-06  1.70583528898276E-05  8.01525165008708E-05  3.97207482563425E-04
  1.90809766134235E-04 -8.89017855771371E-07 -1.66221458651181E-05 -1.05432548503775E-04 -2.67129561079302E-05
 -7.03870549334614E-07 -1.33040024322582E-05 -1.09506888775432E-04 -4.67081842795122E-05  4.04977931005862E-08
  8.60376023470747E-07  3.06035923444960E-05  2.21140775035166E-05  5.22916192209718E-06  7.84917477808221E-06
  9.33119653805177E-06  1.66518620898686E-05 -8.21582894644633E-06 -2.12543283764713E-05  8.78244071636215E-06
  1.87891047309328E-05  3.86272858073892E-07 -4.65436095712332E-06  2.33438541077285E-06  1.69615502713528E-05
  6.71221367768682E-05 -4.59207649550685E-06 -4.28543025020880E-05 -8.09474093996907E-06 -1.09479780095183E-04
  4.07405361555576E-06  3.54014811284498E-05  6.14741349405430E-07  4.93833088215202E-06  1.69854049523241E-05
 -1.55433114724516E-06 -1.45004535337740E-05 -2.61500760859964E-06 -2.88261187316581E-05  8.00020553300169E-07
  1.07443630563824E-05 -2.74556816689945E-06 -2.11292405244023E-05 -7.42618624962059E-05  6.24701810182317E-06
  5.42066315391951E-05  4.35165018957105E-06  2.58429341334218E-05  1.35475097354122E-06  2.01835486432010E-05
  2.30589254547356E-06  1.67278173724600E-05  6.60960592119882E-05 -3.59086303198707E-06 -5.28778145926134E-05
 -9.19034387830470E-06 -1.01046731049688E-04  2.55712043666414E-06  4.81452237380768E-05 -3.14960835713254E-07
 -1.99060501941242E-06 -1.10773961743928E-05 -1.17255217344918E-07  6.26411603415291E-06 -1.85347622095730E-06
 -2.18745124008664E-05 -1.67615456095025E-06 -2.23797607899816E-05 -1.52303615769086E-05 -8.47042226345150E-05
 -3.58835386135062E-04  6.05158859432505E-05  4.63948346535473E-04  3.38589937830706E-05  3.26100756970850E-04
  1.88032087975633E-05  9.60223690863813E-05 -7.12566861966337E-09 -2.63187667447649E-07  7.65788611118262E-07
 -7.57493621717894E-07 -8.92792280629829E-06  7.66454561057362E-07  9.34883751823424E-06 -1.07158689420536E-06
 -1.28199150881285E-05 -2.15402020240806E-07 -1.41287523458706E-06 -8.68773240337564E-06 -2.00867009466970E-06
 -2.20147775532176E-05  5.60706151302079E-07  1.08027873311651E-05  1.31000719572387E-06  2.00987872776241E-05
  1.10925516285001E-03  2.07751825960256E-05  2.12019893355033E-06  2.24296219127264E-05 -1.44155507748292E-05
 -3.46488894963314E-06  2.06614527775122E-06 -3.93202420336052E-06 -1.81428685632767E-03  8.51743352589144E-07
  1.45866281658704E-06  7.79267091128868E-06  3.97873945368272E-06 -3.05804640394204E-05 -1.07141139871616E-05
 -2.97649991303814E-05  1.00021696226010E+00  9.94296899544790E-04  1.70038003702622E-04  2.08529861876516E-04
 -1.67136368639887E-05 -6.89544705514064E-04 -6.23977217233140E-04 -6.17199547009969E-04  3.97073826648739E-03
  6.27158834888329E-06  6.50741102200885E-06  7.05317819423827E-07 -4.54150569744175E-06 -1.47538722577516E-05
 -3.40557833845239E-05 -3.32413468988815E-05
* ORBITAL    1   32
  2.36398924992337E-06  1.69101265333003E-05  7.94079311886582E-05  3.92872110847850E-04  1.89052616283057E-04
  7.17186410304615E-07  1.35789642804097E-05  1.11909824453150E-04  4.76086365632856E-05  8.95535824553315E-07
  1.67800012353890E-05  1.07061757696372E-04  2.73739912716295E-05 -3.65087003378452E-08 -7.92357790077765E-07
 -3.00913424735774E-05 -2.19117597632347E-05  5.15331965949713E-06  7.48196015429984E-06  8.92839709642766E-06
  1.90911297297488E-05 -8.16024525429443E-06 -2.10094797991838E-05  9.26474389945412E-06  1.65243414030766E-05
 -2.86032181890928E-07  4.85014333597624E-06  2.36878860036129E-06  1.69450653658451E-05  7.95957329424093E-05
  3.94230763988193E-04  1.90060226765962E-04  8.27094600139554E-07  1.56383999356130E-05  1.29510458126264E-04
  5.23802042308487E-05  7.70805973542147E-07  1.44301884265852E-05  8.70742257527347E-05  2.17773972741931E-05
  1.35994478893303E-07  2.45323257389666E-06 -1.97167786363959E-06 -1.38655232632964E-05  9.56255971510995E-06
  2.18222342848546E-05 -1.97784317660406E-08 -2.31274548674539E-06 -3.90956051173928E-07  3.87760242682389E-06
  6.64753501774818E-07 -3.91250542739950E-06 -1.28835230958867E-05 -2.52722422092194E-05  8.36174531241516E-07
  5.96431570738729E-06  2.69411191496004E-05  3.51270871986335E-05 -9.53810932469778E-05  1.55765188048022E-06
  2.90424220500643E-05  1.65657482717676E-04  2.98812389041155E-05  5.84110374063083E-07  1.16865929904463E-05
  8.46391269154153E-05  2.37999203400072E-05 -6.88792141595863E-07 -1.22942704086489E-05 -5.74815239246948E-05
 -4.42124777328793E-06 -9.16756667963780E-06 -2.08651780950571E-05 -3.50494723242343E-06 -9.45781332963462E-06
  5.38253528755637E-06  1.23094181472482E-05 -1.39982572731154E-05 -2.54605199027612E-05  1.24631269980835E-05
  2.48142665937663E-05 -5.42136011265334E-06 -3.91893419886979E-05 -1.97485691121399E-04 -1.28317108391062E-03
 -6.74034429092274E-04 -1.28517654523484E-06 -3.37043016238782E-05 -3.63285708868433E-04 -1.48660643595825E-04
 -1.66782775919915E-06 -3.88977384591025E-05 -4.44733123105491E-04 -2.02124622502787E-04 -3.07496234081953E-07
 -4.47865439461159E-06 -6.51716152855156E-05 -4.07430184152051E-05 -3.23016395634011E-05 -1.27895584412885E-04
 -3.63649797266277E-06 -1.03984966260774E-05  1.91508383960106E-05  7.48831283900017E-05  4.39989555692019E-05
  8.90880477847006E-05 -2.95218162985728E-05 -5.82221110818419E-05 -2.74878824075737E-06 -2.11532224177058E-05
 -7.43506472353445E-05 -4.34149669026217E-06 -2.57156861628858E-05 -6.26241583206206E-06 -5.43813408226760E-05
 -1.32829228242511E-06 -1.98258117191258E-05  2.31641092194313E-06  1.68072564843691E-05  6.63926842962413E-05
  9.17429352890614E-06  1.01001681591795E-04  3.58532132320491E-06  5.29058783965805E-05 -2.54233911803216E-06
 -4.79563081094500E-05  2.33659078841908E-06  1.69782514470745E-05  6.71993439169008E-05  8.13811755233812E-06
  1.09828644128863E-04  4.62871715967624E-06  4.31217017802497E-05 -4.08263723513817E-06 -3.53444178728812E-05
  6.07500549470861E-07  4.88310096300945E-06  1.67978557126445E-05  2.61815233893768E-06  2.89255048395470E-05
  1.52542150690207E-06  1.42120121003439E-05 -7.73616082963985E-07 -1.04192806947986E-05 -3.53791802046603E-08
 -4.04054132970158E-07  9.59176722795943E-08 -9.20713524340999E-07 -1.05669837088444E-05  6.58114774339751E-07
  7.99128164419649E-06  1.09579840230785E-06  1.28388291131295E-05 -2.72663949080068E-07 -1.73471826484149E-06
 -1.00516563901148E-05 -3.43832310427897E-07 -9.17064577087261E-06  2.13587992461644E-06  2.32502798181122E-05
 -1.24755516534814E-06 -1.98459590184369E-05 -2.44402298892262E-07 -1.56697072731127E-06 -9.40106439138958E-06
  1.76398864152063E-06  2.09534537818869E-05 -9.20831662205444E-08 -7.84593079106729E-06  1.77577449938836E-06
  2.29712895967839E-05 -1.51704130616831E-05 -8.42337137487904E-05 -3.57068850644286E-04 -3.37857533980636E-05
 -3.25396214106673E-04 -6.03514875920445E-05 -4.62557908471717E-04 -1.87205582543048E-05 -9.60370115153206E-05
  3.21897754555892E-04  2.82561155410712E-06 -1.39141656150335E-06 -7.03502238828696E-06  4.40692795057252E-06
 -3.10511657778212E-05 -1.22419198409065E-05 -3.18740217973843E-05  1.00021971917735E+00  9.99175547679618E-04
 -2.08254989377495E-04 -1.61631290110223E-04  2.24808347893754E-05 -6.20935757601039E-04 -6.90280770830195E-04
 -6.26059601980373E-04  1.80137330298480E-03  4.35498486457466E-06 -7.15181523644555E-06 -7.18522961091915E-07
 -4.08045028902314E-06 -1.32394031432089E-05 -3.20628138324667E-05 -3.28682231094358E-05  3.53097397383678E-03
  2.29910075085603E-05 -2.28592759183399E-05 -2.50672537014749E-06  1.43204255376585E-05  3.95791802401924E-07
 -4.99279220208143E-06 -4.91106280044904E-06
* ORBITAL    1   33
  2.76840849428164E-06  1.89796024735702E-05  6.45278204104783E-05  2.67798563850802E-04  2.09789990577151E-04
  9.79850192443846E-07  3.63500753248720E-05  1.45090093149314E-04 -1.90274275855360E-05  6.46911717357776E-08
 -1.36059085331276E-05 -7.74871442676904E-05 -1.91651939132826E-06 -7.43044229793350E-07 -1.66566741541706E-05
 -8.10091588751306E-05 -8.14786305005260E-06  7.72779013302793E-05  2.20513987153688E-04 -1.85056865404276E-05
 -4.83493962638895E-05  4.50150099355829E-05  1.17677986846043E-04 -3.93620647093285E-06 -2.75638909774500E-05
 -1.32308108991877E-05 -2.39204742020649E-05  1.78327149828671E-06  1.22064841693184E-05  3.87122244354704E-05
  1.53912905339674E-04  1.49365910131318E-04  1.16132372763406E-06  2.58879812390443E-05  8.62256373024052E-05
 -1.37830498809068E-05  6.51045167363177E-07  1.22221357213975E-05  1.60952864563038E-05 -2.07509391522078E-05
 -1.10469545693581E-06 -4.34557117377417E-05 -1.92211598398071E-04  8.93378892357733E-06  1.86357359652008E-05
  5.18783128632367E-05  2.14250641648219E-06  9.40441625414147E-06 -1.01080746626624E-04 -2.76218655580028E-04
  1.30442153770480E-05  1.87727460522708E-05  1.36002405239673E-05  5.14592046192278E-05  6.50878188198097E-07
  3.13626788428602E-06 -1.64712315350815E-05 -3.02569318625387E-06  1.44715608484896E-04  3.72553467855902E-06
  7.16465563944692E-05  2.18887228857318E-04 -2.95549087367810E-05  2.70615167586169E-06  5.37330851712004E-05
  1.66797872743262E-04 -1.61211316085896E-05 -1.01796631947355E-06 -2.28687977478015E-05 -8.22247547302341E-05
  1.05551712560855E-05 -1.05366999097460E-04 -2.47166633205763E-04  1.92838605348956E-05  5.12067615375029E-05
  7.69330668186038E-05  1.86692663971268E-04 -8.45477124881232E-07 -1.95106032475272E-05 -1.10369437039432E-05
 -1.38640749659483E-05 -4.75422969861322E-06 -3.39111137740560E-05 -1.55488723969585E-04 -6.20511932758623E-04
 -1.91262542956165E-04  1.92902026396726E-06  3.22039547129611E-05  1.65291362473321E-04  3.57435566471322E-05
  2.47922810590607E-07  7.88264232578366E-06  2.99938327564095E-05 -4.27348353735051E-06 -1.43655821971698E-06
 -2.64522765868383E-05 -1.38185619522695E-04 -2.76757422872559E-05 -1.41518676222557E-05 -4.14736283002419E-05
  8.58215776899797E-07  4.33591337254925E-06 -7.74195129004520E-06 -1.95222674954413E-05  2.26731502020607E-07
 -4.79543429019643E-06 -2.28918014157526E-07  5.75053018600612E-06 -2.16793777917675E-06 -1.97420234195210E-03
 -7.65768235082185E-05  3.17344845986794E-06  5.14841465461009E-05 -2.26980200532808E-05  3.22007621528709E-05
 -1.91523037700917E-05 -2.42778105127799E-05 -5.32806206979824E-06 -1.77948393974878E-01 -1.42318098008620E-03
  1.46635626524776E-04  5.62656059555747E-05  2.17833747299445E-03  1.81908251885564E-04 -1.45850964509890E-03
 -1.49593756607217E-04 -2.26671314554035E-06 -2.43274699057892E-03 -7.45053036866862E-05  3.33318149867895E-05
  1.76205121246032E-05  2.77307724226456E-06  4.60779491514463E-06  1.64613651579607E-05 -4.88098264218947E-05
  1.50015189331108E-05  9.84013709412001E-01  7.49855821655185E-03  1.20470298344104E-02  1.17499811953077E-03
  7.92596506466188E-04  1.12176019810433E-04 -8.05012325764422E-03 -7.71932649432974E-04 -1.84823748253639E-06
 -2.44914980628906E-05 -6.21941577215340E-05  3.13036647593709E-06  3.32772301373910E-05  2.08209898561590E-06
  8.47730944755914E-06 -1.16940970017941E-06 -1.76685189566591E-05 -3.45329018752863E-06 -4.84247748991137E-05
 -9.88196736529976E-05  1.13903607594483E-06 -1.64935224626217E-05 -3.46211828321357E-06 -4.69674237260631E-06
  8.81583772398458E-07 -1.00657249169947E-05 -3.04178001633942E-06 -4.38896227672209E-05 -8.46736558201074E-05
 -1.80066545136632E-06 -6.00411039590563E-06  2.42912040093420E-08 -1.07534913805470E-05 -3.60592955681921E-06
  2.44292706482786E-06  5.01042732793756E-07  3.97369000176831E-06  1.67864812121617E-05  1.69192370687181E-06
  2.22601738530485E-05  4.10633230916260E-07 -4.86505415364183E-06 -1.28860792142793E-06 -1.91068123099805E-05
 -7.36664101521443E-06 -4.58667894535716E-05  7.19282188677678E-07 -1.20357533073105E-05 -1.76243207424289E-05
  4.62532458826476E-05 -1.49506033817724E-05 -5.99236068764203E-05  1.84046966738212E-06  1.27711115045450E-05
 -5.82416547886986E-06 -4.76111482127383E-06 -3.85766570264263E-06  2.28795609094098E-05  1.10916138336177E-05
  4.42189128312964E-06 -7.41003790905142E-06 -4.60060048164198E-05  3.93881837028344E-06 -1.65929015926195E-05
 -1.17718977563114E-05 -1.79110937972132E-05  3.96108305719943E-05 -6.57017532342334E-05  1.66894506853537E-06
  1.02535539833364E-05  8.35129979475699E-06 -7.78872702308497E-06 -1.60750677003212E-05 -6.26210010089294E-06
 -7.62619947341326E-06 -2.59910624628804E-05
* ORBITAL    1   34
 -4.04139439920541E-06 -2.91129997099590E-05 -1.41894095815470E-04 -5.62442963231275E-04 -1.25815147561357E-04
  1.02674389470093E-07  5.19230457669768E-06  2.22710394582656E-05 -2.55970631807958E-06 -2.03517518286039E-06
 -3.94630371249347E-05 -2.05436641167473E-04 -3.88880261513432E-05  1.25589408601835E-06  2.20194876047401E-05
  1.17260619637800E-04  2.64901280722779E-05  1.38050688049891E-05  3.82137013175506E-05 -6.67763436763788E-06
 -2.31983999888378E-05  8.52908009976172E-06  2.30549441031035E-05 -5.54636664413621E-07 -5.68127621592633E-06
 -4.68004966702699E-06 -1.50378703798970E-05  1.36067802701679E-06  7.90554347307006E-06 -3.15451667747779E-06
  5.42173675115847E-05  2.10378494540332E-04 -2.45462079702056E-06 -4.77271660685386E-05 -1.45866389358621E-04
  1.20730877602060E-05 -3.73299645096512E-06 -7.19348823848865E-05 -2.27616409582433E-04  2.37885876183763E-05
  6.71277669346838E-07  8.11934445186415E-06  1.55654712184763E-05 -8.05704719131339E-06 -1.05611806895247E-04
 -2.44437683757158E-04 -1.33533371428796E-07 -1.73783041262948E-05  4.44320911664196E-05  9.61652319162080E-05
  2.54652879904177E-05  6.17852373222306E-05  1.68554401472004E-05  3.40022533049607E-05  2.14849691997949E-06
  1.42139342211377E-05  3.52329820823571E-05  1.63590267899162E-04  2.13780667039226E-04  6.97116628069685E-07
  1.37309664216343E-05  6.45734282212559E-05  1.10671465306689E-05 -2.31714951193216E-07 -7.61811983174596E-06
 -3.01599599932127E-05  8.58605043776946E-06  7.97014856199101E-07  3.77596552596349E-05  1.74046360093468E-04
 -5.67313761716616E-06 -1.95329365221854E-05 -3.71065715323485E-05  2.10709337646091E-05  3.90432112705096E-05
 -7.90786995007494E-05 -2.25089315013160E-04  1.96670897886430E-06  2.70693666747743E-06 -1.86235069409353E-05
 -6.00276401910452E-05  1.17623600824085E-06  7.57087132515434E-06  1.06952452469111E-05  5.36102696684981E-05
  1.52310238806103E-04  6.52715260855032E-07  2.65708700815066E-05  1.44455115093483E-04  1.53528672836345E-05
 -9.53102650136315E-07 -3.58496107168417E-05 -1.43692827169991E-04  1.86791079623881E-05  2.55482779110152E-07
  7.88375704445732E-06  3.47269510227395E-05 -1.70159466402458E-06  7.71619145056547E-05  2.19796852514087E-04
 -3.90366779120565E-06 -2.78538586571936E-05  4.51844571658010E-05  1.18398322977390E-04 -1.96653839205457E-05
 -5.34221139315378E-05  1.40308785073043E-05  2.76372673891096E-05 -3.22582877346207E-06 -3.10642647990461E-03
 -1.06407464524695E-04 -1.59087046713188E-06  1.43636366591991E-05 -4.12385625560749E-05 -6.52076278295775E-06
 -2.28997201744373E-05  4.32259592042764E-05  1.40324143784800E-05  9.84003605573907E-01  7.47276419028624E-03
 -7.90993476823735E-04 -9.86790268616932E-05 -1.20475452260494E-02 -1.18639463805133E-03  8.05102224992425E-03
  7.68307477191742E-04 -3.16598038491371E-06 -3.32086898997956E-03 -1.11898998185555E-04  4.04484125913815E-05
 -2.74310802165790E-05 -2.10254429334349E-06 -5.32186772471680E-05  2.90357021547486E-05  7.88342891370500E-06
 -7.83057829446803E-08  1.77893508201814E-01  1.28383307186745E-03  2.17825674861781E-03  2.45033030649118E-04
  1.39694354726359E-04 -1.81581136210113E-05 -1.45278171566233E-03 -1.28941106584406E-04 -3.91973590573125E-06
 -5.54761539728740E-05 -1.13310355069393E-04  1.16358322744591E-06  2.41273514196072E-05  2.71869711753282E-06
  9.96230488779346E-06  3.36284482359705E-06 -9.35544601516340E-06 -7.55166415319606E-07 -1.38531859538875E-05
 -1.89962337464490E-05 -1.30854789890767E-08 -9.70117683741567E-07 -3.10085142967650E-06 -2.55178145037001E-05
  1.70541056402725E-06  1.66502837906172E-05 -3.12454027678759E-06 -4.28988315137347E-05 -9.82342547235709E-05
 -2.90665814467765E-06 -1.10058849731027E-05 -3.36070290699956E-06 -3.94995159284538E-05 -7.44247597657475E-08
  2.01438068416417E-05 -3.49586675987973E-06 -5.02410229522344E-05 -9.91356878961065E-05  4.32984332099816E-06
  1.33326203263198E-05 -1.05865973232241E-06  1.58055445854925E-05 -1.41957446815682E-06  3.57941652501524E-06
 -9.72862159034825E-07 -6.21012333432291E-06  8.54043290877238E-06 -1.34451763078285E-05  1.05321953287692E-05
 -1.04329108902112E-05 -1.22722300489609E-05 -3.05268844808877E-05 -7.22165937438812E-06 -4.43732785524643E-05
  1.55123767041817E-05 -5.67577225460238E-06  1.10756519186075E-05 -6.13261694705604E-05 -1.49805633298320E-05
  4.39235509566667E-05 -8.08702185470715E-07 -3.59823086096765E-06  6.44553580444100E-06  2.05357843679627E-08
 -2.53843074602263E-07  5.14144557146193E-06  1.95167678839653E-05 -1.06092909963169E-08 -7.24927772102281E-06
 -4.51841271394361E-05  1.60122464387172E-05 -3.64559998245655E-06  1.27752834380979E-05 -1.83167255751640E-05
 -6.68073883804130E-05  3.96759678501172E-05
* ORBITAL    1   35
  9.22913437878633E-07  4.85525706048740E-06 -1.34624828279052E-05  1.88387361213870E-05  1.80067156917592E-04
 -4.03174399449329E-06 -7.55428382721053E-05 -2.31384251818381E-04  2.84588521372638E-05 -2.81081251933900E-06
 -5.38108296631197E-05 -1.63808772971357E-04  1.52631138075242E-05 -8.92603594048916E-07 -1.66887778232785E-05
 -5.47395259370523E-05  9.00494811483079E-06 -1.07872810132415E-04 -2.50825735173319E-04 -2.17716679083319E-05
 -5.56169916169655E-05  6.47888498372473E-05  1.51306660376091E-04  1.18576688645283E-06  1.99094926372785E-05
 -1.47132802518210E-05 -2.50830021205205E-05 -4.49398662706140E-06 -3.21948315784418E-05 -1.51641938668152E-04
 -6.03038571531928E-04 -1.63360199920752E-04 -2.02007271181285E-06 -3.61488850574856E-05 -1.86272061441387E-04
 -3.76418429568999E-05 -1.20189588816632E-07 -2.70393472345103E-06 -9.00538320226957E-06  1.45135233919106E-06
 -1.38083621109880E-06 -2.50860023590468E-05 -1.31869765654980E-04 -2.74881687888689E-05 -2.71649401385343E-06
 -8.56182523983111E-06 -2.67897093410431E-07 -7.98008732139648E-08 -1.04524039766185E-06 -2.18408765034075E-06
  2.95994083195366E-06  1.32675602534210E-05  2.10395544114216E-06  1.03483292181199E-05  2.14061590286278E-06
  1.44943439001279E-05  4.33866541121495E-05  1.80718285033461E-04  1.87091078923383E-04 -8.48637034426721E-07
 -3.44120396420473E-05 -1.42264604934669E-04  1.75779621680537E-05  1.73102844654262E-07  1.83593741232427E-05
  1.07295948918548E-04  9.26864678504786E-06 -5.38197565131267E-07 -1.30192222517860E-05 -6.29147916471018E-05
 -4.58241239104848E-06  7.64627869239766E-05  2.20733085300317E-04  1.97969712970672E-05  5.30314674417451E-05
  4.43588452587384E-05  1.17632809250000E-04  3.70501851033195E-06  2.64620200674305E-05 -1.30548573945532E-05
 -2.42017003134075E-05  1.97306586441302E-06  1.33538405953839E-05  3.92044035347292E-05  1.60885255002182E-04
  1.75699938704991E-04 -7.15499687500205E-07 -1.73472267090543E-05 -5.94734518568020E-05  1.20088236654076E-05
 -7.42834750765000E-08 -1.13916648265625E-06  1.89917893572838E-05  1.70973725335364E-05 -7.35689803756085E-07
 -3.77246286004737E-05 -1.79494250804614E-04  5.19018207597010E-06  2.59885567672457E-06  1.49405583106858E-05
 -1.91190061737606E-06 -6.27466790826151E-06 -8.93159216386305E-05 -2.52663970317149E-04 -1.68890061743645E-05
 -2.92033086674324E-05  1.60912259616458E-05  5.56857723717174E-05 -3.13614372208307E-06 -2.50747157004088E-02
 -2.61722754116887E-04 -2.50028084979533E-05 -3.94243907970280E-05 -3.08118620312176E-04  2.41810111347076E-06
 -2.04568543215699E-04 -2.94372769836446E-05 -2.62287113087349E-06  2.72690859086899E-03 -5.41528907344610E-05
 -7.13156124269446E-06 -5.32971144334451E-05 -3.44319651462878E-05 -3.67979377074023E-05  1.93979507744213E-05
 -1.32893904208212E-05  1.48057803553261E-05  9.99649623098162E-01  7.59700373975871E-03 -1.23043136240699E-02
 -1.20307583296760E-03 -8.54713450292010E-04 -1.15719278619953E-04 -8.05265507443397E-03 -7.66389635777476E-04
 -2.62521864215002E-06  2.88163895642648E-03 -4.63810834237638E-05  3.19966283372042E-05 -6.17805363674799E-06
  2.35759889179625E-06  3.38832667446189E-06 -2.63608629919589E-05 -5.16343961894087E-05 -3.53532014559125E-06
 -5.05460416731999E-05 -1.01170924501327E-04 -1.09413748797912E-06  1.65939232599720E-05  3.92081678370499E-06
  9.03163233276056E-06  1.18551165750069E-06 -6.81026146222636E-06 -2.44829882084389E-06 -3.32951930508149E-05
 -7.91885732769510E-05 -3.29847199145713E-06 -3.68824620049094E-05 -2.44500564950254E-06 -9.11828303608487E-06
 -6.55980655688069E-07 -1.92906004765094E-05 -8.34477707524956E-08 -4.41737671255186E-06  1.78830906326258E-07
 -2.36775851703159E-06 -2.41389458056723E-05 -2.74443204112006E-07  1.97964774223458E-06 -1.54004103093672E-06
 -1.84352359561387E-05 -3.49281205529459E-06 -5.03066451216563E-05 -9.87987790177369E-05  2.35426869737333E-06
  9.05242357991259E-06  4.92915045695624E-07  1.67516633237818E-05 -3.54019925162541E-06  6.11345424690538E-06
  6.70630680435054E-07  5.54312128079315E-06  3.37460858999055E-06  5.37790377319056E-06 -2.14418246762145E-06
  1.34576031562776E-05  8.47557035164574E-06  1.04460690236325E-05 -7.50839141916802E-06 -4.64163118004631E-05
 -2.56143775290533E-06  1.33786486669638E-05 -1.53318420136231E-05  4.50929932498928E-05 -1.62162830710281E-05
 -6.35055141353634E-05  4.79116218081076E-07  2.78765916933772E-06 -1.08545616465463E-05  7.97690422513688E-06
 -1.40446360269639E-05 -9.25745228253817E-06 -1.72850921654308E-05 -2.06699099258311E-05 -7.49785441686593E-06
 -4.62891696072214E-05 -4.78579137405814E-06  1.60642564213530E-05 -1.18936268543726E-05 -1.67286940126764E-05
  4.25350298868654E-05 -6.45951110315180E-05
* ORBITAL    1   36
 -2.01891991998808E-06 -1.35933136466175E-05 -3.84830202250421E-05 -1.61352100458319E-04 -1.84531015698538E-04
  1.28454839706263E-07  2.66297659917786E-06  3.06259394777211E-05  1.56432420534585E-05 -5.75483847500120E-07
 -1.46818171285218E-05 -5.14618219848658E-05  1.11946344813887E-05 -6.93889402328943E-07 -3.69697990620122E-05
 -1.77356706765438E-04  4.59931681245491E-06  2.84275384976982E-06 -2.26040197284725E-06  1.80181661177950E-05
  3.21182437423476E-05  8.62302513620055E-05  2.45563196631567E-04  1.85754694305414E-06  5.26755980869702E-06
  1.67980043444066E-05  5.68997735248740E-05 -1.91666112297352E-06 -1.28897622122486E-05 -3.58124275872246E-05
 -1.50456545070461E-04 -1.78801112500369E-04  2.76071111389564E-07  2.02359529882948E-05  1.17107599616239E-04
  1.12600236041748E-05 -8.41830455931523E-07 -3.43141757269555E-05 -1.41908742765214E-04  1.75698292081225E-05
 -4.66585034067493E-07 -1.17410508826611E-05 -5.60392929141751E-05 -3.07456240505267E-06 -7.64027765058319E-05
 -2.20603117059168E-04 -3.59312687462854E-06 -2.64241717940340E-05 -4.43635794523365E-05 -1.17771629167506E-04
 -1.99715907175502E-05 -5.38818371543616E-05 -1.32198980874468E-05 -2.48066434725414E-05  4.39033398211726E-06
  3.14937351472560E-05  1.49573418936926E-04  5.94226487593849E-04  1.53931495217280E-04 -7.49524483254025E-08
 -9.25885693522202E-07 -1.63653022114131E-06  5.90914466095926E-07 -2.02507612753127E-06 -3.69935901702664E-05
 -1.91222683781487E-04 -3.80329130927825E-05 -1.35174284091916E-06 -2.43829169130249E-05 -1.28430615020360E-04
 -2.72285342653397E-05 -1.14036797965238E-06 -2.56155966168217E-06 -3.86591408826168E-06 -1.57817321844988E-05
 -1.19227020282720E-06 -3.75556042636899E-06  8.88878667695612E-08 -1.24299082877759E-06  2.68217158586658E-06
  1.14233630936200E-05 -1.02563803551670E-06 -5.54990737100909E-06  1.14182635554784E-05 -2.72123506154686E-05
 -1.89077082274039E-04 -2.77656149111791E-06 -5.29655500163193E-05 -1.60847487267934E-04  1.47119620789961E-05
 -4.03261807053531E-06 -7.55718591837225E-05 -2.32585825096691E-04  2.76603996593047E-05 -8.56603709843788E-07
 -1.48143099635972E-05 -4.57545669930636E-05  8.77666479860008E-06  1.07894826654003E-04  2.50489075886885E-04
 -1.07069139425747E-06 -1.95941397225131E-05 -6.03751394082585E-05 -1.38808891961891E-04  2.26289527947107E-05
  5.71134181598196E-05 -1.55362210924359E-05 -2.79454437530843E-05 -1.46556948892526E-05 -9.99650042654020E-01
 -7.59442028828787E-03 -8.59617783301492E-04 -1.14211262696253E-04 -1.22972783151426E-02 -1.20413901530678E-03
 -8.05708359038194E-03 -7.66329296197200E-04  2.76321069948704E-06 -2.73401993653154E-03  5.13281232503820E-05
  2.48961861854045E-06  6.05494951374932E-06  3.02415847897107E-05 -4.68241255085552E-06 -2.50153021230568E-05
 -5.08331391930203E-05  2.39827735513824E-06 -2.50186541400011E-02 -1.18894462216073E-04  3.08281311639064E-04
  6.26920517571361E-05  1.79489813130741E-05 -3.36744977319618E-05  1.99068624081255E-04  8.95699366058508E-06
  2.76307431970798E-06 -2.52789222043867E-03  5.91850009296427E-05 -3.18231028222212E-05 -3.60452361151927E-05
 -6.97670962385412E-06 -5.34576476134053E-05  1.79056772205992E-05 -1.09373469236795E-05  2.36786940845635E-07
  6.69758125442873E-06  4.32246830242305E-06 -2.02901612548659E-07  1.30989894651006E-06 -2.51973066617009E-06
 -2.42811229083981E-05 -1.56509124570369E-06 -1.78537387874901E-05  3.61563438084493E-06  5.19795517056860E-05
  1.02767798016150E-04  6.60936539060747E-07  1.86008590600478E-05  2.48094042703070E-06  9.54269127560526E-06
 -3.50615393283392E-06  7.11076456512737E-06  3.56823856755551E-06  5.15977562907243E-05  1.01537075659711E-04
  4.05927763768553E-06  9.71199544850509E-06 -1.09157333064142E-06  1.67450776003225E-05  1.28243531405827E-06
 -5.98686391931194E-06  2.62500339201995E-06  3.59036153062751E-05  8.42023970086166E-05 -2.56533491753471E-06
 -9.57045896173551E-06 -3.32833447869192E-06 -3.77622258368344E-05 -4.80210132937427E-07 -1.96234436697939E-05
  7.48370938594993E-06  4.61436198380410E-05  1.59406813533293E-05 -4.98514603467721E-06 -1.18347600665591E-05
  6.39685315937553E-05  1.62948784454548E-05 -4.31431268188723E-05 -9.82309711040416E-08 -4.12177468663424E-07
  8.13566666029807E-06 -1.16429584550682E-05 -1.32156096850410E-05  1.82378542997098E-05  1.00866619809287E-05
  2.05300875180990E-05  7.54204590834680E-06  4.67153213658336E-05  1.41788912940060E-05 -3.04818256997259E-06
 -1.50827624902479E-05  1.67012416979861E-05  6.44471964840592E-05 -4.51561405757137E-05 -3.06063232050600E-07
 -3.29050569031635E-06  5.65161114134072E-06  2.58841598064108E-06 -1.58472029081306E-06 -7.65078540555143E-06
 -1.26109407551781E-05 -1.02389649711038E-05
* ORBITAL    1   37
  1.49672389874327E-06  1.07411024380190E-05  5.11584270310925E-05  1.99724226013149E-04  3.14870446939704E-05
 -1.05425966155090E-06 -1.97114307418489E-05 -1.16857430349483E-04 -2.99128705504656E-05  2.99917942877086E-07
  5.51534833295903E-06  2.91394151119892E-05  3.53995433049072E-06 -9.47328380752913E-07 -1.76543741336806E-05
 -1.02240443541696E-04 -2.34345457848593E-05 -9.82152844097139E-06 -1.65375183390602E-05 -6.07185616223195E-06
 -8.37634502023692E-06  5.56002762472948E-06  9.30931847411499E-06  1.21186013786827E-05  2.01403202610319E-05
  4.26234652687824E-06  8.36761214653229E-06 -5.96880424857437E-06 -4.14835013389589E-05 -1.73268740150072E-04
 -8.66975755489759E-04 -4.78356929165151E-04 -5.18191880059043E-06 -9.34230383476250E-05 -5.78350654575265E-04
 -1.19532437611279E-04 -1.58338355055014E-06 -3.13249146308477E-05 -2.24946195204585E-04 -6.57706970837954E-05
 -2.54493880376138E-06 -4.39188087204122E-05 -2.49919437024152E-04 -3.81325472476754E-05  3.70511672793180E-05
  1.18554352732287E-04  1.63453568095594E-05  6.74945014854094E-05 -2.13520828260006E-05 -6.87023767015676E-05
  3.31885109962996E-05  1.35838662498272E-04  3.52932056299438E-05  1.44304459578573E-04  2.71524845983401E-06
  1.94929961181467E-05  9.31249685964305E-05  4.20753543292889E-04  1.30500823970242E-04 -1.33481181769103E-06
 -2.51100600766907E-05 -1.63637840688196E-04 -4.59527177630057E-05 -5.68372686973211E-07 -1.01912770033768E-05
 -5.01328496701873E-05 -6.64047342953701E-06 -1.41939500049313E-06 -2.68530146630522E-05 -1.75498669985554E-04
 -4.85807188076832E-05  8.87184396208337E-06  1.24268758015959E-05  1.26662736638844E-06 -5.51804942444139E-06
  8.28267056158723E-06  1.16437978814027E-05  1.72637978138807E-05  3.50657164535709E-05  9.37036504996118E-06
  2.19671353942341E-05  2.69098452215322E-06  1.93191362656867E-05  9.23136342737206E-05  4.17615282154286E-04
  1.29660403860869E-04 -1.94603872695582E-06 -3.65133922020899E-05 -2.30772594612325E-04 -6.06802379068830E-05
  5.56402364614827E-08  1.39656770342050E-06  1.75038481789895E-05  8.10574553845604E-06 -5.27678878122291E-07
 -1.02709180645342E-05 -7.83113698836891E-05 -2.72609348033048E-05 -2.82893413733490E-06 -4.05298879800565E-06
 -1.44868098025916E-06 -4.92412849575482E-06 -1.18037328870751E-05 -1.67114974811758E-05  1.44320748909509E-05
  3.54720398399828E-05  1.29768072393608E-05  2.06599176156973E-05  1.56010482516120E-06 -1.28967210069418E-05
  3.66714592806573E-05 -5.15483249895253E-06 -3.04259995537454E-05  6.60347244246067E-07 -4.33476429964806E-07
 -2.19202341045610E-06 -2.25959428964034E-05  2.95349366554913E-06  6.86019891784750E-06  7.85915264900084E-05
 -1.03151096195696E-05 -1.01561355026511E-04 -2.67279540036680E-06 -7.38381485065045E-06 -5.37803001766997E-06
 -6.63676109424593E-05  5.75047037076670E-07  5.38680627736546E-07  1.80966436154362E-05 -2.07285937655884E-06
 -2.42813843302090E-05 -3.96124237927503E-07 -4.89531044126490E-06 -1.17045783172213E-06 -1.36425377274322E-05
  1.61057002957236E-06 -1.21834096092068E-05  3.75626279499353E-05 -3.78304804673551E-06 -3.13210321498876E-05
 -5.95309966256385E-07  1.32245515854216E-06 -4.15842662428055E-06 -2.09240929079708E-05 -1.63174859801613E-08
  1.48785532468084E-04 -2.03611705120629E-06  1.70958260453741E-06  7.75933739027339E-06 -2.75902961163435E-06
 -1.98603858922135E-05 -2.20601089646092E-06 -8.28859980549261E-06  6.40790380352550E-08  9.32378698587230E-05
  1.83820498557266E-06 -7.30155365306951E-07  6.69111254223394E-07  9.77920286857414E-07  4.39092367350714E-06
 -1.18572921267917E-06 -2.50035372591983E-06 -1.71738871618391E-05 -9.99913785020596E-01 -7.11833725610571E-03
 -5.67502144697912E-03 -5.02428585321709E-04  9.40013986583471E-03  6.82317149125053E-04 -1.05545480259275E-02
 -8.30090697370127E-04  1.91417246974999E-08  2.42197527057085E-04 -4.36321791287609E-07 -2.69608774119796E-06
 -1.25270518879879E-05  1.95092698724376E-06 -1.69124940476579E-07  4.12876819032417E-06  1.95920859280582E-05
  1.04950531522415E-04  1.73624160060052E-04  7.66836467836917E-05  1.10878943938146E-04 -2.25205126353918E-05
  1.26468036736771E-05 -2.50515292515230E-05  1.31427074218115E-05  3.14802697934633E-07  3.80468026364033E-07
  1.21051663829237E-06  3.32346582191445E-06  2.59806748203550E-06 -1.88518152436143E-05 -7.25570470943469E-06
 -1.77679204118300E-05 -2.87818445087150E-06 -1.47350171318891E-05 -1.87396276843647E-06 -9.04929456860261E-07
 -8.13050688906932E-07  1.30278946124535E-06  2.64901110473983E-05  2.62716811268530E-05  2.96022644464113E-07
  2.25133357916444E-07  4.10798296603357E-06  4.09395458230253E-07 -1.43119496035080E-06 -7.33607294842964E-06
 -1.88714307416694E-05 -1.77723286325240E-05
* ORBITAL    1   38
 -2.68247680405334E-06 -1.92572360603858E-05 -9.20063178017734E-05 -4.16332188580795E-04 -1.29175933683956E-04
 -1.32183843298353E-06 -2.48926965755503E-05 -1.62314587986410E-04 -4.55157669308306E-05 -5.60644439853025E-07
 -1.00622188806230E-05 -4.94420044145099E-05 -6.41679601474679E-06  1.41601308775477E-06  2.68183701143222E-05
  1.75639899084514E-04  4.86473597006329E-05 -8.71065901575435E-06 -1.21912830313150E-05  1.30879136774967E-06
 -5.56957614555491E-06 -8.47912876931874E-06 -1.20902596684231E-05  1.73473834671994E-05  3.51938264532789E-05
 -9.22027730739120E-06 -2.15591389044513E-05 -2.64982613602736E-06 -1.90242207928175E-05 -9.09201061850948E-05
 -4.13623940961699E-04 -1.30753890921747E-04 -1.90810223898824E-06 -3.58112643475091E-05 -2.27473576248401E-04
 -6.03647001488041E-05  6.24658977516651E-08  1.53291332337397E-06  1.85548053549871E-05  8.47169143749579E-06
  5.40369872672397E-07  1.05150391242628E-05  8.01743229692092E-05  2.78929795724201E-05  2.91702159163336E-06
  4.14049249551189E-06 -1.51227057541165E-06 -5.12680640186630E-06  1.15098637409684E-05  1.59856574082597E-05
  1.46053348435803E-05  3.57811507150631E-05 -1.26340865029947E-05 -2.01443830011386E-05 -1.47758776152521E-06
 -1.06041351192843E-05 -5.05192645023509E-05 -1.96608241600085E-04 -3.03352627596280E-05 -1.03232990635802E-06
 -1.92910242860000E-05 -1.14049105639598E-04 -2.91609672543463E-05  3.02314290948380E-07  5.56640369662192E-06
  2.94870768434730E-05  3.62302670317775E-06  9.47266075683344E-07  1.76556478789680E-05  1.01963482077615E-04
  2.32653792845415E-05  9.64771368760393E-06  1.62278064148774E-05 -6.21372362567114E-06 -8.63125638444268E-06
 -5.61156798900345E-06 -9.47866248370510E-06  1.18678872592051E-05  1.96234748555137E-05 -4.09291448777233E-06
 -7.92290167688885E-06  5.94138072096744E-06  4.13115734394853E-05  1.72624976220218E-04  8.60222629855326E-04
  4.73765702573867E-04 -5.05885382562942E-06 -9.18709229848591E-05 -5.71743447496880E-04 -1.18397076516208E-04
 -1.56759278387722E-06 -3.12264856503470E-05 -2.25768625070033E-04 -6.64570984434652E-05  2.46012853254856E-06
  4.27415445972352E-05  2.45625309013654E-04  3.81774357919366E-05 -3.75499932127867E-05 -1.19881669056617E-04
  1.62856537222970E-05  6.72356963805860E-05  2.22397804419811E-05  7.07805825836079E-05  3.17867994422354E-05
  1.31968220881831E-04 -3.56514242616868E-05 -1.45859634050426E-04 -3.02403954268634E-06 -7.33224800021851E-06
 -8.01312359622870E-05 -1.03308147145006E-05 -1.01750184681461E-04 -2.66774521112452E-06 -6.76841802992237E-06
  5.38526723058690E-06  6.70326589671810E-05 -1.56467128973753E-06  1.20263531895298E-05 -3.65993512643587E-05
 -5.06193255598565E-06 -2.94008148347693E-05  7.52726791397658E-07  1.96752107485155E-07  2.25260457264955E-06
  2.33000726553653E-05 -1.53886104688459E-06  1.28558022677181E-05 -3.58832349378772E-05 -3.72787705101987E-06
 -3.03750135434195E-05 -6.53927095808857E-07  8.65970172064101E-07  4.03561016029721E-06  2.01883930928142E-05
 -5.75685623134518E-07 -6.80392376519563E-07 -1.81038077659338E-05 -2.04294925424849E-06 -2.40595258012766E-05
 -3.58252336978668E-07 -4.60327209104449E-06  1.20877577223664E-06  1.38613615246139E-05 -6.98417054509750E-08
 -1.84120783875454E-04 -2.63929676344304E-06 -1.59138839036858E-06  5.13216914293329E-07  1.49819875805265E-06
  4.37844202026658E-06  2.13907651490602E-06  2.60138752121552E-06 -5.83937757938855E-09 -1.11323060033442E-03
 -5.00640672734570E-06  1.09066644454519E-05  8.33433230074552E-06 -8.18799704757018E-06 -2.01898741087292E-05
  1.23808779245709E-05  8.80878569506258E-06  7.51907158653613E-09  2.41735957231758E-04  4.45999798554606E-06
  7.40520625849954E-08 -1.20211791824145E-05 -2.63016821410223E-06 -4.92960079119708E-07  9.64839020236521E-07
 -1.94330129058950E-05  1.69818880043693E-05  9.99911917100745E-01  7.12487518327356E-03 -5.63993940532697E-03
 -4.96590655249934E-04  9.52046403195031E-03  6.95818591887795E-04  1.05751889565748E-02  8.31073223776541E-04
 -3.37375734303156E-07 -2.62965764714486E-07  1.28607832186519E-06  3.26183069038793E-06 -2.53824107938871E-06
  1.89378257054258E-05  7.40164574784027E-06  1.76801462858770E-05 -1.09927073926886E-04 -1.80626048758945E-04
  7.84799126137760E-05  1.13246948042612E-04  2.55583983475073E-05 -1.30365464080056E-05  2.53638038898244E-05
 -1.23746166419139E-05 -1.88931672482806E-07 -4.46703220247239E-08  4.14344415484269E-06  5.33852729606962E-07
  1.39833812379612E-06  7.25175639542817E-06  1.88285083950933E-05  1.74235661388021E-05  2.83695714173849E-06
  1.44623924886565E-05 -1.95783443355099E-06 -7.27368807526390E-07  8.82723765119342E-07 -1.34780260490233E-06
 -2.58691502316035E-05 -2.60881879830241E-05
* ORBITAL    1   39
  5.93519803050140E-06  4.12668414213934E-05  1.72403640530770E-04  8.59110294264647E-04  4.73405918670015E-04
  1.56616767266213E-06  3.11982125007502E-05  2.25654013421884E-04  6.64600467967550E-05  5.06257514667443E-06
  9.19433017058389E-05  5.72346628666182E-04  1.18580848450571E-04 -2.45877181206040E-06 -4.27242751640601E-05
 -2.45508294444195E-04 -3.81122082779868E-05 -3.75612177229869E-05 -1.19960115080324E-04  3.19249728638316E-05
  1.32204263860796E-04  2.21862244753000E-05  7.07537273046194E-05  1.63453392753186E-05  6.73837448023851E-05
  3.56729251411985E-05  1.45930789594164E-04 -1.48081042083463E-06 -1.06276100562145E-05 -5.06372925743726E-05
 -1.97132140572179E-04 -3.04826184138895E-05 -3.06153034829542E-07 -5.64072226245658E-06 -2.99634012932197E-05
 -3.75581693966209E-06  1.03358858784601E-06  1.93159707066918E-05  1.14238409856882E-04  2.92241803164746E-05
 -9.45295544504851E-07 -1.76190452874640E-05 -1.01681818086849E-04 -2.31695888726089E-05  9.65139089941765E-06
  1.62175730391141E-05  1.18722220593479E-05  1.96147704875735E-05 -5.57302874710374E-06 -9.41201018827770E-06
 -6.18062682539683E-06 -8.57799026154501E-06  4.05509943636272E-06  7.83629359778382E-06 -2.65909649699917E-06
 -1.90897454554857E-05 -9.12147137914659E-05 -4.14787071896976E-04 -1.31042923203366E-04 -6.40191482750017E-08
 -1.56042680861203E-06 -1.86597019761239E-05 -8.47827976238848E-06  1.91102058760223E-06  3.58605737988545E-05
  2.27782135739705E-04  6.04192530888348E-05 -5.37429438365354E-07 -1.04633777838122E-05 -7.98161159754594E-05
 -2.77937262247659E-05  2.96475020384349E-06  4.27418642618638E-06  1.45880926021009E-05  3.58298409975668E-05
  1.14941318700839E-05  1.59494802668911E-05 -1.47939291380445E-06 -5.03554119265227E-06  1.26492613694165E-05
  2.00910003690366E-05 -2.66905578196431E-06 -1.91638834789620E-05 -9.16152205380158E-05 -4.14352571414378E-04
 -1.28066319838134E-04  5.49433307780160E-07  9.85892950584002E-06  4.81850385733209E-05  6.16387139716346E-06
  1.31926079695708E-06  2.48402937013249E-05  1.61898087120469E-04  4.53797658658709E-05 -1.41039496005503E-06
 -2.67195300502136E-05 -1.75041244350729E-04 -4.85362296924725E-05 -8.80112426053535E-06 -1.24691163350805E-05
  1.74024319347151E-05  3.53775757730691E-05 -8.42936056533288E-06 -1.19359545857826E-05  1.37938816171992E-06
 -5.27589721410271E-06  9.14219144693390E-06  2.12401700050029E-05 -1.54575540439879E-06  1.28228571973637E-05
 -3.60537719438053E-05  6.31019430610763E-07 -1.09112435414139E-06  3.72024820112314E-06  3.03428052359745E-05
 -4.02445586973964E-06 -2.00293878360187E-05 -5.78490876261706E-07 -6.76967949373963E-07 -1.81693431730718E-05
  3.49210260270923E-07  4.55666194566804E-06  2.04728235837988E-06  2.40769841411770E-05 -1.19890008427013E-06
 -1.37658408590735E-05 -3.03095188505675E-06 -7.41365451629574E-06 -8.03055918680144E-05  2.66734981127251E-06
  6.76404645651996E-06  1.03381619546791E-05  1.01804905318510E-04 -5.37341954171109E-06 -6.69634372049404E-05
 -1.56458153459985E-06  1.19698141900083E-05 -3.65905002692470E-05 -7.58674654165784E-07 -2.72486909288578E-07
  5.06526746248303E-06  2.94042605860245E-05 -2.24308298680858E-06 -2.31897299039175E-05  4.25429000587473E-09
 -6.03660088671240E-04 -1.32792346376211E-06 -5.36228189583804E-06 -1.84979224450525E-07  4.72438716576489E-06
  1.23628814388357E-05  7.90899269872089E-06  1.99263533814364E-05  1.69385110792032E-05  9.99911939088204E-01
  7.12717275829464E-03 -9.52709236284152E-03 -6.96329600999268E-04  5.64207164330585E-03  4.96842344392761E-04
 -1.05654251087946E-02 -8.31045006780205E-04 -6.92869460870039E-08  9.23029302692818E-05 -7.56350199032810E-07
  6.49836729969521E-08 -4.30701540449708E-06 -1.02741876862620E-06 -7.86361876122672E-07  7.65185941337743E-07
 -2.44698554841925E-06  3.12472731047355E-08  1.11305168197819E-03  1.08423560759961E-05 -4.37245030147647E-06
  1.90782968819892E-05  1.02968499270763E-05 -6.79008031683763E-06  1.11533677346696E-05 -6.94857057723760E-06
  2.80399852972184E-06  1.43914150527245E-05  7.05267862233496E-07  1.91084055144373E-06 -8.68121697155842E-07
 -2.60440413884304E-05 -1.32804768396994E-06 -2.58526878195925E-05 -4.39743057048134E-07 -4.78100420586119E-07
 -3.56624780052178E-07 -3.96215044324520E-06 -1.36389839134388E-06  1.74134036516342E-05  7.30643876649047E-06
  1.88170123693114E-05 -1.10015457457046E-04 -1.81415545787932E-04 -1.13718117750018E-04 -7.84466827563825E-05
 -2.47249795089629E-05  2.53171721049565E-05 -1.23846275292465E-05 -1.23743686591525E-05 -2.35325749578624E-07
 -5.22487951520063E-08 -3.36196815551301E-06 -1.36531853554686E-06  2.58124072960212E-06  7.36531283891030E-06
  1.76071360242279E-05  1.88889029160555E-05
* ORBITAL    1   40
  2.66683657612276E-06  1.91470811004715E-05  9.15189120161453E-05  4.14420273696858E-04  1.28875521515837E-04
 -5.72520937342632E-08 -1.42555766141470E-06 -1.76673540486645E-05 -8.14408358523052E-06  1.92787220795079E-06
  3.61798035102911E-05  2.28939974065165E-04  6.03387249286043E-05  5.25183591960060E-07  1.02187079937416E-05
  7.79607129987798E-05  2.71425774787647E-05 -2.78033795433420E-06 -3.93732396437786E-06  1.43431825073771E-05
  3.52660644411108E-05 -1.17481235772940E-05 -1.66710341918469E-05 -1.45843463804234E-06 -4.95951552371998E-06
 -1.28647917741069E-05 -2.05350351297824E-05  2.69945487504024E-06  1.93800964094418E-05  9.25947843151265E-05
  4.18425398511980E-04  1.29682771015151E-04  5.67718645730645E-07  1.01866084467976E-05  5.01138615609273E-05
  6.64480304882547E-06  1.32874383431417E-06  2.49984937614050E-05  1.62944458836880E-04  4.57350521904873E-05
  1.41591785745013E-06  2.67930785401146E-05  1.75056749074076E-04  4.84144006435267E-05  8.82216835337448E-06
  1.23786149103634E-05  1.71979699998652E-05  3.49531541806597E-05  8.25448706570202E-06  1.16298163720341E-05
  1.22219282005737E-06 -5.56920942081458E-06 -9.38182703200468E-06 -2.19614034200990E-05 -5.98173954704940E-06
 -4.16380749078332E-05 -1.74637972671203E-04 -8.67115243076462E-04 -4.74016817955726E-04  1.53703692562675E-06
  3.07338045894876E-05  2.23466576101687E-04  6.59737085904424E-05  4.94937796977021E-06  9.05404040882949E-05
  5.70966994204738E-04  1.20064611008107E-04  2.41319351244062E-06  4.23007129599699E-05  2.46401655020947E-04
  3.89488926052242E-05  3.68297118607451E-05  1.17999995038871E-04  3.17530690574366E-05  1.33730773187483E-04
 -2.13140405512423E-05 -6.87202579749892E-05  1.61828877703173E-05  6.69120577440577E-05 -3.44984808715436E-05
 -1.43499014954088E-04  1.48995958095077E-06  1.06932171826984E-05  5.09475490783395E-05  1.99187792782017E-04
  3.15108236244494E-05 -2.99610326986039E-07 -5.51258232531802E-06 -2.91586868196526E-05 -3.57303204205450E-06
  1.04849354727419E-06  1.96074783781042E-05  1.16378661308817E-04  2.98305780236779E-05  9.44041301363499E-07
  1.76016864899571E-05  1.02071138942843E-04  2.34334952452290E-05 -9.77072798709871E-06 -1.64535268793051E-05
  1.20709691548556E-05  2.00670713179534E-05  5.54931622823614E-06  9.28558370779460E-06 -6.06585389236804E-06
 -8.37802397011897E-06 -4.25577457738905E-06 -8.34872275148136E-06  5.74153818879663E-07  5.79059517902044E-07
  1.80680072448353E-05  3.94770209887474E-07  4.87217546836889E-06  2.06319344401373E-06  2.41649063076386E-05
  1.16479920142436E-06  1.35444782037081E-05  1.60604665472923E-06 -1.17959887093137E-05  3.76087282262465E-05
  5.88133068629079E-07 -1.36517702114622E-06  3.76907339661774E-06  3.12385675707693E-05  4.17334335493893E-06
  2.12006391503130E-05  1.55041959844198E-06 -1.23771688004708E-05  3.66850611192083E-05 -6.80367629716567E-07
  1.06047977089383E-07  5.14937877498521E-06  3.07045952788063E-05  2.18938218307189E-06  2.27107240926441E-05
  2.93394090193651E-06  6.99438757565811E-06  7.82921261466037E-05  2.66338265996698E-06  7.43610836463466E-06
  1.02875584536605E-05  1.01605731793890E-04  5.35859535556194E-06  6.63012169060371E-05 -1.70743215685881E-05
 -9.99912066217164E-01 -7.11179703695095E-03 -9.45524221591672E-03 -6.88035973150461E-04  5.70030632451514E-03
  4.98470932525307E-04  1.05168804719828E-02  8.24331607392142E-04  5.51151512491612E-09 -6.03188585669476E-04
 -6.43326027825351E-06  6.10300362181243E-06  7.74635068556170E-07 -2.07479628643401E-06  1.20762479391584E-05
  4.81055012997339E-06 -1.88668834987327E-05 -1.19147527044429E-09 -1.48778063124725E-04 -3.66394120631370E-06
  1.09896517445667E-06  1.99310630165601E-05  1.10301168465334E-06 -7.48329006888455E-06 -9.12417597924835E-07
  8.13320764900203E-06  5.97182957925671E-08 -1.83670597864179E-04 -1.27211238214072E-07  5.79207574602468E-07
 -4.29721200594216E-06 -1.90972952188326E-06 -8.94957161560152E-07 -1.74004610085715E-06  2.29705197253718E-06
  3.32650873819356E-07  3.13227284521793E-07 -3.77531627878822E-07 -4.02778878892029E-06  1.39363450081898E-06
 -1.76394903515601E-05 -7.29062974098435E-06 -1.87393259488374E-05 -2.85690311918202E-06 -1.47638120854134E-05
  8.89762634299960E-07  1.75872020915394E-06  6.89872665542091E-07  2.62920572360477E-05  1.26349100650619E-06
  2.63443842819811E-05  4.00370499820695E-07  4.97959553919826E-07 -3.14636058750223E-06 -1.14317613307088E-06
 -2.53956873650111E-06 -7.25270958711284E-06 -1.76902700742158E-05 -1.87404274967738E-05  1.06613962531346E-04
  1.76303450182970E-04 -1.12419115336824E-04 -7.47825405278896E-05  2.40490641752466E-05 -2.59253874312196E-05
  1.36388863244573E-05  1.28281771586208E-05
* ORBITAL    1   41
 -6.41886132496466E-07 -5.33755884532221E-06 -1.50826245034744E-05 -1.56603283577596E-04  1.16840127894420E-05
  3.98912956141596E-06  5.14761449185374E-05  3.48861646281818E-04  7.85469372457795E-05 -3.05633845524359E-06
 -3.35047376410643E-05 -2.26393857851064E-04 -5.02435778793602E-05 -1.05086523495276E-06 -1.78491904218686E-05
 -1.09062484886021E-04 -2.08235354968419E-05  6.75139470201262E-05  1.70757944479046E-04 -1.21395377564772E-05
 -4.62526178103572E-05  4.26508214764226E-05  1.08414677094164E-04  1.67208000313886E-05  5.16601818954383E-05
 -1.89735683796183E-05 -6.89035278730278E-05 -7.09642774915046E-07 -5.80354095079173E-06 -1.80366472562811E-05
 -1.68007177923039E-04  6.18599990940382E-06  1.30704726039708E-06  2.15306171069877E-05  1.39750851659770E-04
  2.94128029264625E-05 -1.16848381394075E-07 -2.65935480708380E-06 -8.13894909703446E-06  1.29217274786199E-06
 -5.12887835004097E-06 -6.12438317867077E-05 -4.13880005173128E-04 -9.26953685504758E-05 -2.41547852005275E-06
 -5.41906202581297E-06 -1.51529049694202E-06 -2.19991234572740E-06 -7.97372361793960E-05 -2.03978517492893E-04
  2.72739225161064E-05  9.61983680915869E-05 -3.86438084349059E-06 -6.10494122025663E-06 -7.21844339619556E-07
 -6.44525046271979E-06  2.30049636294388E-05  4.24651253623518E-05  8.59930825159468E-05  6.79771822927708E-06
  4.14730536373071E-05  3.14446986538784E-04  7.18493800719092E-05  4.53483705118333E-06  1.28594063791246E-05
  1.29605581014585E-04  3.04238786545721E-05 -1.80915096695477E-06 -2.26357982113974E-05 -1.46827103263848E-04
 -3.27300288466407E-05 -3.00136348868704E-05 -1.27680487564909E-04  1.22779704112654E-05  5.92540816428241E-05
  1.93318402155466E-05  7.85675296014089E-05  1.28784485592757E-05  6.67195608199029E-05 -1.78501719703747E-05
 -8.91271246963312E-05 -1.97946234394429E-06 -1.42025666514862E-05 -6.87663771742243E-05 -3.06287299079021E-04
 -9.76846360626844E-05  8.69116080172925E-07  1.74623425423013E-05  1.06389801206748E-04  2.42231618130890E-05
  4.62737558950527E-08  2.56636489513456E-07 -3.10430477275496E-06 -3.25562298405345E-06 -7.31934287542731E-07
 -1.40835232944968E-05 -9.01356642658527E-05 -2.21967502113057E-05 -4.47602148721939E-07 -2.57682436059003E-06
  3.42692568726390E-08 -1.09447493179934E-06 -1.71099939555145E-06 -3.52307045563297E-06  1.57593015152668E-06
 -8.63044122976796E-07 -1.65270531210567E-06 -3.68784220897259E-07 -9.88740684502103E-07 -1.19152625586367E-06
 -3.31213696648197E-05 -8.70341018602866E-05  7.33257083656370E-06 -3.83427014866413E-04 -4.93795445421333E-06
 -2.08925464119996E-04 -8.97574264782235E-06  9.43295766022156E-08  3.57101531365965E-04 -1.02005728537960E-04
  5.45000295364566E-03  4.84417374282179E-05  2.19542430360324E-02  1.55807988226794E-04 -1.20901383576974E-02
 -9.52029235916283E-05 -1.26768391252565E-06 -3.18073438433451E-06 -3.89446123757056E-05  3.63331989355770E-04
  9.43035860749559E-06 -1.04052866023263E-05  1.13062715444237E-06  2.38413989930540E-04 -8.73456675483722E-06
 -5.56169278754510E-05 -1.42683661149393E-02  2.43756010976808E-03  8.57426614184196E-01  6.22785970177728E-03
  2.20648791093965E-01  1.47600677531680E-03 -4.63981149465765E-01 -3.45904759169460E-03 -1.56896956022221E-06
 -1.15778619449528E-05 -4.20549087281399E-05 -3.91618127719311E-06 -2.71548816830871E-05  4.51205556727322E-06
 -3.68994080915533E-06  5.93869372122524E-06  1.81563907526935E-05 -9.35425700959513E-07 -7.08823883439318E-06
 -2.01467038240650E-05 -4.76655471187849E-06 -4.00071562870481E-05 -4.73909891934094E-06  8.48235560559224E-06
  1.84909238188466E-06  1.98222078297406E-05 -8.66301071314741E-07 -6.56676017486046E-06 -1.80358441228054E-05
 -6.05121755042458E-06 -3.00791680443653E-05 -3.65425158423543E-06 -1.91273757200740E-06  2.14978043976210E-07
  3.54086587139620E-05 -1.46580951421534E-07 -1.17759545494324E-06 -3.10395854888037E-06  1.13999035209694E-06
  1.48377220628389E-05  1.11071296088724E-07 -1.10851044449454E-06 -6.57194729256324E-07 -9.66053744181908E-06
 -2.82319343009332E-06 -1.03423730456269E-05  1.24186203222576E-05  3.34020283730866E-06  6.26765869635540E-06
  4.57409815474182E-05  7.63403992551197E-06  5.99686821479240E-06  6.08270717011838E-07  3.64185051094333E-06
 -6.46882173562112E-07 -2.89590298664608E-06 -1.58075851435949E-06  3.88354714713403E-06  2.94131450331042E-06
  2.97812469187864E-06 -2.89695389515081E-06 -1.07458552953124E-05  3.09719265360777E-06  1.20954903761939E-05
 -6.30518973947323E-06  7.13453291083858E-06  4.47998277165899E-05  5.38954180346506E-06  1.64704200469587E-06
  6.96882553398644E-06  3.83946121388524E-06  6.55401159719210E-06  1.70558972190062E-06 -1.07287029807458E-05
 -2.05864316550812E-05 -2.17039261732032E-05
* ORBITAL    1   42
  2.01602002809582E-06  1.45024592209077E-05  6.96694589155859E-05  3.14889229107362E-04  9.72279210308789E-05
 -1.59058969638991E-07 -2.39121801658028E-06 -2.10725057805744E-05 -7.31256386954722E-06  1.02809167435229E-06
  1.92263384386740E-05  1.18239138416738E-04  2.68388097684148E-05 -6.79303982396415E-07 -1.31912210853823E-05
 -8.47122072291763E-05 -2.11770639887376E-05 -3.02060236047721E-06 -6.19692622133499E-06 -9.59579672639833E-07
  3.23343097201087E-06 -4.82091394076032E-07 -2.04186456841773E-06 -8.95568536405189E-07 -1.56801487956125E-06
 -6.97658646156923E-07  3.12824995717901E-06  7.60454356716879E-07  6.75971724036178E-06 -2.19747623710541E-05
 -3.33080913467606E-05 -8.62262354682686E-05  4.47421941036382E-06  1.18747607747564E-05  1.23191231046632E-04
  2.90517412702331E-05  6.81020352628748E-06  4.17675573088922E-05  3.15789886078696E-04  7.19570346549768E-05
 -1.54338936676304E-06 -1.94868967419356E-05 -1.25490880202546E-04 -2.79419807550352E-05  3.02717299093526E-05
  1.28223971623374E-04 -1.28554872564235E-05 -6.67189714202919E-05 -1.53173507151003E-05 -6.82565962996544E-05
 -1.37403290386626E-05 -6.43029489012318E-05 -1.77636475531156E-05 -8.89691295037676E-05  7.45086969282166E-07
  6.12485187870290E-06  1.67482438809692E-05  1.65587300831111E-04 -1.06904751508409E-05 -4.64010854562541E-07
 -4.76597227880818E-06 -2.40636797844382E-05 -2.32675967560028E-06  1.08236613657449E-06  2.09896517624774E-05
  1.33996691490183E-04  2.80918659099304E-05 -5.04341961521107E-06 -6.00519566597340E-05 -4.06202972629082E-04
 -9.10357509354601E-05  3.99073576130094E-06  1.20273838485862E-05 -2.78472957099379E-05 -9.93144333632484E-05
  7.88103543133547E-05  2.00236174220050E-04  8.53769749444104E-07 -1.25151369330432E-06 -2.98519414886082E-06
 -1.64595974970821E-06  7.44119715029272E-07  6.07244214376766E-06  1.86126529254240E-05  1.72573909588518E-04
 -6.58781483395518E-06 -3.10471772810456E-06 -3.44253953853279E-05 -2.32062798532116E-04 -5.15447903531424E-05
  3.99480102018349E-06  5.15555139797645E-05  3.49719365629981E-04  7.89041990538483E-05 -1.01367393674006E-06
 -1.71353833491234E-05 -1.04501885753092E-04 -1.96961919919064E-05 -6.75717961007735E-05 -1.70872297619573E-04
 -1.67259264468944E-05 -5.16599826160572E-05 -4.26221390624753E-05 -1.08412311119196E-04  1.20440646719923E-05
  4.63145805434522E-05 -1.89647145484879E-05 -6.91029103438809E-05  1.32400076835535E-06  3.82298811002748E-06
  4.06538493410745E-05 -9.05062605451314E-06  7.11174205839366E-07  3.50401176408155E-04  9.49163458952713E-06
  2.29606084364435E-04 -8.45548456185008E-06  5.57086911753870E-05  1.42749417765042E-02 -2.43650406449879E-03
  2.19536727008860E-01  1.46758825171684E-03  8.56909933232284E-01  6.22412949619761E-03 -4.65460500838683E-01
 -3.46881698340428E-03  1.05180407905342E-06  4.70176259172040E-07  3.53129862087474E-05 -4.55981179024075E-04
 -5.86215819274800E-06 -9.96477133696380E-05  7.15321449557164E-06 -2.49927693548736E-04 -8.78166886350744E-06
  2.76468540054949E-06  3.75229342236881E-04 -2.29685225128197E-05 -2.20315285912393E-02 -1.63645653488792E-04
 -5.85161275469803E-03 -2.71011053384126E-05  1.17509482533585E-02  8.24688386341112E-05  9.19497966730414E-07
  6.95413875741149E-06  1.95420893617927E-05 -3.39334708408087E-06 -3.95617117390499E-07 -6.14780981285530E-06
 -2.95867152028489E-05 -4.92202643851435E-08  3.45760985330055E-05  1.94621055373427E-07  1.54163991043285E-06
  4.13751224256816E-06  3.57284292138348E-07  9.51035213014464E-07  1.38836499010241E-06  1.44248770411981E-05
 -7.53272326224062E-07 -1.06839353813840E-05  1.62927067353321E-06  1.20314105940965E-05  4.32370819616727E-05
  4.90075521474101E-06 -2.31507170654948E-06 -3.80873006035817E-06 -2.73601407259583E-05  6.08258077485374E-06
  1.64949997127327E-05  9.43306079822349E-07  7.15125264040447E-06  2.03027257854745E-05 -4.81227118099905E-06
  7.74366136523034E-06 -4.77672105398569E-06 -4.00183034681224E-05  1.88671466490471E-06  2.03513155054596E-05
 -1.50537373058452E-06 -6.47527079409140E-06  5.82113518553783E-06  3.67530254214396E-06  1.40908244864900E-06
  1.93893747696255E-05  1.03370783986276E-05  2.03289666013682E-05  2.87913032036704E-06  1.06324304557439E-05
  1.21734904303180E-05  3.27141808017135E-06 -6.15459219868221E-06 -5.79105897599701E-06 -7.30741827729701E-06
 -4.50219897136121E-05 -4.57306666924396E-07 -3.07368067771110E-06 -3.03850799291044E-06 -1.27413427450134E-06
 -1.28066233044032E-06 -3.31005858735395E-06 -5.28479787870807E-06 -4.23106168663843E-06  2.73159289449231E-06
  9.92011610218984E-06  3.18255152387682E-06  1.21704014274204E-05  6.15211320451942E-06 -7.13569833314734E-06
 -4.98794450996436E-06 -4.47104691707178E-05
* ORBITAL    1   43
 -6.71778669459131E-07 -4.46651585835569E-06 -3.91819721059267E-05 -1.61905120564180E-04 -2.20826872729368E-05
 -2.00130229478328E-06 -2.54108588090743E-06 -1.80971135070818E-05 -1.12824555487551E-05  7.18480488883035E-08
 -1.91072551607390E-05 -1.21800801082822E-04 -2.47342697268177E-05  1.32743600575353E-07  1.55266580870979E-06
  1.97475261636799E-05  8.81822141348836E-06  2.22234645206578E-05  1.63319608490213E-05 -8.79980837386568E-06
 -8.52494858705752E-07  1.60659283801309E-05  1.53190516937036E-05  4.76023423973090E-06 -8.81547833427984E-06
  8.04087447087190E-06  3.57022431275376E-05 -6.81805289255152E-07 -4.54073699856239E-06 -3.91725585696886E-05
 -1.61171652203645E-04 -2.29389896076895E-05 -1.04264884674639E-06 -1.14924452009729E-05 -8.13460424374516E-05
 -2.37039900539979E-05 -8.78225095176846E-07 -9.17538765085970E-06 -5.30113077345158E-05 -1.13233270653738E-05
  1.45476706055019E-06 -1.20971747507686E-05 -7.42870543122248E-05 -9.54911693274515E-06 -1.78910262150369E-06
 -3.42679309397618E-06 -1.28588851563062E-05 -2.16975330452491E-05 -2.77710413390433E-05 -2.26441414018158E-05
  6.10305415297210E-07 -2.96253211093067E-05  2.78456519526589E-06  6.55859232537401E-06  1.49254978982890E-06
  1.04039865963991E-05  9.42603825857596E-05  3.82904833509640E-04  7.61486258130191E-07  6.80090718646717E-07
 -5.46305208182717E-05 -2.60105800698863E-04 -2.53067742364989E-05 -6.85047571828436E-07 -5.45453932614292E-05
 -2.96181396712293E-04 -4.72275650593458E-05 -9.98464692235919E-07  4.28696455747203E-07 -2.38779203082060E-05
 -1.54491853035272E-05  9.90951859064415E-05  1.44288695856315E-04 -1.66200875393658E-05 -2.01202962371435E-05
 -5.71812580564055E-05 -8.30275820020122E-05 -1.27610020343289E-05 -1.13851196831247E-06  1.95400784659196E-05
  1.30912441900201E-05  6.53530006977065E-07  4.69788636063466E-06  2.24295045467663E-05  9.82911314686206E-05
  2.74420727546241E-05 -3.33829054448573E-07 -6.14001828024884E-06 -3.69249191313307E-05 -8.06379771729692E-06
  4.68315936174091E-08  5.95085111428476E-07  5.21779278394319E-06  2.09734159837618E-06  2.40821474233065E-07
  4.70100821713085E-06  2.92617160497205E-05  6.95938802905878E-06 -2.23607525799313E-07 -8.14985463781879E-07
 -1.80258091024592E-07 -1.24830005984597E-06  2.53025555420530E-07  2.90903795979420E-07 -2.43586395448840E-06
 -3.35245427101312E-06  1.68152481751354E-06  2.61447211759198E-06 -1.39392019916533E-07 -3.61259607996213E-06
 -5.59811092983035E-07 -1.39599720784352E-04 -3.16187965722046E-07  8.77898539855556E-05  6.67575030310451E-06
  1.65657837667692E-04  4.74142194126488E-06  7.48031721632329E-07  3.91783832952528E-05  1.04449528667238E-05
 -9.07276423651480E-03 -6.48330310981879E-05 -1.02773264584594E-03  1.65483300436707E-06 -6.69443487279401E-03
 -3.85981779095684E-05  5.43805821165350E-07 -1.84041266793170E-05  2.07949876590180E-05 -1.35457403769697E-03
 -1.37394642764590E-05 -6.47493020964063E-04  9.48530533761924E-07 -7.91810031390301E-04  2.21964404672489E-06
  9.01857141936685E-06  2.75791623542605E-03 -5.17952425476407E-04  7.26272856937854E-02  3.32839466349143E-04
  8.41889311540909E-01  5.51956473535074E-03  5.34550527241408E-01  3.60493598822037E-03  1.58853251614793E-06
  1.22239699045972E-05  4.56876051029868E-05  2.46360578761642E-06 -9.58579212214633E-06 -1.35856120172716E-06
 -1.70179843953022E-05 -2.65251891496973E-06 -5.03084358167258E-06 -6.36294380822703E-07 -5.08659203251545E-06
 -1.85600214542581E-05 -1.38383928048712E-06  5.16193776470120E-06 -2.55639446998844E-07 -1.13540118184897E-05
 -2.21773784378863E-06  3.62343443719337E-06 -6.18218745690542E-07 -4.94613566160338E-06 -1.79775391497487E-05
  8.03882292486121E-07 -5.73869361959110E-06 -2.57744408590109E-06 -3.38972637831161E-07  8.63560732513454E-07
 -1.15567182779821E-05  1.88783158512244E-08  1.57331915596432E-07  2.23752940506473E-07 -3.88850215430279E-07
 -3.76690468982555E-06 -2.77828972151252E-07 -6.51944291602613E-07  9.52575984112211E-08  2.35493697630473E-06
 -9.20390607721415E-08 -1.35716935330271E-06 -4.15405043088418E-06 -2.51251048571400E-06 -4.08490142595037E-07
 -9.20658776193624E-06 -3.62267244729027E-06 -6.39500781341510E-06 -8.33102229563061E-08 -6.63875080678424E-07
  5.17784604323812E-07  7.31189890480380E-07  1.31629327721496E-07 -2.25460794880008E-06 -1.03273305517925E-06
 -2.41079226178633E-06 -6.60938517070859E-08 -1.27056370306241E-06 -3.13082562434308E-06 -3.65770291401153E-06
  1.05634363079534E-06 -3.70801851353485E-06 -9.53128701639997E-06 -6.65879512715801E-06 -1.63404136209722E-07
  4.43599098033699E-07 -4.86347759964477E-06 -4.83415364909978E-07  3.11106440134735E-06  4.16437275357493E-06
  6.61104597920406E-06  6.43551672278670E-06
* ORBITAL    1   44
  6.64937707237840E-07  4.77206954857255E-06  2.31867155110827E-05  1.01472851629282E-04  2.77999674920053E-05
 -1.48762618928171E-09 -5.28730066694662E-07 -4.76205962433541E-06 -1.82837948860170E-06  3.28781587697424E-07
  6.51742821525215E-06  3.93384650245231E-05  8.54950120938069E-06 -2.46130919360720E-07 -4.75449646360001E-06
 -2.98581725426417E-05 -7.19515701995093E-06 -7.24473104638671E-07 -1.18706157539578E-06 -2.21109208627328E-06
 -3.26706715540686E-06 -5.23113564904645E-08  9.76049172818128E-08 -2.97229049470243E-07 -1.06716550819987E-06
 -1.86207420561144E-06 -3.43779554327473E-06  1.51090943324810E-06  1.05259957032420E-05  9.53235326613856E-05
  3.87361552296080E-04  1.64608494952873E-06  7.08824066077916E-07  5.49302603684148E-05  2.98732149919146E-04
  4.78831814984165E-05 -6.70947869811986E-07  5.48033312909314E-05  2.60944441221382E-04  2.54485626022964E-05
  9.71188047792348E-07 -8.22043406888001E-08  2.60783577872821E-05  1.57858147389473E-05  9.90703567494724E-05
  1.44123869223341E-04 -1.24586725397974E-05 -5.41902029897597E-07 -5.66071975668407E-05 -8.25838801811920E-05
 -1.67258074605660E-05 -1.95804459715626E-05 -1.96608240604616E-05 -1.32604227662072E-05 -7.18353932595056E-07
 -4.79713375759758E-06 -4.14224971693816E-05 -1.70461439487768E-04 -2.29119856606932E-05  8.63238575753494E-07
  1.04188023535058E-05  5.89206416199870E-05  1.18992690874295E-05  1.05597562499748E-06  1.26597994129638E-05
  8.76669858242770E-05  2.47124598396332E-05 -1.42560310215340E-06  1.22226298836352E-05  7.57232610779327E-05
  1.01010766188296E-05 -4.04684725520854E-06 -6.73350984709256E-06  1.03158680696048E-06 -2.90581205131880E-05
 -2.66817375779076E-05 -2.11862343542731E-05 -1.25769500943575E-05 -2.16822571066368E-05 -3.19539234816563E-06
 -6.82178261675033E-06 -6.89920171619926E-07 -4.59754460974609E-06 -3.98131334424890E-05 -1.64793854318011E-04
 -2.28976629222527E-05 -6.01969533023368E-08  1.93119142565005E-05  1.22981499026023E-04  2.49910980629092E-05
  1.98657367512054E-06  2.40955101795366E-06  1.71008035822572E-05  1.09990366800443E-05 -1.37184718733896E-07
 -1.64118578914509E-06 -2.03027964913326E-05 -8.95404088056244E-06  2.23087348300800E-05  1.66755976380423E-05
  4.81277382238260E-06 -8.60733479716986E-06  1.61000121998164E-05  1.54262390485838E-05 -8.76136866361563E-06
 -8.33934437871202E-07 -8.06843224087986E-06 -3.56995889395479E-05  5.85042928924899E-07 -7.80044291946688E-06
  1.89217942100056E-05  4.54458009382172E-04 -2.25791371227601E-06  7.15788100395530E-04  8.92758548642213E-06
  4.54491349426097E-04 -4.81778960826019E-06  8.91170257688454E-06  2.73351602840071E-03 -5.14289396756040E-04
 -8.41801485284717E-01 -5.51820112490309E-03 -7.46534858241575E-02 -3.46875034017057E-04 -5.34411395334939E-01
 -3.60356680759906E-03 -1.60442626774950E-07 -5.11172782949628E-06 -7.46047407723258E-07 -1.66278365888399E-04
 -7.12883768618135E-06  1.47453023213925E-04  2.32896346486719E-07 -2.20064757842113E-04 -5.31406417809800E-06
  5.41259392164452E-07 -2.29970386061225E-05  2.20220974637236E-05 -5.92271965144485E-04 -9.02040424297402E-06
 -9.97546302958156E-03 -6.00929249867963E-05 -5.33232048745189E-03 -4.24975192822809E-05 -6.47853677849903E-07
 -5.17616023390683E-06 -1.88942944710076E-05  2.46854658116343E-06  5.82763989452111E-07 -7.34780343276189E-07
  6.22797987930258E-06 -7.79680199927147E-07  1.15127404191643E-05  3.32358117032302E-08  2.72072218393599E-07
  6.40273215811690E-07  3.11819432376831E-07  5.38915602583339E-07  3.96768987850600E-07  4.02381021304598E-06
 -4.31472627225901E-08 -2.39341679208609E-06  1.62678885435825E-06  1.25149410163396E-05  4.65424392242345E-05
  1.30825539589137E-06  1.71886717848869E-05 -2.49578582736067E-06  9.69032888768769E-06  2.68718225657861E-06
  5.32762496022346E-06 -6.35312145274702E-07 -5.07982770277803E-06 -1.85130060220529E-05  2.65085519561004E-07
  1.14262967860281E-05  1.41126715438028E-06 -5.04792989468245E-06  2.22664706229664E-06 -3.70676627560015E-06
 -1.52438285767233E-07  5.26530016008336E-07  5.70401425297851E-07  4.94739893287628E-06 -3.11011722781189E-06
  6.61081566771946E-06  4.22400584137900E-06  6.70646487533014E-06 -6.77408895370311E-08 -1.26696059537373E-06
  3.60529816235276E-06  3.12915365209056E-06 -1.05767775971903E-06 -6.52692648932148E-06 -3.64827350177609E-06
 -9.39158584632651E-06 -7.78843196536083E-08 -6.16689948663409E-07 -6.50117824588624E-07 -4.45584797167953E-07
 -1.49765198445759E-07 -9.52512666901755E-07 -2.20721209354641E-06 -2.15260350774358E-06 -9.27370379428889E-08
 -1.38595093909951E-06  2.61938539278598E-06  4.15928281557338E-06  3.10725597940837E-07 -3.70380592059647E-06
 -6.49512303316335E-06 -9.28152665657064E-06
* ORBITAL    1   45
 -7.61706303230465E-07 -6.78902479318551E-06  2.56605280995886E-05  4.81986954663275E-05  8.68432972571733E-05
 -7.00796000075619E-06 -3.98735882502560E-05 -3.12189152188288E-04 -7.23876063201383E-05 -4.59896111653110E-06
 -1.01822157832158E-05 -1.18986093482581E-04 -2.89294262681501E-05 -1.71531554181280E-06 -2.12325505941612E-05
 -1.38220505725477E-04 -3.11165747127867E-05 -2.63705127254241E-05 -1.23913610207431E-04 -1.22365443073708E-05
 -6.08277430285170E-05  1.55418501178551E-05  7.22941629499539E-05 -1.20749544440832E-05 -6.61938896575054E-05
 -1.74036180311113E-05 -9.05845371195173E-05 -1.95241744244657E-06 -1.40271806880123E-05 -6.75996020966300E-05
 -3.03076063827842E-04 -9.52848426297903E-05 -9.20896746603224E-07 -1.78472696621806E-05 -1.09019791350758E-04
 -2.47023215155458E-05  3.21276408560395E-08  7.55532202987655E-07  1.02408812473409E-05  4.92832520955282E-06
 -7.02344577082884E-07 -1.34575810021420E-05 -8.62088185448576E-05 -2.13621414023956E-05  9.16083708835235E-07
  9.11387363128034E-07 -3.67015848679094E-07  1.28485671996584E-07 -7.88934873022306E-07 -1.27865032235565E-06
 -1.16415826225813E-06  2.29465223513613E-06 -1.04705023736379E-06  1.59304669385147E-06 -6.77591039105415E-07
 -5.57528071787244E-06 -1.73004165313143E-05 -1.68745795111917E-04  6.00171003529993E-06 -3.84751215043274E-06
 -5.04872115901497E-05 -3.44604944126900E-04 -7.86310257404297E-05  3.03283251704693E-06  3.44162030054151E-05
  2.33145841673174E-04  5.23685650951943E-05 -1.04476591087057E-06 -1.76809303228415E-05 -1.07738381409760E-04
 -2.04080752083898E-05  6.75735654457485E-05  1.70090907387434E-04  1.27856644014695E-05  4.71644752029571E-05
  4.28807293854678E-05  1.08264791740898E-04 -1.72041384538873E-05 -5.24062657861430E-05 -1.79731688698143E-05
 -6.64303278993040E-05 -6.81532401624163E-07 -5.59666881083545E-06 -1.76560632347142E-05 -1.70678286769834E-04
  4.34608071235156E-06 -1.15700164535194E-06 -2.05427397372513E-05 -1.32730745062911E-04 -2.78412679551253E-05
  2.79300639926281E-07  3.84567713713515E-06  1.62648348687384E-05  3.71392451734745E-07 -4.85012489177267E-06
 -5.99396522745080E-05 -4.08018168199622E-04 -9.27222311674534E-05 -3.08621345527416E-06 -8.22795586002500E-06
  1.80648696845639E-06  1.75299597700728E-06 -7.97903393243323E-05 -2.01370958528397E-04 -2.75936598667830E-05
 -9.62398953722461E-05 -3.62402354284527E-06 -4.72309713093793E-06 -1.11003537133869E-06  4.13277120994808E-05
 -4.72352061389904E-05 -6.62697853538848E-04 -1.55289878491499E-05 -3.02307052546108E-03 -1.89691875103459E-05
 -1.72320122910090E-03 -1.71607226232238E-05 -1.12793694063782E-06 -1.61702637671993E-05 -3.26753234948175E-05
  6.17758861491256E-05 -7.16992460475189E-06 -4.14043474699334E-04 -6.46834705152999E-07  3.73105315905412E-04
 -4.69598431831208E-06 -5.57812348069933E-05 -1.42217580654760E-02  2.41890400404801E-03 -8.63331326332391E-01
 -6.26368791714174E-03 -2.35511645111594E-01 -1.57179756563396E-03 -4.46072460125190E-01 -3.33249974553719E-03
 -1.31089939615219E-06 -2.00178769939067E-05 -3.56939669161150E-05  1.33785901601428E-04 -5.31363140434735E-06
 -1.20660260006780E-03 -8.45247040513361E-06 -1.24649252541425E-03 -1.84258968773212E-05 -9.38131042943772E-07
 -7.11633257193336E-06 -2.03370242983892E-05  4.74611023594780E-06  3.93722588415363E-05  4.79107070100048E-06
 -7.72360548905000E-06  1.77355247152350E-06  2.06387371990161E-05 -1.57317401243575E-06 -1.15990829699879E-05
 -4.18953937875711E-05  3.92921348522633E-06  2.78619878549943E-05 -4.71098426193700E-06  3.37288891615867E-06
  6.06927169049475E-06  1.72152373088683E-05 -1.73902758094444E-07 -1.38164323685744E-06 -3.70884988231211E-06
 -1.23177428087754E-06 -1.44151523011249E-05 -2.02220840333495E-07  1.88990292695848E-07 -7.13587121213786E-07
 -1.00301819479084E-05 -8.74983297702931E-07 -6.63650277909754E-06 -1.82148767325173E-05  6.16155805600535E-06
  3.00670149720743E-05  3.68747138852447E-06  1.12589860726917E-06  2.25543423779381E-07  3.48017017527102E-05
  5.30123044822758E-07  3.31335134400313E-06  8.72856520515978E-07  2.92939190124487E-06 -1.42884618683619E-06
  3.96165485809450E-06  3.01262810649281E-06  3.86100547833358E-06 -2.78917978987963E-06 -1.01059521004392E-05
 -1.22747851548961E-05 -3.54314806528298E-06  6.31492695125454E-06  4.49389434404711E-05  7.59539658022436E-06
  6.33149947834004E-06  1.61984320013229E-06  6.91776554818390E-06 -3.64633138685193E-06 -6.25493393829094E-06
  1.71280406515970E-06 -1.05489504873267E-05 -2.05688274835863E-05 -2.06742422164929E-05 -2.80037984703944E-06
 -1.01685771829599E-05 -3.17876506956841E-06 -1.24057313882132E-05 -6.25876947542684E-06  7.35308415789438E-06
  4.44832094229930E-05  5.73445292599402E-06
* ORBITAL    1   46
 -6.88191705245498E-07 -5.65329384558085E-06 -1.75348597338768E-05 -1.70508203999973E-04  4.97796236379228E-06
 -3.30340212824536E-07 -4.13831016771664E-06 -1.85400248021595E-05 -8.99813817837262E-07  1.12326749907502E-06
  2.04558792997386E-05  1.31809618111984E-04  2.76203512494642E-05  4.83628221968671E-06  5.98004763413440E-05
  4.07031180358741E-04  9.24655012209379E-05 -3.27400026734087E-06 -9.10946815037439E-06 -2.76771894179214E-05
 -9.66129446544349E-05 -7.97029815877298E-05 -2.00873948730702E-04  1.73498977260882E-06  1.32127768070079E-06
  3.51104657130571E-06  4.10647336929201E-06 -6.92053739426225E-07 -5.67891966639428E-06 -1.77766765159745E-05
 -1.70870119282505E-04  5.29891981364832E-06 -3.04128177540957E-06 -3.45526775692325E-05 -2.34026621049957E-04
 -5.25607465421564E-05  3.84603470217149E-06  5.05341858455353E-05  3.44911842558971E-04  7.86560526168278E-05
  1.03970004575572E-06  1.75679931661362E-05  1.07102179542607E-04  2.02464897686569E-05  6.75738471000837E-05
  1.70132671562367E-04 -1.73156453418242E-05 -5.24834221497810E-05  4.27617013614874E-05  1.08140755751428E-04
  1.27608502753678E-05  4.71794043912127E-05  1.80204555553015E-05  6.64276768899606E-05 -1.95648242652835E-06
 -1.40611651448746E-05 -6.77069759436983E-05 -3.04108539919130E-04 -9.51195003369494E-05 -5.92242354216044E-08
 -1.12166838413934E-06 -1.27088542892442E-05 -5.47650894848476E-06  9.39314503934019E-07  1.80286133173114E-05
  1.10316070411352E-04  2.50134575644399E-05  6.91498741178727E-07  1.32874519974431E-05  8.51937247103623E-05
  2.11749320633056E-05  1.39913933801277E-06  2.11919122830959E-06 -1.11605568973097E-06  2.52957100540841E-06
 -4.89993337425469E-07 -5.02762520024722E-07 -5.05739073860311E-07 -2.72202966916438E-07  9.48977525489287E-07
 -2.00383819375954E-06 -7.67932554864580E-07 -6.83874139544649E-06  2.55262039952307E-05  4.70288026737137E-05
  8.69050277268511E-05  4.59129309070232E-06  1.00119217280746E-05  1.17852088130283E-04  2.86779886989670E-05
  7.01418476779968E-06  3.98578360210285E-05  3.12044891652416E-04  7.23379720360711E-05  1.68155354579479E-06
  2.07925033395481E-05  1.35235424811026E-04  3.04336333197546E-05 -2.62602736136252E-05 -1.23833273334608E-04
 -1.20417266380343E-05 -6.61777067486146E-05  1.49373868916489E-05  7.08111248854760E-05 -1.24061423272592E-05
 -6.14648020848288E-05  1.73608197204324E-05  9.04945641400850E-05 -5.57721423063318E-05 -1.42157368322340E-02
  2.41765087372334E-03  2.36315807854796E-01  1.57737893144698E-03  8.63495317938654E-01  6.26518639388312E-03
  4.45331382652771E-01  3.32779485066597E-03 -1.30937827105870E-06 -1.74679894711482E-05 -3.64021491479937E-05
  4.92735265184616E-04  3.73350987728158E-06 -5.40868805221336E-05  5.95554808029282E-06  9.71529619945541E-04
  1.64739493552634E-05 -1.50265084584123E-06 -5.89381194685277E-05 -3.01556071844419E-05 -3.08616801724169E-03
 -2.53471116896948E-05 -1.06177099530959E-03  4.00350627542040E-06 -1.38228769738526E-03 -6.09739985167062E-06
 -1.13313183240789E-06 -1.50775851712209E-05 -3.31567457182115E-05  3.58785494332861E-04  2.04768757092521E-07
  3.07435460594155E-05  7.76493841044564E-06 -3.02505568929740E-04  5.11294893485465E-06 -1.66647249734230E-07
 -1.32844682246074E-06 -3.54024390025818E-06  2.31190591388465E-07 -8.39624447245695E-09  1.24104278467259E-06
  1.41958658560505E-05  7.07139982867549E-07  1.00417089922703E-05 -8.85295600851533E-07 -6.71205095668662E-06
 -1.84997311532665E-05 -3.65308253187013E-06 -9.37556434056972E-07 -6.19081212988976E-06 -3.00273005249099E-05
 -1.85420688063977E-07 -3.46484717359176E-05 -9.46206643188933E-07 -7.17603229893414E-06 -2.03332091049253E-05
 -4.91626081870668E-06  7.91412049486795E-06 -4.90136428151274E-06 -3.97370330164299E-05 -1.83300071446662E-06
 -2.08381016865279E-05 -1.57751634321959E-06 -1.16315434979570E-05 -4.19766071186108E-05  4.76804497539956E-06
 -3.17916206994076E-06 -3.90629594210596E-06 -2.78571222307203E-05 -6.08371922712352E-06 -1.69671715542762E-05
 -2.80106945998774E-06 -1.02008888346810E-05  1.23293278587300E-05  3.17661232492087E-06  6.28108382179344E-06
  5.73794216294984E-06  7.37327970160417E-06  4.45283576934990E-05  1.59368248256145E-06  6.79307973271804E-06
  6.15708856736547E-06  3.71531049301401E-06 -1.72359284406828E-06 -2.01943771470294E-05 -1.05030668816670E-05
 -2.05431875624911E-05 -2.78657395768975E-06 -1.01398431269497E-05  3.30584304823678E-06  1.22393740456665E-05
 -6.21913674017503E-06  7.49693992010767E-06  6.14156551234156E-06  4.50523434084542E-05  5.15548078893222E-07
  3.27325531023471E-06 -2.96630653927509E-06 -9.69764645088569E-07  1.40754275005732E-06  3.06360937626043E-06
  4.17787045954886E-06  4.00966993505364E-06
* ORBITAL    1   47
  8.93186653953627E-07  6.08616786187733E-06  5.35580184791708E-05  2.53244804629304E-04  2.39939545572533E-05
  9.50749195910297E-07 -2.21469310101912E-05 -1.35384149158414E-04 -1.61007994552111E-05 -3.53338039496075E-07
  2.45316310404617E-05  1.71650038500220E-04  3.57388364829265E-05 -1.00770437069477E-06 -7.28582001658467E-06
 -5.24801488545799E-05 -1.66854720510609E-05 -5.87355633408386E-05 -8.33072873851640E-05  4.39265398164524E-06
 -1.17660177327318E-06 -3.03306457700097E-05 -3.95195288194758E-05  6.19233768101843E-09  1.39624292454524E-05
  1.32495320195706E-05  5.42032906823547E-07 -9.20341403338807E-07 -6.28302211873798E-06 -5.49026505675430E-05
 -2.59980272531424E-04 -2.52616827646027E-05 -1.01982870480119E-06 -6.51585244060674E-06 -5.63244822610049E-05
 -2.17881086446699E-05  3.92984299307507E-07  3.53745607290591E-06  1.66476552951176E-05  1.58655003888374E-06
  8.84599401922997E-07 -3.41730665313023E-05 -2.23804518270148E-04 -3.80753247994487E-05  2.70760812614203E-06
  6.68800236360895E-06  6.69350043430449E-06  7.04494915091091E-06 -6.73791802447777E-05 -9.44283442298695E-05
  1.15313668057749E-05 -6.63467206045796E-06  3.25619326452832E-06  9.14213947351123E-06  3.80931536796196E-08
  2.64273457792408E-07  1.90657341516755E-06  7.12224466236187E-06  5.71459260774600E-07 -5.54525983840454E-07
 -3.66867996268503E-06 -1.78384975831508E-05 -2.18535974897472E-06  5.61690211062036E-07  2.57046954105823E-06
  1.32074284820669E-05  1.75371257837199E-06 -8.20541313930414E-07 -4.92803431836856E-06 -2.55303034689931E-05
 -3.66341579828332E-06  2.98625045495729E-06  6.19783732356533E-06  2.73577218369748E-06 -3.23778253257501E-07
  3.91089172494742E-06  9.59480007378184E-06  2.79946060140935E-06 -2.49553611547170E-07  3.98329724764711E-06
 -1.37414482963673E-06 -8.66982905643360E-09 -6.18754324281101E-08 -3.69771691402538E-07 -1.74981615118634E-06
 -2.52570190377945E-07 -7.74331683796640E-09 -7.66868352817175E-09 -9.73750406218492E-08 -2.06830733623028E-07
  1.14377757818093E-08  6.12542302560536E-08  5.34698257992985E-07  3.33513947763080E-07 -2.35210469748683E-08
 -3.36460604629868E-07 -2.32170580917228E-06 -7.79781442024851E-07 -1.08061662196184E-07 -2.56925297490208E-07
 -2.42759955547800E-07 -2.40602245387321E-07 -4.77676587565956E-07 -9.03830592503165E-07 -1.88768264501990E-07
 -1.15720468753865E-07 -2.91641751621539E-07 -2.82292379151395E-07 -1.22960302194917E-08 -7.14062208735286E-07
 -1.82982718890889E-07 -1.53584500831329E-04  3.10317752018263E-06  1.98856962625848E-04 -2.78519172946246E-06
 -2.07079405016011E-04  4.25022084545168E-06 -2.18414365406046E-07 -3.51362182238090E-06 -2.99772863667677E-06
 -1.18501851346668E-03 -7.92766397640091E-06  2.05525441438686E-03  1.12478787875187E-05  3.16070471029047E-03
  2.78729986487245E-05  1.91565115870124E-07 -2.53854246871976E-06  3.75997655096982E-06 -1.31106928876011E-04
  5.62256950914823E-06  2.87621897298011E-04 -2.17904367134214E-06 -3.84514244610023E-04 -1.38925915205846E-06
 -2.07929443658270E-07 -5.55511232726268E-05  9.08137761694015E-06  5.08817971406874E-01  3.31373506352835E-03
 -4.92266614297776E-01 -3.20765489004873E-03  7.06185942395596E-01  4.59798423976083E-03  9.70277267832987E-09
  7.88301214610246E-08  2.72735218329397E-07 -1.70952128832283E-06  9.89660900186872E-07  1.71106521645986E-06
 -1.39823676978855E-06 -2.39847894408136E-06  1.67687364497085E-06  1.04788553294039E-06  8.32172265367553E-06
  2.85206759952657E-05 -2.11579776442184E-07  5.65004225869716E-06 -1.43082535859751E-06  1.36540458224902E-05
 -2.39423956504088E-06 -4.87947092314544E-06 -1.07734666322879E-06 -8.55316691103529E-06 -2.91483556167986E-05
 -9.26002618977324E-07 -1.38244073499880E-05  2.49313438719664E-06 -6.07851590761281E-06  9.72053698223579E-07
 -5.27909687578851E-06 -5.74978020082640E-09 -4.46965504574132E-08 -1.61019701192265E-07 -5.53086761905282E-08
 -1.52103621804487E-07  5.39199577236734E-08  2.82752215069569E-07 -1.00572971843813E-07 -3.87970357830860E-07
 -6.95079541226257E-07 -3.36842053740764E-06 -8.67543167319752E-07 -2.34587166021516E-06  2.55296143047864E-06
  1.37874123845222E-06 -1.83122988785531E-06 -3.26611122403934E-06 -1.32359979549269E-09 -6.30960441887540E-09
  6.76781326873816E-08 -5.81574634481056E-08  1.06777003398218E-07 -3.16363595172394E-07 -7.44319802867759E-09
  2.93562517378520E-07  6.70357156909930E-07  3.29893010718785E-06  3.35259040612892E-06 -7.92329469313519E-08
  1.00624438051080E-06  1.89477760188423E-06 -9.76963382043107E-07  3.43973093410139E-06  6.71330704260844E-09
  4.85382872755951E-08 -4.56489495376232E-08 -1.89433865094690E-08  2.50468806057453E-08  1.41188727121366E-08
  8.10339319176519E-07 -8.58935323472652E-07
* ORBITAL    1   48
 -4.91026523116889E-09 -3.74783577339488E-08 -6.63854123631728E-08 -2.79979650169987E-07 -1.80114076709651E-07
 -4.04267863496052E-09 -2.30664527978842E-07 -1.56388874004400E-06 -4.51593018905582E-07  3.45753834543405E-09
  1.65503985370566E-07  1.24205844196292E-06  4.44301452727442E-07  1.71247035569650E-08  3.03263669115556E-07
  2.06865604941519E-06  6.84809122221937E-07 -5.58194877191782E-07 -8.93159454450689E-07 -1.57232828489151E-07
 -1.40348364383937E-07 -7.23991203500344E-07 -1.24232705782793E-06 -2.39784960507273E-07 -1.29665422716312E-07
  4.07876560224855E-07  3.07881349682081E-07  2.74739623426398E-08  1.89834118907563E-07  1.35603349804074E-06
  4.48317432800928E-06  3.36660675557916E-07 -5.74413431631802E-07 -2.69148515099153E-06 -1.40966762713540E-05
 -2.01476246514453E-06  5.53660351703794E-07  3.61577660664560E-06  1.74775927964459E-05  2.10103921914214E-06
  8.27639987588296E-07  4.67335642009888E-06  2.38642759856003E-05  3.37653329746786E-06  2.91228313327362E-06
  6.05725745917622E-06  2.86023187683929E-06 -1.56560560622469E-07  3.46000570880556E-06  9.01077986102598E-06
  2.84200062741271E-06 -3.09647637140616E-07 -3.90478552173875E-06  1.55559841606973E-06 -9.19665141746027E-07
 -6.27933712892523E-06 -5.48648508929451E-05 -2.59814998417967E-04 -2.50707515218430E-05 -3.98235199046736E-07
 -3.58458583503855E-06 -1.68856405237994E-05 -1.62466896441112E-06  1.01947456916222E-06  6.44202594679811E-06
  5.58485759495826E-05  2.16914759131068E-05 -8.88133771481646E-07  3.41360462816405E-05  2.23615096816525E-04
  3.80622614669824E-05  2.72387985886963E-06  6.71930653500943E-06  1.15240031725120E-05 -6.64889337627564E-06
 -6.74096723452528E-05 -9.44993280194697E-05  6.71309643920379E-06  7.02961361869093E-06 -3.16656926456524E-06
 -9.06177762544286E-06  8.93653176930872E-07  6.08846784265314E-06  5.36120026379241E-05  2.53391591097535E-04
  2.40193927573584E-05  3.55752476113610E-07 -2.45445117156929E-05 -1.71688043022678E-04 -3.57352660640972E-05
 -9.53460390513077E-07  2.21291614943761E-05  1.35246602768354E-04  1.60513928936004E-05  1.00844683909472E-06
  7.29163319952259E-06  5.25354998218901E-05  1.67059889796325E-05 -5.87353046035875E-05 -8.32634806632196E-05
 -3.32518085307937E-09  1.39829491324774E-05 -3.03361275774420E-05 -3.94871548978603E-05  4.40303022506246E-06
 -1.20267964225186E-06 -1.32326675231717E-05 -4.47583015760621E-07  1.79484296654584E-07 -5.16979992839092E-06
  4.15419279072120E-06 -1.93304843880691E-04  2.83399166336088E-06  3.08761774729381E-04 -4.40019636929753E-06
  4.32716277009569E-04  1.82894481337571E-06 -2.56716390586785E-07 -6.82972869039220E-05  1.11942389140219E-05
  4.92942065919112E-01  3.21184198057044E-03 -5.09396732963436E-01 -3.31780227381697E-03 -7.05296978453657E-01
 -4.59184318887645E-03 -1.12580223721572E-08 -4.42431789778857E-07 -2.53533152058176E-07 -2.02215640980979E-04
  2.84295938818129E-06  1.83248966440887E-04 -2.95338562405245E-06  2.43288399346554E-04 -3.98272697873888E-06
 -2.22885406437811E-07 -3.85435854864867E-06 -3.03449408709358E-06  1.88330424160701E-03  1.43912814111527E-05
 -2.55865137798898E-03 -1.64908970024010E-05  2.32574779422901E-03  7.86199315768482E-06 -1.05916476337053E-06
 -8.41692606591055E-06 -2.87713214006907E-05 -2.44250833628530E-06  6.04434669460026E-06  9.40996369731890E-07
  1.38000095681016E-05 -9.75314820194149E-07  5.12995138052779E-06  1.94750789350085E-09  1.65088636441746E-08
  5.04464654415578E-08 -5.69509450452128E-08 -2.40461692529671E-07  4.14460626489145E-08  2.35911119580109E-07
  8.24381053612375E-08  3.55162433130831E-07 -4.74988334639790E-10 -1.48526935241987E-09  1.25878119656203E-09
 -1.78776892838761E-06  1.27965261035047E-06  1.79312053688675E-06 -1.02349232495185E-06  2.48235920364588E-06
 -1.75745778075835E-06  1.04776462620414E-06  8.32095623713687E-06  2.85244387474194E-05  1.44272211524753E-06
 -1.36731846209969E-05  2.16552961576238E-07 -5.62991560421738E-06  2.39381749588376E-06  4.86209257103819E-06
  2.76969670013716E-09  2.82732726644887E-08  7.91311393984052E-09  2.42465357411356E-08 -7.04144817051642E-09
 -8.59277276217814E-07 -6.94543626426380E-09  7.83163162863884E-07  6.72257188083857E-07  3.31775833119186E-06
  7.40771250436101E-08 -3.37405473675695E-06 -9.78429711298398E-07  3.39225013444095E-06  1.90293446356009E-06
 -9.47482103505481E-07  3.68879764378666E-09  1.97157775306252E-08  8.80409340507558E-08 -6.50330966473133E-08
 -1.00547107545211E-07  1.33961408249228E-08  2.94927093957448E-07 -2.75770593818720E-07 -6.93674672232061E-07
 -3.35775835308602E-06  2.32942678026246E-06  8.48442082816517E-07 -2.55070751254374E-06 -1.82470282145799E-06
 -3.24232109743286E-06  1.41301448442296E-06
* ORBITAL    1   49
 -1.50267450470807E-06 -1.04873931986627E-05 -9.53354756004193E-05 -3.82900183839276E-04  2.86660099883446E-06
  5.87522342224757E-07 -5.68850242824705E-05 -2.67384196704285E-04 -2.55535749933712E-05 -7.77988404954034E-07
 -5.55986237682573E-05 -2.98588203465041E-04 -4.68159429254422E-05  9.53673086363186E-07 -9.19953000836618E-07
  2.16911355692293E-05  1.48949999292232E-05 -1.00700542615111E-04 -1.46834804945619E-04 -1.67595012176336E-05
 -2.09425538313311E-05  5.81511192747696E-05  8.46612108396901E-05 -1.27149400246839E-05 -1.79888743575223E-06
 -2.11164108003844E-05 -1.63866531786648E-05 -7.22668010632486E-07 -5.19220020783944E-06 -2.49506558852445E-05
 -1.09163850969480E-04 -3.00875301885855E-05 -3.61425559629147E-07 -6.87474490040266E-06 -4.14051970146141E-05
 -9.02270152220346E-06  2.76636280954568E-08  5.62921371512157E-07  5.19665039082692E-06  2.10707511576194E-06
 -2.73700934009572E-07 -5.23471163146209E-06 -3.26764197443570E-05 -7.78703438682069E-06  4.63884904587014E-07
  1.03348830950642E-06 -2.29476609940459E-07 -1.16299214756849E-06 -2.29790761552705E-07 -5.05238569805888E-07
 -2.48791957370819E-06 -3.40080784150876E-06 -1.85781030979285E-06 -3.11326977748767E-06  6.91502362061453E-07
  4.59770140854364E-06  3.96906476266688E-05  1.64178271010999E-04  2.37320531932675E-05 -2.01617166228495E-06
 -3.36401143165454E-06 -2.14772180065443E-05 -1.17662531391465E-05  1.20844489745536E-07 -1.86236592600783E-05
 -1.20268063630983E-04 -2.47137412930257E-05 -1.70741396907255E-07 -1.98546299807027E-06 -2.21423530418869E-05
 -9.33890052026524E-06 -2.10816287528488E-05 -1.43536721455471E-05 -8.84383435546874E-06 -4.12771397593571E-07
 -1.52873445541455E-05 -1.38462713427880E-05  4.68297359037536E-06 -9.17074378649445E-06 -8.49760254832873E-06
 -3.72582558580892E-05  6.75318773652853E-07  4.49316361760644E-06  3.82709575738512E-05  1.57472329463965E-04
  2.32144982735540E-05 -1.03665442327220E-06 -1.21702303787124E-05 -8.46862952252439E-05 -2.41365063834253E-05
 -8.42332666355980E-07 -9.60378457369384E-06 -5.51568911584573E-05 -1.15860128801184E-05 -1.45958769443713E-06
  1.00491042431546E-05  6.51254896504937E-05  8.43820723016317E-06  2.59662361088930E-06  4.53763945943127E-06
 -1.29371912614407E-05 -2.23481498620720E-05  2.43862611035575E-05  1.74015364490262E-05  2.79767844059666E-07
 -3.04269315070057E-05 -2.87575817477382E-06 -6.50475861102505E-06 -7.06460273344276E-07 -1.35939427764186E-05
 -1.65098186119926E-05 -8.29861994963179E-04 -1.12558254154001E-05 -8.62292708089854E-05  6.57574392565116E-06
  1.27968966953053E-03  1.80319994493631E-06  1.09837568533368E-07  2.50237863944631E-07  5.95799958895611E-07
  1.85294497023855E-04  1.70294471101627E-06  2.26879511223062E-06  5.83739372367495E-06  1.42631729665702E-04
 -2.72333480842242E-06 -9.76737161405125E-06 -2.96596820348657E-03  5.56724522208006E-04  5.11573695291285E-02
  1.77769674042149E-04  8.38867223998992E-01  5.49847640433641E-03 -5.41857095426546E-01 -3.66105201365218E-03
 -6.65624743445428E-07 -6.24981674936470E-06 -1.74847068571988E-05 -1.09326785958957E-04 -5.00451595782565E-06
  4.01305144681920E-04  8.00586068448681E-06 -2.70696020126188E-04 -1.04388196644001E-05  6.16496545793585E-07
  4.93819621610089E-06  1.81463359581754E-05 -1.29211147130701E-06  5.51433806237059E-06 -1.52440468655886E-07
 -1.16685460434786E-05  2.22647932888495E-06 -3.55931311280048E-06 -1.63619978280251E-06 -1.25761618853751E-05
 -4.68709943325439E-05  2.61159026677605E-06 -9.47235821606097E-06 -1.40992710581385E-06 -1.67664480395934E-05
  2.77988027092410E-06  4.99976628416448E-06 -3.35545085611308E-08 -2.72152681610457E-07 -6.00369852367905E-07
 -4.36952919671707E-07 -4.29685601043321E-06 -3.08596589674840E-07 -5.99026646880183E-07 -9.83355466506271E-08
 -2.64124028274306E-06  6.05380594374449E-07  4.85064684634967E-06  1.77312222147835E-05  9.42147031165141E-07
 -5.54703270594461E-06 -2.54005688372192E-06 -3.40082498982462E-07 -8.75009840506482E-07  1.18229438846944E-05
  9.21552952027767E-08  7.17060832305985E-07  5.17713682483691E-07  7.53038632240930E-07 -1.58923799416267E-07
  2.35951076125019E-06  1.08581335545450E-06  2.37290854844618E-06  2.86462867745602E-08  1.06901332880767E-06
 -4.25182375100194E-06 -2.60147130278498E-06  4.22601773643987E-07  9.96043526249482E-06  3.70389044149460E-06
  6.54774674692966E-06  1.73045070508907E-07 -3.99024166717299E-07 -4.99534634488415E-06 -4.73491261435975E-07
 -3.20714753150176E-06 -4.38909882216173E-06 -7.00920046925559E-06 -7.05021566513799E-06  2.81455181882806E-08
  1.10862067442010E-06 -3.20179147256080E-06 -3.84396971060622E-06 -1.20617981154557E-06  3.75846822222980E-06
  1.00724816166805E-05  6.55123164443409E-06
* ORBITAL    1   50
 -6.77244746238781E-07 -4.50447531397540E-06 -3.85173280936172E-05 -1.58441221615066E-04 -2.31720812143515E-05
 -8.39513104450699E-07 -9.74939829460955E-06 -5.58562989328566E-05 -1.16600023840563E-05 -1.04357247502479E-06
 -1.23722771107747E-05 -8.58744379914776E-05 -2.43758869742661E-05 -1.46880361375814E-06  9.99543896493729E-06
  6.49128791969825E-05  8.39451283477116E-06 -2.85956368095772E-06 -4.91157569260632E-06 -3.17252875168724E-07
  3.05431383620811E-05 -2.42656532178934E-05 -1.70771109053707E-05  1.28840687524880E-05  2.23194709829275E-05
 -2.95854098017196E-06 -6.60992108003792E-06 -6.89544280845896E-07 -4.58357160420698E-06 -3.95598398525114E-05
 -1.63524424508418E-04 -2.38838796917093E-05  1.21186127817248E-07 -1.85689608732587E-05 -1.19850617207059E-04
 -2.46231729277547E-05 -2.01884972484809E-06 -3.50413865181633E-06 -2.23805422078837E-05 -1.19146054934630E-05
 -1.71522671433758E-07 -2.03682931080477E-06 -2.24356143373001E-05 -9.36959595547464E-06  2.08796204219306E-05
  1.39881409578022E-05 -4.60313618100595E-06  9.21983721835786E-06  1.51618986821923E-05  1.35711897624109E-05
  8.87894610110637E-06  4.80569739537419E-07 -8.57163085652843E-06 -3.73425197388455E-05  7.27776096894133E-07
  5.22767723878431E-06  2.51819944228311E-05  1.10126735544850E-04  3.02596003820501E-05  2.10861122070819E-08
  5.56214963771416E-07  5.14725204127503E-06  2.06837557784100E-06 -3.61174987511511E-07 -6.94113329424762E-06
 -4.18395479351602E-05 -9.11609354323629E-06 -2.75157931483589E-07 -5.25651777988030E-06 -3.28489776337268E-05
 -7.84578413009947E-06 -5.45994439215746E-07 -1.09861049333478E-06  2.47160314316560E-06  3.41747175098794E-06
  1.81808804742301E-07  4.64469491783698E-07  2.51833560491661E-07  1.14707353517487E-06 -1.88645007828311E-06
 -3.23654782649660E-06  1.50165289647393E-06  1.04803567916376E-05  9.52738891701150E-05  3.82651793773522E-04
 -2.97179480970027E-06 -7.81317084390392E-07 -5.55844123752108E-05 -2.98568188561877E-04 -4.68176656262292E-05
  5.79918315889407E-07 -5.68965129227959E-05 -2.67505810109878E-04 -2.55770652681712E-05  9.50469777534817E-07
 -9.11994838766522E-07  2.17419028926031E-05  1.48960781618465E-05  1.00686171843398E-04  1.46869838693981E-04
  1.26573615553196E-05  1.73054166221378E-06 -5.80947824039935E-05 -8.46687828951828E-05  1.67444141850060E-05
  2.08678656995215E-05 -2.11216854621102E-05 -1.64436558227754E-05  9.81445897294070E-06  2.97987838183915E-03
 -5.59241311471219E-04  8.37279603771251E-01  5.48872111027723E-03  5.15817846312662E-02  1.80404062995903E-04
 -5.44266470239878E-01 -3.67808303783760E-03  6.68713944524307E-07  6.23920871578958E-06  1.75661717278301E-05
  3.54727945875770E-04  7.65451524683096E-06 -8.44320102779396E-05 -4.83139042332921E-06 -2.33467948635342E-04
 -1.02512521473926E-05  6.75761461789653E-07  4.26084486796928E-06  1.82713647942131E-05 -2.35551290115547E-04
  5.10470950956538E-06  1.71558290780524E-03  5.40362025948181E-06  5.89248564424587E-05 -6.55379011117888E-06
 -1.09271020668668E-07 -3.38308360493104E-07 -5.51001476114930E-07 -6.50404993048970E-07  5.80138757118381E-06
  1.64770087255324E-04  1.59638137571376E-06  1.24500671256850E-04 -2.90077593061592E-06  3.19856078052664E-08
  2.62013662414548E-07  5.81267080020791E-07 -3.04277253674953E-07 -5.51622989963760E-07 -4.28368753750007E-07
 -4.31119062688868E-06 -9.00755947231979E-08 -2.63272753722946E-06 -6.12632258328801E-07 -4.90682473350333E-06
 -1.79454872014637E-05 -2.51970039810532E-06 -3.74978567431919E-07  9.37905639959365E-07 -5.57557983652252E-06
 -8.68527707568619E-07  1.19049557096588E-05 -6.26561637567270E-07 -5.01550799908001E-06 -1.83375160146438E-05
 -1.37591105767359E-07 -1.17212952975120E-05 -1.36236740512782E-06  5.59382680937300E-06  2.35452785687846E-06
 -3.60166597242866E-06  1.63752113336899E-06  1.25862941024477E-05  4.69145073107211E-05 -1.39689776021568E-06
 -1.67544449085097E-05  2.61764765093071E-06 -9.46015360990292E-06  2.79492732573834E-06  5.01049848378619E-06
 -2.66841469823901E-08 -1.10804361382652E-06 -3.85120563209700E-06 -3.20196773332493E-06 -1.21659846796495E-06
 -6.55976726148362E-06 -3.76177419590460E-06 -1.01364966871294E-05 -1.70732189482366E-07  4.22373084583295E-07
 -4.79644767795728E-07 -5.03887506624237E-06 -3.17829705139588E-06  7.01894679183860E-06  4.40945871111442E-06
  7.05034418550689E-06 -3.35149241767810E-08 -1.09521190192066E-06 -2.58313737806054E-06 -4.27126334249885E-06
  4.27522390696316E-07 -3.74119441952341E-06 -6.59702295918763E-06 -9.97917608495848E-06 -9.41529874533708E-08
 -7.26110980179721E-07  7.50819205347889E-07  5.12453692803153E-07 -1.69758875011627E-07 -1.07904467682067E-06
 -2.34825041156340E-06 -2.34840543815830E-06
* ORBITAL    1   51
  2.56444102799060E-08  1.77166301869271E-07  1.49597126688746E-06  5.53765350121771E-06  1.86848617306640E-07
  5.46070983353502E-07  3.44698820818618E-06  1.68920337574937E-05  1.99610678684121E-06 -5.61615767099134E-07
 -2.17792968843215E-06 -1.11902726689631E-05 -1.41685021233029E-06 -8.09679992031702E-07 -4.04549199476460E-06
 -2.07231408033281E-05 -2.75603282839076E-06  3.31924698761688E-06  6.73485504306625E-06 -2.00463050924319E-06
  2.29642213961536E-06  3.37873002239802E-06  8.84619265940854E-06 -2.07018747373451E-06  2.09863710747802E-06
  3.20177777485417E-06 -3.04584856026427E-06  6.56665651881938E-09  4.69808425828753E-08  2.25612101223918E-07
  9.59580347219466E-07  2.68367293243775E-07  1.28967781125289E-08  2.22498388181646E-07  1.57462590915802E-06
  5.35380974663168E-07 -7.99117888238429E-09 -1.32317933930544E-07 -9.69485582271179E-07 -3.87356885512145E-07
 -1.21162424861936E-08 -1.87618237347776E-07 -1.41959415498880E-06 -5.67018794672702E-07 -3.35493572271809E-07
 -5.84040047793341E-07  2.61991351880330E-07  2.76710623834679E-07 -6.14307763970531E-07 -1.09120391200337E-06
  2.93372659630870E-07  3.44405745250564E-07 -3.52835097663654E-07 -3.10477515190142E-07  8.83683438388000E-07
  6.03403758989625E-06  5.19994333015086E-05  2.47790762011243E-04  2.38377353414968E-05 -8.77687222080722E-07
  2.13769566797830E-05  1.33272335254319E-04  1.65220328803168E-05  3.23973283393960E-07 -2.36446635434334E-05
 -1.67751485068400E-04 -3.53049853795796E-05 -9.71348039824028E-07 -6.85940597600244E-06 -4.86008616696726E-05
 -1.55484414114695E-05 -5.68437115018011E-05 -8.12973007689354E-05 -4.49170982858885E-06  3.06598434263500E-07
 -2.94102749740670E-05 -3.86282893731043E-05  5.01379965903634E-07 -1.22350946771125E-05  1.26853814955472E-05
  4.78922242279306E-07 -9.07296793119253E-07 -6.20016271215675E-06 -5.30078766103965E-05 -2.53637971143200E-04
 -2.51822384058695E-05  9.76791525247791E-07  6.24423517867989E-06  5.32266836766607E-05  2.08428250206387E-05
 -3.87111808904106E-07 -3.66021677723580E-06 -1.73541139381328E-05 -1.76608001712579E-06  8.49353930247521E-07
 -3.23183961716017E-05 -2.17662661351929E-04 -3.78975016778100E-05  2.74772112216393E-06  6.83097569808568E-06
 -6.73285880668332E-06 -7.21301483944146E-06 -6.50052633183711E-05 -9.17015773365593E-05 -1.16846330037982E-05
  5.92414466716542E-06  3.03607637189764E-06  8.74100366664294E-06 -2.04712892108867E-07 -4.15045557928160E-06
 -2.28147919048753E-06 -6.19576602088294E-04 -3.42902628580038E-06 -3.22827114026092E-04 -1.26401240348847E-07
  8.59481212865071E-04  1.36180395181199E-05 -1.76100931562035E-09 -6.11510718853459E-09 -2.71297371366414E-09
 -1.83569745389516E-04 -5.06897712916958E-06  1.84939055471088E-04  5.27215205702275E-06  2.57169437106820E-04
  7.51406581599897E-06 -1.45916834590845E-07 -2.02612455788234E-05  1.67156056559824E-06 -5.01865611407502E-01
 -3.26371446922879E-03  4.90675691107353E-01  3.19296838145843E-03  7.12252888393252E-01  4.63278965859297E-03
  1.97858210143036E-07  2.08965562040848E-06  2.59865258075167E-06  6.23076303853004E-05 -6.64057547162944E-06
  1.42481948544041E-04  4.93894130297028E-06  1.47158118106142E-04  1.88439383179296E-06  1.00387155080758E-06
  7.98461547925207E-06  2.73478276128048E-05  1.59287893522783E-07 -5.69328029161439E-06  1.48209457242060E-06
 -1.29468940204601E-05 -2.37232070329934E-06 -4.99612924897514E-06  1.08125011372649E-08  8.38871718658291E-08
  3.02759904684015E-07  1.76090478207206E-06 -9.94884136367563E-07 -1.75655415517740E-06  1.25312800901011E-06
 -2.52616552945127E-06  1.56204525301801E-06  3.38810714698149E-10  2.74654436063562E-09  9.50830177531300E-09
  6.44333887620875E-08  2.87947573347034E-07 -5.79148663213148E-08 -2.57378666113070E-07 -8.73950862522419E-08
 -3.18267402428984E-07 -1.03775901476739E-06 -8.25523580336117E-06 -2.80348749856743E-05  8.25918535619238E-07
  1.36069527070675E-05 -2.51724143182533E-06  5.87244748036739E-06  1.12257930605026E-06 -4.63966636957782E-06
 -3.96851627776638E-10 -8.56042786363136E-10 -6.98573529625062E-08  7.37191354973855E-08  1.13374240895498E-07
 -3.37395896992454E-07 -6.26056033228385E-09  3.00587375268737E-07 -6.66782161224808E-07 -3.14992573081640E-06
  7.20743163772817E-07  2.22661397681257E-06  2.59950813774397E-06  1.12912750175974E-06 -1.74380525073854E-06
 -3.20636416025697E-06  1.89078072156448E-11  9.98442202480078E-09  2.31471230946957E-08  2.81339485229453E-09
  5.59064395038963E-08  1.68907265284178E-08  8.70226683338211E-07 -8.26166530722572E-07  6.37791244075214E-07
  3.06756335677992E-06 -3.24839574152168E-06  2.16536650297665E-07  1.00521089631142E-06  1.76168330997134E-06
 -9.90429544962971E-07  3.30302693860332E-06
* ORBITAL    1   52
 -9.03834494742454E-07 -6.17595943190352E-06 -5.28183736333617E-05 -2.52745314513847E-04 -2.50995497161541E-05
  3.90105301745255E-07  3.72099986543842E-06  1.76609315922870E-05  1.80801604292935E-06 -9.75580095656050E-07
 -6.21206921928504E-06 -5.29969205407097E-05 -2.07708092354411E-05 -8.50640798120524E-07  3.22113993835823E-05
  2.16952569916363E-04  3.77550270049280E-05  2.80623484611333E-06  6.93289476205039E-06 -1.16195156834072E-05
  5.95654889034594E-06 -6.48502219298960E-05 -9.14310308937872E-05 -6.77512986460021E-06 -7.25024231391684E-06
 -3.01901803791565E-06 -8.72481712904901E-06  8.86092902566775E-07  6.05045604173054E-06  5.21130581905086E-05
  2.48415153069863E-04  2.40957616323026E-05 -3.20507663672761E-07  2.37730722991962E-05  1.68576453234225E-04
  3.54719902472160E-05  8.81721437280829E-07 -2.13811101406855E-05 -1.33355062770275E-04 -1.65358237711148E-05
  9.73443749883476E-07  6.91112181483887E-06  4.89913638490791E-05  1.56418656068750E-05 -5.69552558332399E-05
 -8.14724206150112E-05  4.63320473268938E-07 -1.23085504591567E-05 -2.95072702502218E-05 -3.87988614988809E-05
 -4.59902646599947E-06  1.70798326498909E-07 -1.26984460080621E-05 -5.13087893227314E-07  5.11983904673426E-09
  3.64581891146678E-08  1.89445968445355E-07  8.32951147241999E-07  2.11211611039593E-07  8.65174263802081E-09
  1.64403393485217E-07  1.16949976023236E-06  4.24486059916421E-07 -1.18624695162352E-08 -2.21272071230039E-07
 -1.58547411209178E-06 -5.37813595312805E-07  1.22381772797272E-08  1.99060370532956E-07  1.49042375914063E-06
  5.81575734164484E-07 -3.80961497371314E-07 -6.58782654895474E-07  2.79268336776230E-07  3.17523405972460E-07
 -6.32956913489063E-07 -1.12075036115379E-06  2.57676914718810E-07  2.57432264940945E-07  3.75296543888024E-07
  3.35198945477595E-07  1.83699870596565E-08  1.26705364232863E-07  1.09782067431558E-06  3.94638580762300E-06
  3.64951937567444E-08  5.64494103292351E-07  2.33673792765784E-06  1.20285998828556E-05  1.55978784150477E-06
 -5.49705852819730E-07 -3.31764651050564E-06 -1.63245873647664E-05 -1.94163625185310E-06  8.08034973933346E-07
  4.00518268138197E-06  2.04119169729419E-05  2.68506751299861E-06  3.10779231998722E-06  6.47171633872189E-06
 -2.10516124893728E-06  2.09608710665985E-06  3.42753213378180E-06  8.89919283656038E-06 -2.05089913023755E-06
  2.27951865012654E-06 -3.16850724115221E-06  3.05717691053086E-06 -1.12281777826163E-07 -1.61300805799208E-05
  1.33742199910354E-06 -4.92998605125415E-01 -3.20795281431627E-03  5.01541787502883E-01  3.26176740422091E-03
 -7.10876130370613E-01 -4.62436823098906E-03  1.95450659703078E-07  2.03987108074767E-06  2.55006423874123E-06
 -1.34326052367545E-04 -4.88588418137454E-06 -5.74488237935343E-05  6.69043924778888E-06 -1.35076860551006E-04
 -1.78714943484049E-06 -2.01181007477567E-07 -2.91040155587219E-06 -2.53024046636580E-06 -1.76847135089901E-04
 -3.07027507270896E-06  6.94648909312830E-04  3.89805473458201E-06  5.28202987007361E-05 -7.60133548168237E-06
 -1.28740185563126E-09 -5.83095370243790E-09  8.85726939964719E-10 -1.63197246845567E-04 -5.12383563809156E-06
  1.62018950829849E-04  4.94474577179470E-06 -2.27394452370094E-04 -7.27319809408988E-06  8.74540996936990E-10
  7.01718616934576E-09  2.30410506182330E-08  5.78685414469731E-08  2.49438377407159E-07 -5.98770506629563E-08
 -2.83862699127975E-07  8.20588459420272E-08  3.19567013832814E-07 -1.03420547246850E-06 -8.22705733122245E-06
 -2.79391222855648E-05  2.52125022012390E-06 -5.85300975612693E-06 -8.32485838099404E-07 -1.35340440559951E-05
 -1.12213283134133E-06  4.64568797312906E-06  1.02564534811207E-06  8.15190225678144E-06  2.77728532920737E-05
 -1.60234411086946E-06  1.29993191535897E-05 -1.59669425448780E-07  5.82228853379312E-06  2.43257775556692E-06
  5.08871054581817E-06  6.90617761481372E-09  5.31181957055227E-08  1.94647368432559E-07  1.76394465787198E-06
 -1.19809473775240E-06 -1.77761348220181E-06  1.02042628845770E-06  2.53478402137543E-06 -1.58766458182504E-06
  6.46117067725367E-07  3.11741100071501E-06 -2.00893642239224E-07  3.28667982315906E-06 -1.02195716522652E-06
  3.30823644784348E-06  1.76660764623162E-06 -9.80327545715182E-07 -1.35543668477758E-09 -2.07725822045013E-09
  1.44021097545737E-09 -9.47310598515128E-09 -5.64032196786653E-08 -8.11770150579093E-07  1.14113409725506E-08
  8.64574830152554E-07 -6.67249369499827E-07 -3.15201298200694E-06 -2.21885100485300E-06 -7.17028020917379E-07
 -2.57968998158409E-06 -1.74143168519018E-06 -3.20399109579705E-06  1.17221958061178E-06  2.48075846969789E-11
  1.89758498268050E-10 -7.51739889458401E-08  7.23578868101177E-08 -1.11888844616902E-07 -4.07333516353788E-09
  3.04077790500066E-07 -3.29074980942412E-07
* ORBITAL    1   53
 -7.56347323171042E-08 -5.36430998703003E-07 -2.29544473722592E-06  1.21037715361539E-05  2.21221957457766E-05
  7.49811357606755E-08  1.15535788251693E-06 -3.34152126471873E-06 -4.79767977888091E-06 -5.41609974281771E-08
 -9.94534246446805E-07 -3.41367907575471E-06  2.87215334308605E-07  9.04162677852247E-08  1.50421189154561E-06
 -5.57705686119281E-08 -3.63451688333212E-06  1.05171562558333E-06  3.11045518452338E-06  2.45310351658491E-06
  4.43083004570163E-06 -6.09119880447147E-07 -1.79290087167882E-06 -1.00504631156937E-06  1.27045222861990E-06
  1.02542306731203E-06  4.01722174385161E-06  1.39522636865228E-06  1.04793011128088E-05  5.60727210301998E-06
  3.89458035040482E-05  7.91571135537123E-05 -1.35996582853800E-06  4.87790721998735E-05  2.71177612710235E-04
  4.72506910064518E-05  9.19201407363242E-07  2.25248199079298E-05  1.89686412559500E-04  6.04103739604224E-05
 -1.59695322973237E-06  1.85630804824216E-05  5.83040437483749E-05 -8.89122434635448E-06 -3.14892353745072E-05
 -7.56959127401527E-05 -2.62698449993965E-05 -6.00827863634444E-05  1.83032084281997E-05  4.34811276362126E-05
 -6.42601874320393E-05 -5.94556919227463E-05 -6.41549677701565E-05 -8.45393760694269E-05 -6.68488634712916E-07
 -4.79946763360547E-06 -2.28601896918066E-05 -1.02327884734042E-04 -3.10866263162869E-05  2.81973993705686E-07
  5.23431726210171E-06  3.45022525431240E-05  9.08133999517621E-06  7.09545034126539E-08  1.06401899763866E-06
  1.66499088131295E-06 -9.18477409854219E-07  3.97159540556821E-07  7.48372659593940E-06  4.80796919381447E-05
  1.28336872061534E-05 -7.96492182125700E-07 -4.85322135683704E-07  1.19325795075843E-06  4.44774980736948E-06
 -3.04659690258498E-06 -6.22960548257455E-06 -5.13686704805296E-06 -1.13576197488546E-05 -2.88449229397352E-06
 -6.36095846031782E-06 -6.61329488113746E-07 -4.74809967056651E-06 -2.26199044448905E-05 -1.01345529506233E-04
 -3.08116021815674E-05  4.53439542435923E-07  8.38479416046798E-06  5.18051137490435E-05  1.30770061175985E-05
 -1.06782469214589E-07 -2.18676092281331E-06 -1.60997882408505E-05 -5.01439275014538E-06  1.43288456237122E-07
  2.83252740971131E-06  2.23642338059750E-05  6.83013255609062E-06  2.27672378410073E-06  5.21241943847564E-06
  1.13970517787428E-06  3.43831033269936E-06  2.22783153407474E-06  3.60863093916655E-06 -5.08026725188645E-06
 -1.21205583139608E-05 -2.76648883589374E-06 -4.82303978410902E-06 -1.72760581260743E-07 -1.20530853793219E-06
 -9.62953191570725E-07 -5.88786318142514E-07 -1.16751193058735E-05 -5.77943511419925E-06 -3.92158545110515E-06
 -1.24919155456562E-07 -6.21927733126204E-06 -1.62752610636056E-06 -1.25892339224766E-05 -4.54462060615404E-05
  8.22583448819043E-06  5.09791508883466E-05  1.96426322837371E-06  8.63088057563366E-06  4.38170410383200E-06
  2.96720310491828E-05 -8.57412125796770E-08 -6.86280901973667E-07 -2.80051787770073E-06  1.23527269830017E-07
  2.86947888238086E-06 -2.92808711432608E-07 -2.78589339976800E-07  2.84691676976936E-07  2.16371668114060E-06
 -1.85910584880111E-07 -1.30681696872916E-06 -1.25354072697300E-06 -3.25407411273068E-06 -1.22426049795693E-05
 -3.12693847100419E-06 -3.47699073191384E-06  3.69315738294660E-06 -5.31703696594301E-06  2.95399195182148E-08
  1.46327956594656E-07  1.52485446575291E-06 -1.04613586239210E-06 -1.95160358201568E-06 -7.23046138561627E-06
  4.91180771418883E-06 -2.48248936885142E-06  5.96655494161247E-07 -7.26574126204825E-08 -3.54262562089436E-07
 -2.67149816950481E-06  1.89151507376426E-05  8.41608956243239E-07  1.05088550544853E-05  1.68709274510185E-06
  5.96256212914165E-06 -5.58532651103085E-07 -2.66157008969516E-05 -4.25739599085409E-03  5.01295274301929E-04
 -6.45887020458441E-01 -4.45073517072257E-03 -7.59516004249189E-01 -5.58781364390894E-03  7.67039886645368E-02
  7.74965717818780E-04  2.17792895650564E-08  9.49923788560549E-08  1.30077250800287E-06 -8.64840913433864E-06
  2.04451459726123E-06 -4.95934080294486E-06  1.07361827316963E-06  4.51368303781332E-06 -4.80437585911287E-06
 -1.14670917314525E-04 -2.18551371005796E-05  6.89389205517961E-05  7.09086793800056E-05 -1.20466576916529E-06
 -2.71832106854842E-05 -3.52993045668325E-05 -2.70062139466975E-05 -2.14799183180652E-08  3.70951906612664E-07
 -7.14994715267260E-07 -7.89713861252583E-07 -4.14666571899772E-07  4.51461732077937E-06  1.92155586123058E-06
  3.90251081995764E-06 -8.75356114348549E-07 -4.55703515760068E-06 -2.19380089178444E-06 -7.08204704206836E-07
 -1.10403009944024E-06 -5.69635604257258E-07  2.92302474973708E-06  2.85035022602379E-06 -1.24659798376866E-08
  4.28165257360483E-07 -1.05765639608056E-06 -4.60064681049635E-07  5.31278992619001E-08  1.94052021381374E-06
  4.50849279218521E-06  3.90616332353293E-06
* ORBITAL    1   54
 -6.65352506195590E-07 -4.77746696424062E-06 -2.27664137082978E-05 -1.01319077304957E-04 -2.98373582804728E-05
 -2.79550817194133E-07 -5.19082588657306E-06 -3.38000556357019E-05 -8.65150047347851E-06 -7.19277179848443E-08
 -1.09065428321624E-06 -1.81788357713147E-06  9.10190504898900E-07  4.06583102087331E-07  7.66685617425024E-06
  4.87674569945212E-05  1.27828025811685E-05 -8.31724166049339E-07 -5.97722255900691E-07 -9.34650489486233E-07
 -3.99592255496646E-06 -3.21204841837898E-06 -6.61218706482217E-06  5.37930866666600E-06  1.17233424504556E-05
 -2.76147445127874E-06 -5.98280106140707E-06 -6.58320090708571E-07 -4.72668730144238E-06 -2.25198866996647E-05
 -1.00812567101947E-04 -3.05719932135389E-05 -4.52906847234437E-07 -8.36371595584082E-06 -5.13706239629810E-05
 -1.28594314836110E-05  1.10561764581176E-07  2.26269179488678E-06  1.66143762616138E-05  5.15896441693936E-06
  1.47029809945433E-07  2.90616477103652E-06  2.27459936909039E-05  6.85408525188763E-06  2.35040791044440E-06
  5.37893192150365E-06 -1.19003619382428E-06 -3.57519297177715E-06  2.18656775917508E-06  3.52656074865576E-06
  5.13457462821116E-06  1.22057025996725E-05 -2.91394447477223E-06 -5.06928213074297E-06 -6.43452675859636E-08
 -4.55423926406977E-07 -1.90692318044685E-06  1.45343993629832E-05  2.33866558264302E-05 -6.55631659850053E-08
 -9.66755724367805E-07  5.14318789131223E-06  5.49828301342132E-06  5.79087031293991E-08  1.06879035437871E-06
  3.81372271937142E-06 -2.30415327907680E-07  8.76620030683837E-08  1.44451794451425E-06 -8.95564295055580E-07
 -4.03639843887756E-06  1.05305195002590E-06  3.13354373519521E-06 -2.65597166672705E-06 -4.83204652527467E-06
 -5.95448200966937E-07 -1.80862976596139E-06  9.57398651903078E-07 -1.48338729356733E-06  1.20899458752057E-06
  4.50597031403744E-06  1.34930363369976E-06  1.01338490825146E-05  4.99312276905984E-06  3.05117946519822E-05
  7.44323694180201E-05  1.27783340449238E-06 -4.91091652011066E-05 -2.79304446873585E-04 -5.03559964850910E-05
 -9.45457269919018E-07 -2.29376975819637E-05 -1.94169000474416E-04 -6.19020871118787E-05 -1.54180333689541E-06
  1.81865079880845E-05  5.89881922315083E-05 -8.17000769763161E-06 -3.20261434969464E-05 -7.74108581441309E-05
  2.62087419043785E-05  6.02186873822227E-05  1.92168763956849E-05  4.50879954770473E-05  6.33227266845732E-05
  5.92991821924461E-05 -6.49331246782341E-05 -8.72556162415133E-05 -1.71012132684701E-06 -1.32075078765890E-05
 -4.74275149904201E-05 -8.32303618489926E-06 -5.15922005534355E-05 -1.96888887400211E-06 -9.16772472752994E-06
  4.46493383635731E-06  2.99368712802580E-05 -1.85227862323176E-07 -1.30002742542980E-06 -1.12989390663763E-06
  6.43611601615683E-07  1.26613947735326E-05  5.69815217221979E-06  4.59503619122102E-06 -1.60300580073371E-07
 -6.95738248708219E-06 -1.58746918130389E-07 -1.09373836553041E-06 -3.86143128012488E-07  3.44121686501551E-06
  1.35730823030480E-05  3.18487868682437E-06  3.54090416749101E-06  3.61907331850170E-06 -6.13158502215438E-06
 -8.25980739269213E-08 -6.59608987678648E-07 -2.66774247654200E-06 -1.04992862600614E-07 -2.55915253957773E-06
  3.01744501689150E-07  3.76057935683287E-07  2.85961371611230E-07  2.04721527132777E-06 -7.51140370734232E-08
 -2.90396254217165E-07 -2.79410158401333E-06 -3.14992064499758E-05 -1.01644790156792E-06 -1.97400957167459E-05
 -1.86866466010879E-06  8.03191242765127E-06 -5.73103435664376E-07  2.79601293582500E-08  2.47459943866345E-07
  1.43176783614945E-06  2.41193417049569E-05  1.99246210263499E-06  2.85343290108634E-05 -4.60179069704371E-06
 -7.52550924411265E-07  4.76453668770563E-07  2.62116870909433E-08 -1.43389319598893E-08  1.47784258655949E-06
 -7.16193963931993E-07 -1.95760881686229E-06 -1.08008152391628E-05 -1.20741262405377E-06  9.77661134969079E-06
 -4.72493656097107E-06 -2.79507954868420E-05 -4.51568883612999E-03  5.35522911461895E-04  6.42802509453138E-01
  4.43488659027173E-03  7.60977584873543E-01  5.60546957520211E-03  8.73690159483889E-02  8.52755002927899E-04
 -9.34962808921249E-09  4.48898134976038E-07  7.35640742928926E-07  7.65183461700502E-07 -3.96536060645211E-07
  4.42665549576760E-06  1.90984781111922E-06  3.72264400947890E-06 -1.20027166281411E-04 -2.25260353113115E-05
 -7.15559013901702E-05 -7.39505405028872E-05 -2.32851093857942E-06 -2.63223775670411E-05 -3.66025609806162E-05
 -2.67801803622873E-05 -4.75006417687076E-09  4.34547932147508E-07  9.87319378883094E-07  4.48696336861530E-07
  1.03371693332964E-08  1.86721156109386E-06  4.38418531754578E-06  3.62581695996161E-06 -9.22459288514467E-07
 -4.80466845020057E-06  2.35263515827845E-06  7.11801448653609E-07 -1.15414089531054E-06 -5.84527289078226E-07
  3.18249164424780E-06  3.20001824929639E-06
* ORBITAL    1   55
 -1.35036490259530E-06 -1.01416495134507E-05 -5.03736196228233E-06 -3.04827229768823E-05 -7.41237057997500E-05
 -9.46792712678855E-07 -2.29644370504721E-05 -1.94444948568403E-04 -6.19978552176496E-05  1.28535839612339E-06
 -4.89656349902531E-05 -2.78459527134979E-04 -5.01736457248566E-05 -1.54461900401302E-06  1.81286097772708E-05
  5.88706493122149E-05 -8.08488789362571E-06  3.20549536538513E-05  7.74843640706007E-05 -6.32525766305346E-05
 -5.92560279213181E-05 -1.92292586741165E-05 -4.50383272833102E-05 -2.62525792722663E-05 -6.03716488034719E-05
 -6.48627035131068E-05 -8.70827817627890E-05  6.29229010813929E-08  4.45175955320808E-07  1.86054591784814E-06
 -1.48000553009817E-05 -2.35416000794960E-05  5.74342198924080E-08  1.05452238334349E-06  3.72164276513923E-06
 -2.53437039247378E-07 -6.51664247601410E-08 -9.59205654551244E-07  5.21865253948162E-06  5.53655885789389E-06
  8.66530995682599E-08  1.42202729577742E-06 -1.04576649706178E-06 -4.07835216667386E-06 -1.04712768116942E-06
 -3.12793687496020E-06 -9.49820225914505E-07  1.49874193852931E-06  5.88659289094941E-07  1.79929658580535E-06
  2.66374482758458E-06  4.84534217921926E-06  1.21951262699245E-06  4.53039564106583E-06  6.56866106748564E-07
  4.71626479751016E-06  2.24698055055317E-05  1.00578435266970E-04  3.05003545312322E-05  1.10538452606462E-07
  2.26231994913608E-06  1.66027806374795E-05  5.15103072606824E-06 -4.50955024222859E-07 -8.32852614131883E-06
 -5.11716399438526E-05 -1.28173107495164E-05  1.46567107161764E-07  2.89623893304474E-06  2.26575949656596E-05
  6.82233653859801E-06 -2.35157774351735E-06 -5.38364248651118E-06 -5.11838842272390E-06 -1.21692193188466E-05
 -2.17930654914896E-06 -3.52081846148703E-06  1.18917205090964E-06  3.57342686674867E-06 -2.90631039226318E-06
 -5.05461959574833E-06  6.64673915634550E-07  4.77255183485663E-06  2.27454970710484E-05  1.01251403258579E-04
  2.98267806130483E-05 -7.18374519662401E-08 -1.08297070041391E-06 -1.77450523134103E-06  9.16853522880521E-07
 -2.79071100063041E-07 -5.18149779987457E-06 -3.37632861560866E-05 -8.64766234623109E-06  4.05982250612784E-07
  7.65239363006417E-06  4.86921679420141E-05  1.27675851213922E-05  8.25420338941924E-07  5.85437257336824E-07
 -5.37913992646221E-06 -1.17287788774637E-05  3.20509123493232E-06  6.60044573279435E-06  9.37507172085086E-07
  4.00585841113937E-06 -2.75881435112890E-06 -5.98732628092765E-06  1.62128386886753E-07  1.11971892477424E-06
  4.90208296807023E-07  3.18168105875300E-06  3.56251804815772E-06  3.43773134290979E-06  1.35941054468489E-05
  3.61203029243820E-06 -6.08253685295289E-06  8.25270083263766E-08  6.58930755298654E-07  2.66119246916549E-06
  3.01156009974070E-07  3.75218234510989E-07 -1.06416008555944E-07 -2.54797035853540E-06  2.85309986097884E-07
  2.03104302211284E-06  1.70954579734941E-06  1.32034233249912E-05  4.74278011377208E-05 -1.96472333435185E-06
 -9.16539138160031E-06 -8.30660104227733E-06 -5.16028030708825E-05  4.45777379371579E-06  2.99319543696098E-05
  1.82592279559487E-07  1.27995343338606E-06  1.05233576475368E-06  5.68247710940727E-06  4.55631430330198E-06
  6.54100403754295E-07  1.27382473118763E-05 -1.67938321440004E-07 -7.00725964744174E-06 -2.93485869305887E-08
 -1.73578927596006E-07 -1.49609017589567E-06  1.07168870377156E-05 -1.02247579023544E-06  1.41055235017127E-05
 -1.84084313109422E-06  4.59915026966684E-06 -4.71169802471501E-06  2.79654325351698E-05  4.52128651873222E-03
 -5.36082721403130E-04  7.61107940869694E-01  5.60811861849226E-03  6.42641014774078E-01  4.43500334624804E-03
  8.74214280175190E-02  8.51726687827525E-04  7.51641930737925E-08  4.64113294323103E-07  2.74705142393313E-06
  2.08591234085257E-05 -1.64705151452801E-06  1.11467110413924E-05 -7.49378753276464E-07  6.86727403453130E-06
 -6.25959703140505E-07 -2.58532778660536E-08  9.88714257411835E-08 -1.47532535167891E-06 -1.82486152477569E-05
 -4.92281588245459E-06 -3.24257825684487E-05  1.58206330659474E-06 -7.75578668284138E-06  4.05268312707639E-07
  9.32182147427759E-07  4.82160589896326E-06  7.10345013297837E-07  2.34457600060767E-06 -1.15219942292632E-06
 -3.20327176452438E-06  5.90011789258713E-07 -3.21676682679534E-06  1.45743553945658E-08 -4.27802505019007E-07
  4.53553191929275E-07  1.00851487126364E-06  1.68842071153157E-08 -3.62633048158708E-06 -1.86418131144101E-06
 -4.37949135684499E-06  1.20051409973252E-04  2.24003812583444E-05 -7.38624672840435E-05 -7.15785719572040E-05
 -2.04929177538892E-06  3.67065327521358E-05  2.68739050393139E-05  2.73914650635181E-05  5.21420442470102E-09
 -4.53423663090392E-07  7.63640459907081E-07  7.39154610290975E-07 -3.99424137574291E-07 -1.90776516168832E-06
 -3.71753881945241E-06 -4.42522654283020E-06
* ORBITAL    1   56
 -6.67156243963594E-07 -4.79002583976435E-06 -2.28188147841574E-05 -1.01338698138765E-04 -2.98633821502397E-05
  1.09902681366118E-07  2.24372155908248E-06  1.63580838420809E-05  5.04020147487925E-06 -4.63771758860946E-07
 -8.56475640918910E-06 -5.22246149832941E-05 -1.28821434620935E-05 -1.41756121148669E-07 -2.80033105659681E-06
 -2.18785542283153E-05 -6.57122230562101E-06  2.32498383402277E-06  5.32706194373033E-06 -4.99836376148553E-06
 -1.18678612465678E-05  2.34974843028140E-06  3.87769135185111E-06  1.14203846341751E-06  3.44742142329810E-06
  3.08576868982422E-06  5.37121480186198E-06 -6.77951010747552E-07 -4.86755037675780E-06 -2.31831442457524E-05
 -1.02791312906196E-04 -3.01202123861274E-05 -7.77065780507111E-08 -1.19039609179106E-06 -2.31823734994399E-06
  8.05709497313691E-07 -2.87347529269387E-07 -5.32863516376409E-06 -3.45847532886864E-05 -8.85673484144590E-06
 -4.09686315300496E-07 -7.70981571613399E-06 -4.88825884711778E-05 -1.27664166787378E-05 -9.01152984074214E-07
 -6.97012460097306E-07 -5.36926229688431E-06 -1.17158678242668E-05 -3.15650604510224E-06 -6.47858125788453E-06
  9.20481382385736E-07  3.92495545389791E-06  2.85340970851159E-06  6.23418605848293E-06  1.33912304229099E-06
  1.00475211166987E-05  6.10900902189828E-06  3.50150587283994E-05  7.59148694753373E-05 -9.33954359652327E-07
 -2.24298491050690E-05 -1.90895475844839E-04 -6.11633453245989E-05  1.19677201142422E-06 -4.82770675103475E-05
 -2.77883912136651E-04 -5.07254264669706E-05  1.47834390634575E-06 -1.82531242906318E-05 -6.26379779113365E-05
  6.64424361965454E-06 -3.11723589810746E-05 -7.57381877710672E-05 -6.26092972998350E-05 -5.97710651484431E-05
  1.82684919294427E-05  4.33741932933094E-05 -2.58153907281719E-05 -5.97700316847825E-05  6.30508433146730E-05
  8.50455802116659E-05 -8.09136798679856E-08 -5.74374849499451E-07 -2.47997282740646E-06  1.17570912201284E-05
  2.24596601207533E-05  6.03443468390237E-08  1.10938850706645E-06  4.11803554533684E-06 -1.27788146909199E-07
 -7.49959645604085E-08 -1.14884267778548E-06  3.84417562273485E-06  5.12479822861364E-06 -9.49819438055140E-08
 -1.58332435448331E-06 -8.93519177561252E-08  3.75732006322006E-06  1.11106890914126E-06  3.25876371315814E-06
 -1.10467864838154E-06  1.15070699340819E-06 -6.46971863423176E-07 -1.88156119678304E-06  2.65000997222755E-06
  4.82075583107972E-06 -1.08847768684745E-06 -4.20342942020798E-06 -8.05957866153643E-08 -6.45448399857744E-07
 -2.63802909878561E-06  2.95646952376825E-07  3.52208433814185E-07 -1.04802640952634E-07 -2.56480220344906E-06
 -2.71356943133110E-07 -1.97830242674563E-06 -1.90263812284475E-07 -1.33719032881823E-06 -1.26121978985414E-06
  3.09345631315596E-06  3.59665849569484E-06  3.24982009004732E-06  1.31073229070242E-05 -3.59460124779687E-06
  5.37197241396988E-06 -1.78468351262058E-07 -1.24621714895936E-06 -1.01886795642050E-06  5.60369434641205E-06
  4.38168033726503E-06  6.31334242098207E-07  1.22463919262869E-05  1.70814951051161E-07  6.79891301867271E-06
 -1.65412223996868E-06 -1.27851992050563E-05 -4.60456663829586E-05 -1.94998482053087E-06 -9.19288198928721E-06
 -8.14220909573231E-06 -5.08383126698444E-05 -4.31854101273602E-06 -2.90933596290108E-05 -2.77532603821774E-05
 -4.48529692052587E-03  5.31461153041132E-04  7.65908108625371E-01  5.63308531550841E-03  6.37128278873876E-01
  4.38846491155513E-03 -8.58397101169271E-02 -8.37240782673749E-04  1.93627501935270E-08 -6.86732205754093E-08
  1.25806237415387E-06 -1.58363888298732E-05 -1.25653671088833E-06 -6.92729325791570E-06 -2.07541388846779E-06
 -8.68825610081927E-06  4.59342808524667E-06  2.14340626316594E-08 -7.87182595971569E-08  1.34565193390055E-06
  5.57972940206018E-06 -4.86589155910719E-06 -1.13092492899045E-05  1.75035888129498E-06  8.77762037730362E-06
 -5.01689378471770E-07 -7.67216694852482E-08 -5.83981997123355E-07 -2.74083018181033E-06  2.95586592235258E-05
 -1.43304919849792E-06  2.42379134469951E-05 -5.76690562436567E-07 -3.51490800104428E-06  5.68572945814357E-07
 -1.15600272921195E-08  4.19538324499796E-07  4.27099889770213E-07  9.90109642924061E-07 -2.58915882704371E-08
  3.68780611274852E-06  1.85753446416008E-06  4.32591358760537E-06 -9.25438627969028E-07 -4.78768900723309E-06
  7.12431589570273E-07  2.22378311999973E-06  1.08089209897355E-06  3.22194453541804E-06 -5.58607054661298E-07
  3.21659447974096E-06 -1.82333450340146E-08  3.84865138181509E-07  7.19173820396829E-07  6.91906103621005E-07
  3.86517960235504E-07  1.84724592536317E-06  3.69470000849572E-06  4.33903480730898E-06 -1.16801723444399E-04
 -2.31888364335556E-05 -7.10465023045014E-05 -6.90058170074917E-05  9.50055105047945E-07 -3.65289068026208E-05
 -2.61012830815465E-05 -2.69997012764927E-05
* ORBITAL    1   57
 -3.11275493137860E-07 -2.23552031273810E-06 -1.05408888459446E-05 -1.77438333460830E-05  2.07273883404247E-05
 -6.74696031371114E-08 -1.67930550577980E-06 -3.40895673966623E-05 -1.94051535833389E-05 -3.28446323264685E-07
 -6.17084115945197E-06 -3.46878341324028E-05 -7.00972765223895E-06  1.90116451423053E-07  3.28696511070157E-06
  9.81759580701565E-07 -8.69314378768496E-06  1.80427326927159E-06  5.03327634414271E-06  8.38723095553211E-06
  1.66381928279572E-05 -1.16146625005166E-06 -3.16056302712269E-06 -4.88080074824160E-06 -6.06626768570166E-06
  2.44396961623260E-06  7.39978325519156E-06 -1.88228172267440E-06 -1.44181990035324E-05 -2.50137634709016E-05
 -3.11418238650539E-04 -1.84261788696348E-04  6.05805656804486E-06  3.87372784226677E-05  4.87473639774814E-04
  1.77027187952493E-04  1.40961417568866E-06  1.08651137131372E-05  1.22869225807890E-04  4.09433441505737E-05
  3.27865606303493E-06  1.97338126940672E-05  2.57208040501693E-04  9.58724017798288E-05 -7.05350652334502E-06
 -1.81479861543221E-05 -3.25534145229642E-06 -1.99050382894703E-05  4.23715575473921E-06  1.11350802723746E-05
 -1.61219503400663E-05 -1.36869296010120E-04 -1.38641380496903E-05 -1.11510075666187E-04 -3.18779877652046E-07
 -2.29393044411941E-06 -1.06799941940343E-05  4.61545248798075E-06  5.80616622027556E-05  1.80530239155909E-07
  2.99879848385894E-06 -6.09469736300346E-06 -1.41427150691353E-05  1.18236027067303E-07  1.89861817190367E-06
  3.15470350467254E-06 -1.37089321242180E-06  5.24798826409222E-07  9.21720301933016E-06  2.59739014393052E-05
 -6.57445613648342E-06 -2.89167932417662E-06 -6.15383461938320E-06 -1.04008331494870E-05 -1.94882355225120E-05
 -5.15312453498790E-06 -1.25180759115988E-05 -1.13868747755787E-05 -1.81785683353852E-05 -2.54331224550316E-07
  2.72194933731470E-06 -3.05826102278023E-07 -2.20078638128845E-06 -1.02447534717941E-05  5.48474640580962E-06
  5.75532166951553E-05  5.01763481062784E-07  8.64347814555557E-06  1.55975009087397E-05 -1.25212314572477E-05
 -2.29928704726116E-07 -4.22270233659577E-06 -2.05215705513556E-05 -3.17413163938766E-06  4.15720047218731E-08
  7.34332375865521E-07 -6.62232297471098E-06 -8.96317975013093E-06  3.22255454745978E-06  8.08151116814175E-06
  3.07257692623807E-07  1.24758226768716E-06  5.02835369516282E-06  1.14658045415153E-05 -5.09679867202756E-07
  2.90274837545681E-06 -1.53240402973699E-05 -2.65135584947532E-05 -6.68476239053118E-07 -4.83026923573295E-06
 -1.29284300135160E-05 -4.24879201658637E-06 -2.97599039404236E-05 -1.85856138278526E-06 -3.46896394697472E-05
 -3.20702343576088E-07 -3.45743518612317E-05 -2.64979721398566E-06 -2.00257926395647E-05 -6.56289873634214E-05
  3.45869417358811E-06  8.39378877787237E-06  1.69240254019439E-07  4.15335205551521E-05  2.29584117807875E-06
 -2.38042644270549E-05  1.63685039008484E-07  1.34331569286704E-06  5.69556916225433E-06 -1.06066572579252E-06
 -1.59170285660364E-05 -6.06909832644294E-07 -4.93294835723712E-06 -3.21228834966863E-07 -7.78485419609162E-06
 -6.84939339799554E-07 -4.95098585622728E-06 -1.32587804901695E-05 -3.32571683213393E-06 -5.69385519273872E-05
 -2.82743244117342E-06 -7.58351736178356E-06 -1.61427504012619E-06  4.08803230281068E-06 -8.22791935095837E-08
  9.33221187386804E-10 -3.31049279019469E-06 -2.72463937512837E-05  4.27669457088205E-06  1.30584285287672E-05
 -8.12321133328449E-06  2.53379538340813E-05 -5.36829741209546E-06 -1.21178632567992E-07 -3.30811462390236E-07
 -4.46876888207921E-06  9.13653112284242E-06  2.57629978161385E-06 -3.35877766336204E-05  1.18985094027612E-06
  2.95546308308748E-05  1.06284338503321E-06 -7.71629244604605E-05 -1.45027267654769E-02  1.82613337347706E-03
  5.77510774971753E-01  3.75825489754229E-03 -4.20366833149547E-01 -2.88900645951384E-03  6.99679114445123E-01
  4.65960694312417E-03 -6.34742747207141E-08  4.24443180232871E-07 -2.86038424969407E-06  2.49730170904197E-05
 -5.87856384428164E-06 -3.14230630632123E-05  1.82367809407288E-06 -4.27408441489045E-05  8.77466064853562E-06
 -7.48015051611097E-05 -1.38593681556922E-04  5.89226263780630E-05 -9.22186272464809E-05  1.05407505993086E-04
  2.39130753487836E-05  2.06783452532210E-05  2.34790954219050E-05  4.16954369626068E-07  1.21326637180895E-06
  1.13182013722654E-06  3.06721367169447E-06  1.26237687688708E-06 -1.04744672595485E-05 -4.23584963922910E-06
 -1.28101099578613E-05 -1.81335656074733E-06 -9.13633968289814E-06 -1.87144931504101E-06 -4.69919693424414E-07
 -1.05776853678640E-06  1.17556248950681E-06  1.54256069550739E-05  1.53545552623254E-05  4.01914508601402E-07
  1.14007361142884E-06  2.98214321699602E-06  1.19558925559203E-06 -1.33632466441592E-06 -4.27950167885202E-06
 -1.04912056689410E-05 -1.28465952531969E-05
* ORBITAL    1   58
 -3.02486034012237E-07 -2.17690522126747E-06 -1.01484680883627E-05  6.12607983335202E-06  5.77939560339058E-05
 -1.61802779491438E-07 -2.65709510522325E-06  7.72432633418423E-06  1.43575036945605E-05 -1.07726974302048E-07
 -1.70447832358471E-06 -2.62339805725667E-06  1.29022297991462E-06  5.21770189915231E-07  9.17307070449124E-06
  2.58266828499860E-05 -6.62053145992766E-06 -2.62572046357162E-06 -5.68035315169161E-06  1.02825411966324E-05
  1.93280995142496E-05 -5.43943642079951E-06 -1.30080998298663E-05  1.11956943641940E-05  1.78718194368438E-05
 -1.39093458434132E-07  2.93872996262456E-06 -3.24846222244609E-07 -2.33801916840057E-06 -1.09082708883730E-05
  2.19867817194814E-06  5.65505622575980E-05 -5.15230435325925E-07 -8.91482686102156E-06 -1.76935906370686E-05
  1.18499031981629E-05  2.25565236226826E-07  4.13843018727136E-06  2.00138198675825E-05  3.06020466202671E-06
  4.94675675469632E-08  8.76811905068999E-07 -5.68679592700376E-06 -8.75306950435627E-06  3.18874976832552E-06
  8.02988998723130E-06 -3.48694120190384E-07 -1.33919391844906E-06  5.02876756988984E-06  1.14489398719391E-05
  9.30711005784193E-07 -1.91457277151061E-06 -1.53302028139279E-05 -2.66027551943603E-05 -2.91442553339890E-07
 -2.09285440964217E-06 -9.85635012814317E-06 -1.47968446300961E-05  2.13900881446723E-05  7.15735600640379E-08
  1.75589013465420E-06  3.47890265077506E-05  1.96287311862023E-05  3.24556114814676E-07  6.09534160449926E-06
  3.40882195808962E-05  6.80041780229106E-06  1.76465430749728E-07  3.02251317364469E-06 -5.14400186021785E-07
 -8.99983025230617E-06  1.84625179394931E-06  5.10889439889297E-06 -8.36860918617838E-06 -1.66078528985501E-05
 -9.71225408930962E-07 -2.78796692282939E-06  4.72274080210526E-06  5.77495012614005E-06  2.63761421443373E-06
  7.83170193888640E-06 -1.85714971634262E-06 -1.42291941536462E-05 -2.48080394521588E-05 -3.09869986255073E-04
 -1.84619424314481E-04 -6.04314288486060E-06 -3.91888591951866E-05 -4.89733831061720E-04 -1.77994364723743E-04
 -1.39750581681589E-06 -1.09684409458524E-05 -1.22625189046967E-04 -4.06895024553496E-05  3.20032291905087E-06
  1.91441694689299E-05  2.50637087206994E-04  9.38217504637624E-05 -7.10635523477774E-06 -1.80464629419226E-05
  3.15019191318212E-06  1.94612674681176E-05  4.04324018504304E-06  1.17128360779945E-05  1.60091582019728E-05
  1.35814991803643E-04 -1.40579330280097E-05 -1.12400905470622E-04 -2.70645575851469E-06 -2.04479648769972E-05
 -6.68987659488781E-05 -3.49590223764310E-06 -8.84426905258087E-06 -2.05567562311181E-07 -4.25719377048322E-05
  2.31697385355025E-06 -2.34957086870625E-05 -6.96616260604521E-07 -5.04527985767606E-06 -1.37088866460749E-05
  4.04455346196760E-06  2.91033413031817E-05  1.88937926045352E-06  3.51615135857912E-05 -3.60699585074889E-07
 -3.47817359287242E-05 -6.19135817561404E-07 -4.45023510135955E-06 -1.15371406596903E-05  3.39651810422672E-06
  5.71537620085857E-05  2.84035569145225E-06  7.62230461817993E-06 -1.89342631563726E-06  2.33204042742200E-06
  1.64033863770858E-07  1.34678868191652E-06  5.74100432788939E-06  1.05782435701134E-06  1.58636687174915E-05
  5.85603684000094E-07  4.78355473973677E-06 -3.25859223992369E-07 -7.88916469042009E-06 -1.12187634836969E-07
  3.80937494988375E-07 -4.41115035807426E-06 -2.96293509148221E-05 -2.78049591300316E-06  5.89387882797504E-05
 -1.16181403419152E-06  6.16368336051152E-05  1.16358768986391E-06 -5.86754761863239E-08  3.58285653882093E-06
 -3.62406342100829E-06  1.25284500193552E-04 -3.63511485073771E-06 -1.61386183426714E-04  7.20456701830188E-06
  1.95640193966755E-04 -4.17713716670959E-06 -8.35630982118899E-08 -1.37122939774850E-06 -2.92999657200282E-06
  4.04948772071927E-05  6.10937451521063E-06 -2.16864566410999E-05 -2.19668970773438E-06  3.77614485656066E-05
  9.01719794831157E-06 -7.71881661632997E-05 -1.45038471735067E-02  1.82603438971475E-03 -5.85817699020115E-01
 -3.81133409291416E-03  4.14840477632870E-01  2.85070377010755E-03  6.96062295153095E-01  4.63529449408592E-03
  3.94312351444183E-07  1.12193967234888E-06 -1.17885435155540E-06 -3.00208664452023E-06  1.19864250926677E-06
 -1.03882754520410E-05 -4.22626074833672E-06 -1.25936215963045E-05 -7.65237610025566E-05 -1.39665165888901E-04
 -6.11049005551639E-05  9.21880594503083E-05  1.06720208439674E-04  2.31096265736098E-05  2.11023748060351E-05
  2.26772426308766E-05  4.21161023325544E-07  1.18639834988237E-06 -2.93821428826908E-06 -1.21262164140861E-06
 -1.33301146219371E-06 -4.25553622625571E-06 -1.04543949029059E-05 -1.27466603510200E-05 -1.78836349772284E-06
 -9.03744712904735E-06  1.97798196964781E-06  4.41576136151575E-07 -1.07462632859458E-06  1.12132849945941E-06
  1.50352456572286E-05  1.51777631938616E-05
* ORBITAL    1   59
  1.85722838064124E-06  1.42302262876871E-05  2.48026993175145E-05  3.09477014778765E-04  1.84035661088409E-04
 -1.39916814432721E-06 -1.09975357291790E-05 -1.22818227381706E-04 -4.07441481339322E-05 -6.05177633440864E-06
 -3.93240066458767E-05 -4.90386205486203E-04 -1.78066864335201E-04  3.20664343355418E-06  1.92602685697927E-05
  2.51391673482875E-04  9.39956445575904E-05  7.11508577127475E-06  1.80782176013792E-05 -1.61442797553131E-05
 -1.36050450323958E-04 -4.00525712216908E-06 -1.15880764023297E-05 -3.18081040652066E-06 -1.95226747508196E-05
 -1.40801376342843E-05 -1.12392036914414E-04  2.92984063716228E-07  2.10402248931276E-06  9.90360351728688E-06
  1.49761294914350E-05 -2.13802194260665E-05  3.23923976111894E-07  6.09262587405787E-06  3.40130915138086E-05
  6.76445592815166E-06  7.00316990903414E-08  1.72984847988526E-06  3.46432408577204E-05  1.95965967665865E-05
  1.76251061931975E-07  3.02362392380353E-06 -5.20352183298157E-07 -8.99806390472529E-06 -1.86555218737766E-06
 -5.14769134150340E-06 -4.74042273749512E-06 -5.80951296755165E-06  9.68961187549322E-07  2.78028809465815E-06
  8.37622535424669E-06  1.66404841800044E-05  2.64873463618692E-06  7.85858808657115E-06  3.27299159869853E-07
  2.35538736750877E-06  1.09973838487654E-05 -1.85647487996919E-06 -5.64491539023259E-05  2.24940263268690E-07
  4.12957776041394E-06  1.99514814522989E-05  3.04504953768111E-06 -5.19883167048727E-07 -8.98776422818130E-06
 -1.81406485433615E-05  1.17475594060131E-05  4.80761304974649E-08  8.58776497521057E-07 -5.78562239858056E-06
 -8.76342212590270E-06 -3.19857656726075E-06 -8.04779600987289E-06 -9.42955982550443E-07  1.87660211954664E-06
 -5.03198895297299E-06 -1.14464739831996E-05  3.46586495603146E-07  1.33596711126620E-06 -1.53229257176414E-05
 -2.65760403329685E-05  3.06589887787876E-07  2.20686326042786E-06  1.02666414215874E-05 -5.49050942446780E-06
 -5.75494500993662E-05 -1.05187388262177E-07 -1.69811347234040E-06 -2.41417393604490E-06  1.38593910573194E-06
 -1.62609524001287E-07 -2.68065281783080E-06  7.61499879652476E-06  1.43381641220258E-05  5.21134782326873E-07
  9.18391755126713E-06  2.58262528127106E-05 -6.63201271266268E-06  2.64587968713495E-06  5.71881152323388E-06
 -1.12136940879156E-05 -1.79149226374832E-05  5.43835867904516E-06  1.29991624243982E-05 -1.02899652332614E-05
 -1.93971983428910E-05 -1.34405399844203E-07  2.99323729013191E-06  6.23239090757678E-07  4.48132771518608E-06
  1.16487575110205E-05  2.83729461302241E-06  7.61578758500076E-06  3.38566343546870E-06  5.71010854732323E-05
 -1.88622878497863E-06  2.41547135352927E-06 -1.63046208857532E-07 -1.33923836966792E-06 -5.71333372807592E-06
  5.83081460033522E-07  4.76540234172555E-06  1.05770943440696E-06  1.58275932588748E-05 -3.26272000385530E-07
 -7.85120334464129E-06  2.70811104128207E-06  2.04595643596631E-05  6.69274904876668E-05 -2.32214828663340E-07
 -4.25840159520843E-05 -3.50219616982599E-06 -8.87597953834363E-06  2.30050644714361E-06 -2.34830320901299E-05
  6.95557039049810E-07  5.03675255985224E-06  1.36670237941595E-05  1.88748079208954E-06  3.51145474868149E-05
  4.03276997020970E-06  2.90990741800650E-05 -3.69153966789903E-07 -3.47852379394554E-05  7.18383384255144E-08
 -1.65843246890578E-06  3.43280700843743E-06  6.83414645808224E-05 -1.61923687594902E-06 -8.24111780232509E-05
  5.22667490698249E-06 -1.08445454433075E-04  7.92595849222312E-06  7.71256665564992E-05  1.45001037731112E-02
 -1.82648021150963E-03  4.14560138563815E-01  2.84897644880703E-03 -5.85798845836256E-01 -3.81335176391812E-03
  6.96245252321722E-01  4.63659081522801E-03  1.21685270061930E-07  1.52735315759251E-06  4.14605552116891E-06
 -2.16369514729740E-05 -1.74298676680591E-06  2.27448947333182E-05 -2.51049353148827E-06 -3.10608701586661E-05
  5.30490237209138E-07  1.01951826155204E-07  4.64032739554266E-06  2.57384456090861E-06  1.69975291361384E-04
  9.34496357797981E-06 -1.10349015144687E-04 -5.25241899231905E-06 -1.99462695697939E-04 -6.79329456505961E-06
  1.79549588619372E-06  9.03329976460415E-06  4.18049526814017E-07  1.98147791603382E-06 -1.07675669075649E-06
 -1.51698277186440E-05 -1.12588528378509E-06 -1.50306364146973E-05 -3.78965931370086E-07 -1.10990423062950E-06
 -1.17549734555972E-06 -3.04170520266928E-06 -1.39136281402916E-06  1.26940619667812E-05  4.23934350660944E-06
  1.04312647486765E-05  7.64759170406278E-05  1.39612312782596E-04  9.21312643499541E-05 -6.09250978438427E-05
  1.06441697108652E-04 -2.11262516723328E-05 -2.27276132603879E-05 -2.29873841677823E-05 -4.05895075191870E-07
 -1.12965619008494E-06 -2.98576589689706E-06 -1.19415419369426E-06  1.18926796149634E-06  4.22266683163443E-06
  1.25684207218875E-05  1.03723915238842E-05
* ORBITAL    1   60
  2.90595286712794E-07  2.09176778300613E-06  9.72136103440887E-06 -7.18243882123201E-06 -5.75895083753207E-05
 -2.28670590079532E-07 -4.19682632395128E-06 -2.03836303991613E-05 -3.13812287794281E-06  4.87508184585714E-07
  8.40203360405135E-06  1.44951831049696E-05 -1.26441124171044E-05  4.16832087080237E-08  7.30594718980634E-07
 -6.49897349339980E-06 -8.88203579383535E-06 -3.19252672756138E-06 -8.00038315599316E-06  5.24485919298333E-07
 -2.85044583435247E-06 -4.93009801140999E-06 -1.12756332259799E-05 -2.88495308014768E-07 -1.20462972616669E-06
 -1.51478131343150E-05 -2.62424122005953E-05  2.97590561429307E-07  2.14198719714493E-06  9.95929072174941E-06
 -7.32873793320955E-06 -5.84538436481723E-05  1.09268747381559E-07  1.73599785006965E-06  2.30105059823707E-06
 -1.51208887211530E-06  1.70230844211304E-07  2.80963452084796E-06 -7.07777526091954E-06 -1.42949234896694E-05
  5.10801335851279E-07  8.96354641668561E-06  2.46906913826743E-05 -6.78569712782782E-06  2.80870780742877E-06
  6.01658616477836E-06  1.12164483977540E-05  1.78888727010570E-05  5.08224801748747E-06  1.23689659704886E-05
  1.03020980863908E-05  1.93372477875406E-05 -2.11548373342097E-07  2.79922953053594E-06  1.84961238851614E-06
  1.41615795007257E-05  2.55638605196488E-05  3.10664964219725E-04  1.85817365464389E-04  1.36753830756875E-06
  1.08319345207830E-05  1.20929783578182E-04  4.02621058117309E-05  5.92403106923353E-06  3.85321910103433E-05
  4.80701286520080E-04  1.75325685459583E-04  3.19084014629361E-06  1.94101227097561E-05  2.51467779467441E-04
  9.42944815854483E-05  7.36574998853392E-06  1.83955815888923E-05  1.60530288261529E-05  1.35284867879772E-04
 -4.39218508392940E-06 -1.16182515066601E-05  3.36824205741664E-06  1.96935374667794E-05 -1.39874422292554E-05
 -1.10908748352772E-04  3.04719815011638E-07  2.18875384795703E-06  1.03182232388855E-05  1.71342168111071E-05
 -2.06272899433449E-05 -3.25432336347280E-07 -6.12459085440406E-06 -3.43994791306486E-05 -6.95031567871284E-06
 -7.17088242991263E-08 -1.75614884954357E-06 -3.43770341841349E-05 -1.93966828671258E-05  1.85699599336673E-07
  3.21495502436015E-06  6.91999187751415E-07 -8.70068390499728E-06 -1.74641564102028E-06 -4.91153266778713E-06
  4.79837314499464E-06  5.95857361673346E-06  1.14420615315986E-06  3.13031421276823E-06 -8.29822108020014E-06
 -1.65062907908590E-05  2.45485894480026E-06  7.41695948986490E-06 -1.63113573329490E-07 -1.33913350716051E-06
 -5.68419811192814E-06 -6.01784116255743E-07 -4.91243149013106E-06 -1.05837797144927E-06 -1.58753763979490E-05
 -3.21273840985302E-07 -7.75356532057147E-06  6.73138788503057E-07  4.86317463596771E-06  1.29804968539738E-05
 -2.75436997415262E-06 -7.62725314764512E-06 -3.32692914012351E-06 -5.68783920818881E-05 -1.62286877551956E-06
  3.86993192949544E-06  6.72164038465917E-07  4.86268652348956E-06  1.31087437275380E-05 -1.83759836926886E-06
 -3.47003945632249E-05 -4.08917296086347E-06 -2.94693578692483E-05 -3.78717570514521E-07 -3.43111715667288E-05
  2.62079639753795E-06  1.98043981166269E-05  6.49940514778551E-05  2.31833222886049E-07  4.13073537033326E-05
  3.37436068869336E-06  8.24750235965055E-06  2.17807334215949E-06 -2.36857562784506E-05  7.71974589792267E-05
  1.44538727734952E-02 -1.81279692877350E-03 -4.11395165391286E-01 -2.82946530948995E-03  5.88412229926210E-01
  3.83124479919010E-03  6.95919550600264E-01  4.63394182444105E-03  8.02925937438508E-08  2.65649356623508E-06
  2.48035855744976E-06  5.96017555425151E-05  2.43694794637417E-06 -9.67218080829644E-05 -6.68713082603927E-06
  1.03688917110514E-04  9.72547401845656E-06  8.00222386346747E-08  1.05544496910640E-06  2.95459738682742E-06
 -2.31072714948832E-05 -8.55899556574599E-06  8.43965287169538E-06  4.52831074222607E-06 -3.02646822596612E-05
 -5.86791492852916E-06  1.30831415964033E-07  2.24129913274054E-06  4.20416624135591E-06  4.80592417767094E-05
  1.71415870990899E-06 -4.23056495068704E-05  2.22415876798885E-06 -6.29875656208766E-05  4.25098151578351E-07
 -3.96007053184018E-07 -1.13176613816072E-06  1.18104429229362E-06  2.98177431993828E-06 -1.33717740570624E-06
  1.28327683634585E-05  4.28114260152908E-06  1.05076192903588E-05  1.82725584186544E-06  9.19284428568529E-06
 -4.60137978800739E-07 -1.80390078033969E-06 -9.89418910184491E-07 -1.54348247169442E-05 -1.17601908269009E-06
 -1.54310089958170E-05 -3.96536897470103E-07 -1.16540865803785E-06  3.03105371809573E-06  1.12009655676819E-06
  1.27119259903381E-06  4.23210327785731E-06  1.27849465787110E-05  1.04814436869962E-05  7.46251983510025E-05
  1.38729076698148E-04 -9.25852306052293E-05  6.00014042365446E-05  1.05614070178624E-04 -2.05171793600830E-05
 -2.33217434234738E-05 -2.35582719264211E-05
* ORBITAL    1   61
 -7.95085152923637E-09 -5.71946279019656E-08 -2.75333609907614E-07 -1.14111389284709E-06 -1.90989024783154E-07
  1.02531988082116E-07  1.98021081436555E-06  1.37785099514080E-05  3.52076292498580E-06 -1.02063410863727E-07
 -1.97213737099015E-06 -1.37147126286691E-05 -3.50160008247987E-06 -1.37359383574727E-07 -2.65836038648317E-06
 -1.86406751295709E-05 -4.80098204819164E-06  1.86278785554584E-06  3.63579689144593E-06  2.16589758414930E-07
  1.18460316141686E-06  3.12782719833023E-06  6.15444478343053E-06  2.29438865924137E-07  1.20686935148345E-06
 -3.55118676535366E-07 -1.79417287126730E-06  4.17631908729392E-09  3.02306919958362E-08  1.50076837865936E-07
  5.63186895668966E-07 -1.42417429789174E-07 -6.10268630300056E-07 -1.85407413286248E-05 -1.63595874036510E-04
 -5.74258077477863E-05  6.02983801526873E-07  1.83530472246051E-05  1.62060448870575E-04  5.69623870546232E-05
  8.74824201251458E-07  2.65144949103474E-05  2.33588903074958E-04  8.19039764277005E-05 -1.28468182792451E-05
 -5.07049161578790E-05 -2.00473304747761E-05 -6.25202472529446E-05 -2.22731311302109E-05 -8.83371231392689E-05
 -2.05650867834181E-05 -6.39507340732434E-05  2.84204103391783E-05  8.89264232338949E-05 -1.53489179341283E-07
 -1.10401517543130E-06 -5.18316680544042E-06 -2.98459804461756E-05 -8.43439932654263E-06  2.65102106747533E-07
  5.13005656243610E-06  4.16424612623546E-05  1.22516020629120E-05 -2.83248151239584E-08 -6.96427817815047E-07
 -5.89429694748856E-06 -1.74766073828405E-06 -9.96178951214591E-09 -2.77475746360214E-07  2.05549404797522E-06
  1.81751994560348E-06 -1.16889649747094E-06 -9.77638436793631E-07  2.38932040817774E-06  6.01547711505078E-06
  1.73482527427810E-06  3.95411141572048E-06 -3.27486249138901E-06 -8.07042703640266E-06 -4.33101210987624E-06
 -1.14514857318132E-05  1.56340068017325E-07  1.12442465239854E-06  5.28217584718422E-06  3.04138589838709E-05
  8.73634408435398E-06 -1.13787335835933E-07 -2.07767199728580E-06 -1.98153391473680E-05 -6.68645904912902E-06
 -1.24249415787733E-07 -2.39040893450947E-06 -1.61693727458234E-05 -3.86933944127317E-06 -2.05868456826781E-07
 -4.08840721236678E-06 -3.33885202262124E-05 -9.84586228541607E-06  2.03602022767781E-06  3.82073000441066E-06
  1.55081083199029E-07  8.61328450133593E-07 -2.21661138932879E-07  9.54733881500649E-07  5.89411426769492E-06
  1.51834282393439E-05  5.95463165896328E-07  1.41398279432813E-06  1.28367965589581E-06  9.74961601411820E-06
  4.30691751063434E-05 -3.21587738936896E-06 -4.46373716335321E-05 -2.58431587912500E-07  1.92439123547652E-05
  3.00127571002519E-07 -2.30356372830042E-05  1.27613947716418E-08  9.61017831930423E-08  4.15084485424062E-07
 -1.54631616544339E-06  6.64873669557992E-06  1.55343660893862E-06 -7.36925161853781E-06  2.14327663969819E-06
 -1.05756172134034E-05 -1.99112389528323E-10 -1.26797253477869E-09  2.37912335975115E-09  1.00401066905533E-07
  8.55278951346216E-07 -1.02049574356300E-07 -8.87129087287161E-07 -1.41900590168265E-07 -1.25567578941850E-06
 -1.32336011866245E-06 -1.00436382325308E-05 -4.40280900590769E-05  1.55216903859243E-06  2.96311186875496E-05
  1.86657410600221E-06 -4.03259006666343E-06  2.19612967019950E-06  4.56146578209179E-05 -2.91239765492609E-08
 -1.43735920252424E-07 -3.78296462537378E-07  3.12829902056855E-06 -3.11318590136160E-06  1.22700677257195E-06
  1.43426084243479E-06  9.77174159327288E-06  1.34884736787482E-08 -1.94125623316111E-09 -1.51498997657499E-08
 -4.84806226620192E-08  7.13500800199170E-06 -7.00921185768801E-07 -7.06080108517228E-06  6.12434457920950E-07
 -1.02232941955097E-05  9.66880578243049E-07  4.97781459910040E-08  2.10234939480434E-06  2.77606973324566E-07
 -4.99237764518306E-01 -2.77854781398886E-03  4.96274768905792E-01  2.76355902832228E-03  7.10229399691703E-01
  3.95273257416442E-03  3.52864336264617E-08  2.12296391273731E-07  5.48063352567477E-07 -1.05026569446026E-05
  6.59954237848672E-07  6.78409154710344E-06  8.20591805100904E-07 -6.23387623415154E-06  3.25547710951216E-06
 -1.50341714261757E-08 -1.80179807223375E-07 -8.50127657185539E-05  8.50493004639706E-05  1.20636066827653E-04
 -2.62942108510607E-05 -5.02658195388230E-09  2.70938454941940E-05 -3.38989399413109E-08 -5.38874649370569E-08
 -7.61548576091370E-07  1.51147825608976E-07  4.58008734050010E-07  4.61817011355009E-07  9.61540525184490E-08
 -2.43320682920494E-07  2.89331601852335E-09  1.30049340210086E-08 -2.42358752471056E-07  2.46701208600089E-07
  3.36833470074220E-07  8.40180068044776E-09 -1.83241128668050E-06  1.85094789711216E-06  3.49408805858795E-08
  5.39211398680742E-08 -1.79275211930569E-08  6.63487372394925E-07  6.56579844612927E-07 -1.13782266226259E-07
 -5.15088341348342E-07  2.32272802490822E-07
* ORBITAL    1   62
  1.60350666867607E-07  1.15291661081996E-06  5.40433470743300E-06  3.03886281684944E-05  8.16992161359388E-06
  2.65871272108652E-07  5.14234033913165E-06  4.15671947849079E-05  1.21397422772736E-05 -2.87421752401990E-08
 -7.10991183999528E-07 -6.16094630513686E-06 -1.87292313527697E-06  5.05439762755204E-09  1.85783073574595E-07
 -2.52139246946907E-06 -1.88856177354317E-06  1.15481997232532E-06  9.70952189747596E-07  2.40301685973040E-06
  6.06151110732882E-06 -1.65274546491865E-06 -3.79900192131108E-06 -3.34972547375701E-06 -8.26363619394441E-06
  4.29123192075459E-06  1.13391951794734E-05 -1.45240537307133E-07 -1.04476540016188E-06 -4.90811989064922E-06
 -2.92837903203370E-05 -9.24265905495003E-06 -1.04252670895940E-07 -1.89913879881516E-06 -1.88022206714411E-05
 -6.55868447310070E-06 -1.23918779067453E-07 -2.38646267956075E-06 -1.61755363772770E-05 -3.88891039640426E-06
  2.02638561471711E-07  4.02206727372993E-06  3.29875001198751E-05  9.81834749231012E-06 -2.06532666853757E-06
 -3.90520927967467E-06  2.05081309649943E-07  9.77139954684971E-07  9.42970098399019E-08 -1.27943874155338E-06
  5.71135503547696E-06  1.47987733235520E-05 -4.79872875507019E-07 -1.22061919948396E-06  5.75409257904062E-09
  4.09720838564244E-08  1.83653784217422E-07  7.58040942383303E-07  2.47350792016721E-07  9.84759466918107E-08
  1.90038823503456E-06  1.32554226617651E-05  3.36859052883161E-06 -1.00971049135232E-07 -1.94402027236511E-06
 -1.34477913994704E-05 -3.41370652967083E-06  1.40604895197306E-07  2.71981712399349E-06  1.89697577123926E-05
  4.85213177178862E-06 -1.75815293861223E-06 -3.46542657885972E-06  2.30541338964488E-07  1.20667814350122E-06
 -3.14217255512372E-06 -6.18884961545324E-06  1.88514488915968E-07  1.13121688290515E-06  3.35627831397650E-07
  1.74901783364522E-06 -7.07967657416458E-09 -5.08317902441196E-08 -3.20024076309808E-07 -1.78969860744422E-06
 -2.00214737959958E-07 -6.03740812456008E-07 -1.83557082562582E-05 -1.61527876441659E-04 -5.65776716432682E-05
  6.11162498217617E-07  1.84558669663079E-05  1.63209256935550E-04  5.73855039942119E-05 -8.65611278413495E-07
 -2.61675357385560E-05 -2.32174359412636E-04 -8.18290381428436E-05  1.29528713681722E-05  5.10900260006659E-05
 -1.98700747829033E-05 -6.20305953721168E-05  2.19552677162358E-05  8.70312724212561E-05 -2.07888199201761E-05
 -6.51144266230164E-05 -2.84805686670220E-05 -8.85607989472437E-05  1.00496566215129E-08  7.47446950637271E-08
  2.56263028614835E-07 -1.51717278179725E-06  7.45345482543595E-06  1.51516472506328E-06 -7.31444811854451E-06
 -2.20736549965422E-06  1.03086185776052E-05 -1.29159438574078E-06 -9.80726013155250E-06 -4.31289918480480E-05
 -3.22464044509746E-06 -4.44504226168595E-05 -1.29682832183617E-07  1.93327639350151E-05 -1.70542451301586E-07
  2.36999392230817E-05  1.31424135081592E-06  9.97831490235718E-06  4.39461418770922E-05  1.44917423356270E-06
  2.83602971456362E-05  1.91731767638646E-06 -3.93583306980815E-06 -2.16811477325998E-06 -4.55317075989325E-05
  1.70629258638996E-09  1.21830821664896E-08  3.81644116935956E-08  1.00837677055797E-07  8.22551574211761E-07
 -1.13865477219300E-07 -9.82578779214101E-07  1.47138518281487E-07  1.27306770040920E-06 -1.07282820029372E-09
 -9.32164796346659E-09 -3.50680086664348E-08  1.42127550536557E-05 -6.09539099163469E-07 -1.43388910880205E-05
  6.13354163600594E-07  2.04237189552019E-05 -9.02745328030637E-07  2.85510435034151E-08  1.72855230930514E-07
  3.48559975029847E-07  3.09253758021768E-05 -2.94105318332338E-06 -2.74417982006233E-05  1.23009859777379E-06
 -4.67791157734430E-05 -1.48836084486119E-07 -2.75283974012012E-08 -1.74696046760317E-07 -3.07954822050607E-07
  3.89891864399560E-06  7.97523514298522E-07 -6.57401952274371E-06  8.07008543390313E-07 -1.13592642374952E-05
 -3.37942551283317E-06  3.33815170469477E-08  4.40280422460323E-06 -9.31521039042356E-08 -4.93507725218794E-01
 -2.74751204964157E-03  4.98677689687934E-01  2.77457828555858E-03 -7.12547177217893E-01 -3.96571942782404E-03
  2.97880553446209E-08  4.82567474819354E-08 -7.39267833150724E-07  1.92916493964590E-07 -4.74484727509611E-07
 -3.72046133946493E-07 -4.09943511830037E-08  4.01612180143427E-07  1.15101468890058E-07  5.34183040976018E-07
 -8.62130072634603E-05  8.67167715724857E-05 -1.24057812293720E-04  2.74344765463825E-05  2.28418210146798E-07
 -2.77115075954845E-05 -4.15979167130914E-08 -9.12814628546024E-08 -9.10078594291610E-09  6.30303831586012E-07
 -6.44886592862068E-07  1.20437360133593E-07  5.86590492651464E-07 -1.57061018606588E-07 -4.32872178316822E-09
 -1.68681037119854E-08 -2.12988992413203E-07  2.11177941023999E-07 -3.31708518823338E-07 -6.26673243645134E-09
  1.74314887705361E-06 -1.75318629544629E-06
* ORBITAL    1   63
 -5.42714319409060E-09 -3.92894104576109E-08 -2.50978226799429E-07 -1.49931205578090E-06 -7.47209430702821E-09
 -6.06897554114083E-07 -1.83716627104427E-05 -1.62501219605760E-04 -5.71605743132867E-05  6.06044191081097E-07
  1.83759694822643E-05  1.61727704051303E-04  5.66150032152479E-05  8.63130172917503E-07  2.61296435514574E-05
  2.31776715959966E-04  8.16819207905372E-05  1.28695807358979E-05  5.08643341787000E-05 -2.07757567782754E-05
 -6.50345275365858E-05  2.19194650447763E-05  8.69877657420063E-05 -1.97901729239610E-05 -6.18036763038390E-05
  2.84391468479747E-05  8.85322370364501E-05  5.78435543062778E-09  4.12197490647906E-08  1.86041633236029E-07
  8.42830442560332E-07  3.38181719213704E-07  1.00750217890467E-07  1.93951949499756E-06  1.34224025795810E-05
  3.40987627527156E-06 -9.81377090772644E-08 -1.89469602397762E-06 -1.32608577939156E-05 -3.38653843994235E-06
 -1.40553723036323E-07 -2.71802044417781E-06 -1.89293094154988E-05 -4.83000364728617E-06 -1.75254990581064E-06
 -3.45051797363240E-06  1.90172097744237E-07  1.12497897266035E-06 -3.14068523190425E-06 -6.18757589290015E-06
  2.24486612948765E-07  1.19479825311940E-06 -3.37956318653860E-07 -1.75993472210884E-06 -1.46661533360436E-07
 -1.05495310726038E-06 -4.95670261873388E-06 -2.94756035386981E-05 -9.28879461880465E-06  1.23553366080067E-07
  2.37882701197064E-06  1.61205678219565E-05  3.87451534638308E-06  1.05096460669354E-07  1.91470736084659E-06
  1.88872323645523E-05  6.57580610128270E-06 -2.02420194349202E-07 -4.01781077240284E-06 -3.29468348643514E-05
 -9.80489514354940E-06 -2.06189784540573E-06 -3.89695581430674E-06  5.70542755673385E-06  1.47885761274013E-05
  1.04117166403938E-07 -1.26113574988096E-06  2.00062874260192E-07  9.64780475236030E-07  4.86530945828222E-07
  1.23223059037687E-06  1.58076238029733E-07  1.13659588975162E-06  5.32689163890500E-06  3.00420698041033E-05
  8.07228633110938E-06  2.91181395007123E-08  7.16385597512777E-07  6.17250089523794E-06  1.86932168416320E-06
 -2.64642567965955E-07 -5.11840276148803E-06 -4.14002089576750E-05 -1.20931222627368E-05 -6.23257009704477E-09
 -2.08979348595998E-07  2.36565025298958E-06  1.84623699117249E-06  1.15164713138941E-06  9.70470707258641E-07
 -3.33373095868849E-06 -8.23089650266475E-06 -1.65715416882519E-06 -3.79797389093388E-06  2.40046912691876E-06
  6.04645368003777E-06 -4.28541503535618E-06 -1.13267248454932E-05  1.31192372808746E-06  9.96061986375047E-06
  4.38814201816137E-05 -1.91406879850690E-06  3.92742057549933E-06 -1.44233466006631E-06 -2.83414412647731E-05
  2.16479201772890E-06  4.55044101438772E-05  1.59124716442063E-09  1.13580144504202E-08  3.37613853559609E-08
  1.12878074696032E-07  9.76050739260703E-07 -1.00772875087879E-07 -8.16811684916359E-07 -1.46520424328667E-07
 -1.26628160410629E-06  6.86425903020342E-09  5.06965489254494E-08  1.69175629135441E-07 -1.50884511366612E-06
  7.32871916587479E-06  1.51863787158435E-06 -7.34304993824941E-06  2.18877467416346E-06 -1.03514621084240E-05
 -1.28936824474110E-06 -9.78970926505866E-06 -4.30491638702709E-05  1.24863136579271E-07 -1.92974705829574E-05
  3.21808669085322E-06  4.43520867038847E-05  1.74524010632491E-07 -2.36474579745413E-05 -2.71337368215514E-08
 -1.56994522745574E-07 -3.13493274740845E-07 -1.66069814038613E-05 -9.27224465570135E-07  2.01026172350101E-05
 -6.28992391303724E-07 -2.09467342003901E-05  3.17533733608068E-06 -8.37167931442501E-08 -1.04134148717932E-05
  1.19455828377831E-06 -4.98711770194356E-01 -2.77748355341737E-03  4.93740401515986E-01  2.74947668350645E-03
  7.12362116034193E-01  3.96500323401489E-03 -1.91121676930589E-09 -1.55848354530967E-08 -6.03985918017332E-08
 -7.23497579587018E-06 -7.39436281932079E-07  7.20792090827965E-06  7.31249454576876E-07  1.04324877621810E-05
  1.08313184451835E-06  2.86356271615010E-08  1.78418809255311E-07  3.51785854078891E-07 -3.38773938928020E-05
 -1.55757832050198E-06  3.12599817055099E-05  3.27941849684687E-06 -4.24638168918062E-05 -3.52253267361973E-07
 -8.52822527452763E-09 -4.12056170959913E-08 -2.22812083541839E-07  2.10591413215041E-07  3.45711860021589E-07
 -1.75883367635911E-06 -1.11577711004306E-08  1.76855125016703E-06 -4.16973876001880E-08 -9.15398799644591E-08
 -6.40556480020534E-07  1.92877665182440E-08  6.26217939580028E-07 -1.40587787111040E-07  1.24716540860466E-07
  5.93119202660822E-07  3.79955202087860E-08  3.22776767811445E-07 -8.72389270746306E-05  8.59637454499168E-05
  1.23342194774865E-04  1.28104397562085E-07 -2.77811636256054E-05  2.67975375869834E-05  2.93122746121874E-08
  4.53834358854341E-08 -1.93914008245880E-07  7.43763130597705E-07  4.67851623229356E-07 -3.85199141600505E-08
  4.10075207502658E-07 -3.60971421558663E-07
* ORBITAL    1   64
 -1.58009220491284E-07 -1.13647756317669E-06 -5.34191895260146E-06 -3.06518916345170E-05 -8.76135831671701E-06
 -1.24037675246374E-07 -2.38661144035618E-06 -1.61386681847334E-05 -3.86504205501400E-06 -1.16285782957138E-07
 -2.12658921902973E-06 -2.00749517465961E-05 -6.74054375483491E-06 -2.05726289057475E-07 -4.08404915128248E-06
 -3.33570151742649E-05 -9.84290875660004E-06 -2.01696147733144E-06 -3.80073939337821E-06 -5.87964401440791E-06
 -1.51619312386020E-05  2.42586927616710E-07 -9.06734975883391E-07 -1.55723983007727E-07 -8.52334728406540E-07
  6.29233340680649E-07  1.48878197230340E-06  1.56530562131445E-07  1.12577905353855E-06  5.28244964464813E-06
  2.99466346465740E-05  8.09134261951972E-06 -2.69478082632363E-08 -6.72041237185034E-07 -5.82897943813862E-06
 -1.75692391793872E-06  2.67575917203749E-07  5.17518348319810E-06  4.18178101526020E-05  1.22376990294706E-05
 -7.72368941963071E-09 -2.36260606687290E-07  2.15924778659141E-06  1.78184371346929E-06  1.17394397658413E-06
  1.00809550543814E-06  3.32407312898704E-06  8.15171317541694E-06 -1.71817671159684E-06 -3.91683547902220E-06
 -2.34836910172565E-06 -5.93258638416830E-06 -4.35148295060913E-06 -1.14742207906313E-05 -6.81604333822236E-09
 -4.95517893511294E-08 -2.55383157235454E-07 -1.17717662102813E-06  1.67125245890023E-07  5.99469858906024E-07
  1.80325215912966E-05  1.60539100756618E-04  5.67551886628160E-05 -6.12670856085625E-07 -1.83532654342475E-05
 -1.62987947535552E-04 -5.74321302120946E-05  8.79648595878581E-07  2.63227313318261E-05  2.33815066567056E-04
  8.24503838826857E-05  1.26975762477097E-05  5.01112029511554E-05  2.06563490787474E-05  6.42749183538260E-05
  2.20095766521576E-05  8.75405266579478E-05  1.96823494391721E-05  6.14821372758173E-05  2.81101497217292E-05
  8.81320467099596E-05  1.16550646083125E-08  8.37370576749020E-08  3.99352002228763E-07  1.67814028665890E-06
  3.16586660883609E-07 -1.02726199816701E-07 -1.98118031512684E-06 -1.37228505756395E-05 -3.49366306484646E-06
  1.03604020543667E-07  1.99949388114129E-06  1.39280432775556E-05  3.56089969994137E-06 -1.36331885611431E-07
 -2.63922370521999E-06 -1.85111849801062E-05 -4.77159772146826E-06 -1.84982532515570E-06 -3.61998864705366E-06
 -2.10120089746450E-07 -1.14412569735793E-06 -3.11118573485088E-06 -6.15693165250715E-06 -2.13889066686840E-07
 -1.16347819180810E-06 -3.82428469741894E-07 -1.85264309705587E-06  1.41287353985570E-09  1.02019091314563E-08
  2.77231225185159E-08 -1.05187437980597E-07 -9.13533920949364E-07  1.01855023184952E-07  8.51706801910601E-07
 -1.44691417436189E-07 -1.27834190011588E-06  1.33632224067214E-06  1.01419332912542E-05  4.43660925563471E-05
  1.81508412107175E-06 -4.01274048381629E-06  1.57599703298472E-06  2.95180884450202E-05  2.24672174331984E-06
  4.56940541434896E-05 -1.27582013657461E-06 -9.69197628026489E-06 -4.27870042990649E-05 -2.35231421106560E-07
  1.90227279261147E-05 -3.23279026890310E-06 -4.43675118637021E-05  2.13018242462816E-07 -2.29931769972282E-05
 -1.60335506074774E-08 -1.21127290676612E-07 -5.22796757177291E-07  1.48658189016924E-06 -7.40056798103695E-06
 -1.48969353530950E-06  6.46994900595811E-06  2.05413394871592E-06 -1.06624780290900E-05 -1.19674571700636E-07
 -1.06555451628664E-05  5.30240534933406E-07  4.93962786229488E-01  2.74948863412197E-03 -4.97760509208769E-01
 -2.76830988157064E-03  7.12873243941524E-01  3.96362293458221E-03 -3.58938054978991E-08 -2.38320379884556E-07
 -5.58984426291053E-07 -1.67455456417595E-05  6.86715891864073E-07  1.36234413444899E-05  7.75501822879499E-07
  2.57333237781444E-05  3.43341825103526E-06  3.15294174617636E-08  2.11574975668660E-07  4.25479157348968E-07
  6.40170500907820E-06  1.43873085246249E-06 -3.90845332173219E-06 -3.14736946671784E-06 -4.26278449310869E-06
 -7.27891682748992E-08  1.25284332153484E-09  9.13103258405343E-09  2.49594061479520E-08  1.42846168131357E-05
  7.34599098175260E-07 -1.44366770008961E-05 -8.32298850260719E-07  2.06817164623248E-05  1.14748856733645E-06
 -3.48912989469867E-08 -4.93923763081080E-08  6.67951978165598E-07 -4.01720016167015E-10  6.48165983008106E-07
 -1.82140869093779E-07  1.37676016335155E-07  5.65938834827596E-07 -8.01234443900142E-09 -4.10456875761441E-08
  2.49301711601366E-07 -2.27015945874094E-07  3.44444922626788E-07 -1.82614792606954E-06 -1.22503058453059E-08
  1.85242705729482E-06  3.25574672822734E-08  4.75065639972715E-08  1.45208009241632E-07 -7.56835299295115E-07
  4.58020565673541E-07 -9.27556225321542E-08  2.62117849364104E-07 -4.48670650198113E-07 -2.67557250379240E-08
  6.22591608895281E-08  8.59792418815241E-05 -8.57177936346162E-05  1.22238800244449E-04 -6.77753496334741E-09
 -2.75246093053739E-05  2.63872215739192E-05
* ORBITAL    1   65
 -4.11188833562903E-06 -2.27809086866410E-04  1.60004644940884E-01 -6.65835126136532E-04  3.22162590873538E-04
 -1.17708187326774E-06  5.34321325880480E-05 -9.62038228389320E-05 -1.76483705752840E-05 -6.45831878995418E-06
  1.51028834869706E-03  6.95753072640589E-04 -4.17162610515190E-05  5.18825703240818E-06 -9.00719332154156E-04
 -2.19404741049448E-04  1.70009626259762E-08 -1.28058486446992E-04 -2.19475254250579E-06  1.70899365751729E-04
 -4.89571535285684E-05 -5.55897423692905E-06 -1.46888201205549E-04  5.33978253065402E-05  8.74677138954333E-07
  9.48933880939949E-05 -2.65289469775141E-04 -5.58974081534704E-06 -3.62541981249986E-04  2.60798659008325E-01
 -1.13484574495629E-03  7.08887690774127E-04 -1.28795841834279E-05  2.22329171761491E-03  4.06666190506608E-04
 -1.23725951090219E-04 -4.14890015886119E-07  2.13260876241248E-04  1.78285247957378E-04 -3.67004303805457E-05
 -7.34516262041442E-06  1.56182156765258E-03  5.10346903878601E-04 -7.75793451031200E-05 -1.04638980579955E-04
  1.56694060223288E-04 -3.60220325682995E-05  1.97768872915488E-04  1.43922880846688E-04  5.65449615933972E-05
 -2.08265769038148E-04  2.38308972454365E-04 -2.53274207176774E-04  7.50159826802227E-05 -1.38698238448957E-05
 -1.25953011041097E-03  9.41153169066720E-01 -3.96517957154555E-03  3.63166967016272E-03  3.33390001003150E-06
 -5.20258239007614E-04 -1.62331680768033E-05  7.67493938557037E-05  4.80380303998107E-05 -7.76790411654516E-03
 -1.40408728718076E-04  7.42426542677115E-04  3.16128361550868E-05 -5.19871438936804E-03 -1.26191354217585E-04
  4.75993218825049E-04 -5.45252503628070E-04  2.16872771620973E-04 -8.47097672320425E-04  3.84266701014827E-04
  3.21464282008473E-04 -1.03108764665404E-04 -3.11444593869400E-04  1.47307950145408E-04  8.64328298090620E-04
 -3.54824499453657E-04 -1.54081251724463E-06 -1.79274470614458E-04  1.35854175398979E-01 -1.23193871905983E-04
  5.19943560094758E-04  4.61128852647878E-06 -1.25337001675714E-03 -6.04796774717881E-04 -1.29178580670127E-05
  1.54821539371723E-06 -7.67551022721495E-06  2.13593605493891E-04  1.94462462906199E-05 -2.26846995423218E-06
  8.56255354836590E-04  5.35441087798700E-04  2.53055572573770E-05 -1.25322764414644E-04 -5.61712441337644E-05
  5.03821111848173E-05  1.28862384157334E-04  6.72501838291330E-05  1.45479516703615E-05  1.49707479176389E-04
 -1.68207299492637E-04 -1.36032176860957E-04  5.66059693774301E-05 -2.08674852961544E-07 -4.29658716881437E-05
  4.44609640147242E-04 -3.64723995148462E-06 -5.88228345020627E-05 -6.78052593037373E-05  3.65117610682825E-04
 -3.59527177871408E-05  1.96358379394560E-04  5.74727174036228E-06 -5.61277740915281E-05  1.24005536547203E-03
  2.66935511111181E-05 -1.74239208542374E-04  1.06986620136894E-04 -6.43275476447634E-04 -1.36691706389220E-04
  1.17726965338044E-03  4.74572854644985E-06 -5.03411792601811E-05  1.07759683295795E-03  1.38435479311902E-04
 -1.08751556423784E-03 -3.87630858633873E-05  5.13958309894506E-04  5.14040509007937E-05 -3.09629974423698E-04
  7.63801956241055E-06 -7.36074654601454E-05  1.57577346799040E-03 -2.23775983988932E-04  1.40564837329654E-03
 -1.21695456201018E-04  8.60228521038850E-04  8.41877103538539E-05 -5.00587038039201E-04  1.61243244349125E-06
 -6.51503898893792E-05  1.02074291342043E-03  2.14024658579499E-05 -1.14465566808691E-04  1.41321254754816E-04
 -1.45075738423402E-03  8.38065004210693E-05 -9.31160448242334E-04  3.19217823755820E-06  1.06124585995756E-05
  2.57004060751694E-04 -2.03884831074551E-06  5.35428635511578E-05 -2.38732167779226E-05  2.26533099078165E-04
  1.47413096726112E-05 -1.61735490525107E-04  3.16347320435902E-06  1.55064849813412E-06  3.64849393933643E-04
 -4.03013703797260E-05  4.10816101403222E-04 -5.27947163767272E-06  2.95301840316381E-05 -2.51595588547107E-05
  2.24210935233817E-04  1.94563910329008E-06  3.49760017611467E-06  1.95646320533465E-04  1.71487262678812E-05
 -2.33796685744594E-04  3.23933371694059E-07 -5.99790928378291E-05 -1.16573602267122E-05  1.24565866612641E-04
 -1.84478125809974E-06 -6.83684168792569E-07  1.86647932087418E-05  1.34384007155259E-05  7.35034093555426E-06
 -3.50171169007340E-05  2.12490860426471E-05 -3.28496072041086E-05  6.94230903846307E-06  2.87379437697223E-05
  5.33399483433217E-06  4.61755371190871E-06 -1.21715974054401E-06 -2.01241518193128E-04 -5.85036243581467E-06
 -2.01429365447816E-04 -8.47081646939999E-07  2.92676202505723E-06  1.06119031660977E-05  1.24382962173983E-05
  2.86351861043260E-06  3.10451819351939E-05 -2.49535894725611E-05 -2.29937801858420E-05 -1.35134334052012E-06
 -1.61369227810472E-06  2.56352570574559E-06 -6.59235840786113E-05 -4.77263186162282E-05 -8.31908710710626E-05
 -2.82341540582166E-04 -2.81072063690390E-04
* ORBITAL    1   66
 -1.14746520183538E-06 -2.14532885121156E-04  1.67152285138781E-01 -2.32428465588941E-04  7.82355145795114E-04
 -1.13889826476592E-06  4.60176049327527E-05 -1.30495285236012E-04 -2.11175214227336E-05 -7.08828875425964E-06
  1.41319669015728E-03  2.73594887035937E-04 -4.33600404566896E-05  2.97685411104285E-06 -1.03992214227858E-03
 -5.37110415386453E-04  2.67384151996127E-05 -1.18337934872499E-04 -9.72437622527097E-06  1.57640684612949E-04
 -2.25115072067590E-04  1.37194615183375E-04  1.14764886703455E-04  5.25382086186699E-05  8.80608148844271E-05
  2.01347754157587E-04  7.40963956148839E-05 -1.21800189109308E-05 -1.18159694645272E-03  8.88271401910136E-01
 -3.64402560186337E-03  3.56372068464816E-03 -4.45907015420689E-05  7.23993733698975E-03  8.12391107547835E-05
 -7.20658983825267E-04 -3.77210445277677E-06  4.37676062689285E-04 -1.33677445678171E-04 -6.43943790730175E-05
 -3.03052171306172E-05  4.79406954677428E-03 -1.07524687790387E-04 -4.58095724222196E-04 -5.61950675464361E-04
  1.25439504360540E-04 -3.35261734913673E-04  2.07008616928298E-05  2.52521749342212E-04 -1.76378763422734E-04
 -8.18486785153742E-04  2.86380342261861E-04 -7.89406843726305E-04  3.95856962718169E-04  2.61049651756823E-06
  4.06820080717349E-04 -3.16004078973103E-01  1.35848546136659E-03 -1.56428299513975E-03 -1.36057619103288E-06
  1.13558417432383E-04 -1.29661899326685E-04 -6.73187691702374E-06 -1.69824396426389E-05  2.46680546304099E-03
 -5.09163944015747E-04 -3.64757631786611E-04 -1.24343981932987E-05  1.57799402589696E-03 -5.78788371320789E-04
 -2.41218831079114E-04  2.23706566175876E-04  9.70251413874358E-06  3.02344808655749E-04  3.04027440829782E-05
 -5.11489094180586E-05  1.21741275642336E-04  1.59911808940759E-04  8.73034051485612E-05 -2.73895772155655E-04
  1.27989360041848E-04 -6.64139531973320E-06 -3.99688041854494E-04  2.85060276903934E-01 -1.50461974654233E-03
  7.56615815305138E-04  1.42791180308221E-05 -2.47446591349654E-03 -4.00677395626053E-04  2.07610391332731E-04
  7.86465227324110E-07 -1.53642403078475E-04 -5.67916136486469E-05  2.15354955024228E-05 -1.07317912237570E-05
  1.51582865438274E-03 -5.61437233446344E-05 -1.14688052273629E-04 -1.75242333670710E-04  9.13242303102321E-05
  8.91979395436610E-05 -1.30780060152342E-04  3.47862939796221E-05 -1.86090644456357E-04  2.62946520900598E-04
 -3.32728023092582E-05 -1.95062515267780E-04  3.21231347413903E-04  7.21000303152901E-06 -4.50120324500492E-05
  1.27589536739582E-03  1.78460795699279E-05 -3.32596824905959E-04 -1.58161180607803E-04  1.26011191831146E-03
 -5.79986723147631E-05  3.93064661795348E-04  5.21454240778639E-06 -5.61973236210866E-05  1.11788017273218E-03
  1.06390537890661E-04 -7.10674631826880E-04  2.03892363004440E-04 -1.33229579674114E-03 -1.20315073688769E-05
 -1.77965409724970E-04 -1.69947752520093E-06 -2.91609937731853E-05  1.18602379019069E-04  1.94294456366519E-05
  9.68024964451758E-05  4.63659082061297E-05 -3.90316842689363E-04  3.58357656580856E-05 -2.65327721539978E-04
  1.41361195562818E-06 -2.37503051348507E-05  4.54956586472536E-04  1.08797387315140E-05 -9.34327856769970E-05
  5.67558650361315E-05 -4.50197021882318E-04  1.03333883411216E-04 -1.00155009747940E-03  2.93345479395517E-06
  4.80831019586406E-05 -2.46642324245958E-04 -8.88415544268988E-06  3.04869315778112E-05 -4.91555899041587E-05
  4.79916131674665E-04 -2.75683675687534E-05  3.55027966499194E-04  6.76871676545587E-07 -8.67796272070158E-06
  1.93214501542339E-04 -1.77801496555743E-06  4.37833475412817E-05 -2.21517807476958E-05  3.00471175663826E-04
  1.45102060132163E-05 -1.45141113592426E-04  4.47121276590656E-07 -7.23906358453218E-05  9.57393680142433E-04
 -1.40075626120835E-04  1.37915036867949E-03 -2.13833461965639E-05  1.21862261233553E-04 -8.30163928175164E-05
  9.18554246806338E-04  2.73053655503375E-06 -3.53574266195423E-06  3.76572419563842E-04  4.57639419329914E-05
 -4.04331467239537E-04  6.70201518003246E-06 -4.16174624806894E-05 -2.66971774808780E-05  2.89591987749353E-04
  3.50271949304822E-07  2.10299654325029E-06  5.95531076626133E-05 -9.83656484124001E-06  4.43920399436436E-05
 -3.01181338820521E-04 -9.91533243866271E-05 -3.05480976534937E-04 -5.97717267411020E-06 -1.63236549374411E-05
 -3.06921896482629E-05 -1.51662617934886E-05  7.53841708567721E-06  5.37068735160099E-05  2.33278201339467E-05
  5.23744513396037E-05  7.51884100810583E-06  2.82927167638666E-05 -8.89905043830431E-06 -5.46933433939605E-06
 -5.52566504704430E-06 -3.00742541909839E-05 -2.30896015540582E-04 -2.32298413509829E-04  9.81456126391615E-08
  5.73882089770998E-06 -1.60981453071294E-05  2.42109345853223E-05  2.44082930911738E-05  8.07877135969983E-05
  1.14847130925887E-04  1.11614479386673E-04
* ORBITAL    1   67
 -1.05059025015526E-05 -8.54233860306730E-04  6.31978565004476E-01 -2.92577278568894E-03  2.28459285018530E-03
 -8.14161477127790E-07  3.76038648411958E-04  2.52639658116985E-04 -4.84942395536174E-05 -3.34130291759537E-05
  5.17867583168358E-03 -7.90209846726482E-05 -5.20502324230611E-04  2.13063992233539E-05 -3.45515222885153E-03
 -9.01978583981555E-05  3.43513648436718E-04 -3.29042009503150E-04  2.66326968347827E-04  5.27835726230589E-04
 -2.85665155693233E-04  2.89663075033541E-04 -1.99976928670413E-05  1.82411759437920E-04 -2.87527918129595E-04
  5.76964547719716E-04 -1.87355136366309E-04  4.79846538782406E-06  4.90226438176590E-04 -3.70750475673226E-01
  1.81793898453111E-03 -1.57789626852472E-03  2.11094284788507E-05 -2.83921701499912E-03  6.66982940966604E-04
  4.02573675990867E-04  1.12895178074646E-07 -2.63587088583904E-04 -2.23947373355353E-04  2.35705981352256E-05
  1.35310221502334E-05 -1.96345817713728E-03  3.05275691291517E-04  2.85323822293897E-04  1.63872851318079E-04
 -1.80923957981358E-04  1.16715427349737E-04 -1.88058576914827E-04 -1.71519092321680E-04 -3.66636118596414E-05
  2.90516238008510E-04 -1.20268435122240E-04  3.62883170268880E-04  6.76415932683268E-07  1.72655434860008E-06
  1.37156730867500E-04 -1.01748389339230E-01  7.49943914264597E-04 -4.05774816396480E-04  1.08197805061882E-06
  1.43504570444184E-04  2.93177124402393E-04 -7.35318890122358E-06 -7.50758211743893E-06  6.91300501085229E-04
 -5.65607905974972E-04 -1.64810144326246E-04 -4.23386195026257E-06  5.39423742486370E-04 -1.84289553326654E-04
 -1.31106463477875E-04 -1.37326756826748E-05 -1.59744406509311E-04  4.15088341521142E-05 -4.90385575157099E-05
 -9.61659980812738E-05 -8.86190268210251E-05  4.46363596389750E-06 -2.14283553023705E-04 -1.20558598521255E-04
 -9.99780476716296E-05 -1.00644818673223E-05 -8.99408142732306E-04  6.71398475228691E-01 -2.91118182377065E-03
  2.57267136771069E-03  3.51426126722455E-05 -5.47249760936889E-03  1.31142976176276E-04  5.42583743865969E-04
  1.12446673490020E-06 -3.75517263558870E-04 -1.95845239732097E-04  5.13545723572277E-05 -2.19035398296898E-05
  3.69604168621005E-03  1.87935048569973E-04 -3.61951505650215E-04 -3.60640659773547E-04  2.49923338232136E-04
  2.00663987334036E-04 -2.33978017124037E-04  3.34365506208351E-04  3.05831797024819E-05  5.64663499928992E-04
 -3.43548076050980E-04 -6.35292625666931E-04  1.25152224880398E-04  5.88458965046481E-06 -4.83730778335710E-05
  1.11817018637966E-03 -1.22458546610918E-04  9.75164601201294E-04 -1.30537617784909E-04  6.80954391441628E-04
 -9.72085867541449E-05  8.04415686738247E-04 -1.97941048514203E-06 -1.07234529142303E-05 -6.12707450867676E-05
 -9.81180737912321E-05  8.82086327473465E-04 -5.25958005027741E-06 -7.42691652899764E-05  9.77223019197718E-06
 -1.29366706576772E-04  7.69464545714619E-06 -4.99143062412640E-05  1.34207312119407E-03  1.49876261345279E-04
 -9.09926783419757E-04  9.83623589124815E-05 -7.45588350496773E-04  1.06757974701082E-04 -8.96642178748469E-04
 -1.61585892766793E-06 -1.73014070407678E-05  2.55460008418714E-05 -3.60513966593707E-05  3.24682703896948E-04
  5.69978683254306E-05 -5.76123799231644E-04 -3.18932897789370E-05  4.05408641570485E-04  1.17538418318564E-06
  1.73935518227361E-05 -7.36385498867374E-05 -4.65207133107885E-06 -3.77960811417676E-05 -1.78874915222986E-05
  1.58692400000153E-04 -9.91371674044536E-06  8.25641746277218E-05  1.56565603042461E-06 -4.14324240562252E-05
  7.09218368278254E-04 -1.60499163931885E-05  4.52978272808782E-05 -9.96461941855193E-05  9.78388591333444E-04
  5.84485833953331E-05 -6.06857307860375E-04  1.86845961216869E-06  4.58639327187411E-05 -3.43719616178336E-04
  6.12241707397679E-05 -5.81460965482375E-04  1.15270229210415E-05  2.54705786140514E-06  3.54423013096191E-05
 -3.67963350430579E-04  9.71632410669412E-07 -4.91127201430503E-05  7.33576709577269E-04  1.04620421485716E-04
 -1.05693557207951E-03  1.65888131873630E-05 -5.41342880819347E-05 -6.16377943045809E-05  6.43162143568507E-04
  4.40359640044521E-06  1.91640778374917E-05 -3.34080343178947E-05  3.36835195131386E-06 -2.96348490534281E-05
  2.54839180223614E-05  5.94689660828750E-05  2.43128566718137E-05 -2.49769305663126E-06 -7.03097525263097E-06
 -4.65215178559519E-05 -1.20704005410700E-06  3.74368141317515E-05 -1.65206302979013E-04 -5.84856862367498E-05
 -1.61281893103215E-04 -5.63720062670505E-06 -1.73417872730037E-05  8.54201258752082E-06  5.02631918738438E-05
 -3.37311541101393E-05 -3.64239279294010E-05 -7.36996104075727E-05 -7.70793437709067E-05  5.22638741577625E-06
  2.08747764297922E-05  3.65695702703604E-06  1.65447876790789E-05  1.44069842603446E-05  1.55147321366403E-05
 -8.69319494724565E-05 -8.42427689376622E-05
* ORBITAL    1   68
  8.84155665999238E-06  9.72193560684074E-04 -7.38325380944387E-01  2.99396124576141E-03 -3.16840880673004E-03
  2.74231276790951E-06 -2.77470173911515E-04  1.67336898171551E-04  3.65706418015938E-05  3.77971585351162E-05
 -5.99819749718054E-03  2.53935729980076E-04  6.56144791694560E-04 -2.55833282307148E-05  3.89295114148216E-03
 -3.26771799262989E-04 -4.19241889190505E-04  4.99456617827758E-04 -7.46448663835114E-05 -6.74759711088705E-04
  1.87127971629414E-04 -2.46293061974817E-04  1.62585429546746E-04 -2.98215483141296E-04 -5.22345267233180E-05
 -6.53433836613953E-04  2.78531589302226E-04 -1.58199544815732E-06  6.18855230120746E-05 -5.97515730043210E-02
 -2.23888291293689E-04 -5.51535042867200E-04  2.23539190206880E-06 -4.29306365168552E-04  8.27191818959106E-05
  1.35304536233586E-05  7.98102879697677E-07  1.22410843651574E-05  1.45259821627008E-04  6.54025154907031E-06
 -7.92693139873750E-08 -4.06242682891679E-04 -3.06385748893169E-04  1.68022480862566E-05  5.46610358737696E-05
  5.21061889640010E-05  3.10797217614225E-05  1.40265935460072E-04 -9.56165456760328E-05 -1.39608682348905E-04
  5.73963920970349E-05 -1.49403008078648E-04  1.15522744733387E-04  1.70762545470710E-04  1.87110412912737E-06
 -4.23522753908657E-05  4.56667074115838E-02  2.56377346207296E-04  5.14005848796696E-04  6.34572007594437E-07
  1.54534501928346E-05  1.27232337308071E-04  4.55919897114910E-06  1.77027352628013E-06 -2.99709497669012E-04
  1.57509306529064E-04  1.45012111442938E-05 -4.07616828634770E-07 -3.22897134279133E-04 -2.63923901076738E-04
  1.98045235025391E-05 -4.17288592874996E-05 -4.74754652010265E-05 -4.15193572650008E-05  1.38444592094782E-04
  9.42171206757057E-05  1.46928261541639E-04 -2.56780691816259E-05 -1.32152804795531E-04  1.04637741728604E-04
  1.88641435542145E-04 -7.71020351771719E-06 -8.78566645545689E-04  6.69007507319626E-01 -2.69937874755565E-03
  2.91806625465988E-03  3.42506059507498E-05 -5.41837741619191E-03  2.82188449859177E-04  6.05392441936364E-04
  2.56357042934916E-06 -2.39742989526649E-04  1.79014296276555E-04  3.06586904070812E-05 -2.33727525413928E-05
  3.51067026144628E-03 -3.61854098396470E-04 -3.87533466339972E-04 -4.59618132204928E-04  5.19985472517497E-05
  2.77077874164682E-04  7.26702075009084E-05  2.16373067522610E-04 -1.59242259999161E-04  6.14433581203006E-04
 -1.51907857030054E-04 -5.89641601899096E-04  2.53890206060516E-04  1.09392240625745E-06 -1.77448101242676E-05
  2.39607843416759E-04 -1.03055763241129E-04  7.42287126041466E-04 -1.10631641857559E-04  6.73314680190762E-04
  5.66176257557733E-05 -7.36910548986955E-04  4.84221602432397E-06 -4.02031458570538E-06  5.88749841505060E-04
 -5.58564994405382E-05  5.36464776592317E-04  5.73365404443554E-05 -6.29675667411679E-04 -1.98521512934686E-05
  1.79610575279071E-04 -1.84883018802584E-06  2.51872060969412E-05 -3.99060558990927E-04 -1.29837651300922E-04
  7.90524025000140E-04 -1.12235962802997E-04  8.05312654235726E-04  4.45274988585467E-05 -6.42897495018087E-04
 -5.06596815976148E-06  9.28838910964777E-06 -6.71173061316225E-04  6.87056997315997E-05 -7.09432798785152E-04
 -5.85887264171046E-05  5.73386326500108E-04 -2.45587309268048E-05  2.04886744034751E-04 -1.60179363050027E-06
 -1.55863315494299E-05  1.85275940202763E-06  1.42806908047516E-07 -1.29829557074802E-05  4.10247452312441E-06
 -1.16149547708109E-04  3.27057282872811E-06 -3.41920682532718E-05  1.51037911976839E-06  7.33447964609773E-05
 -7.34905105583192E-04  1.81988121975434E-05 -9.36849167665968E-05  1.15004455675768E-04 -1.14659795628579E-03
 -6.65888164243864E-05  7.69847418357931E-04  1.28999788699747E-06  1.45665650947443E-05 -2.66859564884268E-05
  6.33447593931372E-06 -1.39373179055454E-04  2.63776206171238E-07 -1.96425355002245E-05  4.72853985304902E-06
 -4.92867949517801E-05 -1.76628254964420E-06 -6.94404843372958E-05  6.54728793541477E-04  1.04276914125144E-04
 -1.03845462780934E-03  1.66256724300473E-05 -8.56805325672816E-05 -6.01998573012836E-05  7.02929984419222E-04
 -8.08843472707952E-06 -2.63414913322729E-05  1.37406585774002E-05  1.61196384547163E-05 -4.59587135627940E-06
  2.16761435046691E-04  4.85340297063219E-05  2.13982897206989E-04  1.68749683029110E-06  2.98658975164929E-06
 -4.22294674058354E-05  1.82820265055298E-05  3.93397531118653E-05 -2.65968126933881E-04 -1.10179301542165E-04
 -2.67111818308550E-04 -1.40512744183785E-06 -2.26535150998205E-06  1.66698829713334E-05 -4.68956161880263E-05
  4.19577672474196E-05  1.13848763434840E-04  2.84746289187253E-04  2.83725662481100E-04  7.70585581309606E-06
  2.44574100193496E-05  1.63484492519384E-05  1.39511328944937E-05 -5.16511686211029E-06 -5.01671878070692E-05
 -2.01541253368601E-04 -2.04618418638565E-04
* ORBITAL    1   69
  1.82591217651892E-05  1.48767634948228E-04  5.33448848214053E-03 -1.07864755405869E-03  2.49702204520252E-04
  8.39526937983015E-06 -7.54804287199940E-02  4.34458132949183E-04 -4.98611142452876E-04  6.97625317286404E-05
 -3.82493132280732E-01  2.55073495949394E-03 -2.52467092851518E-03 -3.56711361232083E-05  1.86026835265467E-01
 -1.18330894666359E-03  1.20032903239415E-03 -5.46030465380436E-04 -1.45954876961712E-04  5.11559071953017E-03
  1.08194731267246E-04  3.65409789274883E-04  1.22109453862571E-04  1.11497584323062E-03 -6.55404995870479E-05
  4.68351619412070E-03  6.02180385339820E-05  1.72834208927324E-05  1.44935346967611E-04  6.12501519640999E-03
 -1.53599114947910E-03  3.91674198282425E-04  7.45465712503108E-05 -4.38638492557118E-01  2.74993156473759E-03
 -2.89855579293639E-03  2.14474590243070E-05 -1.50406124317955E-01  1.12332166529268E-03 -1.03940786906915E-03
  4.68421335393651E-05 -2.47393339796542E-01  1.57154913778282E-03 -1.63658678400542E-03 -6.58470565385476E-04
 -2.68624149003792E-04 -1.71008729609573E-03  4.42829118182315E-05  3.67513051185805E-04  8.35637855384493E-05
 -6.35881222712167E-03 -8.83950329123701E-05 -5.36980400364493E-03  2.34639623599355E-05  1.68841806991674E-05
  1.44326256433794E-04  6.76115546670887E-03 -1.77479734734862E-03  5.71726712523184E-04 -2.64953540060984E-05
  1.92439345711437E-01 -1.50813627487716E-03  1.34531025019935E-03 -8.29154665864792E-05  5.06905651326446E-01
 -3.25120932690073E-03  3.38842803450320E-03 -4.55573552786544E-05  2.52478286284100E-01 -1.51566021214201E-03
  1.66814895942913E-03 -6.73127726940261E-04 -3.43517157427117E-04 -7.04646249195751E-03 -4.92736207512932E-05
  4.02182344953656E-04  1.41073275419332E-04 -1.98564790356808E-03  5.95117628564540E-05  6.16717575287578E-03
 -4.42986072461955E-05  1.82569098970552E-05  1.48173685352428E-04  5.17440384382219E-03 -9.02561230041705E-04
  2.88638905826846E-04 -6.65137037757839E-05  3.63320815030837E-01 -2.48263972672161E-03  2.38050034278275E-03
 -8.62626975448948E-06  7.28384909599149E-02 -4.35235270472081E-04  4.82345627991924E-04  3.70178121922238E-05
 -1.90201699451575E-01  1.29676073726576E-03 -1.22738837263394E-03 -5.43783170480269E-04 -1.33863296235127E-04
  1.08360846889931E-03 -5.71235805247652E-05  3.53346636839686E-04  9.56410875883903E-05  4.97732623660772E-03
  1.15025908554051E-04 -4.45082756768408E-03 -5.09477424386870E-05  2.43238931095006E-05  3.94424638428056E-04
 -2.38728018663473E-03  1.21035290052310E-04 -5.60006701962025E-04  3.76743198680408E-04 -1.30014621379820E-03
  1.76027679062878E-04 -5.15348737787712E-04  3.09317367610320E-05  5.13938592722116E-04 -3.15533262069503E-03
 -1.76863415783682E-04  8.95377963463389E-04 -4.76960951077108E-04  1.78207895802308E-03  2.34408216794692E-04
 -7.62344037512680E-04  2.58407548872616E-05  4.18217414182809E-04 -2.51316228306098E-03 -3.99971398120007E-04
  1.37037934578503E-03 -1.28976023773870E-04  6.04674808669391E-04 -1.83047314619002E-04  5.38898735197433E-04
  3.39685814094281E-05  5.78278837220657E-04 -3.62070902576604E-03  5.42572957608600E-04 -2.17186628923029E-03
  2.13300158008768E-04 -1.17259328534624E-03 -2.51013310630736E-04  8.35461244133408E-04  1.85931126698637E-05
 -8.77230345602276E-05  3.72114861894235E-03  4.53048330997669E-05 -3.77782275029908E-04  3.18124296476073E-04
 -4.06520389127659E-03  1.90538202479740E-04 -2.52917575082943E-03  1.48900216832441E-05 -5.87544186352422E-05
  2.78243957425918E-03 -3.51233792477177E-05  3.61101795680367E-04 -2.40468913378332E-04  2.96466720402781E-03
  1.42594436856547E-04 -1.85129415606365E-03  1.66209240130309E-05 -8.40307826328534E-05  3.36514305876678E-03
 -2.96128483665960E-04  3.64687680786862E-03 -4.27811271330418E-05  3.53607556196405E-04 -1.77841380789773E-04
  2.24476070860162E-03  1.46320548960175E-05 -5.47979715226921E-05  2.69162970861817E-03  2.31295984992032E-04
 -2.88372294816167E-03  3.37210100842600E-05 -3.47237376229861E-04 -1.37059223522886E-04  1.77557387902678E-03
 -3.98343902672428E-05 -1.43740648502878E-04 -1.37126612229627E-04 -1.15837321356846E-04 -1.92417382187360E-05
 -2.50595606132295E-04  3.66710602311173E-04 -2.10291753638708E-04 -2.59856832596275E-05 -8.66510430476402E-05
  1.22862312123211E-04  8.79502138359963E-05 -2.23171590207463E-05 -2.07370301749638E-04  2.81651933593771E-04
 -2.22632073076693E-04 -2.84298537494791E-05 -9.91505931753213E-05 -9.00198311353741E-05 -1.27431498420850E-04
  2.24819227991400E-05  2.99048579787744E-04 -2.25761862800588E-04 -1.92112683890379E-04 -4.84515173886560E-05
 -1.71906925708151E-04  1.32837648614565E-04  1.35993303555427E-04  4.45304018267370E-06  4.13178637045505E-04
 -2.42581389574776E-04 -2.63842265786885E-04
* ORBITAL    1   70
 -7.55217064730121E-07 -6.10595373016314E-06 -2.39166446925221E-04 -2.45317070122471E-04 -2.23063638876328E-04
 -3.41369735230175E-05  1.75413657274926E-01 -1.60911299539371E-03  1.35843327602633E-03  3.82836458084164E-06
 -1.37656783198472E-02  8.16569347749786E-05 -1.43148734875740E-04  1.42293065307330E-05 -5.03234639374873E-02
  7.93523203666508E-04 -2.97290365660865E-04  1.60483039979364E-05  2.92123084063363E-04 -5.81384496155478E-04
 -3.20986397747530E-05  9.86650679241839E-05  3.88593273059683E-05 -1.00617412611723E-03 -9.45825716308142E-05
  4.73461045468282E-05  8.97592287022767E-05 -1.86298999776553E-07 -4.35282577673724E-06 -8.58081702463762E-04
  2.13967987725552E-04 -2.63464912701962E-04 -3.57440228209646E-05  1.98922801738444E-01 -1.81390549798182E-03
  1.40252580522326E-03 -1.50661799278875E-05  1.20672406143807E-01 -9.17501611158361E-04  9.36542231158222E-04
  2.93582700325674E-05 -1.51455393116234E-01  1.57156093683503E-03 -1.19456262991418E-03 -8.63193593928930E-05
  2.44946059383651E-04  6.31846339643427E-04 -4.97293382259544E-05 -7.49656348462199E-05 -3.82187146351655E-04
  4.22904444409124E-04 -1.46270154212627E-04  2.06124771517354E-03  5.78638734011193E-05 -6.66260283038727E-06
 -4.45106466711611E-05  9.44430703022828E-04 -1.34712017972773E-03  1.93875895122486E-04 -9.78188925578485E-05
  7.43098251600488E-01 -6.94820839254828E-03  5.40573390431134E-03 -3.88104453344661E-05  3.20369400428869E-01
 -2.21179352742868E-03  2.30733675727596E-03  4.78077734845686E-05 -3.26570836869929E-01  3.62985232205302E-03
 -2.39828439282885E-03  6.81837815804670E-04 -1.50985308217337E-03 -7.52811143079335E-04  4.33849449981398E-04
 -3.73940828242512E-04  9.12150705427908E-04 -3.92841553589309E-03 -1.90289207078755E-04  3.44724618189437E-03
 -1.48763040829090E-04 -2.90569462227404E-06 -3.44251342093782E-05 -3.77649536532944E-03  2.46888477158965E-03
 -4.18710444637350E-05  3.86269978038309E-05 -2.79153700724853E-01  9.97965069233653E-04 -1.98678307519234E-03
 -1.01392056968213E-05  5.59474429677879E-02 -4.81819236881711E-04  4.74259516003999E-04 -2.85144049875913E-05
  2.09439044446964E-01 -7.65565437207544E-04  1.53734278718593E-03  4.36763249777393E-04 -2.32118266756592E-04
 -2.10368381795437E-04  3.03838549162849E-04 -2.95085581802401E-04  9.83651319424623E-05 -4.39668498572278E-03
 -8.62225687125617E-05  3.48081038576758E-03 -1.28922356869252E-04 -1.14400830299856E-05 -1.69688217365551E-04
  8.44291339897089E-04 -5.90411851192042E-05  1.62960999235364E-04 -1.60937088375157E-04  3.69319582790498E-04
 -6.67929157101883E-05  1.71470194441158E-04 -1.91566985692734E-05 -4.34969397595819E-04  3.57193040816534E-03
  2.59649734237532E-05 -2.10329418216634E-04  3.43386240720115E-04 -2.04831964626589E-03 -2.60405699154704E-04
  2.25975718201892E-03 -1.34118855600744E-05 -3.12695636890164E-04  2.67776815999824E-03  2.51675366527974E-04
 -2.04800080099053E-03 -4.67862316214008E-05  8.20729631884612E-04  1.81919507469893E-04 -1.10677547092167E-03
  3.08489245351120E-05  7.34811686365677E-04 -5.87575437976289E-03  7.25288782350886E-04 -4.81548712460916E-03
  4.34711526403553E-04 -3.28400622991218E-03 -2.21126423821896E-04  1.28080977672521E-03  4.85923730537991E-06
 -4.46737287715549E-05  1.32483027640588E-03 -1.03376108000109E-06  5.70851135422758E-04  1.14547243094571E-04
 -1.09147668026102E-03  8.13970498975909E-05 -1.20253819798037E-03 -2.51250694792859E-06 -4.58684242308736E-06
 -2.74431815709061E-04 -2.97503607876537E-06  1.86514052174342E-04  1.67984724832742E-05 -3.62443374723455E-04
 -1.10381440954506E-05  6.23340879181014E-05 -4.10487849562422E-06  1.28751963596357E-05 -7.35252321326842E-04
  5.73755909710795E-05 -5.96388723347022E-04  3.67833865888650E-06 -3.21020897334957E-05  4.12991699237726E-05
 -7.51713734543905E-04 -5.96769176683692E-06  8.92268306767248E-05 -2.05718363099904E-03 -1.99867983506615E-04
  2.34976240908538E-03 -3.39194945841812E-05  3.73255501750778E-04  1.15223253821634E-04 -1.40919683957548E-03
  2.50534260735054E-05  6.60796039317853E-05 -3.89957677956937E-05  3.22745077969253E-05 -6.26972602187677E-05
 -1.02775783046215E-04 -8.99485958502322E-05  8.92050594840683E-05  2.86311340607963E-05  1.27833437142349E-04
 -1.08401596981059E-04 -4.56260063494296E-05  4.10859639693253E-05  3.46947201396170E-05 -2.38319397221508E-04
  5.61720395033482E-05  1.31225399944217E-05  2.46442964696978E-05  2.21891127456563E-05 -4.08814808845128E-05
  2.94053371596053E-05 -2.27476592972676E-05 -1.05848393743477E-04  8.33603779675750E-05 -6.87053147033724E-05
 -2.09165627882980E-04  1.14715384637937E-04 -1.95530839316665E-04 -2.13998245020756E-04  2.92406642145225E-04
  6.23218923957997E-06  3.24027202553022E-05
* ORBITAL    1   71
  7.37624944334797E-07  2.17941548516889E-05  4.56072804900434E-03 -2.94140404269099E-03  2.93209567377024E-04
  2.94070425797525E-05 -1.98212502581312E-01  1.83237053348711E-03 -1.39505133871719E-03  4.66165955284774E-05
 -3.70864553413089E-01  1.46166328027025E-03 -2.61370017936733E-03 -3.14600427330254E-05  2.11596962073811E-01
 -7.12406684598834E-04  1.52991540695404E-03 -3.49702647991833E-04 -2.67360478091490E-04  5.56620874812501E-03
 -3.16123057734097E-05  2.03745987441290E-04  5.96382194246237E-05  1.69287383582152E-03 -1.84417130201571E-04
  4.63802902222387E-03 -2.23406998791542E-04  6.32615166154566E-06  3.67834434159145E-05 -2.31770058254012E-03
  2.15615612218899E-03 -3.02600868077068E-04 -3.72845058260886E-05  3.34994479639600E-01 -1.71595677671626E-03
  2.38890887137615E-03 -9.16897316226347E-05  6.65435911705760E-01 -6.20373706804173E-03  4.81639999119370E-03
  1.36759745713767E-05 -1.03691168440570E-01  1.83053566331399E-03 -7.65355911334147E-04 -3.33054475333855E-04
  1.28585538152512E-03  3.82714633362894E-03  1.42432043431902E-04  2.62428147045858E-04 -5.77405912546397E-04
  2.94821288568818E-03 -3.25796078211365E-04  3.89114822536210E-03 -2.61873934188071E-04  2.31748302555385E-06
  1.36954465368379E-05 -7.68911146461556E-04  9.07817472055243E-04  1.29228131252814E-06  3.17903260600167E-05
 -2.08226385858584E-01  2.13475965126606E-03 -1.47703109667856E-03 -1.66997105199831E-05  4.33015660402581E-02
 -1.11806525585853E-03  3.19177458678079E-04  3.46421758522124E-05 -1.93493619993393E-01  1.56263784490137E-03
 -1.47403196459403E-03  5.80256343221231E-05  3.47820726076151E-04  1.81079599671531E-03  3.83359210634577E-05
  1.60235285460155E-04  2.58778138456523E-04  1.35219982360377E-03  8.89098242301335E-05  1.13561191048894E-04
  2.16002269922454E-04  1.76322556371044E-07  8.11444544622712E-06  1.93382297027847E-03 -1.02634108875481E-03
  2.81612014765527E-04 -1.07038911777806E-05  1.21011016101861E-01 -3.15985752390557E-04  8.06469788214446E-04
 -5.13775230203625E-05  3.06680766265251E-01 -2.86937642181954E-03  2.26902851857979E-03  2.73739892711037E-05
 -1.33953056902162E-01  1.01278267071568E-03 -9.34554076757972E-04 -7.94018964002546E-05 -5.18900944632508E-04
  1.95309705636428E-03  5.57495226572694E-05 -6.91944286099646E-05 -5.31496031190970E-06  2.76847671582972E-03
 -7.40363286129853E-06 -1.68447303111002E-03  2.01372631559577E-04  2.06576438110868E-05  4.40016855246734E-04
 -3.39220394007705E-03  9.48794912638127E-05 -1.64190180209108E-04  3.90218532930890E-04 -2.61829788937000E-03
  2.01318075016416E-04 -9.65618912135146E-04 -3.18009786415225E-05 -7.17825456652026E-04  5.55264887407500E-03
  3.98413101435349E-04 -2.76408423823003E-03  6.85706880542491E-04 -4.37737090027947E-03 -2.45383132951931E-04
  1.28600829336075E-03  2.44952027073235E-05  4.63441300475427E-04 -3.14681936612524E-03 -4.42089258282227E-04
  2.31040140100593E-03 -1.70696585298152E-04  7.33499929025322E-04 -1.66033793914378E-04  5.92813831265279E-04
 -3.05371516550227E-07  6.58800850019068E-06 -2.41700615406473E-04 -2.46910455666299E-05  2.34054374139651E-04
 -1.31004991323347E-04  7.96016639460965E-04 -5.28772646831383E-05  9.02028206080213E-04 -4.28504996180815E-07
  3.14581988149160E-05 -5.16166155820241E-04 -5.52004170145483E-06 -2.12596943805496E-04 -5.52327238887615E-05
  7.80002109022156E-04 -2.88169237422391E-05  1.00695785628167E-04  8.85182014866059E-06 -1.12568800698641E-04
  2.79061626871833E-03 -3.75653633009858E-05  1.91104455809575E-04 -2.63617361576348E-04  3.15073061548762E-03
  1.54970278534457E-04 -1.89668515211816E-03 -6.20596251789127E-06  8.35951398071909E-05 -2.04458968466476E-03
  1.89686315380448E-04 -2.08173145281144E-03  1.24676541937852E-05  4.27173775826885E-04  1.22697577953402E-04
 -1.54284067008374E-03  5.49453322607539E-06 -4.26911565679896E-05  1.35102585289012E-03  1.20970028761691E-04
 -1.57961686599287E-03  1.11043742799324E-05  1.77591822813596E-04 -7.18638897866558E-05  7.71836449767039E-04
  7.19356941535250E-05  2.45379416076396E-04 -1.07449818805930E-04  1.31752602526128E-04 -1.60343070409208E-04
  6.00962298176167E-05 -3.46449206766429E-04 -2.79164228216786E-05 -3.50182856802937E-05 -1.17395098487996E-04
 -1.40344100561646E-05  6.73706128325518E-05  4.45978560977370E-05 -1.38171464859743E-04  1.75346793462997E-04
  9.23361885749718E-05 -5.30822252080093E-05 -2.11929293261243E-04 -1.01608516098613E-04 -8.05051700492693E-05
 -1.07244131003377E-05  3.48874500426526E-04 -2.86828363664384E-05 -1.17919119845165E-04  1.28460560340649E-05
  5.96697315072552E-05 -2.97639962214253E-05 -4.39542312246473E-06  1.11923143375608E-05 -9.09374632956875E-05
 -1.01799524007158E-04  1.37594029478624E-04
* ORBITAL    1   72
 -3.78118628104867E-06 -2.34340461943870E-05  1.05008413072417E-03 -1.06505424951133E-03  1.90384991615349E-04
  4.09528515821396E-05 -3.13002439656024E-01  2.68687377455496E-03 -2.31706094600209E-03  4.25640231544681E-05
 -2.81383576900729E-01  2.04724561926513E-03 -2.04239857755680E-03  4.21057290208537E-05 -2.34491433511815E-01
  2.66009448526910E-03 -1.75989459108400E-03  3.21898148060471E-04 -6.64113375755491E-04  6.60603137474595E-04
 -2.85195622400719E-04 -6.16525634531639E-05  6.36416832955752E-04  1.67428589651869E-03  1.32361904753694E-05
  3.06221286139448E-03  1.59551675749919E-05 -1.21729995701226E-07 -1.17802737294628E-05 -2.91734205132309E-03
  1.72867625004654E-03 -2.53338519078263E-04 -4.43228064632596E-05  3.14414688476583E-01 -1.85455755668472E-03
  2.22565465129953E-03  1.90898360648206E-05 -8.09531524750124E-02  8.19227187248920E-04 -6.85440961502640E-04
  3.17606128900491E-07  4.88231559351194E-02  5.22206987773325E-04  3.54650868397837E-04  2.87179000648822E-04
 -1.77256678014324E-04 -8.58572428121011E-05 -2.16213509360155E-04 -2.78489117669043E-04 -1.69884667171161E-04
  3.09988841376970E-03 -9.85689850749054E-05  3.60130266699581E-03 -3.17866584471786E-05 -1.39983710653301E-06
  4.00660697431966E-06  3.71258659352541E-03 -2.26385411587138E-03  4.33661705849216E-04  2.30450421542587E-05
 -1.38798959839951E-01  1.38350456974491E-03 -1.08399869044264E-03 -4.63584805831056E-05  3.51530868827621E-01
 -1.88342553706416E-03  2.50570419385221E-03 -1.27357674540353E-05  1.49413142553120E-01 -2.44258806862886E-04
  1.08064392907199E-03 -4.69058979329242E-04  3.53904540331591E-04 -4.32340048278654E-03  5.54234204232230E-05
  3.90297563167005E-04  2.62165394925964E-05  2.51602647899493E-04  2.98098757331301E-04  4.12428106271726E-03
 -1.02726980005654E-04  3.80742463535237E-06  1.97206856284915E-05 -2.15513306352670E-03  1.58894803386164E-03
 -3.52139032333384E-04  5.64063111593683E-05 -3.99694931788626E-01  2.74747519439011E-03 -2.84588896345032E-03
  6.95339907467659E-05 -5.26272107483224E-01  4.63790142056450E-03 -3.83472328583737E-03  3.95641089654160E-05
 -2.34314318222975E-01  2.86776706117386E-03 -1.77095722975372E-03 -3.92015163420275E-04  1.11455972247311E-03
 -2.97361575345804E-03 -1.06940086852549E-04  1.29183612649712E-04 -8.01846107438766E-04 -1.99310682599632E-03
  3.82983087539022E-04  4.50068466909123E-03 -6.11156978187678E-05 -3.51879549537341E-05 -7.68821310942040E-04
  5.88142849673274E-03 -3.26632714863261E-04  2.24924927953288E-03 -7.33609966309107E-04  4.44665342735960E-03
 -2.67497114240306E-04  1.68580186119557E-03 -3.33541269101077E-06 -1.68845318710651E-05 -3.14068948253533E-04
  1.32170874435941E-04 -1.06522400147150E-03  6.67614750657999E-05  2.32089679226798E-04  6.41036446825782E-05
 -6.62475208649288E-04  2.67798112575282E-05  6.05778746721686E-04 -4.84079369755165E-03 -5.54948244326369E-04
  3.54275054836483E-03 -1.46183631920096E-04  8.90785066447324E-04 -2.42463685059358E-04  1.82382915425426E-03
  6.86207160676907E-06  8.40185878480687E-05 -1.91991572398893E-04  9.58510668856922E-05  3.78030788161660E-05
  7.05789904270823E-05 -4.41492730692718E-04 -5.60953229037245E-06 -1.15605323267395E-04  6.27727033280031E-06
 -9.19681851008515E-05  2.16894333563986E-03  3.66166124144616E-05 -5.16643611535003E-04  2.01458087456680E-04
 -2.46142886341601E-03  1.18448018172138E-04 -1.67102772453306E-03  4.15890469577709E-06 -3.44014453090104E-05
  1.06724524438035E-03 -4.79795213043089E-06 -1.21541505433132E-04 -9.23879328264441E-05  8.77139904360250E-04
  6.38943392307296E-05 -1.05200906544412E-03 -4.86932830352393E-06  7.73291608107104E-05 -1.74660116583406E-03
  1.66631990191381E-04 -1.86765408316351E-03  2.98959329619948E-05 -4.01506185859694E-04  1.00263857095464E-04
 -1.41485235128226E-03 -7.65482299180406E-06  5.96704234097839E-05 -1.90236082832106E-03 -1.65971597521692E-04
  1.75086812202383E-03 -1.16130402552843E-05 -2.29863985070049E-04  1.09256884069736E-04 -1.62750776467027E-03
  2.21701532700351E-05  1.08286630513456E-04  9.68213381835716E-05  5.83761108918946E-05  2.32103608035260E-05
  1.48819539264536E-05 -1.99155244106132E-04  1.83806557190523E-04  6.60854179871866E-05  2.23297819992506E-04
  8.53446299161617E-05 -1.24666725296421E-04 -1.53311298643783E-04 -3.68061194972438E-05 -3.13386035680288E-04
  8.07155350497264E-05 -4.56430567268396E-05 -1.47284080023978E-04 -6.97926638980685E-05  7.74409036663836E-05
 -1.10712486203410E-04  1.84926634108856E-04 -5.09726590409014E-05  1.17364115506134E-04 -2.87089706975820E-05
 -1.38456403436085E-04  6.38214076451995E-05  1.30657673389550E-04  4.57173057560982E-05  2.30119640439856E-04
 -1.55007350739364E-04 -2.90601467994815E-05
* ORBITAL    1   73
  3.34340985450842E-06  2.32012666238345E-05 -3.09254997584167E-04  3.80749771130503E-04 -1.40874859135090E-04
 -7.97683805470787E-05  6.07056832675421E-01 -5.61873283646510E-03  4.35491383557077E-03 -1.65331994964213E-05
  1.65604000523354E-01 -1.21530643753618E-03  1.14078447026987E-03 -2.64839371978367E-05  2.16366964044930E-01
 -2.14084973144499E-03  1.56077041396809E-03 -6.04728944250245E-04  1.33866698919357E-03 -2.41697343927075E-04
  3.61241114757643E-04  3.71816360178741E-04 -6.44563182566355E-04 -3.23091300155341E-03 -3.44299134064160E-04
 -1.87916001128066E-03  8.62783165484981E-05  1.27657582000935E-06  1.80259079196111E-05  2.31133251042289E-03
 -1.25647193633965E-03  2.42315779147257E-04  3.70195103786154E-06 -2.52041665870260E-02 -6.04682499176593E-04
 -1.76143797501481E-04 -4.10762946831009E-05  3.65608358933423E-01 -3.46641726885641E-03  2.60347149717844E-03
  5.27927782189476E-05 -3.93323818731925E-01  3.19307822022720E-03 -2.82805688163889E-03 -7.92461456231083E-04
  9.06992014949226E-04  1.47243893031843E-03  3.13311761940750E-04  4.13548457854021E-04 -6.90349836318881E-04
 -3.47706903484987E-03 -2.86751171907467E-04 -6.82401806909600E-04  1.25610499242237E-04 -3.44965814904347E-07
  5.06737938778101E-06  1.96381118563269E-03 -9.59637562526869E-04  3.97338721892685E-04  1.02434888350975E-05
 -1.51141430659465E-01  1.51690417792167E-03 -1.00505700422139E-03 -7.70598812856684E-06  5.40668300315362E-02
  1.40449636177585E-04  3.73223749232923E-04 -3.71481232632966E-05  2.86894521261006E-01 -2.42074958792415E-03
  2.02142196252658E-03 -5.59739024872789E-04  4.67771093000263E-04 -2.99722219032168E-03 -1.66924147475431E-04
  2.73822313889672E-04 -4.59632777097676E-04  4.34390552153326E-04  2.00038668777880E-04  9.33640752527117E-04
 -1.31953345176605E-04  1.74031281588177E-06  1.01118550025481E-05 -6.87677548658223E-04  5.40073754278118E-04
 -6.10108745719904E-05  9.66330672236806E-06 -1.20039514519154E-01  6.66763010158906E-04 -8.16162267343853E-04
  4.62194023220574E-05 -3.70557554090829E-01  3.47714159814019E-03 -2.59714296583961E-03  6.57524008534006E-06
 -7.84947988857104E-02  9.65837503701569E-04 -5.27384722679268E-04 -3.22290960900307E-04  8.37372858327808E-04
 -2.07260524244823E-03 -2.33429051086355E-04  2.11153390779121E-04 -3.59937915359337E-04 -8.31665035560705E-04
  2.30436674160091E-04  1.45213439237215E-03 -7.72680673382086E-05 -4.15488933653785E-06 -7.36570667914264E-05
  1.73528862404411E-04 -3.59643434515447E-04  2.90720421739260E-03 -1.67255287977364E-04  7.59450480990087E-04
  1.16379839455155E-04 -1.46335242197293E-03  3.46404102820747E-06  1.93263935884867E-05 -3.87343201791909E-05
  2.78063625321531E-04 -2.54444108504914E-03  9.97230039881760E-05 -9.03950301907562E-04  1.72496805994862E-04
 -1.50834322498610E-03 -1.54417713273910E-05 -3.57019172739582E-04  2.59916692387417E-03  4.22239219347471E-04
 -2.60621505351736E-03  4.42517582685669E-04 -3.47041791374426E-03  5.35218306725550E-06  5.27111884663096E-04
  1.34586421038375E-05  2.68679593852597E-04 -2.16659030125305E-03  1.22322670452949E-04 -7.68066508784100E-04
 -2.22007866590391E-04  2.16736676309586E-03 -2.82273546126686E-04  2.28773144304994E-03  3.66029741905982E-06
 -3.86754346438853E-05  1.04878420833051E-03  1.80304778997138E-05 -2.92025079436983E-04  9.46119568449596E-05
 -1.44034066019408E-03  5.12375760701361E-05 -5.83567408926962E-04 -3.42212614888756E-06  1.98199515169366E-05
 -7.66577938431998E-04 -4.79158792966169E-06  5.34692093471915E-04  6.38899894402024E-05 -5.83878758402625E-04
 -4.60830117468797E-05  6.38469372758646E-04  2.43407330150522E-06 -5.08714039917726E-05  1.03505553386576E-03
 -1.03913195246975E-04  1.51563121837886E-03 -2.67954684817181E-05  5.20903928037982E-04 -5.22544361545922E-05
  5.16082156357134E-04 -2.51672823669433E-06  2.61185036002307E-05 -7.24256015042741E-04 -6.59897370879720E-05
  6.74554344586025E-04 -2.74496627730762E-06 -2.94651853462893E-04  4.21868119642789E-05 -5.22062571732873E-04
  2.22288101154641E-06 -1.89476158641701E-05 -1.64624607284056E-04  2.23497897865704E-05 -1.29030649462243E-04
 -2.76148683706965E-05  2.46782524611451E-05  3.32212332459514E-05  2.34277052406380E-05  9.56459592664433E-05
  3.75178021549207E-05 -7.93549829704131E-05 -7.98051668941379E-05  1.22388378990092E-04 -1.62585970558983E-04
  5.43046346677477E-05  4.05031319526964E-05  1.35443566848421E-04  1.05240442176462E-04 -1.18232868632704E-04
  1.55211729298180E-04 -2.00169149415955E-04  3.49960678690272E-05  9.65269479477478E-05 -1.23579762585712E-05
 -5.10232820378636E-05  2.05830942514493E-06  9.37503725710311E-05  6.09149502802743E-05  5.10301396335684E-05
  5.17697630497533E-05 -1.68027035522691E-05
* ORBITAL    1   74
 -2.40594188958227E-07  3.52806572622657E-06  1.36847054537460E-03 -3.27437422007483E-04  4.62111009911076E-04
  4.69021124136430E-06 -2.40867729516959E-02  1.29350764203468E-04 -2.13266397533062E-04  7.98351199741252E-06
 -5.86117028036954E-02  3.61052060289141E-04 -3.33595564725444E-04 -2.01794905882785E-05  1.68295870457703E-01
 -1.33928918201885E-03  1.20850692160370E-03 -2.06113477009541E-04  2.07114508057459E-05  2.11496611176668E-03
  1.00105526033159E-06  2.03605939098490E-04 -2.33925580656673E-04  3.96239085347696E-04 -4.82081277962098E-05
  8.15008506401990E-04 -1.01980183219060E-04 -5.78226794717877E-07  2.01312155895781E-07  1.13343177690652E-03
 -2.35337267245809E-04  4.21338598111909E-04  3.30584773602377E-05 -2.64687841559488E-01  2.30894734326081E-03
 -1.86430164673514E-03 -1.38918173718192E-05  1.10243473781607E-01 -9.54210868698830E-04  8.23781600109703E-04
 -2.02720063027687E-05  1.62643786257810E-01 -1.60374827459638E-03  1.25551910801360E-03 -4.77608398281812E-05
  2.80065392651217E-04  6.30124926176132E-04  2.08280337577903E-04  1.92222806993340E-04  5.10013979689391E-04
 -5.12915064662812E-04  1.67471594709636E-04 -2.66847401490690E-03 -7.45382348499727E-05  6.55292925362640E-06
  2.84752220871104E-05 -4.45493364742436E-03  8.60018375855524E-04 -1.83396743008651E-03 -1.65885244971345E-05
  1.96218499126722E-01 -2.42164702441337E-03  1.37948092661780E-03  2.82192595616637E-05 -2.45377324052016E-01
  1.50309303899479E-03 -1.57311716995653E-03  5.91777942792126E-05 -5.37543037189941E-01  4.94629047392906E-03
 -3.73088791007944E-03  1.14034256801825E-03 -4.42206640390461E-04  6.78980997718267E-03 -1.26946349896555E-04
 -5.33201578804182E-04  6.08293252625811E-04 -1.24148656733989E-04  6.59425961858823E-05 -3.37078655379987E-03
  2.05854572629997E-04 -2.10250773346671E-06 -5.14132725899276E-07  3.43225928235612E-03 -7.43625257665194E-04
  1.08211660311524E-03 -2.56474331113164E-05  1.88005826710967E-01 -1.04085483961872E-03  1.24395706995108E-03
  5.69966059425520E-05 -5.20657136095164E-01  5.55012538218578E-03 -3.69199974801630E-03  4.62670301319256E-05
 -4.04560799779289E-01  3.75672903158044E-03 -2.81431643074590E-03 -1.10380705976675E-03  1.04468464068793E-03
 -2.04784883625790E-03 -4.74372952676009E-05  7.78034986460999E-04 -4.23903576392765E-04  4.63329151604151E-03
  1.75348470938593E-05 -2.46764577254765E-03 -9.13382855071131E-05  6.78401460140346E-06  8.06316368266097E-06
  5.46314902884235E-04 -3.01955242649391E-04  2.83870215806180E-03 -7.17646173732301E-05  1.10174432046783E-03
  9.44645610022728E-05 -5.79774963355971E-04  2.87525622919937E-06  6.31379377127540E-05 -4.60981111920072E-04
  1.12570141463533E-04 -1.42604614710334E-03 -2.22738004877821E-04  2.25018023317146E-03 -2.02897814453601E-04
  2.48190232381804E-03  3.82048505135713E-06  8.33782119787407E-05 -6.78265156455145E-04  1.36599250106925E-05
 -6.37482985216958E-04 -6.55428977889008E-05  8.76633136066126E-04 -1.63035878631603E-04  1.91287188552757E-03
 -8.81190044765178E-06 -9.74396777762952E-05  2.12802859699174E-04  3.67105649755501E-06 -6.99533926183676E-04
  4.43409142172697E-05 -5.38693166202000E-04  1.49168374965085E-04 -1.06036111298507E-03 -1.14433375195743E-05
  8.95044132216225E-05 -2.87220882972009E-03 -4.60172760120897E-05  6.31132008796405E-04 -2.40925346233517E-04
  3.72145676655593E-03 -1.31918024668738E-04  1.85459790110466E-03  3.26462737153515E-06 -2.98792650278467E-05
  8.68938807777636E-04 -1.15998614677158E-05  9.30756626677704E-05 -7.66329359483446E-05  1.11989705475072E-03
  4.20929004843449E-05 -5.16395925911642E-04  3.52370184990409E-06 -2.51133637983000E-05  8.33617031598435E-04
 -6.79161850267866E-05  7.40430398584817E-04 -1.28587278984094E-05  2.96396133978006E-04 -4.71446550728983E-05
  9.08270798748651E-04  7.54936610242821E-06 -5.91235926002013E-05  1.87015743005734E-03  1.61287180844642E-04
 -2.44697159228851E-03  4.12832496480777E-05 -8.45200865964537E-04 -8.42102828031826E-05  1.22539342248881E-03
 -1.30050901135728E-05 -3.78844986908777E-05  6.29735560638892E-06 -5.02389582094921E-05 -1.10844797969349E-05
 -7.27945865356158E-05  6.86800334027517E-05 -3.65635554921503E-05  3.06316103246185E-06 -6.88248623308076E-05
  3.18034666599465E-04  4.94186933412825E-05 -1.87157896078022E-04 -1.55693798256363E-04  7.64766172228019E-05
 -1.82880428056591E-04 -9.83744523983396E-06 -3.43248554018454E-05 -1.88770680757711E-05 -5.82282359946485E-05
 -8.85828096240994E-06  5.88373147173444E-05 -1.01665705626588E-04 -3.78913237376652E-05  2.15207286912824E-05
  1.42119559158071E-04 -1.16313382951183E-04 -2.93872599998874E-04 -1.05883037567864E-04 -1.82252871620766E-04
  2.74300005127992E-04  2.85571877356520E-04
* ORBITAL    1   75
 -1.64647512933688E-06 -1.27966866897989E-06  2.44030261975389E-03 -5.19145035687040E-04  7.96024826389500E-04
 -5.74987960123630E-05  5.20570216094669E-01 -5.44383952228833E-03  3.69137538890765E-03  2.49887855002702E-05
 -1.83683698422708E-01  1.13928877225688E-03 -1.26485296208670E-03 -2.31883430206876E-05  2.23540866322807E-01
 -2.11628244436169E-03  1.53788744869295E-03 -8.34570740433636E-04  1.03149873175900E-03  2.88567753216890E-03
 -6.34334164277226E-05  7.51553425488528E-04 -1.18697732070480E-04 -2.29138308478235E-03 -7.01867535899137E-05
  2.20826227611500E-03  2.22233954228760E-04  3.90292128698413E-06  1.35529286928370E-05 -3.46195005964057E-03
  7.06951345858172E-04 -1.33089746852037E-03 -1.62174427541480E-05  1.30706901861454E-01 -5.04417253801079E-04
  8.17237517375831E-04  2.09408710768073E-05 -2.35973023032715E-01  2.73875246787550E-03 -1.66380040204682E-03
 -5.74040914773194E-05  5.04087626258677E-01 -4.64257396979657E-03  3.49736745187190E-03  1.10484825735262E-03
 -4.93723925971531E-04 -4.41473532191386E-04  1.08213070703366E-04 -4.00683854249387E-04  6.97565613301489E-04
  5.47231912008163E-03  1.03638076425471E-05  2.03988994815842E-03 -1.84914352046497E-04 -1.68452458964177E-06
 -6.46610999414315E-06  1.36696509839606E-03 -2.65028565874299E-04  5.56017864329577E-04  3.46698057748928E-05
 -2.98308253618435E-01  2.94115868716204E-03 -2.18846082799458E-03 -4.59379952702549E-05  3.82862195202587E-01
 -3.44333169697846E-03  2.73277972971733E-03  3.38703381948245E-05 -2.71912242274273E-01  2.69195650914158E-03
 -2.06986290227069E-03 -8.78216641773530E-05  5.78367997812228E-04 -2.95534135347880E-04  2.29988843071588E-04
  4.37247365193224E-04  7.65906779963746E-04  1.58431357041827E-03  2.08791944957312E-04  3.69653561386458E-03
  1.63549606289191E-04  1.72171366882595E-07  9.58696709651272E-07 -4.86288273446923E-06 -3.58010500596349E-05
  1.38830711413215E-05 -2.22264333414494E-06  1.91738711307638E-02 -2.43841979065825E-04  9.83234122239646E-05
 -9.05972990675074E-06  7.76663348533550E-02 -7.84561549489120E-04  5.88288527934644E-04 -4.14920914729931E-06
  3.49815523067389E-02 -4.87125367911564E-04  2.02864378048190E-04  1.90004750116139E-04 -1.13249681131358E-04
  3.77357376754387E-04 -6.87255143496880E-05  9.40144644045696E-05  7.45895979828492E-05 -4.95441993909060E-05
 -5.38940162001563E-05 -1.57876013225673E-04 -7.88350800975821E-06  4.05789969396261E-07  3.65244511188148E-05
 -4.22061378120900E-04  8.40120381813641E-05 -1.03286193598816E-03  5.99215518772597E-06  2.04321281071278E-04
  5.82841110180362E-05 -9.59952513971175E-04 -7.36770628692720E-06 -9.01265868313541E-05  3.95847411317027E-04
 -9.98005790735724E-05  1.05291918810604E-03 -5.59656466879627E-05  9.62630939085838E-04 -2.13828798533777E-04
  1.76626819092983E-03  4.62466085276551E-06  1.10917081929291E-05  2.17012116194143E-04 -7.61316791229068E-06
 -6.71168659456707E-07  3.60523549124059E-04 -3.53643064591859E-03  1.02375645108931E-05 -4.23773991643468E-04
  2.80530277778154E-06  4.29547566904974E-05 -2.08444176021898E-04  2.09744145109897E-04 -2.04171677285578E-03
 -1.64157907743178E-04  1.84516340515935E-03  2.24962873462972E-04 -2.58919599429758E-03  4.09998722286348E-06
 -2.71975082454600E-05  9.54556547331223E-04  1.89161282802708E-05 -5.48445762338872E-04  7.35320370145226E-05
 -7.87736789865542E-04  5.30031802165634E-05 -1.19291798820934E-03  4.50725443817953E-06 -4.47931922214186E-05
  1.25128511228561E-03 -3.20860551230963E-05  7.73897507971614E-04 -1.09042400491561E-04  1.61306358183606E-03
  5.72573166533044E-05 -9.48219696728066E-04 -7.67830488701701E-06  7.64043368692374E-05 -2.13561899723412E-03
  1.88393642024780E-04 -2.86261651932104E-03  3.91726230662979E-05 -5.54404689247454E-04  1.00530912572527E-04
 -1.28404378061675E-03  2.69320882813110E-08 -3.52818691501591E-06  5.33676908405109E-05  5.56481478197089E-06
 -2.45111052622489E-05 -2.00896123357259E-06  7.01317325447619E-05 -4.14812087005523E-06  7.01192946644380E-05
  8.45179522569210E-06  8.81591069229310E-05  2.66102051849705E-04  7.63314762421544E-05  1.23722603163368E-04
  2.34784328430091E-04 -1.07395430681185E-04  2.03130632239206E-04 -4.97502703153556E-06 -2.30720079274696E-06
 -2.71131053884340E-05 -5.49489450525406E-06  4.55909225293682E-05  4.90542036846141E-05  1.19710370135487E-05
 -5.06023083324805E-05  8.24736794357541E-06 -3.58403583721883E-05 -3.49780965213422E-05 -2.56778313630986E-04
  1.68668349615077E-04  2.78451742110894E-05 -1.49902562624559E-04 -1.29332034738830E-04 -1.02241879777695E-05
 -4.46587740795064E-05  6.65418868324362E-05  3.27032982467660E-05  5.46295909136501E-05  6.80092151604910E-05
 -6.40946465749485E-05 -9.37308948378172E-05
* ORBITAL    1   76
  2.42713583441806E-06  8.51593231166336E-06 -2.07921706851028E-03  3.94998817234215E-04 -7.49558836184939E-04
 -3.23748508259703E-06 -6.36266748264616E-03  4.15655136855137E-04 -2.72149501567863E-05  8.46246564469876E-06
 -6.74568168767198E-02  1.00215473145162E-03 -5.74483267944927E-04  6.16907913895017E-05 -5.11226308919795E-01
  4.84161824204070E-03 -3.60159694707988E-03  7.91684588709520E-04 -9.66761909348167E-06 -4.21078774846369E-03
 -1.87109503719881E-04  1.83089402126465E-05  8.95748952725031E-04 -5.85264216768088E-04 -2.02206536933543E-04
  9.71661692897228E-05  3.10271052857959E-04 -4.80786844819834E-06 -2.15364947570597E-05  3.08960392571857E-03
 -6.03143087510520E-04  1.25928908437663E-03  5.09010696498575E-05 -4.26254818004485E-01  3.57547708660559E-03
 -2.89741494503687E-03 -3.56519288952583E-05  3.13676518104314E-01 -3.31909914452207E-03  2.25117650235673E-03
 -7.23697964727236E-07 -1.94950377982083E-02 -2.00505839706536E-05 -3.79238755472301E-05 -4.64845891434348E-04
  6.54831989062103E-04  1.25075780404372E-03  2.21681053844545E-04  7.49234773294104E-04  3.98484159828147E-04
 -3.33061223815931E-03  3.09792763538478E-04 -4.57675350879558E-03 -1.09639104980623E-04 -9.17108596236147E-07
 -5.19798360535603E-06  2.50049758902261E-04 -3.85111544263912E-05  9.77748437266321E-05  3.15269951976522E-05
 -2.76049824697329E-01  2.88866780707548E-03 -1.98102148691555E-03 -2.70183117961440E-05  2.25316294330045E-01
 -2.18968199686908E-03  1.61695850306124E-03  3.15426221185493E-05 -2.58360628351714E-01  2.54691023314350E-03
 -1.87450086145356E-03  1.13527640200784E-04  4.56941922998311E-04  8.04165973962563E-04  1.61016777671496E-04
  4.84072159183369E-04  6.11829754987156E-04  1.49541003173135E-03  1.05971869872396E-04  1.96659961809266E-03
  2.41627533667012E-04  1.68109374079574E-06  4.61986591336329E-06 -1.83569009995089E-03  4.11857257203208E-04
 -6.70167691547360E-04 -1.08257519637019E-05  8.36771588666132E-02 -1.10370582456783E-03  6.94613630500210E-04
  2.15346788933182E-05 -1.61908569903548E-01  1.39390787255424E-03 -1.17056512287069E-03 -5.73795825585497E-05
  4.74289684143398E-01 -4.32980892753156E-03  3.36197866226975E-03  5.77135691169066E-04  2.69475077484869E-04
 -1.38203446974658E-03 -1.61078924109168E-04  1.68453793272588E-04  8.79816247722431E-04 -3.95810026377040E-03
 -1.69794778864893E-04 -3.04473055181579E-04 -3.96723891361055E-04 -3.31658232378070E-06 -3.73243051510278E-05
  6.60169968561923E-05 -1.79409492704941E-04  1.91551668095868E-03  1.51113528066462E-04 -1.95633609334475E-03
 -2.73499401818424E-04  2.81556095100095E-03  4.90558608004427E-06  2.73790301866687E-05  3.15687149032643E-04
  1.13632738197861E-04 -1.13953461361222E-03 -1.36219121124155E-04  8.11311647295265E-04 -1.57148611205199E-04
  1.77616933872427E-03 -5.18901439127795E-06 -1.55893597862707E-05 -4.13887295542685E-04 -1.82699366937493E-04
  2.31504978814849E-03  7.27601772370795E-05 -8.67937612731280E-04  2.71514392774449E-04 -2.54051948157010E-03
  1.91037479980674E-06  7.26686440223314E-06  1.28936051910807E-04  5.93594975109052E-05 -2.35916859611604E-04
 -9.57617458560779E-05  7.59350238330537E-04  7.78118097729283E-05 -5.94181445092571E-04  1.10453526956675E-06
 -1.41679331603704E-06  1.74147954652534E-04  8.52956589801104E-06 -3.87293719335429E-04  8.65987783242441E-06
  6.96966773227802E-05  1.24182583845194E-05 -5.20145617849352E-04 -5.78295767509654E-06  3.42956404904436E-05
 -1.28469158854405E-03  2.04445412649876E-05 -1.31786608191439E-04  1.10262959189483E-04 -1.89564015221650E-03
 -5.28361949918031E-05  4.38898577862998E-04  8.93411618947894E-06 -6.55051175153888E-05  2.15557110436175E-03
 -1.79242234498448E-04  2.36621567582251E-03 -3.81415350833605E-05  7.26852431956210E-04 -1.09183363524700E-04
  1.86208538858297E-03 -4.78060818313255E-06  3.81122161468909E-05 -1.20054699510620E-03 -1.06365849357577E-04
  1.78075612533682E-03 -1.47781643398966E-05 -6.68512968350495E-05  5.23920443853221E-05 -3.72321330533809E-04
 -1.93180830191025E-05 -1.08892404799264E-04 -1.67341313256103E-04 -9.89202683413195E-05 -7.42834081875576E-05
 -1.59900006774515E-04  1.52948438258122E-04 -2.03804725410500E-04  1.17834095863356E-05  5.82280013770945E-05
 -1.04785531972043E-04 -3.17575407061405E-05  4.26964825463905E-06  1.23380853787730E-04 -8.68550581171489E-05
  7.22431069103780E-05  6.04279899158888E-06  6.67197160570281E-05  3.41831309917060E-05  1.76513124613606E-04
 -6.49658140473664E-05 -8.02757870818229E-05  7.49452018627114E-05  1.22905176004974E-04  8.54917879560002E-07
 -1.55807763589118E-05  2.02514408642242E-05  3.56854644481163E-05  4.49451447914676E-05  1.06231872382578E-05
 -4.23545313985211E-05  2.08419058403502E-05
* ORBITAL    1   77
  4.69463068824245E-06  1.41709992678625E-05 -4.99177489770024E-03  1.23812163613617E-03 -1.88724456716924E-03
  1.42438199048296E-06 -1.07006866547709E-02  9.43227176782397E-05 -1.33180901771835E-04 -5.63581703370326E-05
  4.77239019984510E-01 -3.61848119110181E-03  3.20397270362993E-03  2.88339985638461E-05 -2.68247932070839E-01
  1.86737892511729E-03 -1.76505163358227E-03  7.04112843532510E-04 -2.26694555893241E-04 -6.44859683863609E-03
  2.38913950026079E-04 -4.32814430979547E-04  5.04369224595002E-05 -6.25749696200613E-04  2.39873212067543E-04
 -5.51202965750379E-03  3.46970964160835E-04  4.27423418419759E-06  1.69278777008681E-05 -3.54053598949051E-03
  6.89060621364145E-04 -1.54149465883139E-03 -2.66290849553625E-05  2.56611768169842E-01 -1.96350938048123E-03
  1.59477380267546E-03 -2.71081089065001E-05  2.46788162169370E-01 -2.64257451596258E-03  1.72706028113628E-03
 -3.90981419431701E-05  3.16274936525742E-01 -2.56624583365861E-03  2.18534587087221E-03  4.13996368719706E-04
  2.23049347498418E-04  1.80158080129306E-03 -2.04839092188680E-04 -1.03390334828496E-04  2.95247713044576E-04
  5.34816974604820E-03 -1.77924562727784E-04  3.20697001566296E-03 -4.31722905587255E-04 -4.61864285556923E-06
 -2.03956627693304E-05  3.27837441274561E-03 -5.30028098406010E-04  1.54431561713253E-03 -1.51235178197871E-05
  1.56083274926993E-01 -1.78905448253037E-03  1.07433311886780E-03 -3.25068378851312E-05  3.13099135606344E-01
 -2.66204543949526E-03  2.02064981502476E-03 -2.30757854964069E-05  1.93942820684740E-01 -1.45922132323444E-03
  1.31120383490174E-03 -2.99801049010695E-04 -6.16770434515052E-05 -4.55407746153824E-03  2.35343933635921E-04
  2.17411931213511E-04 -5.38716267343011E-05 -1.19570899292863E-03  2.70739802133359E-04  3.61771788353509E-03
 -3.40668053999420E-04 -5.23862586953374E-06 -1.82843543915595E-05  4.92371825707896E-03 -1.31637976755780E-03
  1.86572103456466E-03 -6.03903750498535E-05  5.15750440657818E-01 -3.93719175132956E-03  3.49080599216775E-03
  6.95261414089604E-06 -6.21225038099525E-02  5.82069072825314E-04 -4.93963234555035E-04  2.08054262231510E-05
 -2.05630062982031E-01  1.24514186676522E-03 -1.32689660540265E-03 -6.46741265249178E-04  3.34590219205828E-04
  3.04177226494827E-04 -2.88897923822568E-04  5.33553243093049E-04  1.00013389645591E-04  6.12011336834831E-03
 -2.92147484265115E-04 -5.84392062011991E-03  2.76046730404035E-04  4.95786448465313E-06  1.23772300985879E-04
 -8.97014633179179E-04  8.80785239322817E-05 -5.49056038755504E-04  1.93593369560848E-04 -1.41273517375610E-03
 -5.70128898338811E-05  8.01350984921002E-04  2.32218143190760E-06  1.45416212989503E-05 -1.46399052814485E-04
  2.66908853586116E-04 -2.48783918227606E-03  2.56892053170578E-05 -1.76328130402685E-04  4.89324500713422E-05
 -4.59897322773577E-04 -4.77098401167751E-06 -1.11952462254266E-04  7.47491955173606E-04  1.52596611278178E-04
 -9.68393747034368E-04  1.37127268941041E-04 -1.05507505755792E-03 -1.81860906349371E-05  4.13261996137997E-04
 -4.59001455768451E-06 -6.04716982299826E-05  4.97099158559842E-04  3.15577074920801E-05 -4.02309741987296E-04
  2.17261239253522E-04 -2.08235530615863E-03  1.35123584095003E-04 -1.20422940660359E-03  9.63467840791692E-06
 -7.68913004269016E-05  2.43583281547396E-03  2.82522124740659E-05 -2.06936544471914E-04  2.02527487456245E-04
 -2.91335370934612E-03  1.19579525767280E-04 -1.77384492868750E-03 -1.25138462871809E-05  1.20006456176858E-04
 -3.42526008547199E-03  4.85195709817645E-05 -5.48364835544828E-04  2.96545976983205E-04 -4.05106297920398E-03
 -1.73841726458661E-04  2.52926248990546E-03 -9.92270578020285E-06  9.06282429429243E-05 -2.64356696176613E-03
  2.29829672547611E-04 -3.23264611281927E-03  3.01507536624860E-05 -1.05042082359889E-04  1.33275693093931E-04
 -1.75796944721819E-03  1.20267828493665E-05 -1.21612376019842E-04  3.38302839319998E-03  2.93604329439036E-04
 -3.95268120138673E-03  4.90941035928897E-05 -6.11635183987463E-04 -1.73409787661528E-04  2.58977857764051E-03
  3.78274093404289E-05  1.11123918061234E-04  4.94898279465055E-05  1.05585414501891E-04 -6.75492915414747E-05
  2.48809835670215E-04 -2.13029134538421E-04  2.33362400838541E-04 -4.19234581847340E-05 -1.53075427599138E-04
  1.42213043185432E-04  1.49409544770168E-04 -1.12449756624750E-05 -3.01109458168301E-04  2.61580987620066E-04
 -3.06035966151776E-04  4.22277757185262E-05  1.53351537264861E-04  1.48927160930815E-04  1.43524608677152E-04
 -6.20330137967207E-06 -2.66077981785109E-04  3.06580571814601E-04  3.13166254260829E-04 -3.51466880908367E-05
 -9.91185643595243E-05  1.02784351687695E-04  3.37151925829211E-05 -6.19637577221722E-05  1.93113254983502E-04
 -2.33244388004765E-04 -2.27917259580132E-04
* ORBITAL    1   78
 -6.89849902142365E-06 -3.56329181731495E-05  3.30494248937374E-03 -2.18593838965974E-04  1.62203603868622E-03
 -7.65072701730211E-06  4.58731830048959E-02 -5.30450247740356E-04  3.87758285456065E-04  4.15127999279539E-05
 -3.89026417830458E-01  3.66264358577842E-03 -2.51879743485612E-03 -1.66982691539713E-05  1.24047506609412E-01
 -1.18065970475085E-03  7.46743766647131E-04 -3.60532022990205E-04  1.78548307702672E-04  4.29345072897259E-03
 -2.33423658260203E-04  3.96910665693420E-04  1.60105384538211E-04  2.24579613474123E-04 -2.04826529088548E-04
  4.31727924187256E-03 -2.35367229489047E-04  5.93221478833410E-06  3.36009951912167E-05 -2.05067240647219E-03
 -5.30191151764477E-05 -1.13937994810996E-03  6.62684544422224E-06 -3.98359478156529E-02  4.03685292454412E-04
 -5.35026392438034E-04 -2.52262071656934E-05  2.50541474056578E-01 -2.42004786673450E-03  1.80013797362348E-03
 -5.76963953996453E-05  4.94179532518949E-01 -5.11472196673038E-03  3.49556174851175E-03  4.58353841025603E-04
  3.34216543498428E-04  1.74508087789619E-03 -5.02845752226028E-05  1.09929335376538E-04  6.62146241209125E-04
  4.38644079217307E-03 -9.82491893302832E-05  4.68612070699808E-04 -2.44586796541989E-04 -1.41724808642483E-06
 -8.16435830461501E-06  4.67550539928111E-04  1.12747735639399E-04  2.81698643561521E-04 -3.20726094223470E-05
  2.93876031201800E-01 -3.01013996988069E-03  2.18854300220414E-03  2.91019587747003E-05 -2.49816521208849E-01
  2.53828093173971E-03 -1.93913694615347E-03 -5.21811000073436E-05  4.51479332807575E-01 -4.80347032453585E-03
  3.33472637159961E-03 -2.04165691506484E-04 -3.79777715263792E-04 -2.19714231416662E-03  5.97799433245198E-05
 -2.10065262562654E-04 -6.65514215515752E-04 -1.63164011246113E-03  4.03249524462929E-05 -1.66373796626694E-03
  4.93474458907782E-06  3.13722371705940E-06  1.62484789394929E-05 -1.49686184199875E-03  1.22706696773043E-04
 -7.49735253243335E-04 -7.88916231692269E-06  3.53069977784014E-02 -5.06645229876990E-04  4.14643433799390E-04
  2.36396462520767E-05 -1.95174386815099E-01  1.96275337186669E-03 -1.41591449416201E-03 -4.50746262778198E-05
  3.60175822927741E-01 -3.56443304577099E-03  2.58445185169052E-03  3.29780123939580E-04  2.48393652529581E-04
 -1.29892061862456E-03  1.09715366075534E-05  1.15526397620164E-04  5.05132906550575E-04 -3.18809702407214E-03
  1.24464930926887E-05  2.56434320598159E-04 -2.42820063758840E-04  1.21386373373518E-07  5.41061099352190E-05
 -8.81803274172777E-04 -1.55076794532438E-04  1.43664073542984E-03  8.33563308583978E-05 -8.81281794689172E-04
 -2.39612568960700E-05 -9.37943551477987E-05  5.56710388535606E-07  1.59516701487014E-04 -2.37429658484111E-03
  1.27739889769363E-04 -1.19531252415942E-03 -6.83372765944978E-05  8.04229491243443E-04  1.84989813464230E-04
 -2.43112373643907E-03  5.56084555992093E-07 -1.30765388641976E-04  2.22199386220827E-03  5.13709202431497E-05
 -1.06052458905109E-03 -2.03589581899430E-04  2.12599304068048E-03  1.54423745400597E-04 -1.92670049871125E-03
 -2.53565924038598E-07 -6.23111962870744E-05  8.97056052578418E-04  5.09514106308201E-05 -7.36706017240094E-04
 -4.84980307927623E-05  7.56244680810195E-04  1.80736792275700E-04 -2.38748422820382E-03  2.78315257449644E-06
  4.89724229879649E-07  3.81422195952940E-04 -4.12849849562993E-06  3.48248508608835E-04  3.38825930816025E-05
 -8.35805878027534E-04  2.24595206113502E-06  3.15235128185941E-04  1.35762800678127E-05 -5.09746642303440E-05
  2.60193917423446E-03 -3.49677616891128E-05  4.59143462827211E-04 -2.02996188377231E-04  2.92861142213006E-03
  1.19961380633477E-04 -1.95762489517024E-03 -9.99160762148316E-06  2.43220093931484E-05 -1.72463975811361E-03
  1.37325774446367E-04 -2.32336813393430E-03  1.54089136545875E-05  9.56989710101885E-05  6.64741555807402E-05
 -7.18492874528927E-04 -5.69988460689846E-06  2.65217935432721E-05 -1.16819336140417E-03 -9.79687538373842E-05
  1.62637173305036E-03 -1.02645700562672E-05 -9.57871454979282E-05  4.67515784594569E-05 -4.58089864255647E-04
  2.24945467056583E-05  1.08868307982716E-04  1.10028860114044E-04  5.51709276011551E-05 -3.25802388619688E-05
  1.15686129972131E-04 -1.54974588388178E-04  8.79931404547778E-05  1.53083934333704E-05  6.46192530890784E-05
 -6.96928648960741E-05 -3.44412778847506E-05 -3.17106814151295E-05  5.59817963506870E-05 -9.88395296146574E-05
  1.15127768059188E-04 -3.36354862020503E-05 -1.47058604057054E-04 -1.21993948384342E-04 -1.13705526898839E-04
  4.33228429618062E-06  2.26421170456483E-04 -2.07060544454534E-04 -1.51097504297619E-04 -5.40714485457132E-06
 -2.99130136163626E-05 -1.68069911335718E-05  5.72998612156564E-05 -5.01815040623712E-05  3.92371802561986E-05
 -2.83329435324759E-05 -4.53762385325284E-06
* ORBITAL    1   79
  1.97133595920079E-06  1.03418182709018E-05 -8.90691782969508E-04 -5.58607288999136E-05 -4.56653635992744E-04
  3.64525600425578E-05 -2.80480698524115E-01  2.91296179031236E-03 -2.10417939382689E-03 -4.56792880554669E-05
  3.79673382606635E-01 -3.90684423612598E-03  2.70219146919112E-03 -4.36150450359587E-05  3.59012514825539E-01
 -3.59859355109015E-03  2.72822088023224E-03 -9.30120706666258E-05 -4.19562605769357E-04  3.89700392694691E-04
  1.36430753017847E-04 -4.06270971438310E-04 -7.35074534320865E-04  1.38896707132871E-03  1.14096277671780E-04
 -3.31656358313100E-03 -2.91838821206765E-05 -3.69539792451125E-06 -2.12456170478277E-05  1.18249111254157E-03
 -1.55091721483800E-05  6.95319667257454E-04  4.62491375550099E-05 -4.05338549125833E-01  4.13372044071038E-03
 -2.87235028987012E-03 -3.32877576188831E-05  2.62690085587673E-01 -2.74083117520687E-03  1.99406553699262E-03
 -3.74220020290745E-05  3.09638758414156E-01 -3.22948791341091E-03  2.39689255763707E-03 -2.65360745328541E-05
  3.80353830299895E-04  1.23537435359195E-03  8.95712831365902E-05  3.31492605030504E-04  6.29078742517490E-04
 -3.73070947357802E-04  1.04744781308376E-04 -3.56485656288818E-03  1.16636458897469E-04 -6.54564573579749E-06
 -3.82942671403123E-05  1.94107828343364E-03  2.26860039198582E-04  1.23128011713408E-03  8.69154359409232E-06
 -2.93770452647814E-02  4.01929310236557E-04 -2.91610218159487E-04 -2.75904391463399E-05  2.65081661527205E-01
 -2.88415867921179E-03  1.71150252749182E-03 -6.26028344749151E-06  5.52484081146126E-02 -6.90899506221803E-04
  2.44262146819530E-04 -2.25974819625413E-04  5.58799602274470E-05 -2.69556768814910E-03  1.49535599187535E-04
  1.71170925787302E-04  9.65550995700619E-05 -1.60940956796092E-04  1.12118716201916E-04  2.79384859768031E-03
 -2.25871261791417E-04  6.39419573887923E-06  3.37250093903467E-05 -2.87491622541325E-03 -2.94066338749853E-05
 -1.51326401832113E-03  5.23314421210892E-05 -4.68909629172401E-01  4.72592328883575E-03 -3.12881860858470E-03
 -2.12024262348814E-05  1.37572277755526E-01 -1.46325241985007E-03  1.09048681402446E-03  7.51002458426832E-06
 -7.10036564638102E-02  6.97078441027436E-04 -7.06776340221313E-04  2.06763821602748E-04 -2.75995621824029E-04
  3.33645490732251E-04  2.15918838073042E-04 -4.40710309450263E-04 -4.43215733465186E-04 -3.09904956145410E-03
  2.42615036561720E-04  4.76196148685075E-03 -2.02203484461261E-04  1.25794998646628E-06  1.76148832073355E-04
 -2.63689493049447E-03 -1.98342734579481E-04  2.24607330516063E-03  6.13644171532647E-05 -1.17447430615069E-03
  2.15919630571784E-04 -2.34687615676521E-03 -1.27623478080011E-06 -8.64705382099093E-05  1.17684491663874E-03
 -1.23345490632086E-04  1.55410021496469E-03  7.31096461977081E-05 -1.08918492210606E-03 -4.81772215903474E-05
  1.82141847639539E-04 -1.70112953875984E-08  6.52089814701408E-05 -1.02621555165277E-03  7.17743401914318E-06
  3.63823649357409E-04  3.25663310807809E-05 -6.14826527649634E-04 -1.22757325782300E-04  1.07105877684859E-03
 -3.17099763639718E-06 -2.17231024241397E-04  2.88360403863598E-03 -1.30038400707401E-04  1.53644134995042E-03
  1.87976268301118E-04 -2.12328610321578E-03  1.95216182479988E-04 -2.06488117785751E-03  1.06098767124327E-05
 -1.63155167115275E-05  1.71449446021545E-03  2.22248965106556E-05 -3.05942708149197E-04  1.20690353338188E-04
 -1.89574005762481E-03  7.41686122495882E-05 -1.31896818404868E-03 -4.73218864736266E-06  6.68898935021090E-06
 -7.45694428037729E-04  1.70538402719787E-05 -5.08898645968570E-04  4.70391015712771E-05 -4.30520257271995E-04
 -4.34005969609396E-05  1.09761572529251E-03  5.53883177671347E-06 -1.97279680260316E-05  1.04601786425219E-03
 -7.26645549451086E-05  8.17194874085491E-04 -2.19796169904988E-05  5.32324363109631E-04 -6.00281689287770E-05
  1.29982756860399E-03 -1.32457700418472E-05  3.69314867537164E-05 -2.35513873273061E-03 -1.75232419910300E-04
  2.45600432921948E-03 -3.38748560521856E-05  5.57591552811911E-04  1.11272359674118E-04 -2.00382361800503E-03
 -1.35849874898715E-05 -5.85216401599227E-05 -8.28239989636498E-06 -8.23566813978983E-05 -4.36994378867311E-05
 -9.15426329827444E-05  8.80173570604010E-05 -5.02116020199459E-05  3.09344443992916E-05  1.32579465657764E-04
 -7.59484671531960E-05 -1.26868276051367E-04  1.59468472775789E-05  1.58670116535744E-04 -2.08924795045136E-04
  1.55280856680728E-04  9.63296929833044E-06  4.44130857210980E-05  6.55717175986829E-05  9.67651803439014E-07
 -4.59709534720721E-05 -7.01411133567438E-05  2.24940545154686E-05  6.30541085379340E-05 -2.31498619441569E-05
 -1.05585505674299E-04  9.06929578273420E-05  6.09203481772637E-05  2.83870341593740E-06  1.54768644567468E-04
 -8.82388326040209E-05 -1.22021194627961E-04
* ORBITAL    1   80
  2.54501774856173E-06  1.39238105679819E-05 -9.92309119138123E-04 -1.18417730533471E-04 -5.95336692406939E-04
 -3.34550802027570E-05  3.21336276361222E-01 -3.29275757499600E-03  2.34234063364946E-03  2.32806765865457E-05
 -2.04465763912941E-01  2.06441547356601E-03 -1.64198662239455E-03  5.69026406594218E-05 -5.08434336064986E-01
  5.28988731586800E-03 -3.68543348605827E-03  3.21079255611907E-04  4.21313802917101E-04 -3.16361514778507E-03
  6.95082395982168E-05  2.65506372998927E-04  7.39875309169243E-04 -1.85185755550515E-03  6.69033324458419E-05
  1.15478515582663E-03  1.00183274247687E-04 -2.43677687279373E-06 -1.41068625581635E-05  7.35240342454785E-04
  1.46009001971909E-04  4.86196785129522E-04  2.26948666198623E-05 -2.30549539955130E-01  2.46716036454901E-03
 -1.58139604203746E-03 -1.50692353780539E-05  1.37569721233518E-01 -1.45708251708399E-03  1.03191250238332E-03
 -1.35887436201637E-05  1.58168032424579E-01 -1.53860497603022E-03  1.21802169679786E-03 -1.85841739460943E-06
  1.94792908243156E-04  6.08520779608011E-04  2.39928106020623E-05  2.18801871214459E-04  3.50852764393310E-04
 -3.75811878041880E-04  4.64057419524087E-05 -2.04204233049765E-03  1.11933506550490E-04  1.51371327644881E-06
  8.85249751183573E-06 -4.30713855236215E-04 -1.24863267364493E-04 -3.03843592360162E-04 -8.62125850288221E-06
  8.98553744727748E-02 -9.65753187538291E-04  6.73163514737331E-04  1.28592606772702E-05 -1.45649016130993E-01
  1.60233733767279E-03 -9.99760863479304E-04 -7.42882330700715E-06  1.07076214558056E-01 -1.03845116014909E-03
  8.20845183654107E-04 -6.13992051133614E-06 -1.16027395517109E-04  1.83218471067868E-04 -4.14149699349906E-06
 -1.34005979705321E-04 -2.17528422531223E-04 -3.85430767688850E-04  1.36544999743078E-05 -1.25205936780177E-03
  1.04790918469652E-04 -1.69878456199887E-06 -9.24312989854304E-06  6.69459837301206E-04  9.75177332364400E-05
  4.11158348918216E-04  2.97090280949107E-05 -2.62372140268105E-01  2.67688909869484E-03 -2.03386629071431E-03
 -3.65986828477447E-05  3.42097448531004E-01 -3.52579649780018E-03  2.50938154750037E-03  5.84134702282727E-05
 -5.21683917948755E-01  5.42684050293572E-03 -3.81255770971294E-03 -2.89178086330671E-04 -4.50601281106578E-04
  1.90427562935235E-03 -5.49574144947141E-05 -3.06546106606514E-04 -7.84156728167409E-04  2.81243692535506E-03
 -5.15003892311344E-05  1.71176064108044E-03  5.78947611459851E-05 -8.90625682607757E-07 -6.01460170008668E-05
  8.21756836065915E-04 -3.60259196285203E-05  6.76071226268782E-04  5.95237563878820E-05 -9.05689021451192E-04
 -1.88544564330096E-04  2.49199284964624E-03 -1.33937878300229E-06 -9.02453349562637E-05  1.19594510910439E-03
 -1.66006107264871E-04  1.87748927898660E-03  1.44075555547422E-04 -1.64835894608289E-03  4.58244642713460E-05
 -5.71482014319983E-04  1.16260285229339E-06  8.58076961468708E-05 -1.18757268696300E-03  3.89036263094687E-05
 -6.21540877629322E-04 -2.57033488408012E-06  2.83829077826731E-04 -2.03825447349204E-04  2.63752869706257E-03
  1.03192659845869E-06  6.31826140008348E-05 -8.21498495306250E-04  1.39506322984880E-04 -1.53156793299848E-03
 -1.49244455903676E-04  1.65605736648303E-03  8.65847788129358E-05 -9.59868940700286E-04 -2.84266558939461E-06
  9.97061920660600E-07 -4.09765211346638E-04 -7.22455882355924E-06  1.86370142544353E-04 -2.52230364304444E-05
  3.31732362482624E-04 -2.00246791450692E-05  4.71627222088970E-04 -4.95673308495380E-06  1.08085002615399E-05
 -8.42349888890343E-04  1.55398280441546E-06  3.23640060646924E-04  7.10824920680323E-05 -1.40298401774665E-03
 -2.35485442607705E-05 -3.29093826040935E-05  4.41659905441722E-06 -5.82227817521641E-06  6.91954052298062E-04
 -4.57950510908821E-05  5.73668459981753E-04 -1.25624440121386E-05  2.99269411402448E-04 -3.55292654417219E-05
  7.76877061820271E-04  3.34421824996501E-06 -7.16844319535169E-06  5.67344999248851E-04  5.13258440512734E-05
 -1.12183259432553E-03 -2.66119428056144E-06  3.94768315325374E-04 -1.04256837283417E-05 -2.73389326991818E-04
 -8.73521261665592E-06 -3.99535672275737E-05 -1.14937108398072E-05 -4.90918273709942E-05 -2.00293820713558E-05
 -6.25492905441020E-06  6.03016949003703E-05 -7.70655173780677E-05 -7.28230021035741E-06 -3.23721040303041E-05
  6.15942986842081E-05 -1.06267953459026E-05  5.93429251005111E-05 -6.33176646322158E-05  4.86691718846133E-05
 -1.70842203290281E-05  1.08390459032657E-05  4.80492860310376E-05  5.38760547160533E-06  6.95507494450593E-05
  5.54835689359378E-05 -7.30051546214314E-05  3.04943907781142E-05  8.59985612810663E-05  5.16724260367930E-06
  2.36725785201186E-05 -3.03552246437010E-05 -5.01182125330216E-06 -1.31629070423742E-05 -3.62804030460670E-05
  6.06921263018473E-05 -1.24020913918057E-05
* ORBITAL    1   81
 -1.72433807021261E-03 -1.26020167932801E-02 -7.17185824153441E-02  5.47920774673928E-02 -1.94176613524918E-02
 -8.88561925612525E-05 -2.10031024271797E-03  5.84615744665463E-03  9.29849123188042E-04 -1.21721334457327E-03
 -3.00132850394106E-02  3.88198928263879E-02  1.87204211735313E-03  7.63352805764121E-04  1.88540874812367E-02
 -2.24857788536445E-02 -7.15325232853634E-04  6.86741715930760E-03  1.49285974173852E-03 -5.74195051631071E-03
 -4.50741562737297E-03 -5.16857570649210E-03 -1.14146883196285E-03  3.83697041591696E-04  5.12415980708816E-04
 -3.64332359259770E-03 -2.79228346551528E-03 -1.73907509542634E-03 -1.27094409599641E-02 -7.23223916025966E-02
  5.55614484624914E-02 -1.96138423358875E-02 -1.20998446177608E-03 -2.98305236462853E-02  3.89284255732725E-02
  1.93529900610557E-03 -1.30557936007638E-04 -3.15776320755744E-03  6.57366714658961E-03  8.39814385976137E-04
 -7.94085241919054E-04 -1.96422627739838E-02  2.36335439567567E-02  7.25572055477888E-04  8.24389747367886E-03
  1.86196791962001E-03 -4.05571111301201E-04 -4.94073094944090E-04 -3.52311486993038E-03 -7.75362470705224E-04
  5.61298719983566E-03  4.56473378489051E-03  4.03958294011908E-03  2.91614387534078E-03 -1.73465730458355E-03
 -1.26771925624187E-02 -7.21407456381544E-02  5.58853082377983E-02 -1.94605162536159E-02  1.31538508993787E-04
  3.18406105763812E-03 -6.58027677873061E-03 -8.29457800136023E-04  1.21573583594567E-03  2.99759961912191E-02
 -3.91215427753281E-02 -1.91902072764018E-03  7.96105286900710E-04  1.96928791784769E-02 -2.37381102249057E-02
 -7.24077102197841E-04  8.18336421501307E-03  1.85556847981879E-03  5.45796460736498E-03  4.54929496094429E-03
 -3.54750442764338E-03 -7.88888687394535E-04 -4.43824519790377E-04 -4.91683925513828E-04 -3.92749015343595E-03
 -2.90829499508651E-03 -1.72286765561878E-03 -1.25913382071875E-02 -7.16608008961227E-02  5.48783307511064E-02
 -1.93195250639128E-02  1.21618684141236E-03  2.99899127233602E-02 -3.88280915682813E-02 -1.87634611295944E-03
  8.83256940755520E-05  2.09005174818018E-03 -5.86252190251581E-03 -9.31094082362967E-04 -7.64796741314557E-04
 -1.88889223552999E-02  2.24841948674080E-02  7.10083596944204E-04  6.84796560937520E-03  1.49352775563608E-03
  3.83395689422987E-04  5.09421998760990E-04 -5.11401386935284E-03 -1.13015641224807E-03 -5.72997982849522E-03
 -4.50201066843862E-03  3.62493755049993E-03  2.79094466795827E-03 -1.59001629255526E-03 -1.71008015835548E-02
  3.50629793489523E-01 -3.71512419081412E-04  2.49927966669609E-03 -5.19095510454839E-03  7.45723966546225E-02
 -3.38639476979493E-03  5.08593156407964E-02 -1.63433709195126E-03 -1.75883991833364E-02  3.62517895005821E-01
  3.80210743916805E-04 -2.34998436216766E-03  5.27382792003138E-03 -7.68627254469475E-02 -3.51125847457367E-03
  5.31602181018856E-02 -1.59203504377361E-03 -1.71203405826514E-02  3.51004881003886E-01  5.19610376965958E-03
 -7.46898920153820E-02  3.70915974154559E-04 -2.52358934444845E-03  3.38749975773273E-03 -5.09063579473593E-02
 -1.63480497635568E-03 -1.75961562296667E-02  3.62853507681949E-01 -5.27727666026302E-03  7.69016721688473E-02
 -3.81074757390573E-04  2.32856019798276E-03  3.51107457837747E-03 -5.32096666843051E-02 -1.85213462151280E-04
 -2.64622743965269E-03  7.34928017501973E-02 -1.20223591943314E-03  6.78635921281389E-03  2.24081538629373E-04
 -1.14441130500738E-02  9.95714555433411E-04 -1.26397187414345E-02 -2.01518909304510E-04 -2.80956841409976E-03
  7.54861561410411E-02  1.25968185297719E-03 -7.14406033699520E-03 -2.12725740981600E-04  1.14427977529801E-02
  1.03254026647491E-03 -1.30452717325853E-02 -1.89335019522839E-04 -2.70091631533530E-03  7.49828628698617E-02
 -2.32816561689052E-04  1.16325298269892E-02  1.20987681521115E-03 -6.89015818534292E-03 -1.01280482319435E-03
  1.29259799787328E-02 -1.99889460306693E-04 -2.79168338876990E-03  7.52058549616883E-02  2.14061318552756E-04
 -1.14336918586091E-02 -1.25121739497835E-03  7.09472010541988E-03 -1.02670650508409E-03  1.29942933823996E-02
 -3.90106889793826E-03  5.13474839540548E-02  5.73130095399727E-03  8.31352160129132E-03 -1.79364317453134E-03
  1.16544376488685E-02  8.93740888993792E-03  1.17136998017689E-02 -3.98586990128347E-03  5.21753116509307E-02
 -5.91888358521512E-03 -8.40653598046393E-03 -1.86089645908698E-03  1.17141163868288E-02  9.02659192417429E-03
  1.18637651864479E-02 -4.00553175331880E-03  5.24628924373847E-02  8.50529015961076E-03  5.95119112690988E-03
  1.88437795130411E-03  9.07956008498474E-03  1.19366569522467E-02  1.18067788651262E-02 -3.84860725837037E-03
  5.05822199217450E-02 -8.25511874341466E-03 -5.59526971289570E-03  1.79266453842611E-03  8.80087630071329E-03
  1.15394102633739E-02  1.14831356477169E-02
* ORBITAL    1   82
  8.80758876690345E-04  6.40968816074298E-03  3.50455244207094E-02  4.95136396404160E-02  5.76191297642425E-02
 -6.29864960299945E-04 -1.67161393072094E-02  1.03372196842558E-02 -4.00863349242662E-03 -3.27973360298198E-04
 -9.33665507017072E-03  8.88280140196047E-03 -1.82969392932283E-03  5.90827666694262E-05  1.76435865544336E-03
 -7.17455954691149E-03 -1.43432519210851E-03  1.45370836292844E-02  7.19180579169680E-03  1.61633694142442E-02
  4.30718394561101E-03  9.10841988465737E-04 -2.00545753193671E-03  3.57780201698058E-03 -1.21527756856603E-03
  1.38952013636211E-02  2.04413626203256E-03  4.73512033427685E-04  3.43783679407205E-03  1.84018866400120E-02
  4.53349763101233E-02  4.03548156116904E-02 -5.01696827776616E-04 -1.35879325414318E-02  2.14691195970079E-02
 -2.10521595524672E-04 -5.69775708619074E-04 -1.52854306669713E-02  1.84566542705617E-02 -2.10615782141923E-03
  3.30870770618685E-04  8.44048696697352E-03 -6.25050299011212E-03  1.48598108464490E-03  1.89126436355810E-02
  7.27572279577461E-03 -2.55761256309677E-03  1.19804989647332E-03 -2.00621723828324E-02 -6.32881593517898E-03
 -8.98540998455625E-03 -2.30790081640536E-03 -8.30540133847262E-03 -9.13314061430384E-04 -4.81530580814234E-04
 -3.49502888498148E-03 -1.86685615249846E-02 -4.52685328722995E-02 -3.99326650150169E-02 -5.66229638467417E-04
 -1.51965195192425E-02  1.87464378196809E-02 -2.00483986303089E-03 -4.75350340601981E-04 -1.29345972887245E-02
  2.09787077708014E-02 -1.45598679404175E-04  3.44426253130071E-04  8.77457961458788E-03 -6.75107357554604E-03
  1.45710250141692E-03 -1.91656860381697E-02 -7.27128235628964E-03  8.50762007379082E-03  2.28235020538662E-03
  2.00720992685195E-02  6.29149011321699E-03  2.45442226768991E-03 -1.17941565204169E-03 -7.94133633192495E-03
 -9.10185498610679E-04 -8.92816858432030E-04 -6.49654068741813E-03 -3.54854947628573E-02 -4.91510821166733E-02
 -5.72029086928450E-02 -3.05034888246058E-04 -8.76470603951039E-03  8.42783573395810E-03 -1.76480629845558E-03
 -6.21478382450942E-04 -1.65048122317259E-02  1.05691211129117E-02 -3.87814246845620E-03  4.58440096804836E-05
  1.43451224473210E-03 -6.60343196268112E-03 -1.38929766841020E-03 -1.45038258368936E-02 -7.10608060190241E-03
 -3.50394162465201E-03  1.18886658770530E-03 -8.17947631759187E-04  1.98534426564617E-03 -1.58300380113358E-02
 -4.31347187674062E-03  1.35982041680121E-02  2.07122117858451E-03  9.21838425062187E-06  1.28327783501242E-03
 -1.02868630566231E-01 -2.62190384500681E-04  6.12243769538404E-03  4.27768595731680E-04 -1.33319108315540E-02
  6.64969358483776E-04 -1.60747892055790E-02 -4.84846416138222E-04 -6.53591958033650E-03  2.31824425256586E-01
 -4.14561248136937E-05  6.06529244531560E-03  1.94743007203878E-03 -3.99600026447640E-02 -1.25509528557262E-03
  3.04757999734058E-02 -2.93694811997545E-05 -1.48493726270066E-03  1.06712044293539E-01  4.67889489621257E-04
 -1.42249215273882E-02 -2.63787034295059E-04  5.99747619133917E-03  6.97376705045673E-04 -1.66037110359454E-02
  4.69115722049565E-04  6.38614177258616E-03 -2.29489452566563E-01  1.92008632955188E-03 -3.93848758731896E-02
 -3.44445409886236E-05  6.16313362058253E-03 -1.23290961177508E-03  3.01342259317234E-02 -6.41007394974784E-04
 -7.61308843547792E-03  1.66724372450889E-01 -3.55054417148770E-03  2.55406616204049E-02 -3.28897064001014E-04
 -6.95796590513331E-03  2.26309687921693E-03 -2.19621331004125E-02  1.21505234658296E-03  1.41999444561954E-02
 -3.01269682132517E-01 -6.40355214467857E-03  4.62689811780003E-02 -6.89851833445314E-04 -1.46039907113534E-02
 -3.97841631202328E-03  4.32263999723392E-02  6.64332293073440E-04  7.87747703476899E-03 -1.72443678904596E-01
 -3.40844399116140E-04 -7.21506974555487E-03 -3.62838421481691E-03  2.63312643505215E-02  2.32619359974730E-03
 -2.28542107563108E-02 -1.18139581049965E-03 -1.38377823829771E-02  2.95111169899840E-01 -6.60960254262317E-04
 -1.43694017138235E-02 -6.25504866263310E-03  4.51564883971189E-02 -3.89118260243701E-03  4.22416454567619E-02
  1.15591941116683E-02 -1.68708662676819E-01 -1.45222480998928E-02 -1.94300556983676E-02  3.22371334827282E-03
 -3.86221215373202E-02 -3.12811974233646E-02 -3.84062397236016E-02 -1.97358531048801E-02  2.82288953979202E-01
 -2.48467619164112E-02 -3.37801311978138E-02 -7.11826434733212E-03  6.21512525456806E-02  5.18688648780798E-02
  6.36104499916431E-02  2.01691683121308E-02 -2.88594948629947E-01 -3.48701044884539E-02 -2.53862930188697E-02
 -7.38638655224566E-03 -5.30115598601226E-02 -6.49545426707256E-02 -6.34830072142886E-02 -1.12159200659112E-02
  1.63550926926708E-01 -1.90781612334399E-02 -1.39310572487353E-02  3.22564211981598E-03  3.03383314725073E-02
  3.72669932981096E-02  3.75022832862599E-02
* ORBITAL    1   83
 -8.04516818712774E-04 -5.87866305946887E-03 -3.32532603647612E-02 -4.33430077723997E-03 -3.66020212607691E-02
 -5.87566350730722E-04 -1.53123728261539E-02  4.02285000945855E-02  4.00629455220073E-03  3.48292289902177E-04
  9.20719670725963E-03  7.33939741473799E-03  4.06759988732263E-03  4.68856943176269E-05  8.15106437328884E-04
  2.41132579353411E-03  3.99116169265613E-04  3.88530883655395E-02  6.98686453845845E-03 -1.59816140462134E-02
 -3.90481111385860E-03  3.52136928347587E-04  1.32143861492316E-03 -1.77966938242518E-03  3.65376955811527E-04
 -1.36567845985620E-02 -2.94593032628165E-03  9.81413105191401E-04  7.15392825807742E-03  3.97208770523658E-02
  1.11146659756763E-02  3.92036653168691E-02 -2.17149223000949E-04 -6.09506777515069E-03 -7.84489054416805E-03
 -3.45046379110937E-03  5.41393606809530E-04  1.40184546686430E-02 -3.44688466346660E-02 -3.14449472855044E-03
  1.68714011695936E-04  3.82553788455372E-03 -2.01154799207655E-03  1.90469862987004E-04 -3.52195164742380E-02
 -6.41320819330594E-03 -1.56227834040382E-03  2.48181778016207E-04 -2.79642322086480E-03 -1.70244139741617E-03
 -1.45705201996491E-02 -4.27689695525154E-03 -1.24123201798966E-02 -3.33239815238649E-03  5.11590938344434E-04
  3.72846421383282E-03  2.06872801135543E-02  8.19796851245648E-05  1.60576705853258E-02 -6.71289553037950E-04
 -1.73564371174453E-02  2.95388511207111E-02  1.08138706390669E-03  3.00611534696485E-04  7.93951768444476E-03
 -4.72359660707920E-04  1.93881451003892E-03 -4.95242343267099E-04 -1.23843648348899E-02  1.38275409510773E-02
 -7.06204221417405E-05 -3.33440494628592E-02 -7.28843628325967E-03 -5.91010599892146E-03 -1.95022336949072E-03
 -1.94780420752309E-02 -4.85705908783814E-03  1.90847956935560E-05  1.08673023136181E-04  5.61250494099583E-03
  2.03164270309226E-03 -5.44129597651929E-04 -3.97553562660948E-03 -2.24539128235400E-02 -8.70233012791288E-03
 -2.86656636461782E-02 -5.62643064075553E-04 -1.46638648773651E-02  6.17391748253991E-03 -2.80899299182025E-03
  5.41787758070311E-04  1.39518344784635E-02 -3.07771160714999E-02 -2.82823667679311E-03 -3.99078686651146E-04
 -9.99414697462556E-03  8.74249727882976E-03 -7.01087286361137E-04  3.22111047625648E-02  5.73835455720709E-03
 -1.21375165876311E-03  6.04070718162245E-04  1.97425931335372E-02  5.67260478966647E-03 -1.14030420617378E-02
 -2.57754715320865E-03  1.05298518256698E-02  2.13745966055245E-03 -5.01652121219178E-04 -5.59923962210057E-03
  1.40227174174467E-01 -7.79464847443082E-04  5.73857989690220E-03 -1.30418104629887E-03  2.33554735254738E-02
 -1.13415678369716E-03  2.24207246526827E-02  1.03711836759874E-03  1.13177412645842E-02 -2.70983154746067E-01
 -9.04410075683848E-04  6.96500247322786E-03 -2.77181563209804E-03  5.13600794602461E-02  1.80560247512139E-03
 -3.77713163399627E-02 -9.33394519791547E-04 -1.05697707616395E-02  2.74541083552763E-01  2.78542354479550E-03
 -4.99406829511220E-02  9.69113169180121E-04 -4.94217245915017E-03  1.73158950054004E-03 -3.76479558301784E-02
  6.73515473145283E-04  7.45780821331232E-03 -1.85502768009152E-01  1.64964418119695E-03 -3.24555220245739E-02
  6.79967950286635E-04 -5.93220041815320E-03 -1.47187193625010E-03  2.91771995535646E-02  4.29267176387265E-04
  5.06453210201315E-03 -1.10678538585755E-01  2.17385594652530E-03 -1.75044433140143E-02  2.74344955602440E-04
  8.79204476859894E-03 -1.44012304334743E-03  1.56134991003159E-02 -1.21471706970651E-03 -1.39726771274736E-02
  2.88297736644326E-01  5.96686152180110E-03 -4.57952185848340E-02  7.84217859987008E-04  1.83157491103630E-02
  3.70925121239520E-03 -4.32359772928050E-02  1.02364629228117E-03  1.20113380320638E-02 -2.59757842075975E-01
 -5.81643279010168E-04 -1.72649408534398E-02 -5.19898761714107E-03  3.97688109481498E-02  3.29992967659387E-03
 -3.83736277812209E-02 -8.95538163438390E-04 -1.03033320302159E-02  2.12579367567539E-01 -5.98479177951299E-04
 -1.33554881790290E-02 -4.39788236869930E-03  3.43737564062239E-02 -2.78826274650987E-03  3.06835169927852E-02
  1.68846954498192E-02 -2.38216095393539E-01 -1.96545961143297E-02 -3.01387456884689E-02  6.70515710211810E-03
 -5.24396913215914E-02 -4.40046964327383E-02 -5.15903389193306E-02 -1.41745286342274E-02  2.00101845162496E-01
 -1.66701404150187E-02 -2.52273489549207E-02 -5.12610526191181E-03  4.38416000628075E-02  3.65145803740606E-02
  4.23496589852789E-02 -1.91210667235653E-02  2.68792448679435E-01  3.43104300418195E-02  2.26426282795773E-02
  7.81705289681724E-03  4.90607798238175E-02  5.74166840884070E-02  5.77950831020906E-02  7.12694868093734E-03
 -9.94196197002056E-02  1.34274131313439E-02  7.72450234611266E-03 -2.66816201949567E-03 -1.83987006920406E-02
 -2.06240721891327E-02 -2.25967372689785E-02
* ORBITAL    1   84
 -3.31945093323763E-04 -2.42548565921966E-03 -1.37508120788326E-02  1.04178080166046E-02 -6.49375181469005E-03
  7.05543719793524E-05  1.50385530686514E-03  7.94192512513663E-03  1.26567638234637E-03 -5.59696263282313E-04
 -1.43235636076431E-02  2.62400436698643E-02  1.39273434285633E-03 -7.31395735132905E-04 -1.89462707888555E-02
  2.16595851446040E-02 -8.15598498043607E-04  2.63636618077907E-03  5.83292210351172E-04 -4.83721516695313E-03
 -1.71403013073427E-03 -4.01431112737568E-02 -9.39423040036232E-03 -6.39696602713370E-04 -5.97138236356624E-04
 -2.47537630594899E-03 -9.01016311928137E-04  6.76984298296243E-04  4.93704874648376E-03  2.74765618593248E-02
  1.85663082581572E-02  3.62340554900830E-02  2.48165873274988E-04  5.90550523783087E-03 -1.54183705607815E-02
 -2.11556664733703E-03 -3.97025310397545E-04 -1.02340654431294E-02 -1.37091682980327E-03 -3.37125060141556E-03
 -7.30734190807424E-04 -1.89693995170436E-02  2.49221716732684E-02  1.36063091870561E-04  5.30895543177835E-03
  3.40337208396976E-03 -2.63372153387618E-03  2.23428082790031E-04  3.58371359906423E-02  7.16338017642467E-03
 -1.34357372426822E-02 -3.53665265074513E-03 -1.03014787896925E-02 -1.71174206542700E-03 -1.07788961740842E-03
 -7.85754959509583E-03 -4.36235562889192E-02 -2.09704908378016E-02 -5.00654105874738E-02 -5.71858636662015E-05
 -1.45950163588534E-03 -1.80571783106980E-02 -4.27532221521033E-03  1.50860692330458E-04  3.17975266321144E-03
 -1.82296281345777E-02 -3.44093018326723E-03 -5.28457148815521E-04 -1.40122121913590E-02  1.97764896844711E-02
  1.67730019366274E-04  1.28924455973552E-02  3.53537911138943E-04  1.79764195998435E-02  5.12891048502301E-03
 -2.97035098329452E-02 -5.43388817969641E-03  2.82316919761166E-03 -2.93756412335108E-04 -1.43762168652253E-02
 -3.12389567819037E-03  6.75056401804888E-04  4.93424487785137E-03  2.80071789887833E-02 -7.21407262500885E-03
  2.41462251262814E-02 -2.95221181292042E-04 -7.43065761564327E-03  2.61979549668344E-02  3.28912252668259E-03
 -2.31829434879488E-04 -6.32576924284263E-03  2.71547101666340E-02  3.16837377202921E-03 -6.21561274646900E-04
 -1.62810469498025E-02  2.03415836573795E-02 -4.71677981054514E-04 -2.18119878685015E-02 -3.97591835210862E-03
  1.46803220249426E-03  3.10083327422797E-04  3.46949092257830E-02  7.46722412837466E-03  1.23836108397126E-02
  3.42693340065649E-03 -9.12900176556338E-03 -2.22841908554198E-03  1.01210030477776E-03  1.16196639471510E-02
 -3.12046369788996E-01  6.03862854389588E-04  5.06005198674631E-05  3.36822624547503E-03 -6.05059191690734E-02
  1.50866307824406E-03 -3.71168112579289E-02  4.76283466197662E-04  5.01502733881633E-03 -1.08346230439543E-01
 -2.18025942895064E-04  1.96551712601732E-04 -1.59758067148837E-03  2.58953360549347E-02  2.19282843422283E-04
 -8.35036493939178E-03 -6.46342787249209E-04 -7.46234388546035E-03  2.03378462923497E-01  2.30680562854739E-03
 -4.14900993481392E-02  1.31277236564052E-04  2.73580525415940E-03  7.67004542748682E-04 -2.14087366921109E-02
 -9.57085179078756E-04 -1.02704098636218E-02  2.35128405876914E-01 -2.81904602900252E-03  4.93827963882289E-02
 -6.35088576977438E-04  3.74488145125936E-03  1.12874371916471E-03 -2.68588743599520E-02 -1.28396174376959E-03
 -1.49997833001085E-02  3.20414789597973E-01 -6.61801474725949E-03  4.85720870403532E-02 -6.85193619964500E-04
 -1.87688551747199E-02  4.04246556638247E-03 -4.84467598265654E-02 -2.97188027945650E-04 -3.44932552687692E-03
  7.30335681877752E-02  1.48989457603348E-03 -1.01617426157828E-02  1.40031999567545E-04  5.04647660301611E-03
  8.18956249903220E-04 -1.33144275229942E-02  9.40516161368919E-04  1.09530852019426E-02 -2.32852499712667E-01
 -4.78921113169729E-04 -1.24095816018610E-02 -4.81086725489598E-03  3.47909491198553E-02  2.90153239786742E-03
 -3.58739551305039E-02  8.81039209950000E-04  1.01560860767125E-02 -2.11066728148988E-01  5.23497199708928E-04
  1.36758601007098E-02  4.34779389845148E-03 -3.23219329483608E-02  2.60576135807282E-03 -3.36605843445537E-02
  1.53676709920996E-02 -2.18930400623097E-01 -1.88095361092596E-02 -2.62199468745731E-02  6.58120238065799E-03
 -4.66451326981297E-02 -4.03512347597921E-02 -4.92017582124193E-02  1.38606342230666E-02 -1.93311192928719E-01
  1.66223392105662E-02  2.45284463385314E-02  6.66673607592792E-03 -4.00867344579470E-02 -3.52767683692917E-02
 -4.19781305059263E-02 -4.66172097062608E-03  6.36446082778432E-02  8.29259552667880E-03  5.76022159498430E-03
  3.15782543524142E-03  1.16366340538412E-02  1.44343965193539E-02  1.20334942148113E-02 -2.11070040143469E-02
  2.99092133081766E-01 -3.70685691695831E-02 -2.49937303769591E-02  9.01209431938001E-03  5.51887905178549E-02
  6.62915035773892E-02  6.45399414585487E-02
* ORBITAL    1   85
  4.49446407660897E-04  3.23179172741973E-03  1.61129680661987E-02 -6.33551324877001E-03 -1.37705381943493E-02
  3.44458045284750E-04  8.72733542127246E-03  6.38417071575215E-03  4.80916163336189E-03  7.63061643389214E-04
  1.89501567376516E-02 -1.55903663010811E-02  2.22704452150007E-03 -5.03488205924796E-04 -1.25185587755720E-02
  2.12332662378583E-02  1.58751218545671E-03 -3.44545398281320E-03 -3.51956587164066E-03 -1.24321443176283E-02
  1.96124622900467E-04 -5.05200681390702E-03  3.34868175368115E-04 -2.61483641270031E-03  1.05701201977754E-03
 -1.06443079356072E-02  9.56073126184968E-04  2.33305052978905E-04  1.65383858087967E-03  7.22998857793322E-03
 -3.61676576463177E-03 -2.14953102403460E-02  8.47383838051334E-04  2.11626446439505E-02 -1.38453913023106E-02
  3.06726302210319E-03  4.83661525792616E-05  1.16718777431260E-03  1.76663649218241E-02  5.01964718389416E-03
  3.49678663118381E-04  8.65128760014979E-03 -1.64395149923450E-02 -1.63541602224190E-03  1.07824216861833E-02
 -3.73125162011673E-04  2.50516117973996E-03 -1.16194470820716E-03  6.08986335584943E-04  1.87732510145966E-03
  1.51140862567371E-02  7.85236615205749E-04  1.27162863746968E-02 -1.27638999230435E-04  2.01543893766592E-04
  1.42285190130753E-03  5.96839042697132E-03 -5.22797877165864E-03 -2.35099606136844E-02 -7.72730446963980E-05
 -1.92190229108206E-03 -1.72927466578162E-02 -5.20272362386326E-03 -8.49507694688000E-04 -2.12596334486228E-02
  1.38017608301986E-02 -3.15935592676869E-03 -3.45106959232102E-04 -8.55426478757688E-03  1.65945109375908E-02
  1.70178855113724E-03  9.87476661668806E-03 -7.14521600147076E-04  1.54578078165871E-02  9.28046670516778E-04
  5.35190929085775E-04  1.93818650482950E-03  2.57794456280605E-03 -1.21277749026163E-03 -1.30816443398295E-02
  6.42119836739368E-05  4.42338990179416E-04  3.18043171677374E-03  1.58469680365419E-02 -7.28166495444691E-03
 -1.45127268458113E-02 -7.79097805778273E-04 -1.93763502683011E-02  1.63839384105501E-02 -2.19813362301952E-03
 -3.70799910149146E-04 -9.42089928824006E-03 -5.30241396109709E-03 -4.83719147200471E-03  4.80707068260718E-04
  1.19316625883486E-02 -2.05065038603305E-02 -1.62254737178957E-03 -4.58506349687821E-03 -3.84692026834940E-03
 -2.67100202173526E-03  1.10206160275966E-03 -3.86883470811835E-03  6.45246735010744E-04 -1.24651001176058E-02
  1.60205385763303E-04  1.07239155660040E-02 -9.48397080788876E-04  7.83269242460216E-04  7.83341127313290E-03
 -1.50330891296856E-01 -5.81842872736057E-05 -5.68657918639074E-03  1.44825924214163E-03 -3.40898813546991E-02
  1.18808388736712E-03 -2.10489287224245E-02  4.43765549448381E-04  3.95957767051887E-03 -4.62679127741366E-02
[truncated: 611,761 more chars]
