# Supplementary material for: Spin-Pure Stochastic-CASSCF via GUGA-FCIQMC Applied to Iron–Sulfur Clusters
Source: J Chem Theory Comput. 2021 Sep 1;17(9):5684–703. doi: 10.1021/acs.jctc.1c00589 (PMC8444347; doi:10.1021/acs.jctc.1c00589)
Supplement: Supplementary file 1 — ct1c00589_si_001.zip [file ct1c00589_si_001.zip › geometry_Fe2S2.xyz]

24
Angstgrom. Molcas sorting for working in C1 with ease.
FE             0.000000       0.000000       1.312783
FE             0.000000       0.000000      -1.312783
S              0.757448      -1.576802       0.000000
S             -0.757448       1.576802       0.000000
S              1.583457       0.881621       2.761494
S             -1.583457      -0.881621       2.761494
S             -1.583457      -0.881621      -2.761494
S              1.583457       0.881621      -2.761494
C             -2.006854       0.653551       3.669027
C              2.006854      -0.653551       3.669027
C              2.006854      -0.653551      -3.669027
C             -2.006854       0.653551      -3.669027
H             -2.501125       1.369319       2.995471
H              2.501125      -1.369319       2.995471
H              2.501125      -1.369319      -2.995471
H             -2.501125       1.369319      -2.995471
H             -2.683553       0.421356       4.508610
H              2.683553      -0.421356       4.508610
H              2.683553      -0.421356      -4.508610
H             -2.683553       0.421356      -4.508610
H             -1.086873       1.121991       4.050762
H              1.086873      -1.121991       4.050762
H              1.086873      -1.121991      -4.050762
H             -1.086873       1.121991      -4.050762
