# Supplementary material for: Spin-Pure Stochastic-CASSCF via GUGA-FCIQMC Applied to Iron–Sulfur Clusters
Source: J Chem Theory Comput. 2021 Sep 1;17(9):5684–703. doi: 10.1021/acs.jctc.1c00589 (PMC8444347; doi:10.1021/acs.jctc.1c00589)
Supplement: Supplementary file 1 — ct1c00589_si_001.zip [file ct1c00589_si_001.zip › geometry_Fe4S4.xyz]

28
Angstrom from Sharma Neese Chan, Nat. Chem. vol.6 (2014) 927
Fe  0.05  -1.37   1.01
Fe -1.38   0.05  -1.00
Fe -0.05   1.38   1.00
Fe  1.37  -0.05  -1.01
S   0.04  -1.78  -1.29
S  -0.04   1.78  -1.29
S   1.78  -0.04   1.29
S  -1.78   0.04   1.29
S   0.24   3.30   2.14
S  -0.24  -3.29   2.14
S  -3.29  -0.24  -2.14
S   3.29   0.24  -2.14
C  -3.80  -1.84  -1.38
H  -3.91  -1.71  -0.29
H  -4.76  -2.17  -1.81
H  -3.03  -2.60  -1.56
C   3.80   1.83  -1.38
H   3.91   1.71  -0.29
H   4.76   2.16  -1.81
H   3.03   2.59  -1.55
C  -1.83  -3.80   1.38
H  -2.16  -4.76   1.81
H  -2.59  -3.03   1.55
H  -1.70  -3.91   0.29
C   1.84   3.80   1.38
H   2.17   4.76   1.81
H   2.60   3.03   1.56
H   1.71   3.91   0.29
